# Supplementary material for: Regions of low gene expression promote maintenance and adaptation of horizontally acquired genes in yeasts
Source: Commun Biol. 2026 May 9;9:968. doi: 10.1038/s42003-026-10153-8 (PMC13376923; doi:10.1038/s42003-026-10153-8)
Supplement: Supplementary file 3 — Supplementary Data 1 [file 42003_2026_10153_MOESM3_ESM.xlsx]

## Sheet: Supplementary Data 1
Supplementary Data 1. Taxonomy, strain ID, and source information of 118 fungi proteomes used in the OrthoFinder analysis.
Organism Name	strain	genus	family	order	class	subphylum	phylum	Genbank/RefSeq	BioSample ID	Submitter	cds	Publication*
Acremonium chrysogenum	ATCC 11550	Acremonium	no_rank	Hypocreales	Sordariomycetes	Pezizomycotina	Ascomycota	GCA_000769265.1	SAMN02799700	Ruhr-Universitaet Bochum	8901	Terfehr D et al., "Genome Sequence and Annotation of Acremonium chrysogenum, Producer of the β-Lactam Antibiotic Cephalosporin C.", Genome Announc, 2014 Sep 18;2(5)
Alternaria alternata	SRC1lrK2f	Alternaria	Pleosporaceae	Pleosporales	Dothideomycetes	Pezizomycotina	Ascomycota	GCF_001642055.1	SAMN02745592	DOE Joint Genome Institute	13466	N/A
Ambrosiozyma maleeae	NRRL Y-63635	Ambrosiozyma	Pichiaceae	Saccharomycetales	Saccharomycetes	Saccharomycotina	Ascomycota	PPLV00000000	SAMN08343338	Y1000+	5316	Shen et al. Tempo and Mode of Genome Evolution in the Budding Yeast Subphylum. Cell 175, 1533-1546 (2018)
Aspergillus fijiensis	CBS 313.89	Aspergillus	Aspergillaceae	Eurotiales	Eurotiomycetes	Pezizomycotina	Ascomycota	GCF_003184825.1	SAMN05660285	DOE Joint Genome Institute	12016	Vesth TC et al., "Investigation of inter- and intraspecies variation through genome sequencing of Aspergillus section Nigri.", Nat Genet, 2018 Dec;50(12):1688-1695
Aspergillus lentulus	IFM 58399	Aspergillus	Aspergillaceae	Eurotiales	Eurotiomycetes	Pezizomycotina	Ascomycota	GCA_010724455.1	SAMD00166943	Medical Mycology Research Center	10293	Published online: Takahashi H et al., "Interspecies Genomic Variation and Transcriptional Activeness of Secondary Metabolism-Related Genes in Aspergillus Section Fumigati", Frontiers in Fungal Biology, 2021;2
Aspergillus nidulans	FGSC A4	Aspergillus	Aspergillaceae	Eurotiales	Eurotiomycetes	Pezizomycotina	Ascomycota	GCF_000011425.1	SAMEA2272224	Eurofungbase (Eurofung)	10455	Wortman JR et al., "The 2008 update of the Aspergillus nidulans genome annotation: a community effort.", Fungal Genet Biol, 2009 Mar;46 Suppl 1:S2-13
Aspergillus tubingensis	WU-2223L	Aspergillus	Aspergillaceae	Eurotiales	Eurotiomycetes	Pezizomycotina	Ascomycota	GCF_013340325.1	SAMD00216538	Waseda University	11476	N/A
Barnettozyma populi	NRRL Y-12728	Barnettozyma	Phaffomycetaceae	Saccharomycetales	Saccharomycetes	Saccharomycotina	Ascomycota	PPLZ00000000	SAMN08343334	Y1000+	5594	Shen et al. Tempo and Mode of Genome Evolution in the Budding Yeast Subphylum. Cell 175, 1533-1546 (2018)
Beauveria bassiana	JEF-350	Beauveria	Cordycipitaceae	Hypocreales	Sordariomycetes	Pezizomycotina	Ascomycota	GCA_021365345.1	SAMN14483534	Jeonbuk National University	11225	N/A
Blastobotrys mokoenaii	NRRL Y-27120	Blastobotrys	Dipodascaceae/Trichomonascaceae	Saccharomycetales	Saccharomycetes	Saccharomycotina	Ascomycota	PPJM00000000	SAMN08343399	Y1000+	6191	Shen et al. Tempo and Mode of Genome Evolution in the Budding Yeast Subphylum. Cell 175, 1533-1546 (2018)
Blastomyces parvus	UAMH130	Blastomyces	Ajellomycetaceae	Onygenales	Eurotiomycetes	Pezizomycotina	Ascomycota	GCA_002572885.1	SAMN02854802	Broad Institute	8201	Muñoz JF, McEwen JG, Clay OK, Cuomo CA. Genome analysis reveals evolutionary mechanisms of adaptation in systemic dimorphic fungi. Sci Rep. 2018 Mar 14;8(1):4473.
Botrytis cinerea	B05.10	Botrytis	Sclerotiniaceae	Helotiales	Leotiomycetes	Pezizomycotina	Ascomycota	GCF_000143535.2	SAMN02953628	Syngenta Biotechnology, Inc.	13703	Van Kan JA et al., "A gapless genome sequence of the fungus Botrytis cinerea.", Mol Plant Pathol, 2017 Jan;18(1):75-89
Brettanomyces anomalus	YV396	Brettanomyces	Pichiaceae	Saccharomycetales	Saccharomycetes	Saccharomycotina	Ascomycota	NCBI	-	-	5423	Shen et al. Tempo and Mode of Genome Evolution in the Budding Yeast Subphylum. Cell 175, 1533-1546 (2018); Vervoort Y, et al. Characterization of the recombinant Brettanomyces anomalus β-glucosidase and its potential for bioflavouring. J Appl Microbiol. 2016 Jun 9;
Candida albicans	SC5314	Candida	Debaryomycetaceae	Saccharomycetales	Saccharomycetes	Saccharomycotina	Ascomycota	Genolevures	-	-	6226	Jones T, et al. The diploid genome sequence of Candida albicans. Proc Natl Acad Sci USA 2004,101:7329-7334.
Candida glabrata	CBS 138	Candida	Saccharomycetaceae	Saccharomycetales	Saccharomycetes	Saccharomycotina	Ascomycota	Genolevures	-	-	5143	Shen et al. Tempo and Mode of Genome Evolution in the Budding Yeast Subphylum. Cell 175, 1533-1546 (2018); Dujon B, et al. Genome evolution in yeasts. Nature. 2004 Jul 1;430(6995):35–44.
Candida ponderosae	NRRL YB-2307	Candida	Phaffomycetaceae	Saccharomycetales	Saccharomycetes	Saccharomycotina	Ascomycota	PPMG00000000	SAMN08343327	Y1000+	7327	Shen et al. Tempo and Mode of Genome Evolution in the Budding Yeast Subphylum. Cell 175, 1533-1546 (2018)
Ceratocystis fimbriata	CBS 114723	Ceratocystis	Ceratocystidaceae	Microascales	Sordariomycetes	Pezizomycotina	Ascomycota	GCA_000389695.3	SAMN01985854	Inqaba Biotech	7266	Wilken PM et al., "IMA Genome-F 1: Ceratocystis fimbriata: Draft nuclear genome sequence for the plant pathogen, Ceratocystis fimbriata.", IMA Fungus, 2013 Dec;4(2):357-8
Cercospora kikuchii	MAFF 305040	Cercospora	Mycosphaerellaceae	Mycosphaerellales	Dothideomycetes	Pezizomycotina	Ascomycota	GCF_019650295.1	SAMD00262043	Japan International Research Center for Agricultural Sciences	13458	Kashiwa T, Suzuki T. High-quality genome assembly of the soybean fungal pathogen Cercospora kikuchii. G3 (Bethesda). 2021 Sep 27;11(10):jkab277.
Cladophialophora immunda	CBS 83496	Cladophialophora	Herpotrichiellaceae	Chaetothyriales	Eurotiomycetes	Pezizomycotina	Ascomycota	GCF_000835495.1	SAMN03176946	Broad Institute	14033	N/A
Clavispora lusitaniae	ATCC 42720	Clavispora	Metschnikowiaceae	Saccharomycetales	Saccharomycetes	Saccharomycotina	Ascomycota	NCBI	-	-	5149	Shen et al. Tempo and Mode of Genome Evolution in the Budding Yeast Subphylum. Cell 175, 1533-1546 (2018); Butler G, et al. Evolution of pathogenicity and sexual reproduction in eight Candida genomes. Nature 459, 657–662 (2009).
Coleophoma crateriformis	BP5796	Coleophoma	Dermateaceae	Helotiales	Leotiomycetes	Pezizomycotina	Ascomycota	GCA_003369635.1	SAMN07177961	The University of Texas Health Science Center at Houston	13257	Yue Q, Chen L, Zhang X, Li K, Sun J, Liu X, An Z, Bills GF. Evolution of Chemical Diversity in Echinocandin Lipopeptide Antifungal Metabolites. Eukaryot Cell. 2015 Jul;14(7):698-718.
Colletotrichum fioriniae	ACFK16	Colletotrichum	Glomerellaceae	Glomerellales	Sordariomycetes	Pezizomycotina	Ascomycota	GCF_026319165.1	SAMN29758418	Canadian Food Inspection Agency	12392	N/A
Colletotrichum tofieldiae	MAFF 712333	Colletotrichum	Glomerellaceae	Glomerellales	Sordariomycetes	Pezizomycotina	Ascomycota	GCA_022836555.1	SAMD00407043	The University of Tokyo	14916	N/A
Colletotrichum truncatum	CMES1059	Colletotrichum	Glomerellaceae	Glomerellales	Sordariomycetes	Pezizomycotina	Ascomycota	GCF_014235925.1	SAMN12683944	University of Salamanca	15888	Rogério F, Boufleur TR, Ciampi-Guillardi M, Sukno SA, Thon MR, Massola Júnior NS, Baroncelli R. Genome Sequence Resources of Colletotrichum truncatum, C. plurivorum, C. musicola, and C. sojae: Four Species Pathogenic to Soybean (Glycine max). Phytopathology. 2020 Sep;110(9):1497-1499.
Cryphonectria parasitica	EP155	Cryphonectria	Cryphonectriaceae	Diaporthales	Sordariomycetes	Pezizomycotina	Ascomycota	GCF_011745365.1	SAMN02744051	DOE Joint Genome Institute	11588	Crouch JA, Dawe A, Aerts A, Barry K, Churchill ACL, Grimwood J, Hillman BI, Milgroom MG, Pangilinan J, Smith M, Salamov A, Schmutz J, Yadav JS, Grigoriev IV, Nuss DL. Genome Sequence of the Chestnut Blight Fungus Cryphonectria parasitica EP155: A Fundamental Resource for an Archetypical Invasive Plant Pathogen. Phytopathology. 2020 Jun;110(6):1180-1188.
Cryptococcus neoformans	B-3501A	Cryptococcus	Cryptococcaceae	Tremellales	Tremellomycetes	Agaricomycotina	Basidiomycota	GCF_000149385.1	SAMN02953604	Stanford University	6578	Loftus BJ et al., "The genome of the basidiomycetous yeast and human pathogen Cryptococcus neoformans.", Science, 2005 Feb 25;307(5713):1321-4
Cyberlindnera fabianii	JCM 3601	Cyberlindnera	Phaffomycetaceae	Saccharomycetales	Saccharomycetes	Saccharomycotina	Ascomycota	GCA_001599195.1	SAMD00028336	RIKEN Center for Life Science Technologies, Division of Genomic Technologies	5752	Shen et al. Tempo and Mode of Genome Evolution in the Budding Yeast Subphylum. Cell 175, 1533-1546 (2018)
Cyberlindnera suaveolens	NRRL Y-17391	Cyberlindnera	Phaffomycetaceae	Saccharomycetales	Saccharomycetes	Saccharomycotina	Ascomycota	PPNS00000000	SAMN08343286	Y1000+	6088	Shen et al. Tempo and Mode of Genome Evolution in the Budding Yeast Subphylum. Cell 175, 1533-1546 (2018)
Deakozyma indianensis	NRRL YB-1937	Deakozyma	Dipodascaceae/Trichomonascaceae	Saccharomycetales	Saccharomycetes	Saccharomycotina	Ascomycota	PPLG00000000	SAMN08343353	Y1000+	5535	Shen et al. Tempo and Mode of Genome Evolution in the Budding Yeast Subphylum. Cell 175, 1533-1546 (2018)
Debaryomyces subglobosus	NRRL Y-6666	Debaryomyces	Debaryomycetaceae	Saccharomycetales	Saccharomycetes	Saccharomycotina	Ascomycota	PPOW00000000	SAMN08343255	Y1000+	5552	Shen et al. Tempo and Mode of Genome Evolution in the Budding Yeast Subphylum. Cell 175, 1533-1546 (2018)
Epichloe festucae	Fl1	Epichloe	Clavicipitaceae	Hypocreales	Sordariomycetes	Pezizomycotina	Ascomycota	GCA_003814445.1	SAMN08391367	Massey University	7034	Winter DJ et al., "Repeat elements organise 3D genome structure and mediate transcription in the filamentous fungus Epichloë festucae.", PLoS Genet, 2018 Oct;14(10):e1007467
Eremothecium gossypii	ATCC 10895	Eremothecium	Saccharomycetaceae	Saccharomycetales	Saccharomycetes	Saccharomycotina	Ascomycota	Genolevures	-	-	4327	Shen et al. Tempo and Mode of Genome Evolution in the Budding Yeast Subphylum. Cell 175, 1533-1546 (2018); Dietrich FS, et al. The Ashbya gossypii Genome as a Tool for Mapping the Ancient Saccharomyces cerevisiae Genome. Science. 2004 Apr 9;304(5668):304–7.
Eurotium chevalieri	M1	Aspergillus	Aspergillaceae	Eurotiales	Eurotiomycetes	Pezizomycotina	Ascomycota	GCF_016861735.1	SAMD00269937	Fermentation Microbiology, Education and Research Center for Fermentation Studies, Faculty of Agriculture, Kagoshima University	10332	Kadooka C et al., "Analysis of the fungal population involved in Katsuobushi production.", J Gen Appl Microbiol, 2020 Sep 30;66(4):239-243
Fusarium avenaceum	MPI-SDFR-AT-0044	Fusarium	Nectriaceae	Hypocreales	Sordariomycetes	Pezizomycotina	Ascomycota	GCA_020744115.1	SAMN09062724	DOE Joint Genome Institute	14042	N/A
Fusarium culmorum	Class2-1B	Fusarium	Nectriaceae	Hypocreales	Sordariomycetes	Pezizomycotina	Ascomycota	GCA_016952355.1	SAMN15354315	Chinese Academy of Forestry	11444	N/A
Fusarium flagelliforme	FIESC 12 MPI-CAGE-AA-0113	Fusarium	Nectriaceae	Hypocreales	Sordariomycetes	Pezizomycotina	Ascomycota	GCF_020744385.1	SAMN06296991	DOE Joint Genome Institute	13580	N/A
Fusarium fujikuroi	IMI 58289	Fusarium	Nectriaceae	Hypocreales	Sordariomycetes	Pezizomycotina	Ascomycota	GCF_900079805.1	SAMEA3724789	HMGU-IBIS	14810	Wiemann P et al., "Deciphering the cryptic genome: genome-wide analyses of the rice pathogen Fusarium fujikuroi reveal complex regulation of secondary metabolism and novel metabolites.", PLoS Pathog, 2013;9(6):e1003475
Fusarium tricinctum	MPI-SDFR-AT-0068	Fusarium	Nectriaceae	Hypocreales	Sordariomycetes	Pezizomycotina	Ascomycota	GCA_020744515.1	SAMN08150283	DOE Joint Genome Institute	14106	N/A
Geosmithia morbida	1262	Geosmithia	Bionectriaceae	Hypocreales	Sordariomycetes	Pezizomycotina	Ascomycota	GCF_012550715.1	SAMN13870095	University of Tennessee Knoxville	7812	N/A
Grosmannia clavigera	kw1407	Grosmannia	Ophiostomataceae	Ophiostomatales	Sordariomycetes	Pezizomycotina	Ascomycota	GCF_000143105.1	SAMN02953765	Michael Smith Laboratories at UBC	8312	Diguistini S et al., "De novo genome sequence assembly of a filamentous fungus using Sanger, 454 and Illumina sequence data.", Genome Biol, 2009;10(9):R94
Hanseniaspora clermontiae	NRRL Y-27515	Hanseniaspora	Saccharomycodaceae	Saccharomycetales	Saccharomycetes	Saccharomycotina	Ascomycota	PPLD00000000	SAMN08343356	Y1000+	4450	Shen et al. Tempo and Mode of Genome Evolution in the Budding Yeast Subphylum. Cell 175, 1533-1546 (2018)
Hanseniaspora osmophila	NRRL Y-1613	Hanseniaspora	Saccharomycodaceae	Saccharomycetales	Saccharomycetes	Saccharomycotina	Ascomycota	PPLC00000000	SAMN08343357	Y1000+	5050	Shen et al. Tempo and Mode of Genome Evolution in the Budding Yeast Subphylum. Cell 175, 1533-1546 (2018)
Hymenoscyphus varicosporioides	PMI_453	Hymenoscyphus	Helotiaceae	Helotiales	Leotiomycetes	Pezizomycotina	Ascomycota	GCA_021365295.1	SAMN05720514	DOE Joint Genome Institute	14928	N/A
Hyphopichia homilentoma	JCM 1507	Hyphopichia	Debaryomycetaceae	Saccharomycetales	Saccharomycetes	Saccharomycotina	Ascomycota	GCA_001599095.1	SAMD00028329	RIKEN Center for Life Science Technologies, Division of Genomic Technologies	5435	Shen et al. Tempo and Mode of Genome Evolution in the Budding Yeast Subphylum. Cell 175, 1533-1546 (2018)
Hypoxylon fragiforme	CBS 206.31	Hypoxylon	Hypoxylaceae	Xylariales	Sordariomycetes	Pezizomycotina	Ascomycota	GCF_022984875.1	SAMN13172311	DOE Joint Genome Institute	10262	Franco MEE et al., "Ecological generalism drives hyperdiversity of secondary metabolite gene clusters in xylarialean endophytes.", New Phytol, 2022 Feb;233(3):1317-1330
Ilyonectria destructans	MPI-CAGE-AT-0134	Ilyonectria	Nectriaceae	Hypocreales	Sordariomycetes	Pezizomycotina	Ascomycota	GCA_020740775.1	SAMN10362838	DOE Joint Genome Institute	22025	N/A
Kazachstania africana	CBS 2517	Kazachstania	Saccharomycetaceae	Saccharomycetales	Saccharomycetes	Saccharomycotina	Ascomycota	JGI			5122	Shen et al. Tempo and Mode of Genome Evolution in the Budding Yeast Subphylum. Cell 175, 1533-1546 (2018); Gordon JL, et al. Evolutionary erosion of yeast sex chromosomes by mating-type switching accidents. Proc. Natl. Acad. Sci. U.S.A. 108, 20024–20029 (2011).
Kazachstania intestinalis	NRRL Y-48847	Kazachstania	Saccharomycetaceae	Saccharomycetales	Saccharomycetes	Saccharomycotina	Ascomycota	PPOJ00000000	SAMN08343268	Y1000+	4961	Shen et al. Tempo and Mode of Genome Evolution in the Budding Yeast Subphylum. Cell 175, 1533-1546 (2018)
Kazachstania taianensis	NRRL Y-48846	Kazachstania	Saccharomycetaceae	Saccharomycetales	Saccharomycetes	Saccharomycotina	Ascomycota	PPOK00000000	SAMN08343267	Y1000+	5201	Shen et al. Tempo and Mode of Genome Evolution in the Budding Yeast Subphylum. Cell 175, 1533-1546 (2018)
Kluyveromyces dobzhanskii	NRRL Y-1974	Kluyveromyces	Saccharomycetaceae	Saccharomycetales	Saccharomycetes	Saccharomycotina	Ascomycota	PPJP00000000	SAMN08343396	Y1000+	4882	Shen et al. Tempo and Mode of Genome Evolution in the Budding Yeast Subphylum. Cell 175, 1533-1546 (2018)
Komagataella populi	NRRL YB-455	Komagataella	Pichiaceae	Saccharomycetales	Saccharomycetes	Saccharomycotina	Ascomycota	PPIA00000000	SAMN08343437	Y1000+	4885	Shen et al. Tempo and Mode of Genome Evolution in the Budding Yeast Subphylum. Cell 175, 1533-1546 (2018)
Kregervanrija delftensis	NRRL Y-7119	Kregervanrija	Pichiaceae	Saccharomycetales	Saccharomycetes	Saccharomycotina	Ascomycota	PPNL00000000	SAMN08343293	Y1000+	6042	Shen et al. Tempo and Mode of Genome Evolution in the Budding Yeast Subphylum. Cell 175, 1533-1546 (2018)
Kuraishia molischiana	NRRL Y-27899	Kuraishia	Pichiaceae	Saccharomycetales	Saccharomycetes	Saccharomycotina	Ascomycota	PPKW00000000	SAMN08343363	Y1000+	5537	Shen et al. Tempo and Mode of Genome Evolution in the Budding Yeast Subphylum. Cell 175, 1533-1546 (2018)
Lachancea kluyveri	CBS 3082	Lachancea	Saccharomycetaceae	Saccharomycetales	Saccharomycetes	Saccharomycotina	Ascomycota	Genolevures	-	-	5189	Shen et al. Tempo and Mode of Genome Evolution in the Budding Yeast Subphylum. Cell 175, 1533-1546 (2018); Génolevures Consortium, et al. Comparative genomics of protoploid Saccharomycetaceae. Genome Res. 2009 Oct;19(10):1696–709.
Lachancea thermotolerans	CBS 6340	Lachancea	Saccharomycetaceae	Saccharomycetales	Saccharomycetes	Saccharomycotina	Ascomycota	Genolevures	-	-	4808	Shen et al. Tempo and Mode of Genome Evolution in the Budding Yeast Subphylum. Cell 175, 1533-1546 (2018); Génolevures Consortium, et al. Comparative genomics of protoploid Saccharomycetaceae. Genome Res. 2009 Oct;19(10):1696–709.
Lipomyces japonicus	NRRL Y-17848	Lipomyces	Lipomycetaceae	Saccharomycetales	Saccharomycetes	Saccharomycotina	Ascomycota	PPJV00000000	SAMN08343390	Y1000+	6513	Shen et al. Tempo and Mode of Genome Evolution in the Budding Yeast Subphylum. Cell 175, 1533-1546 (2018)
Lipomyces kononenkoae	NRRL Y-11553	Lipomyces	Lipomycetaceae	Saccharomycetales	Saccharomycetes	Saccharomycotina	Ascomycota	PPJW00000000	SAMN08343389	Y1000+	7718	Shen et al. Tempo and Mode of Genome Evolution in the Budding Yeast Subphylum. Cell 175, 1533-1546 (2018)
Metarhizium rileyi	RCEF 4871	Metarhizium	Clavicipitaceae	Hypocreales	Sordariomycetes	Pezizomycotina	Ascomycota	GCA_001636745.1	SAMN04908329	Shanghai Institutes for Biological Sciences, CAS	8764	Shang Y et al., "Divergent and Convergent Evolution of Fungal Pathogenicity.", Genome Biol Evol, 2016 May 12;8(5):1374-87
Metschnikowia cerradonensis	UFMG 03-T67.1	Metschnikowia	Metschnikowiaceae	Saccharomycetales	Saccharomycetes	Saccharomycotina	Ascomycota	NCBI	-	-	6801	Shen et al. Tempo and Mode of Genome Evolution in the Budding Yeast Subphylum. Cell 175, 1533-1546 (2018); Lachance MA, et al. A stable phylogeny of the large-spored Metschnikowia clade. Yeast. 2016 Jul;33(7):261-75. doi: 10.1002/yea.3163. Epub 2016 May 10.
Metschnikowia kipukae	UWOPS 00-669.2	Metschnikowia	Metschnikowiaceae	Saccharomycetales	Saccharomycetes	Saccharomycotina	Ascomycota	NCBI	-	-	5084	Shen et al. Tempo and Mode of Genome Evolution in the Budding Yeast Subphylum. Cell 175, 1533-1546 (2018); Lachance MA, et al. A stable phylogeny of the large-spored Metschnikowia clade. Yeast. 2016 Jul;33(7):261-75. doi: 10.1002/yea.3163. Epub 2016 May 10.
Meyerozyma caribbica	NRRL Y-27274	Meyerozyma	Debaryomycetaceae	Saccharomycetales	Saccharomycetes	Saccharomycotina	Ascomycota	PPNE00000000	SAMN08343300	Y1000+	5027	Shen et al. Tempo and Mode of Genome Evolution in the Budding Yeast Subphylum. Cell 175, 1533-1546 (2018)
Middelhovenomyces tepae	NRRL Y-17670	Middelhovenomyces	Dipodascaceae/Trichomonascaceae	Saccharomycetales	Saccharomycetes	Saccharomycotina	Ascomycota	PPNF00000000	SAMN08343299	Y1000+	6443	Shen et al. Tempo and Mode of Genome Evolution in the Budding Yeast Subphylum. Cell 175, 1533-1546 (2018)
Monilinia fructicola	Mfrc123	Monilinia	Sclerotiniaceae	Helotiales	Leotiomycetes	Pezizomycotina	Ascomycota	GCA_008692225.1	SAMN10965845	UniBa - Univpm	13749	N/A
Naumovozyma dairenensis	CBS 421	Naumovozyma	Saccharomycetaceae	Saccharomycetales	Saccharomycetes	Saccharomycotina	Ascomycota	NCBI	-	-	5651	Shen et al. Tempo and Mode of Genome Evolution in the Budding Yeast Subphylum. Cell 175, 1533-1546 (2018); Gordon JL, et al. Evolutionary erosion of yeast sex chromosomes by mating-type switching accidents. Proc. Natl. Acad. Sci. U.S.A. 108, 20024–20029 (2011).
Neurospora crassa	OR74A	Neurospora	Sordariaceae	Sordariales	Sordariomycetes	Pezizomycotina	Ascomycota	GCA_000182925.2	SAMN02953583	Broad Institute	10813	Galagan JE et al., "The genome sequence of the filamentous fungus Neurospora crassa.", Nature, 2003 Apr 24;422(6934):859-68
Ogataea glucozyma	NRRL YB-2185	Ogataea	Pichiaceae	Saccharomycetales	Saccharomycetes	Saccharomycotina	Ascomycota	PPKO00000000	SAMN08343371	Y1000+	5858	Shen et al. Tempo and Mode of Genome Evolution in the Budding Yeast Subphylum. Cell 175, 1533-1546 (2018)
Ogataea naganishii	NRRL Y-7654	Ogataea	Pichiaceae	Saccharomycetales	Saccharomycetes	Saccharomycotina	Ascomycota	PPKS00000000	SAMN08343367	Y1000+	5340	Shen et al. Tempo and Mode of Genome Evolution in the Budding Yeast Subphylum. Cell 175, 1533-1546 (2018)
Ophiocordyceps sp. BCC80369	BCC 80369	Ophiocordyceps	Ophiocordycipitaceae	Hypocreales	Sordariomycetes	Pezizomycotina	Ascomycota	GCA_003339455.1	SAMN07662903	National Center for Genetic Engineering and Biotechnology	7046	N/A
Penicillium digitatum	PdW03	Penicillium	Aspergillaceae	Eurotiales	Eurotiomycetes	Pezizomycotina	Ascomycota	GCA_016767815.1	SAMN04018713	Hangzhou Normal University	9003	N/A
Penicillium oxalicum	HP7-1	Penicillium	Aspergillaceae	Eurotiales	Eurotiomycetes	Pezizomycotina	Ascomycota	GCF_001723175.1	SAMN03106237	Guangxi University	9718	N/A
Peterozyma xylosa	NRRL Y-12939	Peterozyma	CUG-Ala	Saccharomycetales	Saccharomycetes	Saccharomycotina	Ascomycota	PPKF00000000	SAMN08343380	Y1000+	5982	Shen et al. Tempo and Mode of Genome Evolution in the Budding Yeast Subphylum. Cell 175, 1533-1546 (2018); Krassowski T, et al. Evolutionary Instability of CUG-Leu in the Genetic Code of Budding Yeasts. Nat. Commun. 9, 1887 (2018).
Pichia occidentalis	NRRL Y-7552	Pichia	Pichiaceae	Saccharomycetales	Saccharomycetes	Saccharomycotina	Ascomycota	PPIN00000000	SAMN08343424	Y1000+	5456	Shen et al. Tempo and Mode of Genome Evolution in the Budding Yeast Subphylum. Cell 175, 1533-1546 (2018)
Pneumocystis carinii	B80	Pneumocystis	Pneumocystidaceae	Pneumocystidales	Pneumocystidomycetes	Taphrinomycotina	Ascomycota	GCF_001477545.1	SAMN02380717	Broad Institute	3646	N/A
Priceomyces castillae	NRRL Y-7501	Priceomyces	Debaryomycetaceae	Saccharomycetales	Saccharomycetes	Saccharomycotina	Ascomycota	PPMN00000000	SAMN08343319	Y1000+	5158	Shen et al. Tempo and Mode of Genome Evolution in the Budding Yeast Subphylum. Cell 175, 1533-1546 (2018)
Pseudogymnoascus destructans	20631-21	Pseudogymnoascus	Pseudeurotiaceae	no_rank	Leotiomycetes	Pezizomycotina	Ascomycota	GCF_001641265.1	SAMN03382554	US Forest Service	9405	Palmer JM et al., "Extreme sensitivity to ultraviolet light in the fungal pathogen causing white-nose syndrome of bats.", Nat Commun, 2018 Jan 2;9(1):35
Pseudogymnoascus verrucosus	UAMH 10579	Pseudogymnoascus	Pseudeurotiaceae	no_rank	Leotiomycetes	Pezizomycotina	Ascomycota	GCF_001662655.1	SAMN03382556	US Forest Service	10573	Palmer JM et al., "Extreme sensitivity to ultraviolet light in the fungal pathogen causing white-nose syndrome of bats.", Nat Commun, 2018 Jan 2;9(1):35
Pyricularia pennisetigena	Br36	Pyricularia	Pyriculariaceae	Magnaporthales	Sordariomycetes	Pezizomycotina	Ascomycota	GCF_004337985.1	SAMN10496236	Academia Sinica	11430	Gómez Luciano LB et al., "Blast Fungal Genomes Show Frequent Chromosomal Changes, Gene Gains and Losses, and Effector Gene Turnover.", Mol Biol Evol, 2019 Jun 1;36(6):1148-1161
Pyronema omphalodes	CBS 144459	Pyronema	Pyronemataceae	Pezizales	Pezizomycetes	Pezizomycotina	Ascomycota	GCA_024516155.1	SAMN23009778	DOE Joint Genome Institute	10939	Steindorff AS et al., "Diversity of genomic adaptations to the post-fire environment in Pezizales fungi points to crosstalk between charcoal tolerance and sexual development.", New Phytol, 2022 Nov;236(3):1154-1167
Rhodotorula graminis	WP1	Rhodotorula	Sporidiobolaceae	Sporidiobolales	Microbotryomycetes	Pucciniomycotina	Basidiomycota	GCF_001329695.1	SAMN00138171	DOE Joint Genome Institute	7225	Firrincieli A et al., "Genome sequence of the plant growth promoting endophytic yeast Rhodotorula graminis WP1.", Front Microbiol, 2015;6:978
Rhynchosporium secalis	02CH4-6a.1	Rhynchosporium	no_rank	Helotiales	Leotiomycetes	Pezizomycotina	Ascomycota	GCA_900074895.1	SAMEA3895815	Technische Universitat Munchen - WZW	13145	Penselin D et al., "Comparative genomics to explore phylogenetic relationship, cryptic sexual potential and host specificity of Rhynchosporium species on grasses.", BMC Genomics, 2016 Nov 22;17(1):953
Saccharomyces cerevisiae	S288C	Saccharomyces	Saccharomycetaceae	Saccharomycetales	Saccharomycetes	Saccharomycotina	Ascomycota	Saccharomyces Genome Database			5930	Goffeau A, et al. Life with 6000 genes. Science 274, 546, 563–567 (1996).
Saccharomycopsis malanga	JCM 7620	Saccharomycopsis	Saccharomycopsidaceae	Saccharomycetales	Saccharomycetes	Saccharomycotina	Ascomycota	GCA_001599215.1	SAMD00028337	RIKEN Center for Life Science Technologies, Division of Genomic Technologies	6187	Shen et al. Tempo and Mode of Genome Evolution in the Budding Yeast Subphylum. Cell 175, 1533-1546 (2018)
Saitoella complicata	NRRL Y-17804	Saitoella	no_rank	no_rank	Neolectomycetes	Taphrinomycotina	Ascomycota	GCF_001661265.1	SAMN00760712	JGI-PSF	7023	Riley R et al., "Comparative genomics of biotechnologically important yeasts.", Proc Natl Acad Sci U S A, 2016 Aug 30;113(35):9882-7
Saturnispora silvae	NRRL Y-6725	Saturnispora	Pichiaceae	Saccharomycetales	Saccharomycetes	Saccharomycotina	Ascomycota	PPIL00000000	SAMN08343426	Y1000+	4587	Shen et al. Tempo and Mode of Genome Evolution in the Budding Yeast Subphylum. Cell 175, 1533-1546 (2018)
Schizosaccharomyces pombe	972h-	Schizosaccharomyces	Schizosaccharomycetaceae	Schizosaccharomycetales	Schizosaccharomycetes	Taphrinomycotina	Ascomycota	GCF_000002945.1	SAMEA3138176	S. pombe European Sequencing Consortium (EUPOM)	5131	Wood V et al., "The genome sequence of Schizosaccharomyces pombe.", Nature, 2002 Feb 21;415(6874):871-80
Spathaspora passalidarum	NRRL Y-27907	Spathaspora	Debaryomycetaceae	Saccharomycetales	Saccharomycetes	Saccharomycotina	Ascomycota	JGI			5666	Shen et al. Tempo and Mode of Genome Evolution in the Budding Yeast Subphylum. Cell 175, 1533-1546 (2018)
Sporopachydermia lactativora	NRRL Y-11591	Sporopachydermia	Dipodascaceae	Saccharomycetales	Saccharomycetes	Saccharomycotina	Ascomycota	PPID00000000	SAMN08343434	Y1000+	6204	Shen et al. Tempo and Mode of Genome Evolution in the Budding Yeast Subphylum. Cell 175, 1533-1546 (2018)
Sporothrix schenckii	1099-18	Sporothrix	Ophiostomataceae	Ophiostomatales	Sordariomycetes	Pezizomycotina	Ascomycota	GCF_000961545.1	SAMN03199974	LNCC	10293	Teixeira MM et al., "Comparative genomics of the major fungal agents of human and animal Sporotrichosis: Sporothrix schenckii and Sporothrix brasiliensis.", BMC Genomics, 2014 Oct 29;15:943
Stachybotrys elegans	MPI-CAGE-CH-0235	Stachybotrys	Stachybotryaceae	Hypocreales	Sordariomycetes	Pezizomycotina	Ascomycota	GCA_020746835.1	SAMN06296943	DOE Joint Genome Institute	14924	N/A
Starmera quercuum	NRRL YB-4281	Starmera	Phaffomycetaceae	Saccharomycetales	Saccharomycetes	Saccharomycotina	Ascomycota	PPIB00000000	SAMN08343436	Y1000+	5736	Shen et al. Tempo and Mode of Genome Evolution in the Budding Yeast Subphylum. Cell 175, 1533-1546 (2018)
Starmerella apicola	NRRL Y-50540	Candida	Dipodascaceae/Trichomonascaceae	Saccharomycetales	Saccharomycetes	Saccharomycotina	Ascomycota	NCBI	-	-	4833	Shen et al. Tempo and Mode of Genome Evolution in the Budding Yeast Subphylum. Cell 175, 1533-1546 (2018); Vega-Alvarado L, et al. High-Quality Draft Genome Sequence of Candida apicola NRRL Y-50540. Genome Announc 3, (2015).
Starmerella bombicola	JCM 9596	Starmerella	Dipodascaceae/Trichomonascaceae	Saccharomycetales	Saccharomycetes	Saccharomycotina	Ascomycota	GCA_001599315.1	SAMD00028342	RIKEN Center for Life Science Technologies, Division of Genomic Technologies	4706	Shen et al. Tempo and Mode of Genome Evolution in the Budding Yeast Subphylum. Cell 175, 1533-1546 (2018)
Starmerella bombicola	PYCC5882	Starmerella	Dipodascaceae/Trichomonascaceae	Saccharomycetales	Saccharomycetes	Saccharomycotina	Ascomycota	GCA_003033785.1	SAMN07958195	UCIBIO-REQUIMTE	4711	Gonçalves et al. Evidence for loss and reacquisition of alcoholic fermentation in a fructophilic yeast lineage. Elife 7:e33034 (2018)
Talaromyces amestolkiae	CIB	Talaromyces	Trichocomaceae	Eurotiales	Eurotiomycetes	Pezizomycotina	Ascomycota	GCF_001896365.1	SAMN05751675	Centro de Investigaciones Biologicas	10403	de Eugenio LI et al., "Differential β-glucosidase expression as a function of carbon source availability in Talaromyces amestolkiae: a genomic and proteomic approach.", Biotechnol Biofuels, 2017;10:161
Taphrina deformans	PYCC 5710	Taphrina	Taphrinaceae	Taphrinales	Taphrinomycetes	Taphrinomycotina	Ascomycota	GCA_000312925.2	SAMEA2272291	Faculdade de Ciências e Tecnologia, Universidade Nova de Lisboa	4663	Cissé OH et al., "Genome sequencing of the plant pathogen Taphrina deformans, the causal agent of peach leaf curl.", mBio, 2013 Apr 30;4(3):e00055-13
Tetrapisispora blattae	CBS 6284	Tetrapisispora	Saccharomycetaceae	Saccharomycetales	Saccharomycetes	Saccharomycotina	Ascomycota	Genolevures	-	-	5377	Gordon JL, et al. Evolutionary erosion of yeast sex chromosomes by mating-type switching accidents. Proc. Natl. Acad. Sci. U.S.A. 108, 20024–20029 (2011).
Teunomyces cretensis	NRRL Y-27777	Teunomyces	Debaryomycetaceae	Saccharomycetales	Saccharomycetes	Saccharomycotina	Ascomycota	PPLT00000000	SAMN08343340	Y1000+	5169	Shen et al. Tempo and Mode of Genome Evolution in the Budding Yeast Subphylum. Cell 175, 1533-1546 (2018)
Tolypocladium ophioglossoides	CBS 100239	Tolypocladium	Ophiocordycipitaceae	Hypocreales	Sordariomycetes	Pezizomycotina	Ascomycota	GCA_001189435.1	SAMN03782320	Oregon State University	9317	Quandt CA et al., "The genome of the truffle-parasite Tolypocladium ophioglossoides and the evolution of antifungal peptaibiotics.", BMC Genomics, 2015 Jul 28;16:553
Tortispora caseinolytica	NRRL Y-17796	Tortispora	Trigonopsidaceae	Saccharomycetales	Saccharomycetes	Saccharomycotina	Ascomycota	JGI	-	-	4587	Riley R, et al. Comparative genomics of biotechnologically important yeasts. Proc Natl Acad Sci USA 113:9882-7 (2016).
Torulaspora delbrueckii	CBS 1146	Torulaspora	Saccharomycetaceae	Saccharomycetales	Saccharomycetes	Saccharomycotina	Ascomycota	JGI	-	-	4506	Gordon JL, et al. Evolutionary erosion of yeast sex chromosomes by mating-type switching accidents. Proc. Natl. Acad. Sci. U.S.A. 108, 20024–20029 (2011).
Trichoderma guizhouense	NJAU 4742	Trichoderma	Hypocreaceae	Hypocreales	Sordariomycetes	Pezizomycotina	Ascomycota	GCA_002022785.1	SAMN04535176	Nanjing Agricultural University	11255	N/A
Ustilago maydis	521	Ustilago	Ustilaginaceae	Ustilaginales	Ustilaginomycetes	Ustilaginomycotina	Basidiomycota	GCF_000328475.2	SAMN02900459	Broad Institute	6780	Kämper J et al., "Insights from the genome of the biotrophic fungal plant pathogen Ustilago maydis.", Nature, 2006 Nov 2;444(7115):97-101
Venturia effusa	albino	Venturia	Venturiaceae	Venturiales	Dothideomycetes	Pezizomycotina	Ascomycota	GCA_007735645.1	SAMN12143997	Massey University	10820	N/A
Verticillium dahliae	MPI-CAGE-AT-0001	Verticillium	Plectosphaerellaceae	Glomerellales	Sordariomycetes	Pezizomycotina	Ascomycota	GCA_020726535.1	SAMN10864841	DOE Joint Genome Institute	12343	N/A
Wickerhamiella cacticola	NRRL Y-27362	Wickerhamiella	Dipodascaceae/Trichomonascaceae	Saccharomycetales	Saccharomycetes	Saccharomycotina	Ascomycota	PPIZ00000000	SAMN08343412	Y1000+	5846	Shen et al. Tempo and Mode of Genome Evolution in the Budding Yeast Subphylum. Cell 175, 1533-1546 (2018)
Wickerhamiella domercqiae	JCM 9478	Wickerhamiella	Dipodascaceae/Trichomonascaceae	Saccharomycetales	Saccharomycetes	Saccharomycotina	Ascomycota	GCA_001599275.1	SAMD00028340	RIKEN Center for Life Science Technologies, Division of Genomic Technologies	4162	Shen et al. Tempo and Mode of Genome Evolution in the Budding Yeast Subphylum. Cell 175, 1533-1546 (2018)
Wickerhamiella infanticola	DS02	Wickerhamiella	Dipodascaceae/Trichomonascaceae	Saccharomycetales	Saccharomycetes	Saccharomycotina	Ascomycota	NCBI	-	-	4489	Lee H, et al. Genbank Accession IDs: LWLF01000001-LWLF01000022 (2016).
Wickerhamiella slavikovae	PYCC 8320	Wickerhamiella	Dipodascaceae/Trichomonascaceae	Saccharomycetales	Saccharomycetes	Saccharomycotina	Ascomycota		SAMEA113572367	UCIBIO	4542	Pontes et al. Extensive remodelling of sugar metabolism in a singular yeast clade through gene loss and horizontal gene transfer. In review.
Wickerhamiella versatilis	JCM 5958	Wickerhamiella	Dipodascaceae/Trichomonascaceae	Saccharomycetales	Saccharomycetes	Saccharomycotina	Ascomycota	GCA_001600375.1	SAMD00028433	RIKEN Center for Life Science Technologies, Division of Genomic Technologies	5476	Shen et al. Tempo and Mode of Genome Evolution in the Budding Yeast Subphylum. Cell 175, 1533-1546 (2018)
Wickerhamomyces alni	NRRL Y-11625	Wickerhamomyces	Phaffomycetaceae	Saccharomycetales	Saccharomycetes	Saccharomycotina	Ascomycota	PPMI00000000	SAMN08343324	Y1000+	6112	Shen et al. Tempo and Mode of Genome Evolution in the Budding Yeast Subphylum. Cell 175, 1533-1546 (2018)
Wickerhamomyces bovis	NRRL YB-4184	Wickerhamomyces	Phaffomycetaceae	Saccharomycetales	Saccharomycetes	Saccharomycotina	Ascomycota	PPMH00000000	SAMN08343325	Y1000+	5850	Shen et al. Tempo and Mode of Genome Evolution in the Budding Yeast Subphylum. Cell 175, 1533-1546 (2018)
Wickerhamomyces ciferrii	NRRL Y-1031	Wickerhamomyces	Phaffomycetaceae	Saccharomycetales	Saccharomycetes	Saccharomycotina	Ascomycota	NCBI	-	-	6645	Schneider J, et al. Draft genome sequence of Wickerhamomyces ciferrii NRRL Y-1031 F-60-10. Eukaryotic Cell. 2012 Dec;11(12):1582–3.
Wickerhamomyces hampshirensis	NRRL YB-4128	Wickerhamomyces	Phaffomycetaceae	Saccharomycetales	Saccharomycetes	Saccharomycotina	Ascomycota	PPXL00000000	SAMN08343326	Y1000+	6241	Shen et al. Tempo and Mode of Genome Evolution in the Budding Yeast Subphylum. Cell 175, 1533-1546 (2018)
Yamadazyma tenuis/Candida_tenuis	NRRL Y-1498	Yamadazyma	Debaryomycetaceae	Saccharomycetales	Saccharomycetes	Saccharomycotina	Ascomycota	JGI			4945	Shen et al. Tempo and Mode of Genome Evolution in the Budding Yeast Subphylum. Cell 175, 1533-1546 (2018)
Yarrowia lipolytica	CLIB 122	Yarrowia	Dipodascaceae/Trichomonascaceae	Saccharomycetales	Saccharomycetes	Saccharomycotina	Ascomycota	Genolevures	-	-	6433	Dujon B, et al. Genome evolution in yeasts. Nature 430, 35–44 (2004).
Zygoascus meyerae	NRRL Y-17319	Zygoascus	Dipodascaceae/Trichomonascaceae	Saccharomycetales	Saccharomycetes	Saccharomycotina	Ascomycota	PPMD00000000	SAMN08343330	Y1000+	5629	Shen et al. Tempo and Mode of Genome Evolution in the Budding Yeast Subphylum. Cell 175, 1533-1546 (2018)
Zygosaccharomyces kombuchaensis	NRRL YB-4811	Zygosaccharomyces	Saccharomycetaceae	Saccharomycetales	Saccharomycetes	Saccharomycotina	Ascomycota	PPJZ00000000	SAMN08343386	Y1000+	4527	Shen et al. Tempo and Mode of Genome Evolution in the Budding Yeast Subphylum. Cell 175, 1533-1546 (2018)
Zymoseptoria tritici	IPO323	Zymoseptoria	Mycosphaerellaceae	Capnodiales	Dothideomycetes	Pezizomycotina	Ascomycota	GCF_000219625.1	SAMN02746078	DOE Joint Genome Institute	10941	Goodwin SB et al., "Finished genome of the fungal wheat pathogen Mycosphaerella graminicola reveals dispensome structure, chromosome plasticity, and stealth pathogenesis.", PLoS Genet, 2011 Jun;7(6):e1002070
* N/A indicates no reference associated with the Bioproject; two references indicates annotation and the assembly references.
