# Supplementary material for: Regions of low gene expression promote maintenance and adaptation of horizontally acquired genes in yeasts
Source: Commun Biol. 2026 May 9;9:968. doi: 10.1038/s42003-026-10153-8 (PMC13376923; doi:10.1038/s42003-026-10153-8)
Supplement: Supplementary file 4 — Supplementary Data 2 [file 42003_2026_10153_MOESM4_ESM.xlsx]

## Sheet: Supplementary Data 2
Supplementary Data 2. Orthogroup composition. Matrix generated by OrthoFinder that indicates the proteome sequences included in each orthogroup.
Orthogroup	Acremonium_chrysogenum	Alternaria_alternata	Ambrosiozyma_maleeae	Aspergillus_fijiensis	Aspergillus_lentulus	Aspergillus_nidulans	Aspergillus_tubingensis	Barnettozyma_populi	Beauveria_bassiana	Blastobotrys_mokoenaii	Blastomyces_parvus	Botrytis_cinerea	Brettanomyces_anomalus	Candida_albicans	Candida_glabrata	Candida_ponderosae	Ceratocystis_fimbriata	Cercospora_kikuchii	Cladophialophora_immunda	Clavispora_lusitaniae	Coleophoma_crateriformis	Colletotrichum_fioriniae	Colletotrichum_tofieldiae	Colletotrichum_truncatum	Cryphonectria_parasitica	Cryptococcus_neoformans	Cyberlindnera_fabianii	Cyberlindnera_suaveolens	Deakozyma_indianensis	Debaryomyces_subglobosus	Epichloe_festucae	Eremothecium_gossypii	Eurotium_chevalieri	Fusarium_avenaceum	Fusarium_culmorum	Fusarium_flagelliforme	Fusarium_fujikuroi	Fusarium_tricinctum	Geosmithia_morbida	Grosmannia_clavigera	Hanseniaspora_clermontiae	Hanseniaspora_osmophila	Hymenoscyphus_varicosporioides	Hyphopichia_homilentoma	Hypoxylon_fragiforme	Ilyonectria_destructans	Kazachstania_africana	Kazachstania_intestinalis	Kazachstania_taianensis
OG0000000	['KFH40357.1 Caffeine resistance protein-like protein [Acremonium chrysogenum ATCC 11550]', 'KFH41992.1 putative transporter -like protein [Acremonium chrysogenum ATCC 11550]', 'KFH40441.1 putative transporter -like protein [Acremonium chrysogenum ATCC 11550]', 'KFH42576.1 Polyamine transporter-like protein [Acremonium chrysogenum ATCC 11550]', 'KFH43289.1 putative transporter -like protein [Acre…	['XP_018379624.1 putative MFS transporter [Alternaria alternata]', 'XP_018389593.1 MFS general substrate transporter [Alternaria alternata]', 'XP_018389617.1 MFS general substrate transporter [Alternaria alternata]', 'XP_018390070.1 citrinin biosynthesis transporter CtnC [Alternaria alternata]', 'XP_018390096.1 MFS multidrug transporter-like protein [Alternaria alternata]', 'XP_018390515.1 MFS ge…	['augustus_masked-NODE_23_length_184207_cov_38.6036_ID_45-processed-gene-0.133-mRNA-1_1 gene=augustus_masked-NODE_23_length_184207_cov_38.6036_ID_45-processed-gene-0.133 CDS=1-1893', 'augustus_masked-NODE_2_length_1346259_cov_39.2016_ID_3-processed-gene-3.58-mRNA-1_1 gene=augustus_masked-NODE_2_length_1346259_cov_39.2016_ID_3-processed-gene-3.58 CDS=1-1836', 'augustus_masked-NODE_12_length_398974…	['XP_040805518.1 MFS multidrug transporter [Aspergillus fijiensis CBS 313.89]', 'XP_040805553.1 putative MFS transporter [Aspergillus fijiensis CBS 313.89]', 'XP_040805561.1 putative MFS multidrug transporter [Aspergillus fijiensis CBS 313.89]', 'XP_040805860.1 MFS general substrate transporter [Aspergillus fijiensis CBS 313.89]', 'XP_040806042.1 MFS general substrate transporter [Aspergillus fij…	['GFF25448.1 uncharacterized transporter C569.05c [Aspergillus lentulus]', 'GFF25643.1 uncharacterized MFS-type transporter C409.08 [Aspergillus lentulus]', 'GFF25924.1 uncharacterized transporter C36.02c [Aspergillus lentulus]', 'GFF26015.1 uncharacterized transporter C569.05c [Aspergillus lentulus]', 'GFF26121.1 uncharacterized MFS-type transporter C530.15c [Aspergillus lentulus]', 'GFF28998.1 …	['XP_682262.1 hypothetical protein [Aspergillus nidulans FGSC A4]', 'XP_050468046.1 hypothetical protein [Aspergillus nidulans FGSC A4]', 'XP_050469030.1 hypothetical protein [Aspergillus nidulans FGSC A4]', 'XP_050469148.1 polyamine transporter family protein [Aspergillus nidulans FGSC A4]', 'XP_050469194.1 hypothetical protein [Aspergillus nidulans FGSC A4]', 'XP_050469342.1 hypothetical protei…	['XP_035361203.1 MFS general substrate transporter [Aspergillus tubingensis]', 'XP_035361432.1 MFS general substrate transporter [Aspergillus tubingensis]', 'XP_035361685.1 MFS general substrate transporter [Aspergillus tubingensis]', 'XP_035361707.1 multiple drug resistance protein [Aspergillus tubingensis]', 'XP_035361998.1 C6 transcription factor [Aspergillus tubingensis]', 'XP_035362104.1 bic…	['maker-NODE_17_length_197664_cov_17.9682_ID_4252-augustus-gene-0.2-mRNA-1_1 gene=maker-NODE_17_length_197664_cov_17.9682_ID_4252-augustus-gene-0.2 CDS=1-2313', 'snap_masked-NODE_1_length_973885_cov_13.6909_ID_9548-processed-gene-8.23-mRNA-1_1 gene=snap_masked-NODE_1_length_973885_cov_13.6909_ID_9548-processed-gene-8.23 CDS=1-1515', 'snap_masked-NODE_33_length_98008_cov_13.4306_ID_6337-processed-…	['KAH8720304.1 Efflux pump radE [Beauveria bassiana]', 'KAH8720790.1 Efflux pump atB [Beauveria bassiana]', 'KAH8709428.1 Efflux pump bik6 [Beauveria bassiana]', 'KAH8709658.1 Efflux pump FUBT [Beauveria bassiana]', 'KAH8709660.1 Efflux pump FUB11 [Beauveria bassiana]', 'KAH8709663.1 Citrinin biosynthesis cluster MFS transporter mrr1 [Beauveria bassiana]', 'KAH8709697.1 Polyamine transporter 4 [B…	['genemark-NODE_10_length_307126_cov_36.5879_ID_19-processed-gene-2.114-mRNA-1_1 gene=genemark-NODE_10_length_307126_cov_36.5879_ID_19-processed-gene-2.114 CDS=1-1473', 'maker-NODE_10_length_307126_cov_36.5879_ID_19-snap-gene-2.106-mRNA-1_1 gene=maker-NODE_10_length_307126_cov_36.5879_ID_19-snap-gene-2.106 CDS=1-1680', 'maker-NODE_1_length_970412_cov_36.0026_ID_1-snap-gene-8.101-mRNA-1_1 gene=mak…	['PGG97696.1 hypothetical protein GX51_07207 [Blastomyces parvus]', 'PGG98325.1 MFS transporter, DHA1 family, multidrug resistance protein [Blastomyces parvus]', 'PGG98809.1 hypothetical protein GX51_06605 [Blastomyces parvus]', 'PGH00823.1 hypothetical protein GX51_05600 [Blastomyces parvus]', 'PGH01094.1 hypothetical protein GX51_05409 [Blastomyces parvus]', 'PGG95227.1 hypothetical protein GX5…	['XP_001548505.1 hypothetical protein BCIN_15g04440 [Botrytis cinerea B05.10]', 'XP_024550908.1 hypothetical protein BCIN_09g04190 [Botrytis cinerea B05.10]', 'XP_024550909.1 hypothetical protein BCIN_09g04190 [Botrytis cinerea B05.10]', 'XP_024550910.1 hypothetical protein BCIN_09g04190 [Botrytis cinerea B05.10]', 'XP_024551016.1 Bcbik6 [Botrytis cinerea B05.10]', 'XP_024551237.1 hypothetical pr…	['augustus_masked-LCTY01000017.1-processed-gene-0.105-mRNA-1_1 gene=augustus_masked-LCTY01000017.1-processed-gene-0.105 CDS=1-1557']	['C6_04610C_A', 'C3_03440C_A', 'C6_03170C_A', 'C6_01870C_A', 'CR_03920C_A', 'C6_04620C_A', 'C1_08790W_A', 'C7_04250W_A', 'C7_01520W_A']	['snap_masked-CR380951-processed-gene-3.107-mRNA-1_1 gene=snap_masked-CR380951-processed-gene-3.107 CDS=1-1797', 'snap_masked-CR380953-processed-gene-3.116-mRNA-1_1 gene=snap_masked-CR380953-processed-gene-3.116 CDS=1-1701', 'maker-CR380954-snap-gene-6.2-mRNA-1_1 gene=maker-CR380954-snap-gene-6.2 CDS=1-3402', 'snap_masked-CR380955-processed-gene-10.68-mRNA-1_1 gene=snap_masked-CR380955-processed-…	['augustus_masked-NODE_15_length_232331_cov_45.0676_ID_11356-processed-gene-0.32-mRNA-1_1 gene=augustus_masked-NODE_15_length_232331_cov_45.0676_ID_11356-processed-gene-0.32 CDS=1-1836', 'augustus_masked-NODE_10_length_305115_cov_41.2085_ID_11868-processed-gene-2.65-mRNA-1_1 gene=augustus_masked-NODE_10_length_305115_cov_41.2085_ID_11868-processed-gene-2.65 CDS=1-2172', 'augustus_masked-NODE_2_le…	['PHH51114.1 Efflux pump bik6 [Ceratocystis fimbriata CBS 114723]', 'PHH51572.1 Efflux pump atB [Ceratocystis fimbriata CBS 114723]', 'PHH52317.1 putative MFS-type transporter [Ceratocystis fimbriata CBS 114723]', 'PHH49464.1 Efflux pump rdc3 [Ceratocystis fimbriata CBS 114723]', 'PHH55664.1 Efflux pump FUBT [Ceratocystis fimbriata CBS 114723]', 'PHH55712.1 Polyamine transporter 1 [Ceratocystis f…	['XP_044661188.1 uncharacterized protein CKM354_000981500 [Cercospora kikuchii]', 'XP_044661434.1 uncharacterized protein CKM354_001005000 [Cercospora kikuchii]', 'XP_044662236.1 uncharacterized protein CKM354_001083400 [Cercospora kikuchii]', 'XP_044662400.1 uncharacterized protein CKM354_001099000 [Cercospora kikuchii]', 'XP_044662607.1 uncharacterized protein CKM354_001119300 [Cercospora kikuc…	['XP_016251995.1 hypothetical protein PV07_03372 [Cladophialophora immunda]', 'XP_016251996.1 hypothetical protein, variant [Cladophialophora immunda]', 'XP_016252057.1 hypothetical protein PV07_03434 [Cladophialophora immunda]', 'XP_016242957.1 hypothetical protein PV07_11007 [Cladophialophora immunda]', 'XP_016252892.1 hypothetical protein PV07_04205 [Cladophialophora immunda]', 'XP_016253355.1…	['genemark-NW_003101574.1-processed-gene-3.63-mRNA-1_1 gene=genemark-NW_003101574.1-processed-gene-3.63 CDS=1-1842', 'genemark-NW_003101575.1-processed-gene-6.60-mRNA-1_1 gene=genemark-NW_003101575.1-processed-gene-6.60 CDS=1-1701', 'genemark-NW_003101571.1-processed-gene-5.116-mRNA-1_1 gene=genemark-NW_003101571.1-processed-gene-5.116 CDS=1-1710', 'genemark-NW_003101575.1-processed-gene-10.75-mR…	['RDW87742.1 hypothetical protein BP5796_03436 [Coleophoma crateriformis]', 'RDW58471.1 hypothetical protein BP5796_12401 [Coleophoma crateriformis]', 'RDW59035.1 hypothetical protein BP5796_11959 [Coleophoma crateriformis]', 'RDW59050.1 cycloheximide resistance protein [Coleophoma crateriformis]', 'RDW92083.1 multidrug transporter [Coleophoma crateriformis]', 'RDW92356.1 hypothetical protein BP5…	['XP_053053417.1 uncharacterized protein COL516b_001599 [Colletotrichum fioriniae]', 'XP_053053788.1 uncharacterized protein COL516b_001977 [Colletotrichum fioriniae]', 'XP_053054559.1 uncharacterized protein COL516b_001543 [Colletotrichum fioriniae]', 'XP_053045714.1 uncharacterized protein COL516b_009960 [Colletotrichum fioriniae]', 'XP_053046344.1 uncharacterized protein COL516b_009385 [Collet…	['GKT62995.1 major facilitator superfamily transporter [Colletotrichum tofieldiae]', 'GKT63321.1 major facilitator superfamily transporter [Colletotrichum tofieldiae]', 'GKT63353.1 major facilitator superfamily transporter [Colletotrichum tofieldiae]', 'GKT63907.1 MFS multidrug transporter [Colletotrichum tofieldiae]', 'GKT64037.1 MFS transporter [Colletotrichum tofieldiae]', 'GKT64102.1 major fa…	['XP_036586033.1 major facilitator superfamily transporter [Colletotrichum truncatum]', 'XP_036586051.1 caffeine resistance protein 5 [Colletotrichum truncatum]', 'XP_036586331.1 polyamine transporter 3 [Colletotrichum truncatum]', 'XP_036575384.1 fluconazole resistance protein 1 [Colletotrichum truncatum]', 'XP_036586650.1 major facilitator superfamily transporter [Colletotrichum truncatum]', 'X…	['XP_040781094.1 uncharacterized protein M406DRAFT_59232 [Cryphonectria parasitica EP155]', 'XP_040781389.1 MFS general substrate transporter [Cryphonectria parasitica EP155]', 'XP_040781687.1 membrane transporter [Cryphonectria parasitica EP155]', 'XP_040781794.1 putative MFS multidrug transporter [Cryphonectria parasitica EP155]', 'XP_040782310.1 uncharacterized protein M406DRAFT_35096 [Cryphon…	['XP_772924.1 hypothetical protein CNBK2950 [Cryptococcus neoformans var. neoformans B-3501A]', 'XP_773132.1 hypothetical protein CNBJ1270 [Cryptococcus neoformans var. neoformans B-3501A]', 'XP_773208.1 hypothetical protein CNBJ2020 [Cryptococcus neoformans var. neoformans B-3501A]', 'XP_774086.1 hypothetical protein CNBH0110 [Cryptococcus neoformans var. neoformans B-3501A]', 'XP_774391.1 hypot…	['-processed-gene-14.145-mRNA-1_1 gene=snap_masked-gi|1002316265|dbj|BCGI01000005.1|-processed-gene-14.145 CDS=1-2082', '-processed-gene-3.77-mRNA-1_1 gene=augustus_masked-gi|1002316263|dbj|BCGI01000007.1|-processed-gene-3.77 CDS=1-1581', '-processed-gene-3.153-mRNA-1_1 gene=snap_masked-gi|1002316267|dbj|BCGI01000003.1|-processed-gene-3.153 CDS=1-1602', '-processed-gene-1.105-mRNA-1_1 gene=snap_m…	['augustus_masked-NODE_2_length_423965_cov_15.6981_ID_4771-processed-gene-3.86-mRNA-1_1 gene=augustus_masked-NODE_2_length_423965_cov_15.6981_ID_4771-processed-gene-3.86 CDS=1-1779', 'augustus_masked-NODE_2_length_423965_cov_15.6981_ID_4771-processed-gene-3.87-mRNA-1_1 gene=augustus_masked-NODE_2_length_423965_cov_15.6981_ID_4771-processed-gene-3.87 CDS=1-1770', 'augustus_masked-NODE_45_length_86…	['augustus_masked-NODE_17_length_284981_cov_23.5242_ID_33-processed-gene-1.224-mRNA-1_1 gene=augustus_masked-NODE_17_length_284981_cov_23.5242_ID_33-processed-gene-1.224 CDS=1-1560', 'augustus_masked-NODE_18_length_262085_cov_23.2177_ID_35-processed-gene-1.63-mRNA-1_1 gene=augustus_masked-NODE_18_length_262085_cov_23.2177_ID_35-processed-gene-1.63 CDS=1-1617', 'snap_masked-NODE_1_length_1396749_c…	['snap_masked-NODE_11_length_297985_cov_17.1524_ID_2860-processed-gene-0.110-mRNA-1_1 gene=snap_masked-NODE_11_length_297985_cov_17.1524_ID_2860-processed-gene-0.110 CDS=1-1758', 'snap_masked-NODE_1_length_1734690_cov_13.5478_ID_3616-processed-gene-16.101-mRNA-1_1 gene=snap_masked-NODE_1_length_1734690_cov_13.5478_ID_3616-processed-gene-16.101 CDS=1-1773', 'snap_masked-NODE_22_length_108703_cov_1…	['QPG95263.1 hypothetical protein C2857_007919 [Epichloe festucae Fl1]', 'QPG96277.1 hypothetical protein C2857_003721 [Epichloe festucae Fl1]', 'QPG93703.1 hypothetical protein C2857_001794 [Epichloe festucae Fl1]', 'QPG96612.1 hypothetical protein C2857_004732 [Epichloe festucae Fl1]', 'QPG93785.1 hypothetical protein C2857_002432 [Epichloe festucae Fl1]', 'QPH01820.1 hypothetical protein C2857…	['genemark-AE016818-processed-gene-12.153-mRNA-1_1 gene=genemark-AE016818-processed-gene-12.153 CDS=1-1638', 'augustus_masked-AE016819-processed-gene-10.31-mRNA-1_1 gene=augustus_masked-AE016819-processed-gene-10.31 CDS=1-3480']	['XP_043132160.1 uncharacterized protein ACHE_11040A [Aspergillus chevalieri]', 'XP_043132653.1 uncharacterized protein ACHE_11533S [Aspergillus chevalieri]', 'XP_043132912.1 uncharacterized protein ACHE_11792S [Aspergillus chevalieri]', 'XP_043133463.1 uncharacterized protein ACHE_20399A [Aspergillus chevalieri]', 'XP_043134195.1 uncharacterized protein ACHE_21131S [Aspergillus chevalieri]', 'XP…	['KAH6963109.1 major facilitator superfamily domain-containing protein [Fusarium avenaceum]', 'KAH6963283.1 major facilitator superfamily domain-containing protein [Fusarium avenaceum]', 'KAH6963413.1 major facilitator superfamily domain-containing protein [Fusarium avenaceum]', 'KAH6963803.1 major facilitator superfamily domain-containing protein [Fusarium avenaceum]', 'KAH6964127.1 major facili…	['QPC68649.1 hypothetical protein HYE67_010880 [Fusarium culmorum]', 'QPC68967.1 hypothetical protein HYE67_011198 [Fusarium culmorum]', 'QPC58919.1 hypothetical protein HYE67_001150 [Fusarium culmorum]', 'QPC58923.1 hypothetical protein HYE67_001154 [Fusarium culmorum]', 'QPC59012.1 hypothetical protein HYE67_001243 [Fusarium culmorum]', 'QPC59077.1 hypothetical protein HYE67_001308 [Fusarium cu…	['XP_045987692.1 major facilitator superfamily domain-containing protein [Fusarium flagelliforme]', 'XP_045988137.1 major facilitator superfamily domain-containing protein [Fusarium flagelliforme]', 'XP_045989290.1 major facilitator superfamily domain-containing protein [Fusarium flagelliforme]', 'XP_045989857.1 major facilitator superfamily domain-containing protein [Fusarium flagelliforme]', 'X…	['XP_023433616.1 related to fluconazole resistance protein (FLU1) [Fusarium fujikuroi IMI 58289]', 'XP_023433756.1 probable mfs-multidrug-resistance transporter [Fusarium fujikuroi IMI 58289]', 'XP_023434120.1 related to fluconazole resistance protein [Fusarium fujikuroi IMI 58289]', 'XP_023434661.1 related to FLR1-Putative H+ antiporter regulated by yAP-1 and involved in multidrug resistance [Fu…	['KAH7257400.1 major facilitator superfamily domain-containing protein [Fusarium tricinctum]', 'KAH7257887.1 major facilitator superfamily domain-containing protein [Fusarium tricinctum]', 'KAH7257934.1 major facilitator superfamily domain-containing protein [Fusarium tricinctum]', 'KAH7261798.1 major facilitator superfamily domain-containing protein [Fusarium tricinctum]', 'KAH7262037.1 major fa…	['XP_035319410.1 Sugar (and other) transporter [Geosmithia morbida]', 'XP_035320040.1 putative arabinose efflux permease, MFS family [Geosmithia morbida]', 'XP_035320161.1 Sugar (and other) transporter [Geosmithia morbida]', 'XP_035320312.1 MFS transporter, DHA1 family, multidrug resistance protein [Geosmithia morbida]', 'XP_035321188.1 Sugar (and other) transporter [Geosmithia morbida]', 'XP_035…	['XP_014168005.1 major facilitator superfamily transporter multidrug resistance [Grosmannia clavigera kw1407]', 'XP_014169242.1 major facilitator superfamily transporter multidrug resistance [Grosmannia clavigera kw1407]', 'XP_014168030.1 major facilitator superfamily transporter multidrug resistance [Grosmannia clavigera kw1407]', 'XP_014169693.1 major facilitator superfamily transporter multidr…	['genemark-flattened_line_16-processed-gene-0.99-mRNA-1_1 gene=genemark-flattened_line_16-processed-gene-0.99 CDS=1-1962', 'genemark-flattened_line_199-processed-gene-0.19-mRNA-1_1 gene=genemark-flattened_line_199-processed-gene-0.19 CDS=1-1785', 'genemark-flattened_line_84-processed-gene-0.63-mRNA-1_1 gene=genemark-flattened_line_84-processed-gene-0.63 CDS=1-1470']	['snap_masked-flattened_line_138-processed-gene-0.0-mRNA-1_1 gene=snap_masked-flattened_line_138-processed-gene-0.0 CDS=1-2022', 'genemark-flattened_line_45-processed-gene-0.92-mRNA-1_1 gene=genemark-flattened_line_45-processed-gene-0.92 CDS=1-1758', 'genemark-flattened_line_93-processed-gene-0.61-mRNA-1_1 gene=genemark-flattened_line_93-processed-gene-0.61 CDS=1-1869']	['KAH8676426.1 major facilitator superfamily domain-containing protein [Hymenoscyphus varicosporioides]', 'KAH8678905.1 MFS multidrug transporter-like protein [Hymenoscyphus varicosporioides]', 'KAH8679039.1 major facilitator superfamily domain-containing protein [Hymenoscyphus varicosporioides]', 'KAH8683327.1 putative MFS transporter [Hymenoscyphus varicosporioides]', 'KAH8684248.1 major facili…	['-processed-gene-7.115-mRNA-1_1 gene=snap_masked-gi|1002316228|dbj|BCGB01000005.1|-processed-gene-7.115 CDS=1-1578', '-processed-gene-7.151-mRNA-1_1 gene=snap_masked-gi|1002316228|dbj|BCGB01000005.1|-processed-gene-7.151 CDS=1-1476', '-processed-gene-10.80-mRNA-1_1 gene=snap_masked-gi|1002316228|dbj|BCGB01000005.1|-processed-gene-10.80 CDS=1-2016', '-snap-gene-11.85-mRNA-1_1 gene=maker-gi|100231…	['XP_049112998.1 MFS general substrate transporter [Hypoxylon fragiforme]', 'XP_049113273.1 bicyclomycin resistance protein [Hypoxylon fragiforme]', 'XP_049114989.1 major facilitator superfamily domain-containing protein [Hypoxylon fragiforme]', 'XP_049115456.1 MFS general substrate transporter [Hypoxylon fragiforme]', 'XP_049115479.1 polyamine transporter 1 [Hypoxylon fragiforme]', 'XP_049115480…	['KAH7007074.1 major facilitator superfamily domain-containing protein [Ilyonectria destructans]', 'KAH7007167.1 major facilitator superfamily domain-containing protein [Ilyonectria destructans]', 'KAH7007171.1 putative MFS multidrug transporter [Ilyonectria destructans]', 'KAH6975621.1 major facilitator superfamily domain-containing protein [Ilyonectria destructans]', 'KAH7007468.1 major facilit…	['genemark-scaffold_11-processed-gene-0.95-mRNA-1_1 gene=genemark-scaffold_11-processed-gene-0.95 CDS=1-1587', 'genemark-scaffold_11-processed-gene-0.97-mRNA-1_1 gene=genemark-scaffold_11-processed-gene-0.97 CDS=1-1590', 'genemark-scaffold_2-processed-gene-0.47-mRNA-1_1 gene=genemark-scaffold_2-processed-gene-0.47 CDS=1-1590', 'snap_masked-scaffold_2-processed-gene-1.25-mRNA-1_1 gene=snap_masked-…	['augustus_masked-NODE_25_length_132468_cov_15.7539_ID_49-processed-gene-0.44-mRNA-1_1 gene=augustus_masked-NODE_25_length_132468_cov_15.7539_ID_49-processed-gene-0.44 CDS=1-1791', 'augustus_masked-NODE_2_length_418382_cov_14.9342_ID_3-processed-gene-0.139-mRNA-1_1 gene=augustus_masked-NODE_2_length_418382_cov_14.9342_ID_3-processed-gene-0.139 CDS=1-1932', 'augustus_masked-NODE_38_length_90861_co…	['augustus_masked-NODE_1_length_513399_cov_49.1939_ID_1-processed-gene-4.17-mRNA-1_1 gene=augustus_masked-NODE_1_length_513399_cov_49.1939_ID_1-processed-gene-4.17 CDS=1-1878', 'augustus_masked-NODE_21_length_190094_cov_51.4208_ID_41-processed-gene-0.193-mRNA-1_1 gene=augustus_masked-NODE_21_length_190094_cov_51.4208_ID_41-processed-gene-0.193 CDS=1-1626', 'genemark-NODE_27_length_167687_cov_50.5…
OG0000001	['KFH40352.1 Dicarboxylic amino acid permease-like protein [Acremonium chrysogenum ATCC 11550]', 'KFH41741.1 Dicarboxylic amino acid permease-like protein [Acremonium chrysogenum ATCC 11550]', 'KFH42193.1 Proline-specific permease-like protein [Acremonium chrysogenum ATCC 11550]', 'KFH43072.1 proline-specific permease-like protein [Acremonium chrysogenum ATCC 11550]', 'KFH43514.1 General amino ac…	['XP_018388916.1 amino acid permease [Alternaria alternata]', 'XP_018391023.1 high-affinity amino acid transporter [Alternaria alternata]', 'XP_018380279.1 hypothetical protein CC77DRAFT_947905, partial [Alternaria alternata]', 'XP_018380280.1 hypothetical protein CC77DRAFT_500230 [Alternaria alternata]', 'XP_018381180.1 hypothetical protein CC77DRAFT_1024702 [Alternaria alternata]', 'XP_01838145…	['maker-NODE_17_length_278381_cov_40.6668_ID_33-snap-gene-1.244-mRNA-1_1 gene=maker-NODE_17_length_278381_cov_40.6668_ID_33-snap-gene-1.244 CDS=1-3399', 'maker-NODE_1_length_1450014_cov_38.9627_ID_1-snap-gene-2.41-mRNA-1_1 gene=maker-NODE_1_length_1450014_cov_38.9627_ID_1-snap-gene-2.41 CDS=1-3621', 'augustus_masked-NODE_24_length_160991_cov_50.864_ID_47-processed-gene-0.143-mRNA-1_1 gene=augustu…	['XP_040805546.1 uncharacterized protein BO72DRAFT_444529 [Aspergillus fijiensis CBS 313.89]', 'XP_040805583.1 AAT family amino acid transporter [Aspergillus fijiensis CBS 313.89]', 'XP_040805715.1 amino acid permease [Aspergillus fijiensis CBS 313.89]', 'XP_040805949.1 uncharacterized protein BO72DRAFT_443964, partial [Aspergillus fijiensis CBS 313.89]', 'XP_040806143.1 uncharacterized protein B…	['GFF25398.1 general amino acid permease (Agp2), putative [Aspergillus lentulus]', 'GFF25969.1 proline-specific permease [Aspergillus lentulus]', 'GFF26130.1 proline-specific permease [Aspergillus lentulus]', 'GFF34286.1 dicarboxylic amino acid permease [Aspergillus lentulus]', 'GFF37107.1 probable proline-specific permease put4 [Aspergillus lentulus]', 'GFF38879.1 dicarboxylic amino acid permeas…	['XP_682549.1 hypothetical protein [Aspergillus nidulans FGSC A4]', 'XP_050468396.1 hypothetical protein [Aspergillus nidulans FGSC A4]', 'XP_050468706.1 hypothetical protein [Aspergillus nidulans FGSC A4]', 'XP_659185.1 hypothetical protein [Aspergillus nidulans FGSC A4]', 'XP_659336.1 proline permease prnB [Aspergillus nidulans FGSC A4]', 'XP_659805.1 hypothetical protein [Aspergillus nidulans …	['XP_035361711.1 arginine permease [Aspergillus tubingensis]', 'XP_035361859.1 amino acid permease [Aspergillus tubingensis]', 'XP_035362459.1 amino acid permease/ SLC12A domain-containing protein [Aspergillus tubingensis]', 'XP_035352288.1 glycogen branching enzyme GbeA [Aspergillus tubingensis]', 'XP_035352767.1 amino acid permease [Aspergillus tubingensis]', 'XP_035353481.1 amino acid permease…	['snap_masked-NODE_15_length_296595_cov_15.8974_ID_8048-processed-gene-1.180-mRNA-1_1 gene=snap_masked-NODE_15_length_296595_cov_15.8974_ID_8048-processed-gene-1.180 CDS=1-1695', 'snap_masked-NODE_10_length_390696_cov_13.4103_ID_14589-processed-gene-2.214-mRNA-1_1 gene=snap_masked-NODE_10_length_390696_cov_13.4103_ID_14589-processed-gene-2.214 CDS=1-1695', 'snap_masked-NODE_18_length_175216_cov_1…	['KAH8720621.1 Proline-specific permease [Beauveria bassiana]', 'KAH8721442.1 Amino-acid permease inda1 [Beauveria bassiana]', 'KAH8709206.1 General amino acid permease AGP2 [Beauveria bassiana]', 'KAH8709386.1 Dicarboxylic amino acid permease [Beauveria bassiana]', 'KAH8711299.1 General amino-acid permease GAP2 [Beauveria bassiana]', 'KAH8707772.1 General amino-acid permease GAP2 [Beauveria bass…	['snap_masked-NODE_29_length_161128_cov_35.597_ID_57-processed-gene-0.111-mRNA-1_1 gene=snap_masked-NODE_29_length_161128_cov_35.597_ID_57-processed-gene-0.111 CDS=1-1770', 'snap_masked-NODE_36_length_117742_cov_35.7736_ID_71-processed-gene-0.96-mRNA-1_1 gene=snap_masked-NODE_36_length_117742_cov_35.7736_ID_71-processed-gene-0.96 CDS=1-1728', 'snap_masked-NODE_3_length_652801_cov_36.0555_ID_5-pro…	['PGH00521.1 hypothetical protein GX51_05736 [Blastomyces parvus]', 'PGH01173.1 hypothetical protein GX51_05369 [Blastomyces parvus]', 'PGH01654.1 AAT family amino acid transporter [Blastomyces parvus]', 'PGH01917.1 AAT family amino acid transporter [Blastomyces parvus]', 'PGH02133.1 hypothetical protein GX51_04837 [Blastomyces parvus]', 'PGH05279.1 hypothetical protein GX51_03000 [Blastomyces pa…	['XP_024550535.1 hypothetical protein BCIN_08g05970 [Botrytis cinerea B05.10]', 'XP_024551548.1 Bcagp2 [Botrytis cinerea B05.10]', 'XP_024553061.1 hypothetical protein BCIN_14g04470 [Botrytis cinerea B05.10]', 'XP_001551123.2 hypothetical protein BCIN_16g00940 [Botrytis cinerea B05.10]', 'XP_001552845.1 hypothetical protein BCIN_14g01410 [Botrytis cinerea B05.10]', 'XP_001553432.1 hypothetical pr…	['augustus_masked-LCTY01000002.1-processed-gene-9.46-mRNA-1_1 gene=augustus_masked-LCTY01000002.1-processed-gene-9.46 CDS=1-1725', 'maker-LCTY01000004.1-augustus-gene-3.82-mRNA-1_1 gene=maker-LCTY01000004.1-augustus-gene-3.82 CDS=1-3312', 'augustus_masked-LCTY01000004.1-processed-gene-4.70-mRNA-1_1 gene=augustus_masked-LCTY01000004.1-processed-gene-4.70 CDS=1-1653', 'genemark-LCTY01000004.1-proce…	['C1_13130C_A', 'C6_00330C_A', 'C2_04060C_A', 'C5_01800C_A', 'C4_05430C_A', 'C1_02570C_A', 'C3_03990C_A', 'C7_00630C_A', 'CR_05020W_A', 'C4_01100C_A', 'C5_03500W_A', 'C6_01060C_A', 'C1_02530C_A', 'C6_00830C_A', 'C1_07120W_A', 'CR_09910W_A', 'CR_09920W_A', 'C6_00960W_A', 'C1_10800C_A', 'C5_02790C_A', 'C3_05580C_A', 'C1_06000W_A']	['snap_masked-CR380951-processed-gene-5.181-mRNA-1_1 gene=snap_masked-CR380951-processed-gene-5.181 CDS=1-1794', 'snap_masked-CR380954-processed-gene-8.7-mRNA-1_1 gene=snap_masked-CR380954-processed-gene-8.7 CDS=1-1836', 'snap_masked-CR380948-processed-gene-1.85-mRNA-1_1 gene=snap_masked-CR380948-processed-gene-1.85 CDS=1-1869', 'snap_masked-CR380956-processed-gene-8.22-mRNA-1_1 gene=snap_masked-…	['augustus_masked-NODE_16_length_220024_cov_43.3811_ID_9203-processed-gene-0.9-mRNA-1_1 gene=augustus_masked-NODE_16_length_220024_cov_43.3811_ID_9203-processed-gene-0.9 CDS=1-1800', 'snap_masked-NODE_1967_length_365_cov_0.923077_ID_28654-processed-gene-0.1-mRNA-1_1 gene=snap_masked-NODE_1967_length_365_cov_0.923077_ID_28654-processed-gene-0.1 CDS=1-243', 'augustus_masked-NODE_1_length_544622_cov…	['PHH50135.1 Proline-specific permease [Ceratocystis fimbriata CBS 114723]', 'PHH49236.1 Lysine-specific permease [Ceratocystis fimbriata CBS 114723]', 'PHH51100.1 Proline-specific permease [Ceratocystis fimbriata CBS 114723]', 'PHH51932.1 Arginine permease [Ceratocystis fimbriata CBS 114723]', 'PHH51999.1 Dicarboxylic amino acid permease [Ceratocystis fimbriata CBS 114723]', 'PHH53829.1 Amino-ac…	['XP_044652033.1 uncharacterized protein CKM354_000099000 [Cercospora kikuchii]', 'XP_044662291.1 uncharacterized protein CKM354_001088600 [Cercospora kikuchii]', 'XP_044663574.1 uncharacterized protein CKM354_001212700 [Cercospora kikuchii]', 'XP_044664084.1 uncharacterized protein CKM354_001262700 [Cercospora kikuchii]', 'XP_044652808.1 uncharacterized protein CKM354_000174100 [Cercospora kikuc…	['XP_016251922.1 hypothetical protein PV07_03305 [Cladophialophora immunda]', 'XP_016252263.1 hypothetical protein PV07_03622 [Cladophialophora immunda]', 'XP_016252466.1 hypothetical protein PV07_03810 [Cladophialophora immunda]', 'XP_016253166.1 hypothetical protein PV07_04460 [Cladophialophora immunda]', 'XP_016243067.1 hypothetical protein PV07_11104 [Cladophialophora immunda]', 'XP_016254367…	['genemark-NW_003101574.1-processed-gene-8.49-mRNA-1_1 gene=genemark-NW_003101574.1-processed-gene-8.49 CDS=1-1719', 'genemark-NW_003101574.1-processed-gene-13.110-mRNA-1_1 gene=genemark-NW_003101574.1-processed-gene-13.110 CDS=1-1731', 'genemark-NW_003101575.1-processed-gene-4.14-mRNA-1_1 gene=genemark-NW_003101575.1-processed-gene-4.14 CDS=1-1671', 'genemark-NW_003101575.1-processed-gene-14.99-…	['RDW87935.1 hypothetical protein BP5796_03629 [Coleophoma crateriformis]', 'RDW90970.1 hypothetical protein BP5796_02135 [Coleophoma crateriformis]', 'RDW90986.1 general amino acid permease [Coleophoma crateriformis]', 'RDW91935.1 hypothetical protein BP5796_01329 [Coleophoma crateriformis]', 'RDW92489.1 putative general amino acid permease-1 [Coleophoma crateriformis]', 'RDW92495.1 putative lys…	['XP_053053162.1 uncharacterized protein COL516b_002133 [Colletotrichum fioriniae]', 'XP_053053183.1 uncharacterized protein COL516b_002154 [Colletotrichum fioriniae]', 'XP_053053292.1 uncharacterized protein COL516b_002267 [Colletotrichum fioriniae]', 'XP_053053458.1 uncharacterized protein COL516b_001641 [Colletotrichum fioriniae]', 'XP_053054415.1 uncharacterized protein COL516b_001393 [Collet…	['GKT62726.1 amino-acid permease inda1 [Colletotrichum tofieldiae]', 'GKT65776.1 amino-acid permease INDA1 [Colletotrichum tofieldiae]', 'GKT66264.1 amino-acid permease inda1 [Colletotrichum tofieldiae]', 'GKT54104.1 dicarboxylic amino acid permease [Colletotrichum tofieldiae]', 'GKT67101.1 dicarboxylic amino acid permease [Colletotrichum tofieldiae]', 'GKT67288.1 general amino acid permease [Col…	['XP_036584145.1 uncharacterized protein CTRU02_05789 [Colletotrichum truncatum]', 'XP_036584944.1 amino acid permease [Colletotrichum truncatum]', 'XP_036585214.1 amino acid permease [Colletotrichum truncatum]', 'XP_036585312.1 amino acid permease [Colletotrichum truncatum]', 'XP_036586212.1 amino-acid permease inda1 [Colletotrichum truncatum]', 'XP_036587316.1 proline-specific permease put4 [Co…	['XP_040780879.1 uncharacterized protein M406DRAFT_248429 [Cryphonectria parasitica EP155]', 'XP_040771882.1 uncharacterized protein M406DRAFT_64015 [Cryphonectria parasitica EP155]', 'XP_040782170.1 uncharacterized protein M406DRAFT_354729 [Cryphonectria parasitica EP155]', 'XP_040774247.1 uncharacterized protein M406DRAFT_228119, partial [Cryphonectria parasitica EP155]', 'XP_040774248.1 unchar…	['XP_775300.1 hypothetical protein CNBE0190 [Cryptococcus neoformans var. neoformans B-3501A]', 'XP_772149.1 hypothetical protein CNBM0690 [Cryptococcus neoformans var. neoformans B-3501A]', 'XP_775619.1 hypothetical protein CNBD5730 [Cryptococcus neoformans var. neoformans B-3501A]', 'XP_775664.1 hypothetical protein CNBD3930 [Cryptococcus neoformans var. neoformans B-3501A]', 'XP_777501.1 hypot…	['-processed-gene-11.98-mRNA-1_1 gene=snap_masked-gi|1002316265|dbj|BCGI01000005.1|-processed-gene-11.98 CDS=1-1776', '-processed-gene-7.24-mRNA-1_1 gene=snap_masked-gi|1002316266|dbj|BCGI01000004.1|-processed-gene-7.24 CDS=1-1686', '-processed-gene-7.8-mRNA-1_1 gene=snap_masked-gi|1002316266|dbj|BCGI01000004.1|-processed-gene-7.8 CDS=1-1677', '-processed-gene-9.20-mRNA-1_1 gene=snap_masked-gi|10…	['maker-NODE_18_length_202049_cov_15.7082_ID_6519-snap-gene-1.54-mRNA-1_1 gene=maker-NODE_18_length_202049_cov_15.7082_ID_6519-snap-gene-1.54 CDS=1-3579', 'augustus_masked-NODE_18_length_202049_cov_15.7082_ID_6519-processed-gene-1.132-mRNA-1_1 gene=augustus_masked-NODE_18_length_202049_cov_15.7082_ID_6519-processed-gene-1.132 CDS=1-1734', 'augustus_masked-NODE_22_length_176656_cov_15.8943_ID_5903…	['snap_masked-NODE_19_length_261061_cov_22.5448_ID_37-processed-gene-1.155-mRNA-1_1 gene=snap_masked-NODE_19_length_261061_cov_22.5448_ID_37-processed-gene-1.155 CDS=1-1755', 'snap_masked-NODE_2_length_765441_cov_23.7578_ID_3-processed-gene-1.117-mRNA-1_1 gene=snap_masked-NODE_2_length_765441_cov_23.7578_ID_3-processed-gene-1.117 CDS=1-1668', 'augustus_masked-NODE_2_length_765441_cov_23.7578_ID_3…	['snap_masked-NODE_188_length_367_cov_0.79927_ID_6309-processed-gene-0.0-mRNA-1_1 gene=snap_masked-NODE_188_length_367_cov_0.79927_ID_6309-processed-gene-0.0 CDS=1-333', 'snap_masked-NODE_1_length_1734690_cov_13.5478_ID_3616-processed-gene-6.64-mRNA-1_1 gene=snap_masked-NODE_1_length_1734690_cov_13.5478_ID_3616-processed-gene-6.64 CDS=1-1644', 'snap_masked-NODE_11_length_297985_cov_17.1524_ID_286…	['QPG96439.1 Amino-acid permease inda1 [Epichloe festucae Fl1]', 'QPG98406.1 hypothetical protein C2857_007577 [Epichloe festucae Fl1]', 'QPG99560.1 hypothetical protein C2857_002076 [Epichloe festucae Fl1]', 'QPH02567.1 hypothetical protein C2857_006778 [Epichloe festucae Fl1]', 'QPH02790.1 hypothetical protein C2857_007007 [Epichloe festucae Fl1]', 'QPH04737.1 hypothetical protein C2857_001984 …	['augustus_masked-AE016817-processed-gene-2.124-mRNA-1_1 gene=augustus_masked-AE016817-processed-gene-2.124 CDS=1-1692', 'genemark-AE016814-processed-gene-4.11-mRNA-1_1 gene=genemark-AE016814-processed-gene-4.11 CDS=1-1698', 'maker-AE016818-augustus-gene-5.105-mRNA-1_1 gene=maker-AE016818-augustus-gene-5.105 CDS=1-3342', 'augustus_masked-AE016818-processed-gene-14.34-mRNA-1_1 gene=augustus_masked…	['XP_043131228.1 glyceraldehyde-3-phosphate dehydrogenase 1 [Aspergillus chevalieri]', 'XP_043133441.1 uncharacterized protein ACHE_20377S [Aspergillus chevalieri]', 'XP_043136152.1 glyceraldehyde-3-phosphate dehydrogenase 1 [Aspergillus chevalieri]', 'XP_043131768.1 uncharacterized protein ACHE_10648A [Aspergillus chevalieri]', 'XP_043137756.1 uncharacterized protein ACHE_50432A [Aspergillus che…	['KAH6963050.1 amino acid permease/ SLC12A domain-containing protein [Fusarium avenaceum]', 'KAH6963127.1 amino acid permease-domain-containing protein [Fusarium avenaceum]', 'KAH6964486.1 amino acid permease/ SLC12A domain-containing protein [Fusarium avenaceum]', 'KAH6964557.1 amino acid transporter [Fusarium avenaceum]', 'KAH6964717.1 amino acid permease/ SLC12A domain-containing protein [Fusa…	['QPC67832.1 hypothetical protein HYE67_010063 [Fusarium culmorum]', 'QPC68948.1 hypothetical protein HYE67_011179 [Fusarium culmorum]', 'QPC59182.1 hypothetical protein HYE67_001413 [Fusarium culmorum]', 'QPC59478.1 hypothetical protein HYE67_001709 [Fusarium culmorum]', 'QPC59871.1 hypothetical protein HYE67_002102 [Fusarium culmorum]', 'QPC59882.1 hypothetical protein HYE67_002113 [Fusarium cu…	['XP_045978234.1 amino acid permease/ SLC12A domain-containing protein [Fusarium flagelliforme]', 'XP_045987663.1 amino acid permease/ SLC12A domain-containing protein [Fusarium flagelliforme]', 'XP_045978264.1 amino acid permease/ SLC12A domain-containing protein [Fusarium flagelliforme]', 'XP_045987927.1 lysine-specific permease [Fusarium flagelliforme]', 'XP_045988446.1 amino acid permease-dom…	['XP_023433680.1 NAAP-1 amino acid permease NAAP1 [Fusarium fujikuroi IMI 58289]', 'XP_023433868.1 probable general amino acid permease [Fusarium fujikuroi IMI 58289]', 'XP_023433890.1 related to general amino acid permease [Fusarium fujikuroi IMI 58289]', 'XP_023433974.1 probable GAP1-General amino acid permease [Fusarium fujikuroi IMI 58289]', 'XP_023435305.1 probable amino acid permease NAAP1 …	['KAH7257041.1 amino acid permease-domain-containing protein [Fusarium tricinctum]', 'KAH7257789.1 amino acid permease/ SLC12A domain-containing protein [Fusarium tricinctum]', 'KAH7261819.1 amino acid permease/ SLC12A domain-containing protein [Fusarium tricinctum]', 'KAH7262815.1 amino acid permease/ SLC12A domain-containing protein [Fusarium tricinctum]', 'KAH7263008.1 amino acid permease-doma…	['XP_035318990.1 Amino acid permease [Geosmithia morbida]', 'XP_035318004.1 uncharacterized protein GMORB2_4871 [Geosmithia morbida]', 'XP_035318045.1 uncharacterized protein GMORB2_4912 [Geosmithia morbida]', 'XP_035318081.1 uncharacterized protein GMORB2_4771 [Geosmithia morbida]', 'XP_035320635.1 uncharacterized protein GMORB2_7576 [Geosmithia morbida]', 'XP_035321746.1 uncharacterized protein…	['XP_014169576.1 amino acid permease [Grosmannia clavigera kw1407]', 'XP_014170580.1 general amino acid permease [Grosmannia clavigera kw1407]', 'XP_014171004.1 amino acid permease [Grosmannia clavigera kw1407]', 'XP_014171584.1 amino acid permease [Grosmannia clavigera kw1407]', 'XP_014172147.1 amino acid permease [Grosmannia clavigera kw1407]', 'XP_014172474.1 proline permease [Grosmannia clavi…	['augustus_masked-flattened_line_207-processed-gene-0.0-mRNA-1_1 gene=augustus_masked-flattened_line_207-processed-gene-0.0 CDS=1-450', 'genemark-flattened_line_207-processed-gene-0.15-mRNA-1_1 gene=genemark-flattened_line_207-processed-gene-0.15 CDS=1-1803', 'augustus_masked-flattened_line_207-processed-gene-0.6-mRNA-1_1 gene=augustus_masked-flattened_line_207-processed-gene-0.6 CDS=1-939', 'sna…	['genemark-flattened_line_134-processed-gene-0.32-mRNA-1_1 gene=genemark-flattened_line_134-processed-gene-0.32 CDS=1-2643', 'genemark-flattened_line_27-processed-gene-0.116-mRNA-1_1 gene=genemark-flattened_line_27-processed-gene-0.116 CDS=1-3708', 'genemark-flattened_line_45-processed-gene-0.78-mRNA-1_1 gene=genemark-flattened_line_45-processed-gene-0.78 CDS=1-1632', 'maker-flattened_line_6-snap…	['KAH8676750.1 general amino-acid permease-like protein GAP1 [Hymenoscyphus varicosporioides]', 'KAH8678634.1 putative arginine permease [Hymenoscyphus varicosporioides]', 'KAH8679669.1 general amino acid permease Gap1-penicillium chrysogenum [Hymenoscyphus varicosporioides]', 'KAH8685500.1 putative dicarboxylic amino acid permease [Hymenoscyphus varicosporioides]', 'KAH8685906.1 amino acid perme…	['-processed-gene-9.65-mRNA-1_1 gene=snap_masked-gi|1002316227|dbj|BCGB01000006.1|-processed-gene-9.65 CDS=1-2670', '-processed-gene-0.40-mRNA-1_1 gene=snap_masked-gi|1002316228|dbj|BCGB01000005.1|-processed-gene-0.40 CDS=1-1668', '-processed-gene-1.93-mRNA-1_1 gene=snap_masked-gi|1002316228|dbj|BCGB01000005.1|-processed-gene-1.93 CDS=1-1494', '-processed-gene-3.92-mRNA-1_1 gene=augustus_masked-g…	['XP_049122063.1 amino acid permease/ SLC12A domain-containing protein [Hypoxylon fragiforme]', 'XP_049112139.1 amino acid permease/ SLC12A domain-containing protein [Hypoxylon fragiforme]', 'XP_049114386.1 amino acid permease/ SLC12A domain-containing protein [Hypoxylon fragiforme]', 'XP_049114938.1 uncharacterized protein GGS25DRAFT_500501 [Hypoxylon fragiforme]', 'XP_049116063.1 amino acid per…	['KAH7007424.1 amino acid permease/ SLC12A domain-containing protein [Ilyonectria destructans]', 'KAH7007454.1 amino acid permease/ SLC12A domain-containing protein [Ilyonectria destructans]', 'KAH7007478.1 amino acid permease/ SLC12A domain-containing protein [Ilyonectria destructans]', 'KAH7008463.1 amino acid permease/ SLC12A domain-containing protein [Ilyonectria destructans]', 'KAH7008665.1 …	['genemark-scaffold_1-processed-gene-2.77-mRNA-1_1 gene=genemark-scaffold_1-processed-gene-2.77 CDS=1-1776', 'genemark-scaffold_11-processed-gene-2.140-mRNA-1_1 gene=genemark-scaffold_11-processed-gene-2.140 CDS=1-1746', 'genemark-scaffold_2-processed-gene-0.49-mRNA-1_1 gene=genemark-scaffold_2-processed-gene-0.49 CDS=1-1755', 'genemark-scaffold_2-processed-gene-13.147-mRNA-1_1 gene=genemark-scaf…	['snap_masked-NODE_24_length_133785_cov_15.8851_ID_47-processed-gene-0.161-mRNA-1_1 gene=snap_masked-NODE_24_length_133785_cov_15.8851_ID_47-processed-gene-0.161 CDS=1-594', 'augustus_masked-NODE_32_length_108397_cov_16.2126_ID_63-processed-gene-0.110-mRNA-1_1 gene=augustus_masked-NODE_32_length_108397_cov_16.2126_ID_63-processed-gene-0.110 CDS=1-1911', 'augustus_masked-NODE_32_length_108397_cov_…	['augustus_masked-NODE_19_length_200250_cov_52.2008_ID_37-processed-gene-1.14-mRNA-1_1 gene=augustus_masked-NODE_19_length_200250_cov_52.2008_ID_37-processed-gene-1.14 CDS=1-2118', 'augustus_masked-NODE_21_length_190094_cov_51.4208_ID_41-processed-gene-0.172-mRNA-1_1 gene=augustus_masked-NODE_21_length_190094_cov_51.4208_ID_41-processed-gene-0.172 CDS=1-1782', 'augustus_masked-NODE_22_length_1834…
OG0000002	['KFH41813.1 putative transporter-like protein [Acremonium chrysogenum ATCC 11550]', 'KFH41987.1 putative transporter-like protein [Acremonium chrysogenum ATCC 11550]', 'KFH42271.1 putative transporter-like protein [Acremonium chrysogenum ATCC 11550]', 'KFH42466.1 putative transporter-like protein [Acremonium chrysogenum ATCC 11550]', 'KFH40487.1 putative HC-toxin efflux carrier-like protein [Acr…	['XP_018388900.1 MFS general substrate transporter [Alternaria alternata]', 'XP_018389333.1 MFS general substrate transporter [Alternaria alternata]', 'XP_018379691.1 azole resistance protein [Alternaria alternata]', 'XP_018379741.1 efflux pump protein [Alternaria alternata]', 'XP_018390971.1 MFS general substrate transporter [Alternaria alternata]', 'XP_018391518.1 MFS general substrate transpor…	['augustus_masked-NODE_10_length_550745_cov_39.138_ID_19-processed-gene-4.119-mRNA-1_1 gene=augustus_masked-NODE_10_length_550745_cov_39.138_ID_19-processed-gene-4.119 CDS=1-1866', 'augustus_masked-NODE_21_length_217050_cov_48.8671_ID_41-processed-gene-1.31-mRNA-1_1 gene=augustus_masked-NODE_21_length_217050_cov_48.8671_ID_41-processed-gene-1.31 CDS=1-1716', 'augustus_masked-NODE_23_length_184207…	['XP_040804866.1 MFS general substrate transporter [Aspergillus fijiensis CBS 313.89]', 'XP_040805185.1 putative efflux pump antibiotic resistance protein [Aspergillus fijiensis CBS 313.89]', 'XP_040805419.1 major facilitator superfamily transporter [Aspergillus fijiensis CBS 313.89]', 'XP_040805623.1 putative MFS multidrug transporter [Aspergillus fijiensis CBS 313.89]', 'XP_040805642.1 C6 trans…	['GFF25962.1 putative HC-toxin efflux carrier TOXA [Aspergillus lentulus]', 'GFF26645.1 putative HC-toxin efflux carrier TOXA [Aspergillus lentulus]', 'GFF27669.1 vacuolar membrane amino acid uptake transporter fnx2 [Aspergillus lentulus]', 'GFF28729.1 uncharacterized transporter C460.03 [Aspergillus lentulus]', 'GFF31013.1 hypothetical protein IFM58399_02747 [Aspergillus lentulus]', 'GFF31098.1 …	['XP_682434.1 hypothetical protein [Aspergillus nidulans FGSC A4]', 'XP_682488.1 protein alnE [Aspergillus nidulans FGSC A4]', 'XP_682560.1 hypothetical protein [Aspergillus nidulans FGSC A4]', 'XP_050468121.1 hypothetical protein [Aspergillus nidulans FGSC A4]', 'XP_050468479.1 hypothetical protein [Aspergillus nidulans FGSC A4]', 'XP_050468946.1 hypothetical protein [Aspergillus nidulans FGSC A…	['XP_035361772.1 MFS general substrate transporter [Aspergillus tubingensis]', 'XP_035362139.1 MFS drug transporter [Aspergillus tubingensis]', 'XP_035362446.1 major facilitator superfamily protein [Aspergillus tubingensis]', 'XP_035352409.1 MFS toxin efflux pump [Aspergillus tubingensis]', 'XP_035352563.1 MFS general substrate transporter [Aspergillus tubingensis]', 'XP_035352830.1 C6 transcript…	['snap_masked-NODE_2_length_837960_cov_13.6015_ID_4467-processed-gene-2.133-mRNA-1_1 gene=snap_masked-NODE_2_length_837960_cov_13.6015_ID_4467-processed-gene-2.133 CDS=1-1758', 'snap_masked-NODE_32_length_110669_cov_13.5049_ID_6289-processed-gene-0.63-mRNA-1_1 gene=snap_masked-NODE_32_length_110669_cov_13.5049_ID_6289-processed-gene-0.63 CDS=1-1755', 'snap_masked-NODE_44_length_42896_cov_11.5108_…	['KAH8720277.1 Efflux pump FUS6 [Beauveria bassiana]', 'KAH8720690.1 Efflux pump mlcE [Beauveria bassiana]', 'KAH8708775.1 Efflux pump FUS6 [Beauveria bassiana]', 'KAH8721105.1 Efflux pump patC [Beauveria bassiana]', 'KAH8721372.1 Efflux pump patC [Beauveria bassiana]', 'KAH8707392.1 Multidrug resistance protein fnx1 [Beauveria bassiana]', 'KAH8709653.1 Efflux pump FUS6 [Beauveria bassiana]', 'KA…	['snap_masked-NODE_3_length_652801_cov_36.0555_ID_5-processed-gene-2.97-mRNA-1_1 gene=snap_masked-NODE_3_length_652801_cov_36.0555_ID_5-processed-gene-2.97 CDS=1-1704', 'snap_masked-NODE_53_length_73696_cov_34.7263_ID_105-processed-gene-0.33-mRNA-1_1 gene=snap_masked-NODE_53_length_73696_cov_34.7263_ID_105-processed-gene-0.33 CDS=1-1725', 'snap_masked-NODE_54_length_56416_cov_35.9498_ID_107-proce…	['PGG97534.1 hypothetical protein GX51_07286 [Blastomyces parvus]', 'PGG97620.1 hypothetical protein GX51_07252 [Blastomyces parvus]', 'PGG97771.1 hypothetical protein GX51_07152 [Blastomyces parvus]', 'PGG97810.1 hypothetical protein GX51_07122 [Blastomyces parvus]', 'PGG98770.1 hypothetical protein GX51_06629 [Blastomyces parvus]', 'PGG99384.1 hypothetical protein GX51_06317 [Blastomyces parvus…	['XP_024551153.1 hypothetical protein BCIN_10g00020 [Botrytis cinerea B05.10]', 'XP_024551770.1 hypothetical protein BCIN_11g03590 [Botrytis cinerea B05.10]', 'XP_024551829.1 Bcmfs1 [Botrytis cinerea B05.10]', 'XP_001548878.1 hypothetical protein BCIN_03g00390 [Botrytis cinerea B05.10]', 'XP_024552050.1 Bcvba2 [Botrytis cinerea B05.10]', 'XP_024552702.1 hypothetical protein BCIN_13g05640 [Botryti…	['augustus_masked-LCTY01000002.1-processed-gene-13.90-mRNA-1_1 gene=augustus_masked-LCTY01000002.1-processed-gene-13.90 CDS=1-1656', 'snap_masked-LCTY01000003.1-processed-gene-4.42-mRNA-1_1 gene=snap_masked-LCTY01000003.1-processed-gene-4.42 CDS=1-1254', 'augustus_masked-LCTY01000008.1-processed-gene-0.49-mRNA-1_1 gene=augustus_masked-LCTY01000008.1-processed-gene-0.49 CDS=1-1728', 'maker-LCTY010…	['CR_09830W_A', 'CR_09390C_A', 'C5_01270W_A', 'C1_09210C_A', 'C4_03700W_A', 'C6_01400W_A']	['snap_masked-CR380948-processed-gene-2.3-mRNA-1_1 gene=snap_masked-CR380948-processed-gene-2.3 CDS=1-1872', 'snap_masked-CR380956-processed-gene-1.96-mRNA-1_1 gene=snap_masked-CR380956-processed-gene-1.96 CDS=1-1692']	['genemark-NODE_2087_length_359_cov_0.92126_ID_28943-processed-gene-0.0-mRNA-1_1 gene=genemark-NODE_2087_length_359_cov_0.92126_ID_28943-processed-gene-0.0 CDS=1-264', 'augustus_masked-NODE_20_length_189396_cov_46.4716_ID_9660-processed-gene-0.11-mRNA-1_1 gene=augustus_masked-NODE_20_length_189396_cov_46.4716_ID_9660-processed-gene-0.11 CDS=1-1680', 'augustus_masked-NODE_27_length_164324_cov_91.9…	['PHH50104.1 Efflux pump roqT [Ceratocystis fimbriata CBS 114723]', 'PHH49207.1 Efflux pump aflT [Ceratocystis fimbriata CBS 114723]', 'PHH49506.1 Efflux pump FUS6 [Ceratocystis fimbriata CBS 114723]', 'PHH55546.1 Efflux pump aflT [Ceratocystis fimbriata CBS 114723]', 'PHH55995.1 Multidrug resistance protein fnx1 [Ceratocystis fimbriata CBS 114723]', 'PHH56044.1 Efflux pump FUS6 [Ceratocystis fim…	['XP_044652027.1 uncharacterized protein CKM354_000098500 [Cercospora kikuchii]', 'XP_044661211.1 uncharacterized protein CKM354_000983800 [Cercospora kikuchii]', 'XP_044661382.1 uncharacterized protein CKM354_001000100 [Cercospora kikuchii]', 'XP_044661440.1 uncharacterized protein CKM354_001005500 [Cercospora kikuchii]', 'XP_044662366.1 uncharacterized protein CKM354_001095800 [Cercospora kikuc…	['XP_016242940.1 hypothetical protein PV07_10990 [Cladophialophora immunda]', 'XP_016242950.1 hypothetical protein PV07_11000 [Cladophialophora immunda]', 'XP_016242973.1 hypothetical protein PV07_11023 [Cladophialophora immunda]', 'XP_016253297.1 hypothetical protein PV07_04576 [Cladophialophora immunda]', 'XP_016253341.1 hypothetical protein PV07_04616 [Cladophialophora immunda]', 'XP_016253820…	['genemark-NW_003101574.1-processed-gene-13.112-mRNA-1_1 gene=genemark-NW_003101574.1-processed-gene-13.112 CDS=1-1770', 'genemark-NW_003101576.1-processed-gene-4.31-mRNA-1_1 gene=genemark-NW_003101576.1-processed-gene-4.31 CDS=1-1743', 'genemark-NW_003101577.1-processed-gene-20.62-mRNA-1_1 gene=genemark-NW_003101577.1-processed-gene-20.62 CDS=1-1692', 'genemark-NW_003101578.1-processed-gene-16.7…	['RDW87856.1 hypothetical protein BP5796_03550 [Coleophoma crateriformis]', 'RDW87938.1 hypothetical protein BP5796_03632 [Coleophoma crateriformis]', 'RDW87942.1 hypothetical protein BP5796_03636 [Coleophoma crateriformis]', 'RDW90940.1 hypothetical protein BP5796_02105 [Coleophoma crateriformis]', 'RDW91098.1 hypothetical protein BP5796_02263 [Coleophoma crateriformis]', 'RDW59029.1 MFS drug tr…	['XP_053053575.1 uncharacterized protein COL516b_001761 [Colletotrichum fioriniae]', 'XP_053053617.1 uncharacterized protein COL516b_001803 [Colletotrichum fioriniae]', 'XP_053053708.1 uncharacterized protein COL516b_001895 [Colletotrichum fioriniae]', 'XP_053053813.1 uncharacterized protein COL516b_002004 [Colletotrichum fioriniae]', 'XP_053054295.1 uncharacterized protein COL516b_001269 [Collet…	['GKT62962.1 major facilitator superfamily transporter [Colletotrichum tofieldiae]', 'GKT63163.1 MFS drug transporter [Colletotrichum tofieldiae]', 'GKT63826.1 major facilitator superfamily transporter [Colletotrichum tofieldiae]', 'GKT64135.1 MFS transporter [Colletotrichum tofieldiae]', 'GKT64369.1 efflux pump antibiotic resistance [Colletotrichum tofieldiae]', 'GKT64370.1 efflux pump antibioti…	['XP_036584489.1 major facilitator superfamily transporter (efflux pump antibiotic resistance) [Colletotrichum truncatum]', 'XP_036584591.1 MFS-type transporter C1399.02-like protein 1 [Colletotrichum truncatum]', 'XP_036584662.1 major facilitator superfamily transporter [Colletotrichum truncatum]', 'XP_036585083.1 efflux pump [Colletotrichum truncatum]', 'XP_036575252.1 MFS drug efflux transport…	['XP_040780988.1 MFS general substrate transporter, partial [Cryphonectria parasitica EP155]', 'XP_040781518.1 uncharacterized protein M406DRAFT_33124 [Cryphonectria parasitica EP155]', 'XP_040781782.1 MFS general substrate transporter [Cryphonectria parasitica EP155]', 'XP_040781887.1 uncharacterized protein M406DRAFT_96985 [Cryphonectria parasitica EP155]', 'XP_040782055.1 MFS general substrate…	['XP_773667.1 hypothetical protein CNBH1220 [Cryptococcus neoformans var. neoformans B-3501A]', 'XP_773670.1 hypothetical protein CNBH1250 [Cryptococcus neoformans var. neoformans B-3501A]', 'XP_774756.1 hypothetical protein CNBF4350 [Cryptococcus neoformans var. neoformans B-3501A]', 'XP_774784.1 hypothetical protein CNBF2140 [Cryptococcus neoformans var. neoformans B-3501A]', 'XP_775496.1 hypot…	['-processed-gene-16.48-mRNA-1_1 gene=snap_masked-gi|1002316266|dbj|BCGI01000004.1|-processed-gene-16.48 CDS=1-1737', '-processed-gene-5.33-mRNA-1_1 gene=augustus_masked-gi|1002316267|dbj|BCGI01000003.1|-processed-gene-5.33 CDS=1-1800', '-processed-gene-6.67-mRNA-1_1 gene=genemark-gi|1002316267|dbj|BCGI01000003.1|-processed-gene-6.67 CDS=1-1818', '-processed-gene-7.103-mRNA-1_1 gene=snap_masked-g…	['augustus_masked-NODE_2_length_423965_cov_15.6981_ID_4771-processed-gene-3.107-mRNA-1_1 gene=augustus_masked-NODE_2_length_423965_cov_15.6981_ID_4771-processed-gene-3.107 CDS=1-1710', 'augustus_masked-NODE_45_length_86963_cov_16.0383_ID_9261-processed-gene-0.71-mRNA-1_1 gene=augustus_masked-NODE_45_length_86963_cov_16.0383_ID_9261-processed-gene-0.71 CDS=1-1695', 'augustus_masked-NODE_45_length_…	['augustus_masked-NODE_1_length_1396749_cov_23.5698_ID_1-processed-gene-9.120-mRNA-1_1 gene=augustus_masked-NODE_1_length_1396749_cov_23.5698_ID_1-processed-gene-9.120 CDS=1-1668', 'augustus_masked-NODE_2_length_765441_cov_23.7578_ID_3-processed-gene-2.81-mRNA-1_1 gene=augustus_masked-NODE_2_length_765441_cov_23.7578_ID_3-processed-gene-2.81 CDS=1-1641', 'maker-NODE_4_length_629897_cov_23.9612_ID…	['genemark-NODE_1_length_1734690_cov_13.5478_ID_3616-processed-gene-3.141-mRNA-1_1 gene=genemark-NODE_1_length_1734690_cov_13.5478_ID_3616-processed-gene-3.141 CDS=1-1731', 'genemark-NODE_22_length_108703_cov_19.075_ID_3475-processed-gene-0.121-mRNA-1_1 gene=genemark-NODE_22_length_108703_cov_19.075_ID_3475-processed-gene-0.121 CDS=1-1872', 'snap_masked-NODE_2_length_1437268_cov_13.7297_ID_2256-p…	['QPG96154.1 hypothetical protein C2857_003354 [Epichloe festucae Fl1]', 'QPG97210.1 hypothetical protein C2857_005961 [Epichloe festucae Fl1]', 'QPH02862.1 hypothetical protein C2857_007080 [Epichloe festucae Fl1]', 'QPH11348.1 hypothetical protein C2857_003069 [Epichloe festucae Fl1]', 'QPH15635.1 hypothetical protein C2857_000100 [Epichloe festucae Fl1]', 'QPG94405.1 hypothetical protein C2857…	['genemark-AE016820-processed-gene-12.5-mRNA-1_1 gene=genemark-AE016820-processed-gene-12.5 CDS=1-1974', 'genemark-AE016815-processed-gene-3.118-mRNA-1_1 gene=genemark-AE016815-processed-gene-3.118 CDS=1-1701']	['XP_043141318.1 uncharacterized protein ACHE_80705A [Aspergillus chevalieri]', 'XP_043132482.1 uncharacterized protein ACHE_11362A [Aspergillus chevalieri]', 'XP_043134478.1 uncharacterized protein ACHE_21414S [Aspergillus chevalieri]', 'XP_043134809.1 uncharacterized protein ACHE_30274A [Aspergillus chevalieri]', 'XP_043134916.1 uncharacterized protein ACHE_30381S [Aspergillus chevalieri]', 'XP…	['KAH6963920.1 major facilitator superfamily, partial [Fusarium avenaceum]', 'KAH6963922.1 major facilitator superfamily domain-containing protein [Fusarium avenaceum]', 'KAH6950657.1 major facilitator superfamily domain-containing protein [Fusarium avenaceum]', 'KAH6969597.1 major facilitator superfamily domain-containing protein [Fusarium avenaceum]', 'KAH6949223.1 major facilitator superfamily…	['QPC67924.1 hypothetical protein HYE67_010155 [Fusarium culmorum]', 'QPC68989.1 hypothetical protein HYE67_011220 [Fusarium culmorum]', 'QPC59426.1 hypothetical protein HYE67_001657 [Fusarium culmorum]', 'QPC59631.1 hypothetical protein HYE67_001862 [Fusarium culmorum]', 'QPC59789.1 hypothetical protein HYE67_002020 [Fusarium culmorum]', 'QPC59939.1 hypothetical protein HYE67_002170 [Fusarium cu…	['XP_045987708.1 major facilitator superfamily domain-containing protein [Fusarium flagelliforme]', 'XP_045987961.1 major facilitator superfamily-domain-containing protein [Fusarium flagelliforme]', 'XP_045988344.1 major facilitator superfamily domain-containing protein [Fusarium flagelliforme]', 'XP_045989616.1 major facilitator superfamily domain-containing protein [Fusarium flagelliforme]', 'X…	['XP_023433926.1 related to multidrug resistance protein [Fusarium fujikuroi IMI 58289]', 'XP_023434025.1 related to multidrug resistance protein fnx1 [Fusarium fujikuroi IMI 58289]', 'XP_023434255.1 related to DHA14-like major facilitator efflux transporter (MFS transporter) [Fusarium fujikuroi IMI 58289]', 'XP_023434345.1 related to tetracycline efflux protein (otrb) [Fusarium fujikuroi IMI 582…	['KAH7256446.1 major facilitator superfamily-domain-containing protein [Fusarium tricinctum]', 'KAH7233406.1 hypothetical protein BKA59DRAFT_497268 [Fusarium tricinctum]', 'KAH7257696.1 major facilitator superfamily domain-containing protein [Fusarium tricinctum]', 'KAH7263152.1 major facilitator superfamily domain-containing protein [Fusarium tricinctum]', 'KAH7235437.1 major facilitator superfa…	['XP_035320579.1 LOW QUALITY PROTEIN: MFS drug transporter [Geosmithia morbida]', 'XP_035320814.1 MFS transporter, DHA2 family, glioxin efflux transporter [Geosmithia morbida]', 'XP_035323198.1 MFS family permease [Geosmithia morbida]', 'XP_035323719.1 Fungal trichothecene efflux pump (TRI12) [Geosmithia morbida]', 'XP_035324139.1 putative arabinose efflux permease, MFS family [Geosmithia morbida…	['XP_014169327.1 major facilitator superfamily transporter multidrug resistance [Grosmannia clavigera kw1407]', 'XP_014170260.1 major facilitator superfamily transporter gliotoxin efflux transporter [Grosmannia clavigera kw1407]', 'XP_014170314.1 major facilitator superfamily transporter multidrug resistance [Grosmannia clavigera kw1407]', 'XP_014170882.1 efflux pump antibiotic resistance protein…	['maker-flattened_line_160-snap-gene-0.52-mRNA-1_1 gene=maker-flattened_line_160-snap-gene-0.52 CDS=1-3456', 'genemark-flattened_line_160-processed-gene-0.28-mRNA-1_1 gene=genemark-flattened_line_160-processed-gene-0.28 CDS=1-1953', 'genemark-flattened_line_8-processed-gene-1.138-mRNA-1_1 gene=genemark-flattened_line_8-processed-gene-1.138 CDS=1-2112', 'genemark-flattened_line_122-processed-gene-…	['maker-flattened_line_17-snap-gene-0.36-mRNA-1_1 gene=maker-flattened_line_17-snap-gene-0.36 CDS=1-3639', 'snap_masked-flattened_line_51-processed-gene-0.29-mRNA-1_1 gene=snap_masked-flattened_line_51-processed-gene-0.29 CDS=1-2070', 'genemark-flattened_line_103-processed-gene-0.31-mRNA-1_1 gene=genemark-flattened_line_103-processed-gene-0.31 CDS=1-1725', 'maker-flattened_line_111-snap-gene-0.57…	['KAH8676533.1 MFS drug transporter [Hymenoscyphus varicosporioides]', 'KAH8678746.1 major facilitator superfamily domain-containing protein [Hymenoscyphus varicosporioides]', 'KAH8679626.1 major facilitator superfamily domain-containing protein [Hymenoscyphus varicosporioides]', 'KAH8679699.1 putative MFS transporter [Hymenoscyphus varicosporioides]', 'KAH8679894.1 major facilitator superfamily …	['-processed-gene-3.87-mRNA-1_1 gene=augustus_masked-gi|1002316229|dbj|BCGB01000004.1|-processed-gene-3.87 CDS=1-1725', '-processed-gene-7.59-mRNA-1_1 gene=snap_masked-gi|1002316229|dbj|BCGB01000004.1|-processed-gene-7.59 CDS=1-1821', '-processed-gene-9.83-mRNA-1_1 gene=snap_masked-gi|1002316230|dbj|BCGB01000003.1|-processed-gene-9.83 CDS=1-1755', '-processed-gene-3.23-mRNA-1_1 gene=augustus_mask…	['XP_049113149.1 MFS general substrate transporter [Hypoxylon fragiforme]', 'XP_049113420.1 MFS general substrate transporter [Hypoxylon fragiforme]', 'XP_049113757.1 major facilitator superfamily domain-containing protein [Hypoxylon fragiforme]', 'XP_049115372.1 major facilitator superfamily domain-containing protein [Hypoxylon fragiforme]', 'XP_049115424.1 MFS general substrate transporter [Hyp…	['KAH7007375.1 MFS multidrug transporter-like protein [Ilyonectria destructans]', 'KAH7007625.1 major facilitator superfamily-domain-containing protein [Ilyonectria destructans]', 'KAH7007718.1 MFS multidrug transporter-like protein [Ilyonectria destructans]', 'KAH7008440.1 major facilitator superfamily domain-containing protein [Ilyonectria destructans]', 'KAH7008611.1 major facilitator superfam…		['augustus_masked-NODE_12_length_205931_cov_14.7015_ID_23-processed-gene-0.68-mRNA-1_1 gene=augustus_masked-NODE_12_length_205931_cov_14.7015_ID_23-processed-gene-0.68 CDS=1-1686', 'augustus_masked-NODE_8_length_244720_cov_14.7863_ID_15-processed-gene-1.56-mRNA-1_1 gene=augustus_masked-NODE_8_length_244720_cov_14.7863_ID_15-processed-gene-1.56 CDS=1-1791']
OG0000003	['KFH41752.1 putative transporter -like protein [Acremonium chrysogenum ATCC 11550]', 'KFH41884.1 putative transporter -like protein [Acremonium chrysogenum ATCC 11550]', 'KFH42066.1 putative transporter-like protein [Acremonium chrysogenum ATCC 11550]', 'KFH42568.1 High-affinity nicotinic acid transporter-like protein [Acremonium chrysogenum ATCC 11550]', 'KFH43696.1 putative transporter -like p…	['XP_018389601.1 MFS general substrate transporter [Alternaria alternata]', 'XP_018389661.1 MFS general substrate transporter [Alternaria alternata]', 'XP_018389859.1 MFS general substrate transporter [Alternaria alternata]', 'XP_018390420.1 MFS general substrate transporter [Alternaria alternata]', 'XP_018390460.1 MFS general substrate transporter [Alternaria alternata]', 'XP_018390472.1 MFS gen…	['augustus_masked-NODE_6_length_707688_cov_38.2434_ID_11-processed-gene-1.6-mRNA-1_1 gene=augustus_masked-NODE_6_length_707688_cov_38.2434_ID_11-processed-gene-1.6 CDS=1-1521']	['XP_040805326.1 MFS general substrate transporter, partial [Aspergillus fijiensis CBS 313.89]', 'XP_040805360.1 MFS general substrate transporter [Aspergillus fijiensis CBS 313.89]', 'XP_040806295.1 MFS general substrate transporter [Aspergillus fijiensis CBS 313.89]', 'XP_040796649.1 MFS general substrate transporter [Aspergillus fijiensis CBS 313.89]', 'XP_040797695.1 MFS transporter [Aspergil…	['GFF25915.1 uncharacterized transporter C1683.12 [Aspergillus lentulus]', 'GFF26915.1 uncharacterized transporter C1002.16c [Aspergillus lentulus]', 'GFF27317.1 uncharacterized transporter C1039.04 [Aspergillus lentulus]', 'GFF30025.1 putative MFS transporter [Aspergillus lentulus]', 'GFF31094.1 uncharacterized transporter C1002.16c [Aspergillus lentulus]', 'GFF36083.1 MFS transporter, putative …	['XP_682279.1 hypothetical protein [Aspergillus nidulans FGSC A4]', 'XP_682563.1 hypothetical protein [Aspergillus nidulans FGSC A4]', 'XP_682605.1 hypothetical protein [Aspergillus nidulans FGSC A4]', 'XP_682661.1 hypothetical protein [Aspergillus nidulans FGSC A4]', 'XP_050468219.1 hypothetical protein [Aspergillus nidulans FGSC A4]', 'XP_050468277.1 hypothetical protein [Aspergillus nidulans F…	['XP_035361063.1 MFS transporter [Aspergillus tubingensis]', 'XP_035361233.1 MFS transporter [Aspergillus tubingensis]', 'XP_035361419.1 MFS general substrate transporter [Aspergillus tubingensis]', 'XP_035361691.1 MFS transporter [Aspergillus tubingensis]', 'XP_035352282.1 MFS transporter [Aspergillus tubingensis]', 'XP_035352427.1 phosphoglycerate mutase-like protein [Aspergillus tubingensis]',…	['maker-NODE_5_length_542823_cov_13.5992_ID_6818-snap-gene-3.61-mRNA-1_1 gene=maker-NODE_5_length_542823_cov_13.5992_ID_6818-snap-gene-3.61 CDS=1-3246', 'snap_masked-NODE_5_length_542823_cov_13.5992_ID_6818-processed-gene-3.157-mRNA-1_1 gene=snap_masked-NODE_5_length_542823_cov_13.5992_ID_6818-processed-gene-3.157 CDS=1-1554', 'snap_masked-NODE_12_length_355611_cov_14.0207_ID_12396-processed-gene…	['KAH8720493.1 putative transporter C11D3.18C [Beauveria bassiana]', 'KAH8720649.1 putative transporter [Beauveria bassiana]', 'KAH8721448.1 MFS transporter prlL [Beauveria bassiana]', 'KAH8721449.1 MFS transporter prlL [Beauveria bassiana]', 'KAH8709224.1 putative transporter [Beauveria bassiana]', 'KAH8711777.1 MFS transporter prlL [Beauveria bassiana]', 'KAH8712954.1 MFS transporter prlL [Beau…	['snap_masked-NODE_19_length_213996_cov_36.8084_ID_37-processed-gene-0.46-mRNA-1_1 gene=snap_masked-NODE_19_length_213996_cov_36.8084_ID_37-processed-gene-0.46 CDS=1-1494', 'snap_masked-NODE_10_length_307126_cov_36.5879_ID_19-processed-gene-2.56-mRNA-1_1 gene=snap_masked-NODE_10_length_307126_cov_36.5879_ID_19-processed-gene-2.56 CDS=1-1530', 'snap_masked-NODE_50_length_77115_cov_36.3192_ID_99-pr…	['PGG97763.1 hypothetical protein GX51_07144 [Blastomyces parvus]', 'PGG95540.1 hypothetical protein GX51_08222 [Blastomyces parvus]', 'PGG97997.1 WD repeat-containing protein 48 [Blastomyces parvus]', 'PGG99036.1 hypothetical protein GX51_06452 [Blastomyces parvus]', 'PGG99779.1 hypothetical protein GX51_06151 [Blastomyces parvus]', 'PGH00410.1 hypothetical protein GX51_05818 [Blastomyces parvus…	['XP_024550563.1 hypothetical protein BCIN_08g06380 [Botrytis cinerea B05.10]', 'XP_024551320.1 hypothetical protein BCIN_10g02900 [Botrytis cinerea B05.10]', 'XP_024551460.1 hypothetical protein BCIN_10g05110 [Botrytis cinerea B05.10]', 'XP_024551876.1 hypothetical protein BCIN_11g05430 [Botrytis cinerea B05.10]', 'XP_024551891.1 hypothetical protein BCIN_11g05690 [Botrytis cinerea B05.10]', 'XP…	['augustus_masked-LCTY01000004.1-processed-gene-5.35-mRNA-1_1 gene=augustus_masked-LCTY01000004.1-processed-gene-5.35 CDS=1-1617']	['C5_03060C_A']	['snap_masked-CR380952-processed-gene-8.115-mRNA-1_1 gene=snap_masked-CR380952-processed-gene-8.115 CDS=1-1587']	['augustus_masked-NODE_19_length_192951_cov_49.0009_ID_31983-processed-gene-0.208-mRNA-1_1 gene=augustus_masked-NODE_19_length_192951_cov_49.0009_ID_31983-processed-gene-0.208 CDS=1-1488', 'augustus_masked-NODE_1_length_544622_cov_41.6481_ID_9325-processed-gene-3.13-mRNA-1_1 gene=augustus_masked-NODE_1_length_544622_cov_41.6481_ID_9325-processed-gene-3.13 CDS=1-1566', 'maker-NODE_24_length_174151…	['PHH50776.1 putative transporter [Ceratocystis fimbriata CBS 114723]', 'PHH49300.1 hypothetical protein CFIMG_006634RA [Ceratocystis fimbriata CBS 114723]', 'PHH49303.1 putative transporter [Ceratocystis fimbriata CBS 114723]', 'PHH49083.1 putative transporter [Ceratocystis fimbriata CBS 114723]', 'PHH49616.1 putative transporter [Ceratocystis fimbriata CBS 114723]', 'PHH54983.1 putative transpo…	['XP_044652079.1 uncharacterized protein CKM354_000103500 [Cercospora kikuchii]', 'XP_044661892.1 uncharacterized protein CKM354_001049700 [Cercospora kikuchii]', 'XP_044661893.1 uncharacterized protein CKM354_001049700 [Cercospora kikuchii]', 'XP_044662201.1 uncharacterized protein CKM354_001079900 [Cercospora kikuchii]', 'XP_044662495.1 uncharacterized protein CKM354_001108300 [Cercospora kikuc…	['XP_016252102.1 hypothetical protein PV07_03474 [Cladophialophora immunda]', 'XP_016252154.1 hypothetical protein PV07_03524 [Cladophialophora immunda]', 'XP_016252243.1 hypothetical protein PV07_03606 [Cladophialophora immunda]', 'XP_016243009.1 hypothetical protein PV07_11057 [Cladophialophora immunda]', 'XP_016253352.1 hypothetical protein PV07_00007 [Cladophialophora immunda]', 'XP_016253854…	['genemark-NW_003101575.1-processed-gene-14.107-mRNA-1_1 gene=genemark-NW_003101575.1-processed-gene-14.107 CDS=1-1575', 'genemark-NW_003101577.1-processed-gene-21.76-mRNA-1_1 gene=genemark-NW_003101577.1-processed-gene-21.76 CDS=1-1449']	['RDW87954.1 hypothetical protein BP5796_03648 [Coleophoma crateriformis]', 'RDW91004.1 putative transporter-4 [Coleophoma crateriformis]', 'RDW91011.1 hypothetical protein BP5796_02176 [Coleophoma crateriformis]', 'RDW91671.1 MFS general substrate transporter-45 [Coleophoma crateriformis]', 'RDW91698.1 hypothetical protein BP5796_02863 [Coleophoma crateriformis]', 'RDW91701.1 hypothetical protei…	['XP_053053189.1 uncharacterized protein COL516b_002160 [Colletotrichum fioriniae]', 'XP_053053371.1 uncharacterized protein COL516b_002349 [Colletotrichum fioriniae]', 'XP_053054333.1 uncharacterized protein COL516b_001309 [Colletotrichum fioriniae]', 'XP_053054483.1 uncharacterized protein COL516b_001463 [Colletotrichum fioriniae]', 'XP_053054562.1 uncharacterized protein COL516b_001547 [Collet…	['GKT62992.1 major facilitator superfamily transporter [Colletotrichum tofieldiae]', 'GKT63087.1 high-affinity nicotinic acid transporter [Colletotrichum tofieldiae]', 'GKT63236.1 nicotinic acid plasma membrane transporter [Colletotrichum tofieldiae]', 'GKT64000.1 high-affinity nicotinic acid transporter [Colletotrichum tofieldiae]', 'GKT64068.1 major facilitator superfamily transporter [Colletot…	['XP_036575216.1 uncharacterized protein CTRU02_14852 [Colletotrichum truncatum]', 'XP_036586308.1 MFS transporter [Colletotrichum truncatum]', 'XP_036586442.1 major facilitator superfamily transporter [Colletotrichum truncatum]', 'XP_036586512.1 MFS transporter [Colletotrichum truncatum]', 'XP_036586881.1 transporter C11D3.18C 4 [Colletotrichum truncatum]', 'XP_036588142.1 high-affinity nicotini…	['XP_040781003.1 MFS general substrate transporter [Cryphonectria parasitica EP155]', 'XP_040772413.1 MFS general substrate transporter [Cryphonectria parasitica EP155]', 'XP_040772576.1 putative MFS transporter [Cryphonectria parasitica EP155]', 'XP_040773571.1 MFS general substrate transporter [Cryphonectria parasitica EP155]', 'XP_040773633.1 uncharacterized protein M406DRAFT_63504 [Cryphonect…	['XP_771875.1 hypothetical protein CNBN0560 [Cryptococcus neoformans var. neoformans B-3501A]', 'XP_773651.1 hypothetical protein CNBI0170 [Cryptococcus neoformans var. neoformans B-3501A]', 'XP_773660.1 hypothetical protein CNBI0260 [Cryptococcus neoformans var. neoformans B-3501A]', 'XP_772019.1 hypothetical protein CNBN0020 [Cryptococcus neoformans var. neoformans B-3501A]', 'XP_772032.1 hypot…	['-processed-gene-15.172-mRNA-1_1 gene=snap_masked-gi|1002316268|dbj|BCGI01000002.1|-processed-gene-15.172 CDS=1-1626', '-processed-gene-18.98-mRNA-1_1 gene=snap_masked-gi|1002316268|dbj|BCGI01000002.1|-processed-gene-18.98 CDS=1-1587', '-processed-gene-25.90-mRNA-1_1 gene=snap_masked-gi|1002316269|dbj|BCGI01000001.1|-processed-gene-25.90 CDS=1-1503', '-processed-gene-30.16-mRNA-1_1 gene=snap_mas…	['augustus_masked-NODE_18_length_202049_cov_15.7082_ID_6519-processed-gene-1.131-mRNA-1_1 gene=augustus_masked-NODE_18_length_202049_cov_15.7082_ID_6519-processed-gene-1.131 CDS=1-1419', 'augustus_masked-NODE_65_length_59853_cov_16.0632_ID_10182-processed-gene-0.71-mRNA-1_1 gene=augustus_masked-NODE_65_length_59853_cov_16.0632_ID_10182-processed-gene-0.71 CDS=1-1572', 'snap_masked-NODE_67_length_…	['augustus_masked-NODE_15_length_303709_cov_21.9907_ID_29-processed-gene-2.15-mRNA-1_1 gene=augustus_masked-NODE_15_length_303709_cov_21.9907_ID_29-processed-gene-2.15 CDS=1-1533', 'augustus_masked-NODE_1_length_1396749_cov_23.5698_ID_1-processed-gene-7.116-mRNA-1_1 gene=augustus_masked-NODE_1_length_1396749_cov_23.5698_ID_1-processed-gene-7.116 CDS=1-1491', 'augustus_masked-NODE_1_length_1396749…	['augustus_masked-NODE_1_length_1734690_cov_13.5478_ID_3616-processed-gene-2.102-mRNA-1_1 gene=augustus_masked-NODE_1_length_1734690_cov_13.5478_ID_3616-processed-gene-2.102 CDS=1-1461', 'snap_masked-NODE_2_length_1437268_cov_13.7297_ID_2256-processed-gene-2.128-mRNA-1_1 gene=snap_masked-NODE_2_length_1437268_cov_13.7297_ID_2256-processed-gene-2.128 CDS=1-1488', 'genemark-NODE_30_length_15627_cov…	['QPG94692.1 hypothetical protein C2857_006737 [Epichloe festucae Fl1]', 'QPG97058.1 hypothetical protein C2857_005690 [Epichloe festucae Fl1]', 'QPG97755.1 hypothetical protein C2857_006817 [Epichloe festucae Fl1]', 'QPG97996.1 hypothetical protein C2857_007134 [Epichloe festucae Fl1]', 'QPG93963.1 hypothetical protein C2857_003834 [Epichloe festucae Fl1]', 'QPH05294.1 hypothetical protein C2857…	['snap_masked-AE016817-processed-gene-12.33-mRNA-1_1 gene=snap_masked-AE016817-processed-gene-12.33 CDS=1-1470']	['XP_043141236.1 uncharacterized protein ACHE_80623S [Aspergillus chevalieri]', 'XP_043132164.1 uncharacterized protein ACHE_11044S [Aspergillus chevalieri]', 'XP_043132165.1 uncharacterized protein ACHE_11045S [Aspergillus chevalieri]', 'XP_043133023.1 uncharacterized protein ACHE_11903S [Aspergillus chevalieri]', 'XP_043133024.1 uncharacterized protein ACHE_11904S [Aspergillus chevalieri]', 'XP…	['KAH6963044.1 major facilitator superfamily domain-containing protein [Fusarium avenaceum]', 'KAH6964538.1 major facilitator superfamily domain-containing protein [Fusarium avenaceum]', 'KAH6964563.1 major facilitator superfamily domain-containing protein [Fusarium avenaceum]', 'KAH6950692.1 major facilitator superfamily domain-containing protein [Fusarium avenaceum]', 'KAH6969949.1 major facili…	['QPC67794.1 hypothetical protein HYE67_010025 [Fusarium culmorum]', 'QPC59166.1 hypothetical protein HYE67_001397 [Fusarium culmorum]', 'QPC59193.1 hypothetical protein HYE67_001424 [Fusarium culmorum]', 'QPC57912.1 hypothetical protein HYE67_000143 [Fusarium culmorum]', 'QPC59216.1 hypothetical protein HYE67_001447 [Fusarium culmorum]', 'QPC59626.1 hypothetical protein HYE67_001857 [Fusarium cu…	['XP_045988265.1 major facilitator superfamily domain-containing protein [Fusarium flagelliforme]', 'XP_045989723.1 major facilitator superfamily domain-containing protein [Fusarium flagelliforme]', 'XP_045978473.1 major facilitator superfamily domain-containing protein [Fusarium flagelliforme]', 'XP_045990022.1 major facilitator superfamily domain-containing protein [Fusarium flagelliforme]', 'X…	['XP_023433602.1 probable MFS transporter [Fusarium fujikuroi IMI 58289]', 'XP_023434051.1 related to putative tartrate transporter [Fusarium fujikuroi IMI 58289]', 'XP_023434266.1 related to putative tartrate transporter [Fusarium fujikuroi IMI 58289]', 'XP_023423625.1 related to allantoate permease [Fusarium fujikuroi IMI 58289]', 'XP_023434358.1 related to putative tartrate transporter [Fusari…	['KAH7256370.1 major facilitator superfamily domain-containing protein [Fusarium tricinctum]', 'KAH7233423.1 major facilitator superfamily domain-containing protein [Fusarium tricinctum]', 'KAH7257732.1 major facilitator superfamily domain-containing protein [Fusarium tricinctum]', 'KAH7261654.1 major facilitator superfamily domain-containing protein [Fusarium tricinctum]', 'KAH7263504.1 major fa…	['XP_035320090.1 nicotinic acid transporter [Geosmithia morbida]', 'XP_035320103.1 Major Facilitator Superfamily [Geosmithia morbida]', 'XP_035320558.1 Major Facilitator Superfamily [Geosmithia morbida]', 'XP_035320565.1 Major Facilitator Superfamily [Geosmithia morbida]', 'XP_035320863.1 Major Facilitator Superfamily [Geosmithia morbida]', 'XP_035320917.1 Major Facilitator Superfamily [Geosmithi…	['XP_014169055.1 major facilitator superfamily transporter [Grosmannia clavigera kw1407]', 'XP_014169475.1 major facilitator superfamily transporter [Grosmannia clavigera kw1407]', 'XP_014170338.1 major facilitator superfamily transporter [Grosmannia clavigera kw1407]', 'XP_014170384.1 major facilitator superfamily MFS-1 [Grosmannia clavigera kw1407]', 'XP_014170633.1 major facilitator superfamil…			['KAH8674803.1 MFS transporter-like protein [Hymenoscyphus varicosporioides]', 'KAH8676492.1 major facilitator superfamily domain-containing protein [Hymenoscyphus varicosporioides]', 'KAH8678848.1 MFS nicotinic acid transporter Tna1 [Hymenoscyphus varicosporioides]', 'KAH8679069.1 major facilitator superfamily domain-containing protein [Hymenoscyphus varicosporioides]', 'KAH8679552.1 putative MF…	['-processed-gene-0.45-mRNA-1_1 gene=snap_masked-gi|1002316228|dbj|BCGB01000005.1|-processed-gene-0.45 CDS=1-1542', '-processed-gene-9.63-mRNA-1_1 gene=snap_masked-gi|1002316228|dbj|BCGB01000005.1|-processed-gene-9.63 CDS=1-1518', '-processed-gene-14.104-mRNA-1_1 gene=snap_masked-gi|1002316231|dbj|BCGB01000002.1|-processed-gene-14.104 CDS=1-1560', '-processed-gene-20.69-mRNA-1_1 gene=snap_masked-…	['XP_049112922.1 MFS general substrate transporter [Hypoxylon fragiforme]', 'XP_049122141.1 MFS general substrate transporter [Hypoxylon fragiforme]', 'XP_049122144.1 MFS general substrate transporter [Hypoxylon fragiforme]', 'XP_049113048.1 MFS general substrate transporter [Hypoxylon fragiforme]', 'XP_049113221.1 putative MFS transporter [Hypoxylon fragiforme]', 'XP_049115017.1 MFS general subs…	['KAH7007040.1 major facilitator superfamily domain-containing protein [Ilyonectria destructans]', 'KAH7007094.1 major facilitator superfamily domain-containing protein [Ilyonectria destructans]', 'KAH7007159.1 major facilitator superfamily domain-containing protein [Ilyonectria destructans]', 'KAH7007398.1 major facilitator superfamily domain-containing protein [Ilyonectria destructans]', 'KAH70…	['genemark-scaffold_4-processed-gene-4.46-mRNA-1_1 gene=genemark-scaffold_4-processed-gene-4.46 CDS=1-1341']	['augustus_masked-NODE_39_length_90173_cov_15.2876_ID_77-processed-gene-0.122-mRNA-1_1 gene=augustus_masked-NODE_39_length_90173_cov_15.2876_ID_77-processed-gene-0.122 CDS=1-1548']	['augustus_masked-NODE_13_length_277020_cov_51.601_ID_25-processed-gene-1.170-mRNA-1_1 gene=augustus_masked-NODE_13_length_277020_cov_51.601_ID_25-processed-gene-1.170 CDS=1-1626']
OG0000004	['KFH41255.1 hypothetical protein ACRE_080300 [Acremonium chrysogenum ATCC 11550]', 'KFH41880.1 hypothetical protein ACRE_073870 [Acremonium chrysogenum ATCC 11550]', 'KFH42152.1 hypothetical protein ACRE_071150 [Acremonium chrysogenum ATCC 11550]', 'KFH42240.1 hypothetical protein ACRE_070270 [Acremonium chrysogenum ATCC 11550]', 'KFH42492.1 hypothetical protein ACRE_067760 [Acremonium chrysogen…	['XP_018389640.1 hypothetical protein CC77DRAFT_1028144 [Alternaria alternata]', 'XP_018390005.1 hypothetical protein CC77DRAFT_1028405 [Alternaria alternata]', 'XP_018390189.1 hypothetical protein CC77DRAFT_1005711 [Alternaria alternata]', 'XP_018390297.1 hypothetical protein CC77DRAFT_548280 [Alternaria alternata]', 'XP_018379796.1 hypothetical protein CC77DRAFT_918980, partial [Alternaria alte…		['XP_040804933.1 uncharacterized protein BO72DRAFT_422045 [Aspergillus fijiensis CBS 313.89]', 'XP_040805296.1 uncharacterized protein BO72DRAFT_396756 [Aspergillus fijiensis CBS 313.89]', 'XP_040805566.1 uncharacterized protein BO72DRAFT_492387 [Aspergillus fijiensis CBS 313.89]', 'XP_040805720.1 uncharacterized protein BO72DRAFT_491941 [Aspergillus fijiensis CBS 313.89]', 'XP_040805926.1 unchar…	['GFF26142.1 hypothetical protein IFM58399_01316 [Aspergillus lentulus]', 'GFF26198.1 hypothetical protein IFM58399_01338 [Aspergillus lentulus]', 'GFF27078.1 integral membrane protein, putative [Aspergillus lentulus]', 'GFF27492.1 hypothetical protein IFM58399_01710 [Aspergillus lentulus]', 'GFF32528.1 hypothetical protein IFM58399_03242 [Aspergillus lentulus]', 'GFF37149.1 hypothetical protein …	['XP_682305.1 hypothetical protein [Aspergillus nidulans FGSC A4]', 'XP_682535.1 hypothetical protein [Aspergillus nidulans FGSC A4]', 'XP_682575.1 hypothetical protein [Aspergillus nidulans FGSC A4]', 'XP_682656.1 hypothetical protein [Aspergillus nidulans FGSC A4]', 'XP_868826.1 hypothetical protein [Aspergillus nidulans FGSC A4]', 'XP_050468473.1 hypothetical protein [Aspergillus nidulans FGSC…	['XP_035361159.1 homoserine O-acetyltransferase [Aspergillus tubingensis]', 'XP_035361195.1 uncharacterized protein AtWU_10197 [Aspergillus tubingensis]', 'XP_035361387.1 uncharacterized protein AtWU_10390 [Aspergillus tubingensis]', 'XP_035352087.1 uncharacterized protein AtWU_01079 [Aspergillus tubingensis]', 'XP_035361905.1 uncharacterized protein AtWU_10910 [Aspergillus tubingensis]', 'XP_035…		['KAH8709116.1 Satratoxin biosynthesis SC1 cluster protein 4 [Beauveria bassiana]', 'KAH8710301.1 hypothetical protein HC256_007148 [Beauveria bassiana]', 'KAH8711073.1 Satratoxin biosynthesis SC1 cluster protein 4 [Beauveria bassiana]', 'KAH8707754.1 Satratoxin biosynthesis SC1 cluster protein 4 [Beauveria bassiana]', 'KAH8712455.1 hypothetical protein HC256_005649 [Beauveria bassiana]', 'KAH871…		['PGG98580.1 hypothetical protein GX51_06721 [Blastomyces parvus]', 'PGG98810.1 hypothetical protein GX51_06606 [Blastomyces parvus]', 'PGG99037.1 hypothetical protein GX51_06453 [Blastomyces parvus]', 'PGG99107.1 hypothetical protein GX51_06447 [Blastomyces parvus]', 'PGG99777.1 hypothetical protein GX51_06149 [Blastomyces parvus]', 'PGH00426.1 hypothetical protein GX51_05834 [Blastomyces parvus…	['XP_024550957.1 hypothetical protein BCIN_09g04600 [Botrytis cinerea B05.10]', 'XP_024551456.1 hypothetical protein BCIN_10g05070 [Botrytis cinerea B05.10]', 'XP_024551738.1 hypothetical protein BCIN_11g03180 [Botrytis cinerea B05.10]', 'XP_024552035.1 hypothetical protein BCIN_12g01180 [Botrytis cinerea B05.10]', 'XP_024552536.1 hypothetical protein BCIN_13g02270 [Botrytis cinerea B05.10]', 'XP…					['PHH50510.1 hypothetical protein CFIMG_005955RAa [Ceratocystis fimbriata CBS 114723]', 'PHH50638.1 hypothetical protein CFIMG_006435RA [Ceratocystis fimbriata CBS 114723]', 'PHH50685.1 hypothetical protein CFIMG_003232RA [Ceratocystis fimbriata CBS 114723]', 'PHH51016.1 hypothetical protein CFIMG_002350RA [Ceratocystis fimbriata CBS 114723]', 'PHH51867.1 hypothetical protein CFIMG_004064RA [Cera…	['XP_044661340.1 uncharacterized protein CKM354_000996200 [Cercospora kikuchii]', 'XP_044661364.1 uncharacterized protein CKM354_000998500 [Cercospora kikuchii]', 'XP_044661365.1 uncharacterized protein CKM354_000998500 [Cercospora kikuchii]', 'XP_044661640.1 uncharacterized protein CKM354_001025200 [Cercospora kikuchii]', 'XP_044652088.1 uncharacterized protein CKM354_000104400 [Cercospora kikuc…	['XP_016252849.1 hypothetical protein PV07_04164 [Cladophialophora immunda]', 'XP_016252850.1 hypothetical protein, variant [Cladophialophora immunda]', 'XP_016253019.1 hypothetical protein PV07_04324 [Cladophialophora immunda]', 'XP_016254196.1 hypothetical protein PV07_00788 [Cladophialophora immunda]', 'XP_016255454.1 hypothetical protein PV07_01944 [Cladophialophora immunda]', 'XP_016255487.1…		['RDW91067.1 hypothetical protein BP5796_02232 [Coleophoma crateriformis]', 'RDW91175.1 hypothetical protein BP5796_02340 [Coleophoma crateriformis]', 'RDW91582.1 hypothetical protein BP5796_02747 [Coleophoma crateriformis]', 'RDW91625.1 hypothetical protein BP5796_02790 [Coleophoma crateriformis]', 'RDW91661.1 hypothetical protein BP5796_02826 [Coleophoma crateriformis]', 'RDW92362.1 hypothetica…	['XP_053044120.1 uncharacterized protein COL516b_011687 [Colletotrichum fioriniae]', 'XP_053053551.1 uncharacterized protein COL516b_001736 [Colletotrichum fioriniae]', 'XP_053053693.1 uncharacterized protein COL516b_001880 [Colletotrichum fioriniae]', 'XP_053053774.1 uncharacterized protein COL516b_001962 [Colletotrichum fioriniae]', 'XP_053054283.1 uncharacterized protein COL516b_001257 [Collet…	['GKT63082.1 integral membrane protein [Colletotrichum tofieldiae]', 'GKT63171.1 integral membrane protein [Colletotrichum tofieldiae]', 'GKT63284.1 CFEM domain-containing protein [Colletotrichum tofieldiae]', 'GKT63289.1 integral membrane protein [Colletotrichum tofieldiae]', 'GKT63450.1 integral membrane protein pth11-like protein [Colletotrichum tofieldiae]', 'GKT53767.1 integral membrane prot…	['XP_036584369.1 uncharacterized protein CTRU02_05444 [Colletotrichum truncatum]', 'XP_036584488.1 uncharacterized protein CTRU02_05563 [Colletotrichum truncatum]', 'XP_036584507.1 uncharacterized protein CTRU02_05582 [Colletotrichum truncatum]', 'XP_036584623.1 uncharacterized protein CTRU02_05698 [Colletotrichum truncatum]', 'XP_036585442.1 uncharacterized protein CTRU02_04303 [Colletotrichum t…	['XP_040771829.1 uncharacterized protein M406DRAFT_334471 [Cryphonectria parasitica EP155]', 'XP_040781136.1 uncharacterized protein M406DRAFT_232296, partial [Cryphonectria parasitica EP155]', 'XP_040781725.1 uncharacterized protein M406DRAFT_240199, partial [Cryphonectria parasitica EP155]', 'XP_040781742.1 uncharacterized protein M406DRAFT_245302 [Cryphonectria parasitica EP155]', 'XP_04078177…						['QPG94523.1 hypothetical protein C2857_006295 [Epichloe festucae Fl1]', 'QPG95373.1 hypothetical protein C2857_000317 [Epichloe festucae Fl1]', 'QPG94069.1 hypothetical protein C2857_004435 [Epichloe festucae Fl1]', 'QPH18881.1 hypothetical protein C2857_003997 [Epichloe festucae Fl1]', 'QPG94154.1 hypothetical protein C2857_005010 [Epichloe festucae Fl1]', 'QPH19820.1 hypothetical protein C2857…		['XP_043133097.1 uncharacterized protein ACHE_20033S [Aspergillus chevalieri]', 'XP_043133602.1 uncharacterized protein ACHE_20538S [Aspergillus chevalieri]', 'XP_043134519.1 uncharacterized protein ACHE_21455S [Aspergillus chevalieri]', 'XP_043135009.1 uncharacterized protein ACHE_30474A [Aspergillus chevalieri]', 'XP_043135766.1 uncharacterized protein ACHE_31231A [Aspergillus chevalieri]', 'XP…	['KAH6963047.1 hypothetical protein DER45DRAFT_609389 [Fusarium avenaceum]', 'KAH6949145.1 hypothetical protein DER45DRAFT_580748 [Fusarium avenaceum]', 'KAH6963443.1 hypothetical protein DER45DRAFT_609783 [Fusarium avenaceum]', 'KAH6964451.1 hypothetical protein DER45DRAFT_626855 [Fusarium avenaceum]', 'KAH6964647.1 hypothetical protein DER45DRAFT_602170 [Fusarium avenaceum]', 'KAH6968060.1 hypo…	['QPC67973.1 hypothetical protein HYE67_010204 [Fusarium culmorum]', 'QPC68001.1 hypothetical protein HYE67_010232 [Fusarium culmorum]', 'QPC68018.1 hypothetical protein HYE67_010249 [Fusarium culmorum]', 'QPC69158.1 hypothetical protein HYE67_011389 [Fusarium culmorum]', 'QPC59049.1 hypothetical protein HYE67_001280 [Fusarium culmorum]', 'QPC59054.1 hypothetical protein HYE67_001285 [Fusarium cu…	['XP_045987981.1 uncharacterized protein B0J16DRAFT_408098 [Fusarium flagelliforme]', 'XP_045978357.1 uncharacterized protein B0J16DRAFT_251441, partial [Fusarium flagelliforme]', 'XP_045988968.1 uncharacterized protein B0J16DRAFT_359703 [Fusarium flagelliforme]', 'XP_045978412.1 uncharacterized protein B0J16DRAFT_276191 [Fusarium flagelliforme]', 'XP_045978454.1 uncharacterized protein B0J16DRAF…	['XP_023434185.1 related to integral membrane protein PTH11 [Fusarium fujikuroi IMI 58289]', 'XP_023434306.1 related to integral membrane protein [Fusarium fujikuroi IMI 58289]', 'XP_023434610.1 related to integral membrane protein PTH11 [Fusarium fujikuroi IMI 58289]', 'XP_023434746.1 related to integral membrane protein [Fusarium fujikuroi IMI 58289]', 'XP_023434822.1 related to integral membra…	['KAH7257076.1 hypothetical protein BKA59DRAFT_522383 [Fusarium tricinctum]', 'KAH7261660.1 hypothetical protein BKA59DRAFT_518643 [Fusarium tricinctum]', 'KAH7263773.1 hypothetical protein BKA59DRAFT_388487 [Fusarium tricinctum]', 'KAH7235423.1 hypothetical protein BKA59DRAFT_444392 [Fusarium tricinctum]', 'KAH7235956.1 hypothetical protein BKA59DRAFT_559289 [Fusarium tricinctum]', 'KAH7236546.1…	['XP_035318927.1 uncharacterized protein GMORB2_3076 [Geosmithia morbida]', 'XP_035319255.1 uncharacterized protein GMORB2_2606 [Geosmithia morbida]', 'XP_035319296.1 uncharacterized protein GMORB2_2647 [Geosmithia morbida]', 'XP_035319516.1 uncharacterized protein GMORB2_2350 [Geosmithia morbida]', 'XP_035319536.1 CFEM domain [Geosmithia morbida]', 'XP_035320602.1 uncharacterized protein GMORB2_…	['XP_014171148.1 pth11-like integral membrane protein [Grosmannia clavigera kw1407]', 'XP_014171181.1 integral membrane protein [Grosmannia clavigera kw1407]', 'XP_014168334.1 hypothetical protein CMQ_4703 [Grosmannia clavigera kw1407]', 'XP_014172414.1 pth11-like integral membrane protein [Grosmannia clavigera kw1407]', 'XP_014174436.1 integral membrane protein [Grosmannia clavigera kw1407]', 'X…			['KAH8676398.1 hypothetical protein BGZ60DRAFT_562080 [Hymenoscyphus varicosporioides]', 'KAH8679713.1 hypothetical protein BGZ60DRAFT_235794 [Hymenoscyphus varicosporioides]', 'KAH8682946.1 hypothetical protein BGZ60DRAFT_207479 [Hymenoscyphus varicosporioides]', 'KAH8682956.1 hypothetical protein BGZ60DRAFT_467347 [Hymenoscyphus varicosporioides]', 'KAH8649470.1 hypothetical protein BGZ60DRAFT_…		['XP_049113138.1 uncharacterized protein GGS25DRAFT_534687 [Hypoxylon fragiforme]', 'XP_049113892.1 uncharacterized protein GGS25DRAFT_415745 [Hypoxylon fragiforme]', 'XP_049112124.1 uncharacterized protein GGS25DRAFT_528038 [Hypoxylon fragiforme]', 'XP_049114414.1 uncharacterized protein GGS25DRAFT_523426 [Hypoxylon fragiforme]', 'XP_049114603.1 uncharacterized protein GGS25DRAFT_523612 [Hypoxyl…	['KAH7006906.1 hypothetical protein EDB80DRAFT_880430 [Ilyonectria destructans]', 'KAH7006920.1 hypothetical protein EDB80DRAFT_717974 [Ilyonectria destructans]', 'KAH7007257.1 hypothetical protein EDB80DRAFT_718487 [Ilyonectria destructans]', 'KAH6975610.1 hypothetical protein EDB80DRAFT_865910 [Ilyonectria destructans]', 'KAH7007374.1 hypothetical protein EDB80DRAFT_457191 [Ilyonectria destruct…
OG0000005	['KFH41267.1 quinate permease-like protein [Acremonium chrysogenum ATCC 11550]', 'KFH41471.1 High-affinity glucose transporter-like protein [Acremonium chrysogenum ATCC 11550]', 'KFH42623.1 High-affinity glucose transporter-like protein [Acremonium chrysogenum ATCC 11550]', 'KFH44265.1 Sugar transporter-like protein [Acremonium chrysogenum ATCC 11550]', 'KFH45028.1 High-affinity glucose transport…	['XP_018389480.1 quinate permease [Alternaria alternata]', 'XP_018389792.1 general substrate transporter [Alternaria alternata]', 'XP_018389975.1 high affinity glucose transporter [Alternaria alternata]', 'XP_018390196.1 high affinity glucose transporter [Alternaria alternata]', 'XP_018390989.1 hypothetical protein CC77DRAFT_1037620 [Alternaria alternata]', 'XP_018379957.1 general substrate trans…	['augustus_masked-NODE_17_length_278381_cov_40.6668_ID_33-processed-gene-1.43-mRNA-1_1 gene=augustus_masked-NODE_17_length_278381_cov_40.6668_ID_33-processed-gene-1.43 CDS=1-1659', 'augustus_masked-NODE_18_length_260039_cov_39.3695_ID_35-processed-gene-1.112-mRNA-1_1 gene=augustus_masked-NODE_18_length_260039_cov_39.3695_ID_35-processed-gene-1.112 CDS=1-1668', 'augustus_masked-NODE_10_length_5507…	['XP_040804891.1 sugar transporter [Aspergillus fijiensis CBS 313.89]', 'XP_040805351.1 glucose transporter [Aspergillus fijiensis CBS 313.89]', 'XP_040805394.1 general substrate transporter [Aspergillus fijiensis CBS 313.89]', 'XP_040805538.1 general substrate transporter [Aspergillus fijiensis CBS 313.89]', 'XP_040795889.1 general substrate transporter [Aspergillus fijiensis CBS 313.89]', 'XP_0…	['GFF56074.1 sugar transporter STL1 [Aspergillus lentulus]', 'GFF56537.1 hypothetical protein IFM58399_10339 [Aspergillus lentulus]', 'GFF26099.1 hexose carrier protein [Aspergillus lentulus]', 'GFF29604.1 sugar transporter STL1 [Aspergillus lentulus]', 'GFF32900.1 quinate permease [Aspergillus lentulus]', 'GFF33253.1 probable quinate permease [Aspergillus lentulus]', 'GFF35051.1 sugar transporte…	['XP_682437.1 hypothetical protein [Aspergillus nidulans FGSC A4]', 'XP_682438.1 hypothetical protein [Aspergillus nidulans FGSC A4]', 'XP_682442.1 hypothetical protein [Aspergillus nidulans FGSC A4]', 'XP_682453.1 hypothetical protein [Aspergillus nidulans FGSC A4]', 'XP_050468133.1 hypothetical protein [Aspergillus nidulans FGSC A4]', 'XP_050468934.1 hypothetical protein [Aspergillus nidulans F…	['XP_035361089.1 sugar transporter [Aspergillus tubingensis]', 'XP_035361762.1 general substrate transporter [Aspergillus tubingensis]', 'XP_035362175.1 monosaccharide transporter [Aspergillus tubingensis]', 'XP_035352586.1 hexose carrier protein [Aspergillus tubingensis]', 'XP_035352644.1 hexose carrier protein [Aspergillus tubingensis]', 'XP_035353341.1 MFS sugar transporter [Aspergillus tubing…	['genemark-NODE_22_length_135631_cov_14.9371_ID_10957-processed-gene-0.47-mRNA-1_1 gene=genemark-NODE_22_length_135631_cov_14.9371_ID_10957-processed-gene-0.47 CDS=1-1992', 'snap_masked-NODE_51_length_23156_cov_23.4198_ID_8275-processed-gene-0.11-mRNA-1_1 gene=snap_masked-NODE_51_length_23156_cov_23.4198_ID_8275-processed-gene-0.11 CDS=1-1557']	['KAH8708815.1 Sugar transporter STL1 [Beauveria bassiana]', 'KAH8721385.1 MFS glucose transporter mfs1 [Beauveria bassiana]', 'KAH8709882.1 Sugar transporter STL1 [Beauveria bassiana]', 'KAH8710899.1 High-affinity glucose transporter [Beauveria bassiana]', 'KAH8711410.1 High-affinity glucose transporter [Beauveria bassiana]', 'KAH8707752.1 Sugar transporter STL1 [Beauveria bassiana]', 'KAH871374…	['snap_masked-NODE_1_length_970412_cov_36.0026_ID_1-processed-gene-1.99-mRNA-1_1 gene=snap_masked-NODE_1_length_970412_cov_36.0026_ID_1-processed-gene-1.99 CDS=1-1632', 'snap_masked-NODE_1_length_970412_cov_36.0026_ID_1-processed-gene-2.32-mRNA-1_1 gene=snap_masked-NODE_1_length_970412_cov_36.0026_ID_1-processed-gene-2.32 CDS=1-1578', 'snap_masked-NODE_20_length_213633_cov_36.2652_ID_39-processed…	['PGG98588.1 hypothetical protein GX51_06729 [Blastomyces parvus]', 'PGG98690.1 hypothetical protein GX51_06697 [Blastomyces parvus]', 'PGG99100.1 hypothetical protein GX51_06440 [Blastomyces parvus]', 'PGG99321.1 hypothetical protein GX51_06357 [Blastomyces parvus]', 'PGG99486.1 hypothetical protein GX51_06306 [Blastomyces parvus]', 'PGH01416.1 hypothetical protein GX51_05223 [Blastomyces parvus…	['XP_024551488.1 hypothetical protein BCIN_10g05530 [Botrytis cinerea B05.10]', 'XP_001549083.2 hypothetical protein BCIN_11g05510 [Botrytis cinerea B05.10]', 'XP_024552942.1 hypothetical protein BCIN_14g02810 [Botrytis cinerea B05.10]', 'XP_001549481.1 hypothetical protein BCIN_14g03450 [Botrytis cinerea B05.10]', 'XP_001549591.1 hypothetical protein BCIN_07g05910 [Botrytis cinerea B05.10]', 'XP…	['augustus_masked-LCTY01000001.1-processed-gene-0.57-mRNA-1_1 gene=augustus_masked-LCTY01000001.1-processed-gene-0.57 CDS=1-1833', 'augustus_masked-LCTY01000003.1-processed-gene-7.53-mRNA-1_1 gene=augustus_masked-LCTY01000003.1-processed-gene-7.53 CDS=1-1647', 'snap_masked-LCTY01000007.1-processed-gene-6.109-mRNA-1_1 gene=snap_masked-LCTY01000007.1-processed-gene-6.109 CDS=1-1950', 'augustus_mask…	['C1_02110C_A', 'C3_05270C_A', 'C6_03790C_A', 'C1_01980W_A', 'C7_00290C_A', 'CR_03850W_A']		['augustus_masked-NODE_16_length_220024_cov_43.3811_ID_9203-processed-gene-0.7-mRNA-1_1 gene=augustus_masked-NODE_16_length_220024_cov_43.3811_ID_9203-processed-gene-0.7 CDS=1-1827', 'augustus_masked-NODE_35_length_141908_cov_44.0477_ID_11833-processed-gene-0.64-mRNA-1_1 gene=augustus_masked-NODE_35_length_141908_cov_44.0477_ID_11833-processed-gene-0.64 CDS=1-1674', 'augustus_masked-NODE_394_leng…	['PHH49200.1 Sugar transport protein 12 [Ceratocystis fimbriata CBS 114723]', 'PHH54024.1 High-affinity glucose transporter [Ceratocystis fimbriata CBS 114723]', 'PHH49917.1 Arabinose-proton symporter [Ceratocystis fimbriata CBS 114723]', 'PHH50038.1 putative glucose transporter rco-3 [Ceratocystis fimbriata CBS 114723]']	['XP_044661155.1 uncharacterized protein CKM354_000978600 [Cercospora kikuchii]', 'XP_044652119.1 uncharacterized protein CKM354_000107500 [Cercospora kikuchii]', 'XP_044662063.1 uncharacterized protein CKM354_001066400 [Cercospora kikuchii]', 'XP_044662752.1 uncharacterized protein CKM354_001133300 [Cercospora kikuchii]', 'XP_044662783.1 uncharacterized protein CKM354_001136400 [Cercospora kikuc…	['XP_016252010.1 hypothetical protein PV07_03386 [Cladophialophora immunda]', 'XP_016252011.1 hypothetical protein PV07_03387 [Cladophialophora immunda]', 'XP_016252050.1 hypothetical protein PV07_03427 [Cladophialophora immunda]', 'XP_016252297.1 hypothetical protein PV07_03654 [Cladophialophora immunda]', 'XP_016252298.1 hypothetical protein, variant [Cladophialophora immunda]', 'XP_016252787.1…	['genemark-NW_003101575.1-processed-gene-2.98-mRNA-1_1 gene=genemark-NW_003101575.1-processed-gene-2.98 CDS=1-1716', 'augustus_masked-NW_003101575.1-processed-gene-9.113-mRNA-1_1 gene=augustus_masked-NW_003101575.1-processed-gene-9.113 CDS=1-2220', 'genemark-NW_003101572.1-processed-gene-0.70-mRNA-1_1 gene=genemark-NW_003101572.1-processed-gene-0.70 CDS=1-1860', 'genemark-NW_003101577.1-processed…	['RDW58508.1 hypothetical protein BP5796_12438 [Coleophoma crateriformis]', 'RDW91615.1 hypothetical protein BP5796_02780 [Coleophoma crateriformis]', 'RDW91866.1 putative sugar transporter-1 [Coleophoma crateriformis]', 'RDW91960.1 MFS sugar transporter-like protein [Coleophoma crateriformis]', 'RDW92073.1 MFS transporter-12 [Coleophoma crateriformis]', 'RDW94825.1 putative high-affinity glucose…	['XP_053053270.1 uncharacterized protein COL516b_002243 [Colletotrichum fioriniae]', 'XP_053053675.1 uncharacterized protein COL516b_001862 [Colletotrichum fioriniae]', 'XP_053053900.1 uncharacterized protein COL516b_002093 [Colletotrichum fioriniae]', 'XP_053054178.1 uncharacterized protein COL516b_001146 [Colletotrichum fioriniae]', 'XP_053054541.1 uncharacterized protein COL516b_001525 [Collet…	['GKT62841.1 D-xylose-proton symporter [Colletotrichum tofieldiae]', 'GKT62937.1 hypothetical protein ColTof3_10276 [Colletotrichum tofieldiae]', 'GKT63013.1 MFS monosaccharide transporter [Colletotrichum tofieldiae]', 'GKT63015.1 sugar transporter Stl1 [Colletotrichum tofieldiae]', 'GKT63408.1 hypothetical protein ColTof3_10747 [Colletotrichum tofieldiae]', 'GKT64050.1 LOW QUALITY PROTEIN: MFS s…	['XP_036584141.1 MFS monosaccharide transporter [Colletotrichum truncatum]', 'XP_036586244.1 MFS glucose [Colletotrichum truncatum]', 'XP_036586788.1 uncharacterized protein CTRU02_03376 [Colletotrichum truncatum]', 'XP_036575408.1 uncharacterized protein CTRU02_14652 [Colletotrichum truncatum]', 'XP_036587183.1 hexose carrier protein [Colletotrichum truncatum]', 'XP_036575488.1 MFS sugar transpo…	['XP_040772560.1 uncharacterized protein M406DRAFT_50654 [Cryphonectria parasitica EP155]', 'XP_040772662.1 general substrate transporter [Cryphonectria parasitica EP155]', 'XP_040772812.1 general substrate transporter [Cryphonectria parasitica EP155]', 'XP_040772835.1 uncharacterized protein M406DRAFT_64951 [Cryphonectria parasitica EP155]', 'XP_040772841.1 general substrate transporter [Cryphon…	['XP_773141.1 hypothetical protein CNBJ1360 [Cryptococcus neoformans var. neoformans B-3501A]', 'XP_773142.1 hypothetical protein CNBJ1370 [Cryptococcus neoformans var. neoformans B-3501A]', 'XP_773225.1 hypothetical protein CNBJ0040 [Cryptococcus neoformans var. neoformans B-3501A]', 'XP_773317.1 hypothetical protein CNBI3700 [Cryptococcus neoformans var. neoformans B-3501A]', 'XP_773407.1 hypot…	['-processed-gene-0.124-mRNA-1_1 gene=snap_masked-gi|1002316264|dbj|BCGI01000006.1|-processed-gene-0.124 CDS=1-1581', '-processed-gene-0.124-mRNA-1_1 gene=snap_masked-gi|1002316263|dbj|BCGI01000007.1|-processed-gene-0.124 CDS=1-1875']	['maker-NODE_23_length_175574_cov_15.6038_ID_6752-augustus-gene-0.165-mRNA-1_1 gene=maker-NODE_23_length_175574_cov_15.6038_ID_6752-augustus-gene-0.165 CDS=1-1890', 'augustus_masked-NODE_72_length_53785_cov_18.9429_ID_9584-processed-gene-0.66-mRNA-1_1 gene=augustus_masked-NODE_72_length_53785_cov_18.9429_ID_9584-processed-gene-0.66 CDS=1-1854']	['snap_masked-NODE_1_length_1396749_cov_23.5698_ID_1-processed-gene-11.41-mRNA-1_1 gene=snap_masked-NODE_1_length_1396749_cov_23.5698_ID_1-processed-gene-11.41 CDS=1-2010', 'augustus_masked-NODE_4_length_629897_cov_23.9612_ID_7-processed-gene-1.90-mRNA-1_1 gene=augustus_masked-NODE_4_length_629897_cov_23.9612_ID_7-processed-gene-1.90 CDS=1-1491', 'augustus_masked-NODE_9_length_418354_cov_23.2809_…	['snap_masked-NODE_18_length_204943_cov_13.5429_ID_3137-processed-gene-0.57-mRNA-1_1 gene=snap_masked-NODE_18_length_204943_cov_13.5429_ID_3137-processed-gene-0.57 CDS=1-1647', 'maker-NODE_10_length_307641_cov_16.6427_ID_3803-snap-gene-2.180-mRNA-1_1 gene=maker-NODE_10_length_307641_cov_16.6427_ID_3803-snap-gene-2.180 CDS=1-1170', 'snap_masked-NODE_10_length_307641_cov_16.6427_ID_3803-processed-g…	['QPG95837.1 hypothetical protein C2857_002243 [Epichloe festucae Fl1]', 'QPG98870.1 hypothetical protein C2857_000243 [Epichloe festucae Fl1]', 'QPH05525.1 hypothetical protein C2857_003365 [Epichloe festucae Fl1]', 'QPH16393.1 hypothetical protein C2857_001024 [Epichloe festucae Fl1]', 'QPG94136.1 hypothetical protein C2857_004932 [Epichloe festucae Fl1]', 'QPG94223.1 hypothetical protein C2857…	['augustus_masked-AE016818-processed-gene-5.141-mRNA-1_1 gene=augustus_masked-AE016818-processed-gene-5.141 CDS=1-1641']	['XP_043132364.1 uncharacterized protein ACHE_11244S [Aspergillus chevalieri]', 'XP_043132576.1 sugar transporter-like protein [Aspergillus chevalieri]', 'XP_043132713.1 uncharacterized protein ACHE_11593S [Aspergillus chevalieri]', 'XP_043131282.1 uncharacterized protein ACHE_10162S [Aspergillus chevalieri]', 'XP_043133277.1 uncharacterized protein ACHE_20213S [Aspergillus chevalieri]', 'XP_0431…	['KAH6963282.1 general substrate transporter [Fusarium avenaceum]', 'KAH6963390.1 general substrate transporter [Fusarium avenaceum]', 'KAH6964549.1 putative sugar transporter [Fusarium avenaceum]', 'KAH6964645.1 putative MFS sugar transporter [Fusarium avenaceum]', 'KAH6968002.1 hexose carrier protein [Fusarium avenaceum]', 'KAH6968020.1 general substrate transporter [Fusarium avenaceum]', 'KAH6…	['QPC59128.1 hypothetical protein HYE67_001359 [Fusarium culmorum]', 'QPC60144.1 hypothetical protein HYE67_002375 [Fusarium culmorum]', 'QPC58026.1 hypothetical protein HYE67_000257 [Fusarium culmorum]', 'QPC60827.1 hypothetical protein HYE67_003058 [Fusarium culmorum]', 'QPC61833.1 hypothetical protein HYE67_004064 [Fusarium culmorum]', 'QPC61955.1 hypothetical protein HYE67_004186 [Fusarium cu…	['XP_045987602.1 general substrate transporter [Fusarium flagelliforme]', 'XP_045987806.1 general substrate transporter [Fusarium flagelliforme]', 'XP_045987906.1 general substrate transporter [Fusarium flagelliforme]', 'XP_045987921.1 general substrate transporter [Fusarium flagelliforme]', 'XP_045989943.1 general substrate transporter [Fusarium flagelliforme]', 'XP_045979407.1 general substrate…	['XP_023433712.1 related to monosaccharide transporter [Fusarium fujikuroi IMI 58289]', 'XP_023433898.1 probable sugar transporter [Fusarium fujikuroi IMI 58289]', 'XP_023423627.1 related to quinate transport protein [Fusarium fujikuroi IMI 58289]', 'XP_023434650.1 probable ascus development protein 3 [Fusarium fujikuroi IMI 58289]', 'XP_023434686.1 related to quinate transport protein [Fusarium …	['KAH7257623.1 general substrate transporter [Fusarium tricinctum]', 'KAH7257838.1 general substrate transporter [Fusarium tricinctum]', 'KAH7257966.1 general substrate transporter [Fusarium tricinctum]', 'KAH7261632.1 general substrate transporter [Fusarium tricinctum]', 'KAH7261709.1 general substrate transporter [Fusarium tricinctum]', 'KAH7262814.1 putative sugar transporter [Fusarium tricinc…	['XP_035320386.1 Sugar (and other) transporter [Geosmithia morbida]', 'XP_035320529.1 Sugar (and other) transporter [Geosmithia morbida]', 'XP_035320915.1 Sugar (and other) transporter [Geosmithia morbida]', 'XP_035320964.1 Sugar (and other) transporter [Geosmithia morbida]', 'XP_035321400.1 Sugar (and other) transporter [Geosmithia morbida]', 'XP_035321577.1 Sugar (and other) transporter [Geosmi…	['XP_014169093.1 major facilitator superfamily transporter glucose [Grosmannia clavigera kw1407]', 'XP_014173713.1 sugar transporter [Grosmannia clavigera kw1407]', 'XP_014168483.1 major facilitator superfamily transporter monosaccharide [Grosmannia clavigera kw1407]', 'XP_014174041.1 major facilitator superfamily transporter monosaccharide [Grosmannia clavigera kw1407]', 'XP_014168806.1 major fa…	['genemark-flattened_line_8-processed-gene-1.149-mRNA-1_1 gene=genemark-flattened_line_8-processed-gene-1.149 CDS=1-1884']	['genemark-flattened_line_11-processed-gene-0.52-mRNA-1_1 gene=genemark-flattened_line_11-processed-gene-0.52 CDS=1-2049']	['KAH8679520.1 general substrate transporter [Hymenoscyphus varicosporioides]', 'KAH8648889.1 general substrate transporter [Hymenoscyphus varicosporioides]', 'KAH8685384.1 sugar transporter-like protein, partial [Hymenoscyphus varicosporioides]', 'KAH8685478.1 sugar transporter [Hymenoscyphus varicosporioides]', 'KAH8649500.1 general substrate transporter [Hymenoscyphus varicosporioides]', 'KAH8…	['-processed-gene-4.100-mRNA-1_1 gene=snap_masked-gi|1002316228|dbj|BCGB01000005.1|-processed-gene-4.100 CDS=1-2115', '-processed-gene-6.107-mRNA-1_1 gene=snap_masked-gi|1002316228|dbj|BCGB01000005.1|-processed-gene-6.107 CDS=1-1680', '-processed-gene-0.118-mRNA-1_1 gene=snap_masked-gi|1002316231|dbj|BCGB01000002.1|-processed-gene-0.118 CDS=1-1587', '-snap-gene-7.101-mRNA-1_1 gene=maker-gi|100231…	['XP_049121923.1 general substrate transporter [Hypoxylon fragiforme]', 'XP_049112983.1 general substrate transporter [Hypoxylon fragiforme]', 'XP_049112081.1 general substrate transporter [Hypoxylon fragiforme]', 'XP_049114780.1 general substrate transporter [Hypoxylon fragiforme]', 'XP_049115140.1 general substrate transporter [Hypoxylon fragiforme]', 'XP_049115310.1 general substrate transport…	['KAH7008841.1 MFS sugar transporter [Ilyonectria destructans]', 'KAH7008999.1 putative hexose carrier protein [Ilyonectria destructans]', 'KAH7009926.1 general substrate transporter [Ilyonectria destructans]', 'KAH7011267.1 arabinose-proton symporter [Ilyonectria destructans]', 'KAH6976611.1 general substrate transporter [Ilyonectria destructans]', 'KAH7013549.1 general substrate transporter [Il…	['genemark-scaffold_3-processed-gene-7.125-mRNA-1_1 gene=genemark-scaffold_3-processed-gene-7.125 CDS=1-1536', 'snap_masked-scaffold_8-processed-gene-3.131-mRNA-1_1 gene=snap_masked-scaffold_8-processed-gene-3.131 CDS=1-1935']	['augustus_masked-NODE_2_length_418382_cov_14.9342_ID_3-processed-gene-2.119-mRNA-1_1 gene=augustus_masked-NODE_2_length_418382_cov_14.9342_ID_3-processed-gene-2.119 CDS=1-1530']
OG0000006	['KFH41723.1 hypothetical protein ACRE_075480 [Acremonium chrysogenum ATCC 11550]', 'KFH41785.1 hypothetical protein ACRE_074880 [Acremonium chrysogenum ATCC 11550]', 'KFH44297.1 hypothetical protein ACRE_049110 [Acremonium chrysogenum ATCC 11550]', 'KFH47727.1 Ankyrin repeat and SOCS box protein-like protein [Acremonium chrysogenum ATCC 11550]', 'KFH48561.1 hypothetical protein ACRE_006450 [Acre…	['XP_018389236.1 TPR-like protein [Alternaria alternata]', 'XP_018380005.1 hypothetical protein CC77DRAFT_1099893 [Alternaria alternata]', 'XP_018381788.1 hypothetical protein CC77DRAFT_402593 [Alternaria alternata]', 'XP_018382113.1 ankyrin [Alternaria alternata]', 'XP_018382583.1 hypothetical protein CC77DRAFT_1052733 [Alternaria alternata]', 'XP_018378653.1 TPR-like protein [Alternaria alterna…		['XP_040805275.1 purine and uridine phosphorylase [Aspergillus fijiensis CBS 313.89]', 'XP_040805397.1 putative kinesin [Aspergillus fijiensis CBS 313.89]', 'XP_040805463.1 uncharacterized protein BO72DRAFT_465357 [Aspergillus fijiensis CBS 313.89]', 'XP_040805465.1 uncharacterized protein BO72DRAFT_492283 [Aspergillus fijiensis CBS 313.89]', 'XP_040805468.1 uncharacterized protein BO72DRAFT_4922…	['GFF27780.1 putative ankyrin repeat protein RF_0381 [Aspergillus lentulus]', 'GFF28743.1 hypothetical protein IFM58399_02074 [Aspergillus lentulus]', 'GFF28848.1 hypothetical protein IFM58399_02098 [Aspergillus lentulus]', 'GFF29149.1 hypothetical protein IFM58399_02184 [Aspergillus lentulus]', 'GFF29222.1 Pfs and NB-ARC domain protein [Aspergillus lentulus]', 'GFF30045.1 hypothetical protein IF…	['XP_682272.1 hypothetical protein [Aspergillus nidulans FGSC A4]', 'XP_868808.1 hypothetical protein [Aspergillus nidulans FGSC A4]', 'XP_050468080.1 hypothetical protein [Aspergillus nidulans FGSC A4]', 'XP_050468406.1 hypothetical protein [Aspergillus nidulans FGSC A4]', 'XP_050469003.1 hypothetical protein [Aspergillus nidulans FGSC A4]', 'XP_050469045.1 hypothetical protein [Aspergillus nidu…	['XP_035352030.1 WD-repeat protein [Aspergillus tubingensis]', 'XP_035361386.1 purine and uridine phosphorylase [Aspergillus tubingensis]', 'XP_035361403.1 purine and uridine phosphorylase [Aspergillus tubingensis]', 'XP_035361750.1 purine and uridine phosphorylase [Aspergillus tubingensis]', 'XP_035362244.1 Pfs, NACHT and ankyrin domain protein [Aspergillus tubingensis]', 'XP_035352602.1 ankyrin…		['KAH8720686.1 hypothetical protein HC256_001072 [Beauveria bassiana]', 'KAH8721330.1 Vegetative incompatibility protein HET-E-1 [Beauveria bassiana]', 'KAH8709303.1 Vegetative incompatibility protein HET-E-1 [Beauveria bassiana]', 'KAH8709735.1 hypothetical protein HC256_009645 [Beauveria bassiana]', 'KAH8710975.1 Vegetative incompatibility protein HET-E-1 [Beauveria bassiana]', 'KAH8712365.1 hy…		['PGG97954.1 hypothetical protein GX51_07067 [Blastomyces parvus]', 'PGG98005.1 hypothetical protein GX51_07047 [Blastomyces parvus]', 'PGG98794.1 hypothetical protein GX51_06590, partial [Blastomyces parvus]', 'PGG95723.1 hypothetical protein GX51_08146 [Blastomyces parvus]', 'PGG95771.1 hypothetical protein GX51_08124 [Blastomyces parvus]', 'PGG99833.1 hypothetical protein GX51_06125 [Blastomyc…	['XP_024552572.1 hypothetical protein BCIN_13g02870 [Botrytis cinerea B05.10]', 'XP_024552601.1 hypothetical protein BCIN_13g03340 [Botrytis cinerea B05.10]', 'XP_024552615.1 hypothetical protein BCIN_13g03710 [Botrytis cinerea B05.10]', 'XP_024553297.1 hypothetical protein BCIN_15g02370 [Botrytis cinerea B05.10]', 'XP_024553733.1 hypothetical protein BCIN_16g01670 [Botrytis cinerea B05.10]', 'XP…					['PHH50197.1 hypothetical protein CFIMG_006667RA [Ceratocystis fimbriata CBS 114723]', 'PHH49212.1 hypothetical protein CFIMG_007873RA00001a [Ceratocystis fimbriata CBS 114723]', 'PHH51863.1 hypothetical protein CFIMG_008556RA [Ceratocystis fimbriata CBS 114723]', 'PHH51899.1 Nephrocystin-3 [Ceratocystis fimbriata CBS 114723]', 'PHH53003.1 hypothetical protein CFIMG_005071RA [Ceratocystis fimbria…	['XP_044661264.1 uncharacterized protein CKM354_000988900 [Cercospora kikuchii]', 'XP_044662699.1 uncharacterized protein CKM354_001128200 [Cercospora kikuchii]', 'XP_044662700.1 uncharacterized protein CKM354_001128200 [Cercospora kikuchii]', 'XP_044662723.1 uncharacterized protein CKM354_001130400 [Cercospora kikuchii]', 'XP_044662724.1 uncharacterized protein CKM354_001130500 [Cercospora kikuc…	['XP_016242960.1 hypothetical protein PV07_11010 [Cladophialophora immunda]', 'XP_016252489.1 hypothetical protein PV07_03832 [Cladophialophora immunda]', 'XP_016252502.1 hypothetical protein PV07_03844 [Cladophialophora immunda]', 'XP_016252885.1 hypothetical protein PV07_04198 [Cladophialophora immunda]', 'XP_016253000.1 hypothetical protein PV07_04306 [Cladophialophora immunda]', 'XP_016253819…		['RDW59053.1 hypothetical protein BP5796_11977 [Coleophoma crateriformis]', 'RDW91675.1 hypothetical protein BP5796_02840 [Coleophoma crateriformis]', 'RDW91705.1 hypothetical protein BP5796_02870 [Coleophoma crateriformis]', 'RDW59079.1 hypothetical protein BP5796_12003 [Coleophoma crateriformis]', 'RDW59090.1 hypothetical protein BP5796_12014 [Coleophoma crateriformis]', 'RDW56499.1 hypothetica…	['XP_053044158.1 uncharacterized protein COL516b_011613 [Colletotrichum fioriniae]', 'XP_053044406.1 uncharacterized protein COL516b_011419 [Colletotrichum fioriniae]', 'XP_053044901.1 uncharacterized protein COL516b_010875 [Colletotrichum fioriniae]', 'XP_053045170.1 uncharacterized protein COL516b_010473 [Colletotrichum fioriniae]', 'XP_053045527.1 uncharacterized protein COL516b_010214 [Collet…	['GKT64046.1 ankyrin repeat protein [Colletotrichum tofieldiae]', 'GKT64384.1 phosphorylase superfamily protein [Colletotrichum tofieldiae]', 'GKT64713.1 ankyrin repeat protein [Colletotrichum tofieldiae]', 'GKT64714.1 ankyrin repeat protein [Colletotrichum tofieldiae]', 'GKT64866.1 ankyrin repeat protein [Colletotrichum tofieldiae]', 'GKT64998.1 ankyrin repeat domain-containing protein 50 [Colle…	['XP_036584223.1 kinesin light chain [Colletotrichum truncatum]', 'XP_036584338.1 Kinesin light chain 5 [Colletotrichum truncatum]', 'XP_036584354.1 kinesin light chain [Colletotrichum truncatum]', 'XP_036584355.1 kinesin light chain [Colletotrichum truncatum]', 'XP_036584421.1 uncharacterized protein CTRU02_05496 [Colletotrichum truncatum]', 'XP_036584438.1 uncharacterized protein CTRU02_05513 […	['XP_040782328.1 uncharacterized protein M406DRAFT_11270, partial [Cryphonectria parasitica EP155]', 'XP_040773547.1 ankyrin, partial [Cryphonectria parasitica EP155]', 'XP_040773548.1 uncharacterized protein M406DRAFT_263163 [Cryphonectria parasitica EP155]', 'XP_040774113.1 uncharacterized protein M406DRAFT_347016 [Cryphonectria parasitica EP155]', 'XP_040774124.1 uncharacterized protein M406DR…						['QPH17754.1 hypothetical protein C2857_002642 [Epichloe festucae Fl1]']		['XP_043141221.1 uncharacterized protein ACHE_80608A [Aspergillus chevalieri]', 'XP_043141358.1 uncharacterized protein ACHE_80745S [Aspergillus chevalieri]', 'XP_043132442.1 uncharacterized protein ACHE_11322A [Aspergillus chevalieri]', 'XP_043133606.1 uncharacterized protein ACHE_20542S [Aspergillus chevalieri]', 'XP_043133730.1 uncharacterized protein ACHE_20666A [Aspergillus chevalieri]', 'XP…	['KAH6963192.1 ankyrin repeat-containing domain protein [Fusarium avenaceum]', 'KAH6963769.1 Pfs, NACHT and ankyrin domain protein [Fusarium avenaceum]', 'KAH6964615.1 hypothetical protein DER45DRAFT_557035 [Fusarium avenaceum]', 'KAH6968056.1 hypothetical protein DER45DRAFT_620559 [Fusarium avenaceum]', 'KAH6968057.1 ankyrin repeat-containing domain protein [Fusarium avenaceum]', 'KAH6968170.1 n…	['QPC67920.1 hypothetical protein HYE67_010151 [Fusarium culmorum]', 'QPC69115.1 hypothetical protein HYE67_011346 [Fusarium culmorum]', 'QPC57786.1 hypothetical protein HYE67_000017 [Fusarium culmorum]', 'QPC60061.1 hypothetical protein HYE67_002292 [Fusarium culmorum]', 'QPC57999.1 hypothetical protein HYE67_000230 [Fusarium culmorum]', 'QPC58020.1 hypothetical protein HYE67_000251 [Fusarium cu…	['XP_045987830.1 uncharacterized protein B0J16DRAFT_354466 [Fusarium flagelliforme]', 'XP_045987964.1 nucleoside phosphorylase domain-containing protein [Fusarium flagelliforme]', 'XP_045988152.1 uncharacterized protein B0J16DRAFT_390429 [Fusarium flagelliforme]', 'XP_045978401.1 nucleoside phosphorylase domain-containing protein [Fusarium flagelliforme]', 'XP_045990445.1 uncharacterized protein …	['XP_023433805.1 uncharacterized protein FFUJ_08171 [Fusarium fujikuroi IMI 58289]', 'XP_023433990.1 LOW QUALITY PROTEIN: uncharacterized protein FFUJ_08231 [Fusarium fujikuroi IMI 58289]', 'XP_023434072.1 related to ankyrin 3 [Fusarium fujikuroi IMI 58289]', 'XP_023434221.1 related to calcium-independent phospholipase A2 [Fusarium fujikuroi IMI 58289]', 'XP_023434617.1 uncharacterized protein FF…	['KAH7233510.1 nucleoside phosphorylase domain-containing protein [Fusarium tricinctum]', 'KAH7257894.1 hypothetical protein BKA59DRAFT_523298, partial [Fusarium tricinctum]', 'KAH7258049.1 pfs domain-containing protein, partial [Fusarium tricinctum]', 'KAH7261575.1 nucleoside phosphorylase domain-containing protein [Fusarium tricinctum]', 'KAH7261704.1 hypothetical protein BKA59DRAFT_518706 [Fus…	['XP_035319744.1 exodeoxyribonuclease V alpha subunit [Geosmithia morbida]', 'XP_035319908.1 Phosphorylase superfamily [Geosmithia morbida]', 'XP_035320306.1 Phosphorylase superfamily [Geosmithia morbida]', 'XP_035318271.1 NACHT domain [Geosmithia morbida]', 'XP_035318327.1 Ankyrin repeat [Geosmithia morbida]', 'XP_035318410.1 uncharacterized protein GMORB2_4424 [Geosmithia morbida]', 'XP_0353234…	['XP_014169254.1 ankyrin repeat-containing protein [Grosmannia clavigera kw1407]', 'XP_014169363.1 kinesin light chain [Grosmannia clavigera kw1407]', 'XP_014169483.1 nacht and ankyrin domain containing protein [Grosmannia clavigera kw1407]', 'XP_014168121.1 nacht and ankyrin domain containing protein [Grosmannia clavigera kw1407]', 'XP_014170749.1 kinesin light chain [Grosmannia clavigera kw1407…			['KAH8648349.1 hypothetical protein BGZ60DRAFT_346968, partial [Hymenoscyphus varicosporioides]', 'KAH8648350.1 hypothetical protein BGZ60DRAFT_346616, partial [Hymenoscyphus varicosporioides]', 'KAH8648351.1 nucleoside phosphorylase domain-containing protein [Hymenoscyphus varicosporioides]', 'KAH8676615.1 ankyrin repeat-containing domain protein [Hymenoscyphus varicosporioides]', 'KAH8676801.1 …		['XP_049114990.1 uncharacterized protein GGS25DRAFT_384846 [Hypoxylon fragiforme]', 'XP_049112241.1 uncharacterized protein GGS25DRAFT_526213 [Hypoxylon fragiforme]', 'XP_049117325.1 uncharacterized protein GGS25DRAFT_520142 [Hypoxylon fragiforme]', 'XP_049117445.1 ankyrin repeat-containing domain protein [Hypoxylon fragiforme]', 'XP_049118002.1 uncharacterized protein GGS25DRAFT_243060 [Hypoxylo…	['KAH6975590.1 hypothetical protein EDB80DRAFT_865884 [Ilyonectria destructans]', 'KAH6975609.1 hypothetical protein EDB80DRAFT_310410 [Ilyonectria destructans]', 'KAH7007555.1 nucleoside phosphorylase domain-containing protein [Ilyonectria destructans]', 'KAH7007605.1 hypothetical protein EDB80DRAFT_718891 [Ilyonectria destructans]', 'KAH7008342.1 hypothetical protein EDB80DRAFT_776974 [Ilyonect…
OG0000007	['KFH41758.1 hypothetical protein ACRE_075080 [Acremonium chrysogenum ATCC 11550]', 'KFH43721.1 hypothetical protein ACRE_055480 [Acremonium chrysogenum ATCC 11550]', 'KFH43747.1 Phosphomethylethanolamine N-methyltransferase-like protein [Acremonium chrysogenum ATCC 11550]', 'KFH45540.1 Malonyl-[acyl-carrier protein] O-methyltransferase-like protein [Acremonium chrysogenum ATCC 11550]', 'KFH46429…	['XP_018388972.1 S-adenosyl-L-methionine-dependent methyltransferase [Alternaria alternata]', 'XP_018389527.1 hypothetical protein CC77DRAFT_1038502 [Alternaria alternata]', 'XP_018389700.1 S-adenosyl-L-methionine-dependent methyltransferase [Alternaria alternata]', 'XP_018390328.1 S-adenosyl-L-methionine-dependent methyltransferase [Alternaria alternata]', 'XP_018380025.1 S-adenosyl-L-methionine…		['XP_040797048.1 TAM domain methyltransferase [Aspergillus fijiensis CBS 313.89]', 'XP_040797350.1 S-adenosyl-L-methionine-dependent methyltransferase [Aspergillus fijiensis CBS 313.89]', 'XP_040798873.1 S-adenosyl-L-methionine-dependent methyltransferase [Aspergillus fijiensis CBS 313.89]', 'XP_040799059.1 S-adenosyl-L-methionine-dependent methyltransferase [Aspergillus fijiensis CBS 313.89]', '…	['GFF37841.1 hypothetical protein IFM58399_05032 [Aspergillus lentulus]', 'GFF39257.1 hypothetical protein IFM58399_05517 [Aspergillus lentulus]', 'GFF44393.1 trans-aconitate 2-methyltransferase [Aspergillus lentulus]', 'GFF47380.1 S-adenosyl-L-methionine-dependent methyltransferase [Aspergillus lentulus]', 'GFF52631.1 trans-aconitate 2-methyltransferase [Aspergillus lentulus]', 'GFF55433.1 trans…	['XP_050467064.1 protein llmG [Aspergillus nidulans FGSC A4]', 'XP_050468597.1 protein llmB [Aspergillus nidulans FGSC A4]', 'XP_050467165.1 protein llmF [Aspergillus nidulans FGSC A4]', 'XP_658411.2 protein laeA [Aspergillus nidulans FGSC A4]', 'XP_659769.2 protein llmA [Aspergillus nidulans FGSC A4]', 'XP_661160.1 hypothetical protein [Aspergillus nidulans FGSC A4]', 'XP_662695.2 protein llmE […	['XP_035361269.1 methyltransferase [Aspergillus tubingensis]', 'XP_035361397.1 methyltransferase [Aspergillus tubingensis]', 'XP_035353397.1 TAM domain methyltransferase [Aspergillus tubingensis]', 'XP_035355093.1 S-adenosyl-L-methionine-dependent methyltransferase [Aspergillus tubingensis]', 'XP_035356460.1 methyltransferase family protein [Aspergillus tubingensis]', 'XP_035357069.1 S-adenosyl-L…		['KAH8721201.1 Secondary metabolism regulator LAE1 [Beauveria bassiana]', 'KAH8721202.1 Secondary metabolism regulator laeA [Beauveria bassiana]', 'KAH8721352.1 Secondary metabolism regulator LAE1 [Beauveria bassiana]', 'KAH8711147.1 Secondary metabolism regulator LAE1 [Beauveria bassiana]', 'KAH8713191.1 Secondary metabolism regulator laeA [Beauveria bassiana]', 'KAH8713214.1 Secondary metabolis…		['PGG98401.1 hypothetical protein GX51_06814 [Blastomyces parvus]', 'PGG99485.1 hypothetical protein GX51_06305 [Blastomyces parvus]', 'PGH00236.1 hypothetical protein GX51_05933 [Blastomyces parvus]', 'PGG95865.1 hypothetical protein GX51_08094 [Blastomyces parvus]', 'PGH00526.1 hypothetical protein GX51_05741 [Blastomyces parvus]', 'PGH00540.1 hypothetical protein GX51_05755 [Blastomyces parvus…	['XP_024551029.1 hypothetical protein BCIN_09g05490 [Botrytis cinerea B05.10]', 'XP_024551246.1 hypothetical protein BCIN_10g01480 [Botrytis cinerea B05.10]', 'XP_024553093.1 hypothetical protein BCIN_14g04960 [Botrytis cinerea B05.10]', 'XP_024553094.1 hypothetical protein BCIN_14g04960 [Botrytis cinerea B05.10]', 'XP_024553126.1 hypothetical protein BCIN_14g05490 [Botrytis cinerea B05.10]', 'XP…					['PHH51092.1 Secondary metabolism regulator laeA [Ceratocystis fimbriata CBS 114723]', 'PHH52407.1 Secondary metabolism regulator laeA [Ceratocystis fimbriata CBS 114723]', 'PHH52882.1 hypothetical protein CFIMG_002329RA [Ceratocystis fimbriata CBS 114723]', 'PHH54036.1 Secondary metabolism regulator LAE1 [Ceratocystis fimbriata CBS 114723]', 'PHH54312.1 Secondary metabolism regulator LAE1 [Cerat…	['XP_044661482.1 uncharacterized protein CKM354_001009700 [Cercospora kikuchii]', 'XP_044662418.1 uncharacterized protein CKM354_001100600 [Cercospora kikuchii]', 'XP_044662707.1 uncharacterized protein CKM354_001128800 [Cercospora kikuchii]', 'XP_044662788.1 uncharacterized protein CKM354_001136900 [Cercospora kikuchii]', 'XP_044663102.1 uncharacterized protein CKM354_001166800 [Cercospora kikuc…	['XP_016252533.1 hypothetical protein PV07_03871 [Cladophialophora immunda]', 'XP_016243072.1 hypothetical protein PV07_11109 [Cladophialophora immunda]', 'XP_016253607.1 hypothetical protein PV07_00245 [Cladophialophora immunda]', 'XP_016253706.1 hypothetical protein PV07_00336 [Cladophialophora immunda]', 'XP_016255075.1 hypothetical protein PV07_01607 [Cladophialophora immunda]', 'XP_016255172…		['RDW56482.1 hypothetical protein BP5796_13123 [Coleophoma crateriformis]', 'RDW87800.1 hypothetical protein BP5796_03494 [Coleophoma crateriformis]', 'RDW90931.1 S-adenosyl-L-methionine-dependent methyltransferase-17 [Coleophoma crateriformis]', 'RDW58504.1 hypothetical protein BP5796_12434 [Coleophoma crateriformis]', 'RDW91724.1 hypothetical protein BP5796_02889 [Coleophoma crateriformis]', 'R…	['XP_053053193.1 uncharacterized protein COL516b_002164 [Colletotrichum fioriniae]', 'XP_053053204.1 uncharacterized protein COL516b_002176 [Colletotrichum fioriniae]', 'XP_053053464.1 uncharacterized protein COL516b_001647 [Colletotrichum fioriniae]', 'XP_053054043.1 uncharacterized protein COL516b_001008 [Colletotrichum fioriniae]', 'XP_053054044.1 uncharacterized protein COL516b_001009 [Collet…	['GKT62831.1 methyltransferase domain-containing protein [Colletotrichum tofieldiae]', 'GKT63397.1 TAM domain methyltransferase [Colletotrichum tofieldiae]', 'GKT63608.1 methyltransferase domain-containing protein [Colletotrichum tofieldiae]', 'GKT63609.1 methyltransferase domain-containing protein [Colletotrichum tofieldiae]', 'GKT64356.1 methyltransferase domain-containing protein [Colletotrich…	['XP_036584332.1 uncharacterized protein CTRU02_05407 [Colletotrichum truncatum]', 'XP_036585202.1 methyltransferase domain-containing protein [Colletotrichum truncatum]', 'XP_036585852.1 methyltransferase domain-containing protein [Colletotrichum truncatum]', 'XP_036586197.1 methyltransferase domain-containing protein [Colletotrichum truncatum]', 'XP_036586424.1 methyltransferase domain-containi…	['XP_040781543.1 S-adenosyl-L-methionine-dependent methyltransferase [Cryphonectria parasitica EP155]', 'XP_040772710.1 S-adenosyl-L-methionine-dependent methyltransferase, partial [Cryphonectria parasitica EP155]', 'XP_040772949.1 S-adenosyl-L-methionine-dependent methyltransferase, partial [Cryphonectria parasitica EP155]', 'XP_040772952.1 S-adenosyl-L-methionine-dependent methyltransferase, pa…						['QPG94998.1 hypothetical protein C2857_007488 [Epichloe festucae Fl1]', 'QPG95919.1 hypothetical protein C2857_002524 [Epichloe festucae Fl1]', 'QPG96082.1 hypothetical protein C2857_003113 [Epichloe festucae Fl1]', 'QPG96183.1 hypothetical protein C2857_003450 [Epichloe festucae Fl1]', 'QPH05203.1 hypothetical protein C2857_002868 [Epichloe festucae Fl1]', 'QPH06199.1 hypothetical protein C2857…		['XP_043133525.1 uncharacterized protein ACHE_20461A [Aspergillus chevalieri]', 'XP_043135161.1 uncharacterized protein ACHE_30626A [Aspergillus chevalieri]', 'XP_043131161.1 uncharacterized protein ACHE_10041S [Aspergillus chevalieri]', 'XP_043136614.1 uncharacterized protein ACHE_40656A [Aspergillus chevalieri]', 'XP_043139051.1 uncharacterized protein ACHE_60415S [Aspergillus chevalieri]', 'XP…	['KAH6950252.1 S-adenosyl-L-methionine-dependent methyltransferase [Fusarium avenaceum]', 'KAH6963155.1 S-adenosyl-L-methionine-dependent methyltransferase [Fusarium avenaceum]', 'KAH6963207.1 S-adenosyl-L-methionine-dependent methyltransferase [Fusarium avenaceum]', 'KAH6963223.1 S-adenosyl-L-methionine-dependent methyltransferase [Fusarium avenaceum]', 'KAH6963278.1 S-adenosyl-L-methionine-depe…	['QPC68022.1 hypothetical protein HYE67_010253 [Fusarium culmorum]', 'QPC68746.1 hypothetical protein HYE67_010977 [Fusarium culmorum]', 'QPC58978.1 hypothetical protein HYE67_001209 [Fusarium culmorum]', 'QPC59029.1 hypothetical protein HYE67_001260 [Fusarium culmorum]', 'QPC59056.1 hypothetical protein HYE67_001287 [Fusarium culmorum]', 'QPC59101.1 hypothetical protein HYE67_001332 [Fusarium cu…	['XP_045987457.1 S-adenosyl-L-methionine-dependent methyltransferase [Fusarium flagelliforme]', 'XP_045988402.1 methyl transferase [Fusarium flagelliforme]', 'XP_045988920.1 S-adenosyl-L-methionine-dependent methyltransferase [Fusarium flagelliforme]', 'XP_045978421.1 S-adenosyl-L-methionine-dependent methyltransferase [Fusarium flagelliforme]', 'XP_045989748.1 S-adenosyl-L-methionine-dependent m…	['XP_023433724.1 related to methyltransferase [Fusarium fujikuroi IMI 58289]', 'XP_023433905.1 related to methyltransferase [Fusarium fujikuroi IMI 58289]', 'XP_023423621.1 uncharacterized protein FFUJ_01981 [Fusarium fujikuroi IMI 58289]', 'XP_023433938.1 uncharacterized protein FFUJ_08830 [Fusarium fujikuroi IMI 58289]', 'XP_023433966.1 related to TAM domain methyltransferase [Fusarium fujikuro…	['KAH7233402.1 S-adenosyl-L-methionine-dependent methyltransferase [Fusarium tricinctum]', 'KAH7256505.1 methyl transferase [Fusarium tricinctum]', 'KAH7256572.1 S-adenosyl-L-methionine-dependent methyltransferase [Fusarium tricinctum]', 'KAH7233425.1 S-adenosyl-L-methionine-dependent methyltransferase [Fusarium tricinctum]', 'KAH7233443.1 S-adenosyl-L-methionine-dependent methyltransferase [Fusa…	['XP_035319998.1 Methyltransferase domain, partial [Geosmithia morbida]', 'XP_035320097.1 uncharacterized protein GMORB2_1852, partial [Geosmithia morbida]', 'XP_035320118.1 to methyltransferase, partial [Geosmithia morbida]', 'XP_035321429.1 Methyltransferase domain [Geosmithia morbida]', 'XP_035321871.1 Methyltransferase domain [Geosmithia morbida]', 'XP_035323758.1 uncharacterized protein GMOR…	['XP_014169692.1 hypothetical protein CMQ_7212 [Grosmannia clavigera kw1407]', 'XP_014169715.1 tam domain protein [Grosmannia clavigera kw1407]', 'XP_014169780.1 methyltransferase type 12 [Grosmannia clavigera kw1407]', 'XP_014169856.1 hypothetical protein CMQ_7376 [Grosmannia clavigera kw1407]', 'XP_014169971.1 umta methyltransferase family protein [Grosmannia clavigera kw1407]', 'XP_014170018.1…			['KAH8676686.1 S-adenosyl-L-methionine-dependent methyltransferase [Hymenoscyphus varicosporioides]', 'KAH8648765.1 hypothetical protein BGZ60DRAFT_474253 [Hymenoscyphus varicosporioides]', 'KAH8648780.1 S-adenosyl-L-methionine-dependent methyltransferase [Hymenoscyphus varicosporioides]', 'KAH8645913.1 putative Trans-aconitate 2-methyltransferase [Hymenoscyphus varicosporioides]', 'KAH8648895.1 …		['XP_049112988.1 S-adenosyl-L-methionine-dependent methyltransferase [Hypoxylon fragiforme]', 'XP_049113011.1 S-adenosyl-L-methionine-dependent methyltransferase [Hypoxylon fragiforme]', 'XP_049113504.1 S-adenosyl-L-methionine-dependent methyltransferase [Hypoxylon fragiforme]', 'XP_049113850.1 S-adenosyl-L-methionine-dependent methyltransferase [Hypoxylon fragiforme]', 'XP_049114151.1 S-adenosyl…	['KAH7006931.1 S-adenosyl-L-methionine-dependent methyltransferase [Ilyonectria destructans]', 'KAH7006964.1 S-adenosyl-L-methionine-dependent methyltransferase [Ilyonectria destructans]', 'KAH6975580.1 putative methyltransferase [Ilyonectria destructans]', 'KAH7007063.1 S-adenosyl-L-methionine-dependent methyltransferase [Ilyonectria destructans]', 'KAH7007101.1 S-adenosyl-L-methionine-dependent…
OG0000008	['KFH40355.1 Amino-acid permease-like protein [Acremonium chrysogenum ATCC 11550]', 'KFH41042.1 Polyamine transporter-like protein [Acremonium chrysogenum ATCC 11550]']	['XP_018389489.1 amino acid transporter [Alternaria alternata]', 'XP_018389691.1 amino acid transporter [Alternaria alternata]', 'XP_018390008.1 amino acid transporter [Alternaria alternata]', 'XP_018390858.1 choline transport protein [Alternaria alternata]', 'XP_018391901.1 amino acid transporter [Alternaria alternata]', 'XP_018380727.1 amino acid transporter [Alternaria alternata]', 'XP_0183812…	['augustus_masked-NODE_19_length_238352_cov_47.7159_ID_37-processed-gene-0.37-mRNA-1_1 gene=augustus_masked-NODE_19_length_238352_cov_47.7159_ID_37-processed-gene-0.37 CDS=1-1653', 'snap_masked-NODE_2_length_1346259_cov_39.2016_ID_3-processed-gene-10.6-mRNA-1_1 gene=snap_masked-NODE_2_length_1346259_cov_39.2016_ID_3-processed-gene-10.6 CDS=1-1575', 'augustus_masked-NODE_3_length_819385_cov_40.035…	['XP_040805327.1 putative choline transporter [Aspergillus fijiensis CBS 313.89]', 'XP_040806166.1 amino acid transporter [Aspergillus fijiensis CBS 313.89]', 'XP_040806286.1 amino acid transporter [Aspergillus fijiensis CBS 313.89]', 'XP_040795951.1 amino acid permease [Aspergillus fijiensis CBS 313.89]', 'XP_040795957.1 choline transport protein [Aspergillus fijiensis CBS 313.89]', 'XP_04079650…	['GFF55941.1 uncharacterized amino-acid permease C584.13 [Aspergillus lentulus]', 'GFF25585.1 choline transport protein [Aspergillus lentulus]', 'GFF26180.1 putative amino acid permease [Aspergillus lentulus]', 'GFF26747.1 putative GABA permease [Aspergillus lentulus]', 'GFF28732.1 uncharacterized transporter C460.03 [Aspergillus lentulus]', 'GFF29858.1 hypothetical protein IFM58399_02400 [Asperg…	['XP_682259.1 hypothetical protein [Aspergillus nidulans FGSC A4]', 'XP_868823.1 hypothetical protein [Aspergillus nidulans FGSC A4]', 'XP_050467985.1 hypothetical protein [Aspergillus nidulans FGSC A4]', 'XP_050468401.1 hypothetical protein [Aspergillus nidulans FGSC A4]', 'XP_050468402.1 hypothetical protein [Aspergillus nidulans FGSC A4]', 'XP_050468412.1 hypothetical protein [Aspergillus nidu…	['XP_035361238.1 amino acid transporter [Aspergillus tubingensis]', 'XP_035361491.1 GABA permease [Aspergillus tubingensis]', 'XP_035362002.1 choline transport protein [Aspergillus tubingensis]', 'XP_035362138.1 choline transport protein [Aspergillus tubingensis]', 'XP_035362208.1 amino acid permease [Aspergillus tubingensis]', 'XP_035352298.1 amino acid permease [Aspergillus tubingensis]', 'XP_0…	['snap_masked-NODE_18_length_175216_cov_17.4278_ID_3642-processed-gene-0.246-mRNA-1_1 gene=snap_masked-NODE_18_length_175216_cov_17.4278_ID_3642-processed-gene-0.246 CDS=1-1611', 'snap_masked-NODE_18_length_175216_cov_17.4278_ID_3642-processed-gene-0.247-mRNA-1_1 gene=snap_masked-NODE_18_length_175216_cov_17.4278_ID_3642-processed-gene-0.247 CDS=1-1623', 'snap_masked-NODE_19_length_174291_cov_14.…	['KAH8721451.1 Choline transport protein [Beauveria bassiana]', 'KAH8721452.1 Choline transport protein [Beauveria bassiana]', 'KAH8707321.1 putative amino-acid permease [Beauveria bassiana]', 'KAH8708940.1 Choline transport protein [Beauveria bassiana]', 'KAH8709184.1 Choline transport protein [Beauveria bassiana]', 'KAH8707349.1 putative amino-acid permease [Beauveria bassiana]', 'KAH8709470.1 …	['snap_masked-NODE_1_length_970412_cov_36.0026_ID_1-processed-gene-7.81-mRNA-1_1 gene=snap_masked-NODE_1_length_970412_cov_36.0026_ID_1-processed-gene-7.81 CDS=1-1533', 'snap_masked-NODE_11_length_299995_cov_35.9452_ID_21-processed-gene-0.13-mRNA-1_1 gene=snap_masked-NODE_11_length_299995_cov_35.9452_ID_21-processed-gene-0.13 CDS=1-1587', 'snap_masked-NODE_26_length_179169_cov_36.8649_ID_51-proce…	['PGG97601.1 hypothetical protein GX51_07233 [Blastomyces parvus]', 'PGG99041.1 hypothetical protein GX51_06457 [Blastomyces parvus]', 'PGH02922.1 hypothetical protein GX51_04378 [Blastomyces parvus]', 'PGH03376.1 hypothetical protein GX51_04107 [Blastomyces parvus]', 'PGH03959.1 hypothetical protein GX51_03796 [Blastomyces parvus]', 'PGH04402.1 hypothetical protein GX51_03561 [Blastomyces parvus…	['XP_024550478.1 hypothetical protein BCIN_08g04970 [Botrytis cinerea B05.10]', 'XP_024550479.1 hypothetical protein BCIN_08g04970 [Botrytis cinerea B05.10]', 'XP_024550650.1 hypothetical protein BCIN_09g00440 [Botrytis cinerea B05.10]', 'XP_024550870.1 hypothetical protein BCIN_09g03670 [Botrytis cinerea B05.10]', 'XP_024551485.1 hypothetical protein BCIN_10g05480 [Botrytis cinerea B05.10]', 'XP…	['augustus_masked-LCTY01000002.1-processed-gene-7.1-mRNA-1_1 gene=augustus_masked-LCTY01000002.1-processed-gene-7.1 CDS=1-1893', 'augustus_masked-LCTY01000002.1-processed-gene-7.35-mRNA-1_1 gene=augustus_masked-LCTY01000002.1-processed-gene-7.35 CDS=1-1683', 'augustus_masked-LCTY01000005.1-processed-gene-14.105-mRNA-1_1 gene=augustus_masked-LCTY01000005.1-processed-gene-14.105 CDS=1-1560', 'augus…	['C2_02790C_A', 'C1_05710C_A', 'C2_02850W_A', 'C1_02580W_A', 'C1_05080W_A', 'C2_04690C_A', 'C2_00550W_A', 'CR_01900C_A', 'C2_01210C_A']	['snap_masked-CR380954-processed-gene-3.115-mRNA-1_1 gene=snap_masked-CR380954-processed-gene-3.115 CDS=1-1668', 'snap_masked-CR380959-processed-gene-8.29-mRNA-1_1 gene=snap_masked-CR380959-processed-gene-8.29 CDS=1-1863']	['augustus_masked-NODE_25_length_173609_cov_88.8115_ID_9998-processed-gene-0.22-mRNA-1_1 gene=augustus_masked-NODE_25_length_173609_cov_88.8115_ID_9998-processed-gene-0.22 CDS=1-1677', 'maker-NODE_28_length_163302_cov_43.3837_ID_10044-augustus-gene-0.140-mRNA-1_1 gene=maker-NODE_28_length_163302_cov_43.3837_ID_10044-augustus-gene-0.140 CDS=1-1749', 'augustus_masked-NODE_31_length_156153_cov_45.25…	['PHH50096.1 Choline transport protein [Ceratocystis fimbriata CBS 114723]', 'PHH52386.1 Amino-acid permease BAT1 -like protein [Ceratocystis fimbriata CBS 114723]', 'PHH56185.1 putative amino-acid permease C15C4.04c [Ceratocystis fimbriata CBS 114723]']	['XP_044661071.1 uncharacterized protein CKM354_000970400 [Cercospora kikuchii]', 'XP_044662348.1 uncharacterized protein CKM354_001094100 [Cercospora kikuchii]', 'XP_044662546.1 uncharacterized protein CKM354_001113400 [Cercospora kikuchii]', 'XP_044662757.1 uncharacterized protein CKM354_001133800 [Cercospora kikuchii]', 'XP_044662967.1 uncharacterized protein CKM354_001153900 [Cercospora kikuc…	['XP_016252510.1 hypothetical protein PV07_03851 [Cladophialophora immunda]', 'XP_016252511.1 hypothetical protein, variant [Cladophialophora immunda]', 'XP_016252616.1 hypothetical protein PV07_03949 [Cladophialophora immunda]', 'XP_016253067.1 hypothetical protein PV07_04367 [Cladophialophora immunda]', 'XP_016253479.1 hypothetical protein PV07_00130 [Cladophialophora immunda]', 'XP_016243080.1…	['snap_masked-NW_003101576.1-processed-gene-5.22-mRNA-1_1 gene=snap_masked-NW_003101576.1-processed-gene-5.22 CDS=1-1830', 'maker-NW_003101576.1-snap-gene-17.6-mRNA-1_1 gene=maker-NW_003101576.1-snap-gene-17.6 CDS=1-2817', 'genemark-NW_003101577.1-processed-gene-10.52-mRNA-1_1 gene=genemark-NW_003101577.1-processed-gene-10.52 CDS=1-1578', 'genemark-NW_003101578.1-processed-gene-6.67-mRNA-1_1 gene…	['RDW92242.1 hypothetical protein BP5796_01636 [Coleophoma crateriformis]', 'RDW92289.1 putative amino acid permease 2 (AAP-2) [Coleophoma crateriformis]', 'RDW92673.1 hypothetical protein BP5796_02067 [Coleophoma crateriformis]', 'RDW95121.1 hypothetical protein BP5796_00884 [Coleophoma crateriformis]', 'RDW95233.1 putative GABA permease [Coleophoma crateriformis]', 'RDW95297.1 choline transport…	['XP_053053783.1 uncharacterized protein COL516b_001972 [Colletotrichum fioriniae]', 'XP_053054808.1 uncharacterized protein COL516b_000211 [Colletotrichum fioriniae]', 'XP_053043201.1 uncharacterized protein COL516b_012606 [Colletotrichum fioriniae]', 'XP_053045213.1 uncharacterized protein COL516b_010517 [Colletotrichum fioriniae]', 'XP_053047547.1 uncharacterized protein COL516b_008098 [Collet…	['GKT65107.1 choline transporter [Colletotrichum tofieldiae]', 'GKT65747.1 amino acid permease [Colletotrichum tofieldiae]', 'GKT66920.1 polyamine transporter TPO5 [Colletotrichum tofieldiae]', 'GKT54614.1 amino acid permease [Colletotrichum tofieldiae]', 'GKT56046.1 LOW QUALITY PROTEIN: amino acid permease [Colletotrichum tofieldiae]', 'GKT57640.1 choline transport protein [Colletotrichum tofiel…	['XP_036585429.1 amino acid transporter [Colletotrichum truncatum]', 'XP_036575289.1 amino acid permease [Colletotrichum truncatum]', 'XP_036586294.1 amino acid permease [Colletotrichum truncatum]', 'XP_036586926.1 Choline transport protein 6 [Colletotrichum truncatum]', 'XP_036574278.1 amino acid transporter [Colletotrichum truncatum]', 'XP_036588675.1 uncharacterized protein CTRU02_01728 [Colle…	['XP_040781565.1 amino acid transporter [Cryphonectria parasitica EP155]', 'XP_040772163.1 amino acid permease [Cryphonectria parasitica EP155]', 'XP_040773216.1 amino acid transporter [Cryphonectria parasitica EP155]', 'XP_040773724.1 uncharacterized protein M406DRAFT_63558 [Cryphonectria parasitica EP155]', 'XP_040773746.1 uncharacterized protein M406DRAFT_45394 [Cryphonectria parasitica EP155]…	['XP_773469.1 hypothetical protein CNBI0830 [Cryptococcus neoformans var. neoformans B-3501A]', 'XP_773568.1 hypothetical protein CNBI1820 [Cryptococcus neoformans var. neoformans B-3501A]', 'XP_775382.1 hypothetical protein CNBE0980 [Cryptococcus neoformans var. neoformans B-3501A]', 'XP_776579.1 hypothetical protein CNBC0720 [Cryptococcus neoformans var. neoformans B-3501A]']	['-processed-gene-8.34-mRNA-1_1 gene=snap_masked-gi|1002316265|dbj|BCGI01000005.1|-processed-gene-8.34 CDS=1-1611', '-processed-gene-12.65-mRNA-1_1 gene=snap_masked-gi|1002316265|dbj|BCGI01000005.1|-processed-gene-12.65 CDS=1-1620', '-processed-gene-7.109-mRNA-1_1 gene=genemark-gi|1002316266|dbj|BCGI01000004.1|-processed-gene-7.109 CDS=1-1662', '-processed-gene-14.86-mRNA-1_1 gene=snap_masked-gi|…	['augustus_masked-NODE_1_length_509996_cov_15.7131_ID_4924-processed-gene-0.96-mRNA-1_1 gene=augustus_masked-NODE_1_length_509996_cov_15.7131_ID_4924-processed-gene-0.96 CDS=1-1671', 'maker-NODE_11_length_255631_cov_16.2989_ID_11448-snap-gene-1.236-mRNA-1_1 gene=maker-NODE_11_length_255631_cov_16.2989_ID_11448-snap-gene-1.236 CDS=1-426', 'augustus_masked-NODE_3_length_405505_cov_16.6761_ID_5022-p…	['augustus_masked-NODE_16_length_290319_cov_24.671_ID_31-processed-gene-1.135-mRNA-1_1 gene=augustus_masked-NODE_16_length_290319_cov_24.671_ID_31-processed-gene-1.135 CDS=1-1548', 'augustus_masked-NODE_1_length_1396749_cov_23.5698_ID_1-processed-gene-11.122-mRNA-1_1 gene=augustus_masked-NODE_1_length_1396749_cov_23.5698_ID_1-processed-gene-11.122 CDS=1-1788', 'augustus_masked-NODE_22_length_2376…	['snap_masked-NODE_19_length_197142_cov_16.3538_ID_3032-processed-gene-0.172-mRNA-1_1 gene=snap_masked-NODE_19_length_197142_cov_16.3538_ID_3032-processed-gene-0.172 CDS=1-1575', 'genemark-NODE_19_length_197142_cov_16.3538_ID_3032-processed-gene-0.291-mRNA-1_1 gene=genemark-NODE_19_length_197142_cov_16.3538_ID_3032-processed-gene-0.291 CDS=1-1512', 'genemark-NODE_1_length_1734690_cov_13.5478_ID_3…	['QPG98047.1 hypothetical protein C2857_007188 [Epichloe festucae Fl1]', 'QPH02779.1 hypothetical protein C2857_006996 [Epichloe festucae Fl1]', 'QPG94162.1 hypothetical protein C2857_005053 [Epichloe festucae Fl1]', 'QPG94216.1 hypothetical protein C2857_005397 [Epichloe festucae Fl1]']	['augustus_masked-AE016818-processed-gene-3.119-mRNA-1_1 gene=augustus_masked-AE016818-processed-gene-3.119 CDS=1-1725', 'augustus_masked-AE016819-processed-gene-3.5-mRNA-1_1 gene=augustus_masked-AE016819-processed-gene-3.5 CDS=1-1626', 'snap_masked-AE016815-processed-gene-1.138-mRNA-1_1 gene=snap_masked-AE016815-processed-gene-1.138 CDS=1-1632']	['XP_043133157.1 uncharacterized protein ACHE_20093S [Aspergillus chevalieri]', 'XP_043133976.1 uncharacterized protein ACHE_20912A [Aspergillus chevalieri]', 'XP_043134889.1 uncharacterized protein ACHE_30354S [Aspergillus chevalieri]', 'XP_043135208.1 uncharacterized protein ACHE_30673A [Aspergillus chevalieri]', 'XP_043135986.1 uncharacterized protein ACHE_40028A [Aspergillus chevalieri]', 'XP…	['KAH6963072.1 amino acid/polyamine transporter I [Fusarium avenaceum]', 'KAH6964432.1 amino acid/polyamine transporter I [Fusarium avenaceum]', 'KAH6964506.1 amino acid/polyamine transporter I [Fusarium avenaceum]', 'KAH6964665.1 amino acid/polyamine transporter I [Fusarium avenaceum]', 'KAH6949160.1 amino acid/polyamine transporter I [Fusarium avenaceum]', 'KAH6968123.1 amino acid permease [Fus…	['QPC67814.1 hypothetical protein HYE67_010045 [Fusarium culmorum]', 'QPC67871.1 hypothetical protein HYE67_010102 [Fusarium culmorum]', 'QPC67878.1 hypothetical protein HYE67_010109 [Fusarium culmorum]', 'QPC67885.1 hypothetical protein HYE67_010116 [Fusarium culmorum]', 'QPC68040.1 hypothetical protein HYE67_010271 [Fusarium culmorum]', 'QPC59137.1 hypothetical protein HYE67_001368 [Fusarium cu…	['XP_045987986.1 amino acid/polyamine transporter I [Fusarium flagelliforme]', 'XP_045988016.1 amino acid/polyamine transporter I [Fusarium flagelliforme]', 'XP_045978317.1 choline transport protein [Fusarium flagelliforme]', 'XP_045990003.1 amino acid/polyamine transporter I [Fusarium flagelliforme]', 'XP_045990200.1 amino acid permease [Fusarium flagelliforme]', 'XP_045990413.1 amino acid/polya…	['XP_023434101.1 related to GABA transport protein [Fusarium fujikuroi IMI 58289]', 'XP_023434112.1 related to cholin permease [Fusarium fujikuroi IMI 58289]', 'XP_023434351.1 related to HNM1-Choline permease [Fusarium fujikuroi IMI 58289]', 'XP_023434723.1 related to HNM1-Choline permease [Fusarium fujikuroi IMI 58289]', 'XP_023434909.1 related to amino acid permease 2 (AAP-2) [Fusarium fujikuro…	['KAH7233427.1 amino acid/polyamine transporter I [Fusarium tricinctum]', 'KAH7233517.1 amino acid/polyamine transporter I [Fusarium tricinctum]', 'KAH7257856.1 amino acid/polyamine transporter I [Fusarium tricinctum]', 'KAH7258036.1 amino acid/polyamine transporter I [Fusarium tricinctum]', 'KAH7262511.1 amino acid/polyamine transporter I [Fusarium tricinctum]', 'KAH7262787.1 amino acid/polyamin…	['XP_035318067.1 Amino acid transporter [Geosmithia morbida]', 'XP_035320888.1 Amino acid transporter [Geosmithia morbida]', 'XP_035320897.1 Amino acid permease [Geosmithia morbida]', 'XP_035323197.1 choline transport protein [Geosmithia morbida]', 'XP_035324752.1 LOW QUALITY PROTEIN: Amino acid transporter [Geosmithia morbida]', 'XP_035318589.1 to GABA permease GabA [Geosmithia morbida]', 'XP_03…	['XP_014170386.1 choline transporter [Grosmannia clavigera kw1407]', 'XP_014171236.1 amino acid permease [Grosmannia clavigera kw1407]', 'XP_014172526.1 choline transporter [Grosmannia clavigera kw1407]', 'XP_014172943.1 amino acid permease [Grosmannia clavigera kw1407]', 'XP_014173751.1 amino acid permease [Grosmannia clavigera kw1407]', 'XP_014174169.1 gaba permease [Grosmannia clavigera kw1407…	['genemark-flattened_line_10-processed-gene-0.48-mRNA-1_1 gene=genemark-flattened_line_10-processed-gene-0.48 CDS=1-1737', 'genemark-flattened_line_308-processed-gene-0.3-mRNA-1_1 gene=genemark-flattened_line_308-processed-gene-0.3 CDS=1-1770', 'genemark-flattened_line_70-processed-gene-0.53-mRNA-1_1 gene=genemark-flattened_line_70-processed-gene-0.53 CDS=1-1734']	['genemark-flattened_line_182-processed-gene-0.13-mRNA-1_1 gene=genemark-flattened_line_182-processed-gene-0.13 CDS=1-1650', 'maker-flattened_line_29-snap-gene-0.147-mRNA-1_1 gene=maker-flattened_line_29-snap-gene-0.147 CDS=1-5178']	['KAH8674726.1 amino acid/polyamine transporter I [Hymenoscyphus varicosporioides]', 'KAH8674762.1 amino acid/polyamine transporter I [Hymenoscyphus varicosporioides]', 'KAH8678868.1 amino acid/polyamine transporter I [Hymenoscyphus varicosporioides]', 'KAH8679550.1 choline transporter [Hymenoscyphus varicosporioides]', 'KAH8685832.1 amino acid permease-domain-containing protein [Hymenoscyphus va…	['-processed-gene-3.84-mRNA-1_1 gene=snap_masked-gi|1002316230|dbj|BCGB01000003.1|-processed-gene-3.84 CDS=1-1800', '-snap-gene-9.48-mRNA-1_1 gene=maker-gi|1002316231|dbj|BCGB01000002.1|-snap-gene-9.48 CDS=1-3336', '-processed-gene-12.39-mRNA-1_1 gene=snap_masked-gi|1002316231|dbj|BCGB01000002.1|-processed-gene-12.39 CDS=1-1527', '-snap-gene-9.159-mRNA-1_1 gene=maker-gi|1002316232|dbj|BCGB0100000…	['XP_049114055.1 amino acid transporter [Hypoxylon fragiforme]', 'XP_049114854.1 putative GABA transporter [Hypoxylon fragiforme]', 'XP_049112207.1 amino acid transporter [Hypoxylon fragiforme]', 'XP_049114917.1 amino acid transporter [Hypoxylon fragiforme]', 'XP_049116159.1 amino acid transporter [Hypoxylon fragiforme]', 'XP_049116221.1 amino acid transporter [Hypoxylon fragiforme]', 'XP_0491119…	['KAH7007196.1 amino acid/polyamine transporter I [Ilyonectria destructans]', 'KAH7007228.1 amino acid permease [Ilyonectria destructans]', 'KAH7007306.1 amino acid/polyamine transporter I [Ilyonectria destructans]', 'KAH7007363.1 amino acid/polyamine transporter I [Ilyonectria destructans]', 'KAH7007365.1 amino acid/polyamine transporter I [Ilyonectria destructans]', 'KAH7007371.1 amino acid/pol…	['genemark-scaffold_11-processed-gene-0.89-mRNA-1_1 gene=genemark-scaffold_11-processed-gene-0.89 CDS=1-1572', 'genemark-scaffold_7-processed-gene-1.108-mRNA-1_1 gene=genemark-scaffold_7-processed-gene-1.108 CDS=1-1821']	['augustus_masked-NODE_26_length_131178_cov_15.2817_ID_51-processed-gene-0.0-mRNA-1_1 gene=augustus_masked-NODE_26_length_131178_cov_15.2817_ID_51-processed-gene-0.0 CDS=1-1779', 'augustus_masked-NODE_57_length_59597_cov_15.1275_ID_113-processed-gene-0.24-mRNA-1_1 gene=augustus_masked-NODE_57_length_59597_cov_15.1275_ID_113-processed-gene-0.24 CDS=1-1959']	['augustus_masked-NODE_20_length_194204_cov_51.7851_ID_39-processed-gene-0.112-mRNA-1_1 gene=augustus_masked-NODE_20_length_194204_cov_51.7851_ID_39-processed-gene-0.112 CDS=1-1620', 'augustus_masked-NODE_67_length_66380_cov_53.6886_ID_133-processed-gene-0.68-mRNA-1_1 gene=augustus_masked-NODE_67_length_66380_cov_53.6886_ID_133-processed-gene-0.68 CDS=1-2220', 'augustus_masked-NODE_13_length_2770…
OG0000009	['KFH40440.1 Lipase-like protein [Acremonium chrysogenum ATCC 11550]', 'KFH42639.1 Para-nitrobenzyl esterase-like protein [Acremonium chrysogenum ATCC 11550]', 'KFH44682.1 Cholinesterase-like protein [Acremonium chrysogenum ATCC 11550]', 'KFH45035.1 hypothetical protein ACRE_041750 [Acremonium chrysogenum ATCC 11550]', 'KFH45664.1 Pyrethroid hydrolase-like protein [Acremonium chrysogenum ATCC 115…	['XP_018388734.1 alpha/beta-hydrolase [Alternaria alternata]', 'XP_018389009.1 alpha/beta-hydrolase [Alternaria alternata]', 'XP_018389143.1 alpha/beta-hydrolase [Alternaria alternata]', 'XP_018389363.1 alpha/beta-hydrolase [Alternaria alternata]', 'XP_018389620.1 acetylcholinesterase precursor [Alternaria alternata]', 'XP_018389711.1 alpha/beta-hydrolase [Alternaria alternata]', 'XP_018390638.1 …		['XP_040804889.1 carboxylesterase [Aspergillus fijiensis CBS 313.89]', 'XP_040805724.1 putative carboxylesterase [Aspergillus fijiensis CBS 313.89]', 'XP_040805929.1 catalytic protein [Aspergillus fijiensis CBS 313.89]', 'XP_040806201.1 alpha/beta-hydrolase [Aspergillus fijiensis CBS 313.89]', 'XP_040796221.1 alpha/beta-hydrolase [Aspergillus fijiensis CBS 313.89]', 'XP_040794980.1 alpha/beta-hyd…	['GFF56534.1 lipase 4 [Aspergillus lentulus]', 'GFF30012.1 lipase 4 [Aspergillus lentulus]', 'GFF30041.1 hypothetical protein IFM58399_02459 [Aspergillus lentulus]', 'GFF34207.1 cholinesterase [Aspergillus lentulus]', 'GFF36137.1 lipase 4 [Aspergillus lentulus]', 'GFF36933.1 pyrethroid hydrolase Ces2e [Aspergillus lentulus]', 'GFF37089.1 lipase 1 [Aspergillus lentulus]', 'GFF37402.1 fumonisin B1 …	['XP_682399.1 hypothetical protein [Aspergillus nidulans FGSC A4]', 'XP_050469197.1 hypothetical protein [Aspergillus nidulans FGSC A4]', 'XP_658898.1 hypothetical protein [Aspergillus nidulans FGSC A4]', 'XP_658918.1 hypothetical protein [Aspergillus nidulans FGSC A4]', 'XP_659037.1 hypothetical protein [Aspergillus nidulans FGSC A4]', 'XP_660641.1 hypothetical protein [Aspergillus nidulans FGSC…	['XP_035361019.1 triacylglycerol lipase [Aspergillus tubingensis]', 'XP_035361067.1 carboxylesterase [Aspergillus tubingensis]', 'XP_035361353.1 carboxylesterase, type B [Aspergillus tubingensis]', 'XP_035361360.1 extracellular lipase [Aspergillus tubingensis]', 'XP_035361423.1 acetylcholinesterase [Aspergillus tubingensis]', 'XP_035361719.1 carboxylesterase [Aspergillus tubingensis]', 'XP_035361…		['KAH8720465.1 Para-nitrobenzyl esterase [Beauveria bassiana]', 'KAH8720744.1 putative secreted lipase [Beauveria bassiana]', 'KAH8709242.1 Neuroligin-4, X-linked [Beauveria bassiana]', 'KAH8711256.1 putative secreted lipase [Beauveria bassiana]', 'KAH8707797.1 Lipase 1 [Beauveria bassiana]', 'KAH8712780.1 putative secreted lipase [Beauveria bassiana]', 'KAH8713594.1 putative secreted lipase [Bea…	['snap_masked-NODE_1_length_970412_cov_36.0026_ID_1-processed-gene-1.116-mRNA-1_1 gene=snap_masked-NODE_1_length_970412_cov_36.0026_ID_1-processed-gene-1.116 CDS=1-1278', 'snap_masked-NODE_1_length_970412_cov_36.0026_ID_1-processed-gene-4.75-mRNA-1_1 gene=snap_masked-NODE_1_length_970412_cov_36.0026_ID_1-processed-gene-4.75 CDS=1-1257', 'snap_masked-NODE_6_length_536151_cov_35.7945_ID_11-processe…	['PGH04908.1 hypothetical protein GX51_03204 [Blastomyces parvus]', 'PGH06024.1 triacylglycerol lipase [Blastomyces parvus]', 'PGH07629.1 carboxylesterase 2 [Blastomyces parvus]', 'PGH08136.1 triacylglycerol lipase [Blastomyces parvus]', 'PGH10092.1 cholinesterase [Blastomyces parvus]', 'PGH10250.1 hypothetical protein GX51_00005 [Blastomyces parvus]']	['XP_024550941.1 hypothetical protein BCIN_09g04430 [Botrytis cinerea B05.10]', 'XP_024551140.1 hypothetical protein BCIN_09g07070 [Botrytis cinerea B05.10]', 'XP_024551545.1 hypothetical protein BCIN_11g00020 [Botrytis cinerea B05.10]', 'XP_024551569.1 hypothetical protein BCIN_11g00400 [Botrytis cinerea B05.10]', 'XP_024552102.1 hypothetical protein BCIN_12g02190 [Botrytis cinerea B05.10]', 'XP…				['augustus_masked-NODE_595_length_458_cov_1.51558_ID_25224-processed-gene-0.1-mRNA-1_1 gene=augustus_masked-NODE_595_length_458_cov_1.51558_ID_25224-processed-gene-0.1 CDS=1-456', 'augustus_masked-NODE_890_length_433_cov_0.689024_ID_25987-processed-gene-0.2-mRNA-1_1 gene=augustus_masked-NODE_890_length_433_cov_0.689024_ID_25987-processed-gene-0.2 CDS=1-429']	['PHH51326.1 putative secreted lipase [Ceratocystis fimbriata CBS 114723]', 'PHH53595.1 Neuroligin-3 [Ceratocystis fimbriata CBS 114723]', 'PHH54401.1 Acetylcholinesterase [Ceratocystis fimbriata CBS 114723]', 'PHH55831.1 Lipase 1 [Ceratocystis fimbriata CBS 114723]']	['XP_044652075.1 uncharacterized protein CKM354_000103100 [Cercospora kikuchii]', 'XP_044662205.1 uncharacterized protein CKM354_001080300 [Cercospora kikuchii]', 'XP_044663008.1 uncharacterized protein CKM354_001157500 [Cercospora kikuchii]', 'XP_044663744.1 uncharacterized protein CKM354_001228900 [Cercospora kikuchii]', 'XP_044652985.1 uncharacterized protein CKM354_000191500 [Cercospora kikuc…	['XP_016254403.1 hypothetical protein PV07_00982 [Cladophialophora immunda]', 'XP_016254681.1 hypothetical protein PV07_01243 [Cladophialophora immunda]', 'XP_016244350.1 hypothetical protein PV07_09866 [Cladophialophora immunda]', 'XP_016245211.1 hypothetical protein PV07_10671 [Cladophialophora immunda]', 'XP_016245447.1 hypothetical protein PV07_08427 [Cladophialophora immunda]', 'XP_016246207…		['RDW58491.1 hypothetical protein BP5796_12421 [Coleophoma crateriformis]', 'RDW90929.1 carboxylic ester hydrolase-20 [Coleophoma crateriformis]', 'RDW91627.1 carboxylic ester hydrolase-28 [Coleophoma crateriformis]', 'RDW91722.1 hypothetical protein BP5796_02887 [Coleophoma crateriformis]', 'RDW92011.1 hypothetical protein BP5796_01405 [Coleophoma crateriformis]', 'RDW92280.1 hypothetical protei…	['XP_053053181.1 uncharacterized protein COL516b_002152 [Colletotrichum fioriniae]', 'XP_053053327.1 uncharacterized protein COL516b_002303 [Colletotrichum fioriniae]', 'XP_053053550.1 uncharacterized protein COL516b_001735 [Colletotrichum fioriniae]', 'XP_053053553.1 uncharacterized protein COL516b_001738 [Colletotrichum fioriniae]', 'XP_053053598.1 uncharacterized protein COL516b_001784 [Collet…	['GKT63036.1 lipase 3 precursor [Colletotrichum tofieldiae]', 'GKT63618.1 carboxylesterase family protein [Colletotrichum tofieldiae]', 'GKT53789.1 alpha/beta hydrolase [Colletotrichum tofieldiae]', 'GKT63983.1 LOW QUALITY PROTEIN: carboxylesterase family protein [Colletotrichum tofieldiae]', 'GKT64103.1 para-nitrobenzyl esterase [Colletotrichum tofieldiae]', 'GKT64240.1 neuroligin-4,X-linked [Co…	['XP_036584259.1 phenmedipham hydrolase [Colletotrichum truncatum]', 'XP_036585739.1 carboxylesterase [Colletotrichum truncatum]', 'XP_036575348.1 putative carboxylesterase from carbohydrate esterase family gh10 [Colletotrichum truncatum]', 'XP_036586807.1 Acetylcholinesterase 1 [Colletotrichum truncatum]', 'XP_036587962.1 chlorogenic acid esterase precursor [Colletotrichum truncatum]', 'XP_03658…	['XP_040781160.1 alpha/beta-hydrolase [Cryphonectria parasitica EP155]', 'XP_040781795.1 alpha/beta-hydrolase [Cryphonectria parasitica EP155]', 'XP_040782142.1 alpha/beta-hydrolase [Cryphonectria parasitica EP155]', 'XP_040782236.1 alpha/beta-hydrolase [Cryphonectria parasitica EP155]', 'XP_040772182.1 alpha/beta-hydrolase [Cryphonectria parasitica EP155]', 'XP_040772194.1 uncharacterized protei…	['XP_772855.1 hypothetical protein CNBK2260 [Cryptococcus neoformans var. neoformans B-3501A]', 'XP_773277.1 hypothetical protein CNBJ0550 [Cryptococcus neoformans var. neoformans B-3501A]', 'XP_774135.1 hypothetical protein CNBG4350 [Cryptococcus neoformans var. neoformans B-3501A]', 'XP_776557.1 hypothetical protein CNBC0510 [Cryptococcus neoformans var. neoformans B-3501A]']	['-processed-gene-17.53-mRNA-1_1 gene=snap_masked-gi|1002316266|dbj|BCGI01000004.1|-processed-gene-17.53 CDS=1-1605', '-processed-gene-17.29-mRNA-1_1 gene=snap_masked-gi|1002316267|dbj|BCGI01000003.1|-processed-gene-17.29 CDS=1-1647', '-processed-gene-0.125-mRNA-1_1 gene=genemark-gi|1002316268|dbj|BCGI01000002.1|-processed-gene-0.125 CDS=1-1575', '-processed-gene-23.48-mRNA-1_1 gene=snap_masked-g…		['augustus_masked-NODE_1_length_1396749_cov_23.5698_ID_1-processed-gene-10.72-mRNA-1_1 gene=augustus_masked-NODE_1_length_1396749_cov_23.5698_ID_1-processed-gene-10.72 CDS=1-1533', 'snap_masked-NODE_2_length_765441_cov_23.7578_ID_3-processed-gene-2.25-mRNA-1_1 gene=snap_masked-NODE_2_length_765441_cov_23.7578_ID_3-processed-gene-2.25 CDS=1-1584', 'augustus_masked-NODE_6_length_470546_cov_23.8238_…		['QPH02752.1 hypothetical protein C2857_006968 [Epichloe festucae Fl1]', 'QPH04036.1 hypothetical protein C2857_000651 [Epichloe festucae Fl1]', 'QPH19666.1 hypothetical protein C2857_004957 [Epichloe festucae Fl1]']		['XP_043141433.1 uncharacterized protein ACHE_80820A [Aspergillus chevalieri]', 'XP_043133208.1 uncharacterized protein ACHE_20144A [Aspergillus chevalieri]', 'XP_043131469.1 uncharacterized protein ACHE_10349S [Aspergillus chevalieri]', 'XP_043137253.1 uncharacterized protein ACHE_41295S [Aspergillus chevalieri]', 'XP_043137254.1 uncharacterized protein ACHE_41296S [Aspergillus chevalieri]', 'XP…	['KAH6963165.1 Alpha/Beta hydrolase protein [Fusarium avenaceum]', 'KAH6963980.1 Alpha/Beta hydrolase protein [Fusarium avenaceum]', 'KAH6964711.1 Alpha/Beta hydrolase protein [Fusarium avenaceum]', 'KAH6964712.1 Alpha/Beta hydrolase protein [Fusarium avenaceum]', 'KAH6968008.1 Alpha/Beta hydrolase protein [Fusarium avenaceum]', 'KAH6968815.1 Alpha/Beta hydrolase protein [Fusarium avenaceum]', 'K…	['QPC68405.1 hypothetical protein HYE67_010636 [Fusarium culmorum]', 'QPC58993.1 hypothetical protein HYE67_001224 [Fusarium culmorum]', 'QPC59057.1 hypothetical protein HYE67_001288 [Fusarium culmorum]', 'QPC59143.1 hypothetical protein HYE67_001374 [Fusarium culmorum]', 'QPC59269.1 hypothetical protein HYE67_001500 [Fusarium culmorum]', 'QPC59306.1 hypothetical protein HYE67_001537 [Fusarium cu…	['XP_045987822.1 Alpha/Beta hydrolase protein [Fusarium flagelliforme]', 'XP_045989412.1 Alpha/Beta hydrolase protein [Fusarium flagelliforme]', 'XP_045989922.1 Alpha/Beta hydrolase protein [Fusarium flagelliforme]', 'XP_045990174.1 Alpha/Beta hydrolase protein [Fusarium flagelliforme]', 'XP_045978589.1 Alpha/Beta hydrolase protein [Fusarium flagelliforme]', 'XP_045978619.1 Alpha/Beta hydrolase p…	['XP_023433885.1 related to triacylglycerol lipase II precursor [Fusarium fujikuroi IMI 58289]', 'XP_023434677.1 related to triacylglycerol lipase V precursor [Fusarium fujikuroi IMI 58289]', 'XP_023434690.1 related to triacylglycerol lipase II precursor [Fusarium fujikuroi IMI 58289]', 'XP_023434802.1 related to triacylglycerol lipase II precursor [Fusarium fujikuroi IMI 58289]', 'XP_023434823.1…	['KAH7233390.1 Alpha/Beta hydrolase protein [Fusarium tricinctum]', 'KAH7233420.1 Alpha/Beta hydrolase protein [Fusarium tricinctum]', 'KAH7257716.1 Alpha/Beta hydrolase protein [Fusarium tricinctum]', 'KAH7257818.1 Alpha/Beta hydrolase protein [Fusarium tricinctum]', 'KAH7261668.1 Alpha/Beta hydrolase protein [Fusarium tricinctum]', 'KAH7261669.1 Alpha/Beta hydrolase protein [Fusarium tricinctum…	['XP_035317892.1 Carboxylesterase type B [Geosmithia morbida]', 'XP_035319551.1 Carboxylesterase type B [Geosmithia morbida]', 'XP_035318063.1 Carboxylesterase family [Geosmithia morbida]', 'XP_035318070.1 Carboxylesterase family [Geosmithia morbida]', 'XP_035320038.1 Carboxylesterase type B [Geosmithia morbida]', 'XP_035320154.1 carboxylesterase 2 [Geosmithia morbida]', 'XP_035320355.1 Carboxyle…	['XP_014170038.1 carboxylesterase, type b [Grosmannia clavigera kw1407]', 'XP_014171177.1 acetylcholinesterase precursor [Grosmannia clavigera kw1407]', 'XP_014171290.1 carboxylesterase family protein [Grosmannia clavigera kw1407]', 'XP_014171333.1 cholinesterase precursor [Grosmannia clavigera kw1407]', 'XP_014171510.1 carboxylesterase family protein [Grosmannia clavigera kw1407]', 'XP_014172251…			['KAH8676544.1 Alpha/Beta hydrolase protein [Hymenoscyphus varicosporioides]', 'KAH8648744.1 Alpha/Beta hydrolase protein [Hymenoscyphus varicosporioides]', 'KAH8676790.1 Carboxylesterase family-domain-containing protein [Hymenoscyphus varicosporioides]', 'KAH8648747.1 triacylglycerol lipase [Hymenoscyphus varicosporioides]', 'KAH8680007.1 carboxylesterase type B [Hymenoscyphus varicosporioides]'…	['-processed-gene-0.61-mRNA-1_1 gene=snap_masked-gi|1002316228|dbj|BCGB01000005.1|-processed-gene-0.61 CDS=1-1641']	['XP_049114411.1 alpha/beta-hydrolase [Hypoxylon fragiforme]', 'XP_049115460.1 alpha/beta-hydrolase [Hypoxylon fragiforme]', 'XP_049117379.1 carboxylesterase family protein [Hypoxylon fragiforme]', 'XP_049117783.1 alpha/beta-hydrolase [Hypoxylon fragiforme]', 'XP_049112531.1 alpha/beta-hydrolase [Hypoxylon fragiforme]', 'XP_049112545.1 Alpha/Beta hydrolase protein, partial [Hypoxylon fragiforme]'…	['KAH7007332.1 hypothetical protein EDB80DRAFT_880839 [Ilyonectria destructans]', 'KAH7007333.1 esterase 1, partial [Ilyonectria destructans]', 'KAH7007427.1 Alpha/Beta hydrolase protein [Ilyonectria destructans]', 'KAH7007539.1 Alpha/Beta hydrolase protein [Ilyonectria destructans]', 'KAH7007554.1 carboxylesterase family protein [Ilyonectria destructans]', 'KAH7007773.1 acetylcholinesterase [Ily…
OG0000010	['KFH40643.1 hypothetical protein ACRE_086520 [Acremonium chrysogenum ATCC 11550]', 'KFH46076.1 hypothetical protein ACRE_030370 [Acremonium chrysogenum ATCC 11550]', 'KFH46167.1 hypothetical protein ACRE_030180 [Acremonium chrysogenum ATCC 11550]', 'KFH47590.1 hypothetical protein ACRE_015590 [Acremonium chrysogenum ATCC 11550]', 'KFH48962.1 hypothetical protein ACRE_002540 [Acremonium chrysogen…	['XP_018388835.1 HET-domain-containing protein [Alternaria alternata]', 'XP_018388912.1 HET-domain-containing protein [Alternaria alternata]', 'XP_018388947.1 HET-domain-containing protein [Alternaria alternata]', 'XP_018379654.1 HET-domain-containing protein [Alternaria alternata]', 'XP_018389075.1 HET-domain-containing protein [Alternaria alternata]', 'XP_018389202.1 HET-domain-containing prote…		['XP_040798465.1 uncharacterized protein BO72DRAFT_488209 [Aspergillus fijiensis CBS 313.89]', 'XP_040798987.1 uncharacterized protein BO72DRAFT_498614 [Aspergillus fijiensis CBS 313.89]']	['GFF32782.1 hypothetical protein IFM58399_03315 [Aspergillus lentulus]', 'GFF34779.1 hypothetical protein IFM58399_03990 [Aspergillus lentulus]', 'GFF41883.1 hypothetical protein IFM58399_06418 [Aspergillus lentulus]', 'GFF50735.1 hypothetical protein IFM58399_08886 [Aspergillus lentulus]']	['XP_050468718.1 hypothetical protein [Aspergillus nidulans FGSC A4]', 'XP_661720.1 hypothetical protein [Aspergillus nidulans FGSC A4]']	['XP_035361808.1 HET-domain-containing protein [Aspergillus tubingensis]', 'XP_035352673.1 HET-domain-containing protein [Aspergillus tubingensis]', 'XP_035353296.1 HET-domain-containing protein [Aspergillus tubingensis]', 'XP_035353304.1 HET-domain-containing protein [Aspergillus tubingensis]', 'XP_035351275.1 HET-domain-containing protein [Aspergillus tubingensis]', 'XP_035354656.1 HET-domain-c…		['KAH8710436.1 hypothetical protein HC256_007275 [Beauveria bassiana]', 'KAH8710863.1 hypothetical protein HC256_007694 [Beauveria bassiana]', 'KAH8715628.1 hypothetical protein HC256_004429 [Beauveria bassiana]', 'KAH8707291.1 hypothetical protein HC256_010568 [Beauveria bassiana]', 'KAH8719608.1 hypothetical protein HC256_000041 [Beauveria bassiana]', 'KAH8719760.1 hypothetical protein HC256_00…		['PGG97859.1 hypothetical protein GX51_07101 [Blastomyces parvus]', 'PGH01354.1 hypothetical protein GX51_05286 [Blastomyces parvus]', 'PGH01908.1 hypothetical protein GX51_04962 [Blastomyces parvus]', 'PGH05335.1 hypothetical protein GX51_03056 [Blastomyces parvus]', 'PGH06885.1 hypothetical protein GX51_02130 [Blastomyces parvus]']	['XP_024550524.1 hypothetical protein BCIN_08g05750 [Botrytis cinerea B05.10]', 'XP_024550820.1 hypothetical protein BCIN_09g02960 [Botrytis cinerea B05.10]', 'XP_024550855.1 hypothetical protein BCIN_09g03510 [Botrytis cinerea B05.10]', 'XP_024550905.1 hypothetical protein BCIN_09g04140 [Botrytis cinerea B05.10]', 'XP_024550994.1 hypothetical protein BCIN_09g05140 [Botrytis cinerea B05.10]', 'XP…					['PHH52483.1 hypothetical protein CFIMG_002716RAa3 [Ceratocystis fimbriata CBS 114723]', 'PHH49090.1 hypothetical protein CFIMG_007970RA00001 [Ceratocystis fimbriata CBS 114723]', 'PHH54249.1 hypothetical protein CFIMG_003032RAa [Ceratocystis fimbriata CBS 114723]']	['XP_044662566.1 uncharacterized protein CKM354_001115400 [Cercospora kikuchii]', 'XP_044653177.1 uncharacterized protein CKM354_000209700 [Cercospora kikuchii]', 'XP_044653341.1 uncharacterized protein CKM354_000225300 [Cercospora kikuchii]', 'XP_044654793.1 uncharacterized protein CKM354_000365100 [Cercospora kikuchii]', 'XP_044655503.1 uncharacterized protein CKM354_000433300 [Cercospora kikuc…	['XP_016252430.1 hypothetical protein PV07_03774 [Cladophialophora immunda]', 'XP_016252460.1 hypothetical protein PV07_03804 [Cladophialophora immunda]', 'XP_016252565.1 hypothetical protein PV07_03902 [Cladophialophora immunda]', 'XP_016253542.1 hypothetical protein PV07_00183 [Cladophialophora immunda]', 'XP_016253757.1 hypothetical protein PV07_00381 [Cladophialophora immunda]', 'XP_016254365…		['RDW87634.1 hypothetical protein BP5796_03328 [Coleophoma crateriformis]', 'RDW87873.1 hypothetical protein BP5796_03567 [Coleophoma crateriformis]', 'RDW87876.1 hypothetical protein BP5796_03570 [Coleophoma crateriformis]', 'RDW59040.1 hypothetical protein BP5796_11964 [Coleophoma crateriformis]', 'RDW59057.1 hypothetical protein BP5796_11981 [Coleophoma crateriformis]', 'RDW59069.1 hypothetica…	['XP_053053154.1 uncharacterized protein COL516b_002125 [Colletotrichum fioriniae]', 'XP_053053625.1 uncharacterized protein COL516b_001811 [Colletotrichum fioriniae]', 'XP_053053823.1 uncharacterized protein COL516b_002014 [Colletotrichum fioriniae]', 'XP_053054438.1 uncharacterized protein COL516b_001416 [Colletotrichum fioriniae]', 'XP_053054452.1 uncharacterized protein COL516b_001432 [Collet…	['GKT62728.1 heterokaryon incompatibility protein [Colletotrichum tofieldiae]', 'GKT63042.1 HET-domain-containing protein [Colletotrichum tofieldiae]', 'GKT63777.1 heterokaryon incompatibility protein [Colletotrichum tofieldiae]', 'GKT64124.1 HET domain containing protein [Colletotrichum tofieldiae]', 'GKT64292.1 TOL-like protein [Colletotrichum tofieldiae]', 'GKT64308.1 heterokaryon incompatibil…	['XP_036584222.1 C6 transcription factor [Colletotrichum truncatum]', 'XP_036585203.1 uncharacterized protein CTRU02_04663 [Colletotrichum truncatum]', 'XP_036586027.1 uncharacterized protein CTRU02_04179 [Colletotrichum truncatum]', 'XP_036586577.1 heterokaryon incompatibility protein [Colletotrichum truncatum]', 'XP_036586823.1 heterokaryon incompatibility protein [Colletotrichum truncatum]', '…	['XP_040781637.1 HET-domain-containing protein [Cryphonectria parasitica EP155]', 'XP_040781830.1 HET-domain-containing protein, partial [Cryphonectria parasitica EP155]', 'XP_040781983.1 HET-domain-containing protein, partial [Cryphonectria parasitica EP155]', 'XP_040782022.1 HET-domain-containing protein, partial [Cryphonectria parasitica EP155]', 'XP_040782183.1 HET-domain-containing protein, …						['QPH01626.1 hypothetical protein C2857_005829 [Epichloe festucae Fl1]', 'QPH18969.1 hypothetical protein C2857_004099 [Epichloe festucae Fl1]']		['XP_043131343.1 uncharacterized protein ACHE_10223S [Aspergillus chevalieri]']	['KAH6963090.1 heterokaryon incompatibility protein-domain-containing protein [Fusarium avenaceum]', 'KAH6963115.1 heterokaryon incompatibility protein-domain-containing protein [Fusarium avenaceum]', 'KAH6963116.1 heterokaryon incompatibility protein-domain-containing protein [Fusarium avenaceum]', 'KAH6963139.1 hypothetical protein DER45DRAFT_103209 [Fusarium avenaceum]', 'KAH6963216.1 heteroka…	['QPC67892.1 hypothetical protein HYE67_010123 [Fusarium culmorum]', 'QPC68843.1 hypothetical protein HYE67_011074 [Fusarium culmorum]', 'QPC69016.1 hypothetical protein HYE67_011247 [Fusarium culmorum]', 'QPC69100.1 hypothetical protein HYE67_011331 [Fusarium culmorum]', 'QPC69118.1 hypothetical protein HYE67_011349 [Fusarium culmorum]', 'QPC69183.1 hypothetical protein HYE67_011414 [Fusarium cu…	['XP_045987558.1 heterokaryon incompatibility protein-domain-containing protein [Fusarium flagelliforme]', 'XP_045987720.1 heterokaryon incompatibility protein-domain-containing protein [Fusarium flagelliforme]', 'XP_045987837.1 heterokaryon incompatibility protein-domain-containing protein [Fusarium flagelliforme]', 'XP_045987843.1 heterokaryon incompatibility protein-domain-containing protein […	['XP_023433819.1 related to tol protein [Fusarium fujikuroi IMI 58289]', 'XP_023433980.1 related to tol protein [Fusarium fujikuroi IMI 58289]', 'XP_023434254.1 related to tol protein [Fusarium fujikuroi IMI 58289]', 'XP_023434299.1 related to protein TOL [Fusarium fujikuroi IMI 58289]', 'XP_023434683.1 related to tol protein [Fusarium fujikuroi IMI 58289]', 'XP_023434885.1 related to tol protein…	['KAH7261627.1 heterokaryon incompatibility protein-domain-containing protein [Fusarium tricinctum]', 'KAH7261774.1 heterokaryon incompatibility protein-domain-containing protein [Fusarium tricinctum]', 'KAH7261947.1 heterokaryon incompatibility protein-domain-containing protein [Fusarium tricinctum]', 'KAH7233691.1 hypothetical protein BKA59DRAFT_549900 [Fusarium tricinctum]', 'KAH7262899.1 hete…	['XP_035319136.1 Heterokaryon incompatibility protein (HET) [Geosmithia morbida]', 'XP_035319957.1 Heterokaryon incompatibility protein (HET) [Geosmithia morbida]', 'XP_035321205.1 Heterokaryon incompatibility protein (HET) [Geosmithia morbida]', 'XP_035318642.1 Heterokaryon incompatibility protein (HET) [Geosmithia morbida]']	['XP_014169491.1 tol-like protein [Grosmannia clavigera kw1407]', 'XP_014170858.1 tol-like protein [Grosmannia clavigera kw1407]', 'XP_014171011.1 heterokaryon incompatibility protein [Grosmannia clavigera kw1407]', 'XP_014171081.1 tol-like protein [Grosmannia clavigera kw1407]', 'XP_014171087.1 het domain containing protein [Grosmannia clavigera kw1407]', 'XP_014171120.1 het domain containing pr…			['KAH8648340.1 heterokaryon incompatibility protein-domain-containing protein [Hymenoscyphus varicosporioides]', 'KAH8676392.1 heterokaryon incompatibility protein-domain-containing protein [Hymenoscyphus varicosporioides]', 'KAH8676440.1 heterokaryon incompatibility protein-domain-containing protein [Hymenoscyphus varicosporioides]', 'KAH8676451.1 heterokaryon incompatibility protein-domain-cont…		['XP_049112911.1 uncharacterized protein GGS25DRAFT_525288 [Hypoxylon fragiforme]', 'XP_049114813.1 heterokaryon incompatibility protein-domain-containing protein [Hypoxylon fragiforme]', 'XP_049116132.1 HET-domain-containing protein [Hypoxylon fragiforme]', 'XP_049116224.1 HET-domain-containing protein [Hypoxylon fragiforme]', 'XP_049112374.1 HET-domain-containing protein [Hypoxylon fragiforme]'…	['KAH7006973.1 heterokaryon incompatibility protein-domain-containing protein [Ilyonectria destructans]', 'KAH7006988.1 heterokaryon incompatibility protein-domain-containing protein [Ilyonectria destructans]', 'KAH7007003.1 heterokaryon incompatibility protein-domain-containing protein [Ilyonectria destructans]', 'KAH7007350.1 heterokaryon incompatibility protein-domain-containing protein [Ilyon…
OG0000011	['KFH44102.1 putative transporter-like protein [Acremonium chrysogenum ATCC 11550]', 'KFH44208.1 putative transporter-like protein [Acremonium chrysogenum ATCC 11550]', 'KFH44486.1 Allantoate permease-like protein [Acremonium chrysogenum ATCC 11550]', 'KFH46248.1 Thiamine pathway transporter-like protein [Acremonium chrysogenum ATCC 11550]', 'KFH46567.1 putative transporter-like protein [Acremoni…	['XP_018388737.1 MFS general substrate transporter [Alternaria alternata]', 'XP_018389121.1 allantoin permease [Alternaria alternata]', 'XP_018391404.1 allantoate permease-like protein [Alternaria alternata]', 'XP_018391805.1 allantoate permease [Alternaria alternata]', 'XP_018380234.1 membrane transporter [Alternaria alternata]', 'XP_018382024.1 allantoin permease [Alternaria alternata]', 'XP_01…	['augustus_masked-NODE_18_length_260039_cov_39.3695_ID_35-processed-gene-0.84-mRNA-1_1 gene=augustus_masked-NODE_18_length_260039_cov_39.3695_ID_35-processed-gene-0.84 CDS=1-1533', 'augustus_masked-NODE_11_length_412070_cov_44.6161_ID_21-processed-gene-1.121-mRNA-1_1 gene=augustus_masked-NODE_11_length_412070_cov_44.6161_ID_21-processed-gene-1.121 CDS=1-1446', 'snap_masked-NODE_3_length_819385_co…	['XP_040805012.1 MFS general substrate transporter [Aspergillus fijiensis CBS 313.89]', 'XP_040805170.1 MFS transporter [Aspergillus fijiensis CBS 313.89]', 'XP_040805191.1 MFS general substrate transporter, partial [Aspergillus fijiensis CBS 313.89]', 'XP_040805253.1 MFS general substrate transporter [Aspergillus fijiensis CBS 313.89]', 'XP_040805574.1 MFS general substrate transporter [Aspergil…	['GFF56442.1 uncharacterized transporter C460.05 [Aspergillus lentulus]', 'GFF56461.1 uncharacterized transporter C417.10 [Aspergillus lentulus]', 'GFF30463.1 uncharacterized transporter C417.10 [Aspergillus lentulus]', 'GFF34170.1 uncharacterized transporter C417.10 [Aspergillus lentulus]', 'GFF37088.1 uncharacterized transporter C757.13 [Aspergillus lentulus]', 'GFF41039.1 uncharacterized trans…	['XP_050468226.1 hypothetical protein [Aspergillus nidulans FGSC A4]', 'XP_050468531.1 hypothetical protein [Aspergillus nidulans FGSC A4]', 'XP_050468600.1 hypothetical protein [Aspergillus nidulans FGSC A4]', 'XP_050469358.1 hypothetical protein [Aspergillus nidulans FGSC A4]', 'XP_658101.1 hypothetical protein [Aspergillus nidulans FGSC A4]', 'XP_658415.1 hypothetical protein [Aspergillus nidu…	['XP_035361472.1 allantoate permease [Aspergillus tubingensis]', 'XP_035361714.1 MFS transporter [Aspergillus tubingensis]', 'XP_035361757.1 MFS allantoate transporter [Aspergillus tubingensis]', 'XP_035351117.1 MFS transporter [Aspergillus tubingensis]', 'XP_035362322.1 allantoate permease [Aspergillus tubingensis]', 'XP_035352343.1 MFS transporter [Aspergillus tubingensis]', 'XP_035352595.1 MFS…	['snap_masked-NODE_19_length_174291_cov_14.3692_ID_15306-processed-gene-0.121-mRNA-1_1 gene=snap_masked-NODE_19_length_174291_cov_14.3692_ID_15306-processed-gene-0.121 CDS=1-1569', 'snap_masked-NODE_1_length_973885_cov_13.6909_ID_9548-processed-gene-3.14-mRNA-1_1 gene=snap_masked-NODE_1_length_973885_cov_13.6909_ID_9548-processed-gene-3.14 CDS=1-1527', 'snap_masked-NODE_24_length_130896_cov_16.66…	['KAH8721369.1 putative transporter [Beauveria bassiana]', 'KAH8721485.1 putative transporter [Beauveria bassiana]', 'KAH8709117.1 Thiamine pathway transporter THI73 [Beauveria bassiana]', 'KAH8709146.1 putative transporter [Beauveria bassiana]', 'KAH8709202.1 putative transporter [Beauveria bassiana]', 'KAH8709575.1 putative transporter PB10D8.01 [Beauveria bassiana]', 'KAH8711519.1 putative tra…	['snap_masked-NODE_19_length_213996_cov_36.8084_ID_37-processed-gene-0.66-mRNA-1_1 gene=snap_masked-NODE_19_length_213996_cov_36.8084_ID_37-processed-gene-0.66 CDS=1-1533', 'snap_masked-NODE_2_length_791592_cov_36.4955_ID_3-processed-gene-5.15-mRNA-1_1 gene=snap_masked-NODE_2_length_791592_cov_36.4955_ID_3-processed-gene-5.15 CDS=1-1536', 'snap_masked-NODE_3_length_652801_cov_36.0555_ID_5-process…	['PGH06733.1 hypothetical protein GX51_02174 [Blastomyces parvus]', 'PGG96724.1 splicing factor 1 [Blastomyces parvus]', 'PGH07663.1 hypothetical protein GX51_01672 [Blastomyces parvus]']	['XP_024550637.1 hypothetical protein BCIN_09g00210 [Botrytis cinerea B05.10]', 'XP_001548734.1 hypothetical protein BCIN_08g01260 [Botrytis cinerea B05.10]', 'XP_024552484.1 hypothetical protein BCIN_13g01360 [Botrytis cinerea B05.10]', 'XP_024553152.1 hypothetical protein BCIN_15g00260 [Botrytis cinerea B05.10]', 'XP_001554319.1 hypothetical protein BCIN_02g09040 [Botrytis cinerea B05.10]', 'XP…	['augustus_masked-LCTY01000003.1-processed-gene-0.102-mRNA-1_1 gene=augustus_masked-LCTY01000003.1-processed-gene-0.102 CDS=1-1596', 'augustus_masked-LCTY01000003.1-processed-gene-0.87-mRNA-1_1 gene=augustus_masked-LCTY01000003.1-processed-gene-0.87 CDS=1-1587', 'snap_masked-LCTY01000003.1-processed-gene-0.52-mRNA-1_1 gene=snap_masked-LCTY01000003.1-processed-gene-0.52 CDS=1-1605', 'augustus_mask…	['C3_03120C_A', 'C1_13850C_A', 'C3_03640W_A', 'C5_01670W_A', 'C3_04160W_A', 'C4_04230W_A']	['snap_masked-CR380953-processed-gene-4.85-mRNA-1_1 gene=snap_masked-CR380953-processed-gene-4.85 CDS=1-1539']	['snap_masked-NODE_2118_length_357_cov_1.09524_ID_29005-processed-gene-0.0-mRNA-1_1 gene=snap_masked-NODE_2118_length_357_cov_1.09524_ID_29005-processed-gene-0.0 CDS=1-273', 'augustus_masked-NODE_26_length_167005_cov_40.2922_ID_11093-processed-gene-0.82-mRNA-1_1 gene=augustus_masked-NODE_26_length_167005_cov_40.2922_ID_11093-processed-gene-0.82 CDS=1-1557', 'augustus_masked-NODE_27_length_164324_…		['XP_044661232.1 uncharacterized protein CKM354_000985800 [Cercospora kikuchii]', 'XP_044661849.1 uncharacterized protein CKM354_001045500 [Cercospora kikuchii]', 'XP_044661976.1 uncharacterized protein CKM354_001057900 [Cercospora kikuchii]', 'XP_044662174.1 uncharacterized protein CKM354_001077200 [Cercospora kikuchii]', 'XP_044662836.1 uncharacterized protein CKM354_001141400 [Cercospora kikuc…	['XP_016252138.1 hypothetical protein PV07_03509 [Cladophialophora immunda]', 'XP_016253274.1 hypothetical protein PV07_04557 [Cladophialophora immunda]', 'XP_016253390.1 hypothetical protein PV07_00045 [Cladophialophora immunda]', 'XP_016253392.1 hypothetical protein PV07_00047 [Cladophialophora immunda]', 'XP_016254839.1 hypothetical protein PV07_01393 [Cladophialophora immunda]', 'XP_016243204…	['genemark-NW_003101575.1-processed-gene-15.14-mRNA-1_1 gene=genemark-NW_003101575.1-processed-gene-15.14 CDS=1-1521', 'genemark-NW_003101576.1-processed-gene-12.44-mRNA-1_1 gene=genemark-NW_003101576.1-processed-gene-12.44 CDS=1-1593', 'genemark-NW_003101578.1-processed-gene-8.47-mRNA-1_1 gene=genemark-NW_003101578.1-processed-gene-8.47 CDS=1-1563', 'genemark-NW_003101571.1-processed-gene-0.41-m…	['RDW87908.1 major facilitator superfamily protein-3 [Coleophoma crateriformis]', 'RDW87916.1 hypothetical protein BP5796_03610 [Coleophoma crateriformis]', 'RDW90915.1 hypothetical protein BP5796_02080 [Coleophoma crateriformis]', 'RDW59038.1 hypothetical protein BP5796_11962 [Coleophoma crateriformis]', 'RDW91704.1 MFS general substrate transporter-24 [Coleophoma crateriformis]', 'RDW91870.1 hy…	['XP_053053329.1 uncharacterized protein COL516b_002305 [Colletotrichum fioriniae]', 'XP_053053585.1 uncharacterized protein COL516b_001771 [Colletotrichum fioriniae]', 'XP_053053731.1 uncharacterized protein COL516b_001919 [Colletotrichum fioriniae]', 'XP_053053789.1 uncharacterized protein COL516b_001978 [Colletotrichum fioriniae]', 'XP_053053903.1 uncharacterized protein COL516b_002096 [Collet…	['GKT62856.1 allantoate permease [Colletotrichum tofieldiae]', 'GKT63871.1 major facilitator superfamily transporter [Colletotrichum tofieldiae]', 'GKT64241.1 major facilitator superfamily transporter [Colletotrichum tofieldiae]', 'GKT64409.1 cysteine transporter [Colletotrichum tofieldiae]', 'GKT64675.1 major facilitator superfamily transporter [Colletotrichum tofieldiae]', 'GKT65657.1 major fac…	['XP_036575206.1 allantoate permease [Colletotrichum truncatum]', 'XP_036585206.1 major facilitator superfamily transporter [Colletotrichum truncatum]', 'XP_036586408.1 major facilitator superfamily transporter [Colletotrichum truncatum]', 'XP_036586524.1 MFS allantoate transporter [Colletotrichum truncatum]', 'XP_036586869.1 allantoate permease [Colletotrichum truncatum]', 'XP_036587028.1 major …	['XP_040782087.1 MFS general substrate transporter [Cryphonectria parasitica EP155]', 'XP_040772625.1 allantoate permease [Cryphonectria parasitica EP155]', 'XP_040772680.1 uncharacterized protein M406DRAFT_49661 [Cryphonectria parasitica EP155]', 'XP_040773207.1 putative MFS allantoate transporter [Cryphonectria parasitica EP155]', 'XP_040774590.1 uncharacterized protein M406DRAFT_64552 [Cryphon…	['XP_773020.1 hypothetical protein CNBJ2960 [Cryptococcus neoformans var. neoformans B-3501A]', 'XP_773883.1 hypothetical protein CNBH3350 [Cryptococcus neoformans var. neoformans B-3501A]', 'XP_774134.1 hypothetical protein CNBG4340 [Cryptococcus neoformans var. neoformans B-3501A]', 'XP_774644.1 hypothetical protein CNBF3240 [Cryptococcus neoformans var. neoformans B-3501A]', 'XP_774645.1 hypot…	['-processed-gene-14.168-mRNA-1_1 gene=snap_masked-gi|1002316265|dbj|BCGI01000005.1|-processed-gene-14.168 CDS=1-1584', '-processed-gene-17.48-mRNA-1_1 gene=snap_masked-gi|1002316266|dbj|BCGI01000004.1|-processed-gene-17.48 CDS=1-1611', '-processed-gene-17.11-mRNA-1_1 gene=snap_masked-gi|1002316266|dbj|BCGI01000004.1|-processed-gene-17.11 CDS=1-1593', '-processed-gene-2.118-mRNA-1_1 gene=snap_mas…	['augustus_masked-NODE_111_length_15075_cov_18.8258_ID_13826-processed-gene-0.0-mRNA-1_1 gene=augustus_masked-NODE_111_length_15075_cov_18.8258_ID_13826-processed-gene-0.0 CDS=1-1572', 'augustus_masked-NODE_111_length_15075_cov_18.8258_ID_13826-processed-gene-0.2-mRNA-1_1 gene=augustus_masked-NODE_111_length_15075_cov_18.8258_ID_13826-processed-gene-0.2 CDS=1-1572', 'augustus_masked-NODE_33_lengt…	['augustus_masked-NODE_17_length_284981_cov_23.5242_ID_33-processed-gene-0.98-mRNA-1_1 gene=augustus_masked-NODE_17_length_284981_cov_23.5242_ID_33-processed-gene-0.98 CDS=1-624', 'maker-NODE_1_length_1396749_cov_23.5698_ID_1-snap-gene-12.312-mRNA-1_1 gene=maker-NODE_1_length_1396749_cov_23.5698_ID_1-snap-gene-12.312 CDS=1-3201', 'maker-NODE_1_length_1396749_cov_23.5698_ID_1-augustus-gene-12.195-…	['snap_masked-NODE_19_length_197142_cov_16.3538_ID_3032-processed-gene-0.118-mRNA-1_1 gene=snap_masked-NODE_19_length_197142_cov_16.3538_ID_3032-processed-gene-0.118 CDS=1-1554', 'snap_masked-NODE_1_length_1734690_cov_13.5478_ID_3616-processed-gene-16.100-mRNA-1_1 gene=snap_masked-NODE_1_length_1734690_cov_13.5478_ID_3616-processed-gene-16.100 CDS=1-1494', 'snap_masked-NODE_20_length_192465_cov_1…	['QPG94525.1 hypothetical protein C2857_006300 [Epichloe festucae Fl1]', 'QPG97371.1 hypothetical protein C2857_006217 [Epichloe festucae Fl1]', 'QPG93971.1 hypothetical protein C2857_003859 [Epichloe festucae Fl1]']	['augustus_masked-AE016815-processed-gene-6.15-mRNA-1_1 gene=augustus_masked-AE016815-processed-gene-6.15 CDS=1-1629']	['XP_043141435.1 uncharacterized protein ACHE_80822A [Aspergillus chevalieri]', 'XP_043132230.1 uncharacterized protein ACHE_11110S [Aspergillus chevalieri]', 'XP_043133230.1 uncharacterized protein ACHE_20166A [Aspergillus chevalieri]', 'XP_043134579.1 uncharacterized protein ACHE_30044A [Aspergillus chevalieri]', 'XP_043135133.1 uncharacterized protein ACHE_30598S [Aspergillus chevalieri]', 'XP…	['KAH6964675.1 major facilitator superfamily domain-containing protein [Fusarium avenaceum]', 'KAH6968351.1 major facilitator superfamily domain-containing protein [Fusarium avenaceum]', 'KAH6970071.1 major facilitator superfamily domain-containing protein [Fusarium avenaceum]', 'KAH6950778.1 major facilitator superfamily domain-containing protein [Fusarium avenaceum]', 'KAH6970094.1 major facili…	['QPC68862.1 hypothetical protein HYE67_011093 [Fusarium culmorum]', 'QPC58994.1 hypothetical protein HYE67_001225 [Fusarium culmorum]', 'QPC57783.1 hypothetical protein HYE67_000014 [Fusarium culmorum]', 'QPC59932.1 hypothetical protein HYE67_002163 [Fusarium culmorum]', 'QPC60036.1 hypothetical protein HYE67_002267 [Fusarium culmorum]', 'QPC60669.1 hypothetical protein HYE67_002900 [Fusarium cu…	['XP_045987579.1 major facilitator superfamily domain-containing protein [Fusarium flagelliforme]', 'XP_045978273.1 major facilitator superfamily domain-containing protein [Fusarium flagelliforme]', 'XP_045988044.1 major facilitator superfamily domain-containing protein [Fusarium flagelliforme]', 'XP_045988142.1 major facilitator superfamily domain-containing protein [Fusarium flagelliforme]', 'X…	['XP_023433709.1 related to allantoate transport protein [Fusarium fujikuroi IMI 58289]', 'XP_023433735.1 related to allantoate permease [Fusarium fujikuroi IMI 58289]', 'XP_023433894.1 related to allantoate permease [Fusarium fujikuroi IMI 58289]', 'XP_023433999.1 related to DAL5-Allantoate and ureidosuccinate permease [Fusarium fujikuroi IMI 58289]', 'XP_023434256.1 related to permease of the m…	['KAH7256762.1 major facilitator superfamily domain-containing protein [Fusarium tricinctum]', 'KAH7257819.1 major facilitator superfamily domain-containing protein [Fusarium tricinctum]', 'KAH7261693.1 major facilitator superfamily domain-containing protein [Fusarium tricinctum]', 'KAH7261969.1 major facilitator superfamily domain-containing protein [Fusarium tricinctum]', 'KAH7263625.1 major fa…	['XP_035318071.1 Major Facilitator Superfamily [Geosmithia morbida]', 'XP_035319962.1 Major Facilitator Superfamily [Geosmithia morbida]', 'XP_035320031.1 Allantoate permease [Geosmithia morbida]', 'XP_035320073.1 Major Facilitator Superfamily [Geosmithia morbida]', 'XP_035320098.1 Major Facilitator Superfamily [Geosmithia morbida]', 'XP_035320577.1 Major Facilitator Superfamily [Geosmithia morbi…	['XP_014169137.1 major facilitator superfamily transporter allantoate [Grosmannia clavigera kw1407]', 'XP_014169394.1 allantoate permease [Grosmannia clavigera kw1407]', 'XP_014170161.1 major facilitator superfamily transporter [Grosmannia clavigera kw1407]', 'XP_014171223.1 allantoate permease [Grosmannia clavigera kw1407]', 'XP_014171867.1 allantoate permease [Grosmannia clavigera kw1407]', 'XP…	['genemark-flattened_line_0-processed-gene-2.168-mRNA-1_1 gene=genemark-flattened_line_0-processed-gene-2.168 CDS=1-1560', 'genemark-flattened_line_42-processed-gene-0.72-mRNA-1_1 gene=genemark-flattened_line_42-processed-gene-0.72 CDS=1-1632']	['genemark-flattened_line_15-processed-gene-0.49-mRNA-1_1 gene=genemark-flattened_line_15-processed-gene-0.49 CDS=1-1797', 'genemark-flattened_line_15-processed-gene-0.50-mRNA-1_1 gene=genemark-flattened_line_15-processed-gene-0.50 CDS=1-1656', 'maker-flattened_line_53-snap-gene-0.53-mRNA-1_1 gene=maker-flattened_line_53-snap-gene-0.53 CDS=1-3249', 'genemark-flattened_line_11-processed-gene-0.49-…	['KAH8679603.1 putative MFS transporter [Hymenoscyphus varicosporioides]', 'KAH8683025.1 major facilitator superfamily domain-containing protein [Hymenoscyphus varicosporioides]', 'KAH8683176.1 major facilitator superfamily domain-containing protein [Hymenoscyphus varicosporioides]', 'KAH8685423.1 major facilitator superfamily transporter [Hymenoscyphus varicosporioides]', 'KAH8687311.1 major fac…	['-processed-gene-5.74-mRNA-1_1 gene=snap_masked-gi|1002316225|dbj|BCGB01000008.1|-processed-gene-5.74 CDS=1-1494', '-processed-gene-5.67-mRNA-1_1 gene=snap_masked-gi|1002316225|dbj|BCGB01000008.1|-processed-gene-5.67 CDS=1-1614', '-processed-gene-4.47-mRNA-1_1 gene=snap_masked-gi|1002316230|dbj|BCGB01000003.1|-processed-gene-4.47 CDS=1-1626', '-processed-gene-12.81-mRNA-1_1 gene=snap_masked-gi|1…	['XP_049113317.1 MFS general substrate transporter [Hypoxylon fragiforme]', 'XP_049113495.1 MFS general substrate transporter [Hypoxylon fragiforme]', 'XP_049111927.1 putative allantoate permease [Hypoxylon fragiforme]', 'XP_049114004.1 MFS general substrate transporter [Hypoxylon fragiforme]', 'XP_049114383.1 MFS general substrate transporter [Hypoxylon fragiforme]', 'XP_049115586.1 MFS general …	['KAH7006910.1 major facilitator superfamily domain-containing protein [Ilyonectria destructans]', 'KAH7007075.1 major facilitator superfamily domain-containing protein [Ilyonectria destructans]', 'KAH7007433.1 putative allantoate permease [Ilyonectria destructans]', 'KAH7007693.1 major facilitator superfamily domain-containing protein [Ilyonectria destructans]', 'KAH7009702.1 major facilitator s…	['genemark-scaffold_3-processed-gene-12.112-mRNA-1_1 gene=genemark-scaffold_3-processed-gene-12.112 CDS=1-1536']	['augustus_masked-NODE_16_length_168731_cov_15.3231_ID_31-processed-gene-0.24-mRNA-1_1 gene=augustus_masked-NODE_16_length_168731_cov_15.3231_ID_31-processed-gene-0.24 CDS=1-1569']	['augustus_masked-NODE_22_length_183421_cov_47.7453_ID_43-processed-gene-0.25-mRNA-1_1 gene=augustus_masked-NODE_22_length_183421_cov_47.7453_ID_43-processed-gene-0.25 CDS=1-1635', 'genemark-NODE_81_length_40021_cov_54.0374_ID_161-processed-gene-0.29-mRNA-1_1 gene=genemark-NODE_81_length_40021_cov_54.0374_ID_161-processed-gene-0.29 CDS=1-1638', 'augustus_masked-NODE_17_length_204173_cov_50.8345_I…
OG0000012	['KFH41374.1 hypothetical protein ACRE_079160 [Acremonium chrysogenum ATCC 11550]', 'KFH41733.1 Zinc-type alcohol dehydrogenase-like protein-like protein [Acremonium chrysogenum ATCC 11550]', 'KFH42612.1 hypothetical protein ACRE_066820 [Acremonium chrysogenum ATCC 11550]', 'KFH46520.1 Zinc-type alcohol dehydrogenase-like protein-like protein [Acremonium chrysogenum ATCC 11550]', 'KFH40857.1 hypo…	['XP_018389064.1 GroES-like protein [Alternaria alternata]', 'XP_018389616.1 GroES-like protein [Alternaria alternata]', 'XP_018390304.1 GroES-like protein [Alternaria alternata]', 'XP_018391530.1 GroES-like protein [Alternaria alternata]', 'XP_018380109.1 GroES-like protein [Alternaria alternata]', 'XP_018380754.1 GroES-like protein [Alternaria alternata]', 'XP_018380939.1 GroES-like protein [Al…	['augustus_masked-NODE_17_length_278381_cov_40.6668_ID_33-processed-gene-0.43-mRNA-1_1 gene=augustus_masked-NODE_17_length_278381_cov_40.6668_ID_33-processed-gene-0.43 CDS=1-1125', 'augustus_masked-NODE_3_length_819385_cov_40.0357_ID_5-processed-gene-5.49-mRNA-1_1 gene=augustus_masked-NODE_3_length_819385_cov_40.0357_ID_5-processed-gene-5.49 CDS=1-1110']	['XP_040794812.1 zinc-binding oxidoreductase CipB [Aspergillus fijiensis CBS 313.89]', 'XP_040804880.1 GroES-like protein [Aspergillus fijiensis CBS 313.89]', 'XP_040805426.1 zinc-binding oxidoreductase [Aspergillus fijiensis CBS 313.89]', 'XP_040805428.1 alcohol dehydrogenase [Aspergillus fijiensis CBS 313.89]', 'XP_040805620.1 putative enoyl reductase [Aspergillus fijiensis CBS 313.89]', 'XP_04…	['GFF26051.1 probable zinc-binding oxidoreductase, mitochondrial [Aspergillus lentulus]', 'GFF23119.1 zinc-binding alcohol dehydrogenase domain-containing protein cipB [Aspergillus lentulus]', 'GFF30434.1 probable zinc-binding oxidoreductase, mitochondrial [Aspergillus lentulus]', 'GFF32418.1 conserved hypothetical protein [Aspergillus lentulus]', 'GFF23699.1 protein TOXD [Aspergillus lentulus]',…	['XP_050468303.1 hypothetical protein [Aspergillus nidulans FGSC A4]', 'XP_050469208.1 hypothetical protein [Aspergillus nidulans FGSC A4]', 'XP_658634.1 hypothetical protein [Aspergillus nidulans FGSC A4]', 'XP_658916.1 hypothetical protein [Aspergillus nidulans FGSC A4]', 'XP_659955.1 hypothetical protein [Aspergillus nidulans FGSC A4]', 'XP_660943.1 hypothetical protein [Aspergillus nidulans F…	['XP_035361165.1 oxidoreductase [Aspergillus tubingensis]', 'XP_035361510.1 GroES-like protein [Aspergillus tubingensis]', 'XP_035361654.1 alcohol dehydrogenase [Aspergillus tubingensis]', 'XP_035352600.1 zinc-binding oxidoreductase ToxD [Aspergillus tubingensis]', 'XP_035353134.1 alcohol dehydrogenase [Aspergillus tubingensis]', 'XP_035353934.1 GroES-like protein [Aspergillus tubingensis]', 'XP_…	['maker-NODE_4_length_548769_cov_13.6504_ID_5975-snap-gene-0.41-mRNA-1_1 gene=maker-NODE_4_length_548769_cov_13.6504_ID_5975-snap-gene-0.41 CDS=1-684', 'maker-NODE_4_length_548769_cov_13.6504_ID_5975-snap-gene-0.42-mRNA-1_1 gene=maker-NODE_4_length_548769_cov_13.6504_ID_5975-snap-gene-0.42 CDS=1-207', 'snap_masked-NODE_4_length_548769_cov_13.6504_ID_5975-processed-gene-0.79-mRNA-1_1 gene=snap_mas…	['KAH8708753.1 Dehydrogenase orsE [Beauveria bassiana]', 'KAH8708789.1 Trans-enoyl reductase tenC [Beauveria bassiana]', 'KAH8709880.1 Zinc-type alcohol dehydrogenase-like protein C16A3.02c [Beauveria bassiana]', 'KAH8709934.1 Trans-enoyl reductase lepG [Beauveria bassiana]', 'KAH8712720.1 Trans-enoyl reductase fsr4 [Beauveria bassiana]', 'KAH8707841.1 putative zinc-binding oxidoreductase, mitoch…	['snap_masked-NODE_1_length_970412_cov_36.0026_ID_1-processed-gene-4.103-mRNA-1_1 gene=snap_masked-NODE_1_length_970412_cov_36.0026_ID_1-processed-gene-4.103 CDS=1-1143', 'snap_masked-NODE_26_length_179169_cov_36.8649_ID_51-processed-gene-0.176-mRNA-1_1 gene=snap_masked-NODE_26_length_179169_cov_36.8649_ID_51-processed-gene-0.176 CDS=1-1041', 'snap_masked-NODE_28_length_169718_cov_36.0306_ID_55-p…	['PGG97989.1 hypothetical protein GX51_07031, partial [Blastomyces parvus]', 'PGG95893.1 hypothetical protein GX51_08072, partial [Blastomyces parvus]', 'PGH02053.1 hypothetical protein GX51_04865 [Blastomyces parvus]', 'PGH04683.1 hypothetical protein GX51_03350 [Blastomyces parvus]', 'PGH05333.1 hypothetical protein GX51_03054 [Blastomyces parvus]', 'PGH08139.1 hypothetical protein GX51_01292 […	['XP_024552337.1 hypothetical protein BCIN_12g05640 [Botrytis cinerea B05.10]', 'XP_024553032.1 hypothetical protein BCIN_14g04010 [Botrytis cinerea B05.10]', 'XP_001550230.1 hypothetical protein BCIN_14g05380 [Botrytis cinerea B05.10]', 'XP_001546009.1 hypothetical protein BCIN_01g11530 [Botrytis cinerea B05.10]', 'XP_001553075.1 hypothetical protein BCIN_08g05810 [Botrytis cinerea B05.10]', 'XP…	['augustus_masked-LCTY01000004.1-processed-gene-0.40-mRNA-1_1 gene=augustus_masked-LCTY01000004.1-processed-gene-0.40 CDS=1-1128', 'augustus_masked-LCTY01000001.1-processed-gene-2.41-mRNA-1_1 gene=augustus_masked-LCTY01000001.1-processed-gene-2.41 CDS=1-1122']	['C2_03750W_A', 'C6_04410C_A', 'CR_03300C_A', 'CR_03280W_A', 'C2_05570C_A', 'C4_06280C_A', 'C2_10180W_A']	['snap_masked-CR380953-processed-gene-3.100-mRNA-1_1 gene=snap_masked-CR380953-processed-gene-3.100 CDS=1-1275', 'snap_masked-CR380957-processed-gene-2.12-mRNA-1_1 gene=snap_masked-CR380957-processed-gene-2.12 CDS=1-1119', 'snap_masked-CR380957-processed-gene-9.128-mRNA-1_1 gene=snap_masked-CR380957-processed-gene-9.128 CDS=1-1119', 'snap_masked-CR380959-processed-gene-9.43-mRNA-1_1 gene=snap_mas…	['augustus_masked-NODE_18_length_213627_cov_46.8687_ID_9249-processed-gene-1.39-mRNA-1_1 gene=augustus_masked-NODE_18_length_213627_cov_46.8687_ID_9249-processed-gene-1.39 CDS=1-1059', 'augustus_masked-NODE_39_length_117894_cov_46.3234_ID_18803-processed-gene-0.97-mRNA-1_1 gene=augustus_masked-NODE_39_length_117894_cov_46.3234_ID_18803-processed-gene-0.97 CDS=1-1275', 'augustus_masked-NODE_3_leng…	['PHH50697.1 Zinc-type alcohol dehydrogenase-like protein C16A3.02c [Ceratocystis fimbriata CBS 114723]', 'PHH55796.1 Protein TOXD [Ceratocystis fimbriata CBS 114723]']	['XP_044661708.1 uncharacterized protein CKM354_001031900 [Cercospora kikuchii]', 'XP_044663162.1 uncharacterized protein CKM354_001172600 [Cercospora kikuchii]', 'XP_044663462.1 uncharacterized protein CKM354_001201800 [Cercospora kikuchii]', 'XP_044663955.1 uncharacterized protein CKM354_001249800 [Cercospora kikuchii]', 'XP_044652891.1 uncharacterized protein CKM354_000182100 [Cercospora kikuc…	['XP_016252464.1 hypothetical protein PV07_03808 [Cladophialophora immunda]', 'XP_016253348.1 hypothetical protein PV07_00003 [Cladophialophora immunda]', 'XP_016254732.1 hypothetical protein PV07_01292 [Cladophialophora immunda]', 'XP_016255438.1 hypothetical protein PV07_01929 [Cladophialophora immunda]', 'XP_016255748.1 hypothetical protein PV07_02222 [Cladophialophora immunda]', 'XP_016244708…	['genemark-NW_003101576.1-processed-gene-7.127-mRNA-1_1 gene=genemark-NW_003101576.1-processed-gene-7.127 CDS=1-1092', 'genemark-NW_003101578.1-processed-gene-0.46-mRNA-1_1 gene=genemark-NW_003101578.1-processed-gene-0.46 CDS=1-1092']	['RDW58487.1 putative NADPH:quinone reductase [Coleophoma crateriformis]', 'RDW87922.1 hypothetical protein BP5796_03616 [Coleophoma crateriformis]', 'RDW87924.1 hypothetical protein BP5796_03618 [Coleophoma crateriformis]', 'RDW91029.1 hypothetical protein BP5796_02194 [Coleophoma crateriformis]', 'RDW58517.1 hypothetical protein BP5796_12447 [Coleophoma crateriformis]', 'RDW59138.1 hypothetical…	['XP_053053233.1 uncharacterized protein COL516b_002205 [Colletotrichum fioriniae]', 'XP_053053457.1 uncharacterized protein COL516b_001640 [Colletotrichum fioriniae]', 'XP_053053668.1 uncharacterized protein COL516b_001855 [Colletotrichum fioriniae]', 'XP_053054033.1 uncharacterized protein COL516b_000996 [Colletotrichum fioriniae]', 'XP_053054120.1 uncharacterized protein COL516b_001086 [Collet…	['GKT62963.1 quinone oxidoreductase [Colletotrichum tofieldiae]', 'GKT63230.1 zinc-binding dehydrogenase [Colletotrichum tofieldiae]', 'GKT63421.1 gag-pol polyprotein [Colletotrichum tofieldiae]', 'GKT63483.1 zinc-binding dehydrogenase [Colletotrichum tofieldiae]', 'GKT63594.1 zinc-binding oxidoreductase [Colletotrichum tofieldiae]', 'GKT63820.1 GroES-like protein [Colletotrichum tofieldiae]', 'G…	['XP_036574151.1 zinc-binding oxidoreductase [Colletotrichum truncatum]', 'XP_036586469.1 zinc-binding dehydrogenase [Colletotrichum truncatum]', 'XP_036586520.1 zinc-binding oxidoreductase [Colletotrichum truncatum]', 'XP_036586824.1 zinc-binding oxidoreductase [Colletotrichum truncatum]', 'XP_036587184.1 zinc-binding oxidoreductase [Colletotrichum truncatum]', 'XP_036587212.1 Zinc-type alcohol …	['XP_040781168.1 GroES-like protein [Cryphonectria parasitica EP155]', 'XP_040781955.1 uncharacterized protein M406DRAFT_320600 [Cryphonectria parasitica EP155]', 'XP_040782159.1 GroES-like protein [Cryphonectria parasitica EP155]', 'XP_040782364.1 GroES-like protein [Cryphonectria parasitica EP155]', 'XP_040773588.1 GroES-like protein [Cryphonectria parasitica EP155]', 'XP_040774017.1 GroES-like…	['XP_772985.1 hypothetical protein CNBJ2610 [Cryptococcus neoformans var. neoformans B-3501A]', 'XP_776684.1 hypothetical protein CNBC1750 [Cryptococcus neoformans var. neoformans B-3501A]', 'XP_777000.1 hypothetical protein CNBB5270 [Cryptococcus neoformans var. neoformans B-3501A]', 'XP_777025.1 hypothetical protein CNBB5510 [Cryptococcus neoformans var. neoformans B-3501A]', 'XP_777591.1 hypot…	['-processed-gene-11.70-mRNA-1_1 gene=snap_masked-gi|1002316265|dbj|BCGI01000005.1|-processed-gene-11.70 CDS=1-1284', '-processed-gene-12.115-mRNA-1_1 gene=snap_masked-gi|1002316266|dbj|BCGI01000004.1|-processed-gene-12.115 CDS=1-1095', '-processed-gene-1.129-mRNA-1_1 gene=snap_masked-gi|1002316264|dbj|BCGI01000006.1|-processed-gene-1.129 CDS=1-1098', '-processed-gene-15.167-mRNA-1_1 gene=snap_ma…	['augustus_masked-NODE_103_length_17963_cov_19.3075_ID_18586-processed-gene-0.21-mRNA-1_1 gene=augustus_masked-NODE_103_length_17963_cov_19.3075_ID_18586-processed-gene-0.21 CDS=1-858', 'augustus_masked-NODE_3_length_405505_cov_16.6761_ID_5022-processed-gene-1.21-mRNA-1_1 gene=augustus_masked-NODE_3_length_405505_cov_16.6761_ID_5022-processed-gene-1.21 CDS=1-1197', 'augustus_masked-NODE_54_length…	['augustus_masked-NODE_31_length_78164_cov_22.2105_ID_61-processed-gene-0.65-mRNA-1_1 gene=augustus_masked-NODE_31_length_78164_cov_22.2105_ID_61-processed-gene-0.65 CDS=1-1014', 'snap_masked-NODE_11_length_409265_cov_25.2302_ID_21-processed-gene-3.157-mRNA-1_1 gene=snap_masked-NODE_11_length_409265_cov_25.2302_ID_21-processed-gene-3.157 CDS=1-1014', 'snap_masked-NODE_3_length_734043_cov_24.8_ID_…	['snap_masked-NODE_18_length_204943_cov_13.5429_ID_3137-processed-gene-0.83-mRNA-1_1 gene=snap_masked-NODE_18_length_204943_cov_13.5429_ID_3137-processed-gene-0.83 CDS=1-1113', 'augustus_masked-NODE_11_length_297985_cov_17.1524_ID_2860-processed-gene-0.44-mRNA-1_1 gene=augustus_masked-NODE_11_length_297985_cov_17.1524_ID_2860-processed-gene-0.44 CDS=1-1089', 'augustus_masked-NODE_24_length_56889_…	['QPG96713.1 hypothetical protein C2857_005072 [Epichloe festucae Fl1]', 'QPH02999.1 hypothetical protein C2857_007219 [Epichloe festucae Fl1]']	['augustus_masked-AE016819-processed-gene-5.103-mRNA-1_1 gene=augustus_masked-AE016819-processed-gene-5.103 CDS=1-1110']	['XP_043141360.1 uncharacterized protein ACHE_80747A [Aspergillus chevalieri]', 'XP_043132218.1 putative secondary metabolism biosynthetic enzyme [Aspergillus chevalieri]', 'XP_043131237.1 uncharacterized protein ACHE_10117S [Aspergillus chevalieri]', 'XP_043132780.1 uncharacterized protein ACHE_11660A [Aspergillus chevalieri]', 'XP_043132831.1 uncharacterized protein ACHE_11711A [Aspergillus che…	['KAH6963051.1 chaperonin 10-like protein [Fusarium avenaceum]', 'KAH6963220.1 hypothetical protein DER45DRAFT_103953 [Fusarium avenaceum]', 'KAH6963259.1 chaperonin 10-like protein [Fusarium avenaceum]', 'KAH6963261.1 chaperonin 10-like protein [Fusarium avenaceum]', 'KAH6963734.1 chaperonin 10-like protein [Fusarium avenaceum]', 'KAH6964357.1 chaperonin 10-like protein [Fusarium avenaceum]', 'K…	['QPC59230.1 hypothetical protein HYE67_001461 [Fusarium culmorum]', 'QPC59287.1 hypothetical protein HYE67_001518 [Fusarium culmorum]', 'QPC59479.1 hypothetical protein HYE67_001710 [Fusarium culmorum]', 'QPC59579.1 hypothetical protein HYE67_001810 [Fusarium culmorum]', 'QPC59670.1 hypothetical protein HYE67_001901 [Fusarium culmorum]', 'QPC57973.1 hypothetical protein HYE67_000204 [Fusarium cu…	['XP_045978206.1 chaperonin 10-like protein [Fusarium flagelliforme]', 'XP_045987934.1 uncharacterized protein B0J16DRAFT_361651 [Fusarium flagelliforme]', 'XP_045987994.1 chaperonin 10-like protein [Fusarium flagelliforme]', 'XP_045978368.1 uncharacterized protein B0J16DRAFT_351244 [Fusarium flagelliforme]', 'XP_045989250.1 chaperonin 10-like protein [Fusarium flagelliforme]', 'XP_045978564.1 ch…	['XP_023433842.1 toxD-like protein [Fusarium fujikuroi IMI 58289]', 'XP_023433866.1 related to toxD protein [Fusarium fujikuroi IMI 58289]', 'XP_023434059.1 related to toxD protein [Fusarium fujikuroi IMI 58289]', 'XP_023434076.1 uncharacterized protein FFUJ_14007 [Fusarium fujikuroi IMI 58289]', 'XP_023434456.1 related to C.carbonum toxD protein [Fusarium fujikuroi IMI 58289]', 'XP_023434893.1 r…	['KAH7257263.1 chaperonin 10-like protein [Fusarium tricinctum]', 'KAH7257875.1 chaperonin 10-like protein [Fusarium tricinctum]', 'KAH7233674.1 chaperonin 10-like protein [Fusarium tricinctum]', 'KAH7262823.1 zinc binding dehydrogenase [Fusarium tricinctum]', 'KAH7262906.1 chaperonin 10-like protein [Fusarium tricinctum]', 'KAH7233721.1 chaperonin 10-like protein [Fusarium tricinctum]', 'KAH7235…	['XP_035317993.1 Zinc-binding dehydrogenase [Geosmithia morbida]', 'XP_035323007.1 NADPH:quinone reductase or related Zn-dependent oxidoreductase [Geosmithia morbida]', 'XP_035323590.1 to quinone oxidoreductase [Geosmithia morbida]', 'XP_035324842.1 NADPH:quinone reductase or related Zn-dependent oxidoreductase [Geosmithia morbida]', 'XP_035325616.1 Alcohol dehydrogenase GroES-like domain, partia…	['XP_014169953.1 zinc alcohol dehydrogenase [Grosmannia clavigera kw1407]', 'XP_014170164.1 zinc-binding oxidoreductase [Grosmannia clavigera kw1407]', 'XP_014170566.1 alcohol dehydrogenase [Grosmannia clavigera kw1407]', 'XP_014170713.1 groes-like alcohol dehydrogenase [Grosmannia clavigera kw1407]', 'XP_014171250.1 zinc-binding oxidoreductase [Grosmannia clavigera kw1407]', 'XP_014175030.1 zinc…	['genemark-flattened_line_22-processed-gene-0.210-mRNA-1_1 gene=genemark-flattened_line_22-processed-gene-0.210 CDS=1-1236', 'genemark-flattened_line_50-processed-gene-0.85-mRNA-1_1 gene=genemark-flattened_line_50-processed-gene-0.85 CDS=1-1176']	['snap_masked-flattened_line_23-processed-gene-1.171-mRNA-1_1 gene=snap_masked-flattened_line_23-processed-gene-1.171 CDS=1-1008', 'genemark-flattened_line_55-processed-gene-0.111-mRNA-1_1 gene=genemark-flattened_line_55-processed-gene-0.111 CDS=1-1128', 'genemark-flattened_line_128-processed-gene-0.34-mRNA-1_1 gene=genemark-flattened_line_128-processed-gene-0.34 CDS=1-1266']	['KAH8676437.1 zinc-binding oxidoreductase CipB [Hymenoscyphus varicosporioides]', 'KAH8676757.1 chaperonin 10-like protein [Hymenoscyphus varicosporioides]', 'KAH8678658.1 groes-like alcohol dehydrogenase [Hymenoscyphus varicosporioides]', 'KAH8648792.1 chaperonin 10-like protein [Hymenoscyphus varicosporioides]', 'KAH8679641.1 zinc-binding oxidoreductase [Hymenoscyphus varicosporioides]', 'KAH8…	['-processed-gene-10.72-mRNA-1_1 gene=snap_masked-gi|1002316227|dbj|BCGB01000006.1|-processed-gene-10.72 CDS=1-1227', '-processed-gene-11.163-mRNA-1_1 gene=snap_masked-gi|1002316228|dbj|BCGB01000005.1|-processed-gene-11.163 CDS=1-1137', '-processed-gene-4.19-mRNA-1_1 gene=snap_masked-gi|1002316231|dbj|BCGB01000002.1|-processed-gene-4.19 CDS=1-1161', '-processed-gene-11.45-mRNA-1_1 gene=snap_maske…	['XP_049113247.1 GroES-like protein [Hypoxylon fragiforme]', 'XP_049113249.1 GroES-like protein [Hypoxylon fragiforme]', 'XP_049111922.1 GroES-like protein [Hypoxylon fragiforme]', 'XP_049113425.1 reticulon-4-interacting protein 1, mitochondrial precursor [Hypoxylon fragiforme]', 'XP_049114142.1 GroES-like protein [Hypoxylon fragiforme]', 'XP_049112154.1 oxidoreductase [Hypoxylon fragiforme]', 'X…	['KAH7008645.1 hypothetical protein EDB80DRAFT_717014 [Ilyonectria destructans]', 'KAH7008809.1 hypothetical protein EDB80DRAFT_683793 [Ilyonectria destructans]', 'KAH7008904.1 hypothetical protein EDB80DRAFT_841628 [Ilyonectria destructans]', 'KAH7009681.1 TOXD protein [Ilyonectria destructans]', 'KAH7009688.1 hypothetical protein EDB80DRAFT_891872 [Ilyonectria destructans]', 'KAH7010320.1 chape…	['augustus_masked-scaffold_10-processed-gene-4.110-mRNA-1_1 gene=augustus_masked-scaffold_10-processed-gene-4.110 CDS=1-3414', 'genemark-scaffold_10-processed-gene-4.31-mRNA-1_1 gene=genemark-scaffold_10-processed-gene-4.31 CDS=1-1161', 'genemark-scaffold_11-processed-gene-3.152-mRNA-1_1 gene=genemark-scaffold_11-processed-gene-3.152 CDS=1-1287', 'genemark-scaffold_12-processed-gene-3.85-mRNA-1_1…	['augustus_masked-NODE_41_length_87873_cov_15.2502_ID_81-processed-gene-0.125-mRNA-1_1 gene=augustus_masked-NODE_41_length_87873_cov_15.2502_ID_81-processed-gene-0.125 CDS=1-1137', 'augustus_masked-NODE_55_length_63939_cov_14.3433_ID_109-processed-gene-0.82-mRNA-1_1 gene=augustus_masked-NODE_55_length_63939_cov_14.3433_ID_109-processed-gene-0.82 CDS=1-1122', 'augustus_masked-NODE_13_length_198474…	['genemark-NODE_45_length_86809_cov_48.3845_ID_89-processed-gene-0.11-mRNA-1_1 gene=genemark-NODE_45_length_86809_cov_48.3845_ID_89-processed-gene-0.11 CDS=1-1122', 'augustus_masked-NODE_7_length_410651_cov_51.2912_ID_13-processed-gene-3.49-mRNA-1_1 gene=augustus_masked-NODE_7_length_410651_cov_51.2912_ID_13-processed-gene-3.49 CDS=1-1122', 'augustus_masked-NODE_7_length_410651_cov_51.2912_ID_13-…
OG0000013	['KFH43176.1 Heterokaryon incompatibility protein 6, OR allele-like protein [Acremonium chrysogenum ATCC 11550]', 'KFH40564.1 Heterokaryon incompatibility protein 6, OR allele-like protein [Acremonium chrysogenum ATCC 11550]', 'KFH45443.1 Heterokaryon incompatibility protein 6, OR allele-like protein [Acremonium chrysogenum ATCC 11550]', 'KFH46603.1 Heterokaryon incompatibility protein-like prote…	['XP_018388860.1 HET-domain-containing protein [Alternaria alternata]', 'XP_018389435.1 HET-domain-containing protein [Alternaria alternata]', 'XP_018390088.1 hypothetical protein CC77DRAFT_1017022 [Alternaria alternata]', 'XP_018390213.1 hypothetical protein CC77DRAFT_544803 [Alternaria alternata]', 'XP_018390277.1 hypothetical protein CC77DRAFT_547145 [Alternaria alternata]', 'XP_018379780.1 HE…		['XP_040806048.1 ankyrin, partial [Aspergillus fijiensis CBS 313.89]']	['GFF55913.1 hypothetical protein IFM58399_10191 [Aspergillus lentulus]', 'GFF39539.1 hypothetical protein IFM58399_05615 [Aspergillus lentulus]', 'GFF40304.1 hypothetical protein IFM58399_05878 [Aspergillus lentulus]', 'GFF46287.1 hypothetical protein IFM58399_07760 [Aspergillus lentulus]', 'GFF49186.1 hypothetical protein IFM58399_08492 [Aspergillus lentulus]', 'GFF49189.1 hypothetical protein …	['XP_662987.1 hypothetical protein [Aspergillus nidulans FGSC A4]', 'XP_663108.1 hypothetical protein [Aspergillus nidulans FGSC A4]']	['XP_035352307.1 HET-domain-containing protein [Aspergillus tubingensis]', 'XP_035354515.1 heterokaryon incompatibility protein-domain-containing protein [Aspergillus tubingensis]', 'XP_035355787.1 HET-domain-containing protein [Aspergillus tubingensis]', 'XP_035355788.1 HET-domain-containing protein [Aspergillus tubingensis]', 'XP_035355804.1 HET domain protein [Aspergillus tubingensis]', 'XP_03…		['KAH8721226.1 Heterokaryon incompatibility protein 6, OR allele [Beauveria bassiana]', 'KAH8709744.1 hypothetical protein HC256_009654 [Beauveria bassiana]', 'KAH8712366.1 Heterokaryon incompatibility protein 6, OR allele [Beauveria bassiana]', 'KAH8708134.1 Heterokaryon incompatibility protein 6, OR allele [Beauveria bassiana]', 'KAH8708227.1 Heterokaryon incompatibility protein 6, OR allele [B…		['PGG98801.1 hypothetical protein GX51_06597 [Blastomyces parvus]', 'PGH02631.1 hypothetical protein GX51_04514 [Blastomyces parvus]', 'PGH04264.1 hypothetical protein GX51_03609 [Blastomyces parvus]', 'PGH10251.1 hypothetical protein GX51_00006 [Blastomyces parvus]']	['XP_024551121.1 hypothetical protein BCIN_09g06850 [Botrytis cinerea B05.10]', 'XP_024551122.1 hypothetical protein BCIN_09g06850 [Botrytis cinerea B05.10]', 'XP_024551258.1 hypothetical protein BCIN_10g01750 [Botrytis cinerea B05.10]', 'XP_024552177.1 hypothetical protein BCIN_12g03230 [Botrytis cinerea B05.10]', 'XP_024552916.1 hypothetical protein BCIN_14g02500 [Botrytis cinerea B05.10]', 'XP…					['PHH55015.1 hypothetical protein CFIMG_007585RA00001 [Ceratocystis fimbriata CBS 114723]']	['XP_044661088.1 uncharacterized protein CKM354_000972100 [Cercospora kikuchii]', 'XP_044661090.1 uncharacterized protein CKM354_000972300 [Cercospora kikuchii]', 'XP_044661189.1 uncharacterized protein CKM354_000981600 [Cercospora kikuchii]', 'XP_044661371.1 uncharacterized protein CKM354_000999000 [Cercospora kikuchii]', 'XP_044661398.1 uncharacterized protein CKM354_001001700 [Cercospora kikuc…	['XP_016251977.1 hypothetical protein PV07_03358 [Cladophialophora immunda]', 'XP_016252132.1 hypothetical protein PV07_03503 [Cladophialophora immunda]', 'XP_016252385.1 hypothetical protein PV07_03734 [Cladophialophora immunda]', 'XP_016252493.1 hypothetical protein PV07_03836 [Cladophialophora immunda]', 'XP_016252504.1 hypothetical protein PV07_03846 [Cladophialophora immunda]', 'XP_016252531…		['RDW87889.1 hypothetical protein BP5796_03583 [Coleophoma crateriformis]', 'RDW91026.1 hypothetical protein BP5796_02191 [Coleophoma crateriformis]', 'RDW91514.1 hypothetical protein BP5796_02679 [Coleophoma crateriformis]', 'RDW59055.1 hypothetical protein BP5796_11979 [Coleophoma crateriformis]', 'RDW91711.1 hypothetical protein BP5796_02876 [Coleophoma crateriformis]', 'RDW91801.1 hypothetica…	['XP_053053245.1 uncharacterized protein COL516b_002217 [Colletotrichum fioriniae]', 'XP_053053247.1 uncharacterized protein COL516b_002219 [Colletotrichum fioriniae]', 'XP_053053289.1 uncharacterized protein COL516b_002264 [Colletotrichum fioriniae]', 'XP_053053470.1 uncharacterized protein COL516b_001653 [Colletotrichum fioriniae]', 'XP_053053530.1 uncharacterized protein COL516b_001715 [Collet…	['GKT63349.1 ankyrin and HET domain-containing protein [Colletotrichum tofieldiae]', 'GKT63979.1 het-domain-containing protein [Colletotrichum tofieldiae]', 'GKT63980.1 ankyrin repeat and sam domain containing protein 6 [Colletotrichum tofieldiae]', 'GKT64209.1 heterokaryon incompatibility protein [Colletotrichum tofieldiae]', 'GKT64829.1 heterokaryon incompatibility protein [Colletotrichum tofie…	['XP_036585186.1 uncharacterized protein CTRU02_04646 [Colletotrichum truncatum]', 'XP_036585187.1 heterokaryon incompatibility protein [Colletotrichum truncatum]', 'XP_036575403.1 heterokaryon incompatibility protein [Colletotrichum truncatum]', 'XP_036586778.1 heterokaryon incompatibility protein [Colletotrichum truncatum]', 'XP_036587708.1 uncharacterized protein CTRU02_02624 [Colletotrichum t…	['XP_040780880.1 uncharacterized protein M406DRAFT_335698 [Cryphonectria parasitica EP155]', 'XP_040781512.1 HET-domain-containing protein, partial [Cryphonectria parasitica EP155]', 'XP_040781993.1 uncharacterized protein M406DRAFT_247798, partial [Cryphonectria parasitica EP155]', 'XP_040782279.1 HET-domain-containing protein [Cryphonectria parasitica EP155]', 'XP_040782374.1 HET-domain-contain…								['XP_043136301.1 uncharacterized protein ACHE_40343S [Aspergillus chevalieri]', 'XP_043137359.1 uncharacterized protein ACHE_50035S [Aspergillus chevalieri]', 'XP_043137946.1 uncharacterized protein ACHE_50622A [Aspergillus chevalieri]', 'XP_043138459.1 uncharacterized protein ACHE_51135S [Aspergillus chevalieri]']	['KAH6963235.1 heterokaryon incompatibility protein-domain-containing protein [Fusarium avenaceum]', 'KAH6968131.1 heterokaryon incompatibility protein-domain-containing protein [Fusarium avenaceum]', 'KAH6949162.1 heterokaryon incompatibility protein-domain-containing protein [Fusarium avenaceum]', 'KAH6968214.1 heterokaryon incompatibility protein-domain-containing protein [Fusarium avenaceum]'…	['QPC68026.1 hypothetical protein HYE67_010257 [Fusarium culmorum]', 'QPC58881.1 hypothetical protein HYE67_001112 [Fusarium culmorum]', 'QPC69022.1 hypothetical protein HYE67_011253 [Fusarium culmorum]', 'QPC59235.1 hypothetical protein HYE67_001466 [Fusarium culmorum]', 'QPC57923.1 hypothetical protein HYE67_000154 [Fusarium culmorum]', 'QPC60028.1 hypothetical protein HYE67_002259 [Fusarium cu…	['XP_045987719.1 uncharacterized protein B0J16DRAFT_336049, partial [Fusarium flagelliforme]', 'XP_045987960.1 heterokaryon incompatibility protein-domain-containing protein [Fusarium flagelliforme]', 'XP_045987978.1 heterokaryon incompatibility protein-domain-containing protein [Fusarium flagelliforme]', 'XP_045989937.1 heterokaryon incompatibility protein-domain-containing protein [Fusarium fla…	['XP_023434222.1 HET-6OR heterokaryon incompatibility protein (het-6OR allele) [Fusarium fujikuroi IMI 58289]', 'XP_023423633.1 related to heterokaryon incompatibility protein [Fusarium fujikuroi IMI 58289]', 'XP_023435293.1 uncharacterized protein FFUJ_10103 [Fusarium fujikuroi IMI 58289]', 'XP_023435405.1 related to heterokaryon incompatibility protein (het-6OR allele) [Fusarium fujikuroi IMI 5…	['KAH7233408.1 heterokaryon incompatibility protein-domain-containing protein [Fusarium tricinctum]', 'KAH7233456.1 heterokaryon incompatibility protein-domain-containing protein [Fusarium tricinctum]', 'KAH7257667.1 heterokaryon incompatibility protein-domain-containing protein [Fusarium tricinctum]', 'KAH7257933.1 heterokaryon incompatibility protein-domain-containing protein [Fusarium tricinct…	['XP_035321513.1 uncharacterized protein GMORB2_7168 [Geosmithia morbida]']	['XP_014169354.1 heterokaryon incompatibility protein [Grosmannia clavigera kw1407]', 'XP_014168193.1 heterokaryon incompatibility protein [Grosmannia clavigera kw1407]', 'XP_014168218.1 heterokaryon incompatibility protein [Grosmannia clavigera kw1407]', 'XP_014168263.1 heterokaryon incompatibility protein [Grosmannia clavigera kw1407]', 'XP_014173296.1 heterokaryon incompatibility protein [Gros…			['KAH8648335.1 hypothetical protein BGZ60DRAFT_423157 [Hymenoscyphus varicosporioides]', 'KAH8648336.1 heterokaryon incompatibility, partial [Hymenoscyphus varicosporioides]', 'KAH8676496.1 heterokaryon incompatibility protein-domain-containing protein [Hymenoscyphus varicosporioides]', 'KAH8648784.1 heterokaryon incompatibility protein-domain-containing protein [Hymenoscyphus varicosporioides]',…		['XP_049113478.1 HET-domain-containing protein [Hypoxylon fragiforme]', 'XP_049113639.1 heterokaryon incompatibility protein-domain-containing protein [Hypoxylon fragiforme]', 'XP_049112130.1 uncharacterized protein GGS25DRAFT_509766 [Hypoxylon fragiforme]', 'XP_049114833.1 heterokaryon incompatibility protein-domain-containing protein [Hypoxylon fragiforme]', 'XP_049115058.1 HET-domain-containin…	['KAH6975568.1 hypothetical protein EDB80DRAFT_740684 [Ilyonectria destructans]', 'KAH7007064.1 heterokaryon incompatibility protein-domain-containing protein [Ilyonectria destructans]', 'KAH7007120.1 heterokaryon incompatibility protein-domain-containing protein [Ilyonectria destructans]', 'KAH7007144.1 heterokaryon incompatibility protein-domain-containing protein [Ilyonectria destructans]', 'K…
OG0000014	['KFH41443.1 putative transcriptional regulatory protein-like protein [Acremonium chrysogenum ATCC 11550]', 'KFH41716.1 putative transcriptional regulatory protein-like protein [Acremonium chrysogenum ATCC 11550]', 'KFH42657.1 putative transcriptional regulatory protein-like protein [Acremonium chrysogenum ATCC 11550]', 'KFH46199.1 putative transcriptional regulatory protein-like protein [Acremon…	['XP_018388774.1 hypothetical protein CC77DRAFT_711652 [Alternaria alternata]', 'XP_018389065.1 hypothetical protein CC77DRAFT_896747, partial [Alternaria alternata]', 'XP_018379692.1 hypothetical protein CC77DRAFT_1067084 [Alternaria alternata]', 'XP_018389854.1 hypothetical protein CC77DRAFT_520067 [Alternaria alternata]', 'XP_018379746.1 hypothetical protein CC77DRAFT_570606 [Alternaria altern…		['XP_040805120.1 uncharacterized protein BO72DRAFT_396467 [Aspergillus fijiensis CBS 313.89]', 'XP_040805633.1 C6 zinc finger domain protein [Aspergillus fijiensis CBS 313.89]', 'XP_040805709.1 uncharacterized protein BO72DRAFT_176791 [Aspergillus fijiensis CBS 313.89]', 'XP_040806187.1 putative C6 transcription factor [Aspergillus fijiensis CBS 313.89]', 'XP_040806293.1 uncharacterized protein B…	['GFF25949.1 hypothetical protein IFM58399_01228 [Aspergillus lentulus]', 'GFF26101.1 sugar transporter STL1 [Aspergillus lentulus]', 'GFF27708.1 hypothetical protein IFM58399_01770 [Aspergillus lentulus]', 'GFF32195.1 hypothetical protein IFM58399_03133 [Aspergillus lentulus]', 'GFF32399.1 hypothetical protein IFM58399_03198 [Aspergillus lentulus]', 'GFF32822.1 hypothetical protein IFM58399_0332…	['XP_050468288.1 hypothetical protein [Aspergillus nidulans FGSC A4]', 'XP_050468669.1 hypothetical protein [Aspergillus nidulans FGSC A4]', 'XP_050468740.1 hypothetical protein [Aspergillus nidulans FGSC A4]', 'XP_050466927.1 hypothetical protein [Aspergillus nidulans FGSC A4]', 'XP_050468925.1 hypothetical protein [Aspergillus nidulans FGSC A4]', 'XP_658457.1 hypothetical protein [Aspergillus n…	['XP_035361088.1 uncharacterized transcriptional regulatory protein C139.03 [Aspergillus tubingensis]', 'XP_035361339.1 C6 transcription factor [Aspergillus tubingensis]', 'XP_035362164.1 TPR-like protein [Aspergillus tubingensis]', 'XP_035352145.1 fungal-specific transcription factor domain-containing protein [Aspergillus tubingensis]', 'XP_035362443.1 Zn2Cys6 transcription factor [Aspergillus t…	['genemark-NODE_4_length_548769_cov_13.6504_ID_5975-processed-gene-1.34-mRNA-1_1 gene=genemark-NODE_4_length_548769_cov_13.6504_ID_5975-processed-gene-1.34 CDS=1-2982', 'snap_masked-NODE_12_length_355611_cov_14.0207_ID_12396-processed-gene-1.5-mRNA-1_1 gene=snap_masked-NODE_12_length_355611_cov_14.0207_ID_12396-processed-gene-1.5 CDS=1-1458']	['KAH8708787.1 Transcription factor lepE [Beauveria bassiana]', 'KAH8708792.1 Aspyridones cluster regulator apdR [Beauveria bassiana]', 'KAH8709325.1 Aurofusarin cluster transcription factor aurR2 [Beauveria bassiana]', 'KAH8709429.1 Bikaverin cluster transcription factor bik5 [Beauveria bassiana]', 'KAH8709495.1 Transcription factor lepE [Beauveria bassiana]', 'KAH8710378.1 Transcription factor …	['snap_masked-NODE_10_length_307126_cov_36.5879_ID_19-processed-gene-2.36-mRNA-1_1 gene=snap_masked-NODE_10_length_307126_cov_36.5879_ID_19-processed-gene-2.36 CDS=1-2721', 'snap_masked-NODE_5_length_573879_cov_35.9527_ID_9-processed-gene-2.95-mRNA-1_1 gene=snap_masked-NODE_5_length_573879_cov_35.9527_ID_9-processed-gene-2.95 CDS=1-2466']	['PGG99039.1 hypothetical protein GX51_06455 [Blastomyces parvus]', 'PGG99732.1 hypothetical protein GX51_06185 [Blastomyces parvus]', 'PGH00032.1 hypothetical protein GX51_06031 [Blastomyces parvus]', 'PGH01433.1 hypothetical protein GX51_05240 [Blastomyces parvus]', 'PGH02622.1 hypothetical protein GX51_04505 [Blastomyces parvus]', 'PGH03355.1 hypothetical protein GX51_04086 [Blastomyces parvus…	['XP_024551017.1 Bcbik5 [Botrytis cinerea B05.10]', 'XP_024551867.1 hypothetical protein BCIN_11g05340 [Botrytis cinerea B05.10]', 'XP_024552285.1 hypothetical protein BCIN_12g04950 [Botrytis cinerea B05.10]', 'XP_024553140.1 hypothetical protein BCIN_15g00120 [Botrytis cinerea B05.10]', 'XP_024553305.1 hypothetical protein BCIN_15g02520 [Botrytis cinerea B05.10]', 'XP_024553306.1 hypothetical pr…		['C5_03320C_A']	['snap_masked-CR380959-processed-gene-6.12-mRNA-1_1 gene=snap_masked-CR380959-processed-gene-6.12 CDS=1-2673']	['genemark-NODE_7_length_333141_cov_59.9877_ID_12630-processed-gene-0.64-mRNA-1_1 gene=genemark-NODE_7_length_333141_cov_59.9877_ID_12630-processed-gene-0.64 CDS=1-3561']	['PHH50070.1 Transcription factor vrtR1 [Ceratocystis fimbriata CBS 114723]', 'PHH51789.1 Bikaverin cluster transcription factor bik5 [Ceratocystis fimbriata CBS 114723]', 'PHH49322.1 Transcription factor lepE [Ceratocystis fimbriata CBS 114723]', 'PHH52454.1 putative transcriptional regulatory protein [Ceratocystis fimbriata CBS 114723]', 'PHH53238.1 Transcription factor yanR [Ceratocystis fimbr…	['XP_044661650.1 uncharacterized protein CKM354_001026200 [Cercospora kikuchii]', 'XP_044661861.1 uncharacterized protein CKM354_001046700 [Cercospora kikuchii]', 'XP_044662301.1 uncharacterized protein CKM354_001089600 [Cercospora kikuchii]', 'XP_044652208.1 uncharacterized protein CKM354_000115800 [Cercospora kikuchii]', 'XP_044664196.1 uncharacterized protein CKM354_001273600 [Cercospora kikuc…	['XP_016252706.1 hypothetical protein PV07_04033 [Cladophialophora immunda]', 'XP_016253152.1 hypothetical protein PV07_04447 [Cladophialophora immunda]', 'XP_016253153.1 hypothetical protein, variant [Cladophialophora immunda]', 'XP_016253237.1 hypothetical protein PV07_04524 [Cladophialophora immunda]', 'XP_016255344.1 hypothetical protein PV07_01843 [Cladophialophora immunda]', 'XP_016242043.1…	['augustus_masked-NW_003101575.1-processed-gene-1.6-mRNA-1_1 gene=augustus_masked-NW_003101575.1-processed-gene-1.6 CDS=1-2427']	['RDW59015.1 hypothetical protein BP5796_11939 [Coleophoma crateriformis]', 'RDW91575.1 hypothetical protein BP5796_02740 [Coleophoma crateriformis]', 'RDW59115.1 hypothetical protein BP5796_12039 [Coleophoma crateriformis]', 'RDW59232.1 fungal specific transcription factor-1 [Coleophoma crateriformis]', 'RDW95023.1 hypothetical protein BP5796_00786 [Coleophoma crateriformis]', 'RDW95299.1 hypoth…	['XP_053053517.1 uncharacterized protein COL516b_001701 [Colletotrichum fioriniae]', 'XP_053054212.1 uncharacterized protein COL516b_001183 [Colletotrichum fioriniae]', 'XP_053055023.1 uncharacterized protein COL516b_000433 [Colletotrichum fioriniae]', 'XP_053044366.1 uncharacterized protein COL516b_011379 [Colletotrichum fioriniae]', 'XP_053044556.1 uncharacterized protein COL516b_011274 [Collet…	['GKT63825.1 fungal specific transcription factor domain-containing protein [Colletotrichum tofieldiae]', 'GKT64649.1 fungal specific transcription factor domain-containing protein [Colletotrichum tofieldiae]', 'GKT65352.1 fungal specific transcription factor domain-containing protein [Colletotrichum tofieldiae]', 'GKT65507.1 fungal specific transcription factor [Colletotrichum tofieldiae]', 'GKT…	['XP_036584995.1 uncharacterized protein CTRU02_04964 [Colletotrichum truncatum]', 'XP_036585184.1 C6 zinc finger domain-containing protein [Colletotrichum truncatum]', 'XP_036585357.1 fungal specific transcription factor domain-containing protein [Colletotrichum truncatum]', 'XP_036585678.1 fungal specific transcription factor domain-containing protein [Colletotrichum truncatum]', 'XP_036586828.…	['XP_040781889.1 uncharacterized protein M406DRAFT_272252 [Cryphonectria parasitica EP155]', 'XP_040782112.1 uncharacterized protein M406DRAFT_245254, partial [Cryphonectria parasitica EP155]', 'XP_040782239.1 uncharacterized protein M406DRAFT_245308 [Cryphonectria parasitica EP155]', 'XP_040782369.1 uncharacterized protein M406DRAFT_67712 [Cryphonectria parasitica EP155]', 'XP_040772040.1 unchar…	['XP_773085.1 hypothetical protein CNBJ0800 [Cryptococcus neoformans var. neoformans B-3501A]', 'XP_773108.1 hypothetical protein CNBJ1030 [Cryptococcus neoformans var. neoformans B-3501A]', 'XP_773149.1 hypothetical protein CNBJ1440 [Cryptococcus neoformans var. neoformans B-3501A]', 'XP_774443.1 hypothetical protein CNBG0890 [Cryptococcus neoformans var. neoformans B-3501A]', 'XP_776898.1 hypot…	['-processed-gene-15.142-mRNA-1_1 gene=snap_masked-gi|1002316267|dbj|BCGI01000003.1|-processed-gene-15.142 CDS=1-1263', '-processed-gene-6.8-mRNA-1_1 gene=snap_masked-gi|1002316269|dbj|BCGI01000001.1|-processed-gene-6.8 CDS=1-2925']	['augustus_masked-NODE_27_length_127853_cov_16.2189_ID_7326-processed-gene-0.5-mRNA-1_1 gene=augustus_masked-NODE_27_length_127853_cov_16.2189_ID_7326-processed-gene-0.5 CDS=1-2643']	['augustus_masked-NODE_2_length_765441_cov_23.7578_ID_3-processed-gene-3.48-mRNA-1_1 gene=augustus_masked-NODE_2_length_765441_cov_23.7578_ID_3-processed-gene-3.48 CDS=1-2307', 'augustus_masked-NODE_8_length_421068_cov_22.5296_ID_15-processed-gene-3.11-mRNA-1_1 gene=augustus_masked-NODE_8_length_421068_cov_22.5296_ID_15-processed-gene-3.11 CDS=1-2514']		['QPG95103.1 hypothetical protein C2857_007678 [Epichloe festucae Fl1]', 'QPG95646.1 hypothetical protein C2857_001540 [Epichloe festucae Fl1]', 'QPG97925.1 hypothetical protein C2857_007042 [Epichloe festucae Fl1]', 'QPG99240.1 hypothetical protein C2857_001278 [Epichloe festucae Fl1]', 'QPH03844.1 hypothetical protein C2857_000227 [Epichloe festucae Fl1]', 'QPH04061.1 hypothetical protein C2857…		['XP_043132643.1 uncharacterized protein ACHE_11522A [Aspergillus chevalieri]', 'XP_043132678.1 uncharacterized protein ACHE_11558S [Aspergillus chevalieri]', 'XP_043131279.1 uncharacterized protein ACHE_10159A [Aspergillus chevalieri]', 'XP_043133001.1 uncharacterized protein ACHE_11881S [Aspergillus chevalieri]', 'XP_043134039.1 uncharacterized protein ACHE_20975S [Aspergillus chevalieri]', 'XP…	['KAH6963284.1 fungal-specific transcription factor domain-containing protein [Fusarium avenaceum]', 'KAH6964604.1 fungal-specific transcription factor domain-containing protein [Fusarium avenaceum]', 'KAH6950580.1 hypothetical protein DER45DRAFT_400582 [Fusarium avenaceum]', 'KAH6968206.1 hypothetical protein DER45DRAFT_478319 [Fusarium avenaceum]', 'KAH6968688.1 fungal-specific transcription fa…	['QPC67925.1 hypothetical protein HYE67_010156 [Fusarium culmorum]', 'QPC68020.1 hypothetical protein HYE67_010251 [Fusarium culmorum]', 'QPC68301.1 hypothetical protein HYE67_010532 [Fusarium culmorum]', 'QPC68623.1 hypothetical protein HYE67_010854 [Fusarium culmorum]', 'QPC69049.1 hypothetical protein HYE67_011280 [Fusarium culmorum]', 'QPC59263.1 hypothetical protein HYE67_001494 [Fusarium cu…	['XP_045987218.1 uncharacterized protein B0J16DRAFT_334942 [Fusarium flagelliforme]', 'XP_045988144.1 fungal-specific transcription factor domain-containing protein [Fusarium flagelliforme]', 'XP_045988250.1 fungal-specific transcription factor domain-containing protein [Fusarium flagelliforme]', 'XP_045988434.1 fungal-specific transcription factor domain-containing protein [Fusarium flagelliform…	['XP_023433642.1 uncharacterized protein FFUJ_08350 [Fusarium fujikuroi IMI 58289]', 'XP_023433867.1 related to transcription activator protein acu-15 [Fusarium fujikuroi IMI 58289]', 'XP_023433968.1 uncharacterized protein FFUJ_08173 [Fusarium fujikuroi IMI 58289]', 'XP_023434119.1 related to bikaverin cluster-transcription factor [Fusarium fujikuroi IMI 58289]', 'XP_023434799.1 uncharacterized …	['KAH7256355.1 fungal-specific transcription factor domain-containing protein [Fusarium tricinctum]', 'KAH7256538.1 hypothetical protein BKA59DRAFT_467778 [Fusarium tricinctum]', 'KAH7256540.1 hypothetical protein BKA59DRAFT_390948 [Fusarium tricinctum]', 'KAH7257416.1 fungal-specific transcription factor domain-containing protein [Fusarium tricinctum]', 'KAH7257628.1 hypothetical protein BKA59DR…	['XP_035319306.1 Fungal trans [Geosmithia morbida]', 'XP_035319314.1 Fungal trans [Geosmithia morbida]', 'XP_035320382.1 Fungal trans [Geosmithia morbida]', 'XP_035320556.1 Fungal trans [Geosmithia morbida]', 'XP_035320813.1 Fungal specific transcription factor domain [Geosmithia morbida]', 'XP_035321217.1 Fungal Zn(2)-Cys(6) binuclear cluster domain [Geosmithia morbida]', 'XP_035321218.1 Fungal …	['XP_014170187.1 hypothetical protein CMQ_7707 [Grosmannia clavigera kw1407]', 'XP_014170519.1 c6 zinc finger domain containing protein [Grosmannia clavigera kw1407]', 'XP_014171317.1 fungal specific transcription factor domain containing protein [Grosmannia clavigera kw1407]', 'XP_014171646.1 fungal specific transcription factor domain containing protein [Grosmannia clavigera kw1407]', 'XP_01417…			['KAH8676538.1 hypothetical protein BGZ60DRAFT_402806 [Hymenoscyphus varicosporioides]', 'KAH8676885.1 hypothetical protein BGZ60DRAFT_562504 [Hymenoscyphus varicosporioides]', 'KAH8679721.1 fungal-specific transcription factor domain-containing protein [Hymenoscyphus varicosporioides]', 'KAH8683132.1 hypothetical protein BGZ60DRAFT_212877 [Hymenoscyphus varicosporioides]', 'KAH8686099.1 fungal-s…		['XP_049122003.1 uncharacterized protein GGS25DRAFT_517513 [Hypoxylon fragiforme]', 'XP_049122104.1 uncharacterized protein GGS25DRAFT_65241 [Hypoxylon fragiforme]', 'XP_049113286.1 fungal-specific transcription factor domain-containing protein [Hypoxylon fragiforme]', 'XP_049113426.1 fungal-specific transcription factor domain-containing protein [Hypoxylon fragiforme]', 'XP_049114519.1 fungal-sp…	['KAH7007486.1 putative Zn(II)2Cys6 transcription factor [Ilyonectria destructans]', 'KAH6975718.1 fungal-specific transcription factor domain-containing protein [Ilyonectria destructans]', 'KAH7008657.1 fungal-specific transcription factor domain-containing protein [Ilyonectria destructans]', 'KAH7008679.1 N-terminal binuclear Zn cluster-containing protein [Ilyonectria destructans]', 'KAH7008884…
OG0000015	['KFH41892.1 Riboflavin transporter-like protein [Acremonium chrysogenum ATCC 11550]', 'KFH43293.1 Riboflavin transporter-like protein [Acremonium chrysogenum ATCC 11550]', 'KFH43509.1 transporter-like protein [Acremonium chrysogenum ATCC 11550]', 'KFH44829.1 transporter-like protein [Acremonium chrysogenum ATCC 11550]', 'KFH45234.1 transporter-like protein [Acremonium chrysogenum ATCC 11550]', '…	['XP_018389244.1 MFS general substrate transporter [Alternaria alternata]', 'XP_018379747.1 MFS general substrate transporter [Alternaria alternata]', 'XP_018390912.1 MFS general substrate transporter [Alternaria alternata]', 'XP_018391457.1 MFS general substrate transporter [Alternaria alternata]', 'XP_018391832.1 MFS general substrate transporter [Alternaria alternata]', 'XP_018391946.1 MFS gen…	['augustus_masked-NODE_18_length_260039_cov_39.3695_ID_35-processed-gene-0.88-mRNA-1_1 gene=augustus_masked-NODE_18_length_260039_cov_39.3695_ID_35-processed-gene-0.88 CDS=1-1677', 'snap_masked-NODE_22_length_207061_cov_43.0719_ID_43-processed-gene-0.26-mRNA-1_1 gene=snap_masked-NODE_22_length_207061_cov_43.0719_ID_43-processed-gene-0.26 CDS=1-1335', 'genemark-NODE_11_length_412070_cov_44.6161_ID…	['XP_040805223.1 MFS general substrate transporter [Aspergillus fijiensis CBS 313.89]', 'XP_040795852.1 MFS general substrate transporter [Aspergillus fijiensis CBS 313.89]', 'XP_040805621.1 MFS general substrate transporter [Aspergillus fijiensis CBS 313.89]', 'XP_040805769.1 MFS general substrate transporter [Aspergillus fijiensis CBS 313.89]', 'XP_040806179.1 major facilitator superfamily prot…	['GFF29192.1 probable transporter MCH4 [Aspergillus lentulus]', 'GFF30900.1 riboflavin transporter MCH5 [Aspergillus lentulus]', 'GFF31060.1 hypothetical protein IFM58399_02762 [Aspergillus lentulus]', 'GFF32192.1 hypothetical protein IFM58399_03132 [Aspergillus lentulus]', 'GFF32210.1 hypothetical protein IFM58399_03138 [Aspergillus lentulus]', 'GFF32819.1 probable transporter MCH4 [Aspergillus …	['XP_682264.1 hypothetical protein [Aspergillus nidulans FGSC A4]', 'XP_682602.1 hypothetical protein [Aspergillus nidulans FGSC A4]', 'XP_050468374.1 hypothetical protein [Aspergillus nidulans FGSC A4]', 'XP_050468872.1 transporter xtrC [Aspergillus nidulans FGSC A4]', 'XP_658132.1 hypothetical protein [Aspergillus nidulans FGSC A4]', 'XP_660350.1 hypothetical protein [Aspergillus nidulans FGSC …	['XP_035361077.1 MFS monocarboxylate transporter [Aspergillus tubingensis]', 'XP_035351164.1 monocarboxylate permease [Aspergillus tubingensis]', 'XP_035354168.1 MFS general substrate transporter [Aspergillus tubingensis]', 'XP_035354414.1 MFS monocarboxylate transporter [Aspergillus tubingensis]', 'XP_035354558.1 monocarboxylate permease [Aspergillus tubingensis]', 'XP_035354660.1 MFS monocarbox…	['genemark-NODE_29_length_119377_cov_18.1712_ID_6586-processed-gene-0.173-mRNA-1_1 gene=genemark-NODE_29_length_119377_cov_18.1712_ID_6586-processed-gene-0.173 CDS=1-1422', 'snap_masked-NODE_2_length_837960_cov_13.6015_ID_4467-processed-gene-1.14-mRNA-1_1 gene=snap_masked-NODE_2_length_837960_cov_13.6015_ID_4467-processed-gene-1.14 CDS=1-1407', 'genemark-NODE_31_length_117355_cov_12.8377_ID_6209-…	['KAH8720781.1 MFS transporter asaE [Beauveria bassiana]', 'KAH8708786.1 Aspyridones efflux protein apdF [Beauveria bassiana]', 'KAH8721406.1 Aspyridones efflux protein apdF [Beauveria bassiana]', 'KAH8708845.1 Aspyridones efflux protein apdF [Beauveria bassiana]', 'KAH8709152.1 MFS transporter asaE [Beauveria bassiana]', 'KAH8709308.1 Aspyridones efflux protein apdF [Beauveria bassiana]', 'KAH87…	['snap_masked-NODE_26_length_179169_cov_36.8649_ID_51-processed-gene-0.145-mRNA-1_1 gene=snap_masked-NODE_26_length_179169_cov_36.8649_ID_51-processed-gene-0.145 CDS=1-1446', 'snap_masked-NODE_2_length_791592_cov_36.4955_ID_3-processed-gene-4.65-mRNA-1_1 gene=snap_masked-NODE_2_length_791592_cov_36.4955_ID_3-processed-gene-4.65 CDS=1-1353', 'snap_masked-NODE_2_length_791592_cov_36.4955_ID_3-proce…	['PGG97825.1 hypothetical protein GX51_07137 [Blastomyces parvus]', 'PGG98412.1 hypothetical protein GX51_06825 [Blastomyces parvus]', 'PGG99635.1 hypothetical protein GX51_06190 [Blastomyces parvus]', 'PGH00031.1 hypothetical protein GX51_06030 [Blastomyces parvus]', 'PGH00725.1 hypothetical protein GX51_05606 [Blastomyces parvus]', 'PGH02281.1 hypothetical protein GX51_04721 [Blastomyces parvus…	['XP_024551039.1 hypothetical protein BCIN_09g05710 [Botrytis cinerea B05.10]', 'XP_024551418.1 hypothetical protein BCIN_10g04430 [Botrytis cinerea B05.10]', 'XP_024551868.1 BcmctA [Botrytis cinerea B05.10]', 'XP_001552246.1 hypothetical protein BCIN_12g03640 [Botrytis cinerea B05.10]', 'XP_001546353.1 BcmctA [Botrytis cinerea B05.10]', 'XP_001557793.1 hypothetical protein BCIN_04g06220 [Botryti…	['augustus_masked-LCTY01000003.1-processed-gene-11.114-mRNA-1_1 gene=augustus_masked-LCTY01000003.1-processed-gene-11.114 CDS=1-1485', 'maker-LCTY01000001.1-snap-gene-5.48-mRNA-1_1 gene=maker-LCTY01000001.1-snap-gene-5.48 CDS=1-1533', 'augustus_masked-LCTY01000005.1-processed-gene-11.61-mRNA-1_1 gene=augustus_masked-LCTY01000005.1-processed-gene-11.61 CDS=1-1545', 'snap_masked-LCTY01000008.1-proc…	['C4_02510W_A', 'C6_03540W_A', 'C2_02580W_A', 'C1_06510C_A']	['augustus_masked-CR380951-processed-gene-2.134-mRNA-1_1 gene=augustus_masked-CR380951-processed-gene-2.134 CDS=1-1593', 'maker-CR380955-snap-gene-9.120-mRNA-1_1 gene=maker-CR380955-snap-gene-9.120 CDS=1-3150']	['snap_masked-NODE_16_length_220024_cov_43.3811_ID_9203-processed-gene-0.118-mRNA-1_1 gene=snap_masked-NODE_16_length_220024_cov_43.3811_ID_9203-processed-gene-0.118 CDS=1-1443', 'augustus_masked-NODE_10_length_305115_cov_41.2085_ID_11868-processed-gene-0.15-mRNA-1_1 gene=augustus_masked-NODE_10_length_305115_cov_41.2085_ID_11868-processed-gene-0.15 CDS=1-1518', 'maker-NODE_19_length_192951_cov_4…	['PHH50082.1 Aspyridones efflux protein apdF [Ceratocystis fimbriata CBS 114723]', 'PHH52503.1 Aspyridones efflux protein apdF [Ceratocystis fimbriata CBS 114723]', 'PHH54700.1 Aspyridones efflux protein apdF [Ceratocystis fimbriata CBS 114723]', 'PHH56285.1 Aspyridones efflux protein apdF [Ceratocystis fimbriata CBS 114723]']	['XP_044662864.1 uncharacterized protein CKM354_001144000 [Cercospora kikuchii]', 'XP_044663270.1 uncharacterized protein CKM354_001183000 [Cercospora kikuchii]', 'XP_044663302.1 uncharacterized protein CKM354_001186200 [Cercospora kikuchii]', 'XP_044652445.1 uncharacterized protein CKM354_000138600 [Cercospora kikuchii]', 'XP_044652564.1 uncharacterized protein CKM354_000150300 [Cercospora kikuc…	['XP_016252158.1 hypothetical protein PV07_03528 [Cladophialophora immunda]', 'XP_016252159.1 hypothetical protein PV07_03529 [Cladophialophora immunda]', 'XP_016252354.1 hypothetical protein PV07_03708 [Cladophialophora immunda]', 'XP_016252815.1 hypothetical protein PV07_04129 [Cladophialophora immunda]', 'XP_016252954.1 hypothetical protein PV07_04265 [Cladophialophora immunda]', 'XP_016245278…	['genemark-NW_003101575.1-processed-gene-7.14-mRNA-1_1 gene=genemark-NW_003101575.1-processed-gene-7.14 CDS=1-1416']	['RDW91013.1 MFS general substrate transporter-65 [Coleophoma crateriformis]', 'RDW91297.1 MFS monocarboxylate transporter-like protein [Coleophoma crateriformis]', 'RDW91653.1 hypothetical protein BP5796_02818 [Coleophoma crateriformis]', 'RDW92548.1 hypothetical protein BP5796_01942 [Coleophoma crateriformis]', 'RDW56590.1 MFS transporter-9 [Coleophoma crateriformis]', 'RDW61655.1 hypothetical …	['XP_053053443.1 uncharacterized protein COL516b_001626 [Colletotrichum fioriniae]', 'XP_053053819.1 uncharacterized protein COL516b_002010 [Colletotrichum fioriniae]', 'XP_053054423.1 uncharacterized protein COL516b_001401 [Colletotrichum fioriniae]', 'XP_053054429.1 uncharacterized protein COL516b_001407 [Colletotrichum fioriniae]', 'XP_053054480.1 uncharacterized protein COL516b_001460 [Collet…	['GKT63083.1 monocarboxylate permease-like protein [Colletotrichum tofieldiae]', 'GKT63142.1 major facilitator superfamily transporter [Colletotrichum tofieldiae]', 'GKT63794.1 major facilitator superfamily transporter [Colletotrichum tofieldiae]', 'GKT64400.1 hypothetical protein ColTof3_11739 [Colletotrichum tofieldiae]', 'GKT65085.1 major facilitator superfamily transporter [Colletotrichum tof…	['XP_036575146.1 MFS monocarboxylate transporter [Colletotrichum truncatum]', 'XP_036585152.1 MFS monocarboxylate transporter [Colletotrichum truncatum]', 'XP_036585228.1 MFS monocarboxylate transporter [Colletotrichum truncatum]', 'XP_036575286.1 MFS monocarboxylate transporter [Colletotrichum truncatum]', 'XP_036587172.1 MFS monocarboxylate transporter [Colletotrichum truncatum]', 'XP_036587227…	['XP_040772208.1 MFS general substrate transporter [Cryphonectria parasitica EP155]', 'XP_040772867.1 uncharacterized protein M406DRAFT_64971 [Cryphonectria parasitica EP155]', 'XP_040772890.1 uncharacterized protein M406DRAFT_64984 [Cryphonectria parasitica EP155]', 'XP_040773205.1 MFS general substrate transporter [Cryphonectria parasitica EP155]', 'XP_040774244.1 MFS general substrate transpor…	['XP_773109.1 hypothetical protein CNBJ1040 [Cryptococcus neoformans var. neoformans B-3501A]', 'XP_777375.1 hypothetical protein CNBB1760 [Cryptococcus neoformans var. neoformans B-3501A]', 'XP_777930.1 hypothetical protein CNBA3990 [Cryptococcus neoformans var. neoformans B-3501A]']	['-processed-gene-7.77-mRNA-1_1 gene=snap_masked-gi|1002316265|dbj|BCGI01000005.1|-processed-gene-7.77 CDS=1-1410', '-processed-gene-2.34-mRNA-1_1 gene=snap_masked-gi|1002316263|dbj|BCGI01000007.1|-processed-gene-2.34 CDS=1-1443', '-processed-gene-10.41-mRNA-1_1 gene=snap_masked-gi|1002316265|dbj|BCGI01000005.1|-processed-gene-10.41 CDS=1-1551', '-processed-gene-14.113-mRNA-1_1 gene=snap_masked-g…	['maker-NODE_11_length_255631_cov_16.2989_ID_11448-snap-gene-1.237-mRNA-1_1 gene=maker-NODE_11_length_255631_cov_16.2989_ID_11448-snap-gene-1.237 CDS=1-4035', 'augustus_masked-NODE_67_length_57166_cov_15.6626_ID_8980-processed-gene-0.28-mRNA-1_1 gene=augustus_masked-NODE_67_length_57166_cov_15.6626_ID_8980-processed-gene-0.28 CDS=1-1449', 'snap_masked-NODE_79_length_46606_cov_21.8001_ID_9628-proc…	['augustus_masked-NODE_15_length_303709_cov_21.9907_ID_29-processed-gene-2.19-mRNA-1_1 gene=augustus_masked-NODE_15_length_303709_cov_21.9907_ID_29-processed-gene-2.19 CDS=1-3978', 'genemark-NODE_16_length_290319_cov_24.671_ID_31-processed-gene-0.25-mRNA-1_1 gene=genemark-NODE_16_length_290319_cov_24.671_ID_31-processed-gene-0.25 CDS=1-1338', 'augustus_masked-NODE_1_length_1396749_cov_23.5698_ID_…	['snap_masked-NODE_18_length_204943_cov_13.5429_ID_3137-processed-gene-1.130-mRNA-1_1 gene=snap_masked-NODE_18_length_204943_cov_13.5429_ID_3137-processed-gene-1.130 CDS=1-1551', 'snap_masked-NODE_1_length_1734690_cov_13.5478_ID_3616-processed-gene-2.139-mRNA-1_1 gene=snap_masked-NODE_1_length_1734690_cov_13.5478_ID_3616-processed-gene-2.139 CDS=1-1554', 'snap_masked-NODE_1_length_1734690_cov_13.…	['QPG97283.1 hypothetical protein C2857_006081 [Epichloe festucae Fl1]', 'QPG97563.1 hypothetical protein C2857_006534 [Epichloe festucae Fl1]', 'QPG94014.1 hypothetical protein C2857_004030 [Epichloe festucae Fl1]', 'QPH17880.1 hypothetical protein C2857_002794 [Epichloe festucae Fl1]']	['genemark-AE016817-processed-gene-5.118-mRNA-1_1 gene=genemark-AE016817-processed-gene-5.118 CDS=1-1485']	['XP_043131274.1 uncharacterized protein ACHE_10154S [Aspergillus chevalieri]', 'XP_043132823.1 uncharacterized protein ACHE_11703S [Aspergillus chevalieri]', 'XP_043133778.1 uncharacterized protein ACHE_20714A [Aspergillus chevalieri]', 'XP_043135337.1 uncharacterized protein ACHE_30802A [Aspergillus chevalieri]', 'XP_043136311.1 uncharacterized protein ACHE_40353S [Aspergillus chevalieri]', 'XP…	['KAH6963542.1 major facilitator superfamily domain-containing protein [Fusarium avenaceum]', 'KAH6968205.1 major facilitator superfamily domain-containing protein [Fusarium avenaceum]', 'KAH6968871.1 major facilitator superfamily domain-containing protein [Fusarium avenaceum]', 'KAH6970262.1 major facilitator superfamily domain-containing protein [Fusarium avenaceum]', 'KAH6970327.1 putative mon…	['QPC68277.1 hypothetical protein HYE67_010508 [Fusarium culmorum]', 'QPC68352.1 hypothetical protein HYE67_010583 [Fusarium culmorum]', 'QPC69050.1 hypothetical protein HYE67_011281 [Fusarium culmorum]', 'QPC58903.1 hypothetical protein HYE67_001134 [Fusarium culmorum]', 'QPC57947.1 hypothetical protein HYE67_000178 [Fusarium culmorum]', 'QPC58070.1 hypothetical protein HYE67_000301 [Fusarium cu…	['XP_045987244.1 major facilitator superfamily domain-containing protein [Fusarium flagelliforme]', 'XP_045988001.1 riboflavin transporter MCH5 [Fusarium flagelliforme]', 'XP_045988124.1 major facilitator superfamily domain-containing protein [Fusarium flagelliforme]', 'XP_045990159.1 major facilitator superfamily domain-containing protein [Fusarium flagelliforme]', 'XP_045990604.1 major facilita…	['XP_023434084.1 related to monocarboxylate transporter [Fusarium fujikuroi IMI 58289]', 'XP_023434309.1 related to monocarboxylate transporter 2 [Fusarium fujikuroi IMI 58289]', 'XP_023434458.1 related to monocarboxylate transporter 2 [Fusarium fujikuroi IMI 58289]', 'XP_023434798.1 related to monocarboxylate transporter [Fusarium fujikuroi IMI 58289]', 'XP_023434835.1 related to monocarboxylate…	['KAH7261620.1 major facilitator superfamily domain-containing protein [Fusarium tricinctum]', 'KAH7261742.1 major facilitator superfamily domain-containing protein [Fusarium tricinctum]', 'KAH7262427.1 major facilitator superfamily domain-containing protein [Fusarium tricinctum]', 'KAH7233724.1 MFS monocarboxylate transporter-like protein [Fusarium tricinctum]', 'KAH7263812.1 major facilitator s…	['XP_035320271.1 Major Facilitator Superfamily [Geosmithia morbida]', 'XP_035318153.1 MFS transporter, MCT family, solute carrier family 16 (monocarboxylic acid transporters), member 3 [Geosmithia morbida]', 'XP_035318210.1 solute carrier family 16, member [Geosmithia morbida]', 'XP_035321308.1 Major Facilitator Superfamily [Geosmithia morbida]', 'XP_035321656.1 putative arabinose efflux permease…	['XP_014168021.1 major facilitator superfamily transporter monocarboxylate [Grosmannia clavigera kw1407]', 'XP_014170626.1 major facilitator superfamily transporter monocarboxylate [Grosmannia clavigera kw1407]', 'XP_014172292.1 major facilitator superfamily transporter monocarboxylate [Grosmannia clavigera kw1407]', 'XP_014173355.1 major facilitator superfamily transporter monocarboxylate [Grosm…	['genemark-flattened_line_193-processed-gene-0.25-mRNA-1_1 gene=genemark-flattened_line_193-processed-gene-0.25 CDS=1-1422', 'genemark-flattened_line_6-processed-gene-0.87-mRNA-1_1 gene=genemark-flattened_line_6-processed-gene-0.87 CDS=1-1485', 'snap_masked-flattened_line_60-processed-gene-0.12-mRNA-1_1 gene=snap_masked-flattened_line_60-processed-gene-0.12 CDS=1-1437', 'augustus_masked-flattened…	['genemark-flattened_line_4-processed-gene-1.26-mRNA-1_1 gene=genemark-flattened_line_4-processed-gene-1.26 CDS=1-1401', 'snap_masked-flattened_line_41-processed-gene-0.155-mRNA-1_1 gene=snap_masked-flattened_line_41-processed-gene-0.155 CDS=1-1521', 'augustus_masked-flattened_line_87-processed-gene-0.9-mRNA-1_1 gene=augustus_masked-flattened_line_87-processed-gene-0.9 CDS=1-2907']	['KAH8676539.1 MFS monocarboxylate transporter-like protein, partial [Hymenoscyphus varicosporioides]', 'KAH8676550.1 major facilitator superfamily domain-containing protein [Hymenoscyphus varicosporioides]', 'KAH8678979.1 major facilitator superfamily domain-containing protein [Hymenoscyphus varicosporioides]', 'KAH8687583.1 major facilitator superfamily domain-containing protein [Hymenoscyphus …	['-processed-gene-10.147-mRNA-1_1 gene=genemark-gi|1002316227|dbj|BCGB01000006.1|-processed-gene-10.147 CDS=1-1386', '-processed-gene-1.92-mRNA-1_1 gene=snap_masked-gi|1002316228|dbj|BCGB01000005.1|-processed-gene-1.92 CDS=1-1389', '-processed-gene-6.18-mRNA-1_1 gene=snap_masked-gi|1002316229|dbj|BCGB01000004.1|-processed-gene-6.18 CDS=1-1398', '-processed-gene-2.59-mRNA-1_1 gene=snap_masked-gi|1…	['XP_049114209.1 MFS general substrate transporter [Hypoxylon fragiforme]', 'XP_049112223.1 major facilitator superfamily domain-containing protein [Hypoxylon fragiforme]', 'XP_049116843.1 MFS general substrate transporter [Hypoxylon fragiforme]', 'XP_049118018.1 MFS general substrate transporter [Hypoxylon fragiforme]', 'XP_049112601.1 MFS general substrate transporter [Hypoxylon fragiforme]', '…	['KAH7007155.1 major facilitator superfamily domain-containing protein [Ilyonectria destructans]', 'KAH7007207.1 major facilitator superfamily transporter [Ilyonectria destructans]', 'KAH7007592.1 major facilitator superfamily domain-containing protein [Ilyonectria destructans]', 'KAH7008108.1 major facilitator superfamily domain-containing protein [Ilyonectria destructans]', 'KAH7008521.1 major …	['genemark-scaffold_3-processed-gene-0.0-mRNA-1_1 gene=genemark-scaffold_3-processed-gene-0.0 CDS=1-1419', 'genemark-scaffold_3-processed-gene-3.77-mRNA-1_1 gene=genemark-scaffold_3-processed-gene-3.77 CDS=1-1509', 'genemark-scaffold_4-processed-gene-3.75-mRNA-1_1 gene=genemark-scaffold_4-processed-gene-3.75 CDS=1-1542', 'genemark-scaffold_6-processed-gene-5.122-mRNA-1_1 gene=genemark-scaffold_6-…	['augustus_masked-NODE_21_length_140081_cov_14.4428_ID_41-processed-gene-0.158-mRNA-1_1 gene=augustus_masked-NODE_21_length_140081_cov_14.4428_ID_41-processed-gene-0.158 CDS=1-1566']	['augustus_masked-NODE_29_length_141942_cov_48.375_ID_57-processed-gene-0.17-mRNA-1_1 gene=augustus_masked-NODE_29_length_141942_cov_48.375_ID_57-processed-gene-0.17 CDS=1-1533', 'augustus_masked-NODE_3_length_493441_cov_51.2922_ID_5-processed-gene-3.172-mRNA-1_1 gene=augustus_masked-NODE_3_length_493441_cov_51.2922_ID_5-processed-gene-3.172 CDS=1-1569']
OG0000016	['KFH41370.1 Transcriptional regulatory protein-like protein [Acremonium chrysogenum ATCC 11550]', 'KFH41936.1 Sterol regulatory element-binding protein-like protein [Acremonium chrysogenum ATCC 11550]', 'KFH42127.1 Sterol uptake control protein-like protein [Acremonium chrysogenum ATCC 11550]', 'KFH42358.1 Sterol uptake control protein-like protein [Acremonium chrysogenum ATCC 11550]', 'KFH43816…	['XP_018388664.1 hypothetical protein CC77DRAFT_1018069 [Alternaria alternata]', 'XP_018388718.1 hypothetical protein CC77DRAFT_707912 [Alternaria alternata]', 'XP_018388776.1 hypothetical protein CC77DRAFT_1048252 [Alternaria alternata]', 'XP_018388889.1 hypothetical protein CC77DRAFT_929748, partial [Alternaria alternata]', 'XP_018390551.1 hypothetical protein CC77DRAFT_926484 [Alternaria alter…	['augustus_masked-NODE_16_length_282022_cov_38.1116_ID_31-processed-gene-1.116-mRNA-1_1 gene=augustus_masked-NODE_16_length_282022_cov_38.1116_ID_31-processed-gene-1.116 CDS=1-2070', 'augustus_masked-NODE_2_length_1346259_cov_39.2016_ID_3-processed-gene-4.107-mRNA-1_1 gene=augustus_masked-NODE_2_length_1346259_cov_39.2016_ID_3-processed-gene-4.107 CDS=1-1842']	['XP_040804824.1 uncharacterized protein BO72DRAFT_261541 [Aspergillus fijiensis CBS 313.89]', 'XP_040805048.1 C6 finger domain protein [Aspergillus fijiensis CBS 313.89]', 'XP_040805108.1 C6 transcription factor [Aspergillus fijiensis CBS 313.89]', 'XP_040795885.1 uncharacterized protein BO72DRAFT_416072 [Aspergillus fijiensis CBS 313.89]', 'XP_040806732.1 uncharacterized protein BO72DRAFT_49121…	['GFF26128.1 hypothetical protein IFM58399_01307 [Aspergillus lentulus]', 'GFF27744.1 hypothetical protein IFM58399_01780 [Aspergillus lentulus]', 'GFF32360.1 hypothetical protein IFM58399_03183 [Aspergillus lentulus]', 'GFF35593.1 hypothetical protein IFM58399_04270 [Aspergillus lentulus]', 'GFF36857.1 C6 zinc finger domain protein [Aspergillus lentulus]', 'GFF24012.1 hypothetical protein IFM583…	['XP_050468112.1 hypothetical protein [Aspergillus nidulans FGSC A4]', 'XP_050468345.1 hypothetical protein [Aspergillus nidulans FGSC A4]', 'XP_050468543.1 hypothetical protein [Aspergillus nidulans FGSC A4]', 'XP_050468867.1 hypothetical protein [Aspergillus nidulans FGSC A4]', 'XP_050468970.1 hypothetical protein [Aspergillus nidulans FGSC A4]', 'XP_050469241.1 hypothetical protein [Aspergillu…	['XP_035361138.1 C6 finger domain protein [Aspergillus tubingensis]', 'XP_035361399.1 C6 transcription factor [Aspergillus tubingensis]', 'XP_035362421.1 phosphorylase family protein [Aspergillus tubingensis]', 'XP_035352187.1 C6 finger domain protein [Aspergillus tubingensis]', 'XP_035353133.1 C6 finger domain protein [Aspergillus tubingensis]', 'XP_035353317.1 C6 transcription factor [Aspergill…	['snap_masked-NODE_1_length_973885_cov_13.6909_ID_9548-processed-gene-7.104-mRNA-1_1 gene=snap_masked-NODE_1_length_973885_cov_13.6909_ID_9548-processed-gene-7.104 CDS=1-1620', 'augustus_masked-NODE_11_length_366296_cov_13.8376_ID_4100-processed-gene-0.81-mRNA-1_1 gene=augustus_masked-NODE_11_length_366296_cov_13.8376_ID_4100-processed-gene-0.81 CDS=1-1203', 'augustus_masked-NODE_3_length_802383_…	['KAH8720595.1 Sterol uptake control protein 2 [Beauveria bassiana]', 'KAH8721358.1 hypothetical protein HC256_001717 [Beauveria bassiana]', 'KAH8709699.1 hypothetical protein HC256_009609 [Beauveria bassiana]', 'KAH8710732.1 hypothetical protein HC256_007562 [Beauveria bassiana]', 'KAH8711377.1 Sterol uptake control protein 2 [Beauveria bassiana]', 'KAH8712421.1 hypothetical protein HC256_005615…	['maker-NODE_52_length_73906_cov_40.1028_ID_103-snap-gene-0.1-mRNA-1_1 gene=maker-NODE_52_length_73906_cov_40.1028_ID_103-snap-gene-0.1 CDS=1-1851', 'augustus_masked-NODE_8_length_436281_cov_36.7204_ID_15-processed-gene-2.32-mRNA-1_1 gene=augustus_masked-NODE_8_length_436281_cov_36.7204_ID_15-processed-gene-2.32 CDS=1-1719', 'snap_masked-NODE_8_length_436281_cov_36.7204_ID_15-processed-gene-2.66-…	['PGG98687.1 hypothetical protein GX51_06694 [Blastomyces parvus]', 'PGG99003.1 hypothetical protein GX51_06501 [Blastomyces parvus]', 'PGH00362.1 hypothetical protein GX51_05861 [Blastomyces parvus]', 'PGH00593.1 hypothetical protein GX51_05692 [Blastomyces parvus]', 'PGH01108.1 hypothetical protein GX51_05423 [Blastomyces parvus]', 'PGH02446.1 hypothetical protein GX51_04614 [Blastomyces parvus…	['XP_024550673.1 hypothetical protein BCIN_09g00790 [Botrytis cinerea B05.10]', 'XP_024550803.1 hypothetical protein BCIN_09g02700 [Botrytis cinerea B05.10]', 'XP_024550891.1 hypothetical protein BCIN_09g03960 [Botrytis cinerea B05.10]', 'XP_024552409.1 hypothetical protein BCIN_13g00070 [Botrytis cinerea B05.10]', 'XP_024552469.1 hypothetical protein BCIN_13g01180 [Botrytis cinerea B05.10]', 'XP…	['augustus_masked-LCTY01000002.1-processed-gene-13.77-mRNA-1_1 gene=augustus_masked-LCTY01000002.1-processed-gene-13.77 CDS=1-2697', 'maker-LCTY01000001.1-snap-gene-14.57-mRNA-1_1 gene=maker-LCTY01000001.1-snap-gene-14.57 CDS=1-2049']	['C3_07200C_A', 'C6_01790C_A', 'C4_00760W_A', 'C2_09460C_A', 'C1_09100W_A', 'C1_08460C_A', 'C1_01170C_A']	['maker-CR380952-snap-gene-7.124-mRNA-1_1 gene=maker-CR380952-snap-gene-7.124 CDS=1-1830', 'snap_masked-CR380949-processed-gene-1.24-mRNA-1_1 gene=snap_masked-CR380949-processed-gene-1.24 CDS=1-2766']	['genemark-NODE_24_length_174151_cov_81.0224_ID_14581-processed-gene-0.228-mRNA-1_1 gene=genemark-NODE_24_length_174151_cov_81.0224_ID_14581-processed-gene-0.228 CDS=1-2304', 'maker-NODE_47_length_96693_cov_40.1335_ID_13188-snap-gene-0.47-mRNA-1_1 gene=maker-NODE_47_length_96693_cov_40.1335_ID_13188-snap-gene-0.47 CDS=1-1668']	['PHH51630.1 Sterol uptake control protein 2 [Ceratocystis fimbriata CBS 114723]', 'PHH52257.1 Sterol uptake control protein 2 [Ceratocystis fimbriata CBS 114723]', 'PHH53080.1 hypothetical protein CFIMG_004837RA [Ceratocystis fimbriata CBS 114723]', 'PHH55132.1 hypothetical protein CFIMG_000094RA [Ceratocystis fimbriata CBS 114723]', 'PHH55453.1 Sterol uptake control protein 2 [Ceratocystis fimb…	['XP_044661476.1 uncharacterized protein CKM354_001009100 [Cercospora kikuchii]', 'XP_044661916.1 uncharacterized protein CKM354_001052000 [Cercospora kikuchii]', 'XP_044662567.1 uncharacterized protein CKM354_001115500 [Cercospora kikuchii]', 'XP_044662884.1 uncharacterized protein CKM354_001145900 [Cercospora kikuchii]', 'XP_044662980.1 uncharacterized protein CKM354_001155100 [Cercospora kikuc…	['XP_016252005.1 hypothetical protein PV07_03381 [Cladophialophora immunda]', 'XP_016252234.1 hypothetical protein PV07_03597 [Cladophialophora immunda]', 'XP_016252970.1 hypothetical protein PV07_04278 [Cladophialophora immunda]', 'XP_016253832.1 hypothetical protein PV07_00452 [Cladophialophora immunda]', 'XP_016243678.1 hypothetical protein PV07_11656 [Cladophialophora immunda]', 'XP_016243737…	['genemark-NW_003101574.1-processed-gene-2.6-mRNA-1_1 gene=genemark-NW_003101574.1-processed-gene-2.6 CDS=1-2049', 'genemark-NW_003101575.1-processed-gene-13.111-mRNA-1_1 gene=genemark-NW_003101575.1-processed-gene-13.111 CDS=1-1827', 'augustus_masked-NW_003101577.1-processed-gene-11.106-mRNA-1_1 gene=augustus_masked-NW_003101577.1-processed-gene-11.106 CDS=1-1074']	['RDW90922.1 hypothetical protein BP5796_02087 [Coleophoma crateriformis]', 'RDW91445.1 hypothetical protein BP5796_02610 [Coleophoma crateriformis]', 'RDW56353.1 hypothetical protein BP5796_13228 [Coleophoma crateriformis]', 'RDW92239.1 hypothetical protein BP5796_01633 [Coleophoma crateriformis]', 'RDW92250.1 hypothetical protein BP5796_01644 [Coleophoma crateriformis]', 'RDW92453.1 hypothetica…	['XP_053053349.1 uncharacterized protein COL516b_002326 [Colletotrichum fioriniae]', 'XP_053044136.1 uncharacterized protein COL516b_011591 [Colletotrichum fioriniae]', 'XP_053054114.1 uncharacterized protein COL516b_001080 [Colletotrichum fioriniae]', 'XP_053054482.1 uncharacterized protein COL516b_001462 [Colletotrichum fioriniae]', 'XP_053054486.1 uncharacterized protein COL516b_001466 [Collet…	['GKT63081.1 integral membrane protein [Colletotrichum tofieldiae]', 'GKT63086.1 DUF814 domain-containing protein [Colletotrichum tofieldiae]', 'GKT63472.1 C6 zinc finger protein [Colletotrichum tofieldiae]', 'GKT53770.1 C6 transcription factor [Colletotrichum tofieldiae]', 'GKT64186.1 C6 finger domain-containing protein [Colletotrichum tofieldiae]', 'GKT64361.1 c6 zinc finger domain-containing p…	['XP_036584172.1 C6 zinc finger domain protein [Colletotrichum truncatum]', 'XP_036584785.1 C6 finger domain-containing protein [Colletotrichum truncatum]', 'XP_036575333.1 C6 transcription factor [Colletotrichum truncatum]', 'XP_036586328.1 fungal Zn binuclear cluster domain-containing protein [Colletotrichum truncatum]', 'XP_036586336.1 Upc2 protein [Colletotrichum truncatum]', 'XP_036575421.1 …	['XP_040781732.1 uncharacterized protein M406DRAFT_326195 [Cryphonectria parasitica EP155]', 'XP_040781734.1 uncharacterized protein M406DRAFT_247203 [Cryphonectria parasitica EP155]', 'XP_040771009.1 uncharacterized protein M406DRAFT_269754 [Cryphonectria parasitica EP155]', 'XP_040774828.1 uncharacterized protein M406DRAFT_332314 [Cryphonectria parasitica EP155]', 'XP_040775091.1 uncharacterize…	['XP_773754.1 hypothetical protein CNBH2070 [Cryptococcus neoformans var. neoformans B-3501A]', 'XP_774528.1 hypothetical protein CNBG0240 [Cryptococcus neoformans var. neoformans B-3501A]', 'XP_772080.1 hypothetical protein CNBM2370 [Cryptococcus neoformans var. neoformans B-3501A]']	['-processed-gene-18.125-mRNA-1_1 gene=snap_masked-gi|1002316268|dbj|BCGI01000002.1|-processed-gene-18.125 CDS=1-1614', '-processed-gene-5.107-mRNA-1_1 gene=snap_masked-gi|1002316264|dbj|BCGI01000006.1|-processed-gene-5.107 CDS=1-3213', '-processed-gene-23.56-mRNA-1_1 gene=snap_masked-gi|1002316269|dbj|BCGI01000001.1|-processed-gene-23.56 CDS=1-1998']	['augustus_masked-NODE_1_length_509996_cov_15.7131_ID_4924-processed-gene-4.105-mRNA-1_1 gene=augustus_masked-NODE_1_length_509996_cov_15.7131_ID_4924-processed-gene-4.105 CDS=1-1575', 'augustus_masked-NODE_10_length_264305_cov_15.4558_ID_6033-processed-gene-1.124-mRNA-1_1 gene=augustus_masked-NODE_10_length_264305_cov_15.4558_ID_6033-processed-gene-1.124 CDS=1-1539', 'augustus_masked-NODE_21_len…	['snap_masked-NODE_19_length_261061_cov_22.5448_ID_37-processed-gene-1.166-mRNA-1_1 gene=snap_masked-NODE_19_length_261061_cov_22.5448_ID_37-processed-gene-1.166 CDS=1-1692', 'augustus_masked-NODE_3_length_734043_cov_24.8_ID_5-processed-gene-6.192-mRNA-1_1 gene=augustus_masked-NODE_3_length_734043_cov_24.8_ID_5-processed-gene-6.192 CDS=1-2019', 'augustus_masked-NODE_12_length_398490_cov_23.3519_I…	['genemark-NODE_1_length_1734690_cov_13.5478_ID_3616-processed-gene-0.107-mRNA-1_1 gene=genemark-NODE_1_length_1734690_cov_13.5478_ID_3616-processed-gene-0.107 CDS=1-1020', 'snap_masked-NODE_1_length_1734690_cov_13.5478_ID_3616-processed-gene-6.100-mRNA-1_1 gene=snap_masked-NODE_1_length_1734690_cov_13.5478_ID_3616-processed-gene-6.100 CDS=1-1953', 'snap_masked-NODE_26_length_32503_cov_21.6233_ID…	['QPG93760.1 hypothetical protein C2857_002281 [Epichloe festucae Fl1]', 'QPH00124.1 hypothetical protein C2857_003356 [Epichloe festucae Fl1]', 'QPH09658.1 hypothetical protein C2857_000569 [Epichloe festucae Fl1]']		['XP_043132146.1 uncharacterized protein ACHE_11026A [Aspergillus chevalieri]', 'XP_043141390.1 uncharacterized protein ACHE_80777S [Aspergillus chevalieri]', 'XP_043133014.1 uncharacterized protein ACHE_11894A [Aspergillus chevalieri]', 'XP_043133103.1 uncharacterized protein ACHE_20038A [Aspergillus chevalieri]', 'XP_043133764.1 uncharacterized protein ACHE_20700A [Aspergillus chevalieri]', 'XP…	['KAH6963294.1 hypothetical protein DER45DRAFT_640840 [Fusarium avenaceum]', 'KAH6964304.1 hypothetical protein DER45DRAFT_144717 [Fusarium avenaceum]', 'KAH6968053.1 hypothetical protein DER45DRAFT_545363 [Fusarium avenaceum]', 'KAH6968147.1 hypothetical protein DER45DRAFT_545493 [Fusarium avenaceum]', 'KAH6968154.1 hypothetical protein DER45DRAFT_545497 [Fusarium avenaceum]', 'KAH6968301.1 hypo…	['QPC68348.1 hypothetical protein HYE67_010579 [Fusarium culmorum]', 'QPC60398.1 hypothetical protein HYE67_002629 [Fusarium culmorum]', 'QPC60566.1 hypothetical protein HYE67_002797 [Fusarium culmorum]', 'QPC60683.1 hypothetical protein HYE67_002914 [Fusarium culmorum]', 'QPC60881.1 hypothetical protein HYE67_003112 [Fusarium culmorum]', 'QPC61320.1 hypothetical protein HYE67_003551 [Fusarium cu…	['XP_045987633.1 uncharacterized protein B0J16DRAFT_381601 [Fusarium flagelliforme]', 'XP_045987839.1 uncharacterized protein B0J16DRAFT_87117 [Fusarium flagelliforme]', 'XP_045987871.1 uncharacterized protein B0J16DRAFT_336301 [Fusarium flagelliforme]', 'XP_045987941.1 uncharacterized protein B0J16DRAFT_365681 [Fusarium flagelliforme]', 'XP_045988005.1 uncharacterized protein B0J16DRAFT_312734 […	['XP_023433686.1 uncharacterized protein FFUJ_08303 [Fusarium fujikuroi IMI 58289]', 'XP_023433846.1 related to UPC2-regulatory protein involved in control of sterol uptake [Fusarium fujikuroi IMI 58289]', 'XP_023424697.1 related to UPC2-regulatory protein involved in control of sterol uptake [Fusarium fujikuroi IMI 58289]', 'XP_023435513.1 uncharacterized protein FFUJ_09771 [Fusarium fujikuroi I…	['KAH7256307.1 hypothetical protein BKA59DRAFT_412767 [Fusarium tricinctum]', 'KAH7256725.1 hypothetical protein BKA59DRAFT_468286 [Fusarium tricinctum]', 'KAH7257268.1 hypothetical protein BKA59DRAFT_102123 [Fusarium tricinctum]', 'KAH7261584.1 hypothetical protein BKA59DRAFT_461558 [Fusarium tricinctum]', 'KAH7261845.1 hypothetical protein BKA59DRAFT_3076 [Fusarium tricinctum]', 'KAH7262431.1 h…	['XP_035319411.1 Fungal Zn(2)-Cys(6) binuclear cluster domain [Geosmithia morbida]', 'XP_035319618.1 Fungal Zn(2)-Cys(6) binuclear cluster domain [Geosmithia morbida]', 'XP_035319811.1 Fungal Zn(2)-Cys(6) binuclear cluster domain [Geosmithia morbida]', 'XP_035321174.1 Fungal Zn(2)-Cys(6) binuclear cluster domain [Geosmithia morbida]', 'XP_035325020.1 Fungal Zn(2)-Cys(6) binuclear cluster domain […	['XP_014168945.1 c6 zinc finger domain containing protein [Grosmannia clavigera kw1407]', 'XP_014168223.1 c6 zinc finger domain containing protein [Grosmannia clavigera kw1407]', 'XP_014174663.1 c6 zinc finger domain containing protein [Grosmannia clavigera kw1407]', 'XP_014168794.1 c6 zinc finger domain containing protein [Grosmannia clavigera kw1407]']	['maker-flattened_line_12-snap-gene-1.188-mRNA-1_1 gene=maker-flattened_line_12-snap-gene-1.188 CDS=1-2802']	['maker-flattened_line_11-snap-gene-1.122-mRNA-1_1 gene=maker-flattened_line_11-snap-gene-1.122 CDS=1-2769']	['KAH8674755.1 hypothetical protein BGZ60DRAFT_372678 [Hymenoscyphus varicosporioides]', 'KAH8674814.1 hypothetical protein BGZ60DRAFT_404867 [Hymenoscyphus varicosporioides]', 'KAH8679547.1 hypothetical protein BGZ60DRAFT_427880 [Hymenoscyphus varicosporioides]', 'KAH8679622.1 hypothetical protein BGZ60DRAFT_234334 [Hymenoscyphus varicosporioides]', 'KAH8684276.1 hypothetical protein BGZ60DRAFT_…	['-processed-gene-4.78-mRNA-1_1 gene=augustus_masked-gi|1002316228|dbj|BCGB01000005.1|-processed-gene-4.78 CDS=1-1863', '-processed-gene-12.35-mRNA-1_1 gene=genemark-gi|1002316229|dbj|BCGB01000004.1|-processed-gene-12.35 CDS=1-1203', '-processed-gene-10.82-mRNA-1_1 gene=snap_masked-gi|1002316230|dbj|BCGB01000003.1|-processed-gene-10.82 CDS=1-2247', '-processed-gene-5.105-mRNA-1_1 gene=augustus_ma…	['XP_049113524.1 uncharacterized protein GGS25DRAFT_501814 [Hypoxylon fragiforme]', 'XP_049115461.1 uncharacterized protein GGS25DRAFT_494216 [Hypoxylon fragiforme]', 'XP_049116525.1 uncharacterized protein GGS25DRAFT_273384 [Hypoxylon fragiforme]', 'XP_049116815.1 uncharacterized protein GGS25DRAFT_491183 [Hypoxylon fragiforme]', 'XP_049112539.1 uncharacterized protein GGS25DRAFT_526510 [Hypoxyl…	['KAH7007289.1 hypothetical protein EDB80DRAFT_684529 [Ilyonectria destructans]', 'KAH7007320.1 hypothetical protein EDB80DRAFT_456952 [Ilyonectria destructans]', 'KAH6975625.1 hypothetical protein EDB80DRAFT_900186 [Ilyonectria destructans]', 'KAH6975626.1 hypothetical protein EDB80DRAFT_658786 [Ilyonectria destructans]', 'KAH7007650.1 C6 zinc finger protein [Ilyonectria destructans]', 'KAH70087…	['genemark-scaffold_8-processed-gene-3.43-mRNA-1_1 gene=genemark-scaffold_8-processed-gene-3.43 CDS=1-2376']	['maker-NODE_24_length_133785_cov_15.8851_ID_47-snap-gene-0.2-mRNA-1_1 gene=maker-NODE_24_length_133785_cov_15.8851_ID_47-snap-gene-0.2 CDS=1-2211', 'maker-NODE_5_length_253344_cov_15.3981_ID_9-snap-gene-0.95-mRNA-1_1 gene=maker-NODE_5_length_253344_cov_15.3981_ID_9-snap-gene-0.95 CDS=1-1905']	['maker-NODE_14_length_255832_cov_91.9708_ID_27-snap-gene-1.79-mRNA-1_1 gene=maker-NODE_14_length_255832_cov_91.9708_ID_27-snap-gene-1.79 CDS=1-2139', 'maker-NODE_18_length_202460_cov_51.6658_ID_35-snap-gene-0.106-mRNA-1_1 gene=maker-NODE_18_length_202460_cov_51.6658_ID_35-snap-gene-0.106 CDS=1-2211']
OG0000017	['KFH42272.1 hypothetical protein ACRE_069980 [Acremonium chrysogenum ATCC 11550]', 'KFH43811.1 hypothetical protein ACRE_054100 [Acremonium chrysogenum ATCC 11550]', 'KFH45159.1 Sphingoid long-chain base transporter-like protein [Acremonium chrysogenum ATCC 11550]', 'KFH46824.1 Sphingoid long-chain base transporter-like protein [Acremonium chrysogenum ATCC 11550]', 'KFH46891.1 Sphingoid long-cha…	['XP_018388719.1 RTA1-domain-containing protein [Alternaria alternata]', 'XP_018388777.1 RTA1-domain-containing protein [Alternaria alternata]', 'XP_018391673.1 RTA1-domain-containing protein [Alternaria alternata]', 'XP_018379928.1 hypothetical protein CC77DRAFT_1082324 [Alternaria alternata]', 'XP_018380841.1 hypothetical protein CC77DRAFT_1024789 [Alternaria alternata]', 'XP_018382264.1 RTA1-d…	['maker-NODE_7_length_668977_cov_43.4603_ID_13-snap-gene-5.265-mRNA-1_1 gene=maker-NODE_7_length_668977_cov_43.4603_ID_13-snap-gene-5.265 CDS=1-3507']	['XP_040804816.1 RTA1 like protein [Aspergillus fijiensis CBS 313.89]', 'XP_040805106.1 putative RTM1-like protein [Aspergillus fijiensis CBS 313.89]', 'XP_040805107.1 putative RTM1-like protein [Aspergillus fijiensis CBS 313.89]', 'XP_040805431.1 RTA1-domain-containing protein [Aspergillus fijiensis CBS 313.89]', 'XP_040805532.1 RTA1 like protein [Aspergillus fijiensis CBS 313.89]', 'XP_04080569…	['GFF56255.1 sphingoid long-chain base transporter RSB1 [Aspergillus lentulus]', 'GFF26040.1 protein RTM1 [Aspergillus lentulus]', 'GFF26073.1 sphingoid long-chain base transporter RSB1 [Aspergillus lentulus]', 'GFF26146.1 protein RTM1 [Aspergillus lentulus]', 'GFF26262.1 sphingoid long-chain base transporter RSB1 [Aspergillus lentulus]', 'GFF30132.1 protein RTM1 [Aspergillus lentulus]', 'GFF3013…	['XP_682539.2 hypothetical protein [Aspergillus nidulans FGSC A4]', 'XP_050468344.1 hypothetical protein [Aspergillus nidulans FGSC A4]', 'XP_050468971.1 hypothetical protein, partial [Aspergillus nidulans FGSC A4]', 'XP_659946.1 hypothetical protein [Aspergillus nidulans FGSC A4]', 'XP_659959.1 hypothetical protein [Aspergillus nidulans FGSC A4]', 'XP_660255.1 hypothetical protein [Aspergillus n…	['XP_035361139.1 RTA1 like protein [Aspergillus tubingensis]', 'XP_035361398.1 RTA1 domain protein [Aspergillus tubingensis]', 'XP_035362145.1 RTA1-domain-containing protein [Aspergillus tubingensis]', 'XP_035362146.1 RTA1 like protein [Aspergillus tubingensis]', 'XP_035362353.1 RTA1-domain-containing protein [Aspergillus tubingensis]', 'XP_035352188.1 RTA1 domain protein [Aspergillus tubingensis…	['snap_masked-NODE_1_length_973885_cov_13.6909_ID_9548-processed-gene-0.119-mRNA-1_1 gene=snap_masked-NODE_1_length_973885_cov_13.6909_ID_9548-processed-gene-0.119 CDS=1-1002', 'snap_masked-NODE_1_length_973885_cov_13.6909_ID_9548-processed-gene-0.120-mRNA-1_1 gene=snap_masked-NODE_1_length_973885_cov_13.6909_ID_9548-processed-gene-0.120 CDS=1-1113', 'snap_masked-NODE_1_length_973885_cov_13.6909_…	['KAH8721357.1 Protein RTA1 [Beauveria bassiana]', 'KAH8709038.1 hypothetical protein HC256_008963 [Beauveria bassiana]', 'KAH8711376.1 Protein RTA1 [Beauveria bassiana]', 'KAH8713808.1 putative lipid transporter atnI [Beauveria bassiana]', 'KAH8715917.1 Sphingoid long-chain base transporter RSB1 [Beauveria bassiana]', 'KAH8717802.1 Protoporphyrin uptake protein 1 [Beauveria bassiana]', 'KAH87199…	['snap_masked-NODE_1_length_970412_cov_36.0026_ID_1-processed-gene-5.116-mRNA-1_1 gene=snap_masked-NODE_1_length_970412_cov_36.0026_ID_1-processed-gene-5.116 CDS=1-1005', 'maker-NODE_30_length_158199_cov_36.4761_ID_59-snap-gene-0.4-mRNA-1_1 gene=maker-NODE_30_length_158199_cov_36.4761_ID_59-snap-gene-0.4 CDS=1-1485', 'snap_masked-NODE_44_length_104713_cov_36.3898_ID_87-processed-gene-0.105-mRNA-1…	['PGH00363.1 hypothetical protein GX51_05862 [Blastomyces parvus]', 'PGH00592.1 hypothetical protein GX51_05691 [Blastomyces parvus]', 'PGG96137.1 hypothetical protein GX51_07974 [Blastomyces parvus]', 'PGH02766.1 hypothetical protein GX51_04500 [Blastomyces parvus]', 'PGH03029.1 hypothetical protein GX51_04347 [Blastomyces parvus]', 'PGG96270.1 hypothetical protein GX51_07906 [Blastomyces parvus…	['XP_001548739.1 hypothetical protein BCIN_08g01210 [Botrytis cinerea B05.10]', 'XP_024552470.1 hypothetical protein BCIN_13g01190 [Botrytis cinerea B05.10]', 'XP_024553120.1 hypothetical protein BCIN_14g05410 [Botrytis cinerea B05.10]', 'XP_001545827.2 hypothetical protein BCIN_09g00800 [Botrytis cinerea B05.10]', 'XP_001552703.2 hypothetical protein BCIN_02g05830 [Botrytis cinerea B05.10]', 'XP…	['augustus_masked-LCTY01000005.1-processed-gene-6.123-mRNA-1_1 gene=augustus_masked-LCTY01000005.1-processed-gene-6.123 CDS=1-1251', 'augustus_masked-LCTY01000008.1-processed-gene-4.181-mRNA-1_1 gene=augustus_masked-LCTY01000008.1-processed-gene-4.181 CDS=1-921', 'snap_masked-LCTY01000008.1-processed-gene-4.101-mRNA-1_1 gene=snap_masked-LCTY01000008.1-processed-gene-4.101 CDS=1-714', 'augustus_ma…	['C2_06470W_A', 'C2_06460W_A', 'C1_06860W_A', 'CR_09680C_A']	['snap_masked-CR380957-processed-gene-0.14-mRNA-1_1 gene=snap_masked-CR380957-processed-gene-0.14 CDS=1-1017', 'snap_masked-CR380958-processed-gene-11.5-mRNA-1_1 gene=snap_masked-CR380958-processed-gene-11.5 CDS=1-1119']	['augustus_masked-NODE_10_length_305115_cov_41.2085_ID_11868-processed-gene-1.64-mRNA-1_1 gene=augustus_masked-NODE_10_length_305115_cov_41.2085_ID_11868-processed-gene-1.64 CDS=1-1110', 'augustus_masked-NODE_1_length_544622_cov_41.6481_ID_9325-processed-gene-2.24-mRNA-1_1 gene=augustus_masked-NODE_1_length_544622_cov_41.6481_ID_9325-processed-gene-2.24 CDS=1-1425', 'augustus_masked-NODE_799_leng…	['PHH52238.1 Protein RTA1 [Ceratocystis fimbriata CBS 114723]', 'PHH53419.1 Protein RTA1 [Ceratocystis fimbriata CBS 114723]', 'PHH55122.1 Protein RTA1 [Ceratocystis fimbriata CBS 114723]']	['XP_044662149.1 uncharacterized protein CKM354_001074700 [Cercospora kikuchii]', 'XP_044662176.1 uncharacterized protein CKM354_001077400 [Cercospora kikuchii]', 'XP_044662883.1 uncharacterized protein CKM354_001145800 [Cercospora kikuchii]', 'XP_044663355.1 uncharacterized protein CKM354_001191200 [Cercospora kikuchii]', 'XP_044663356.1 uncharacterized protein CKM354_001191200 [Cercospora kikuc…	['XP_016252969.1 hypothetical protein PV07_04277 [Cladophialophora immunda]', 'XP_016243037.1 hypothetical protein PV07_11082 [Cladophialophora immunda]', 'XP_016243584.1 hypothetical protein PV07_11575 [Cladophialophora immunda]', 'XP_016243677.1 hypothetical protein PV07_11655 [Cladophialophora immunda]', 'XP_016243738.1 hypothetical protein PV07_11714 [Cladophialophora immunda]', 'XP_016243913…	['maker-NW_003101575.1-snap-gene-1.0-mRNA-1_1 gene=maker-NW_003101575.1-snap-gene-1.0 CDS=1-1758', 'genemark-NW_003101577.1-processed-gene-4.18-mRNA-1_1 gene=genemark-NW_003101577.1-processed-gene-4.18 CDS=1-1017']	['RDW58488.1 hypothetical protein BP5796_12418 [Coleophoma crateriformis]', 'RDW91597.1 hypothetical protein BP5796_02762 [Coleophoma crateriformis]', 'RDW91759.1 putative RTA1 protein [Coleophoma crateriformis]', 'RDW56354.1 hypothetical protein BP5796_13229 [Coleophoma crateriformis]', 'RDW56803.1 hypothetical protein BP5796_12870 [Coleophoma crateriformis]', 'RDW56848.1 hypothetical protein BP…	['XP_053053499.1 uncharacterized protein COL516b_001683 [Colletotrichum fioriniae]', 'XP_053053687.1 uncharacterized protein COL516b_001874 [Colletotrichum fioriniae]', 'XP_053053793.1 uncharacterized protein COL516b_001982 [Colletotrichum fioriniae]', 'XP_053054691.1 uncharacterized protein COL516b_000089 [Colletotrichum fioriniae]', 'XP_053054787.1 uncharacterized protein COL516b_000189 [Collet…	['GKT62722.1 RTA1 domain-containing protein [Colletotrichum tofieldiae]', 'GKT62848.1 sphingoid long-chain base transporter rsb1 [Colletotrichum tofieldiae]', 'GKT63406.1 RTA1 domain-containing protein [Colletotrichum tofieldiae]', 'GKT64360.1 RTA1 domain protein [Colletotrichum tofieldiae]', 'GKT65031.1 RTM1 protein [Colletotrichum tofieldiae]', 'GKT65418.1 sphingoid long-chain base transporter …	['XP_036584972.1 rta1 domain-containing protein [Colletotrichum truncatum]', 'XP_036586340.1 RTA1 domain-containing protein [Colletotrichum truncatum]', 'XP_036586385.1 RTA1 like protein [Colletotrichum truncatum]', 'XP_036586739.1 parasitic phase-specific protein psp-1 [Colletotrichum truncatum]', 'XP_036586956.1 RTA1 domain containing protein (7-aminocholesterol resistance protein) [Colletotric…	['XP_040780861.1 RTA1-domain-containing protein [Cryphonectria parasitica EP155]', 'XP_040781353.1 uncharacterized protein M406DRAFT_32933 [Cryphonectria parasitica EP155]', 'XP_040774261.1 RTA1-domain-containing protein [Cryphonectria parasitica EP155]', 'XP_040774827.1 RTA1 like protein [Cryphonectria parasitica EP155]', 'XP_040775626.1 uncharacterized protein M406DRAFT_222371, partial [Cryphon…	['XP_773558.1 hypothetical protein CNBI1720 [Cryptococcus neoformans var. neoformans B-3501A]', 'XP_774429.1 hypothetical protein CNBG0750 [Cryptococcus neoformans var. neoformans B-3501A]', 'XP_775343.1 hypothetical protein CNBE0610 [Cryptococcus neoformans var. neoformans B-3501A]', 'XP_776459.1 hypothetical protein CNBC5140 [Cryptococcus neoformans var. neoformans B-3501A]', 'XP_776460.1 hypot…	['-processed-gene-11.61-mRNA-1_1 gene=snap_masked-gi|1002316265|dbj|BCGI01000005.1|-processed-gene-11.61 CDS=1-1188', '-processed-gene-3.105-mRNA-1_1 gene=genemark-gi|1002316267|dbj|BCGI01000003.1|-processed-gene-3.105 CDS=1-900']	['augustus_masked-NODE_11_length_255631_cov_16.2989_ID_11448-processed-gene-0.56-mRNA-1_1 gene=augustus_masked-NODE_11_length_255631_cov_16.2989_ID_11448-processed-gene-0.56 CDS=1-882', 'augustus_masked-NODE_11_length_255631_cov_16.2989_ID_11448-processed-gene-1.83-mRNA-1_1 gene=augustus_masked-NODE_11_length_255631_cov_16.2989_ID_11448-processed-gene-1.83 CDS=1-888', 'augustus_masked-NODE_11_len…	['augustus_masked-NODE_16_length_290319_cov_24.671_ID_31-processed-gene-1.125-mRNA-1_1 gene=augustus_masked-NODE_16_length_290319_cov_24.671_ID_31-processed-gene-1.125 CDS=1-858', 'augustus_masked-NODE_27_length_183370_cov_23.42_ID_53-processed-gene-0.168-mRNA-1_1 gene=augustus_masked-NODE_27_length_183370_cov_23.42_ID_53-processed-gene-0.168 CDS=1-981', 'augustus_masked-NODE_28_length_124063_cov…	['snap_masked-NODE_4_length_857964_cov_14.0836_ID_1980-processed-gene-7.156-mRNA-1_1 gene=snap_masked-NODE_4_length_857964_cov_14.0836_ID_1980-processed-gene-7.156 CDS=1-939', 'snap_masked-NODE_13_length_283517_cov_16.4372_ID_2574-processed-gene-1.203-mRNA-1_1 gene=snap_masked-NODE_13_length_283517_cov_16.4372_ID_2574-processed-gene-1.203 CDS=1-1347']	['QPG96291.1 hypothetical protein C2857_003766 [Epichloe festucae Fl1]', 'QPG98053.1 hypothetical protein C2857_007194 [Epichloe festucae Fl1]', 'QPH02291.1 hypothetical protein C2857_006500 [Epichloe festucae Fl1]']		['XP_043141389.1 uncharacterized protein ACHE_80776A [Aspergillus chevalieri]', 'XP_043133102.1 uncharacterized protein ACHE_20039S [Aspergillus chevalieri]', 'XP_043133766.1 uncharacterized protein ACHE_20702S [Aspergillus chevalieri]', 'XP_043134117.1 uncharacterized protein ACHE_21053S [Aspergillus chevalieri]', 'XP_043134395.1 uncharacterized protein ACHE_21331A [Aspergillus chevalieri]', 'XP…	['KAH6964260.1 RTA1 like protein-domain-containing protein [Fusarium avenaceum]', 'KAH6968051.1 RTA1 like protein-domain-containing protein [Fusarium avenaceum]', 'KAH6968146.1 RTA1 like protein-domain-containing protein [Fusarium avenaceum]', 'KAH6968148.1 RTA1 like protein-domain-containing protein [Fusarium avenaceum]', 'KAH6968149.1 RTA1 like protein-domain-containing protein [Fusarium avenac…	['QPC68573.1 hypothetical protein HYE67_010804 [Fusarium culmorum]', 'QPC59089.1 hypothetical protein HYE67_001320 [Fusarium culmorum]', 'QPC59416.1 hypothetical protein HYE67_001647 [Fusarium culmorum]', 'QPC59823.1 hypothetical protein HYE67_002054 [Fusarium culmorum]', 'QPC60577.1 hypothetical protein HYE67_002808 [Fusarium culmorum]', 'QPC60605.1 hypothetical protein HYE67_002836 [Fusarium cu…	['XP_045987940.1 RTA-like protein [Fusarium flagelliforme]', 'XP_045988149.1 RTA1 like protein-domain-containing protein [Fusarium flagelliforme]', 'XP_045978386.1 RTA1 like protein-domain-containing protein [Fusarium flagelliforme]', 'XP_045978387.1 RTA1 like protein-domain-containing protein [Fusarium flagelliforme]', 'XP_045989508.1 RTA1 like protein-domain-containing protein [Fusarium flagell…	['XP_023433721.1 related to phospholipid-translocating ATPase [Fusarium fujikuroi IMI 58289]', 'XP_023434212.1 related to YER185w, Rta1p [Fusarium fujikuroi IMI 58289]', 'XP_023434249.1 related to RTM1 protein [Fusarium fujikuroi IMI 58289]', 'XP_023435321.1 related to Rtm1p [Fusarium fujikuroi IMI 58289]', 'XP_023435374.1 related to RTM1 protein [Fusarium fujikuroi IMI 58289]', 'XP_023435403.1 r…	['KAH7233515.1 RTA1 like protein-domain-containing protein [Fusarium tricinctum]', 'KAH7261585.1 RTA1 like protein-domain-containing protein [Fusarium tricinctum]', 'KAH7261675.1 RTA1 like protein-domain-containing protein [Fusarium tricinctum]', 'KAH7262195.1 RTA1 like protein-domain-containing protein [Fusarium tricinctum]', 'KAH7263630.1 RTA1 like protein-domain-containing protein [Fusarium tr…	['XP_035319773.1 RTA1 like protein [Geosmithia morbida]']	['XP_014171444.1 rta1 domain protein [Grosmannia clavigera kw1407]', 'XP_014173278.1 rta1 domain containing protein [Grosmannia clavigera kw1407]', 'XP_014175326.1 rta1 domain protein [Grosmannia clavigera kw1407]']	['genemark-flattened_line_92-processed-gene-0.42-mRNA-1_1 gene=genemark-flattened_line_92-processed-gene-0.42 CDS=1-1470']	['genemark-flattened_line_0-processed-gene-0.77-mRNA-1_1 gene=genemark-flattened_line_0-processed-gene-0.77 CDS=1-1029', 'genemark-flattened_line_2-processed-gene-2.94-mRNA-1_1 gene=genemark-flattened_line_2-processed-gene-2.94 CDS=1-1314', 'genemark-flattened_line_23-processed-gene-1.93-mRNA-1_1 gene=genemark-flattened_line_23-processed-gene-1.93 CDS=1-1056', 'augustus_masked-flattened_line_0-pr…	['KAH8674754.1 RTA1 like protein-domain-containing protein [Hymenoscyphus varicosporioides]', 'KAH8674813.1 RTA1 like protein-domain-containing protein, partial [Hymenoscyphus varicosporioides]', 'KAH8678857.1 RTA1 like protein-domain-containing protein [Hymenoscyphus varicosporioides]', 'KAH8679548.1 RTA1 like protein-domain-containing protein [Hymenoscyphus varicosporioides]', 'KAH8648893.1 RTA…	['-processed-gene-0.17-mRNA-1_1 gene=augustus_masked-gi|1002316225|dbj|BCGB01000008.1|-processed-gene-0.17 CDS=1-936', '-processed-gene-15.18-mRNA-1_1 gene=snap_masked-gi|1002316230|dbj|BCGB01000003.1|-processed-gene-15.18 CDS=1-1494', '-processed-gene-7.81-mRNA-1_1 gene=augustus_masked-gi|1002316231|dbj|BCGB01000002.1|-processed-gene-7.81 CDS=1-1422', '-processed-gene-4.99-mRNA-1_1 gene=snap_mas…	['XP_049122032.1 RTA1 like protein-domain-containing protein [Hypoxylon fragiforme]', 'XP_049113050.1 RTA1-domain-containing protein [Hypoxylon fragiforme]', 'XP_049113493.1 uncharacterized protein GGS25DRAFT_533604, partial [Hypoxylon fragiforme]', 'XP_049113523.1 RTA1 like protein [Hypoxylon fragiforme]', 'XP_049114575.1 RTA1 like protein-domain-containing protein [Hypoxylon fragiforme]', 'XP_0…	['KAH7006937.1 RTA1 like protein-domain-containing protein [Ilyonectria destructans]', 'KAH7007319.1 RTA1 like protein-domain-containing protein [Ilyonectria destructans]', 'KAH7007408.1 RTA1 like protein-domain-containing protein [Ilyonectria destructans]', 'KAH7007649.1 RTA1 domain-containing protein [Ilyonectria destructans]', 'KAH7007651.1 RTA1 like protein-domain-containing protein [Ilyonect…	['genemark-scaffold_2-processed-gene-8.95-mRNA-1_1 gene=genemark-scaffold_2-processed-gene-8.95 CDS=1-1026', 'genemark-scaffold_3-processed-gene-12.95-mRNA-1_1 gene=genemark-scaffold_3-processed-gene-12.95 CDS=1-1098']	['augustus_masked-NODE_4_length_283908_cov_15.1447_ID_7-processed-gene-1.173-mRNA-1_1 gene=augustus_masked-NODE_4_length_283908_cov_15.1447_ID_7-processed-gene-1.173 CDS=1-1176', 'augustus_masked-NODE_4_length_283908_cov_15.1447_ID_7-processed-gene-1.174-mRNA-1_1 gene=augustus_masked-NODE_4_length_283908_cov_15.1447_ID_7-processed-gene-1.174 CDS=1-1014']	['maker-NODE_29_length_141942_cov_48.375_ID_57-augustus-gene-0.116-mRNA-1_1 gene=maker-NODE_29_length_141942_cov_48.375_ID_57-augustus-gene-0.116 CDS=1-1971', 'augustus_masked-NODE_92_length_26129_cov_47.8916_ID_183-processed-gene-0.32-mRNA-1_1 gene=augustus_masked-NODE_92_length_26129_cov_47.8916_ID_183-processed-gene-0.32 CDS=1-1128']
OG0000018	['KFH41369.1 Short-chain dehydrogenase-like protein [Acremonium chrysogenum ATCC 11550]', 'KFH40363.1 putative oxidoreductase-like protein [Acremonium chrysogenum ATCC 11550]', 'KFH42527.1 putative oxidoreductase-like protein [Acremonium chrysogenum ATCC 11550]', 'KFH45646.1 putative oxidoreductase-like protein [Acremonium chrysogenum ATCC 11550]', 'KFH46674.1 putative oxidoreductase-like protein…	['XP_018388964.1 NAD(P)-binding protein [Alternaria alternata]', 'XP_018389114.1 retinol dehydrogenase 13 [Alternaria alternata]', 'XP_018389213.1 NAD(P)-binding protein [Alternaria alternata]', 'XP_018390409.1 short-chain dehydrogenase [Alternaria alternata]', 'XP_018390450.1 NAD(P)-binding protein [Alternaria alternata]', 'XP_018390732.1 NAD(P)-binding protein [Alternaria alternata]', 'XP_01839…	['augustus_masked-NODE_27_length_114979_cov_45.4315_ID_53-processed-gene-0.102-mRNA-1_1 gene=augustus_masked-NODE_27_length_114979_cov_45.4315_ID_53-processed-gene-0.102 CDS=1-1011', 'augustus_masked-NODE_27_length_114979_cov_45.4315_ID_53-processed-gene-0.104-mRNA-1_1 gene=augustus_masked-NODE_27_length_114979_cov_45.4315_ID_53-processed-gene-0.104 CDS=1-990']	['XP_040805032.1 NAD(P)-binding protein [Aspergillus fijiensis CBS 313.89]', 'XP_040806742.1 NAD(P)-binding protein [Aspergillus fijiensis CBS 313.89]', 'XP_040795012.1 NAD(P)-binding protein [Aspergillus fijiensis CBS 313.89]', 'XP_040797495.1 retinol dehydrogenase 12 [Aspergillus fijiensis CBS 313.89]', 'XP_040795072.1 NAD(P)-binding protein [Aspergillus fijiensis CBS 313.89]', 'XP_040797639.1 …	['GFF31142.1 short-chain dehydrogenase [Aspergillus lentulus]', 'GFF31236.1 WW domain-containing oxidoreductase [Aspergillus lentulus]', 'GFF38447.1 short-chain dehydrogenase TIC 32, chloroplastic [Aspergillus lentulus]', 'GFF38548.1 retinol dehydrogenase 13 [Aspergillus lentulus]', 'GFF39174.1 uncharacterized oxidoreductase C736.13 [Aspergillus lentulus]', 'GFF41281.1 putative oxidoreductase [As…	['XP_050466918.1 hypothetical protein [Aspergillus nidulans FGSC A4]', 'XP_050468428.1 protein pkfC [Aspergillus nidulans FGSC A4]', 'XP_659387.1 hypothetical protein [Aspergillus nidulans FGSC A4]', 'XP_050467344.1 hypothetical protein [Aspergillus nidulans FGSC A4]', 'XP_660417.1 hypothetical protein [Aspergillus nidulans FGSC A4]', 'XP_050467389.1 hypothetical protein [Aspergillus nidulans FGS…	['XP_035361181.1 short-chain dehydrogenase/reductase [Aspergillus tubingensis]', 'XP_035362318.1 short-chain dehydrogenase [Aspergillus tubingensis]', 'XP_035362395.1 short-chain dehydrogenase [Aspergillus tubingensis]', 'XP_035352184.1 short-chain dehydrogenase [Aspergillus tubingensis]', 'XP_035352294.1 short-chain dehydrogenase [Aspergillus tubingensis]', 'XP_035352460.1 short-chain dehydrogen…	['snap_masked-NODE_15_length_296595_cov_15.8974_ID_8048-processed-gene-1.140-mRNA-1_1 gene=snap_masked-NODE_15_length_296595_cov_15.8974_ID_8048-processed-gene-1.140 CDS=1-978', 'snap_masked-NODE_9_length_416299_cov_13.227_ID_6419-processed-gene-2.66-mRNA-1_1 gene=snap_masked-NODE_9_length_416299_cov_13.227_ID_6419-processed-gene-2.66 CDS=1-969']	['KAH8712340.1 putative oxidoreductase bli-4, mitochondrial [Beauveria bassiana]', 'KAH8713768.1 putative oxidoreductase [Beauveria bassiana]', 'KAH8717977.1 putative oxidoreductase [Beauveria bassiana]']	['snap_masked-NODE_19_length_213996_cov_36.8084_ID_37-processed-gene-0.42-mRNA-1_1 gene=snap_masked-NODE_19_length_213996_cov_36.8084_ID_37-processed-gene-0.42 CDS=1-945', 'snap_masked-NODE_12_length_291457_cov_35.5689_ID_23-processed-gene-1.230-mRNA-1_1 gene=snap_masked-NODE_12_length_291457_cov_35.5689_ID_23-processed-gene-1.230 CDS=1-948', 'snap_masked-NODE_6_length_536151_cov_35.7945_ID_11-pr…	['PGG95895.1 hypothetical protein GX51_08074 [Blastomyces parvus]', 'PGH01194.1 hypothetical protein GX51_05390 [Blastomyces parvus]', 'PGH02996.1 hypothetical protein GX51_04314 [Blastomyces parvus]', 'PGH05695.1 hypothetical protein GX51_02855 [Blastomyces parvus]', 'PGH07480.1 hypothetical protein GX51_01781 [Blastomyces parvus]', 'PGH09817.1 hypothetical protein GX51_00504 [Blastomyces parvus…	['XP_024551324.1 hypothetical protein BCIN_10g02930 [Botrytis cinerea B05.10]', 'XP_024551681.1 hypothetical protein BCIN_11g02210 [Botrytis cinerea B05.10]', 'XP_024552753.1 hypothetical protein BCIN_14g00490 [Botrytis cinerea B05.10]', 'XP_024552754.1 hypothetical protein BCIN_14g00490 [Botrytis cinerea B05.10]', 'XP_001545809.1 hypothetical protein BCIN_14g04930 [Botrytis cinerea B05.10]', 'XP…	['augustus_masked-LCTY01000007.1-processed-gene-5.78-mRNA-1_1 gene=augustus_masked-LCTY01000007.1-processed-gene-5.78 CDS=1-990']	['C2_04330C_A', 'C4_02660W_A', 'C3_03210W_A', 'C1_01620C_A']	['snap_masked-CR380956-processed-gene-5.127-mRNA-1_1 gene=snap_masked-CR380956-processed-gene-5.127 CDS=1-1029', 'snap_masked-CR380957-processed-gene-9.120-mRNA-1_1 gene=snap_masked-CR380957-processed-gene-9.120 CDS=1-981']	['augustus_masked-NODE_21_length_185132_cov_46.8926_ID_9748-processed-gene-0.187-mRNA-1_1 gene=augustus_masked-NODE_21_length_185132_cov_46.8926_ID_9748-processed-gene-0.187 CDS=1-972', 'augustus_masked-NODE_29_length_156251_cov_85.5209_ID_12929-processed-gene-0.6-mRNA-1_1 gene=augustus_masked-NODE_29_length_156251_cov_85.5209_ID_12929-processed-gene-0.6 CDS=1-1053', 'maker-NODE_5_length_371884_c…	['PHH53966.1 putative oxidoreductase [Ceratocystis fimbriata CBS 114723]', 'PHH49999.1 Retinol dehydrogenase 11 [Ceratocystis fimbriata CBS 114723]']	['XP_044661970.1 uncharacterized protein CKM354_001057300 [Cercospora kikuchii]', 'XP_044663822.1 uncharacterized protein CKM354_001236700 [Cercospora kikuchii]', 'XP_044652824.1 uncharacterized protein CKM354_000175700 [Cercospora kikuchii]', 'XP_044653750.1 uncharacterized protein CKM354_000265300 [Cercospora kikuchii]', 'XP_044653809.1 uncharacterized protein CKM354_000270900 [Cercospora kikuc…	['XP_016252414.1 hypothetical protein PV07_03757 [Cladophialophora immunda]', 'XP_016254282.1 hypothetical protein PV07_00866 [Cladophialophora immunda]', 'XP_016255275.1 hypothetical protein PV07_01782 [Cladophialophora immunda]', 'XP_016255689.1 hypothetical protein PV07_02169 [Cladophialophora immunda]', 'XP_016243997.1 hypothetical protein PV07_11957 [Cladophialophora immunda]', 'XP_016244119…	['genemark-NW_003101573.1-processed-gene-5.74-mRNA-1_1 gene=genemark-NW_003101573.1-processed-gene-5.74 CDS=1-993']	['RDW91563.1 hypothetical protein BP5796_02728 [Coleophoma crateriformis]', 'RDW91603.1 hypothetical protein BP5796_02768 [Coleophoma crateriformis]', 'RDW91750.1 hypothetical protein BP5796_01144 [Coleophoma crateriformis]', 'RDW91838.1 hypothetical protein BP5796_01232 [Coleophoma crateriformis]', 'RDW59083.1 NAD(P)-binding protein [Coleophoma crateriformis]', 'RDW59111.1 hypothetical protein B…	['XP_053053165.1 uncharacterized protein COL516b_002136 [Colletotrichum fioriniae]', 'XP_053053603.1 uncharacterized protein COL516b_001789 [Colletotrichum fioriniae]', 'XP_053053654.1 uncharacterized protein COL516b_001841 [Colletotrichum fioriniae]', 'XP_053054496.1 uncharacterized protein COL516b_001476 [Colletotrichum fioriniae]', 'XP_053044565.1 uncharacterized protein COL516b_011283 [Collet…	['GKT62755.1 WW domain-containing oxidoreductase [Colletotrichum tofieldiae]', 'GKT62809.1 short-chain dehydrogenase/reductase family oxidoreductase [Colletotrichum tofieldiae]', 'GKT62919.1 short-chain dehydrogenase [Colletotrichum tofieldiae]', 'GKT63071.1 short-chain dehydrogenase/reductase family [Colletotrichum tofieldiae]', 'GKT63309.1 short-chain dehydrogenase protein [Colletotrichum tofie…	['XP_036575297.1 retinol dehydrogenase [Colletotrichum truncatum]', 'XP_036586072.1 putative short-chain dehydrogenase [Colletotrichum truncatum]', 'XP_036586758.1 retinol dehydrogenase [Colletotrichum truncatum]', 'XP_036586852.1 short-chain dehydrogenase reductase family [Colletotrichum truncatum]', 'XP_036588035.1 ww domain-containing oxidoreductase [Colletotrichum truncatum]', 'XP_036588052.1…	['XP_040780870.1 NAD(P)-binding protein [Cryphonectria parasitica EP155]', 'XP_040781230.1 NAD(P)-binding protein [Cryphonectria parasitica EP155]', 'XP_040771891.1 uncharacterized protein M406DRAFT_64022 [Cryphonectria parasitica EP155]', 'XP_040772041.1 retinol dehydrogenase 13 [Cryphonectria parasitica EP155]', 'XP_040772229.1 NAD(P)-binding protein [Cryphonectria parasitica EP155]', 'XP_04077…	['XP_773541.1 hypothetical protein CNBI1550 [Cryptococcus neoformans var. neoformans B-3501A]']	['-processed-gene-1.13-mRNA-1_1 gene=snap_masked-gi|1002316266|dbj|BCGI01000004.1|-processed-gene-1.13 CDS=1-981', '-processed-gene-17.37-mRNA-1_1 gene=snap_masked-gi|1002316268|dbj|BCGI01000002.1|-processed-gene-17.37 CDS=1-984', '-processed-gene-1.54-mRNA-1_1 gene=snap_masked-gi|1002316265|dbj|BCGI01000005.1|-processed-gene-1.54 CDS=1-987']	['augustus_masked-NODE_23_length_175574_cov_15.6038_ID_6752-processed-gene-0.98-mRNA-1_1 gene=augustus_masked-NODE_23_length_175574_cov_15.6038_ID_6752-processed-gene-0.98 CDS=1-969', 'augustus_masked-NODE_7_length_296361_cov_15.7858_ID_5257-processed-gene-0.83-mRNA-1_1 gene=augustus_masked-NODE_7_length_296361_cov_15.7858_ID_5257-processed-gene-0.83 CDS=1-987']	['maker-NODE_15_length_303709_cov_21.9907_ID_29-snap-gene-1.56-mRNA-1_1 gene=maker-NODE_15_length_303709_cov_21.9907_ID_29-snap-gene-1.56 CDS=1-3840', 'augustus_masked-NODE_15_length_303709_cov_21.9907_ID_29-processed-gene-2.35-mRNA-1_1 gene=augustus_masked-NODE_15_length_303709_cov_21.9907_ID_29-processed-gene-2.35 CDS=1-975', 'augustus_masked-NODE_7_length_449235_cov_25.4959_ID_13-processed-gen…	['snap_masked-NODE_3_length_1038804_cov_12.7237_ID_1581-processed-gene-6.93-mRNA-1_1 gene=snap_masked-NODE_3_length_1038804_cov_12.7237_ID_1581-processed-gene-6.93 CDS=1-1008', 'snap_masked-NODE_6_length_797504_cov_13.4927_ID_1893-processed-gene-6.176-mRNA-1_1 gene=snap_masked-NODE_6_length_797504_cov_13.4927_ID_1893-processed-gene-6.176 CDS=1-1005']	['QPG94962.1 hypothetical protein C2857_007428 [Epichloe festucae Fl1]', 'QPH15618.1 hypothetical protein C2857_000074 [Epichloe festucae Fl1]']	['augustus_masked-AE016814-processed-gene-1.75-mRNA-1_1 gene=augustus_masked-AE016814-processed-gene-1.75 CDS=1-984']	['XP_043141286.1 uncharacterized protein ACHE_80673S [Aspergillus chevalieri]', 'XP_043132988.1 uncharacterized protein ACHE_11868S [Aspergillus chevalieri]', 'XP_043133175.1 uncharacterized protein ACHE_20111S [Aspergillus chevalieri]', 'XP_043133228.1 uncharacterized protein ACHE_20164A [Aspergillus chevalieri]', 'XP_043133872.1 uncharacterized protein ACHE_20808A [Aspergillus chevalieri]', 'XP…	['KAH6963358.1 hypothetical protein DER45DRAFT_517777 [Fusarium avenaceum]', 'KAH6968155.1 short-chain dehydrogenase [Fusarium avenaceum]', 'KAH6950653.1 hypothetical protein DER45DRAFT_619179 [Fusarium avenaceum]', 'KAH6968925.1 hypothetical protein DER45DRAFT_600691 [Fusarium avenaceum]', 'KAH6969444.1 hypothetical protein DER45DRAFT_622168 [Fusarium avenaceum]', 'KAH6951289.1 hypothetical prot…	['QPC59264.1 hypothetical protein HYE67_001495 [Fusarium culmorum]', 'QPC59362.1 hypothetical protein HYE67_001593 [Fusarium culmorum]', 'QPC59576.1 hypothetical protein HYE67_001807 [Fusarium culmorum]', 'QPC59891.1 hypothetical protein HYE67_002122 [Fusarium culmorum]', 'QPC59892.1 hypothetical protein HYE67_002123 [Fusarium culmorum]', 'QPC60536.1 hypothetical protein HYE67_002767 [Fusarium cu…	['XP_045988012.1 uncharacterized protein B0J16DRAFT_312741 [Fusarium flagelliforme]', 'XP_045988147.1 uncharacterized protein B0J16DRAFT_1241 [Fusarium flagelliforme]', 'XP_045978404.1 uncharacterized protein B0J16DRAFT_406509 [Fusarium flagelliforme]', 'XP_045977331.1 uncharacterized protein B0J16DRAFT_351408 [Fusarium flagelliforme]', 'XP_045978609.1 uncharacterized protein B0J16DRAFT_348368 [F…	['XP_023433840.1 related to reductases [Fusarium fujikuroi IMI 58289]', 'XP_023434595.1 Bli-4-like alcohol dehydrogenase [Fusarium fujikuroi IMI 58289]', 'XP_023434878.1 related to reductases [Fusarium fujikuroi IMI 58289]', 'XP_023434978.1 Bli-4-like alcohol dehydrogenase [Fusarium fujikuroi IMI 58289]', 'XP_023434982.1 related to Oxidoreductase, short-chain dehydrogenase [Fusarium fujikuroi IMI…	['KAH7257692.1 hypothetical protein BKA59DRAFT_119095 [Fusarium tricinctum]', 'KAH7262479.1 hypothetical protein BKA59DRAFT_550803 [Fusarium tricinctum]', 'KAH7263004.1 hypothetical protein BKA59DRAFT_464901 [Fusarium tricinctum]', 'KAH7235640.1 hypothetical protein BKA59DRAFT_444767 [Fusarium tricinctum]', 'KAH7236543.1 hypothetical protein BKA59DRAFT_446137 [Fusarium tricinctum]', 'KAH7238054.1…	['XP_035320339.1 Short-chain dehydrogenase [Geosmithia morbida]', 'XP_035323381.1 Short-chain dehydrogenase [Geosmithia morbida]', 'XP_035324390.1 Short-chain dehydrogenase [Geosmithia morbida]', 'XP_035325082.1 Short-chain dehydrogenase, partial [Geosmithia morbida]']	['XP_014168210.1 short chain dehydrogenase reductase [Grosmannia clavigera kw1407]', 'XP_014171262.1 short chain dehydrogenase reductase [Grosmannia clavigera kw1407]', 'XP_014172462.1 short chain dehydrogenase reductase [Grosmannia clavigera kw1407]', 'XP_014168755.1 short chain dehydrogenase reductase [Grosmannia clavigera kw1407]']	['genemark-flattened_line_28-processed-gene-0.89-mRNA-1_1 gene=genemark-flattened_line_28-processed-gene-0.89 CDS=1-1077', 'genemark-flattened_line_116-processed-gene-0.22-mRNA-1_1 gene=genemark-flattened_line_116-processed-gene-0.22 CDS=1-1035']	['maker-flattened_line_68-snap-gene-0.0-mRNA-1_1 gene=maker-flattened_line_68-snap-gene-0.0 CDS=1-2013', 'maker-flattened_line_68-snap-gene-0.1-mRNA-1_1 gene=maker-flattened_line_68-snap-gene-0.1 CDS=1-2013', 'genemark-flattened_line_73-processed-gene-0.78-mRNA-1_1 gene=genemark-flattened_line_73-processed-gene-0.78 CDS=1-1062']	['KAH8676530.1 putative short-chain dehydrogenase [Hymenoscyphus varicosporioides]', 'KAH8676576.1 short-chain dehydrogenase [Hymenoscyphus varicosporioides]', 'KAH8676578.1 hypothetical protein BGZ60DRAFT_402883 [Hymenoscyphus varicosporioides]', 'KAH8679044.1 hypothetical protein BGZ60DRAFT_370989 [Hymenoscyphus varicosporioides]', 'KAH8679637.1 putative short-chain dehydrogenase [Hymenoscyphus…	['-snap-gene-18.60-mRNA-1_1 gene=maker-gi|1002316231|dbj|BCGB01000002.1|-snap-gene-18.60 CDS=1-1743', '-processed-gene-1.66-mRNA-1_1 gene=snap_masked-gi|1002316225|dbj|BCGB01000008.1|-processed-gene-1.66 CDS=1-1026']	['XP_049122096.1 retinol dehydrogenase 13 [Hypoxylon fragiforme]', 'XP_049113441.1 NAD(P)-binding protein [Hypoxylon fragiforme]', 'XP_049114999.1 NAD(P)-binding protein [Hypoxylon fragiforme]', 'XP_049115673.1 NAD(P)-binding protein [Hypoxylon fragiforme]', 'XP_049115846.1 NAD(P)-binding protein [Hypoxylon fragiforme]', 'XP_049116266.1 NAD(P)-binding protein [Hypoxylon fragiforme]', 'XP_04911633…	['KAH7006905.1 hypothetical protein EDB80DRAFT_880429 [Ilyonectria destructans]', 'KAH7007520.1 hypothetical protein EDB80DRAFT_893802 [Ilyonectria destructans]', 'KAH7007608.1 hypothetical protein EDB80DRAFT_752166 [Ilyonectria destructans]', 'KAH6975717.1 hypothetical protein EDB80DRAFT_829821 [Ilyonectria destructans]', 'KAH7009900.1 hypothetical protein EDB80DRAFT_763102 [Ilyonectria destruct…	['genemark-scaffold_1-processed-gene-8.57-mRNA-1_1 gene=genemark-scaffold_1-processed-gene-8.57 CDS=1-960', 'snap_masked-scaffold_1-processed-gene-8.158-mRNA-1_1 gene=snap_masked-scaffold_1-processed-gene-8.158 CDS=1-1695']	['augustus_masked-NODE_52_length_68061_cov_14.8597_ID_103-processed-gene-0.102-mRNA-1_1 gene=augustus_masked-NODE_52_length_68061_cov_14.8597_ID_103-processed-gene-0.102 CDS=1-1035', 'augustus_masked-NODE_60_length_57602_cov_17.475_ID_119-processed-gene-0.57-mRNA-1_1 gene=augustus_masked-NODE_60_length_57602_cov_17.475_ID_119-processed-gene-0.57 CDS=1-987']	['augustus_masked-NODE_1_length_513399_cov_49.1939_ID_1-processed-gene-4.16-mRNA-1_1 gene=augustus_masked-NODE_1_length_513399_cov_49.1939_ID_1-processed-gene-4.16 CDS=1-1014', 'augustus_masked-NODE_3_length_493441_cov_51.2922_ID_5-processed-gene-3.111-mRNA-1_1 gene=augustus_masked-NODE_3_length_493441_cov_51.2922_ID_5-processed-gene-3.111 CDS=1-867']
OG0000019	['KFH44061.1 FAD-dependent urate hydroxylase-like protein [Acremonium chrysogenum ATCC 11550]', 'KFH44392.1 Salicylate hydroxylase-like protein [Acremonium chrysogenum ATCC 11550]', 'KFH46194.1 3-hydroxybenzoate 6-hydroxylase-like protein [Acremonium chrysogenum ATCC 11550]', 'KFH48328.1 6-hydroxynicotinate 3-monooxygenase-like protein [Acremonium chrysogenum ATCC 11550]', 'KFH48404.1 6-hydroxyni…	['XP_018389432.1 mannitol 1-phosphate dehydrogenase [Alternaria alternata]', 'XP_018389745.1 mannitol 1-phosphate dehydrogenase [Alternaria alternata]', 'XP_018390025.1 FAD/NAD(P)-binding domain-containing protein [Alternaria alternata]', 'XP_018390329.1 putative salicylate hydroxylase [Alternaria alternata]', 'XP_018391395.1 FAD/NAD(P)-binding domain-containing protein [Alternaria alternata]', '…	['augustus_masked-NODE_12_length_398974_cov_37.4773_ID_23-processed-gene-1.45-mRNA-1_1 gene=augustus_masked-NODE_12_length_398974_cov_37.4773_ID_23-processed-gene-1.45 CDS=1-1251']	['XP_040804870.1 FAD/NAD(P)-binding domain-containing protein [Aspergillus fijiensis CBS 313.89]', 'XP_040805182.1 FAD/NAD(P)-binding domain-containing protein [Aspergillus fijiensis CBS 313.89]', 'XP_040805347.1 FAD dependent oxidoreductase [Aspergillus fijiensis CBS 313.89]', 'XP_040796406.1 FAD/NAD(P)-binding domain-containing protein [Aspergillus fijiensis CBS 313.89]', 'XP_040796666.1 salicy…	['GFF26718.1 hypothetical protein IFM58399_01497 [Aspergillus lentulus]', 'GFF29662.1 3-hydroxybenzoate 6-hydroxylase 1 [Aspergillus lentulus]', 'GFF29761.1 6-hydroxynicotinate 3-monooxygenase [Aspergillus lentulus]', 'GFF30067.1 hypothetical protein IFM58399_02467 [Aspergillus lentulus]', 'GFF35324.1 hypothetical protein IFM58399_04173 [Aspergillus lentulus]', 'GFF37128.1 hypothetical protein IF…	['XP_682430.1 hypothetical protein [Aspergillus nidulans FGSC A4]', 'XP_050468936.1 hypothetical protein [Aspergillus nidulans FGSC A4]', 'XP_657751.1 protein mdpD [Aspergillus nidulans FGSC A4]', 'XP_658134.1 hypothetical protein [Aspergillus nidulans FGSC A4]', 'XP_658637.1 protein afoD [Aspergillus nidulans FGSC A4]', 'XP_659485.2 hypothetical protein [Aspergillus nidulans FGSC A4]', 'XP_65963…	['XP_035361091.1 salicylate hydroxylase [Aspergillus tubingensis]', 'XP_035361347.1 salicylate hydroxylase [Aspergillus tubingensis]', 'XP_035361393.1 salicylate 1-monooxygenase SalA [Aspergillus tubingensis]', 'XP_035361522.1 FAD binding domain protein [Aspergillus tubingensis]', 'XP_035362050.1 FAD binding domain protein [Aspergillus tubingensis]', 'XP_035362321.1 FAD/NAD(P)-binding domain-cont…		['KAH8709500.1 FAD-dependent monooxygenase OpS4 [Beauveria bassiana]', 'KAH8710657.1 FAD-dependent monooxygenase OpS4 [Beauveria bassiana]', 'KAH8713100.1 FAD-dependent monooxygenase OpS4 [Beauveria bassiana]', 'KAH8714948.1 FAD-dependent monooxygenase OpS4 [Beauveria bassiana]', 'KAH8716041.1 FAD-dependent monooxygenase OpS4 [Beauveria bassiana]', 'KAH8716042.1 FAD-dependent monooxygenase OpS4 […		['PGG97854.1 hypothetical protein GX51_07096 [Blastomyces parvus]', 'PGH00356.1 hypothetical protein GX51_05855 [Blastomyces parvus]', 'PGH02629.1 hypothetical protein GX51_04512 [Blastomyces parvus]', 'PGH03838.1 salicylate hydroxylase [Blastomyces parvus]', 'PGH05531.1 hypothetical protein GX51_02869 [Blastomyces parvus]', 'PGH08213.1 salicylate hydroxylase [Blastomyces parvus]']	['XP_024550553.1 hypothetical protein BCIN_08g06240 [Botrytis cinerea B05.10]', 'XP_024550805.1 hypothetical protein BCIN_09g02730 [Botrytis cinerea B05.10]', 'XP_024552282.1 hypothetical protein BCIN_12g04900 [Botrytis cinerea B05.10]', 'XP_024552340.1 hypothetical protein BCIN_12g05670 [Botrytis cinerea B05.10]', 'XP_024553538.1 hypothetical protein BCIN_15g05320 [Botrytis cinerea B05.10]', 'XP…				['maker-NODE_17_length_219174_cov_45.1481_ID_10526-snap-gene-0.133-mRNA-1_1 gene=maker-NODE_17_length_219174_cov_45.1481_ID_10526-snap-gene-0.133 CDS=1-2340', 'augustus_masked-NODE_29_length_156251_cov_85.5209_ID_12929-processed-gene-0.9-mRNA-1_1 gene=augustus_masked-NODE_29_length_156251_cov_85.5209_ID_12929-processed-gene-0.9 CDS=1-1269']	['PHH53000.1 FAD-dependent monooxygenase OpS4 [Ceratocystis fimbriata CBS 114723]', 'PHH49738.1 FAD-dependent urate hydroxylase [Ceratocystis fimbriata CBS 114723]']	['XP_044652031.1 uncharacterized protein CKM354_000098800 [Cercospora kikuchii]', 'XP_044661221.1 uncharacterized protein CKM354_000984800 [Cercospora kikuchii]', 'XP_044661387.1 uncharacterized protein CKM354_001000600 [Cercospora kikuchii]', 'XP_044661407.1 uncharacterized protein CKM354_001002500 [Cercospora kikuchii]', 'XP_044661421.1 uncharacterized protein CKM354_001003700 [Cercospora kikuc…	['XP_016252175.1 hypothetical protein PV07_03545 [Cladophialophora immunda]', 'XP_016252228.1 hypothetical protein PV07_03593 [Cladophialophora immunda]', 'XP_016252333.1 hypothetical protein PV07_03687 [Cladophialophora immunda]', 'XP_016252519.1 hypothetical protein PV07_03857 [Cladophialophora immunda]', 'XP_016252591.1 hypothetical protein PV07_03927 [Cladophialophora immunda]', 'XP_016253035…	['genemark-NW_003101571.1-processed-gene-0.42-mRNA-1_1 gene=genemark-NW_003101571.1-processed-gene-0.42 CDS=1-1251']	['RDW87852.1 hypothetical protein BP5796_03546 [Coleophoma crateriformis]', 'RDW58500.1 hypothetical protein BP5796_12430 [Coleophoma crateriformis]', 'RDW91710.1 hypothetical protein BP5796_02875 [Coleophoma crateriformis]', 'RDW91765.1 salicylate hydroxylase-1 [Coleophoma crateriformis]', 'RDW59218.1 hypothetical protein BP5796_12142 [Coleophoma crateriformis]', 'RDW94881.1 hypothetical protein…	['XP_053053341.1 uncharacterized protein COL516b_002317 [Colletotrichum fioriniae]', 'XP_053053639.1 uncharacterized protein COL516b_001825 [Colletotrichum fioriniae]', 'XP_053053871.1 uncharacterized protein COL516b_002064 [Colletotrichum fioriniae]', 'XP_053054288.1 uncharacterized protein COL516b_001262 [Colletotrichum fioriniae]', 'XP_053054625.1 uncharacterized protein COL516b_000021 [Collet…	['GKT62901.1 FAD binding domain protein [Colletotrichum tofieldiae]', 'GKT63377.1 FAD-binding domain protein [Colletotrichum tofieldiae]', 'GKT63378.1 FAD-binding domain protein [Colletotrichum tofieldiae]', 'GKT64015.1 putative salicylate hydroxylase protein [Colletotrichum tofieldiae]', 'GKT64947.1 FAD binding domain-containing protein [Colletotrichum tofieldiae]', 'GKT64957.1 salicylate hydrox…	['XP_036575153.1 FAD binding domain protein [Colletotrichum truncatum]', 'XP_036585595.1 FAD binding domain protein [Colletotrichum truncatum]', 'XP_036575409.1 putative salicylate hydroxylase [Colletotrichum truncatum]', 'XP_036588074.1 uncharacterized protein CTRU02_02086 [Colletotrichum truncatum]', 'XP_036588389.1 3-hydroxybenzoate 6-hydroxylase 1 [Colletotrichum truncatum]', 'XP_036589771.1 …	['XP_040780984.1 FAD/NAD(P)-binding domain-containing protein [Cryphonectria parasitica EP155]', 'XP_040771899.1 FAD/NAD(P)-binding domain-containing protein [Cryphonectria parasitica EP155]', 'XP_040771930.1 putative salicylate hydroxylase [Cryphonectria parasitica EP155]', 'XP_040770939.1 uncharacterized protein M406DRAFT_297286 [Cryphonectria parasitica EP155]', 'XP_040782115.1 uncharacterized…	['XP_774144.1 hypothetical protein CNBG4440 [Cryptococcus neoformans var. neoformans B-3501A]', 'XP_774911.1 hypothetical protein CNBF0760 [Cryptococcus neoformans var. neoformans B-3501A]', 'XP_777027.1 hypothetical protein CNBB5530 [Cryptococcus neoformans var. neoformans B-3501A]', 'XP_777683.1 hypothetical protein CNBA8030 [Cryptococcus neoformans var. neoformans B-3501A]']		['augustus_masked-NODE_3_length_405505_cov_16.6761_ID_5022-processed-gene-1.9-mRNA-1_1 gene=augustus_masked-NODE_3_length_405505_cov_16.6761_ID_5022-processed-gene-1.9 CDS=1-1260']		['snap_masked-NODE_12_length_294024_cov_13.3353_ID_2811-processed-gene-1.185-mRNA-1_1 gene=snap_masked-NODE_12_length_294024_cov_13.3353_ID_2811-processed-gene-1.185 CDS=1-1341', 'snap_masked-NODE_8_length_473764_cov_15.914_ID_3315-processed-gene-0.52-mRNA-1_1 gene=snap_masked-NODE_8_length_473764_cov_15.914_ID_3315-processed-gene-0.52 CDS=1-1227']	['QPG95261.1 hypothetical protein C2857_007917 [Epichloe festucae Fl1]', 'QPG95441.1 hypothetical protein C2857_000675 [Epichloe festucae Fl1]', 'QPG95442.1 hypothetical protein C2857_000679 [Epichloe festucae Fl1]', 'QPG96932.1 hypothetical protein C2857_005504 [Epichloe festucae Fl1]', 'QPG94033.1 hypothetical protein C2857_004225 [Epichloe festucae Fl1]', 'QPG94300.1 hypothetical protein C2857…		['XP_043132293.1 uncharacterized protein ACHE_11173A [Aspergillus chevalieri]', 'XP_043132827.1 uncharacterized protein ACHE_11707A [Aspergillus chevalieri]', 'XP_043134198.1 uncharacterized protein ACHE_21134A [Aspergillus chevalieri]', 'XP_043134551.1 uncharacterized protein ACHE_30016A [Aspergillus chevalieri]', 'XP_043134622.1 uncharacterized protein ACHE_30087A [Aspergillus chevalieri]', 'XP…	['KAH6964682.1 hypothetical protein DER45DRAFT_602178 [Fusarium avenaceum]', 'KAH6969254.1 hypothetical protein DER45DRAFT_497449 [Fusarium avenaceum]', 'KAH6969471.1 hypothetical protein DER45DRAFT_600951 [Fusarium avenaceum]', 'KAH6950926.1 hypothetical protein DER45DRAFT_588044 [Fusarium avenaceum]', 'KAH6950956.1 hypothetical protein DER45DRAFT_649424 [Fusarium avenaceum]', 'KAH6951707.1 hypo…	['QPC68883.1 hypothetical protein HYE67_011114 [Fusarium culmorum]', 'QPC68884.1 hypothetical protein HYE67_011115 [Fusarium culmorum]', 'QPC68885.1 hypothetical protein HYE67_011116 [Fusarium culmorum]', 'QPC69169.1 hypothetical protein HYE67_011400 [Fusarium culmorum]', 'QPC57782.1 hypothetical protein HYE67_000013 [Fusarium culmorum]', 'QPC59717.1 hypothetical protein HYE67_001948 [Fusarium cu…	['XP_045987814.1 uncharacterized protein B0J16DRAFT_361611 [Fusarium flagelliforme]', 'XP_045987891.1 uncharacterized protein B0J16DRAFT_370013 [Fusarium flagelliforme]', 'XP_045990625.1 uncharacterized protein B0J16DRAFT_298771 [Fusarium flagelliforme]', 'XP_045978857.1 uncharacterized protein B0J16DRAFT_274062 [Fusarium flagelliforme]', 'XP_045978898.1 uncharacterized protein B0J16DRAFT_404303 …	['XP_023434075.1 related to salicylate 1-monooxygenase [Fusarium fujikuroi IMI 58289]', 'XP_023434991.1 related to salicylate hydroxylase [Fusarium fujikuroi IMI 58289]', 'XP_023435211.1 related to salicylate hydroxylase [Fusarium fujikuroi IMI 58289]', 'XP_023436213.1 related to salicylate hydroxylase [Fusarium fujikuroi IMI 58289]', 'XP_023436284.1 related to salicylate 1-monooxygenase [Fusariu…	['KAH7257976.1 hypothetical protein BKA59DRAFT_491418 [Fusarium tricinctum]', 'KAH7258001.1 hypothetical protein BKA59DRAFT_523454 [Fusarium tricinctum]', 'KAH7262808.1 hypothetical protein BKA59DRAFT_464613 [Fusarium tricinctum]', 'KAH7263031.1 hypothetical protein BKA59DRAFT_540499 [Fusarium tricinctum]', 'KAH7235399.1 hypothetical protein BKA59DRAFT_406091 [Fusarium tricinctum]', 'KAH7235412.1…	['XP_035320149.1 salicylate hydroxylase [Geosmithia morbida]', 'XP_035320572.1 salicylate hydroxylase, partial [Geosmithia morbida]', 'XP_035324523.1 salicylate hydroxylase [Geosmithia morbida]']	['XP_014170350.1 mannitol 1-phosphate dehydrogenase [Grosmannia clavigera kw1407]', 'XP_014170387.1 FAD-binding domain containing protein [Grosmannia clavigera kw1407]', 'XP_014171008.1 salicylate hydroxylase [Grosmannia clavigera kw1407]', 'XP_014171568.1 protein toxd [Grosmannia clavigera kw1407]', 'XP_014171799.1 salicylate hydroxylase [Grosmannia clavigera kw1407]', 'XP_014171803.1 salicylate…			['KAH8676586.1 hypothetical protein BGZ60DRAFT_526026 [Hymenoscyphus varicosporioides]', 'KAH8676635.1 hypothetical protein BGZ60DRAFT_447047 [Hymenoscyphus varicosporioides]', 'KAH8679510.1 hypothetical protein BGZ60DRAFT_467666 [Hymenoscyphus varicosporioides]', 'KAH8679620.1 hypothetical protein BGZ60DRAFT_524833 [Hymenoscyphus varicosporioides]', 'KAH8680062.1 putative MAK1-like monooxygenase…		['XP_049122097.1 FAD/NAD(P)-binding domain-containing protein [Hypoxylon fragiforme]', 'XP_049113599.1 putative monooxygenase [Hypoxylon fragiforme]', 'XP_049114065.1 salicylate hydroxylase [Hypoxylon fragiforme]', 'XP_049114231.1 FAD/NAD(P)-binding domain-containing protein [Hypoxylon fragiforme]', 'XP_049114251.1 FAD/NAD(P)-binding domain-containing protein [Hypoxylon fragiforme]', 'XP_04911487…	['KAH7007049.1 salicylate hydroxylase [Ilyonectria destructans]', 'KAH7007052.1 hypothetical protein EDB80DRAFT_684302 [Ilyonectria destructans]', 'KAH7007657.1 hypothetical protein EDB80DRAFT_684874 [Ilyonectria destructans]', 'KAH7008879.1 hypothetical protein EDB80DRAFT_574424 [Ilyonectria destructans]', 'KAH7009742.1 hypothetical protein EDB80DRAFT_763030 [Ilyonectria destructans]', 'KAH70098…
OG0000020	['KFH41335.1 Lovastatin nonaketide synthase-like protein [Acremonium chrysogenum ATCC 11550]', 'KFH42117.1 Nonribosomal peptide synthetase-like protein [Acremonium chrysogenum ATCC 11550]', 'KFH42871.1 Nonribosomal peptide synthetase-like protein [Acremonium chrysogenum ATCC 11550]', 'KFH40504.1 Nonribosomal peptide synthetase-like protein [Acremonium chrysogenum ATCC 11550]', 'KFH43187.1 Lovasta…	['XP_018378724.1 ketoacyl-synt-domain-containing protein [Alternaria alternata]', 'XP_018389923.1 polyketide synthase PksA [Alternaria alternata]', 'XP_018390239.1 hypothetical protein CC77DRAFT_1081963 [Alternaria alternata]', 'XP_018390240.1 ketoacyl-synt-domain-containing protein [Alternaria alternata]', 'XP_018391073.1 ketoacyl-synt-domain-containing protein [Alternaria alternata]', 'XP_01837…		['XP_040804841.1 polyketide synthase [Aspergillus fijiensis CBS 313.89]', 'XP_040805492.1 KR-domain-containing protein [Aspergillus fijiensis CBS 313.89]', 'XP_040805602.1 putative polyketide synthase [Aspergillus fijiensis CBS 313.89]', 'XP_040805986.1 polyketide synthase [Aspergillus fijiensis CBS 313.89]', 'XP_040806022.1 6-methylsalicylic acid synthase [Aspergillus fijiensis CBS 313.89]', 'XP…	['GFF55925.1 nonribosomal peptide synthetase 14 [Aspergillus lentulus]', 'GFF29092.1 lovastatin diketide synthase LovF [Aspergillus lentulus]', 'GFF29885.1 lovastatin diketide synthase LovF [Aspergillus lentulus]', 'GFF34814.1 lovastatin diketide synthase LovF [Aspergillus lentulus]', 'GFF23728.1 hypothetical protein IFM58399_00410 [Aspergillus lentulus]', 'GFF36960.1 lovastatin diketide synthase…	['XP_682274.1 hypothetical protein [Aspergillus nidulans FGSC A4]', 'XP_682486.2 hypothetical protein [Aspergillus nidulans FGSC A4]', 'XP_050468055.1 sterigmatocystin biosynthesis polyketide synthase stcA [Aspergillus nidulans FGSC A4]', 'XP_657754.1 protein mdpG [Aspergillus nidulans FGSC A4]', 'XP_658127.1 protein pkdA [Aspergillus nidulans FGSC A4]', 'XP_658638.1 protein afoE [Aspergillus nid…	['XP_035352011.1 polyketide synthase [Aspergillus tubingensis]', 'XP_035361378.1 fatty acid synthase S-acetyltransferase [Aspergillus tubingensis]', 'XP_035361405.1 putative polyketide synthase [Aspergillus tubingensis]', 'XP_035361458.1 polyketide synthase [Aspergillus tubingensis]', 'XP_035361483.1 polyketide synthase [Aspergillus tubingensis]', 'XP_035361699.1 polyketide synthase [Aspergillus …		['KAH8720274.1 Highly reducing polyketide synthase gloL [Beauveria bassiana]', 'KAH8720366.1 Highly reducing polyketide synthase gloL [Beauveria bassiana]', 'KAH8720367.1 Highly reducing polyketide synthase gloL [Beauveria bassiana]', 'KAH8709656.1 Highly reducing polyketide synthase gloL [Beauveria bassiana]', 'KAH8710402.1 Conidial yellow pigment biosynthesis polyketide synthase [Beauveria bass…		['PGH10329.1 hypothetical protein GX51_00086 [Blastomyces parvus]', 'PGH10452.1 hypothetical protein GX51_00211 [Blastomyces parvus]']	['XP_024551085.1 hypothetical protein BCIN_09g06360 [Botrytis cinerea B05.10]', 'XP_024552768.1 Bcpks1 [Botrytis cinerea B05.10]', 'XP_024552769.1 Bcpks1 [Botrytis cinerea B05.10]', 'XP_024552825.1 Bcpks11 [Botrytis cinerea B05.10]', 'XP_024553753.1 Bcpks14 [Botrytis cinerea B05.10]', 'XP_024554043.1 Bcpks16 [Botrytis cinerea B05.10]', 'XP_024554044.1 Bcpks16 [Botrytis cinerea B05.10]', 'XP_00155…					['PHH52128.1 Conidial pigment polyketide synthase alb1 [Ceratocystis fimbriata CBS 114723]', 'PHH49683.1 Highly reducing polyketide synthase azaB [Ceratocystis fimbriata CBS 114723]']	['XP_044652025.1 uncharacterized protein CKM354_000098300 [Cercospora kikuchii]', 'XP_044661220.1 uncharacterized protein CKM354_000984700 [Cercospora kikuchii]', 'XP_044661389.1 uncharacterized protein CKM354_001000800 [Cercospora kikuchii]', 'XP_044661508.1 uncharacterized protein CKM354_001012200 [Cercospora kikuchii]', 'XP_044662217.1 uncharacterized protein CKM354_001081500 [Cercospora kikuc…	['XP_016252887.1 hypothetical protein PV07_04200 [Cladophialophora immunda]', 'XP_016244504.1 hypothetical protein PV07_10015 [Cladophialophora immunda]', 'XP_016242670.1 hypothetical protein PV07_12338 [Cladophialophora immunda]', 'XP_016249711.1 hypothetical protein PV07_05308 [Cladophialophora immunda]']		['RDW90908.1 hypothetical protein BP5796_02073 [Coleophoma crateriformis]', 'RDW91779.1 polyketide synthase-nonribosomal peptide synthetase [Coleophoma crateriformis]', 'RDW91966.1 hypothetical protein BP5796_01360 [Coleophoma crateriformis]', 'RDW92310.1 hypothetical protein BP5796_01704 [Coleophoma crateriformis]', 'RDW95260.1 hypothetical protein BP5796_01023 [Coleophoma crateriformis]', 'RDW6…	['XP_053053607.1 uncharacterized protein COL516b_001793 [Colletotrichum fioriniae]', 'XP_053053611.1 uncharacterized protein COL516b_001797 [Colletotrichum fioriniae]', 'XP_053044137.1 uncharacterized protein COL516b_011592 [Colletotrichum fioriniae]', 'XP_053053701.1 uncharacterized protein COL516b_001888 [Colletotrichum fioriniae]', 'XP_053054296.1 uncharacterized protein COL516b_001270 [Collet…	['GKT52671.1 polyketide synthase [Colletotrichum tofieldiae]', 'GKT62852.1 polyketide synthase [Colletotrichum tofieldiae]', 'GKT52672.1 polyketide synthase [Colletotrichum tofieldiae]', 'GKT63828.1 polyketide synthase [Colletotrichum tofieldiae]', 'GKT64373.1 polyketide synthase [Colletotrichum tofieldiae]', 'GKT64518.1 polyketide synthase [Colletotrichum tofieldiae]', 'GKT64520.1 polyketide syn…	['XP_036575151.1 polyketide synthase [Colletotrichum truncatum]', 'XP_036575177.1 beta-ketoacyl synthase [Colletotrichum truncatum]', 'XP_036585096.1 polyketide synthase [Colletotrichum truncatum]', 'XP_036575325.1 polyketide synthase [Colletotrichum truncatum]', 'XP_036586117.1 polyketide synthase [Colletotrichum truncatum]', 'XP_036586272.1 polyketide synthase [Colletotrichum truncatum]', 'XP_0…	['XP_040780985.1 uncharacterized protein M406DRAFT_86830 [Cryphonectria parasitica EP155]', 'XP_040780986.1 S-adenosyl-L-methionine-dependent methyltransferase [Cryphonectria parasitica EP155]', 'XP_040782118.1 uncharacterized protein M406DRAFT_59909 [Cryphonectria parasitica EP155]', 'XP_040782124.1 uncharacterized protein M406DRAFT_245563 [Cryphonectria parasitica EP155]', 'XP_040771026.1 uncha…						['QPG95228.1 t1pks [Epichloe festucae Fl1]', 'QPG96188.1 t1pks [Epichloe festucae Fl1]', 'QPH02303.1 t1pks [Epichloe festucae Fl1]', 'QPH02654.1 t1pks [Epichloe festucae Fl1]', 'QPH02881.1 t1pks [Epichloe festucae Fl1]', 'QPH03004.1 hypothetical protein C2857_007224 [Epichloe festucae Fl1]', 'QPH03016.1 t1pks [Epichloe festucae Fl1]', 'QPH03020.1 hypothetical protein C2857_007240 [Epichloe festuc…		['XP_043132215.1 putative secondary metabolism biosynthetic enzyme [Aspergillus chevalieri]', 'XP_043132217.1 type I iterative PKS [Aspergillus chevalieri]', 'XP_043132565.1 type I iterative PKS [Aspergillus chevalieri]', 'XP_043133081.1 type I iterative PKS [Aspergillus chevalieri]', 'XP_043134042.1 type I iterative PKS [Aspergillus chevalieri]', 'XP_043134701.1 type I iterative PKS [Aspergillus…	['KAH6964726.1 putative polyketide synthase [Fusarium avenaceum]', 'KAH6968136.1 hypothetical protein DER45DRAFT_513901 [Fusarium avenaceum]', 'KAH6950883.1 putative polyketide synthase [Fusarium avenaceum]', 'KAH6951293.1 hypothetical protein DER45DRAFT_635302 [Fusarium avenaceum]', 'KAH6951861.1 hypothetical protein DER45DRAFT_529184 [Fusarium avenaceum]', 'KAH6952051.1 putative FSP1 [Fusarium …	['QPC67926.1 hypothetical protein HYE67_010157 [Fusarium culmorum]', 'QPC67995.1 hypothetical protein HYE67_010226 [Fusarium culmorum]', 'QPC67996.1 hypothetical protein HYE67_010227 [Fusarium culmorum]', 'QPC69087.1 hypothetical protein HYE67_011318 [Fusarium culmorum]', 'QPC59403.1 hypothetical protein HYE67_001634 [Fusarium culmorum]', 'QPC60045.1 hypothetical protein HYE67_002276 [Fusarium cu…	['XP_045989994.1 uncharacterized protein B0J16DRAFT_367454 [Fusarium flagelliforme]', 'XP_045990552.1 KR domain-containing protein [Fusarium flagelliforme]', 'XP_045978796.1 uncharacterized protein B0J16DRAFT_182187 [Fusarium flagelliforme]', 'XP_045978878.1 putative polyketide synthase [Fusarium flagelliforme]', 'XP_045979324.1 uncharacterized protein B0J16DRAFT_404901 [Fusarium flagelliforme]',…	['XP_023436006.1 fumonisin cluster-polyketide synthase [Fusarium fujikuroi IMI 58289]', 'XP_023436378.1 polyketide synthase [Fusarium fujikuroi IMI 58289]', 'XP_023437038.1 probable polyketide synthase [Fusarium fujikuroi IMI 58289]', 'XP_023437239.1 probable type I polyketide synthase [Fusarium fujikuroi IMI 58289]', 'XP_023438013.1 polyketide synthase [Fusarium fujikuroi IMI 58289]', 'XP_023438…	['KAH7257941.1 putative polyketide synthase [Fusarium tricinctum]', 'KAH7261591.1 hypothetical protein BKA59DRAFT_387557 [Fusarium tricinctum]', 'KAH7233723.1 S-adenosyl-L-methionine-dependent methyltransferase, partial [Fusarium tricinctum]', 'KAH7235393.1 fatty acid synthase [Fusarium tricinctum]', 'KAH7235457.1 hypothetical protein BKA59DRAFT_496032 [Fusarium tricinctum]', 'KAH7235530.1 polyke…	['XP_035318988.1 uncharacterized protein GMORB2_3137 [Geosmithia morbida]', 'XP_035320105.1 uncharacterized protein GMORB2_1860 [Geosmithia morbida]', 'XP_035323091.1 Acyl transferase domain in polyketide synthase (PKS) enzyme [Geosmithia morbida]', 'XP_035323438.1 Acyl transferase domain in polyketide synthase (PKS) enzyme [Geosmithia morbida]', 'XP_035324349.1 Acyl transferase domain in polyket…	['XP_014168898.1 polyketide synthase [Grosmannia clavigera kw1407]', 'XP_014169165.1 polyketide synthase type 1 [Grosmannia clavigera kw1407]', 'XP_014168023.1 polyketide synthase [Grosmannia clavigera kw1407]', 'XP_014169542.1 polyketide synthase [Grosmannia clavigera kw1407]', 'XP_014169656.1 hypothetical protein CMQ_7176 [Grosmannia clavigera kw1407]', 'XP_014168086.1 phenolpthiocerol synthesi…			['KAH8678863.1 polyketide synthase 1 [Hymenoscyphus varicosporioides]', 'KAH8687905.1 phenolpthiocerol synthesis polyketide synthase ppsA [Hymenoscyphus varicosporioides]', 'KAH8650550.1 putative polyketide synthase [Hymenoscyphus varicosporioides]', 'KAH8646008.1 polyketide synthase [Hymenoscyphus varicosporioides]', 'KAH8650845.1 hypothetical protein BGZ60DRAFT_534031 [Hymenoscyphus varicospori…		['XP_049112955.1 uncharacterized protein GGS25DRAFT_534568 [Hypoxylon fragiforme]', 'XP_049113331.1 acyl transferase domain-containing protein [Hypoxylon fragiforme]', 'XP_049113786.1 ketoacyl-synt-domain-containing protein [Hypoxylon fragiforme]', 'XP_049114290.1 putative polyketide synthase [Hypoxylon fragiforme]', 'XP_049112169.1 reducing type I polyketide synthase 10 [Hypoxylon fragiforme]', …	['KAH7007558.1 polyketide synthase [Ilyonectria destructans]', 'KAH7007631.1 hypothetical protein EDB80DRAFT_843110 [Ilyonectria destructans]', 'KAH6975722.1 putative polyketide synthase [Ilyonectria destructans]', 'KAH7011073.1 hypothetical protein EDB80DRAFT_775150 [Ilyonectria destructans]', 'KAH7011867.1 polyketide synthase [Ilyonectria destructans]', 'KAH7013977.1 beta-ketoacyl synthase doma…
OG0000021	['KFH40582.1 sterigmatocystin biosynthesis P450 monooxygenase-like protein [Acremonium chrysogenum ATCC 11550]', 'KFH44065.1 Pisatin demethylase-like protein [Acremonium chrysogenum ATCC 11550]', 'KFH44627.1 Pisatin demethylase-like protein [Acremonium chrysogenum ATCC 11550]', 'KFH45735.1 Pisatin demethylase-like protein [Acremonium chrysogenum ATCC 11550]', 'KFH46326.1 sterigmatocystin biosynth…	['XP_018388626.1 cytochrome P450 [Alternaria alternata]', 'XP_018388800.1 pisatin demethylase [Alternaria alternata]', 'XP_018388973.1 pisatin demethylase [Alternaria alternata]', 'XP_018390909.1 cytochrome P450 [Alternaria alternata]', 'XP_018390939.1 cytochrome P450 [Alternaria alternata]', 'XP_018379956.1 pisatin demethylase [Alternaria alternata]', 'XP_018380242.1 cytochrome P450 [Alternaria …	['augustus_masked-NODE_7_length_668977_cov_43.4603_ID_13-processed-gene-0.87-mRNA-1_1 gene=augustus_masked-NODE_7_length_668977_cov_43.4603_ID_13-processed-gene-0.87 CDS=1-1629']	['XP_040805071.1 cytochrome P450 [Aspergillus fijiensis CBS 313.89]', 'XP_040805378.1 cytochrome P450 [Aspergillus fijiensis CBS 313.89]', 'XP_040798082.1 cytochrome P450 [Aspergillus fijiensis CBS 313.89]', 'XP_040798320.1 cytochrome protein [Aspergillus fijiensis CBS 313.89]', 'XP_040798981.1 cytochrome P450 [Aspergillus fijiensis CBS 313.89]', 'XP_040799040.1 cytochrome P450 [Aspergillus fijie…	['GFF28773.1 benzoate 4-monooxygenase [Aspergillus lentulus]', 'GFF31224.1 hypothetical protein IFM58399_02817 [Aspergillus lentulus]', 'GFF33121.1 licodione synthase [Aspergillus lentulus]', 'GFF33796.1 pisatin demethylase [Aspergillus lentulus]', 'GFF23967.1 pisatin demethylase [Aspergillus lentulus]', 'GFF38450.1 pisatin demethylase [Aspergillus lentulus]', 'GFF40298.1 hypothetical protein IFM…	['XP_682565.1 protein CYP535D1 [Aspergillus nidulans FGSC A4]', 'XP_050467989.1 hypothetical protein [Aspergillus nidulans FGSC A4]', 'XP_050466922.1 protein CYP5077A1 [Aspergillus nidulans FGSC A4]', 'XP_050468605.1 protein CYP537B1 [Aspergillus nidulans FGSC A4]', 'XP_050469057.1 protein CYP578B1 [Aspergillus nidulans FGSC A4]', 'XP_050469213.1 protein CYP578C1 [Aspergillus nidulans FGSC A4]', …	['XP_035361103.1 cytochrome P450 [Aspergillus tubingensis]', 'XP_035361370.1 cytochrome P450 [Aspergillus tubingensis]', 'XP_035362127.1 benzoate 4-monooxygenase cytochrome P450 53 [Aspergillus tubingensis]', 'XP_035362151.1 cytochrome P450 monooxygenase [Aspergillus tubingensis]', 'XP_035352269.1 cytochrome P450 monooxygenase [Aspergillus tubingensis]', 'XP_035352515.1 putative benzoate 4-monoox…	['snap_masked-NODE_3_length_802383_cov_13.3796_ID_5639-processed-gene-0.135-mRNA-1_1 gene=snap_masked-NODE_3_length_802383_cov_13.3796_ID_5639-processed-gene-0.135 CDS=1-1617']	['KAH8720947.1 putative sterigmatocystin biosynthesis P450 monooxygenase STCB [Beauveria bassiana]', 'KAH8720948.1 putative sterigmatocystin biosynthesis P450 monooxygenase STCB [Beauveria bassiana]', 'KAH8721128.1 Cytochrome P450 monooxygenase azaI [Beauveria bassiana]', 'KAH8708836.1 Cytochrome P450 monooxygenase gsfF [Beauveria bassiana]', 'KAH8708837.1 Cytochrome P450 monooxygenase gsfF [Beau…	['genemark-NODE_26_length_179169_cov_36.8649_ID_51-processed-gene-0.46-mRNA-1_1 gene=genemark-NODE_26_length_179169_cov_36.8649_ID_51-processed-gene-0.46 CDS=1-1473']	['PGG99521.1 unspecific monooxygenase [Blastomyces parvus]', 'PGG96095.1 hypothetical protein GX51_07990 [Blastomyces parvus]', 'PGG96365.1 hypothetical protein GX51_07860 [Blastomyces parvus]', 'PGG96469.1 hypothetical protein GX51_07803 [Blastomyces parvus]', 'PGH07961.1 hypothetical protein GX51_01401 [Blastomyces parvus]']	['XP_024552031.1 hypothetical protein BCIN_12g01130 [Botrytis cinerea B05.10]', 'XP_024552530.1 hypothetical protein BCIN_13g02170 [Botrytis cinerea B05.10]', 'XP_024552776.1 hypothetical protein BCIN_14g00630 [Botrytis cinerea B05.10]', 'XP_001555342.2 hypothetical protein BCIN_13g02000 [Botrytis cinerea B05.10]', 'XP_001555445.1 hypothetical protein BCIN_03g06490 [Botrytis cinerea B05.10]', 'XP…	['augustus_masked-LCTY01000007.1-processed-gene-2.23-mRNA-1_1 gene=augustus_masked-LCTY01000007.1-processed-gene-2.23 CDS=1-1560']	['C4_07040W_A']		['snap_masked-NODE_1681_length_382_cov_0.924188_ID_27835-processed-gene-0.0-mRNA-1_1 gene=snap_masked-NODE_1681_length_382_cov_0.924188_ID_27835-processed-gene-0.0 CDS=1-219', 'augustus_masked-NODE_56_length_78334_cov_65.8513_ID_12335-processed-gene-0.27-mRNA-1_1 gene=augustus_masked-NODE_56_length_78334_cov_65.8513_ID_12335-processed-gene-0.27 CDS=1-1683', 'augustus_masked-NODE_63_length_69698_c…	['PHH55195.1 Cytochrome P450 monooxygenase tropD [Ceratocystis fimbriata CBS 114723]', 'PHH55349.1 Tryprostatin B 6-hydroxylase [Ceratocystis fimbriata CBS 114723]', 'PHH55419.1 putative sterigmatocystin biosynthesis P450 monooxygenase STCB [Ceratocystis fimbriata CBS 114723]']	['XP_044661532.1 uncharacterized protein CKM354_001014600 [Cercospora kikuchii]', 'XP_044662053.1 uncharacterized protein CKM354_001065400 [Cercospora kikuchii]', 'XP_044662162.1 uncharacterized protein CKM354_001076000 [Cercospora kikuchii]', 'XP_044662416.1 uncharacterized protein CKM354_001100500 [Cercospora kikuchii]', 'XP_044662417.1 uncharacterized protein CKM354_001100500 [Cercospora kikuc…	['XP_016252461.1 hypothetical protein PV07_03805 [Cladophialophora immunda]', 'XP_016252627.1 hypothetical protein PV07_03960 [Cladophialophora immunda]', 'XP_016252667.1 hypothetical protein PV07_03997 [Cladophialophora immunda]', 'XP_016252670.1 hypothetical protein PV07_04000 [Cladophialophora immunda]', 'XP_016252727.1 hypothetical protein PV07_04048 [Cladophialophora immunda]', 'XP_016253356…	['genemark-NW_003101576.1-processed-gene-8.4-mRNA-1_1 gene=genemark-NW_003101576.1-processed-gene-8.4 CDS=1-1758']	['RDW92205.1 hypothetical protein BP5796_01599 [Coleophoma crateriformis]', 'RDW92532.1 hypothetical protein BP5796_01926 [Coleophoma crateriformis]', 'RDW94423.1 hypothetical protein BP5796_00186 [Coleophoma crateriformis]', 'RDW60166.1 benzoate para-hydroxylase [Coleophoma crateriformis]', 'RDW63883.1 hypothetical protein BP5796_10385 [Coleophoma crateriformis]', 'RDW65159.1 hypothetical protei…	['XP_053053236.1 uncharacterized protein COL516b_002208 [Colletotrichum fioriniae]', 'XP_053053294.1 uncharacterized protein COL516b_002269 [Colletotrichum fioriniae]', 'XP_053053422.1 uncharacterized protein COL516b_001604 [Colletotrichum fioriniae]', 'XP_053053475.1 uncharacterized protein COL516b_001658 [Colletotrichum fioriniae]', 'XP_053054146.1 uncharacterized protein COL516b_001113 [Collet…	['GKT62960.1 cytochrome P450 [Colletotrichum tofieldiae]', 'GKT64199.1 cytochrome P450 [Colletotrichum tofieldiae]', 'GKT64392.1 LOW QUALITY PROTEIN: cytochrome P450 [Colletotrichum tofieldiae]', 'GKT52789.1 cytochrome P450 [Colletotrichum tofieldiae]', 'GKT65505.1 pisatin demethylase [Colletotrichum tofieldiae]', 'GKT65782.1 cytochrome P450 monooxygenase [Colletotrichum tofieldiae]', 'GKT65966.1…	['XP_036584471.1 cytochrome p450 [Colletotrichum truncatum]', 'XP_036584608.1 cytochrome p450 [Colletotrichum truncatum]', 'XP_036575250.1 cytochrome p450 oxidoreductase [Colletotrichum truncatum]', 'XP_036587088.1 cytochrome p450 [Colletotrichum truncatum]', 'XP_036587859.1 cytochrome p450 [Colletotrichum truncatum]', 'XP_036588220.1 benzoate 4-monooxygenase cytochrome p450 [Colletotrichum trunc…	['XP_040780884.1 cytochrome P450 [Cryphonectria parasitica EP155]', 'XP_040781219.1 cytochrome P450 [Cryphonectria parasitica EP155]', 'XP_040771941.1 cytochrome P450 [Cryphonectria parasitica EP155]', 'XP_040782090.1 cytochrome P450 [Cryphonectria parasitica EP155]', 'XP_040782113.1 cytochrome P450 [Cryphonectria parasitica EP155]', 'XP_040772046.1 cytochrome P450 [Cryphonectria parasitica EP155…		['-processed-gene-3.92-mRNA-1_1 gene=snap_masked-gi|1002316265|dbj|BCGI01000005.1|-processed-gene-3.92 CDS=1-1617']		['augustus_masked-NODE_3_length_734043_cov_24.8_ID_5-processed-gene-5.68-mRNA-1_1 gene=augustus_masked-NODE_3_length_734043_cov_24.8_ID_5-processed-gene-5.68 CDS=1-1461']	['genemark-NODE_8_length_473764_cov_15.914_ID_3315-processed-gene-0.112-mRNA-1_1 gene=genemark-NODE_8_length_473764_cov_15.914_ID_3315-processed-gene-0.112 CDS=1-1641']	['QPG98465.1 hypothetical protein C2857_007636 [Epichloe festucae Fl1]', 'QPG93502.1 hypothetical protein C2857_000212 [Epichloe festucae Fl1]', 'QPH02864.1 hypothetical protein C2857_007082 [Epichloe festucae Fl1]', 'QPH10835.1 hypothetical protein C2857_002336 [Epichloe festucae Fl1]', 'QPH15665.1 hypothetical protein C2857_000137 [Epichloe festucae Fl1]', 'QPH16741.1 hypothetical protein C2857…		['XP_043132136.1 uncharacterized protein ACHE_11016S [Aspergillus chevalieri]', 'XP_043132753.1 uncharacterized protein ACHE_11633A [Aspergillus chevalieri]', 'XP_043132840.1 uncharacterized protein ACHE_11720S [Aspergillus chevalieri]', 'XP_043133430.1 uncharacterized protein ACHE_20366A [Aspergillus chevalieri]', 'XP_043134044.1 uncharacterized protein ACHE_20980A [Aspergillus chevalieri]', 'XP…	['KAH6963188.1 cytochrome P450 [Fusarium avenaceum]', 'KAH6968241.1 cytochrome P450 [Fusarium avenaceum]', 'KAH6969208.1 cytochrome P450 [Fusarium avenaceum]', 'KAH6969791.1 cytochrome P450 [Fusarium avenaceum]', 'KAH6950803.1 cytochrome P450 [Fusarium avenaceum]', 'KAH6950899.1 putative cytochrome P450 monooxygenase [Fusarium avenaceum]', 'KAH6951445.1 cytochrome P450 [Fusarium avenaceum]', 'KAH…	['QPC68021.1 hypothetical protein HYE67_010252 [Fusarium culmorum]', 'QPC57872.1 hypothetical protein HYE67_000103 [Fusarium culmorum]', 'QPC68882.1 hypothetical protein HYE67_011113 [Fusarium culmorum]', 'QPC69007.1 hypothetical protein HYE67_011238 [Fusarium culmorum]', 'QPC58977.1 hypothetical protein HYE67_001208 [Fusarium culmorum]', 'QPC59027.1 hypothetical protein HYE67_001258 [Fusarium cu…	['XP_045987711.1 cytochrome P450 [Fusarium flagelliforme]', 'XP_045988292.1 cytochrome P450 [Fusarium flagelliforme]', 'XP_045989963.1 cytochrome P450 [Fusarium flagelliforme]', 'XP_045989968.1 cytochrome P450 [Fusarium flagelliforme]', 'XP_045978700.1 cytochrome P450 [Fusarium flagelliforme]', 'XP_045979326.1 cytochrome P450, partial [Fusarium flagelliforme]', 'XP_045979880.1 cytochrome P450 [Fu…	['XP_023433832.1 related to pisatin demethylase [Fusarium fujikuroi IMI 58289]', 'XP_023433904.1 related to pisatin demethylase [Fusarium fujikuroi IMI 58289]', 'XP_023434008.1 probable Benzoate 4-monooxygenase cytochrome P450 [Fusarium fujikuroi IMI 58289]', 'XP_023434741.1 related to pisatin demethylase cytochrome P450 [Fusarium fujikuroi IMI 58289]', 'XP_023434820.1 related to pisatin demethyl…	['KAH7256395.1 cytochrome P450 [Fusarium tricinctum]', 'KAH7257841.1 cytochrome P450 [Fusarium tricinctum]', 'KAH7257950.1 putative cytochrome P450 monooxygenase [Fusarium tricinctum]', 'KAH7233585.1 cytochrome P450 [Fusarium tricinctum]', 'KAH7261780.1 cytochrome P450 [Fusarium tricinctum]', 'KAH7262766.1 cytochrome P450 [Fusarium tricinctum]', 'KAH7263344.1 cytochrome P450 [Fusarium tricinctum]…	['XP_035319503.1 benzoate 4-monooxygenase [Geosmithia morbida]', 'XP_035320096.1 Cytochrome P450 [Geosmithia morbida]', 'XP_035318219.1 benzoate 4-monooxygenase [Geosmithia morbida]', 'XP_035321918.1 Cytochrome P450 [Geosmithia morbida]', 'XP_035322727.1 LOW QUALITY PROTEIN: Cytochrome P450 [Geosmithia morbida]', 'XP_035323389.1 Cytochrome P450, partial [Geosmithia morbida]', 'XP_035325097.1 Cyto…	['XP_014169742.1 cytochrome p450 benzoate 4-monooxygenase [Grosmannia clavigera kw1407]', 'XP_014169961.1 benzoate 4-monooxygenase cytochrome p450 [Grosmannia clavigera kw1407]', 'XP_014170615.1 benzoate 4-monooxygenase cytochrome p450 [Grosmannia clavigera kw1407]', 'XP_014173394.1 FAD linked oxidase domain containing protein [Grosmannia clavigera kw1407]', 'XP_014173676.1 benzoate 4-monooxygena…	['augustus_masked-flattened_line_44-processed-gene-0.33-mRNA-1_1 gene=augustus_masked-flattened_line_44-processed-gene-0.33 CDS=1-1272', 'augustus_masked-flattened_line_770-processed-gene-0.2-mRNA-1_1 gene=augustus_masked-flattened_line_770-processed-gene-0.2 CDS=1-423', 'augustus_masked-flattened_line_798-processed-gene-0.2-mRNA-1_1 gene=augustus_masked-flattened_line_798-processed-gene-0.2 CDS=…	['genemark-flattened_line_134-processed-gene-0.38-mRNA-1_1 gene=genemark-flattened_line_134-processed-gene-0.38 CDS=1-1674']	['KAH8676716.1 cytochrome P450 monooxygenase [Hymenoscyphus varicosporioides]', 'KAH8679549.1 cytochrome P450 [Hymenoscyphus varicosporioides]', 'KAH8679978.1 cytochrome P450 [Hymenoscyphus varicosporioides]', 'KAH8680004.1 cytochrome P450 [Hymenoscyphus varicosporioides]', 'KAH8684385.1 pisatin demethylase [Hymenoscyphus varicosporioides]', 'KAH8687892.1 cytochrome P450 [Hymenoscyphus varicospor…		['XP_049113501.1 pisatin demethylase [Hypoxylon fragiforme]', 'XP_049114749.1 cytochrome P450 [Hypoxylon fragiforme]', 'XP_049115373.1 cytochrome P450 oxidoreductase [Hypoxylon fragiforme]', 'XP_049115534.1 cytochrome P450 [Hypoxylon fragiforme]', 'XP_049116268.1 cytochrome P450 [Hypoxylon fragiforme]', 'XP_049117447.1 cytochrome P450 [Hypoxylon fragiforme]', 'XP_049118015.1 cytochrome P450 monoo…	['KAH7006943.1 benzoate 4-monooxygenase cytochrome P450 [Ilyonectria destructans]', 'KAH7007062.1 cytochrome p450 benzoate 4-monooxygenase [Ilyonectria destructans]', 'KAH7007393.1 cytochrome P450 [Ilyonectria destructans]', 'KAH7007455.1 cytochrome P450 [Ilyonectria destructans]', 'KAH7007696.1 cytochrome P450 [Ilyonectria destructans]', 'KAH6975700.1 putative cytochrome P450 pisatin demethylase…
OG0000022	['KFH41367.1 Gluconate 5-dehydrogenase-like protein [Acremonium chrysogenum ATCC 11550]', 'KFH43052.1 L-xylulose reductase-like protein [Acremonium chrysogenum ATCC 11550]', 'KFH43404.1 3-oxoacyl-[acyl-carrier-protein] reductase-like protein [Acremonium chrysogenum ATCC 11550]', 'KFH43792.1 2-dehydro-3-deoxy-D-gluconate 5-dehydrogenase-like protein [Acremonium chrysogenum ATCC 11550]', 'KFH45495.…	['XP_018390964.1 sorbose reductase SOU1 [Alternaria alternata]', 'XP_018391661.1 NAD(P)-binding protein [Alternaria alternata]', 'XP_018391727.1 NAD(P)-binding protein [Alternaria alternata]', 'XP_018380184.1 NAD(P)-binding protein [Alternaria alternata]', 'XP_018381001.1 NAD(P)-binding protein [Alternaria alternata]', 'XP_018382437.1 D-arabinitol dehydrogenase-like protein [Alternaria alternata]…	['augustus_masked-NODE_1_length_1450014_cov_38.9627_ID_1-processed-gene-5.124-mRNA-1_1 gene=augustus_masked-NODE_1_length_1450014_cov_38.9627_ID_1-processed-gene-5.124 CDS=1-819', 'augustus_masked-NODE_5_length_785164_cov_45.4552_ID_9-processed-gene-6.250-mRNA-1_1 gene=augustus_masked-NODE_5_length_785164_cov_45.4552_ID_9-processed-gene-6.250 CDS=1-864', 'augustus_masked-NODE_8_length_556485_cov_…	['XP_040804892.1 putative D-arabinitol dehydrogenase ArbD [Aspergillus fijiensis CBS 313.89]', 'XP_040805018.1 reductase with broad range of substrate specificity [Aspergillus fijiensis CBS 313.89]', 'XP_040806599.1 NAD(P)-binding protein [Aspergillus fijiensis CBS 313.89]', 'XP_040796543.1 2-deoxy-D-gluconate 3-dehydrogenase [Aspergillus fijiensis CBS 313.89]', 'XP_040799692.1 short chain dehydr…	['GFF24123.1 hypothetical protein IFM58399_00544 [Aspergillus lentulus]', 'GFF40515.1 D-arabinitol 2-dehydrogenase [ribulose-forming] [Aspergillus lentulus]', 'GFF42652.1 2-dehydro-3-deoxy-D-gluconate 5-dehydrogenase [Aspergillus lentulus]', 'GFF44060.1 probable NADP-dependent mannitol dehydrogenase [Aspergillus lentulus]', 'GFF45188.1 D-arabinitol 2-dehydrogenase [ribulose-forming] [Aspergillus …	['XP_050468324.1 hypothetical protein [Aspergillus nidulans FGSC A4]', 'XP_659281.1 hypothetical protein [Aspergillus nidulans FGSC A4]', 'XP_659435.1 hypothetical protein [Aspergillus nidulans FGSC A4]', 'XP_659781.1 hypothetical protein [Aspergillus nidulans FGSC A4]', 'XP_660916.1 hypothetical protein [Aspergillus nidulans FGSC A4]', 'XP_661493.1 hypothetical protein [Aspergillus nidulans FGSC…	['XP_035353342.1 sorbitol/xylulose reductase [Aspergillus tubingensis]', 'XP_035353385.1 NAD(P)-binding protein [Aspergillus tubingensis]', 'XP_035353801.1 2-deoxy-D-gluconate 3-dehydrogenase [Aspergillus tubingensis]', 'XP_035353864.1 short chain dehydrogenase [Aspergillus tubingensis]', 'XP_035353912.1 short-chain dehydrogenase [Aspergillus tubingensis]', 'XP_035354171.1 oxidoreductase [Aspergi…	['snap_masked-NODE_19_length_174291_cov_14.3692_ID_15306-processed-gene-0.142-mRNA-1_1 gene=snap_masked-NODE_19_length_174291_cov_14.3692_ID_15306-processed-gene-0.142 CDS=1-864', 'snap_masked-NODE_19_length_174291_cov_14.3692_ID_15306-processed-gene-0.99-mRNA-1_1 gene=snap_masked-NODE_19_length_174291_cov_14.3692_ID_15306-processed-gene-0.99 CDS=1-858', 'snap_masked-NODE_1_length_973885_cov_13.6…	['KAH8721140.1 Sorbose reductase SOU2 [Beauveria bassiana]', 'KAH8710387.1 NADP-dependent mannitol dehydrogenase [Beauveria bassiana]', 'KAH8710803.1 D-arabinitol 2-dehydrogenase [ribulose-forming] [Beauveria bassiana]', 'KAH8711110.1 D-arabinitol 2-dehydrogenase [ribulose-forming] [Beauveria bassiana]', 'KAH8711111.1 D-arabinitol 2-dehydrogenase [ribulose-forming] [Beauveria bassiana]', 'KAH8711…	['snap_masked-NODE_19_length_213996_cov_36.8084_ID_37-processed-gene-1.152-mRNA-1_1 gene=snap_masked-NODE_19_length_213996_cov_36.8084_ID_37-processed-gene-1.152 CDS=1-873', 'snap_masked-NODE_1_length_970412_cov_36.0026_ID_1-processed-gene-4.61-mRNA-1_1 gene=snap_masked-NODE_1_length_970412_cov_36.0026_ID_1-processed-gene-4.61 CDS=1-834', 'snap_masked-NODE_1_length_970412_cov_36.0026_ID_1-process…	['PGG97856.1 hypothetical protein GX51_07098 [Blastomyces parvus]', 'PGH02059.1 2-deoxy-D-gluconate 3-dehydrogenase [Blastomyces parvus]', 'PGH03472.1 hypothetical protein GX51_04047 [Blastomyces parvus]', 'PGH04354.1 hypothetical protein GX51_03513 [Blastomyces parvus]', 'PGH07269.1 hypothetical protein GX51_01813 [Blastomyces parvus]', 'PGH07286.1 hypothetical protein GX51_01830 [Blastomyces pa…	['XP_001548541.2 hypothetical protein BCIN_01g02490 [Botrytis cinerea B05.10]', 'XP_024552545.1 Bcoar1 [Botrytis cinerea B05.10]', 'XP_024553900.1 hypothetical protein BCIN_16g03380 [Botrytis cinerea B05.10]', 'XP_001554701.1 hypothetical protein BCIN_08g02950 [Botrytis cinerea B05.10]', 'XP_001555586.2 hypothetical protein BCIN_01g01300 [Botrytis cinerea B05.10]', 'XP_001555870.1 hypothetical pr…	['augustus_masked-LCTY01000005.1-processed-gene-3.26-mRNA-1_1 gene=augustus_masked-LCTY01000005.1-processed-gene-3.26 CDS=1-813', 'augustus_masked-LCTY01000005.1-processed-gene-14.92-mRNA-1_1 gene=augustus_masked-LCTY01000005.1-processed-gene-14.92 CDS=1-834']	['C4_06380W_A', 'C4_06390W_A', 'CR_07170W_A', 'C6_00150W_A', 'C6_03880W_A']		['augustus_masked-NODE_14_length_247982_cov_42.7043_ID_9850-processed-gene-0.18-mRNA-1_1 gene=augustus_masked-NODE_14_length_247982_cov_42.7043_ID_9850-processed-gene-0.18 CDS=1-810', 'maker-NODE_25_length_173609_cov_88.8115_ID_9998-augustus-gene-0.16-mRNA-1_1 gene=maker-NODE_25_length_173609_cov_88.8115_ID_9998-augustus-gene-0.16 CDS=1-777', 'augustus_masked-NODE_37_length_126107_cov_67.1728_ID_…	['PHH50861.1 D-arabinitol 2-dehydrogenase [ribulose-forming] [Ceratocystis fimbriata CBS 114723]', 'PHH51714.1 L-xylulose reductase [Ceratocystis fimbriata CBS 114723]', 'PHH52484.1 Sorbose reductase sou1 [Ceratocystis fimbriata CBS 114723]', 'PHH53451.1 Carbonyl reductase family member 4 [Ceratocystis fimbriata CBS 114723]']	['XP_044661865.1 uncharacterized protein CKM354_001047100 [Cercospora kikuchii]', 'XP_044663532.1 uncharacterized protein CKM354_001208500 [Cercospora kikuchii]', 'XP_044663607.1 uncharacterized protein CKM354_001215900 [Cercospora kikuchii]', 'XP_044652292.1 uncharacterized protein CKM354_000123900 [Cercospora kikuchii]', 'XP_044651289.1 uncharacterized protein CKM354_000026900 [Cercospora kikuc…	['XP_016252798.1 hypothetical protein PV07_04112 [Cladophialophora immunda]', 'XP_016253108.1 hypothetical protein PV07_04405 [Cladophialophora immunda]', 'XP_016255443.1 hypothetical protein PV07_01934 [Cladophialophora immunda]', 'XP_016255444.1 hypothetical protein, variant [Cladophialophora immunda]', 'XP_016244159.1 hypothetical protein PV07_09690 [Cladophialophora immunda]', 'XP_016244752.1…	['genemark-NW_003101575.1-processed-gene-4.6-mRNA-1_1 gene=genemark-NW_003101575.1-processed-gene-4.6 CDS=1-855', 'genemark-NW_003101575.1-processed-gene-10.87-mRNA-1_1 gene=genemark-NW_003101575.1-processed-gene-10.87 CDS=1-831', 'genemark-NW_003101578.1-processed-gene-7.117-mRNA-1_1 gene=genemark-NW_003101578.1-processed-gene-7.117 CDS=1-837']	['RDW91961.1 hypothetical protein BP5796_01355 [Coleophoma crateriformis]', 'RDW92487.1 putative sorbitol utilization protein SOU2 [Coleophoma crateriformis]', 'RDW60067.1 L-xylulose reductase-like protein [Coleophoma crateriformis]', 'RDW61409.1 D-arabinitol 2-dehydrogenase [Coleophoma crateriformis]', 'RDW61452.1 hypothetical protein BP5796_11344 [Coleophoma crateriformis]', 'RDW61536.1 sorbose…	['XP_053053268.1 uncharacterized protein COL516b_002241 [Colletotrichum fioriniae]', 'XP_053053380.1 uncharacterized protein COL516b_002362 [Colletotrichum fioriniae]', 'XP_053053383.1 uncharacterized protein COL516b_002365 [Colletotrichum fioriniae]', 'XP_053054352.1 uncharacterized protein COL516b_001328 [Colletotrichum fioriniae]', 'XP_053045535.1 uncharacterized protein COL516b_010222 [Collet…	['GKT63212.1 L-xylulose reductase [Colletotrichum tofieldiae]', 'GKT65145.1 short-chain dehydrogenase [Colletotrichum tofieldiae]', 'GKT65726.1 short-chain dehydrogenase/reductase family [Colletotrichum tofieldiae]', 'GKT65999.1 alcohol dehydrogenase-like domain-containing protein [Colletotrichum tofieldiae]', 'GKT66002.1 short chain dehydrogenase [Colletotrichum tofieldiae]', 'GKT66144.1 short-c…	['XP_036586258.1 short chain dehydrogenase reductase family [Colletotrichum truncatum]', 'XP_036586790.1 mannitol dehydrogenase [Colletotrichum truncatum]', 'XP_036586962.1 NADP-dependent mannitol dehydrogenase 3 [Colletotrichum truncatum]', 'XP_036587159.1 short-chain dehydrogenase reductase sdr [Colletotrichum truncatum]', 'XP_036587902.1 short chain dehydrogenase [Colletotrichum truncatum]', '…	['XP_040773203.1 uncharacterized protein M406DRAFT_98965 [Cryphonectria parasitica EP155]', 'XP_040774295.1 L-xylulose reductase [Cryphonectria parasitica EP155]', 'XP_040774431.1 NAD(P)-binding protein [Cryphonectria parasitica EP155]', 'XP_040774865.1 NAD(P)-binding protein [Cryphonectria parasitica EP155]', 'XP_040775623.1 NAD(P)-binding protein [Cryphonectria parasitica EP155]', 'XP_040771677…	['XP_772939.1 hypothetical protein CNBK0150 [Cryptococcus neoformans var. neoformans B-3501A]', 'XP_773476.1 hypothetical protein CNBI0900 [Cryptococcus neoformans var. neoformans B-3501A]', 'XP_775584.1 hypothetical protein CNBE0040 [Cryptococcus neoformans var. neoformans B-3501A]', 'XP_776692.1 hypothetical protein CNBC1830 [Cryptococcus neoformans var. neoformans B-3501A]', 'XP_778109.1 hypot…	['-processed-gene-12.86-mRNA-1_1 gene=snap_masked-gi|1002316265|dbj|BCGI01000005.1|-processed-gene-12.86 CDS=1-867', '-processed-gene-6.109-mRNA-1_1 gene=snap_masked-gi|1002316268|dbj|BCGI01000002.1|-processed-gene-6.109 CDS=1-774', '-processed-gene-9.140-mRNA-1_1 gene=snap_masked-gi|1002316268|dbj|BCGI01000002.1|-processed-gene-9.140 CDS=1-831', '-processed-gene-11.26-mRNA-1_1 gene=snap_masked-g…	['maker-NODE_21_length_188852_cov_16.1861_ID_6861-snap-gene-0.198-mRNA-1_1 gene=maker-NODE_21_length_188852_cov_16.1861_ID_6861-snap-gene-0.198 CDS=1-486', 'augustus_masked-NODE_21_length_188852_cov_16.1861_ID_6861-processed-gene-0.38-mRNA-1_1 gene=augustus_masked-NODE_21_length_188852_cov_16.1861_ID_6861-processed-gene-0.38 CDS=1-771', 'augustus_masked-NODE_34_length_110513_cov_16.7138_ID_15698-…	['augustus_masked-NODE_1_length_1396749_cov_23.5698_ID_1-processed-gene-7.108-mRNA-1_1 gene=augustus_masked-NODE_1_length_1396749_cov_23.5698_ID_1-processed-gene-7.108 CDS=1-876', 'augustus_masked-NODE_2_length_765441_cov_23.7578_ID_3-processed-gene-6.118-mRNA-1_1 gene=augustus_masked-NODE_2_length_765441_cov_23.7578_ID_3-processed-gene-6.118 CDS=1-918', 'augustus_masked-NODE_4_length_629897_cov_…	['snap_masked-NODE_26_length_32503_cov_21.6233_ID_3717-processed-gene-0.26-mRNA-1_1 gene=snap_masked-NODE_26_length_32503_cov_21.6233_ID_3717-processed-gene-0.26 CDS=1-858', 'snap_masked-NODE_26_length_32503_cov_21.6233_ID_3717-processed-gene-0.20-mRNA-1_1 gene=snap_masked-NODE_26_length_32503_cov_21.6233_ID_3717-processed-gene-0.20 CDS=1-837', 'snap_masked-NODE_2_length_1437268_cov_13.7297_ID_22…	['QPG93575.1 hypothetical protein C2857_000943 [Epichloe festucae Fl1]', 'QPG95254.1 L-xylulose reductase [Epichloe festucae Fl1]', 'QPG96518.1 L-xylulose reductase [Epichloe festucae Fl1]', 'QPH18680.1 hypothetical protein C2857_003758 [Epichloe festucae Fl1]', 'QPG94349.1 hypothetical protein C2857_005747 [Epichloe festucae Fl1]']		['XP_043141377.1 uncharacterized protein ACHE_80764S [Aspergillus chevalieri]', 'XP_043133026.1 uncharacterized protein ACHE_11906S [Aspergillus chevalieri]', 'XP_043134524.1 uncharacterized protein ACHE_21460A [Aspergillus chevalieri]', 'XP_043134552.1 uncharacterized protein ACHE_30017S [Aspergillus chevalieri]', 'XP_043135116.1 uncharacterized protein ACHE_30581S [Aspergillus chevalieri]', 'XP…	['KAH6950440.1 hypothetical protein DER45DRAFT_648976 [Fusarium avenaceum]', 'KAH6968647.1 hypothetical protein DER45DRAFT_607378 [Fusarium avenaceum]', 'KAH6969488.1 hypothetical protein DER45DRAFT_600955 [Fusarium avenaceum]', 'KAH6950909.1 reductase with broad range of substrate specificity [Fusarium avenaceum]', 'KAH6950912.1 hypothetical protein DER45DRAFT_579101 [Fusarium avenaceum]', 'KAH6…	['QPC58810.1 hypothetical protein HYE67_001041 [Fusarium culmorum]', 'QPC68576.1 hypothetical protein HYE67_010807 [Fusarium culmorum]', 'QPC59376.1 hypothetical protein HYE67_001607 [Fusarium culmorum]', 'QPC59497.1 hypothetical protein HYE67_001728 [Fusarium culmorum]', 'QPC60147.1 hypothetical protein HYE67_002378 [Fusarium culmorum]', 'QPC60333.1 hypothetical protein HYE67_002564 [Fusarium cu…	['XP_045989649.1 uncharacterized protein B0J16DRAFT_32420 [Fusarium flagelliforme]', 'XP_045978764.1 uncharacterized protein B0J16DRAFT_348603 [Fusarium flagelliforme]', 'XP_045979080.1 uncharacterized protein B0J16DRAFT_324195 [Fusarium flagelliforme]', 'XP_045980847.1 uncharacterized protein B0J16DRAFT_373052 [Fusarium flagelliforme]', 'XP_045980974.1 uncharacterized protein B0J16DRAFT_400724 […	['XP_023434629.1 related to D-arabinitol 2-dehydrogenase [Fusarium fujikuroi IMI 58289]', 'XP_023434777.1 related to D-arabinitol 2-dehydrogenase [Fusarium fujikuroi IMI 58289]', 'XP_023434780.1 SOU1-like sorbitol utilization family protein [Fusarium fujikuroi IMI 58289]', 'XP_023435574.1 SOU1-like sorbitol utilization family protein [Fusarium fujikuroi IMI 58289]', 'XP_023435762.1 related to D-a…	['KAH7233475.1 hypothetical protein BKA59DRAFT_447083 [Fusarium tricinctum]', 'KAH7257487.1 hypothetical protein BKA59DRAFT_499563 [Fusarium tricinctum]', 'KAH7257959.1 hypothetical protein BKA59DRAFT_122230 [Fusarium tricinctum]', 'KAH7257962.1 hypothetical protein BKA59DRAFT_553482 [Fusarium tricinctum]', 'KAH7257967.1 hypothetical protein BKA59DRAFT_523390 [Fusarium tricinctum]', 'KAH7262192.1…	['XP_035319211.1 sorbose reductase [Geosmithia morbida]', 'XP_035320417.1 Short-chain dehydrogenase [Geosmithia morbida]', 'XP_035320477.1 Short-chain dehydrogenase [Geosmithia morbida]', 'XP_035320962.1 Short-chain dehydrogenase [Geosmithia morbida]', 'XP_035321470.1 Short-chain dehydrogenase [Geosmithia morbida]', 'XP_035323336.1 Short-chain dehydrogenase [Geosmithia morbida]', 'XP_035323503.1 …	['XP_014170766.1 short chain dehydrogenase reductase [Grosmannia clavigera kw1407]', 'XP_014170984.1 sorbitol xylulose reductase [Grosmannia clavigera kw1407]', 'XP_014171378.1 d-arabinitol dehydrogenase [Grosmannia clavigera kw1407]', 'XP_014174220.1 short-chain dehydrogenase/reductase [Grosmannia clavigera kw1407]', 'XP_014174482.1 2-deoxy-d-gluconate 3-dehydrogenase [Grosmannia clavigera kw140…	['genemark-flattened_line_94-processed-gene-0.13-mRNA-1_1 gene=genemark-flattened_line_94-processed-gene-0.13 CDS=1-819']	['genemark-flattened_line_77-processed-gene-0.22-mRNA-1_1 gene=genemark-flattened_line_77-processed-gene-0.22 CDS=1-969', 'genemark-flattened_line_132-processed-gene-0.8-mRNA-1_1 gene=genemark-flattened_line_132-processed-gene-0.8 CDS=1-795']	['KAH8678799.1 dehydrogenase with different specificitie [Hymenoscyphus varicosporioides]', 'KAH8679523.1 short chain dehydrogenase [Hymenoscyphus varicosporioides]', 'KAH8648980.1 hypothetical protein BGZ60DRAFT_422764 [Hymenoscyphus varicosporioides]', 'KAH8684657.1 hypothetical protein BGZ60DRAFT_170351 [Hymenoscyphus varicosporioides]', 'KAH8684764.1 putative D-arabinitol 2-dehydrogenase [Hym…	['-processed-gene-10.81-mRNA-1_1 gene=snap_masked-gi|1002316228|dbj|BCGB01000005.1|-processed-gene-10.81 CDS=1-837']	['XP_049113266.1 oxidoreductase [Hypoxylon fragiforme]', 'XP_049114111.1 NAD(P)-binding protein [Hypoxylon fragiforme]', 'XP_049114219.1 NAD(P)-binding protein [Hypoxylon fragiforme]', 'XP_049112347.1 L-xylulose reductase [Hypoxylon fragiforme]', 'XP_049117014.1 short chain dehydrogenase [Hypoxylon fragiforme]', 'XP_049117696.1 NAD(P)-binding protein [Hypoxylon fragiforme]', 'XP_049118012.1 NAD(P…	['KAH6975684.1 hypothetical protein EDB80DRAFT_308480 [Ilyonectria destructans]', 'KAH7008371.1 hypothetical protein EDB80DRAFT_435370 [Ilyonectria destructans]', 'KAH7009539.1 hypothetical protein EDB80DRAFT_641556 [Ilyonectria destructans]', 'KAH7011948.1 hypothetical protein EDB80DRAFT_570958 [Ilyonectria destructans]', 'KAH7013254.1 hypothetical protein EDB80DRAFT_639110 [Ilyonectria destruct…		['genemark-NODE_11_length_219193_cov_14.8365_ID_21-processed-gene-0.95-mRNA-1_1 gene=genemark-NODE_11_length_219193_cov_14.8365_ID_21-processed-gene-0.95 CDS=1-825']
OG0000023	['KFH41291.1 Serine/threonine-protein kinase-like protein [Acremonium chrysogenum ATCC 11550]', 'KFH41384.1 Cyclin-dependent kinase-like protein [Acremonium chrysogenum ATCC 11550]', 'KFH44199.1 Serine/threonine-protein kinase-like protein [Acremonium chrysogenum ATCC 11550]', 'KFH44204.1 Negative regulator of the PHO system-like protein [Acremonium chrysogenum ATCC 11550]', 'KFH45284.1 Very-long…	['XP_018389131.1 NAD(P)-binding protein [Alternaria alternata]', 'XP_018389174.1 Pkinase-domain-containing protein [Alternaria alternata]', 'XP_018391788.1 Pkinase-domain-containing protein, partial [Alternaria alternata]', 'XP_018382416.1 kinase-like protein [Alternaria alternata]', 'XP_018379088.1 Pkinase-domain-containing protein [Alternaria alternata]', 'XP_018385407.1 Pkinase-domain-containi…	['augustus_masked-NODE_17_length_278381_cov_40.6668_ID_33-processed-gene-1.2-mRNA-1_1 gene=augustus_masked-NODE_17_length_278381_cov_40.6668_ID_33-processed-gene-1.2 CDS=1-969', 'augustus_masked-NODE_17_length_278381_cov_40.6668_ID_33-processed-gene-1.21-mRNA-1_1 gene=augustus_masked-NODE_17_length_278381_cov_40.6668_ID_33-processed-gene-1.21 CDS=1-963', 'genemark-NODE_3_length_819385_cov_40.0357…	['XP_040796156.1 NAD(P)-binding protein [Aspergillus fijiensis CBS 313.89]', 'XP_040794949.1 kinase-like protein [Aspergillus fijiensis CBS 313.89]', 'XP_040796461.1 putative CDK9 [Aspergillus fijiensis CBS 313.89]', 'XP_040797086.1 cell division control protein 2 kinase [Aspergillus fijiensis CBS 313.89]', 'XP_040795116.1 serine/threonine-protein kinase ppk23 [Aspergillus fijiensis CBS 313.89]',…	['GFF25536.1 CTD kinase subunit alpha [Aspergillus lentulus]', 'GFF22977.1 cyclin-dependent kinase 1 [Aspergillus lentulus]', 'GFF26320.1 cell division protein kinase (Ctk1), putative [Aspergillus lentulus]', 'GFF27418.1 cyclin-dependent kinase 1 [Aspergillus lentulus]', 'GFF29317.1 serine/threonine-protein kinase ppk23 [Aspergillus lentulus]', 'GFF40431.1 negative regulator of the PHO system [As…	['XP_050468752.1 cyclin-dependent serine/threonine-protein kinase phoB [Aspergillus nidulans FGSC A4]', 'XP_658303.1 cyclin-dependent serine/threonine-protein kinase cak1 [Aspergillus nidulans FGSC A4]', 'XP_050467300.1 TFIIH complex serine/threonine-protein kinase subunit cdk7 [Aspergillus nidulans FGSC A4]', 'XP_661786.1 cyclin-dependent serine/threonine-protein kinase nimX [Aspergillus nidulan…	['XP_035361308.1 pkinase-domain-containing protein [Aspergillus tubingensis]', 'XP_035361874.1 negative regulator of the PHO system [Aspergillus tubingensis]', 'XP_035361972.1 pkinase-domain-containing protein [Aspergillus tubingensis]', 'XP_035356418.1 negative regulator of the PHO system [Aspergillus tubingensis]', 'XP_035357056.1 ketoreductase [Aspergillus tubingensis]', 'XP_035357600.1 cell d…	['snap_masked-NODE_15_length_296595_cov_15.8974_ID_8048-processed-gene-1.163-mRNA-1_1 gene=snap_masked-NODE_15_length_296595_cov_15.8974_ID_8048-processed-gene-1.163 CDS=1-2286', 'genemark-NODE_19_length_174291_cov_14.3692_ID_15306-processed-gene-0.30-mRNA-1_1 gene=genemark-NODE_19_length_174291_cov_14.3692_ID_15306-processed-gene-0.30 CDS=1-2136', 'maker-NODE_2_length_837960_cov_13.6015_ID_4467-…	['KAH8721119.1 Serine/threonine-protein kinase csk1 [Beauveria bassiana]', 'KAH8721211.1 Very-long-chain 3-oxoacyl-CoA reductase [Beauveria bassiana]', 'KAH8710852.1 CTD kinase subunit alpha [Beauveria bassiana]', 'KAH8712467.1 Negative regulator of the PHO system [Beauveria bassiana]', 'KAH8712549.1 Serine/threonine-protein kinase ppk23 [Beauveria bassiana]', 'KAH8713901.1 Cyclin-dependent kinas…	['maker-NODE_18_length_214091_cov_36.9011_ID_35-snap-gene-1.173-mRNA-1_1 gene=maker-NODE_18_length_214091_cov_36.9011_ID_35-snap-gene-1.173 CDS=1-1026', 'snap_masked-NODE_26_length_179169_cov_36.8649_ID_51-processed-gene-0.184-mRNA-1_1 gene=snap_masked-NODE_26_length_179169_cov_36.8649_ID_51-processed-gene-0.184 CDS=1-960', 'snap_masked-NODE_4_length_585455_cov_36.5712_ID_7-processed-gene-3.16-mR…	['PGG99877.1 CMGC/CDK protein kinase [Blastomyces parvus]', 'PGH00891.1 long-chain 3-oxoacyl-CoA reductase [Blastomyces parvus]', 'PGH01289.1 CMGC/CDK/CDK7 protein kinase [Blastomyces parvus]', 'PGH01568.1 CMGC/CDK protein kinase [Blastomyces parvus]', 'PGH01672.1 CMGC/CDK/CDC2 protein kinase [Blastomyces parvus]', 'PGH03282.1 CMGC/CDK protein kinase [Blastomyces parvus]', 'PGH03738.1 CMGC/CDK pr…	['XP_024553346.1 Bcctk1 [Botrytis cinerea B05.10]', 'XP_024553428.1 Bccak1 [Botrytis cinerea B05.10]', 'XP_001549728.1 Bcifa38 [Botrytis cinerea B05.10]', 'XP_001555086.2 hypothetical protein BCIN_03g02240 [Botrytis cinerea B05.10]', 'XP_001555385.1 Bcsgv1 [Botrytis cinerea B05.10]', 'XP_001555725.1 Bcpho85 [Botrytis cinerea B05.10]', 'XP_001558262.1 Bcctk1 [Botrytis cinerea B05.10]', 'XP_0015468…	['augustus_masked-LCTY01000003.1-processed-gene-2.83-mRNA-1_1 gene=augustus_masked-LCTY01000003.1-processed-gene-2.83 CDS=1-1500', 'genemark-LCTY01000003.1-processed-gene-8.5-mRNA-1_1 gene=genemark-LCTY01000003.1-processed-gene-8.5 CDS=1-1074', 'maker-LCTY01000004.1-augustus-gene-5.95-mRNA-1_1 gene=maker-LCTY01000004.1-augustus-gene-5.95 CDS=1-2028', 'augustus_masked-LCTY01000005.1-processed-gene…	['C3_02260C_A', 'CR_06070W_A', 'C2_04930C_A', 'CR_06050W_A', 'C2_04270W_A', 'C1_04520C_A', 'C1_06710W_A']	['maker-CR380954-snap-gene-7.50-mRNA-1_1 gene=maker-CR380954-snap-gene-7.50 CDS=1-1059', 'snap_masked-CR380954-processed-gene-7.119-mRNA-1_1 gene=snap_masked-CR380954-processed-gene-7.119 CDS=1-894', 'snap_masked-CR380954-processed-gene-9.195-mRNA-1_1 gene=snap_masked-CR380954-processed-gene-9.195 CDS=1-921', 'snap_masked-CR380955-processed-gene-8.30-mRNA-1_1 gene=snap_masked-CR380955-processed-g…	['augustus_masked-NODE_1_length_544622_cov_41.6481_ID_9325-processed-gene-3.34-mRNA-1_1 gene=augustus_masked-NODE_1_length_544622_cov_41.6481_ID_9325-processed-gene-3.34 CDS=1-1791', 'augustus_masked-NODE_28_length_163302_cov_43.3837_ID_10044-processed-gene-0.201-mRNA-1_1 gene=augustus_masked-NODE_28_length_163302_cov_43.3837_ID_10044-processed-gene-0.201 CDS=1-2340', 'augustus_masked-NODE_6_leng…	['PHH50166.1 Serine/threonine-protein kinase/endoribonuclease ire-1 [Ceratocystis fimbriata CBS 114723]', 'PHH50464.1 Very-long-chain 3-oxoacyl-CoA reductase [Ceratocystis fimbriata CBS 114723]', 'PHH52242.1 Cyclin-dependent kinase 11B [Ceratocystis fimbriata CBS 114723]', 'PHH52280.1 Negative regulator of the PHO system [Ceratocystis fimbriata CBS 114723]', 'PHH53588.1 Cyclin-dependent kinase 1 …	['XP_044661535.1 uncharacterized protein CKM354_001014900 [Cercospora kikuchii]', 'XP_044662031.1 uncharacterized protein CKM354_001063200 [Cercospora kikuchii]', 'XP_044663304.1 uncharacterized protein CKM354_001186400 [Cercospora kikuchii]', 'XP_044663305.1 uncharacterized protein CKM354_001186400 [Cercospora kikuchii]', 'XP_044663947.1 uncharacterized protein CKM354_001249000 [Cercospora kikuc…	['XP_016253261.1 hypothetical protein PV07_04546 [Cladophialophora immunda]', 'XP_016255527.1 cyclin-dependent kinase 1 [Cladophialophora immunda]', 'XP_016244657.1 serine/threonine-protein kinase pef1 [Cladophialophora immunda]', 'XP_016245503.1 hypothetical protein PV07_08478 [Cladophialophora immunda]', 'XP_016245556.1 hypothetical protein PV07_08527 [Cladophialophora immunda]', 'XP_016247357.…	['genemark-NW_003101576.1-processed-gene-7.99-mRNA-1_1 gene=genemark-NW_003101576.1-processed-gene-7.99 CDS=1-2217', 'genemark-NW_003101576.1-processed-gene-9.110-mRNA-1_1 gene=genemark-NW_003101576.1-processed-gene-9.110 CDS=1-1311', 'genemark-NW_003101577.1-processed-gene-4.26-mRNA-1_1 gene=genemark-NW_003101577.1-processed-gene-4.26 CDS=1-897', 'genemark-NW_003101577.1-processed-gene-12.19-mRN…	['RDW90982.1 very-long-chain 3-oxoacyl-CoA reductase [Coleophoma crateriformis]', 'RDW91943.1 hypothetical protein BP5796_01337 [Coleophoma crateriformis]', 'RDW95220.1 hypothetical protein BP5796_00983 [Coleophoma crateriformis]', 'RDW68471.1 hypothetical protein BP5796_09128 [Coleophoma crateriformis]', 'RDW70026.1 kinase-like protein [Coleophoma crateriformis]', 'RDW70237.1 hypothetical protei…	['XP_053044701.1 uncharacterized protein COL516b_011117 [Colletotrichum fioriniae]', 'XP_053043377.1 uncharacterized protein COL516b_012411 [Colletotrichum fioriniae]', 'XP_053046351.1 uncharacterized protein COL516b_009392 [Colletotrichum fioriniae]', 'XP_053046544.1 uncharacterized protein COL516b_009274 [Colletotrichum fioriniae]', 'XP_053050967.1 uncharacterized protein COL516b_004425 [Collet…	['GKT57750.1 cell division control protein 2 [Colletotrichum tofieldiae]', 'GKT58582.1 CTD kinase subunit alpha [Colletotrichum tofieldiae]', 'GKT58924.1 serine/threonine-protein kinase [Colletotrichum tofieldiae]', 'GKT58955.1 CMGC/CDK protein kinase [Colletotrichum tofieldiae]', 'GKT61630.1 serine threonine-protein kinase Csk1 [Colletotrichum tofieldiae]', 'GKT61816.1 3-ketoacyl-CoA reductase […	['XP_036586982.1 Cyclin-dependent kinase 1 [Colletotrichum truncatum]', 'XP_036577542.1 uncharacterized protein CTRU02_12529 [Colletotrichum truncatum]', 'XP_036577560.1 negative regulator of the PHO system [Colletotrichum truncatum]', 'XP_036577886.1 cell division protein kinase [Colletotrichum truncatum]', 'XP_036578351.1 uncharacterized protein CTRU02_11579 [Colletotrichum truncatum]', 'XP_036…	['XP_040780855.1 Pkinase-domain-containing protein [Cryphonectria parasitica EP155]', 'XP_040780939.1 uncharacterized protein M406DRAFT_36003 [Cryphonectria parasitica EP155]', 'XP_040781663.1 uncharacterized protein M406DRAFT_59613 [Cryphonectria parasitica EP155]', 'XP_040772747.1 uncharacterized protein M406DRAFT_49758 [Cryphonectria parasitica EP155]', 'XP_040771128.1 Pkinase-domain-containin…	['XP_771986.1 hypothetical protein CNBN1650 [Cryptococcus neoformans var. neoformans B-3501A]', 'XP_773958.1 hypothetical protein CNBH4100 [Cryptococcus neoformans var. neoformans B-3501A]', 'XP_774019.1 hypothetical protein CNBH0660 [Cryptococcus neoformans var. neoformans B-3501A]', 'XP_774546.1 hypothetical protein CNBG0420 [Cryptococcus neoformans var. neoformans B-3501A]', 'XP_776496.1 hypot…	['-processed-gene-12.77-mRNA-1_1 gene=snap_masked-gi|1002316265|dbj|BCGI01000005.1|-processed-gene-12.77 CDS=1-987', '-processed-gene-3.205-mRNA-1_1 gene=snap_masked-gi|1002316263|dbj|BCGI01000007.1|-processed-gene-3.205 CDS=1-1020', '-snap-gene-4.10-mRNA-1_1 gene=maker-gi|1002316267|dbj|BCGI01000003.1|-snap-gene-4.10 CDS=1-1983', '-processed-gene-29.78-mRNA-1_1 gene=snap_masked-gi|1002316269|dbj…	['augustus_masked-NODE_17_length_210586_cov_18.3491_ID_13553-processed-gene-1.52-mRNA-1_1 gene=augustus_masked-NODE_17_length_210586_cov_18.3491_ID_13553-processed-gene-1.52 CDS=1-966', 'augustus_masked-NODE_31_length_115741_cov_15.751_ID_5875-processed-gene-0.8-mRNA-1_1 gene=augustus_masked-NODE_31_length_115741_cov_15.751_ID_5875-processed-gene-0.8 CDS=1-921', 'maker-NODE_52_length_76053_cov_16…	['augustus_masked-NODE_18_length_262085_cov_23.2177_ID_35-processed-gene-1.71-mRNA-1_1 gene=augustus_masked-NODE_18_length_262085_cov_23.2177_ID_35-processed-gene-1.71 CDS=1-1773', 'snap_masked-NODE_1_length_1396749_cov_23.5698_ID_1-processed-gene-6.98-mRNA-1_1 gene=snap_masked-NODE_1_length_1396749_cov_23.5698_ID_1-processed-gene-6.98 CDS=1-933', 'maker-NODE_1_length_1396749_cov_23.5698_ID_1-sna…	['snap_masked-NODE_1_length_1734690_cov_13.5478_ID_3616-processed-gene-1.58-mRNA-1_1 gene=snap_masked-NODE_1_length_1734690_cov_13.5478_ID_3616-processed-gene-1.58 CDS=1-1014', 'snap_masked-NODE_1_length_1734690_cov_13.5478_ID_3616-processed-gene-8.112-mRNA-1_1 gene=snap_masked-NODE_1_length_1734690_cov_13.5478_ID_3616-processed-gene-8.112 CDS=1-1038', 'maker-NODE_1_length_1734690_cov_13.5478_ID_…	['QPG94502.1 Cell division control protein 2 [Epichloe festucae Fl1]', 'QPG96854.1 hypothetical protein C2857_005377 [Epichloe festucae Fl1]', 'QPH16852.1 hypothetical protein C2857_001583 [Epichloe festucae Fl1]', 'QPH16913.1 negative regulator of the PHO system [Epichloe festucae Fl1]', 'QPH19353.1 hypothetical protein C2857_004575 [Epichloe festucae Fl1]', 'QPH19615.1 hypothetical protein C285…	['maker-AE016817-augustus-gene-2.163-mRNA-1_1 gene=maker-AE016817-augustus-gene-2.163 CDS=1-1974', 'augustus_masked-AE016817-processed-gene-8.81-mRNA-1_1 gene=augustus_masked-AE016817-processed-gene-8.81 CDS=1-885', 'augustus_masked-AE016817-processed-gene-8.82-mRNA-1_1 gene=augustus_masked-AE016817-processed-gene-8.82 CDS=1-1053', 'augustus_masked-AE016819-processed-gene-7.81-mRNA-1_1 gene=augus…	['XP_043141198.1 cyclin-dependent kinase catalytic subunit [Aspergillus chevalieri]', 'XP_043132351.1 serine/threonine protein kinase, CMGC, CDC2/CDK sub [Aspergillus chevalieri]', 'XP_043135019.1 uncharacterized protein ACHE_30484S [Aspergillus chevalieri]', 'XP_043136212.1 TFIIH complex serine/threonine-protein kinase subunit kin28 [Aspergillus chevalieri]', 'XP_043136637.1 uncharacterized prot…	['KAH6963121.1 kinase-like domain-containing protein [Fusarium avenaceum]', 'KAH6963470.1 Serine/threonine-protein kinase bur-1 [Fusarium avenaceum]', 'KAH6963486.1 kinase-like domain-containing protein [Fusarium avenaceum]', 'KAH6964145.1 hypothetical protein DER45DRAFT_136492 [Fusarium avenaceum]', 'KAH6969452.1 kinase-like domain-containing protein [Fusarium avenaceum]', 'KAH6969541.1 hypothet…	['QPC59192.1 hypothetical protein HYE67_001423 [Fusarium culmorum]', 'QPC60923.1 hypothetical protein HYE67_003154 [Fusarium culmorum]', 'QPC61381.1 hypothetical protein HYE67_003612 [Fusarium culmorum]', 'QPC61396.1 hypothetical protein HYE67_003627 [Fusarium culmorum]', 'QPC61668.1 hypothetical protein HYE67_003899 [Fusarium culmorum]', 'QPC58316.1 hypothetical protein HYE67_000547 [Fusarium cu…	['XP_045980921.1 uncharacterized protein B0J16DRAFT_306306 [Fusarium flagelliforme]', 'XP_045981016.1 kinase-like domain-containing protein [Fusarium flagelliforme]', 'XP_045981302.1 kinase-like domain-containing protein [Fusarium flagelliforme]', 'XP_045981319.1 kinase-like domain-containing protein [Fusarium flagelliforme]', 'XP_045982494.1 kinase-like domain-containing protein [Fusarium flagel…	['XP_023433984.1 related to galactosyltransferase associated protein kinase P58/GTA [Fusarium fujikuroi IMI 58289]', 'XP_023438140.1 probable CDC28-cyclin-dependent protein kinase [Fusarium fujikuroi IMI 58289]', 'XP_023438166.1 uncharacterized protein FFUJ_14249 [Fusarium fujikuroi IMI 58289]', 'XP_023427626.1 probable cyclin-dependent ser/thr protein kinase KIN28 [Fusarium fujikuroi IMI 58289]'…	['KAH7263012.1 kinase-like domain-containing protein [Fusarium tricinctum]', 'KAH7263101.1 hypothetical protein BKA59DRAFT_430275 [Fusarium tricinctum]', 'KAH7263368.1 kinase-like domain-containing protein [Fusarium tricinctum]', 'KAH7263383.1 kinase-like domain-containing protein [Fusarium tricinctum]', 'KAH7235890.1 cell division control protein 2 [Fusarium tricinctum]', 'KAH7251277.1 kinase-li…	['XP_035319123.1 uncharacterized protein GMORB2_2909 [Geosmithia morbida]', 'XP_035321701.1 17beta-estradiol 17-dehydrogenase / very-long-chain 3-oxoacyl-CoA reductase [Geosmithia morbida]', 'XP_035321733.1 STYKc [Geosmithia morbida]', 'XP_035321934.1 cell division cycle 2-like [Geosmithia morbida]', 'XP_035321951.1 uncharacterized protein GMORB2_6851 [Geosmithia morbida]', 'XP_035324309.1 cyclin…	['XP_014170483.1 serine/threonine-protein kinase bur1 [Grosmannia clavigera kw1407]', 'XP_014170861.1 serine/threonine-protein kinase [Grosmannia clavigera kw1407]', 'XP_014168267.1 protein kinase [Grosmannia clavigera kw1407]', 'XP_014171993.1 3-ketoacyl-reductase [Grosmannia clavigera kw1407]', 'XP_014172161.1 serine/threonine-protein kinase-like protein [Grosmannia clavigera kw1407]', 'XP_0141…	['augustus_masked-flattened_line_148-processed-gene-0.43-mRNA-1_1 gene=augustus_masked-flattened_line_148-processed-gene-0.43 CDS=1-1338', 'genemark-flattened_line_16-processed-gene-0.124-mRNA-1_1 gene=genemark-flattened_line_16-processed-gene-0.124 CDS=1-1263', 'genemark-flattened_line_42-processed-gene-0.110-mRNA-1_1 gene=genemark-flattened_line_42-processed-gene-0.110 CDS=1-999', 'genemark-fla…	['genemark-flattened_line_138-processed-gene-0.54-mRNA-1_1 gene=genemark-flattened_line_138-processed-gene-0.54 CDS=1-1071', 'genemark-flattened_line_23-processed-gene-1.91-mRNA-1_1 gene=genemark-flattened_line_23-processed-gene-1.91 CDS=1-939', 'genemark-flattened_line_37-processed-gene-0.104-mRNA-1_1 gene=genemark-flattened_line_37-processed-gene-0.104 CDS=1-1740', 'genemark-flattened_line_456-…	['KAH8683029.1 kinase-like domain-containing protein [Hymenoscyphus varicosporioides]', 'KAH8683098.1 kinase-like domain-containing protein [Hymenoscyphus varicosporioides]', 'KAH8684466.1 cell division control protein 2 [Hymenoscyphus varicosporioides]', 'KAH8649649.1 hypothetical protein BGZ60DRAFT_389636 [Hymenoscyphus varicosporioides]', 'KAH8646056.1 kinase-like domain-containing protein [Hy…	['-processed-gene-9.70-mRNA-1_1 gene=snap_masked-gi|1002316227|dbj|BCGB01000006.1|-processed-gene-9.70 CDS=1-1041', '-snap-gene-14.9-mRNA-1_1 gene=maker-gi|1002316230|dbj|BCGB01000003.1|-snap-gene-14.9 CDS=1-1008', '-augustus-gene-3.76-mRNA-1_1 gene=maker-gi|1002316232|dbj|BCGB01000001.1|-augustus-gene-3.76 CDS=1-4260', '-processed-gene-10.42-mRNA-1_1 gene=snap_masked-gi|1002316232|dbj|BCGB010000…	['XP_049115366.1 short chain dehydrogenase [Hypoxylon fragiforme]', 'XP_049115887.1 kinase-like protein [Hypoxylon fragiforme]', 'XP_049116464.1 Pkinase-domain-containing protein [Hypoxylon fragiforme]', 'XP_049116516.1 Pkinase-domain-containing protein [Hypoxylon fragiforme]', 'XP_049117169.1 Pkinase-domain-containing protein [Hypoxylon fragiforme]', 'XP_049118005.1 Pkinase-domain-containing pro…	['KAH7008038.1 kinase-like domain-containing protein [Ilyonectria destructans]', 'KAH7008077.1 Serine/threonine-protein kinase bur-1 [Ilyonectria destructans]', 'KAH7008287.1 hypothetical protein EDB80DRAFT_433234 [Ilyonectria destructans]', 'KAH7017023.1 kinase-like domain-containing protein [Ilyonectria destructans]', 'KAH7019386.1 kinase-like domain-containing protein [Ilyonectria destructans]…	['augustus_masked-scaffold_3-processed-gene-7.56-mRNA-1_1 gene=augustus_masked-scaffold_3-processed-gene-7.56 CDS=1-1089', 'genemark-scaffold_4-processed-gene-5.136-mRNA-1_1 gene=genemark-scaffold_4-processed-gene-5.136 CDS=1-1458', 'snap_masked-scaffold_5-processed-gene-6.104-mRNA-1_1 gene=snap_masked-scaffold_5-processed-gene-6.104 CDS=1-2595', 'genemark-scaffold_5-processed-gene-6.60-mRNA-1_1 …	['augustus_masked-NODE_23_length_136819_cov_14.6148_ID_45-processed-gene-0.21-mRNA-1_1 gene=augustus_masked-NODE_23_length_136819_cov_14.6148_ID_45-processed-gene-0.21 CDS=1-909', 'augustus_masked-NODE_24_length_133785_cov_15.8851_ID_47-processed-gene-0.27-mRNA-1_1 gene=augustus_masked-NODE_24_length_133785_cov_15.8851_ID_47-processed-gene-0.27 CDS=1-927', 'augustus_masked-NODE_2_length_418382_co…	['augustus_masked-NODE_1_length_513399_cov_49.1939_ID_1-processed-gene-2.72-mRNA-1_1 gene=augustus_masked-NODE_1_length_513399_cov_49.1939_ID_1-processed-gene-2.72 CDS=1-906', 'maker-NODE_2_length_509446_cov_49.8933_ID_3-augustus-gene-0.116-mRNA-1_1 gene=maker-NODE_2_length_509446_cov_49.8933_ID_3-augustus-gene-0.116 CDS=1-4023', 'augustus_masked-NODE_33_length_127725_cov_53.4273_ID_65-processed-…
OG0000024	['KFH41776.1 aspartic-type endopeptidase-like protein [Acremonium chrysogenum ATCC 11550]', 'KFH42696.1 aspartic-type endopeptidase-like protein [Acremonium chrysogenum ATCC 11550]', 'KFH42753.1 Candidapepsin-like protein [Acremonium chrysogenum ATCC 11550]', 'KFH46412.1 aspartic-type endopeptidase-like protein [Acremonium chrysogenum ATCC 11550]']	['XP_018382823.1 acid protease [Alternaria alternata]', 'XP_018388554.1 acid protease [Alternaria alternata]']	['augustus_masked-NODE_2_length_1346259_cov_39.2016_ID_3-processed-gene-5.15-mRNA-1_1 gene=augustus_masked-NODE_2_length_1346259_cov_39.2016_ID_3-processed-gene-5.15 CDS=1-1767', 'augustus_masked-NODE_3_length_819385_cov_40.0357_ID_5-processed-gene-3.120-mRNA-1_1 gene=augustus_masked-NODE_3_length_819385_cov_40.0357_ID_5-processed-gene-3.120 CDS=1-4083', 'augustus_masked-NODE_15_length_290363_cov…	['XP_040806059.1 acid protease [Aspergillus fijiensis CBS 313.89]', 'XP_040801268.1 acid protease [Aspergillus fijiensis CBS 313.89]', 'XP_040802979.1 acid protease [Aspergillus fijiensis CBS 313.89]']	['GFF56158.1 aspartic-type endopeptidase (OpsB), putative [Aspergillus lentulus]', 'GFF51377.1 probable aspartic-type endopeptidase opsB [Aspergillus lentulus]']	['XP_659177.1 hypothetical protein [Aspergillus nidulans FGSC A4]', 'XP_660925.1 hypothetical protein [Aspergillus nidulans FGSC A4]', 'XP_664091.1 hypothetical protein [Aspergillus nidulans FGSC A4]', 'XP_681127.1 hypothetical protein [Aspergillus nidulans FGSC A4]']	['XP_035352902.1 acid protease [Aspergillus tubingensis]', 'XP_035354910.1 yapsin [Aspergillus tubingensis]', 'XP_035351459.1 secreted aspartic protease [Aspergillus tubingensis]', 'XP_035358086.1 acid protease [Aspergillus tubingensis]']	['augustus_masked-NODE_1_length_973885_cov_13.6909_ID_9548-processed-gene-5.132-mRNA-1_1 gene=augustus_masked-NODE_1_length_973885_cov_13.6909_ID_9548-processed-gene-5.132 CDS=1-1563', 'augustus_masked-NODE_2_length_837960_cov_13.6015_ID_4467-processed-gene-2.91-mRNA-1_1 gene=augustus_masked-NODE_2_length_837960_cov_13.6015_ID_4467-processed-gene-2.91 CDS=1-1554', 'maker-NODE_30_length_117652_cov…	['KAH8720856.1 putative aspartic-type endopeptidase opsB [Beauveria bassiana]', 'KAH8710777.1 Aspartic proteinase yapsin-3 [Beauveria bassiana]', 'KAH8710966.1 Candidapepsin-2 [Beauveria bassiana]', 'KAH8711315.1 putative aspartic-type endopeptidase OPSB [Beauveria bassiana]', 'KAH8715351.1 hypothetical protein HC256_004180 [Beauveria bassiana]', 'KAH8718469.1 putative aspartic-type endopeptidase…	['genemark-NODE_1_length_970412_cov_36.0026_ID_1-processed-gene-2.95-mRNA-1_1 gene=genemark-NODE_1_length_970412_cov_36.0026_ID_1-processed-gene-2.95 CDS=1-1206', 'snap_masked-NODE_1_length_970412_cov_36.0026_ID_1-processed-gene-7.78-mRNA-1_1 gene=snap_masked-NODE_1_length_970412_cov_36.0026_ID_1-processed-gene-7.78 CDS=1-1695', 'snap_masked-NODE_11_length_299995_cov_35.9452_ID_21-processed-gene-…	['PGG95100.1 hypothetical protein GX51_08321 [Blastomyces parvus]']	['XP_001555017.1 Bcap4 [Botrytis cinerea B05.10]', 'XP_001555570.1 Bcap3 [Botrytis cinerea B05.10]', 'XP_001560386.1 Bcap11 [Botrytis cinerea B05.10]', 'XP_024548773.1 Bcap12 [Botrytis cinerea B05.10]', 'XP_001548014.2 Bcap6 [Botrytis cinerea B05.10]']	['augustus_masked-LCTY01000003.1-processed-gene-4.99-mRNA-1_1 gene=augustus_masked-LCTY01000003.1-processed-gene-4.99 CDS=1-1902', 'maker-LCTY01000012.1-snap-gene-1.34-mRNA-1_1 gene=maker-LCTY01000012.1-snap-gene-1.34 CDS=1-1782']	['C6_02710C_A', 'C6_03490C_A', 'C3_02510C_A', 'C1_04870W_A', 'C6_03030W_A', 'C3_03870C_A', 'C6_03500C_A', 'CR_07800W_A', 'C4_04470W_A', 'C3_05230W_A', 'C7_02300W_A']	['snap_masked-CR380951-processed-gene-1.101-mRNA-1_1 gene=snap_masked-CR380951-processed-gene-1.101 CDS=1-1617', 'maker-CR380951-snap-gene-1.77-mRNA-1_1 gene=maker-CR380951-snap-gene-1.77 CDS=1-5412', 'maker-CR380951-snap-gene-1.78-mRNA-1_1 gene=maker-CR380951-snap-gene-1.78 CDS=1-2883', 'snap_masked-CR380951-processed-gene-2.3-mRNA-1_1 gene=snap_masked-CR380951-processed-gene-2.3 CDS=1-1524', 's…	['augustus_masked-NODE_106_length_26887_cov_42.6176_ID_17649-processed-gene-0.7-mRNA-1_1 gene=augustus_masked-NODE_106_length_26887_cov_42.6176_ID_17649-processed-gene-0.7 CDS=1-1626', 'augustus_masked-NODE_16_length_220024_cov_43.3811_ID_9203-processed-gene-0.28-mRNA-1_1 gene=augustus_masked-NODE_16_length_220024_cov_43.3811_ID_9203-processed-gene-0.28 CDS=1-1863', 'snap_masked-NODE_1999_length_…	['PHH51285.1 putative aspartic-type endopeptidase opsB [Ceratocystis fimbriata CBS 114723]', 'PHH49461.1 Acid protease [Ceratocystis fimbriata CBS 114723]', 'PHH54247.1 putative aspartic-type endopeptidase OPSB [Ceratocystis fimbriata CBS 114723]', 'PHH55397.1 putative aspartic-type endopeptidase opsB [Ceratocystis fimbriata CBS 114723]']	['XP_044661046.1 uncharacterized protein CKM354_000968200 [Cercospora kikuchii]', 'XP_044652288.1 uncharacterized protein CKM354_000123500 [Cercospora kikuchii]', 'XP_044653417.1 uncharacterized protein CKM354_000232800 [Cercospora kikuchii]', 'XP_044656030.1 uncharacterized protein CKM354_000484400 [Cercospora kikuchii]', 'XP_044656031.1 uncharacterized protein CKM354_000484400 [Cercospora kikuc…	['XP_016252545.1 hypothetical protein PV07_03883 [Cladophialophora immunda]', 'XP_016247354.1 hypothetical protein PV07_06905 [Cladophialophora immunda]', 'XP_016247601.1 hypothetical protein PV07_07126 [Cladophialophora immunda]', 'XP_016248152.1 hypothetical protein PV07_07632 [Cladophialophora immunda]', 'XP_016248679.1 hypothetical protein PV07_08125 [Cladophialophora immunda]', 'XP_016250114…	['genemark-NW_003101574.1-processed-gene-13.146-mRNA-1_1 gene=genemark-NW_003101574.1-processed-gene-13.146 CDS=1-1188', 'augustus_masked-NW_003101576.1-processed-gene-15.108-mRNA-1_1 gene=augustus_masked-NW_003101576.1-processed-gene-15.108 CDS=1-1692', 'genemark-NW_003101576.1-processed-gene-17.34-mRNA-1_1 gene=genemark-NW_003101576.1-processed-gene-17.34 CDS=1-1740', 'genemark-NW_003101578.1-p…	['RDW61288.1 hypothetical protein BP5796_11180 [Coleophoma crateriformis]', 'RDW70036.1 acid protease-1 [Coleophoma crateriformis]', 'RDW71697.1 hypothetical protein BP5796_07731 [Coleophoma crateriformis]', 'RDW75907.1 hypothetical protein BP5796_06728 [Coleophoma crateriformis]', 'RDW85463.1 hypothetical protein BP5796_03788 [Coleophoma crateriformis]']	['XP_053054794.1 uncharacterized protein COL516b_000196 [Colletotrichum fioriniae]', 'XP_053045407.1 uncharacterized protein COL516b_010277 [Colletotrichum fioriniae]', 'XP_053046924.1 uncharacterized protein COL516b_008718 [Colletotrichum fioriniae]', 'XP_053047617.1 uncharacterized protein COL516b_008171 [Colletotrichum fioriniae]', 'XP_053047834.1 uncharacterized protein COL516b_007778 [Collet…	['GKT53881.1 aspartic-type endopeptidase [Colletotrichum tofieldiae]', 'GKT66217.1 aspartic protease [Colletotrichum tofieldiae]', 'GKT66530.1 eukaryotic aspartyl protease [Colletotrichum tofieldiae]', 'GKT54091.1 secreted aspartic proteinase [Colletotrichum tofieldiae]', 'GKT54277.1 eukaryotic aspartyl protease [Colletotrichum tofieldiae]', 'GKT54696.1 aspartic protease [Colletotrichum tofieldia…	['XP_036587329.1 uncharacterized protein CTRU02_03102 [Colletotrichum truncatum]', 'XP_036588685.1 aspartic-type endopeptidase OPSB 3 [Colletotrichum truncatum]', 'XP_036589003.1 secreted aspartic proteinase [Colletotrichum truncatum]', 'XP_036589238.1 eukaryotic aspartyl protease [Colletotrichum truncatum]', 'XP_036578236.1 eukaryotic aspartyl protease [Colletotrichum truncatum]', 'XP_036578686.…	['XP_040781516.1 aspartic proteinase precursor [Cryphonectria parasitica EP155]', 'XP_040781541.1 acid protease, partial [Cryphonectria parasitica EP155]', 'XP_040772809.1 acid protease [Cryphonectria parasitica EP155]', 'XP_040774216.1 acid protease [Cryphonectria parasitica EP155]', 'XP_040775379.1 acid protease [Cryphonectria parasitica EP155]', 'XP_040775989.1 acid protease [Cryphonectria par…		['-processed-gene-3.181-mRNA-1_1 gene=snap_masked-gi|1002316263|dbj|BCGI01000007.1|-processed-gene-3.181 CDS=1-1281', '-processed-gene-3.182-mRNA-1_1 gene=snap_masked-gi|1002316263|dbj|BCGI01000007.1|-processed-gene-3.182 CDS=1-1893', '-processed-gene-16.68-mRNA-1_1 gene=augustus_masked-gi|1002316266|dbj|BCGI01000004.1|-processed-gene-16.68 CDS=1-1512', '-processed-gene-16.150-mRNA-1_1 gene=genem…	['augustus_masked-NODE_2_length_423965_cov_15.6981_ID_4771-processed-gene-3.126-mRNA-1_1 gene=augustus_masked-NODE_2_length_423965_cov_15.6981_ID_4771-processed-gene-3.126 CDS=1-1164', 'snap_masked-NODE_52_length_76053_cov_16.2395_ID_9931-processed-gene-0.56-mRNA-1_1 gene=snap_masked-NODE_52_length_76053_cov_16.2395_ID_9931-processed-gene-0.56 CDS=1-1494', 'maker-NODE_12_length_229447_cov_15.6454…	['augustus_masked-NODE_15_length_303709_cov_21.9907_ID_29-processed-gene-1.61-mRNA-1_1 gene=augustus_masked-NODE_15_length_303709_cov_21.9907_ID_29-processed-gene-1.61 CDS=1-1545', 'augustus_masked-NODE_15_length_303709_cov_21.9907_ID_29-processed-gene-1.62-mRNA-1_1 gene=augustus_masked-NODE_15_length_303709_cov_21.9907_ID_29-processed-gene-1.62 CDS=1-1638', 'augustus_masked-NODE_16_length_290319…	['snap_masked-NODE_11_length_297985_cov_17.1524_ID_2860-processed-gene-1.188-mRNA-1_1 gene=snap_masked-NODE_11_length_297985_cov_17.1524_ID_2860-processed-gene-1.188 CDS=1-1293', 'snap_masked-NODE_2_length_1437268_cov_13.7297_ID_2256-processed-gene-9.2-mRNA-1_1 gene=snap_masked-NODE_2_length_1437268_cov_13.7297_ID_2256-processed-gene-9.2 CDS=1-1998', 'snap_masked-NODE_32_length_14069_cov_21.1657_…	['QPG97215.1 hypothetical protein C2857_005970 [Epichloe festucae Fl1]', 'QPG93993.1 hypothetical protein C2857_003935 [Epichloe festucae Fl1]', 'QPH16502.1 hypothetical protein C2857_001168 [Epichloe festucae Fl1]', 'QPH17748.1 hypothetical protein C2857_002636 [Epichloe festucae Fl1]']	['snap_masked-AE016816-processed-gene-6.65-mRNA-1_1 gene=snap_masked-AE016816-processed-gene-6.65 CDS=1-1659', 'augustus_masked-AE016820-processed-gene-3.13-mRNA-1_1 gene=augustus_masked-AE016820-processed-gene-3.13 CDS=1-3156', 'augustus_masked-AE016820-processed-gene-15.73-mRNA-1_1 gene=augustus_masked-AE016820-processed-gene-15.73 CDS=1-1356']	['XP_043137601.1 uncharacterized protein ACHE_50277S [Aspergillus chevalieri]']	['KAH6950449.1 aspartic peptidase domain-containing protein [Fusarium avenaceum]', 'KAH6969742.1 aspartic peptidase domain-containing protein [Fusarium avenaceum]', 'KAH6956527.1 aspartic peptidase domain-containing protein [Fusarium avenaceum]', 'KAH6956986.1 aspartic peptidase domain-containing protein [Fusarium avenaceum]', 'KAH6950076.1 aspartic peptidase domain-containing protein [Fusarium a…	['QPC60056.1 hypothetical protein HYE67_002287 [Fusarium culmorum]', 'QPC61464.1 hypothetical protein HYE67_003695 [Fusarium culmorum]', 'QPC58438.1 hypothetical protein HYE67_000669 [Fusarium culmorum]', 'QPC58704.1 hypothetical protein HYE67_000935 [Fusarium culmorum]']	['XP_045978246.1 aspartic peptidase domain-containing protein [Fusarium flagelliforme]', 'XP_045980334.1 aspartic peptidase domain-containing protein [Fusarium flagelliforme]', 'XP_045981233.1 aspartic peptidase domain-containing protein [Fusarium flagelliforme]', 'XP_045983018.1 aspartic peptidase domain-containing protein [Fusarium flagelliforme]', 'XP_045983287.1 aspartic peptidase domain-cont…	['XP_023435890.1 related to aspartic-type signal peptidase [Fusarium fujikuroi IMI 58289]', 'XP_023423989.1 related to acid proteinase PEPI precursor [Fusarium fujikuroi IMI 58289]', 'XP_023428695.1 related to aspartic-type signal peptidase [Fusarium fujikuroi IMI 58289]', 'XP_023431909.1 related to aspartic-type signal peptidase [Fusarium fujikuroi IMI 58289]', 'XP_023432062.1 related to asparty…	['KAH7263299.1 aspartic peptidase domain-containing protein [Fusarium tricinctum]', 'KAH7235768.1 aspartic peptidase domain-containing protein [Fusarium tricinctum]', 'KAH7236227.1 aspartic peptidase domain-containing protein [Fusarium tricinctum]', 'KAH7241451.1 aspartic peptidase domain-containing protein [Fusarium tricinctum]']	['XP_035320412.1 Eukaryotic aspartyl protease [Geosmithia morbida]', 'XP_035321869.1 Eukaryotic aspartyl protease [Geosmithia morbida]', 'XP_035323135.1 Eukaryotic aspartyl protease [Geosmithia morbida]', 'XP_035323187.1 Eukaryotic aspartyl protease [Geosmithia morbida]', 'XP_035318453.1 Eukaryotic aspartyl protease [Geosmithia morbida]']	['XP_014169346.1 candidapepsin-4 precursor [Grosmannia clavigera kw1407]', 'XP_014171499.1 aspartic-type endopeptidase [Grosmannia clavigera kw1407]', 'XP_014172151.1 aspartic-type endopeptidase [Grosmannia clavigera kw1407]', 'XP_014173929.1 candidapepsin-4 precursor [Grosmannia clavigera kw1407]', 'XP_014175587.1 aspartic-type endopeptidase [Grosmannia clavigera kw1407]']	['augustus_masked-flattened_line_40-processed-gene-0.9-mRNA-1_1 gene=augustus_masked-flattened_line_40-processed-gene-0.9 CDS=1-1431', 'augustus_masked-flattened_line_40-processed-gene-0.10-mRNA-1_1 gene=augustus_masked-flattened_line_40-processed-gene-0.10 CDS=1-1524', 'genemark-flattened_line_72-processed-gene-0.51-mRNA-1_1 gene=genemark-flattened_line_72-processed-gene-0.51 CDS=1-2061', 'maker…	['augustus_masked-flattened_line_188-processed-gene-0.9-mRNA-1_1 gene=augustus_masked-flattened_line_188-processed-gene-0.9 CDS=1-2217', 'genemark-flattened_line_27-processed-gene-0.94-mRNA-1_1 gene=genemark-flattened_line_27-processed-gene-0.94 CDS=1-2457', 'maker-flattened_line_27-snap-gene-0.3-mRNA-1_1 gene=maker-flattened_line_27-snap-gene-0.3 CDS=1-3090', 'maker-flattened_line_27-snap-gene-0…	['KAH8682999.1 aspartic proteinase precursor [Hymenoscyphus varicosporioides]', 'KAH8686110.1 aspartic peptidase domain-containing protein [Hymenoscyphus varicosporioides]', 'KAH8686120.1 hypothetical protein BGZ60DRAFT_543432, partial [Hymenoscyphus varicosporioides]', 'KAH8649680.1 aspartic peptidase domain-containing protein [Hymenoscyphus varicosporioides]', 'KAH8657184.1 aspartic peptidase d…	['-processed-gene-6.99-mRNA-1_1 gene=snap_masked-gi|1002316228|dbj|BCGB01000005.1|-processed-gene-6.99 CDS=1-1194', '-augustus-gene-11.83-mRNA-1_1 gene=maker-gi|1002316228|dbj|BCGB01000005.1|-augustus-gene-11.83 CDS=1-3375', '-processed-gene-0.28-mRNA-1_1 gene=snap_masked-gi|1002316230|dbj|BCGB01000003.1|-processed-gene-0.28 CDS=1-1242', '-processed-gene-5.59-mRNA-1_1 gene=snap_masked-gi|10023162…	['XP_049113020.1 acid protease [Hypoxylon fragiforme]', 'XP_049112166.1 acid protease [Hypoxylon fragiforme]', 'XP_049118584.1 acid protease [Hypoxylon fragiforme]', 'XP_049120094.1 acid protease [Hypoxylon fragiforme]', 'XP_049120756.1 acid protease [Hypoxylon fragiforme]']	['KAH7019845.1 aspartic peptidase domain-containing protein [Ilyonectria destructans]', 'KAH7020125.1 aspartic peptidase domain-containing protein [Ilyonectria destructans]', 'KAH6990086.1 aspartic peptidase domain-containing protein [Ilyonectria destructans]', 'KAH7000017.1 aspartic peptidase domain-containing protein [Ilyonectria destructans]', 'KAH7001911.1 candidapepsin-4 precursor [Ilyonectr…	['genemark-scaffold_2-processed-gene-11.125-mRNA-1_1 gene=genemark-scaffold_2-processed-gene-11.125 CDS=1-1725', 'snap_masked-scaffold_2-processed-gene-13.25-mRNA-1_1 gene=snap_masked-scaffold_2-processed-gene-13.25 CDS=1-1614', 'genemark-scaffold_2-processed-gene-13.160-mRNA-1_1 gene=genemark-scaffold_2-processed-gene-13.160 CDS=1-1593', 'genemark-scaffold_5-processed-gene-7.64-mRNA-1_1 gene=gen…	['augustus_masked-NODE_1_length_424984_cov_16.6998_ID_1-processed-gene-3.51-mRNA-1_1 gene=augustus_masked-NODE_1_length_424984_cov_16.6998_ID_1-processed-gene-3.51 CDS=1-1839', 'augustus_masked-NODE_27_length_120258_cov_14.8531_ID_53-processed-gene-0.29-mRNA-1_1 gene=augustus_masked-NODE_27_length_120258_cov_14.8531_ID_53-processed-gene-0.29 CDS=1-1572', 'augustus_masked-NODE_28_length_119130_cov…	['genemark-NODE_43_length_91591_cov_49.4799_ID_85-processed-gene-0.97-mRNA-1_1 gene=genemark-NODE_43_length_91591_cov_49.4799_ID_85-processed-gene-0.97 CDS=1-1674', 'genemark-NODE_52_length_79949_cov_52.3083_ID_103-processed-gene-0.74-mRNA-1_1 gene=genemark-NODE_52_length_79949_cov_52.3083_ID_103-processed-gene-0.74 CDS=1-1758', 'genemark-NODE_75_length_43264_cov_50.0137_ID_149-processed-gene-0.4…
[truncated: 25,624 more rows]
[truncated: 69 more columns]
