# Supplementary material for: Regions of low gene expression promote maintenance and adaptation of horizontally acquired genes in yeasts
Source: Commun Biol. 2026 May 9;9:968. doi: 10.1038/s42003-026-10153-8 (PMC13376923; doi:10.1038/s42003-026-10153-8)
Supplement: Supplementary file 5 — Supplementary Data 3–5 [file 42003_2026_10153_MOESM5_ESM.xlsx]

## Sheet: Supplementary Data 3
Supplementary Data 3. Orthofinder results and classification of Wickerhamiella versatilis genes' origin (“HGT-bacteria”, “HGT-Pezizomycotina”, and “not HGT-Pezizomycotina”)*. Decoding of column titles to the right of the table.
Orthogroup	W. versatilis	Sum WS	Freq. WS	Sum Family-WS	Freq. Family-WS	Sum S-Family	Freq. S-Family	Sum PEZ	Freq. PEZ	Sum TAPH	Freq. TAPH	Sum BASI	Freq. BASI	Gene origin	overlap P-FP	overlap FP-FF	Median Family	Median Pezi	Median FF	Median FP	FF-FP	FP-P	HGT sequences		*For each orthogroup we present the following statistics:
OG0000000	21	94	1	70	1	396	1	1294	1	40	1	38	1	not HGT-Pezizomycotina	0.574181	0.740756	3.79565	3.72422	3.92518	4.03922	-0.114047	0.315			W.versatilis: W. versatilis gene copy number.
OG0000001	9	70	1	52	1	775	1	827	1	21	0.75	24	1	not HGT-Pezizomycotina	0.540303	0.579858	2.73898	3.48491	2.50382	2.99393	-0.490111	-0.490985			Sum WS: total gene copy number from W/S clade species.
OG0000002	3	17	1	29	1	317	0.96	1327	1	15	0.75	30	1	not HGT-Pezizomycotina	0.62673	0.447115	3.6839	4.45913	3.90481	4.46136	-0.556552	0.002236			Freq. WS: relative frequency of W/S clade species represented by at least one sequence.
OG0000003	5	15	1	45	1	154	0.94	1140	1	19	1	28	1	HGT-Pezizomycotina (1)	0.579256	0.485717	5.01877	4.14927	3.66012	3.73453	-0.074406	-0.414741	JCM_5958_transcript_v001_04097-R1		Sum Family-WS: total gene copy number from Dipodascaceae/Trichomonascaceae family (excluding W/S species).
OG0000005	7	51	1	53	1	276	0.96	968	1	19	0.75	24	1	not HGT-Pezizomycotina	0.460814	0.744717	4.02037	4.16715	4.59076	4.84145	-0.25069	0.674303			Freq. Family-WS: relative frequency of species from Dipodascaceae/Trichomonascaceae family (excluding W/S clade species) represented by at least one sequence.
OG0000008	14	58	1	33	1	285	0.98	849	1	12	0.75	16	1	HGT-Pezizomycotina (5)	0.604115	0.334459	3.44177	4.12793	3.80515	4.57602	-0.770869	0.448091	JCM_5958_transcript_v001_05491-R1; JCM_5958_transcript_v001_04135-R1; JCM_5958_transcript_v001_03974-R1; JCM_5958_transcript_v001_04057-R1; JCM_5958_transcript_v001_01568-R1	.	Sum S-Family: total gene copy number from Saccharomycotina species (excluding Dipodascaceae/Trichomonascaceae family).
OG0000011	12	32	0.875	46	1	334	0.98	759	0.979167	12	0.75	28	1	not HGT-Pezizomycotina	0.33908	0.501527	3.13679	3.65552	4.05268	4.43693	-0.384254	0.781409		.	Freq. S-Family: relative frequency of species from Saccharomycotina clade (excluding Dipodascaceae/Trichomonascaceae species) represented by at least one sequence.
OG0000012	7	40	1	25	1	204	0.98	871	0.979167	10	0.75	14	1	not HGT-Pezizomycotina	0.615255	0.812472	3.19702	3.74504	4.09351	4.13759	-0.044082	0.392548		.	Sum PEZ: total gene copy number from Pezizomycotina species.
OG0000015	8	40	1	41	1	209	0.96	723	1	4	0.5	12	1	HGT-Pezizomycotina (1)	0.520917	0.566699	3.1209	3.55334	3.83697	4.04716	-0.210195	0.493829	JCM_5958_transcript_v001_05373-R1	.	Freq. PEZ: relative frequency of species from Pezizomycotina clade represented by at least one sequence.
OG0000016	3	9	0.875	22	1	178	0.96	775	1	5	0.5	4	0.666667	not HGT-Pezizomycotina	0.527898	0.697277	4.82347	4.36982	4.65081	4.81873	-0.167923	0.448912		.	Sum TAPH: total gene copy number from Taphrinomycotina species.
OG0000017	4	19	1	16	1	131	0.98	752	0.979167	9	0.75	14	1	HGT-Pezizomycotina (1)	0.411987	0.438776	3.35883	4.12254	3.93346	4.43565	-0.502186	0.313105	JCM_5958_transcript_v001_05353-R1	.	Freq. TAPH: relative frequency of species from Taphrinomycotina clade represented by at least one sequence.
OG0000018	5	27	1	20	1	120	0.98	737	1	9	1	5	1	HGT-Bacteria (3)	0.561293	0.471906	2.22013	3.57594	3.97771	3.89986	0.0778585	0.323917	JCM_5958_transcript_v001_02680-R1; JCM_5958_transcript_v001_04091-R1; JCM_5958_transcript_v001_02690-R1	.	Sum BASI: total gene copy number from Basidiomycota species.
OG0000019	5	6	0.25	6	0.2	23	0.26	860	1	5	0.25	12	1	HGT-Bacteria (2); HGT-Pezizomycotina (3)	0.648827	0.406204	2.73707	4.03057	4.29043	4.3965	-0.106077	0.36593	JCM_5958_transcript_v001_05319-R1; JCM_5958_transcript_v001_02842-R1; JCM_5958_transcript_v001_05388-R1; JCM_5958_transcript_v001_05465-R1; JCM_5958_transcript_v001_00020-R1	.	Freq. BASI: relative frequency of species from Basidiomycota clade represented by at least one sequence.
OG0000022	4	23	1	30	1	190	0.86	593	1	11	1	17	1	HGT-Pezizomycotina (1)	0.624119	0.597455	3.59764	3.50368	3.43991	3.31539	0.124524	-0.188285	JCM_5958_transcript_v001_04166-R1	.	Gene origin: Classification of the genes' origin, “HGT-bacteria”, “HGT-Pezizomycotina”, and “not HGT-Pezizomycotina”
OG0000023	8	51	1	34	1	298	1	407	1	33	1	24	1	HGT-Bacteria (1)	0.698354	0.795455	3.69571	4.12534	3.75601	3.89466	-0.138641	-0.230684	JCM_5958_transcript_v001_04068-R1	.	overlap P-FP: overlap of the distribution of the gene-tree distances among Pezizomycotina taxa and the distribution of the gene-tree distances between W. versatilis and all Pezizomycotina taxa
OG0000024	20	152	1	129	1	322	0.98	229	1	11	0.75	0	0	not HGT-Pezizomycotina	0.518279	0.775755	3.23822	2.85948	2.75943	2.78496	-0.025535	-0.074518		.	overlap FP-FF: overlap of the distribution of the gene-tree distances between W. versatilis species and all Pezizomycotina taxa and the distribution of the gene-tree distances between W. versatilis and remaining taxa from the same family
OG0000027	6	14	1	14	1	240	1	512	1	9	0.75	15	1	not HGT-Pezizomycotina	0.324445	0.409937	1.7926	2.81419	2.39	2.79488	-0.404887	-0.0193045		.	Median Family: median of the distribution of the gene-tree distances among Dipodascaceae/Trichomonascaceae family (excluding W/S species).
OG0000028	4	28	1	40	1	327	1	357	1	26	1	25	1	not HGT-Pezizomycotina	0.389855	0.744796	3.2858	3.20799	2.54609	2.58503	-0.0389345	-0.622967		.	Median Pezi: median of the distribution of the gene-tree distances among Pezizomycotina taxa
OG0000029	1	5	0.625	15	1	339	0.98	403	1	18	1	19	1	not HGT-Pezizomycotina	0.458499	0.70398	2.18058	3.39493	3.9038	3.82149	0.082313	0.426564		.	Median FF: median of the distribution of the gene-tree distances between W. versatilis and the remaining taxa from the same family.
OG0000030	5	24	1	22	1	213	1	514	1	8	0.75	13	1	HGT-Pezizomycotina (1)	0.611027	0.277305	1.49875	2.61856	2.47157	2.68902	-0.217453	0.070459	JCM_5958_transcript_v001_01570-R1	.	Median FP: median of the distribution of the gene-tree distances between W. versatilis and all Pezizomycotina taxa.
OG0000031	5	24	1	29	1	165	0.88	556	1	7	0.75	4	1	HGT-Pezizomycotina (1)	0.707519	0.598511	3.95413	4.43401	3.71742	4.31949	-0.602068	-0.114519	JCM_5958_transcript_v001_05295-R1	.	FF-FP: difference between Median FF and Median FP.
OG0000033	12	57	1	43	1	190	0.84	436	1	7	0.75	17	1	not HGT-Pezizomycotina	0.513278	0.229207	2.33184	3.54039	2.72345	3.92863	-1.20518	0.388235		.	FP-P: difference between Median FP and Median Pezi.
OG0000034	1	3	0.375	17	1	198	1	514	1	11	0.75	6	1	not HGT-Pezizomycotina	0.445767	0.730477	4.7843	5.22105	6.13617	6.10465	0.0315215	0.883603		.	HGT sequences: sequence identification of HGT genes
OG0000035	6	17	0.625	26	1	293	0.98	396	0.9375	1	0.25	8	1	not HGT-Pezizomycotina	0.5851	0.615538	3.61716	3.65885	4.15443	4.18639	-0.031957	0.527541		.
OG0000036	4	38	1	35	1	88	0.74	550	1	5	0.5	15	1	not HGT-Pezizomycotina	0.744286	0.141469	2.15856	3.29445	2.24905	3.18141	-0.932359	-0.113043		.
OG0000037	6	11	0.625	13	1	27	0.36	642	1	8	0.75	10	1	HGT-Bacteria (5); HGT-Pezizomycotina (1)	0.589556	0.588148	2.97799	3.20235	2.73577	3.08946	-0.353692	-0.112891	JCM_5958_transcript_v001_05107-R1; JCM_5958_transcript_v001_00084-R1; JCM_5958_transcript_v001_05575-R1; JCM_5958_transcript_v001_04158-R1; JCM_5958_transcript_v001_04292-R1; JCM_5958_transcript_v001_05587-R1	.
OG0000038	3	29	1	30	1	288	1	304	1	21	1	21	1	not HGT-Pezizomycotina	0.40441	0.516114	2.33756	2.92496	3.31824	3.57907	-0.260833	0.654116		.
OG0000039	5	29	1	35	1	230	1	373	1	8	0.75	14	1	HGT-Bacteria (1)	0.717832	0.636751	2.49	2.72552	2.54328	2.71071	-0.167429	-0.014815	JCM_5958_transcript_v001_05524-R1	.
OG0000040	2	19	1	35	1	198	0.9	409	1	12	1	11	1	not HGT-Pezizomycotina	0.671161	0.725723	2.7644	2.90744	2.79822	2.85055	-0.052334	-0.056892		.
OG0000041	3	3	0.125	4	0.4	9	0.06	635	1	1	0.25	14	1	HGT-Pezizomycotina (3)	0.574921	NA	NA	2.90643	NA	2.69503	NA	-0.211404	JCM_5958_transcript_v001_05486-R1; JCM_5958_transcript_v001_02725-R1; JCM_5958_transcript_v001_05364-R1	.
OG0000042	1	3	0.375	32	1	271	0.86	342	1	5	0.75	11	1	not HGT-Pezizomycotina	0.757463	0.452599	3.03896	3.48045	3.33132	3.41906	-0.087742	-0.061388		.
OG0000043	3	4	0.25	11	1	33	0.44	589	1	7	0.75	9	0.666667	HGT-Bacteria (1)	0.552588	0.428081	2.91181	4.19857	2.05548	3.39558	-1.3401	-0.802989	JCM_5958_transcript_v001_00087-R1	.
OG0000044	5	37	1	26	1	253	1	288	1	22	1	18	1	not HGT-Pezizomycotina	0.605143	0.620005	2.9823	3.65312	3.1608	3.57636	-0.415555	-0.076762		.
OG0000045	6	56	1	35	1	239	0.98	299	1	5	0.5	10	1	not HGT-Pezizomycotina	0.461523	0.318538	3.3078	4.1464	3.75203	4.38361	-0.631579	0.237213		.
OG0000046	6	25	1	21	1	232	1	339	0.979167	9	0.75	10	1	HGT-Bacteria (2)	0.453293	0.184904	1.70402	3.0541	2.7357	2.37214	0.363558	-0.681963	JCM_5958_transcript_v001_04003-R1; JCM_5958_transcript_v001_00111-R1	.
OG0000047	1	1	0.125	11	0.8	79	0.84	527	1	5	0.5	11	1	not HGT-Pezizomycotina	0.393061	0.47542	4.11495	4.74071	5.6111	5.90291	-0.291816	1.16221		.
OG0000048	1	7	0.875	3	0.6	71	0.64	533	0.916667	3	0.5	2	0.333333	not HGT-Pezizomycotina	0.103801	0.204161	4.4963	4.51659	3.67731	6.64574	-2.96843	2.12915		.
OG0000049	10	29	1	13	1	93	0.88	462	1	11	0.75	8	1	HGT-Bacteria (9)	0.413405	0.611738	3.22765	3.35847	3.7063	3.9216	-0.215298	0.563133	JCM_5958_transcript_v001_05277-R1; JCM_5958_transcript_v001_05428-R1; JCM_5958_transcript_v001_02679-R1; JCM_5958_transcript_v001_02726-R1; JCM_5958_transcript_v001_03993-R1; JCM_5958_transcript_v001_03999-R1; JCM_5958_transcript_v001_05569-R1; JCM_5958_transcript_v001_04058-R1; JCM_5958_transcript_v001_04101-R1	.
OG0000050	4	34	1	21	1	208	1	314	1	18	1	18	1	not HGT-Pezizomycotina	0.670204	0.837811	2.88829	3.5695	3.03781	3.07624	-0.03843	-0.493259		.
OG0000051	4	17	1	16	1	110	0.96	424	1	9	0.75	14	1	not HGT-Pezizomycotina	0.494467	0.562087	2.62733	2.77191	3.15683	2.99579	0.161042	0.223879		.
OG0000052	6	15	1	32	1	217	0.98	299	1	11	0.75	14	1	not HGT-Pezizomycotina	0.660496	0.802627	3.46568	3.54606	3.45455	3.38176	0.072789	-0.164297		.
OG0000053	4	13	1	20	1	157	1	370	0.979167	9	0.75	11	1	HGT-Bacteria (4)	0.488839	0.569822	2.3408	3.25442	2.35142	2.77338	-0.421957	-0.481041	JCM_5958_transcript_v001_03253-R1; JCM_5958_transcript_v001_02763-R1; JCM_5958_transcript_v001_02836-R1; JCM_5958_transcript_v001_02548-R1	.
OG0000054	2	15	1	13	1	122	1	412	1	7	0.75	10	1	not HGT-Pezizomycotina	0.452953	0.548357	3.52697	3.43828	3.35147	4.04168	-0.690206	0.603393		.
OG0000055	2	24	1	12	1	197	1	306	1	18	1	21	1	not HGT-Pezizomycotina	0.188882	0.320309	3.61001	4.24551	4.40078	5.3001	-0.899314	1.05458		.
OG0000057	2	7	0.75	23	1	170	0.98	345	1	3	0.25	8	1	not HGT-Pezizomycotina	0.334053	0.557141	4.81752	4.72067	5.64579	5.54927	0.09652	0.828607
OG0000058	3	10	0.625	22	0.8	141	0.88	348	1	9	1	15	1	HGT-Pezizomycotina	0.255044	0.324817	2.21997	3.36603	3.7226	4.44711	-0.724506	1.08108	JCM_5958_transcript_v001_02711-R1
OG0000059	7	15	0.625	8	1	78	0.76	420	1	7	0.75	12	1	HGT-Bacteria (6)	0.635006	0.331219	1.23192	3.9314	4.26008	3.59837	0.661708	-0.33303	JCM_5958_transcript_v001_04810-R1; JCM_5958_transcript_v001_05324-R1; JCM_5958_transcript_v001_02801-R1; JCM_5958_transcript_v001_00048-R1; JCM_5958_transcript_v001_01863-R1; JCM_5958_transcript_v001_04171-R1
OG0000060	3	21	1	27	1	170	0.82	306	1	2	0.5	11	1	not HGT-Pezizomycotina	0.47273	0.507911	2.71904	2.81237	3.21635	3.06549	0.150854	0.253122
OG0000061	3	14	1	18	1	253	1	226	1	15	1	11	1	not HGT-Pezizomycotina	0.543195	0.779414	3.66695	3.54375	3.87803	4.14252	-0.264489	0.598769
OG0000062	6	46	1	20	1	190	1	244	1	18	1	14	1	not HGT-Pezizomycotina	0.367544	0.779566	4.42592	4.36308	4.6895	4.81301	-0.123507	0.449933
OG0000064	6	27	1	20	1	78	1	380	1	8	1	9	1	not HGT-Pezizomycotina	0.577605	0.186723	1.72882	2.99011	1.51837	3.01563	-1.49726	0.025526
OG0000065	8	15	0.75	11	1	100	0.98	373	1	7	0.75	15	1	not HGT-Pezizomycotina	0.457944	0.518785	3.00381	3.49124	3.77726	4.19575	-0.418496	0.704511
OG0000066	4	35	1	25	1	307	1	131	1	10	0.75	8	1	not HGT-Pezizomycotina	0.169225	0.451927	3.05655	3.27698	4.08959	4.3512	-0.261609	1.07422
OG0000070	4	30	1	29	1	153	1	247	1	11	1	13	1	not HGT-Pezizomycotina	0.575256	0.654281	3.23392	3.84272	3.33729	3.65804	-0.320755	-0.184675
OG0000071	3	14	1	17	0.8	9	0.08	422	1	7	0.5	12	1	not HGT-Pezizomycotina	0.408405	0.1871	1.99673	2.52435	2.20819	2.87606	-0.667865	0.351712
OG0000072	1	12	1	19	1	159	1	279	1	5	1	3	1	not HGT-Pezizomycotina	0.302988	0.376919	3.06794	2.70202	2.7612	2.83646	-0.075258	0.134439
OG0000073	1	6	0.5	5	0.8	28	0.52	418	0.979167	5	0.75	13	1	not HGT-Pezizomycotina	0.288039	0.0476253	1.41973	2.99462	2.01856	4.10268	-2.08412	1.10806
OG0000074	5	5	0.125	10	1	48	0.52	397	1	5	0.5	8	1	not HGT-Pezizomycotina	0.482387	0.534486	1.59912	2.02031	2.08967	2.26343	-0.173757	0.24312
OG0000076	3	15	1	12	1	137	1	298	1	6	1	0	0	not HGT-Pezizomycotina	0.119872	0.0921882	1.38023	1.8175	1.74768	2.70553	-0.957845	0.888026
OG0000078	4	32	1	20	1	236	1	151	1	14	1	9	1	not HGT-Pezizomycotina	0.37013	0.549742	3.91043	3.94224	4.02374	3.59746	0.426276	-0.344774
OG0000079	4	31	1	23	1	187	1	193	1	16	1	11	1	not HGT-Pezizomycotina	0.472015	0.703207	3.33286	2.90716	3.20877	2.94464	0.264126	0.037482
OG0000080	3	31	1	25	1	222	1	148	1	12	1	12	1	not HGT-Pezizomycotina	0.350214	0.494541	3.21765	3.88165	3.19696	3.75223	-0.55527	-0.129421
OG0000084	3	20	1	13	1	185	1	195	1	14	1	13	1	not HGT-Pezizomycotina	0.393054	0.513655	1.16598	1.69733	1.06994	1.4249	-0.354956	-0.272433
OG0000085	4	14	0.875	16	1	118	0.76	283	0.958333	1	0.25	7	1	not HGT-Pezizomycotina	0.537885	0.312415	1.61261	3.10336	1.97258	2.56956	-0.596977	-0.533798
OG0000086	1	1	0.125	17	0.6	102	0.44	307	0.895833	5	0.5	5	0.333333	HGT-Bacteria	0.477311	0.554298	1.76457	3.01735	3.20133	3.33462	-0.13329	0.317268	JCM_5958_transcript_v001_00035-R1
OG0000087	2	17	1	9	1	157	1	231	1	12	1	10	1	not HGT-Pezizomycotina	0.508866	0.376662	3.01237	4.38488	1.75809	4.44811	-2.69003	0.063236
OG0000089	3	31	1	19	1	202	1	153	1	13	1	11	1	not HGT-Pezizomycotina	0.516188	0.667204	1.06916	1.19012	1.29643	1.42697	-0.130537	0.23685
OG0000090	3	5	0.25	5	0.8	112	0.62	286	0.979167	5	0.75	7	1	HGT-Pezizomycotina (1)	0.643599	0.67237	3.50597	3.35176	3.21196	3.28717	-0.075208	-0.064593	JCM_5958_transcript_v001_05294-R1
OG0000092	1	6	0.75	5	1	47	0.86	353	1	1	0.25	0	0	not HGT-Pezizomycotina	0.241826	3.5827e-05	1.79317	4.31614	3.12886	5.40376	-2.27489	1.08761
OG0000093	1	9	1	12	1	85	0.82	288	1	5	0.75	11	1	not HGT-Pezizomycotina	0.368884	0.449195	2.40442	2.65934	3.11303	3.14556	-0.0325245	0.486213
OG0000094	4	31	1	20	1	177	1	154	1	12	1	9	1	not HGT-Pezizomycotina	0.1822	0.501276	2.54006	1.6099	3.06467	3.36758	-0.302906	1.75767
OG0000095	4	17	1	12	1	159	1	198	1	6	0.75	11	1	not HGT-Pezizomycotina	0.32697	0.632284	1.96725	2.77197	2.45178	3.49155	-1.03977	0.719578
OG0000096	3	17	1	13	1	119	1	229	1	10	1	14	1	not HGT-Pezizomycotina	0.75577	0.423044	2.48733	3.00822	2.33026	2.82288	-0.492618	-0.185341
OG0000097	3	21	1	13	1	164	0.98	192	0.979167	5	0.75	5	1	not HGT-Pezizomycotina	0.51028	0.676265	3.55057	3.33538	3.24276	3.82361	-0.580851	0.488231
OG0000098	3	20	1	15	1	150	1	192	1	11	1	9	1	not HGT-Pezizomycotina	0.527081	0.787394	2.42157	2.98169	2.28266	2.41942	-0.136753	-0.562275
OG0000099	1	1	0.125	11	1	95	0.68	283	0.9375	3	0.75	3	0.666667	HGT-Bacteria	0.388976	0.61716	1.39615	2.48453	2.41362	2.53458	-0.120958	0.050054	JCM_5958_transcript_v001_02795-R1
OG0000100	2	10	1	11	1	113	0.94	246	0.979167	7	0.75	7	1	HGT-Bacteria (2)	0.540958	0.36227	2.47145	3.5516	3.30866	4.22597	-0.917308	0.674371	JCM_5958_transcript_v001_04190-R1; JCM_5958_transcript_v001_05378-R1
OG0000102	3	11	0.875	11	1	105	0.92	257	1	3	0.5	4	1	not HGT-Pezizomycotina	0.19936	0.309241	3.38062	3.23518	2.40683	4.37181	-1.96498	1.13663
OG0000104	3	12	0.75	10	0.8	142	0.98	223	1	1	0.25	1	0.333333	not HGT-Pezizomycotina	0.25242	0.437277	2.29067	2.60776	3.00657	3.64237	-0.6358	1.0346
OG0000108	3	23	1	15	1	156	1	162	1	14	1	11	1	not HGT-Pezizomycotina	0.409141	0.465351	3.79073	4.86065	3.99812	4.36946	-0.371347	-0.491187
OG0000109	3	21	1	17	1	113	1	204	1	12	1	9	1	not HGT-Pezizomycotina	0.605432	0.425756	4.23893	5.41473	4.58093	5.28696	-0.706036	-0.127768
OG0000110	3	24	1	14	1	151	1	162	1	11	1	12	1	not HGT-Pezizomycotina	0.307714	0.701884	3.43028	2.93359	3.61929	3.77483	-0.155536	0.841232
OG0000111	2	10	0.875	9	1	65	0.92	279	1	5	0.5	4	1	not HGT-Pezizomycotina	0.639077	0.18068	1.81326	3.11557	1.58785	2.98598	-1.39814	-0.129584
OG0000114	1	2	0.25	9	0.8	54	0.62	293	0.979167	2	0.5	9	1	not HGT-Pezizomycotina	0.411691	0.370653	1.91695	2.71017	4.16669	3.57803	0.588659	0.867861
OG0000115	2	9	0.875	10	1	197	1	139	1	7	0.75	3	1	not HGT-Pezizomycotina	0.438026	0.240577	2.0445	3.32254	2.33239	3.52171	-1.18932	0.199168
OG0000116	3	17	1	14	1	169	1	145	1	9	1	10	1	not HGT-Pezizomycotina	0.394866	0.501738	3.82556	4.64706	4.68153	5.44663	-0.765092	0.799562
OG0000119	4	16	1	16	1	91	1	232	1	4	0.75	1	0.333333	HGT-Pezizomycotina (1)	0.554409	0.747584	3.81021	4.17919	4.17812	4.39942	-0.221298	0.220226	JCM_5958_transcript_v001_04047-R1
OG0000120	3	23	1	15	1	152	1	148	1	12	1	9	1	not HGT-Pezizomycotina	0.481485	0.556493	3.216	4.03682	3.38599	4.28323	-0.897245	0.246414
OG0000121	3	17	1	15	1	142	1	163	1	10	1	9	1	not HGT-Pezizomycotina	0.286187	0.742322	3.33059	3.78576	2.82758	3.33033	-0.502756	-0.455426
OG0000122	16	51	1	12	1	75	0.8	201	1	5	0.75	12	1	not HGT-Pezizomycotina	0.544153	0.633463	3.6928	3.66656	3.74463	4.01364	-0.269011	0.34708
OG0000124	7	35	1	13	1	80	0.8	205	1	9	0.75	12	1	not HGT-Pezizomycotina	0.0864949	0.440021	3.54667	3.30818	4.63363	4.78966	-0.156027	1.48148
OG0000126	2	23	1	16	1	121	1	175	1	5	0.5	11	1	not HGT-Pezizomycotina	0.350287	0.631323	2.97265	2.85209	3.29861	3.24854	0.050063	0.396453
OG0000127	2	20	1	15	1	139	1	152	1	11	1	14	1	not HGT-Pezizomycotina	0.435502	0.726262	3.265	3.68759	3.43883	3.75395	-0.315117	0.0663565
OG0000128	2	2	0.125	9	1	14	0.14	321	1	4	0.5	0	0	HGT-Bacteria (2)	0.419325	0.695879	4.25929	4.48648	4.74799	4.57027	0.177719	0.0837925	JCM_5958_transcript_v001_00063-R1; JCM_5958_transcript_v001_05553-R1
OG0000130	4	16	1	8	1	136	1	179	0.979167	2	0.5	8	1	not HGT-Pezizomycotina	0.299098	0.471445	2.88779	2.69386	1.89466	3.5729	-1.67825	0.87904
OG0000131	3	17	1	10	1	130	1	173	1	10	1	8	1	not HGT-Pezizomycotina	0.146061	0.272678	3.15798	4.23113	2.38388	2.97324	-0.589361	-1.25789
OG0000132	5	33	1	25	1	229	1	43	0.895833	6	0.75	12	1	not HGT-Pezizomycotina	0.0151665	0.279476	4.21756	2.75372	5.05262	5.68217	-0.629554	2.92845
OG0000134	3	21	1	17	1	182	0.94	115	1	4	0.75	7	1	not HGT-Pezizomycotina	0.41304	0.517192	2.32871	2.4266	2.31851	2.40196	-0.08345	-0.0246455
OG0000136	1	18	0.875	4	0.2	130	0.98	179	1	4	0.5	8	1	HGT-Bacteria	0.389903	0.0391743	0.354788	1.86793	3.06641	1.91748	1.14894	0.049549	JCM_5958_transcript_v001_04307-R1
OG0000137	2	17	1	12	1	78	0.82	228	1	4	0.75	4	1	not HGT-Pezizomycotina	0.32223	0.455073	2.1082	2.26515	1.86549	1.86182	0.003666	-0.403326
OG0000138	4	25	1	14	1	183	1	103	1	7	1	10	1	not HGT-Pezizomycotina	0.000564572	0.200652	1.92764	1.67492	4.337	4.55505	-0.218049	2.88013
OG0000140	2	23	1	15	1	144	1	139	1	10	1	10	1	not HGT-Pezizomycotina	0.391403	0.675002	4.16131	4.22087	4.56536	4.93492	-0.369562	0.714055
OG0000141	1	2	0.25	9	1	49	0.46	273	0.979167	2	0.5	6	1	not HGT-Pezizomycotina	0.480167	0.662082	2.34108	2.36838	2.6786	2.50338	0.175222	0.134992
OG0000142	3	10	0.875	11	1	175	1	131	1	7	0.75	5	1	HGT-Bacteria (2)	0.504373	0.246544	1.82193	2.50951	2.21665	2.59227	-0.375613	0.0827565	JCM_5958_transcript_v001_02749-R1; JCM_5958_transcript_v001_04173-R1
OG0000144	2	20	1	13	1	141	1	146	1	11	1	8	1	not HGT-Pezizomycotina	0.602357	0.499865	4.22087	4.74186	4.19292	4.80342	-0.610498	0.061563
OG0000145	2	10	1	13	1	125	0.86	181	1	2	0.5	8	1	not HGT-Pezizomycotina	0.487795	0.643832	3.19537	3.26497	3.36315	4.01783	-0.654685	0.752867
OG0000147	4	8	0.625	4	0.6	79	0.92	233	0.9375	6	0.5	8	1	HGT-Bacteria (2)	0.312172	NA	NA	2.1889	NA	3.17234	NA	0.983437	JCM_5958_transcript_v001_02736-R1; JCM_5958_transcript_v001_04037-R1
OG0000148	2	15	1	9	1	70	0.92	203	0.979167	20	1	20	1	HGT-Pezizomycotina (1)	0.429505	0.399317	3.35658	1.97976	2.98569	1.14582	1.83987	-0.833942	JCM_5958_transcript_v001_01097-R1
OG0000149	2	11	0.625	12	1	35	0.56	266	1	5	0.5	7	1	HGT-Bacteria (2)	0.304135	0.521481	3.55196	2.75846	3.81874	3.92976	-0.11102	1.1713	JCM_5958_transcript_v001_04529-R1; JCM_5958_transcript_v001_04002-R1
OG0000150	9	10	0.25	2	0.4	25	0.42	296	0.9375	1	0.25	2	0.333333	not HGT-Pezizomycotina	0.478913	NA	NA	4.02571	NA	4.5491	NA	0.523395
OG0000151	2	15	1	10	1	115	1	180	1	8	1	7	1	not HGT-Pezizomycotina	0.506777	0.587515	1.92487	2.15031	1.53689	2.38062	-0.843734	0.230315
OG0000152	3	23	1	14	1	142	1	142	1	9	1	3	1	not HGT-Pezizomycotina	0.363089	0.517012	4.50589	4.5033	5.07197	5.05555	0.016416	0.552252
OG0000154	2	2	0.125	0	0	3	0.06	318	0.875	1	0.25	7	0.666667	not HGT-Pezizomycotina	0.197283	NA	NA	2.45897	NA	3.24615	NA	0.787182
OG0000155	3	18	1	16	1	138	1	139	0.979167	10	1	9	1	not HGT-Pezizomycotina	0.378456	0.539651	3.81801	3.63055	4.03753	3.96658	0.0709535	0.336029
OG0000156	2	15	1	11	1	79	0.98	212	1	6	0.75	7	0.666667	HGT-Bacteria (1)	0.632708	0.129005	1.08929	3.06239	1.15873	3.38302	-2.2243	0.320626	JCM_5958_transcript_v001_02759-R1
OG0000158	4	28	1	14	1	121	1	154	1	5	0.75	7	1	HGT-Pezizomycotina (1)	0.459962	0.589721	2.31855	1.96011	2.58759	2.25011	0.337473	0.290004	JCM_5958_transcript_v001_01575-R1
OG0000159	2	20	1	15	1	139	1	136	1	10	1	9	1	not HGT-Pezizomycotina	0.408873	0.571528	3.20067	3.58662	3.26387	3.46293	-0.199068	-0.12369
OG0000160	5	19	1	7	1	229	0.94	67	0.708333	2	0.5	4	0.666667	not HGT-Pezizomycotina	0.185742	0.0140872	2.58702	3.14554	3.48509	4.96621	-1.48112	1.82067
OG0000161	2	19	1	12	1	146	1	143	1	3	0.75	3	1	not HGT-Pezizomycotina	0.47962	0.50611	3.23342	2.78638	2.02581	2.86477	-0.838965	0.078398
OG0000162	3	24	1	13	1	101	1	178	1	7	1	3	1	not HGT-Pezizomycotina	0.416607	0.391114	3.20352	3.81536	3.82941	4.66622	-0.836814	0.850859
OG0000163	2	8	0.75	12	1	89	0.96	208	1	5	1	4	1	not HGT-Pezizomycotina	0.611305	0.457602	3.00058	2.75684	1.43124	2.60136	-1.17012	-0.155481
OG0000164	4	20	1	9	1	160	1	111	1	12	1	13	1	not HGT-Pezizomycotina	0.557136	0.580516	1.36739	1.67925	0.443824	1.40456	-0.960732	-0.274699
OG0000166	1	2	0.25	8	0.6	147	0.46	164	0.833333	0	0	1	0.333333	not HGT-Pezizomycotina	0.659685	0.755269	1.40963	1.58823	1.58647	1.70182	-0.115355	0.113586
OG0000167	3	22	1	16	1	143	1	122	1	10	1	8	1	not HGT-Pezizomycotina	0.0613432	0.324396	3.51094	3.19624	4.12242	4.03055	0.0918715	0.834302
OG0000168	8	24	0.875	14	1	113	0.72	167	0.958333	0	0	2	0.333333	not HGT-Pezizomycotina	0.519129	0.647075	3.74501	3.87759	3.91889	4.13792	-0.219028	0.26033
OG0000170	2	16	1	15	1	108	1	164	1	9	1	7	1	not HGT-Pezizomycotina	0.222736	0.732453	3.59052	3.52879	4.46231	4.42023	0.04208	0.89144
OG0000171	3	14	1	6	1	134	0.96	152	1	7	0.5	5	1	not HGT-Pezizomycotina	0.399933	0.00266612	1.82037	3.03823	1.69716	2.74198	-1.04482	-0.29625
OG0000174	4	23	1	11	1	138	0.98	130	1	5	0.5	9	1	not HGT-Pezizomycotina	0.355711	0.584379	2.99494	3.09424	3.33081	2.93594	0.394871	-0.158302
OG0000175	2	19	1	23	1	60	0.52	191	1	12	1	10	1	not HGT-Pezizomycotina	0.660981	0.445002	3.87589	4.4426	4.26009	4.65878	-0.398689	0.216179
OG0000176	1	15	1	19	1	135	1	144	0.979167	1	0.25	0	0	not HGT-Pezizomycotina	0.241439	0.571544	4.50918	3.91014	4.70557	4.80298	-0.097414	0.892843
OG0000177	4	14	0.875	13	0.8	143	0.94	131	0.958333	6	0.5	6	1	not HGT-Pezizomycotina	0.543359	0.636278	2.67997	2.31592	3.05773	2.57633	0.481397	0.260414
OG0000178	2	13	0.875	11	1	155	1	131	1	2	0.5	1	0.333333	not HGT-Pezizomycotina	0.235926	0.33253	2.03723	3.04841	2.12442	2.7152	-0.590779	-0.333204
OG0000179	4	13	1	15	1	104	0.96	167	1	5	1	9	1	HGT-Bacteria (3)	0.136506	0.619555	1.49767	1.49244	2.01365	2.09136	-0.0777055	0.598924	JCM_5958_transcript_v001_05339-R1; JCM_5958_transcript_v001_04151-R1;JCM_5958_transcript_v001_04177-R1
OG0000180	2	20	1	19	1	152	1	111	1	6	0.75	4	0.666667	not HGT-Pezizomycotina	0.0486277	0.241538	3.06998	2.96439	3.11491	3.99256	-0.877644	1.02817
OG0000181	2	15	1	16	1	128	1	132	1	12	1	9	1	not HGT-Pezizomycotina	0.326621	0.317716	3.95813	3.7459	4.26296	3.98661	0.276354	0.240711
OG0000182	1	14	1	9	1	119	1	159	1	6	0.75	5	1	not HGT-Pezizomycotina	0.601507	0.640016	4.30671	4.62727	3.11223	4.77491	-1.66268	0.147637
OG0000183	3	24	1	15	1	152	1	105	1	8	1	7	1	not HGT-Pezizomycotina	0.350988	0.51063	2.09144	2.36913	2.15306	2.47122	-0.318165	0.102094
OG0000184	1	1	0.125	0	0	2	0.02	306	0.958333	0	0	0	0	HGT-Pezizomycotina	0.385648	NA	NA	3.01486	NA	2.18819	NA	-0.826673	JCM_5958_transcript_v001_05389-R1
OG0000185	3	24	1	14	1	150	1	107	1	7	1	6	1	not HGT-Pezizomycotina	0.240243	0.638387	1.07008	2.26012	3.01535	2.85532	0.160035	0.595191
OG0000186	3	25	1	16	1	102	1	146	1	10	1	9	1	not HGT-Pezizomycotina	0.353697	0.387088	4.12089	4.16232	4.01626	4.45289	-0.436624	0.290567
OG0000187	1	7	0.75	15	1	16	0.3	252	1	7	0.5	10	1	HGT-Bacteria	0.112975	0.403249	2.80137	3.36785	4.00412	4.33354	-0.32942	0.965685	JCM_5958_transcript_v001_00013-R1
OG0000188	3	25	1	16	1	151	1	101	1	8	1	6	1	not HGT-Pezizomycotina	0.421879	0.643311	2.18711	5.2581	2.32162	5.52007	-3.19845	0.261971
OG0000189	3	22	1	15	1	110	0.96	145	1	6	1	8	1	not HGT-Pezizomycotina	0.48016	0.412475	3.18145	3.97969	3.61409	4.08492	-0.470828	0.105234
OG0000190	2	19	1	18	1	137	1	120	1	8	0.75	3	1	not HGT-Pezizomycotina	0.353449	0.451883	2.40559	1.80394	2.17436	2.04605	0.128313	0.242103
OG0000191	2	15	1	10	1	118	0.98	143	1	6	0.75	11	1	not HGT-Pezizomycotina	0.451447	0.199167	3.22233	3.96688	3.80877	4.28275	-0.473987	0.315873
OG0000192	3	25	1	18	1	140	1	101	1	11	1	8	1	not HGT-Pezizomycotina	0.352734	0.557973	2.05046	2.26906	1.37706	2.37156	-0.994497	0.102497
OG0000193	3	22	1	15	1	133	1	124	1	9	1	0	0	not HGT-Pezizomycotina	0.412204	0.439646	1.79766	2.10141	1.99812	2.37909	-0.380971	0.277675
OG0000194	2	25	1	18	1	137	1	110	1	5	0.75	7	1	not HGT-Pezizomycotina	0.28647	0.492591	3.39142	3.545	3.6272	3.30161	0.325588	-0.243385
OG0000196	1	9	1	7	1	75	1	199	1	4	0.5	6	1	not HGT-Pezizomycotina	0.475971	0.21869	1.12679	1.55191	1.05812	1.71242	-0.654299	0.160503
OG0000197	1	8	1	10	1	97	1	162	1	10	1	13	1	not HGT-Pezizomycotina	0.0726874	0.625794	2.67397	2.01789	3.54014	3.62927	-0.089133	1.61138
OG0000198	1	5	0.625	5	1	48	0.92	228	1	8	0.75	5	1	not HGT-Pezizomycotina	0.53644	0.0243376	2.02589	4.56901	3.60842	4.7506	-1.14218	0.18159
OG0000201	2	14	1	11	1	83	0.96	177	1	5	1	8	1	not HGT-Pezizomycotina	0.30455	0.233606	2.69393	2.98367	3.20601	3.9959	-0.789898	1.01224
OG0000202	2	16	1	10	1	141	1	118	1	7	1	6	1	not HGT-Pezizomycotina	0.309655	0.499644	1.22614	1.38846	1.15252	1.60792	-0.455403	0.219466
OG0000204	9	18	0.875	9	1	105	0.98	145	1	6	0.75	14	1	HGT-Pezizomycotina (1)	0.52721	0.482181	2.65326	3.30003	1.54633	3.26965	-1.72332	-0.030384	JCM_5958_transcript_v001_00330-R1
OG0000206	1	8	0.875	5	1	53	0.98	224	1	3	0.25	3	1	not HGT-Pezizomycotina	0.295123	0.349567	1.85307	2.06248	2.33405	2.91815	-0.5841	0.855663
OG0000207	3	22	1	16	1	142	1	100	1	9	1	6	1	not HGT-Pezizomycotina	4.28723e-05	0.374962	2.55528	1.84465	2.9541	2.97406	-0.019953	1.1294
OG0000208	3	17	1	8	1	83	0.98	177	1	4	1	6	1	not HGT-Pezizomycotina	0.650611	0.518756	2.68686	3.70484	2.80193	4.26045	-1.45852	0.555609
OG0000209	3	27	1	10	1	134	1	101	1	12	1	10	1	not HGT-Pezizomycotina	0.166948	0.387451	3.80985	2.94534	2.13895	2.5321	-0.393147	-0.413238
OG0000211	1	12	0.875	9	1	142	1	109	1	12	1	9	1	not HGT-Pezizomycotina	0.450641	0.510661	4.44189	4.62099	2.18108	4.48581	-2.30473	-0.135185
OG0000213	3	24	1	14	1	146	1	97	1	5	0.75	6	1	not HGT-Pezizomycotina	0.408344	0.591613	1.46777	4.0297	1.61692	4.43845	-2.82153	0.408743
OG0000214	2	2	0.125	6	0.6	15	0.14	258	0.979167	6	0.75	5	1	HGT-Bacteria (1)	0.0266581	0.394066	3.61366	2.41796	4.04833	4.40764	-0.359313	1.98969	JCM_5958_transcript_v001_05536-R1
OG0000215	5	12	1	11	1	81	0.96	175	0.979167	8	1	5	1	not HGT-Pezizomycotina	0.349493	0.607311	2.68392	2.7398	2.90252	3.16474	-0.262223	0.424947
OG0000216	3	17	1	13	1	134	1	102	1	12	1	13	1	not HGT-Pezizomycotina	0.524719	0.470672	2.32944	2.78413	2.59883	1.97302	0.625807	-0.811107
OG0000218	2	55	0.625	0	0	223	0.62	12	0.229167	0	0	0	0	not HGT-Pezizomycotina	2.66302e-08	NA	NA	1.14299	NA	3.10016	NA	1.95717
OG0000219	1	18	1	18	1	141	1	96	1	9	1	7	1	not HGT-Pezizomycotina	0.314723	0.576832	3.68495	3.49494	4.08	3.4488	0.631193	-0.046134
OG0000220	2	16	1	10	1	147	1	98	1	11	1	7	1	not HGT-Pezizomycotina	0.241679	0.41687	4.22822	4.50079	3.30568	3.85534	-0.549652	-0.645453
OG0000221	2	16	1	10	1	133	1	114	1	9	1	6	1	not HGT-Pezizomycotina	0.270489	0.658472	4.0449	3.74211	3.7989	3.9934	-0.194503	0.25129
OG0000223	5	11	0.625	10	1	124	0.98	135	1	3	0.5	4	1	not HGT-Pezizomycotina	0.360378	0.424507	1.91328	1.69373	1.91664	1.97714	-0.0605015	0.283405
OG0000224	2	15	1	14	1	113	1	135	1	7	1	3	1	not HGT-Pezizomycotina	0.304127	0.431359	2.16281	2.61958	2.55941	3.16449	-0.605079	0.544908
OG0000225	8	12	0.5	14	0.4	108	0.94	144	1	7	0.5	2	0.666667	not HGT-Pezizomycotina	0.108303	0.533682	2.49851	3.68631	5.13369	4.94479	0.188908	1.25847
OG0000226	2	16	1	10	1	151	1	94	1	9	1	6	1	not HGT-Pezizomycotina	0.0941158	0.449709	3.65979	4.56625	3.28259	4.12739	-0.844799	-0.438864
OG0000227	3	11	0.875	7	0.8	105	0.86	145	1	9	0.75	8	1	not HGT-Pezizomycotina	0.264573	0.0778284	1.42069	2.15859	0.863658	1.95657	-1.09292	-0.202017
OG0000228	1	9	0.625	10	1	148	1	99	0.958333	9	1	9	1	not HGT-Pezizomycotina	0.387029	0.569711	3.11728	3.67692	3.06099	3.65498	-0.593996	-0.0219355
OG0000229	2	2	0.125	8	1	66	0.66	200	0.979167	2	0.5	6	1	not HGT-Pezizomycotina	0.540815	0.227669	1.83297	2.98156	2.28454	3.10098	-0.816439	0.119424
OG0000230	2	17	1	13	1	130	1	110	1	7	1	7	1	not HGT-Pezizomycotina	0.463004	0.538671	2.98042	2.72539	3.0233	2.62723	0.396065	-0.0981595
OG0000231	4	11	0.75	10	1	184	0.96	78	0.895833	1	0.25	0	0	not HGT-Pezizomycotina	0.116656	3.035e-05	2.07752	3.7068	3.57723	5.48525	-1.90803	1.77845
OG0000232	1	10	1	11	1	149	1	105	1	5	1	4	1	not HGT-Pezizomycotina	0.302847	0.638875	1.97811	1.79341	2.14643	2.54407	-0.397637	0.750655
OG0000233	2	3	0.25	4	0.6	37	0.42	236	0.916667	2	0.25	2	0.666667	HGT-Bacteria (1)	0.240729	NA	NA	3.63662	NA	2.85559	NA	-0.781031	JCM_5958_transcript_v001_02690-R1
OG0000235	2	13	0.875	9	1	133	1	116	1	6	1	4	1	not HGT-Pezizomycotina	0.144834	0.280698	2.88818	1.96371	1.94133	3.00805	-1.06672	1.04435
OG0000237	4	39	1	24	1	99	1	107	1	5	1	7	1	not HGT-Pezizomycotina	0.465106	0.497966	2.01097	2.63787	2.64476	2.82738	-0.182613	0.189502
OG0000239	2	16	1	10	1	98	1	137	1	9	1	9	1	not HGT-Pezizomycotina	0.559612	0.690533	4.36565	3.45216	2.68497	4.02437	-1.3394	0.572211
OG0000240	2	13	1	17	1	157	1	90	1	2	0.25	0	0	not HGT-Pezizomycotina	0.369959	0.242897	2.68762	2.17482	2.05737	2.51457	-0.457203	0.339755
OG0000241	2	9	1	8	1	66	0.98	173	1	9	1	13	1	not HGT-Pezizomycotina	0.524122	0.0553518	1.28371	3.29932	2.28556	3.10502	-0.819466	-0.1943
OG0000242	2	16	1	10	1	130	1	103	1	10	1	8	1	not HGT-Pezizomycotina	0.0320215	0.518599	3.07876	3.91237	2.80081	3.307	-0.506194	-0.605365
OG0000243	1	13	1	11	1	139	1	101	1	7	0.75	6	1	not HGT-Pezizomycotina	0.266622	0.516042	3.25694	3.67262	3.81926	4.25272	-0.433465	0.580103
OG0000244	3	19	1	14	1	136	1	93	1	8	1	7	1	not HGT-Pezizomycotina	0.421176	0.66899	2.75213	5.44524	2.49535	5.64356	-3.14822	0.198325
OG0000247	1	6	0.75	8	1	29	0.42	226	0.979167	2	0.5	5	1	not HGT-Pezizomycotina	0.469036	0.334771	1.58773	1.9665	1.60294	2.33897	-0.736022	0.372469
OG0000248	2	9	1	5	1	48	0.92	198	1	6	1	9	1	not HGT-Pezizomycotina	0.574679	0.0170858	1.04468	2.92193	1.87693	3.42818	-1.55125	0.506246
OG0000249	2	14	1	10	1	122	1	114	1	9	1	5	1	not HGT-Pezizomycotina	0.496348	0.640242	4.42065	2.68775	2.78314	1.96662	0.816515	-0.721127
OG0000250	2	15	1	13	1	130	1	99	1	11	1	6	1	not HGT-Pezizomycotina	0.0955207	0.462096	2.64458	3.04498	2.48861	2.64457	-0.155965	-0.400406
OG0000251	1	9	1	6	1	48	0.96	200	0.895833	4	0.5	7	1	not HGT-Pezizomycotina	0.0231102	0.0461525	2.01363	3.58051	1.98633	6.10786	-4.12153	2.52735
OG0000253	3	11	1	13	1	105	1	127	1	10	1	6	1	not HGT-Pezizomycotina	0.240946	0.149243	0.074123	0.730799	0.349869	0.393808	-0.043939	-0.336991
OG0000254	1	8	1	10	1	144	1	96	1	8	1	6	1	not HGT-Pezizomycotina	0.219386	0.472528	3.94359	4.89489	3.53305	4.11665	-0.583598	-0.778241
OG0000255	2	15	1	10	1	130	1	102	1	8	1	6	1	not HGT-Pezizomycotina	0.366288	0.678951	3.85985	3.4686	4.23021	4.26658	-0.036365	0.797982
OG0000256	2	22	1	14	1	83	0.98	138	1	5	0.5	9	1	not HGT-Pezizomycotina	0.345122	0.686323	3.19023	3.91286	5.21328	5.32803	-0.114743	1.41517
OG0000257	1	9	1	6	1	50	0.94	205	0.8125	1	0.25	0	0	not HGT-Pezizomycotina	0.219153	0.0896952	1.47323	3.71473	2.29747	5.08966	-2.79219	1.37493
OG0000260	1	7	0.75	9	1	90	0.98	145	1	8	1	9	1	not HGT-Pezizomycotina	0.280889	0.513874	4.77903	4.22642	5.70929	6.01677	-0.307476	1.79035
OG0000261	1	8	1	5	1	97	0.98	144	1	4	0.5	9	1	not HGT-Pezizomycotina	0.670569	0.0230918	0.943358	1.97613	1.00259	1.91223	-0.909645	-0.063896
OG0000262	2	13	1	15	1	127	1	96	1	6	1	10	1	not HGT-Pezizomycotina	0.259011	0.244403	2.9515	4.02276	3.50242	4.55732	-1.0549	0.53456
OG0000265	2	17	1	10	1	102	1	122	1	9	1	6	1	not HGT-Pezizomycotina	0.433809	0.60658	3.37504	3.73885	3.90779	4.50495	-0.597158	0.766096
OG0000266	2	16	1	10	1	124	1	100	1	8	1	7	1	not HGT-Pezizomycotina	0.108995	0.616122	3.03454	2.77676	2.86707	3.79458	-0.927516	1.01782
OG0000268	1	9	1	5	1	88	1	155	1	2	0.5	6	1	not HGT-Pezizomycotina	0.686587	0.0104794	1.17814	4.01461	1.73131	4.7375	-3.00619	0.722888
OG0000269	2	15	1	7	1	126	1	99	1	8	1	10	1	not HGT-Pezizomycotina	0.167246	0.516308	0.351012	1.75699	2.25392	1.18294	1.07098	-0.574057
OG0000271	1	8	1	7	1	60	0.94	174	1	6	0.5	9	1	not HGT-Pezizomycotina	0.410886	0.0948059	0.785614	1.70645	0.837477	1.97424	-1.13676	0.267789
OG0000272	3	21	1	10	1	121	1	101	1	5	1	6	1	not HGT-Pezizomycotina	0.226815	0.505478	3.70518	3.40342	3.60047	4.09632	-0.495847	0.692899
OG0000273	1	7	0.875	5	1	51	1	192	1	6	1	3	1	not HGT-Pezizomycotina	0.367688	6.40765e-15	0.868041	3.57804	1.28574	4.30228	-3.01654	0.724239
OG0000274	5	19	1	18	1	101	1	102	1	9	1	13	1	not HGT-Pezizomycotina	0.169026	0.211953	4.22928	3.94559	4.28465	4.07529	0.20936	0.129692
OG0000276	2	16	1	12	1	90	0.96	140	0.979167	4	0.75	0	0	not HGT-Pezizomycotina	0.346824	0.231588	1.83418	2.67198	1.74832	2.30751	-0.559192	-0.364472
OG0000277	2	16	1	10	1	101	1	120	1	7	1	7	1	not HGT-Pezizomycotina	0.549213	0.685334	1.60619	1.65176	1.14381	1.72722	-0.583416	0.075466
OG0000278	2	13	1	10	1	101	1	125	1	7	1	5	1	not HGT-Pezizomycotina	0.51954	0.648977	0.862448	0.785041	0.578475	0.871199	-0.292724	0.086158
OG0000279	2	19	1	11	1	109	1	113	1	6	1	3	1	not HGT-Pezizomycotina	0.358761	0.506254	3.44698	3.49767	3.7284	3.83766	-0.109269	0.34
OG0000280	2	15	1	11	1	131	1	92	1	5	1	6	1	not HGT-Pezizomycotina	0.251242	0.522711	1.49702	2.15039	1.39544	1.43744	-0.042007	-0.712944
OG0000281	1	8	1	6	1	119	1	118	1	4	0.75	5	1	not HGT-Pezizomycotina	0.113174	0.164258	3.29696	3.12505	3.61189	4.57665	-0.964767	1.4516
OG0000282	1	11	1	5	1	57	1	172	1	3	0.75	12	1	not HGT-Pezizomycotina	0.349072	0.0153954	0.885939	3.0518	1.40749	3.69055	-2.28306	0.638749
OG0000283	2	16	1	13	1	115	1	102	1	7	1	6	1	HGT-Pezizomycotina (1)	0.657707	0.591046	2.72451	2.33909	1.82779	2.59528	-0.767497	0.256194	JCM_5958_transcript_v001_00184-R1
OG0000284	2	16	1	10	1	106	1	111	1	8	1	7	1	not HGT-Pezizomycotina	0.20518	0.486217	2.84049	4.18124	2.65449	3.54657	-0.892085	-0.63467
OG0000285	2	16	1	11	1	105	0.96	106	0.979167	10	1	9	1	not HGT-Pezizomycotina	0.23852	0.44986	1.10204	1.66658	1.09339	1.37553	-0.282138	-0.291046
OG0000288	3	14	1	10	1	97	1	121	1	8	1	6	1	not HGT-Pezizomycotina	0.456981	0.727073	2.00619	1.92869	1.53138	2.0854	-0.554013	0.156703
OG0000289	1	14	1	9	1	114	1	99	1	12	1	8	1	not HGT-Pezizomycotina	0.450219	0.677964	3.97713	4.04815	2.15529	2.35636	-0.201073	-1.69179
OG0000290	3	12	1	10	1	70	0.98	150	1	7	1	6	1	not HGT-Pezizomycotina	0.413072	0.578032	3.44956	4.32451	3.23055	4.72263	-1.49207	0.398118
OG0000291	2	15	1	10	1	170	1	52	1	5	1	3	1	not HGT-Pezizomycotina	0.0297069	0.255229	2.19927	1.65846	2.58561	2.89457	-0.308959	1.23611
OG0000293	2	14	1	9	1	107	1	114	1	6	1	5	1	not HGT-Pezizomycotina	0.213704	0.319881	2.67238	2.51875	1.42699	2.54738	-1.12039	0.0286255
OG0000297	1	14	1	10	1	105	1	105	1	7	1	10	1	not HGT-Pezizomycotina	0.338159	0.486271	3.80852	3.11522	3.32654	4.24351	-0.916961	1.12829
OG0000299	2	13	1	10	1	102	1	108	1	12	1	6	1	not HGT-Pezizomycotina	0.241832	0.266724	3.49162	4.15433	4.24459	4.56807	-0.323479	0.413738
OG0000300	2	17	1	12	1	109	1	98	1	9	1	6	1	not HGT-Pezizomycotina	0.411678	0.686718	2.15389	2.14372	0.471717	0.838336	-0.366619	-1.30538
OG0000301	1	1	0.125	5	0.4	15	0.28	224	0.895833	3	0.5	2	0.666667	not HGT-Pezizomycotina	0.478548	0.167454	1.51316	2.79684	2.06606	2.84645	-0.780391	0.049618
OG0000302	3	24	1	15	1	106	1	96	1	6	1	3	1	not HGT-Pezizomycotina	0.336148	0.636188	2.16748	2.67915	2.9515	2.56061	0.390891	-0.118535
OG0000303	4	24	1	19	1	130	0.96	65	0.8125	3	0.5	8	1	not HGT-Pezizomycotina	0.235776	0.365016	2.28541	2.4706	2.75897	2.95774	-0.198769	0.487133
OG0000304	3	24	1	15	1	102	1	95	1	7	1	6	1	not HGT-Pezizomycotina	0.199112	0.599568	1.32061	3.08454	3.45969	1.69648	1.76322	-1.38806
OG0000305	3	24	1	10	1	98	1	106	1	6	1	3	1	not HGT-Pezizomycotina	0.149933	0.60395	1.14312	1.09954	1.59021	1.66447	-0.074262	0.564929
OG0000306	3	5	0.375	10	0.8	46	0.6	170	1	2	0.5	13	1	HGT-Pezizomycotina (3)	0.546553	0.423096	2.42053	3.08009	2.84321	3.06392	-0.220717	-0.0161695	JCM_5958_transcript_v001_05367-R1; JCM_5958_transcript_v001_00087-R1; JCM_5958_transcript_v001_04038-R1
OG0000307	2	8	0.875	9	1	88	0.82	134	1	4	0.5	3	1	not HGT-Pezizomycotina	0.590612	0.423416	2.61151	2.45279	3.44075	2.76418	0.676569	0.311392
OG0000309	3	21	1	13	1	86	0.86	116	0.958333	5	1	5	1	not HGT-Pezizomycotina	0.371299	0.569913	3.41962	3.41444	2.13857	4.10808	-1.96951	0.69364
OG0000310	2	19	1	10	1	106	1	97	1	8	1	6	1	not HGT-Pezizomycotina	0.31214	0.48671	3.81756	4.6857	3.6211	4.59643	-0.975329	-0.089266
OG0000311	2	16	1	11	1	98	0.98	109	0.979167	7	1	4	1	not HGT-Pezizomycotina	0.201585	0.570764	1.63763	2.01531	1.91831	2.07799	-0.159677	0.0626745
OG0000313	1	9	1	5	1	98	0.96	124	1	5	0.75	2	0.666667	not HGT-Pezizomycotina	0.312803	0.0261096	0.898092	1.92002	1.18783	1.95816	-0.770324	0.03814
OG0000316	1	4	0.5	5	1	52	0.96	162	1	3	0.25	15	1	not HGT-Pezizomycotina	0.0813921	1.51003e-16	0.88688	2.47347	1.93895	3.87888	-1.93993	1.40541
OG0000317	2	16	1	10	1	105	1	97	1	7	1	6	1	not HGT-Pezizomycotina	0.399085	0.563961	2.85356	2.68401	1.71266	2.28323	-0.570579	-0.400775
OG0000318	2	14	1	9	1	102	1	102	1	8	1	6	1	not HGT-Pezizomycotina	0.301137	0.510464	4.88476	6.02619	6.1959	6.77688	-0.580982	0.750692
OG0000320	1	2	0.25	10	0.6	70	0.52	151	0.9375	4	0.75	4	0.666667	not HGT-Pezizomycotina	0.480919	0.318851	1.19416	1.84791	1.65409	1.73836	-0.084268	-0.109557
OG0000321	4	18	1	8	1	57	0.92	147	1	4	0.75	6	1	HGT-Bacteria (3)	0.206716	0.364173	2.67536	2.60655	2.01422	2.20174	-0.187522	-0.404809	JCM_5958_transcript_v001_00297-R1; JCM_5958_transcript_v001_04199-R1; JCM_5958_transcript_v001_05542-R1
OG0000322	2	18	1	15	1	83	0.96	113	1	5	0.75	6	1	not HGT-Pezizomycotina	0.4752	0.491869	3.13148	3.84267	3.32721	3.93529	-0.608087	0.092624
OG0000323	2	16	1	10	1	94	1	106	0.979167	8	1	6	1	not HGT-Pezizomycotina	0.0800092	0.316499	3.28084	2.83085	2.54969	3.83022	-1.28053	0.999373
OG0000324	12	57	1	7	1	41	0.78	133	0.916667	2	0.5	0	0	not HGT-Pezizomycotina	0.650142	0.381799	1.44311	2.38003	2.17106	2.41155	-0.24049	0.031518
OG0000325	1	15	1	25	1	56	0.96	132	0.958333	5	1	7	1	not HGT-Pezizomycotina	0.560817	0.478478	3.35409	4.21868	3.64152	4.61036	-0.968838	0.391686
OG0000326	2	16	1	8	1	115	0.96	92	0.979167	5	1	3	1	not HGT-Pezizomycotina	0.373599	0.122429	1.04809	1.74584	1.48431	2.12588	-0.641566	0.380034
OG0000327	2	16	1	11	1	99	1	99	1	7	1	7	1	not HGT-Pezizomycotina	0.146431	0.630913	2.80327	2.08675	3.08081	1.99593	1.08488	-0.090812
OG0000328	2	14	1	10	1	102	1	99	1	7	1	6	1	not HGT-Pezizomycotina	0.214095	0.585084	2.48406	2.60025	1.7347	2.93618	-1.20148	0.335928
OG0000329	2	16	1	10	1	103	1	96	1	8	1	5	1	not HGT-Pezizomycotina	0.284165	0.458786	1.97492	2.2397	1.48492	2.23961	-0.754692	-8.85e-05
OG0000330	2	18	1	9	1	100	1	96	1	8	1	6	1	not HGT-Pezizomycotina	0.318312	0.56281	3.29635	3.48986	2.04702	3.71866	-1.67164	0.228794
OG0000331	1	14	1	9	1	104	1	98	1	6	0.75	6	1	not HGT-Pezizomycotina	0.463792	0.727401	1.06785	1.11107	0.794868	1.22689	-0.432026	0.11582
OG0000333	1	8	0.875	8	1	84	0.96	129	1	5	0.75	3	1	not HGT-Pezizomycotina	0.231228	0.261712	2.67133	3.48109	2.90535	3.76442	-0.859065	0.283325
OG0000334	2	15	1	10	1	102	1	97	1	7	1	6	1	not HGT-Pezizomycotina	0.196135	0.520036	2.92364	3.09853	2.39614	3.52155	-1.12541	0.423018
OG0000336	1	11	1	8	1	141	0.98	69	0.9375	2	0.5	6	1	not HGT-Pezizomycotina	0.118039	0.310162	2.1688	1.41125	2.67431	2.89659	-0.222282	1.48534
OG0000337	4	11	1	5	1	47	0.76	167	0.9375	3	0.5	3	0.666667	not HGT-Pezizomycotina	0.321425	0.0348975	0.87915	1.69346	1.61787	2.03069	-0.412827	0.337232
OG0000338	2	16	1	10	1	99	1	94	1	8	1	9	1	not HGT-Pezizomycotina	0.257716	0.312253	0.830762	0.671544	0.885601	1.05986	-0.174257	0.388313
OG0000339	2	16	1	10	1	99	1	98	1	6	0.75	6	1	not HGT-Pezizomycotina	0.257131	0.619432	2.88314	2.86122	2.38987	2.02915	0.360719	-0.832072
OG0000341	2	11	1	10	1	98	1	108	1	4	0.75	4	1	not HGT-Pezizomycotina	0.410999	0.66036	3.61275	3.59304	3.94084	3.91038	0.0304605	0.317338
OG0000342	3	16	1	10	1	102	1	94	1	7	1	6	1	not HGT-Pezizomycotina	0.419101	0.563985	2.33965	3.33567	2.2435	1.93404	0.309466	-1.40163
OG0000343	1	8	1	16	1	101	0.98	98	1	6	0.75	6	1	not HGT-Pezizomycotina	0.124517	0.420608	4.06931	3.42636	3.93657	3.82824	0.108338	0.40188
OG0000344	2	15	1	12	1	130	1	71	0.854167	2	0.5	5	1	not HGT-Pezizomycotina	0.234511	0.379349	1.69347	2.03134	2.58608	3.57808	-0.992002	1.54674
OG0000345	1	5	0.625	6	1	58	0.86	157	0.979167	4	1	4	1	not HGT-Pezizomycotina	0.400638	0.0977617	1.05617	2.25617	1.85057	2.71328	-0.86271	0.457116
OG0000346	2	16	1	10	1	99	1	95	1	8	1	6	1	not HGT-Pezizomycotina	0.707568	0.523071	2.04628	2.58407	1.18055	2.42744	-1.24689	-0.156635
OG0000347	2	16	1	10	1	100	1	95	1	7	1	6	1	not HGT-Pezizomycotina	0.408705	0.677034	1.54585	1.63606	0.99465	1.53127	-0.536622	-0.104792
OG0000348	1	1	0.125	4	0.4	48	0.66	174	0.958333	4	0.5	2	0.666667	HGT-Bacteria	0.601787	0.547093	2.43986	1.93644	1.64769	2.54865	-0.900955	0.612202	JCM_5958_transcript_v001_00791-R1
OG0000349	2	16	1	10	1	98	1	97	1	6	0.75	6	1	not HGT-Pezizomycotina	0.173913	0.636242	3.6899	4.03717	3.44509	4.75791	-1.31282	0.720741
OG0000350	1	4	0.5	8	0.8	11	0.2	202	1	4	0.5	3	0.666667	HGT-Pezizomycotina	0.713357	0.510164	2.68852	3.70873	3.98766	3.6329	0.35476	-0.075827	JCM_5958_transcript_v001_04075-R1
OG0000351	2	16	1	9	1	95	1	99	1	7	1	6	1	not HGT-Pezizomycotina	0.315013	0.647878	3.87009	3.94638	3.4245	4.13051	-0.706013	0.184138
OG0000352	2	16	1	10	1	100	1	94	1	6	0.75	6	1	not HGT-Pezizomycotina	0.390613	0.588953	2.0344	2.38178	1.60902	1.31205	0.296964	-1.06972
OG0000353	2	27	1	12	1	81	1	98	1	8	1	6	1	not HGT-Pezizomycotina	0.26866	0.449217	3.38334	3.67371	4.00866	4.44892	-0.440265	0.775207
OG0000354	4	25	1	12	1	136	1	42	0.770833	8	1	8	1	HGT-Bacteria (4)	0.120613	0.064431	2.686	2.08837	3.52493	4.68516	-1.16023	2.59679	JCM_5958_transcript_v001_04806-R1; JCM_5958_transcript_v001_02988-R1; JCM_5958_transcript_v001_03842-R1; JCM_5958_transcript_v001_01902-R1
OG0000356	1	12	0.875	12	1	61	0.72	129	1	10	0.75	7	1	not HGT-Pezizomycotina	0.484242	0.669968	4.53486	4.30013	3.813	4.6594	-0.846396	0.359265
OG0000357	2	15	1	10	1	104	1	90	0.958333	6	0.75	6	1	not HGT-Pezizomycotina	0.316026	0.632844	5.36035	6.55719	4.02352	6.25638	-2.23287	-0.300806
OG0000358	1	11	1	9	1	101	1	97	1	6	1	6	1	not HGT-Pezizomycotina	0.621559	0.666655	2.24525	2.79847	0.693203	2.54326	-1.85006	-0.255202
OG0000359	2	14	1	10	1	95	1	100	1	8	1	3	1	not HGT-Pezizomycotina	0.409549	0.530714	2.15197	2.29494	1.59843	2.3709	-0.772463	0.075957
OG0000360	4	28	1	16	1	117	1	62	1	4	0.75	3	1	not HGT-Pezizomycotina	0.0885437	0.30118	2.53208	0.900201	3.09964	3.41025	-0.310612	2.51005
OG0000361	1	7	0.875	5	1	44	0.86	165	1	6	1	3	1	not HGT-Pezizomycotina	0.612118	0.0180526	1.36212	3.25425	1.8096	3.1285	-1.3189	-0.125749
OG0000363	2	7	0.625	4	0.6	123	1	91	1	1	0.25	4	1	not HGT-Pezizomycotina	0.400235	NA	NA	3.28539	NA	3.54003	NA	0.25464
OG0000364	6	7	0.25	1	0.2	181	0.94	41	0.791667	0	0	0	0	HGT-Pezizomycotina (3)	0.264828	NA	NA	1.62312	NA	2.21423	NA	0.591105	JCM_5958_transcript_v001_03972-R1; JCM_5958_transcript_v001_03978-R1; JCM_5958_transcript_v001_04191-R1
OG0000365	2	17	1	10	1	97	1	92	1	7	1	6	1	not HGT-Pezizomycotina	0.200686	0.516536	4.37575	4.39855	3.81827	5.5145	-1.69623	1.11595
OG0000366	2	13	1	10	1	92	1	102	1	9	1	3	0.666667	not HGT-Pezizomycotina	0.266856	0.565154	4.60969	4.01004	4.0837	4.26063	-0.176927	0.250587
OG0000367	2	14	1	14	1	79	0.96	112	1	5	0.75	5	1	not HGT-Pezizomycotina	0.426702	0.683605	2.078	2.16517	2.10626	2.25492	-0.148658	0.0897545
OG0000368	1	8	1	5	1	107	1	96	1	8	1	4	1	not HGT-Pezizomycotina	0.552887	0.0159915	0.280956	2.84543	0.629712	2.16049	-1.53077	-0.684945
OG0000369	2	10	0.75	10	1	93	1	101	1	8	1	6	1	not HGT-Pezizomycotina	0.252031	0.596367	2.87938	2.52202	3.52594	3.50229	0.0236505	0.980272
OG0000370	1	1	0.125	4	0.6	95	0.72	125	0.979167	2	0.25	1	0.333333	HGT-Bacteria	0.0781511	0.639886	1.75806	1.7372	2.7569	2.72123	0.0356735	0.984028	JCM_5958_transcript_v001_04116-R1
OG0000371	3	15	1	11	1	99	1	94	1	3	0.75	6	1	not HGT-Pezizomycotina	0.00378239	0.398031	2.24023	2.19018	3.93978	4.28801	-0.348229	2.09782
OG0000372	2	14	1	10	1	98	1	92	1	7	1	6	1	not HGT-Pezizomycotina	0.443298	0.487567	3.31024	4.14155	2.83114	3.61775	-0.786609	-0.523801
OG0000373	2	14	1	10	1	93	1	97	1	7	1	6	1	not HGT-Pezizomycotina	0.451694	0.708595	2.73772	2.53432	1.98722	2.71996	-0.732739	0.185634
OG0000375	1	8	1	5	1	101	1	98	1	7	1	8	1	not HGT-Pezizomycotina	0.195288	0.136878	1.57467	3.11795	2.07102	2.59446	-0.523448	-0.523489
OG0000376	1	1	0.125	0	0	0	0	219	0.916667	2	0.5	5	1	HGT-Bacteria	0.613756	NA	NA	3.0838	NA	3.0567	NA	-0.027102	JCM_5958_transcript_v001_02753-R1
OG0000378	2	16	1	10	1	94	1	93	1	7	1	6	1	not HGT-Pezizomycotina	0.203352	0.493433	4.15769	5.51791	3.46191	3.30399	0.157922	-2.21393
OG0000379	2	15	1	10	1	87	0.98	100	1	8	1	6	1	not HGT-Pezizomycotina	0.325727	0.503141	2.8411	3.46412	2.7091	3.76707	-1.05796	0.302944
OG0000380	3	20	1	14	1	126	1	59	1	4	0.75	3	1	not HGT-Pezizomycotina	5.80306e-17	0.183889	1.76238	0.331666	2.47203	2.5556	-0.0835695	2.22393
OG0000381	1	8	1	11	1	82	1	100	1	6	0.75	19	1	not HGT-Pezizomycotina	0.482416	0.659246	2.5714	2.76646	2.77875	2.82222	-0.043467	0.055762
OG0000382	2	15	1	9	1	92	0.96	96	1	7	1	6	1	not HGT-Pezizomycotina	0.0518269	0.44503	2.64136	3.40286	2.70759	2.79213	-0.0845415	-0.610726
OG0000383	1	9	1	10	1	86	0.98	108	1	7	1	5	1	not HGT-Pezizomycotina	0.336403	0.216761	4.62832	5.04462	3.6852	5.736	-2.05081	0.69138
OG0000384	2	12	0.875	10	1	97	1	93	0.979167	8	1	5	1	not HGT-Pezizomycotina	0.247667	0.514232	3.21207	3.49364	3.0265	3.02785	-0.001351	-0.46579
OG0000385	1	15	1	10	1	93	0.92	97	1	3	0.5	6	1	not HGT-Pezizomycotina	0.233548	0.479976	2.87294	2.91789	3.28541	3.10985	0.175558	0.191958
OG0000386	1	8	1	5	1	50	1	154	1	4	1	3	1	not HGT-Pezizomycotina	0.214314	0.00228822	1.29798	2.05631	2.04972	2.81371	-0.763991	0.757402
OG0000387	2	15	1	10	1	139	1	54	0.875	3	0.75	3	1	not HGT-Pezizomycotina	0.0955771	0.385677	1.71938	1.397	1.72298	2.29585	-0.57287	0.898853
OG0000390	2	16	1	11	1	83	1	98	1	9	1	6	1	not HGT-Pezizomycotina	0.344055	0.537161	3.44295	3.28809	3.54752	2.75405	0.79347	-0.534035
OG0000392	3	14	0.75	13	1	134	0.98	56	0.979167	2	0.5	4	1	not HGT-Pezizomycotina	0.00144626	0.109771	0.962242	0.75031	1.86434	2.12143	-0.257084	1.37112
OG0000393	3	17	1	9	1	89	0.98	94	1	8	1	6	1	not HGT-Pezizomycotina	0.310858	0.366286	4.12337	4.33027	3.59071	5.99076	-2.40004	1.66048
OG0000394	1	8	1	7	1	98	0.98	101	1	5	1	3	1	not HGT-Pezizomycotina	0.43095	0.134345	1.34324	2.16334	1.39462	2.25023	-0.855612	0.086887
OG0000395	1	8	1	10	1	50	0.72	143	1	6	0.75	4	1	not HGT-Pezizomycotina	0.24506	0.363438	1.73136	2.54852	0.861857	2.16988	-1.30802	-0.37864
OG0000396	1	15	1	10	1	94	0.96	97	1	0	0	4	0.666667	not HGT-Pezizomycotina	0.18335	0.408569	3.86649	3.36769	3.3252	4.10104	-0.775842	0.733346
OG0000398	1	14	1	10	1	87	0.96	95	0.979167	8	1	6	1	not HGT-Pezizomycotina	0.218982	0.600078	2.77232	2.98374	3.10349	4.16877	-1.06528	1.18502
OG0000399	4	20	1	11	1	71	0.88	114	0.979167	1	0.25	3	1	not HGT-Pezizomycotina	0.0583633	0.0618983	2.42367	3.95057	2.88121	4.82704	-1.94583	0.876468
OG0000400	3	11	1	9	1	88	1	101	1	7	1	4	1	not HGT-Pezizomycotina	0.546557	0.654721	3.38654	3.85754	1.12111	3.08886	-1.96775	-0.768682
OG0000401	2	15	1	10	1	84	1	96	1	9	1	6	1	not HGT-Pezizomycotina	0.177533	0.557587	4.13781	4.48351	3.93568	3.59535	0.340329	-0.888153
OG0000403	2	2	0.125	5	0.6	55	0.76	145	1	5	0.75	7	1	HGT-Bacteria (2)	0.231586	0.852699	1.21339	1.48468	2.06575	2.11274	-0.0469955	0.628063	JCM_5958_transcript_v001_05440-R1; JCM_5958_transcript_v001_05489-R1
OG0000405	2	12	1	9	1	88	1	96	1	7	1	7	1	not HGT-Pezizomycotina	0.387848	0.340507	2.28954	3.68978	2.29373	3.16232	-0.868585	-0.527458
OG0000406	2	13	1	10	1	65	0.98	121	1	4	0.75	6	1	not HGT-Pezizomycotina	0.314593	0.719445	2.23754	2.00417	1.69934	2.64173	-0.942383	0.637557
OG0000408	2	13	1	9	1	89	1	94	0.979167	7	1	7	1	not HGT-Pezizomycotina	0.187782	0.580747	2.0048	2.07773	2.17937	1.60651	0.572865	-0.471219
OG0000410	2	14	1	10	1	89	1	90	0.979167	9	1	6	1	not HGT-Pezizomycotina	0.184468	0.342336	2.78495	3.81379	2.36328	3.47268	-1.1094	-0.341117
OG0000412	1	8	1	10	1	59	1	128	1	5	1	7	1	not HGT-Pezizomycotina	0.618292	0.884646	2.57472	2.47964	1.79379	2.06708	-0.273294	-0.41256
OG0000413	2	15	1	9	1	85	0.96	95	1	7	1	6	1	not HGT-Pezizomycotina	0.111722	0.643728	4.14907	4.57732	3.82679	4.20181	-0.375022	-0.375504
OG0000414	2	17	1	10	1	86	1	93	0.916667	6	0.5	5	0.666667	not HGT-Pezizomycotina	0.477481	0.488846	4.2991	4.61027	3.52251	4.84025	-1.31775	0.229985
OG0000415	2	16	1	9	1	88	1	91	1	6	1	7	1	not HGT-Pezizomycotina	0.214944	0.400021	5.63478	6.00043	2.57486	4.73044	-2.15558	-1.26999
OG0000416	2	15	1	10	1	133	1	50	1	6	0.75	3	1	not HGT-Pezizomycotina	0.00766982	0.186732	1.30841	0.498104	1.17404	1.15218	0.021861	0.654076
OG0000417	1	9	1	5	1	59	0.98	134	1	6	1	4	1	not HGT-Pezizomycotina	0.441577	0.0301831	1.70775	3.32567	2.52577	3.91813	-1.39237	0.592467
OG0000418	1	10	1	5	1	58	0.88	138	0.979167	3	0.25	2	0.666667	not HGT-Pezizomycotina	0.607821	0.125938	1.30516	2.89384	1.5303	2.88551	-1.3552	-0.008331
OG0000419	4	24	1	16	1	120	0.98	48	1	5	0.75	3	1	not HGT-Pezizomycotina	3.7358e-11	0.296376	2.34862	0.733704	3.08252	3.00887	0.0736565	2.27516
OG0000420	2	16	1	11	1	93	1	82	0.979167	7	1	6	1	not HGT-Pezizomycotina	0.0630174	0.134743	2.98879	0.863776	2.89729	2.15851	0.738776	1.29473
OG0000421	5	15	1	3	0.4	42	0.72	145	1	4	0.75	6	1	HGT-Bacteria (1)	0.262453	NA	NA	2.49636	NA	3.64412	NA	1.14776	JCM_5958_transcript_v001_03998-R1
OG0000422	2	14	1	10	1	80	1	97	1	9	1	5	1	not HGT-Pezizomycotina	0.339956	0.365166	2.72821	4.43956	3.10535	3.20926	-0.103905	-1.2303
OG0000423	2	15	1	11	1	128	1	50	1	8	1	3	1	not HGT-Pezizomycotina	0.016196	0.15408	1.8727	0.74578	1.74955	1.33891	0.410638	0.593128
OG0000425	1	8	0.875	10	1	87	1	98	1	5	1	6	1	not HGT-Pezizomycotina	0.447224	0.687757	4.00705	3.616	3.84362	3.88137	-0.037747	0.265367
OG0000426	1	12	1	9	1	81	0.94	100	1	6	1	6	1	not HGT-Pezizomycotina	0.212282	0.551208	3.59734	4.24857	2.60879	3.94381	-1.33502	-0.304756
OG0000429	2	16	1	9	1	78	1	96	1	8	1	6	1	not HGT-Pezizomycotina	0.0711031	0.153455	2.0975	3.63716	2.46675	3.44945	-0.982697	-0.187715
OG0000430	1	8	1	10	1	143	1	48	0.979167	2	0.5	2	0.666667	not HGT-Pezizomycotina	0.0210032	0.254456	2.2578	1.17219	2.71321	3.64096	-0.927751	2.46877
OG0000431	1	9	0.875	8	1	85	1	99	0.979167	8	1	4	1	not HGT-Pezizomycotina	0.54418	0.66947	3.18995	3.85784	1.49472	3.69795	-2.20323	-0.159888
OG0000432	2	11	0.875	9	1	79	0.94	97	1	6	1	10	1	not HGT-Pezizomycotina	0.2712	0.558154	4.69838	4.34422	5.20737	5.04582	0.161551	0.701605
OG0000433	1	8	1	5	1	93	1	95	0.979167	6	1	5	1	not HGT-Pezizomycotina	0.375952	0.015111	0.629368	3.70472	1.59059	4.53463	-2.94404	0.829905
OG0000434	2	13	0.875	8	1	92	1	94	1	2	0.5	3	1	not HGT-Pezizomycotina	0.328086	0.558932	4.53527	5.10254	6.24606	6.12381	0.122254	1.02127
OG0000436	1	8	1	6	1	49	0.98	141	1	7	1	0	0	not HGT-Pezizomycotina	0.231922	0.324031	2.04412	1.68556	1.6638	2.46271	-0.798906	0.777143
OG0000438	1	8	0.5	0	0	0	0	199	0.958333	0	0	3	0.666667	not HGT-Pezizomycotina	0.319613	NA	NA	3.52647	NA	2.91995	NA	-0.606521
OG0000440	2	13	1	10	1	77	1	100	1	6	1	3	1	not HGT-Pezizomycotina	0.246136	0.495395	1.41404	1.41211	1.23013	1.84415	-0.61402	0.432044
OG0000441	1	12	1	10	1	89	1	85	1	7	1	6	1	not HGT-Pezizomycotina	0.460816	0.722771	2.56012	2.38613	2.04759	1.813	0.234592	-0.573125
OG0000442	1	8	1	8	1	102	1	82	1	5	1	3	1	not HGT-Pezizomycotina	0.175013	0.561313	2.05702	1.33935	2.49018	2.57144	-0.081251	1.23208
OG0000443	1	8	1	11	1	85	1	90	1	3	0.5	11	1	not HGT-Pezizomycotina	0.309914	0.219709	2.4502	2.52733	2.0347	3.11083	-1.07613	0.583494
OG0000445	1	15	0.875	4	0.6	91	0.94	91	0.916667	2	0.5	4	1	not HGT-Pezizomycotina	0.270783	0.0458843	2.05343	3.43647	3.66615	4.7153	-1.04915	1.27883
OG0000446	6	12	0.625	5	1	88	0.94	102	0.666667	0	0	0	0	not HGT-Pezizomycotina	0.215519	0.00129128	2.32665	4.44389	3.76061	6.07449	-2.31388	1.6306
OG0000447	2	12	1	9	1	77	1	97	1	5	1	6	1	not HGT-Pezizomycotina	0.140146	0.449354	3.00162	4.06137	3.6811	3.47648	0.204611	-0.584885
OG0000448	2	12	0.75	5	1	72	0.96	104	1	8	1	5	1	not HGT-Pezizomycotina	0.564346	0.166825	1.83876	2.37241	2.69527	3.2932	-0.597934	0.920787
OG0000452	1	8	1	5	1	42	0.66	136	1	7	0.5	7	1	not HGT-Pezizomycotina	0.491558	0.0130933	0.336749	2.51427	0.752045	2.60225	-1.85021	0.0879835
OG0000453	1	9	1	9	1	73	0.98	97	1	8	1	9	1	not HGT-Pezizomycotina	0.300417	0.403112	3.13944	3.18179	3.32959	2.7406	0.588993	-0.441191
OG0000454	2	8	0.625	1	0.2	19	0.18	168	0.875	0	0	9	1	HGT-Pezizomycotina (2)	0.432817	NA	NA	3.34504	NA	3.45199	NA	0.106954	JCM_5958_transcript_v001_05396-R1; JCM_5958_transcript_v001_00009-R1
OG0000455	2	16	1	9	1	53	0.96	112	0.916667	7	1	8	1	not HGT-Pezizomycotina	0.294182	0.433867	4.37034	5.28991	4.8671	5.09488	-0.227784	-0.195024
OG0000457	5	18	1	10	1	62	1	103	1	6	1	4	1	not HGT-Pezizomycotina	0.00630152	0.391159	0.883779	0.793678	1.66332	1.61319	0.050125	0.819515
OG0000458	2	15	1	10	1	68	1	95	1	8	0.75	6	1	not HGT-Pezizomycotina	0.22308	0.158382	0.519971	0.893562	0.660252	1.01909	-0.358839	0.125529
OG0000460	2	12	1	11	1	85	0.9	82	1	6	0.75	6	1	HGT-Pezizomycotina (1)	0.437625	0.581355	3.62915	4.10401	4.08392	2.62038	1.46354	-1.48363	JCM_5958_transcript_v001_04342-R1
OG0000461	1	8	1	7	1	78	1	98	1	4	1	6	1	not HGT-Pezizomycotina	0.309751	0.521661	0.753293	1.70774	0.983899	2.02826	-1.04436	0.320522
OG0000463	1	8	1	10	1	73	0.96	98	1	8	1	3	1	not HGT-Pezizomycotina	0.186916	0.643587	3.1656	3.54806	2.67471	3.36645	-0.691743	-0.181601
OG0000464	3	9	0.75	3	0.6	26	0.36	156	1	2	0.25	4	0.666667	not HGT-Pezizomycotina	0.367596	NA	NA	3.33954	NA	4.27694	NA	0.937396
OG0000465	1	6	0.75	9	1	90	0.98	89	0.875	2	0.25	4	0.666667	not HGT-Pezizomycotina	0.222049	0.472858	4.01275	3.55541	3.1552	3.92752	-0.772319	0.372111
OG0000467	1	4	0.5	8	1	70	0.96	110	1	4	0.75	4	1	HGT-Bacteria	0.0431199	0.366746	2.08813	1.66346	3.04275	3.102	-0.0592485	1.43854	JCM_5958_transcript_v001_05572-R1
OG0000468	1	10	1	7	1	87	1	83	1	7	1	6	1	not HGT-Pezizomycotina	0.193386	0.437368	1.0767	1.51275	0.880517	1.78787	-0.907357	0.275124
OG0000469	1	14	1	7	1	71	0.94	95	1	8	1	5	1	not HGT-Pezizomycotina	0.580914	0.200243	1.26396	2.6834	1.20969	2.18546	-0.975774	-0.497939
OG0000470	1	6	0.625	4	0.6	43	0.56	131	0.9375	10	1	6	0.666667	not HGT-Pezizomycotina	0.382185	0.472469	3.14758	3.47267	3.73331	3.97604	-0.242737	0.503369
OG0000471	2	16	1	14	1	98	1	65	1	6	1	0	0	not HGT-Pezizomycotina	0.216969	0.232289	1.87841	1.6857	1.86885	2.34166	-0.472814	0.655959
OG0000472	1	6	0.625	5	0.8	64	0.98	114	0.958333	7	1	3	1	not HGT-Pezizomycotina	0.43944	0.0810342	1.19706	4.25773	2.80726	3.8952	-1.08794	-0.362535
OG0000473	3	3	0.125	0	0	17	0.3	175	0.8125	0	0	3	0.666667	HGT-Pezizomycotina (2)	0.649176	NA	NA	3.22875	NA	3.20851	NA	-0.020239	JCM_5958_transcript_v001_05522-R1; JCM_5958_transcript_v001_05523-R1
OG0000474	1	13	1	10	1	63	1	102	1	6	1	4	1	not HGT-Pezizomycotina	0.318563	0.325074	1.02203	1.1732	1.07769	1.47491	-0.39722	0.301714
OG0000476	1	11	1	10	1	64	0.98	102	1	5	0.75	5	1	not HGT-Pezizomycotina	0.273001	0.620632	4.40686	4.04197	3.97213	4.48748	-0.515344	0.44551
OG0000478	1	7	0.875	5	1	66	0.96	112	1	4	0.75	3	1	not HGT-Pezizomycotina	0.288962	0.148389	2.52281	4.31179	3.20595	4.43985	-1.2339	0.128061
OG0000479	1	8	1	8	1	72	1	95	1	6	1	8	1	not HGT-Pezizomycotina	0.297762	0.470164	3.76207	3.31851	2.19551	3.26605	-1.07053	-0.052462
OG0000480	1	8	1	5	1	120	1	59	1	5	1	0	0	not HGT-Pezizomycotina	0.334453	0.00630508	1.13944	1.92589	1.54049	2.47881	-0.938326	0.552925
OG0000481	1	8	0.625	8	1	80	1	88	1	6	1	6	1	not HGT-Pezizomycotina	0.327394	0.665853	2.19323	2.67515	1.89508	1.66536	0.229721	-1.00979
OG0000482	1	7	0.875	5	1	51	0.7	128	1	2	0.5	3	1	not HGT-Pezizomycotina	0.37696	0.00260826	1.74637	2.644	1.99696	3.24132	-1.24436	0.597319
OG0000483	1	1	0.125	9	0.4	6	0.02	177	0.895833	1	0.25	1	0.333333	not HGT-Pezizomycotina	0.370696	0.260529	1.51044	1.8401	1.09759	2.20905	-1.11145	0.368948
OG0000484	1	12	1	10	1	55	1	104	1	8	1	6	1	not HGT-Pezizomycotina	0.693284	0.318969	4.60925	2.23375	2.93053	2.61164	0.318888	0.377889
OG0000486	2	13	1	10	1	54	0.94	103	1	9	1	6	1	not HGT-Pezizomycotina	0.157912	0.472617	3.10371	3.85731	2.89872	3.09719	-0.198476	-0.76012
OG0000487	1	7	0.875	5	1	45	0.86	132	1	4	0.75	2	0.666667	not HGT-Pezizomycotina	0.468048	0.209603	1.44099	2.98106	2.84114	2.93129	-0.090152	-0.049769
OG0000488	1	8	1	10	1	70	0.94	95	1	9	1	3	1	not HGT-Pezizomycotina	0.198118	0.494316	4.61742	4.6664	4.20295	4.33901	-0.136061	-0.327388
OG0000490	2	14	1	8	1	80	0.98	85	0.979167	4	1	3	1	not HGT-Pezizomycotina	0.316303	0.474502	3.46328	2.93186	2.82294	3.64301	-0.820068	0.711146
OG0000491	2	16	1	14	1	103	1	55	0.75	3	0.75	3	0.666667	not HGT-Pezizomycotina	0.317399	0.730929	4.2493	2.95573	4.28909	4.3498	-0.0607015	1.39407
OG0000493	3	14	1	5	1	83	0.96	82	0.979167	4	1	6	1	HGT-Bacteria (2)	0.159178	0.0936332	0.682845	0.727378	2.90416	3.29392	-0.389761	2.56654	JCM_5958_transcript_v001_00024-R1; JCM_5958_transcript_v001_05543-R1
OG0000494	1	7	0.875	5	1	95	1	80	1	3	0.75	3	1	not HGT-Pezizomycotina	0.259524	0.065216	1.49754	1.62661	2.22323	2.77036	-0.547131	1.14375
OG0000495	2	9	1	5	1	26	0.46	123	1	1	0.25	28	1	not HGT-Pezizomycotina	0.482754	0.082938	1.41076	3.00879	1.45975	2.65612	-1.19637	-0.352673
OG0000496	1	8	1	5	1	88	0.98	85	1	3	0.75	3	1	not HGT-Pezizomycotina	0.327184	0.000288688	1.12255	2.09017	1.48041	2.79478	-1.31436	0.704605
OG0000498	3	7	0.625	15	1	31	0.44	131	1	4	0.5	4	1	HGT-Pezizomycotina (3)	0.324101	0.454488	2.46743	2.70209	2.76092	2.48603	0.274888	-0.216062	JCM_5958_transcript_v001_05301-R1; JCM_5958_transcript_v001_05400-R1; JCM_5958_transcript_v001_00107-R1
OG0000499	2	15	1	10	1	60	0.92	95	1	5	0.75	7	1	not HGT-Pezizomycotina	0.286781	0.556446	4.10306	3.16764	3.16364	3.87966	-0.716016	0.71202
OG0000500	1	14	1	3	0.4	44	0.68	121	0.979167	4	0.75	5	1	HGT-Bacteria	0.742093	0.397887	1.67454	2.37896	2.8041	2.31726	0.486845	-0.0616985	JCM_5958_transcript_v001_05287-R1
OG0000501	3	16	1	14	1	104	1	53	1	2	0.5	2	0.666667	not HGT-Pezizomycotina	0.023406	0.336002	3.79971	1.51788	3.43824	3.3569	0.081347	1.83902
OG0000502	1	8	1	6	1	64	1	107	1	3	0.75	3	1	not HGT-Pezizomycotina	0.21542	0.19452	0.897351	1.18077	1.35232	1.63546	-0.283141	0.454695
OG0000503	2	12	1	9	1	62	1	97	1	5	1	5	1	not HGT-Pezizomycotina	0.284734	0.357182	3.41666	3.62895	3.39135	4.45838	-1.06703	0.829429
OG0000504	1	8	1	5	1	93	1	74	1	7	1	3	1	not HGT-Pezizomycotina	0.0445258	9.32473e-07	0.596347	0.628021	0.805833	1.6203	-0.814465	0.992277
OG0000505	2	16	1	10	1	107	1	49	1	5	1	3	1	not HGT-Pezizomycotina	7.51122e-17	0.0784581	0.630897	0.453476	1.14072	1.29547	-0.154749	0.84199
OG0000506	1	10	1	6	1	98	1	63	1	9	0.75	4	1	not HGT-Pezizomycotina	0.00546358	0.0858756	1.42436	1.01521	1.92115	2.55599	-0.634845	1.54078
OG0000507	1	8	1	5	1	105	1	64	0.979167	3	0.75	4	1	not HGT-Pezizomycotina	0.0435976	1.30761e-05	2.34118	2.13112	3.2566	4.4592	-1.2026	2.32807
OG0000509	10	31	1	13	1	5	0.04	133	0.9375	5	0.5	2	0.333333	not HGT-Pezizomycotina	0.325168	0.135756	2.50719	3.49627	3.12528	4.07749	-0.952204	0.581215
OG0000510	1	8	1	9	1	65	0.92	97	1	6	0.75	4	1	not HGT-Pezizomycotina	0.287474	0.40594	3.44352	3.01528	3.08121	3.92634	-0.845131	0.911061
OG0000511	1	8	1	9	1	94	1	70	0.958333	5	1	3	1	not HGT-Pezizomycotina	0.44716	0.456665	1.49764	1.11808	0.8375	1.18675	-0.349251	0.0686715
OG0000513	2	12	1	15	1	57	0.94	96	1	3	0.25	6	1	not HGT-Pezizomycotina	0.466288	0.347108	4.06816	3.32734	5.0247	3.8344	1.1903	0.507059
OG0000517	2	15	1	8	1	103	1	54	1	5	0.75	3	1	not HGT-Pezizomycotina	0.0157515	0.14187	3.06842	1.21393	4.1084	4.66894	-0.560545	3.45501
OG0000518	2	15	1	10	1	109	1	48	0.958333	2	0.5	4	1	not HGT-Pezizomycotina	0.0250009	0.00494869	2.44311	2.4534	2.59008	4.25665	-1.66657	1.80326
OG0000519	1	6	0.75	5	1	45	0.9	124	0.979167	4	1	3	1	not HGT-Pezizomycotina	0.416751	0.512228	2.02589	3.67347	3.26953	3.45393	-0.184398	-0.219542
OG0000521	3	21	1	14	1	87	0.98	60	0.979167	3	0.75	2	0.666667	not HGT-Pezizomycotina	5.40721e-12	0.47257	2.3546	1.31686	4.12807	4.33577	-0.207701	3.01891
OG0000523	1	9	1	5	1	51	0.94	120	0.9375	0	0	1	0.333333	not HGT-Pezizomycotina	0.477491	0.31798	1.09272	2.39136	2.1688	2.43453	-0.26573	0.043167
OG0000524	1	7	0.875	8	1	65	0.96	98	1	4	1	4	1	not HGT-Pezizomycotina	0.477676	0.425577	1.45809	1.32492	0.826037	1.59848	-0.772446	0.273559
OG0000525	1	7	0.875	11	1	61	0.94	95	1	6	1	6	1	not HGT-Pezizomycotina	0.242214	0.403816	2.88635	2.26963	3.30472	2.9223	0.382423	0.652671
OG0000526	1	8	1	5	1	99	1	68	0.979167	2	0.5	4	1	not HGT-Pezizomycotina	0.11182	0.010209	1.99845	1.7972	2.6231	3.47169	-0.848585	1.67448
OG0000527	2	10	1	4	0.8	58	1	103	1	5	0.75	6	1	not HGT-Pezizomycotina	0.209597	NA	NA	2.07394	NA	2.93194	NA	0.858
OG0000528	1	8	1	5	1	102	0.98	64	1	4	0.75	3	1	not HGT-Pezizomycotina	0.0186762	0.00179575	0.887525	0.856882	1.45772	2.21179	-0.754074	1.35491
OG0000529	2	15	1	11	1	89	1	61	1	7	1	3	1	not HGT-Pezizomycotina	0.137209	0.230364	1.72819	1.26817	2.27376	2.90646	-0.632704	1.63829
OG0000533	1	12	1	5	1	104	1	54	0.979167	6	1	4	1	not HGT-Pezizomycotina	0.0266585	0.0446314	0.57002	0.548018	1.02367	1.24177	-0.218103	0.69375
OG0000535	2	11	1	6	1	62	0.98	96	0.9375	5	0.75	5	1	HGT-Bacteria (2)	0.409742	0.547395	1.23312	2.24715	2.19236	2.37867	-0.186309	0.131517	JCM_5958_transcript_v001_05268-R1; JCM_5958_transcript_v001_00586-R1
OG0000538	1	8	1	5	1	98	1	62	0.979167	6	1	6	1	not HGT-Pezizomycotina	0.13423	0.0204563	1.20709	1.06608	1.71877	2.05763	-0.338855	0.991545
OG0000539	1	7	0.875	5	1	68	0.92	98	1	3	0.5	4	0.666667	not HGT-Pezizomycotina	0.106844	0.02046	1.25265	2.07089	2.28618	3.51462	-1.22844	1.44374
OG0000540	1	15	1	10	1	100	1	53	1	4	1	3	1	not HGT-Pezizomycotina	2.39158e-11	0.0586309	1.10545	0.509059	1.60678	2.07287	-0.466085	1.56381
OG0000541	1	12	1	9	1	96	1	62	1	3	0.75	3	1	not HGT-Pezizomycotina	0.0486933	0.223202	0.60988	0.532188	1.29076	1.43299	-0.142231	0.900801
OG0000542	1	8	1	5	1	50	0.96	109	1	7	1	5	1	not HGT-Pezizomycotina	0.262931	0.00092067	0.815473	2.58082	0.964755	3.97634	-3.01159	1.39552
OG0000543	1	9	1	4	0.8	76	1	90	1	2	0.5	3	1	not HGT-Pezizomycotina	0.185879	0.013643	1.99817	3.37615	2.60416	4.34903	-1.74487	0.972885
OG0000544	1	9	1	5	1	111	1	51	1	4	1	4	1	not HGT-Pezizomycotina	5.47825e-08	0.008352	2.02079	1.46238	2.83118	3.43331	-0.602125	1.97092
OG0000545	1	8	1	6	1	66	0.96	93	1	6	1	5	1	not HGT-Pezizomycotina	0.239076	0.0802075	0.435049	2.97179	0.9012	1.81289	-0.911687	-1.1589
OG0000546	1	7	0.875	5	1	24	0.46	147	1	0	0	0	0	not HGT-Pezizomycotina	0.0375396	4.62146e-05	2.57155	2.99878	3.65702	5.61622	-1.95921	2.61744
OG0000550	1	7	0.75	11	1	54	0.98	101	1	5	1	5	1	not HGT-Pezizomycotina	0.229465	0.568278	4.2851	4.4159	4.43799	4.66878	-0.230793	0.252881
OG0000551	1	9	1	5	1	57	0.92	107	1	2	0.5	3	1	not HGT-Pezizomycotina	0.48262	0.0469522	1.28002	2.98374	1.64444	2.73778	-1.09334	-0.245965
OG0000552	1	8	1	10	1	99	1	58	1	4	1	4	1	not HGT-Pezizomycotina	0.165366	0.410576	0.816137	0.47556	0.817628	0.729521	0.0881075	0.253961
OG0000553	2	16	1	11	1	93	0.96	59	1	3	0.75	1	0.333333	not HGT-Pezizomycotina	0.17204	0.259706	0.828164	0.512215	0.926443	0.784239	0.142204	0.272025
OG0000554	1	15	1	10	1	94	0.98	54	1	4	0.75	6	1	not HGT-Pezizomycotina	0.0673186	0.186885	1.47842	0.693291	1.73341	1.6227	0.110709	0.929405
OG0000555	1	8	1	5	1	110	1	53	0.916667	4	1	3	1	not HGT-Pezizomycotina	0.290679	0.00530552	1.14596	1.63519	1.23671	1.95237	-0.715662	0.317188
OG0000556	1	1	0.125	2	0.4	60	0.86	114	0.854167	2	0.5	4	0.666667	HGT-Pezizomycotina	0.473878	0.580017	4.72156	2.8552	3.20791	2.36136	0.846557	-0.493838	JCM_5958_transcript_v001_02487-R1
OG0000557	6	37	1	17	0.6	44	0.22	81	0.75	1	0.25	3	0.666667	not HGT-Pezizomycotina	0.180947	0.6564	1.86436	2.23301	3.09229	3.05289	0.039403	0.819871
OG0000558	1	8	1	5	1	113	1	52	1	4	0.75	0	0	not HGT-Pezizomycotina	0.154536	9.51992e-12	0.768475	1.58537	0.98155	2.34749	-1.36594	0.762116
OG0000559	2	10	1	5	1	49	0.94	109	1	2	0.5	7	1	not HGT-Pezizomycotina	0.587813	0.0531102	1.15333	2.55903	1.6423	2.72827	-1.08597	0.169237
OG0000561	1	8	1	5	1	104	1	54	1	3	0.75	8	1	not HGT-Pezizomycotina	0.238132	0.0499964	1.72026	2.16727	1.73103	2.75493	-1.02391	0.587662
OG0000562	1	8	1	6	1	63	0.96	95	1	6	1	4	1	not HGT-Pezizomycotina	0.44313	0.225208	2.73162	5.0674	2.67989	3.71844	-1.03855	-1.34897
OG0000563	1	5	0.625	6	1	87	0.98	77	0.979167	3	0.75	4	1	not HGT-Pezizomycotina	0.279099	0.0218419	1.18468	1.87986	1.42664	2.36485	-0.938214	0.484992
OG0000564	1	9	1	6	1	88	0.98	67	0.979167	4	0.75	8	1	not HGT-Pezizomycotina	0.0275106	0.00153757	0.672708	0.704066	1.06721	1.61706	-0.549853	0.912995
OG0000565	1	8	1	8	1	25	0.44	128	1	5	1	8	1	not HGT-Pezizomycotina	0.364492	0.631161	3.54023	3.63049	2.95175	4.44302	-1.49128	0.812536
OG0000566	1	1	0.125	3	0.2	6	0.08	170	0.833333	1	0.25	1	0.333333	not HGT-Pezizomycotina	0.485557	0.048086	1.0656	2.25022	1.84649	2.2598	-0.413311	0.0095845
OG0000567	2	13	1	10	1	56	0.98	94	1	4	0.75	4	1	not HGT-Pezizomycotina	0.126616	0.520792	3.41043	3.40951	3.40855	4.42672	-1.01816	1.01721
OG0000568	1	8	1	5	1	51	0.98	111	1	3	0.75	3	1	not HGT-Pezizomycotina	0.463005	0.00175735	1.28561	2.40124	1.53798	2.71693	-1.17895	0.315685
OG0000569	1	8	1	5	1	49	0.94	109	1	6	1	4	1	not HGT-Pezizomycotina	0.463162	0.0349708	1.00409	4.23834	1.92255	4.25477	-2.33222	0.01643
OG0000572	1	8	1	5	1	50	0.98	111	1	4	1	3	1	not HGT-Pezizomycotina	0.574249	0.00985559	0.936368	2.82423	1.59172	2.86439	-1.27267	0.040162
OG0000574	2	9	1	7	1	93	1	61	0.979167	5	1	6	1	not HGT-Pezizomycotina	0.16141	0.0138593	0.361269	0.422309	0.406201	0.649849	-0.243648	0.22754
OG0000575	1	8	1	5	1	92	0.98	68	1	5	1	2	0.666667	not HGT-Pezizomycotina	0.173239	0.00964307	1.33717	1.82014	2.07499	3.11523	-1.04023	1.29509
OG0000576	2	14	1	7	1	71	0.88	81	1	4	1	3	0.666667	not HGT-Pezizomycotina	0.0135142	0.531307	2.89938	1.01257	2.56555	2.4409	0.124648	1.42833
OG0000578	1	8	1	8	1	63	1	94	1	4	0.75	3	1	not HGT-Pezizomycotina	0.528419	0.648066	1.71545	1.62847	1.92908	1.21616	0.712927	-0.412318
OG0000580	2	17	1	8	1	82	0.86	68	0.979167	2	0.5	3	1	not HGT-Pezizomycotina	0.455474	0.319225	1.1916	0.654048	0.611896	0.763231	-0.151335	0.109183
OG0000582	2	15	1	10	1	94	0.94	54	1	3	0.75	3	1	not HGT-Pezizomycotina	0.0296928	0.216238	2.29706	1.74983	2.85468	3.2198	-0.365121	1.46997
OG0000583	2	16	1	10	1	97	0.98	50	1	3	0.75	3	1	not HGT-Pezizomycotina	2.96123e-10	0.328684	2.23386	0.778102	1.85592	2.14114	-0.28522	1.36304
OG0000584	1	8	1	7	1	51	1	105	1	4	0.75	4	1	not HGT-Pezizomycotina	0.333662	0.324381	0.663599	1.45593	0.730936	1.40063	-0.669695	-0.055304
OG0000585	1	10	1	8	1	58	0.96	93	1	4	1	6	1	not HGT-Pezizomycotina	0.287587	0.312454	2.23444	4.00737	2.48337	2.69763	-0.214268	-1.30974
OG0000586	1	8	1	5	1	108	1	52	1	3	0.75	3	1	not HGT-Pezizomycotina	6.30116e-11	5.81149e-17	1.50651	1.58304	2.48309	4.01754	-1.53445	2.4345
OG0000587	1	10	1	5	1	104	1	48	1	4	1	8	1	not HGT-Pezizomycotina	0.012936	6.56087e-05	1.05422	1.18696	1.52453	2.42765	-0.903119	1.2407
OG0000588	2	16	1	10	1	50	0.9	91	1	9	1	3	1	not HGT-Pezizomycotina	0.130184	0.514086	3.27536	1.09682	3.54109	2.7099	0.831195	1.61308
OG0000589	1	8	1	5	1	53	0.96	103	1	5	0.75	4	1	not HGT-Pezizomycotina	0.0374857	0.000432791	1.14776	1.83064	1.96594	3.35645	-1.39051	1.52581
OG0000591	1	7	0.875	11	1	46	0.84	104	1	7	1	3	1	not HGT-Pezizomycotina	0.0218062	0.242107	5.25376	1.71717	5.83162	4.11603	1.71559	2.39886
OG0000592	2	15	1	10	1	47	0.9	97	0.979167	5	0.75	4	1	not HGT-Pezizomycotina	0.170199	0.516987	4.57577	5.01156	5.65044	4.89624	0.754198	-0.115322
OG0000594	2	16	1	10	1	90	1	54	0.979167	5	1	3	1	not HGT-Pezizomycotina	0.0243652	0.175407	1.56826	0.942203	1.63682	2.13872	-0.501898	1.19652
OG0000595	2	16	1	10	1	95	1	48	1	5	1	3	1	not HGT-Pezizomycotina	5.76585e-17	0.131653	1.04225	0.164216	0.890914	0.944673	-0.0537595	0.780457
OG0000596	1	8	1	10	1	104	1	47	0.979167	5	1	3	1	not HGT-Pezizomycotina	9.52087e-17	0.0938286	0.94441	0.245574	0.883869	1.05063	-0.166763	0.805059
OG0000597	1	4	0.5	7	1	61	0.88	93	1	5	1	7	1	not HGT-Pezizomycotina	0.319588	0.353498	3.00928	2.88247	3.45952	4.03775	-0.578232	1.15528
OG0000598	1	14	1	8	1	63	0.94	80	1	8	1	4	0.666667	not HGT-Pezizomycotina	0.0817237	0.186555	1.91384	1.81288	2.25608	2.98669	-0.730603	1.17381
OG0000600	1	8	1	5	1	108	1	48	1	4	0.5	3	1	not HGT-Pezizomycotina	1.75707e-05	0.000884885	1.61981	1.43865	2.27124	3.02735	-0.75611	1.5887
OG0000601	2	15	1	10	1	87	1	55	1	5	1	4	1	not HGT-Pezizomycotina	0.0786001	0.0868435	2.49634	1.65974	3.68183	4.4707	-0.788868	2.81096
OG0000602	1	7	0.875	4	0.8	50	0.96	108	1	4	1	3	1	not HGT-Pezizomycotina	0.550642	0.0373165	2.61464	4.15443	2.21076	4.23693	-2.02617	0.082502
OG0000603	1	8	1	5	1	58	1	98	1	4	1	3	1	not HGT-Pezizomycotina	0.614934	0.0373923	0.603761	2.47256	1.05116	2.51585	-1.4647	0.043288
OG0000604	1	9	1	5	1	102	1	52	0.958333	4	0.75	4	1	not HGT-Pezizomycotina	0.0277543	0.640806	0.343216	0.273373	0.843224	0.868809	-0.025585	0.595436
OG0000605	2	16	1	9	1	94	1	49	1	4	1	4	1	not HGT-Pezizomycotina	2.83684e-05	0.210476	1.65192	0.771625	0.80608	2.19392	-1.38784	1.42229
OG0000606	1	1	0.125	0	0	8	0.16	164	0.9375	3	0.5	0	0	HGT-Bacteria	0.534762	NA	NA	3.15439	NA	3.18348	NA	0.029094	JCM_5958_transcript_v001_02834-R1
OG0000608	2	16	1	9	1	91	1	51	1	5	1	3	1	not HGT-Pezizomycotina	6.57639e-11	0.248014	3.06003	1.24054	3.07196	3.99775	-0.92579	2.75721
OG0000611	2	16	1	11	1	92	1	48	0.979167	5	0.75	3	1	not HGT-Pezizomycotina	0.0275614	0.492508	0.572401	0.26269	0.74831	0.787867	-0.039557	0.525177
OG0000612	1	7	0.875	11	1	66	0.92	80	0.958333	5	0.75	6	1	not HGT-Pezizomycotina	0.0642235	0.29356	2.00814	1.16626	1.76968	2.06771	-0.298034	0.901451
OG0000613	1	8	1	5	1	59	1	95	1	5	1	3	1	not HGT-Pezizomycotina	0.567708	0.0227841	0.132277	0.640547	0.206697	0.679489	-0.472792	0.0389425
OG0000615	2	16	1	10	1	93	1	49	1	4	0.75	3	1	not HGT-Pezizomycotina	7.36726e-05	0.120628	1.71162	1.08886	1.87868	2.342	-0.463324	1.25315
OG0000616	1	8	1	4	0.8	44	0.88	111	1	3	0.75	4	1	not HGT-Pezizomycotina	0.343267	1.69679e-05	1.38259	2.306	1.51769	2.80464	-1.28695	0.498636
OG0000617	1	6	0.75	5	1	45	0.8	113	1	4	0.75	1	0.333333	not HGT-Pezizomycotina	0.40561	0.186245	1.38948	2.36091	2.37975	2.53279	-0.153037	0.171879
OG0000618	1	8	1	5	1	52	1	99	1	4	0.75	6	1	not HGT-Pezizomycotina	0.414103	0.00118967	0.708472	2.44723	0.84253	2.44009	-1.59756	-0.007141
OG0000619	2	9	0.875	6	1	59	0.92	95	0.9375	1	0.25	4	1	not HGT-Pezizomycotina	0.381764	0.115225	1.39659	2.0617	1.57782	2.61935	-1.04153	0.557651
OG0000620	1	8	1	6	1	47	0.92	107	0.979167	2	0.5	4	1	not HGT-Pezizomycotina	0.0172071	3.22482e-16	1.37576	2.54254	1.60058	4.76556	-3.16498	2.22302
OG0000622	1	8	1	6	1	98	1	49	0.979167	7	1	6	1	not HGT-Pezizomycotina	1.29843e-16	0.0294378	1.45199	0.854985	2.73135	3.61174	-0.880393	2.75676
OG0000624	2	26	0.875	9	1	82	0.94	49	1	4	1	3	1	not HGT-Pezizomycotina	3.46632e-17	0.106206	2.28333	0.822289	3.61637	4.0172	-0.400826	3.19491
OG0000625	2	16	1	10	1	92	1	48	0.979167	4	1	3	1	not HGT-Pezizomycotina	0.0122158	0.247019	1.08705	0.446453	0.848114	0.869865	-0.0217505	0.423412
OG0000626	1	8	1	5	1	107	1	49	1	1	0.25	3	1	not HGT-Pezizomycotina	9.70663e-08	0.00557717	2.25271	1.82015	3.83632	4.80814	-0.971826	2.98799
OG0000627	1	8	1	5	1	52	1	99	1	6	0.75	3	1	not HGT-Pezizomycotina	0.337744	0.0488383	1.15706	2.69489	1.7037	3.26783	-1.56413	0.572945
OG0000628	1	8	1	7	1	49	0.96	105	0.958333	2	0.5	2	0.666667	not HGT-Pezizomycotina	0.225549	0.124144	1.68704	2.04608	1.78664	2.52718	-0.740544	0.48111
OG0000629	1	14	1	10	1	92	1	49	1	5	1	3	1	not HGT-Pezizomycotina	0.0198929	0.28171	1.9019	1.28452	2.84866	3.28721	-0.438551	2.00269
OG0000630	1	7	0.75	3	0.2	32	0.24	120	0.833333	2	0.25	8	1	not HGT-Pezizomycotina	0.183315	0.296296	3.33965	2.12975	1.52048	3.69001	-2.16952	1.56026
OG0000631	1	8	1	5	1	53	0.98	98	1	4	1	4	1	not HGT-Pezizomycotina	0.444891	0.00436169	1.08184	2.3859	1.2116	2.71664	-1.50504	0.330736
OG0000634	2	14	1	5	1	63	1	83	1	4	1	3	1	not HGT-Pezizomycotina	0.306073	0.0703281	0.798378	1.58593	1.40261	1.83457	-0.431957	0.248633
OG0000635	2	15	0.875	10	1	91	0.98	48	1	5	1	3	1	not HGT-Pezizomycotina	0.00188374	0.0825874	2.61949	1.91252	2.76095	3.95535	-1.1944	2.04283
OG0000636	1	7	0.875	7	1	96	1	54	1	5	1	3	1	not HGT-Pezizomycotina	0.0200914	2.13223e-07	0.167909	0.21859	0.294948	0.776011	-0.481063	0.557421
OG0000637	1	8	1	5	1	57	0.96	97	0.895833	3	0.5	2	0.666667	not HGT-Pezizomycotina	0.559949	0.0022479	1.43673	3.39223	1.46692	3.56198	-2.09507	0.169756
OG0000638	1	11	0.875	7	1	57	0.98	88	0.979167	3	0.75	5	1	not HGT-Pezizomycotina	0.355188	2.01963e-06	0.937391	2.7874	1.27602	3.00284	-1.72682	0.215442
OG0000640	2	16	1	5	1	4	0.08	139	1	4	0.5	3	0.666667	not HGT-Pezizomycotina	0.334144	0.123109	0.927059	1.88551	0.988833	2.24548	-1.25665	0.359972
OG0000641	1	8	1	5	1	99	1	51	0.979167	3	0.75	5	1	not HGT-Pezizomycotina	0.213952	0.00574161	0.40893	0.567951	0.471685	0.795648	-0.323963	0.227697
OG0000642	1	6	0.75	4	0.4	25	0.42	131	0.9375	2	0.5	3	0.666667	HGT-Bacteria	0.017007	0.427921	1.93872	2.80671	5.03441	5.00787	0.026544	2.20116	JCM_5958_transcript_v001_00576-R1
OG0000643	1	8	1	5	1	103	1	48	1	4	0.75	3	1	not HGT-Pezizomycotina	7.97982e-17	0.00868313	1.24789	0.963537	2.21016	2.71193	-0.501775	1.74839
OG0000645	1	8	1	5	1	100	1	50	1	4	1	3	1	not HGT-Pezizomycotina	0.0111041	0.0109348	0.956231	1.03646	1.40665	2.19441	-0.787765	1.15795
OG0000647	1	8	0.875	6	0.8	42	0.62	103	0.979167	7	0.5	4	1	not HGT-Pezizomycotina	0.295727	0.0503848	1.11671	1.48729	1.165	2.35481	-1.18981	0.867521
OG0000648	2	14	1	6	1	93	1	49	1	5	1	3	1	not HGT-Pezizomycotina	1.55113e-13	0.0225281	0.368692	0.388239	0.528607	1.27615	-0.747547	0.887915
OG0000649	1	8	1	5	1	98	1	52	1	4	0.75	3	1	not HGT-Pezizomycotina	1.15053e-08	4.28895e-12	1.11093	0.862904	1.65989	2.35804	-0.698159	1.49514
OG0000650	1	9	1	6	1	55	0.84	91	0.979167	4	0.75	5	1	not HGT-Pezizomycotina	0.382715	0.00148313	1.60303	2.44834	1.71179	3.03288	-1.3211	0.584539
OG0000653	2	13	1	9	1	92	0.98	48	0.958333	4	1	3	1	not HGT-Pezizomycotina	0.0218198	0.40155	1.94367	0.870189	2.43314	2.79217	-0.359031	1.92198
OG0000654	1	8	1	9	1	96	1	49	1	4	1	3	1	not HGT-Pezizomycotina	6.14076e-17	0.127293	2.43847	0.829911	1.78237	2.55979	-0.777414	1.72987
OG0000655	1	8	1	5	1	100	1	48	1	5	1	3	1	not HGT-Pezizomycotina	0.00127155	4.20093e-05	1.5312	1.27345	2.07557	2.83493	-0.759353	1.56148
OG0000656	1	8	1	6	1	50	0.84	97	1	5	1	3	1	not HGT-Pezizomycotina	0.369204	0.0994518	1.85007	4.42162	2.70454	4.1654	-1.46085	-0.256225
OG0000657	1	15	1	10	1	89	0.98	51	1	4	0.75	0	0	not HGT-Pezizomycotina	7.68392e-17	0.220267	2.83887	0.830841	3.81764	4.10416	-0.286523	3.27332
OG0000658	1	7	0.875	5	1	99	1	52	1	4	1	2	0.666667	not HGT-Pezizomycotina	1.55489e-06	4.31173e-05	1.01081	1.39414	2.30932	4.03454	-1.72522	2.6404
OG0000659	1	8	1	5	1	94	1	54	1	4	1	3	1	not HGT-Pezizomycotina	0.00108094	0.0306618	1.23599	1.32035	2.41239	3.19606	-0.78367	1.87571
OG0000662	1	9	1	5	1	62	1	85	1	3	0.75	4	1	not HGT-Pezizomycotina	0.357996	0.401678	0.63334	1.65589	0.572211	0.906947	-0.334736	-0.74894
OG0000664	2	15	1	10	1	86	1	49	1	5	1	3	1	not HGT-Pezizomycotina	4.80554e-08	0.183402	2.70985	1.27708	2.64707	2.90875	-0.261681	1.63167
OG0000665	1	8	1	5	1	82	1	67	0.979167	3	0.75	3	1	not HGT-Pezizomycotina	0.43323	0.000442698	0.315331	0.799457	0.422861	0.940608	-0.517747	0.141151
OG0000667	2	9	1	6	1	40	0.8	106	1	3	0.75	3	1	not HGT-Pezizomycotina	0.228985	0.0523523	1.00104	1.79844	1.55061	2.37819	-0.827583	0.579749
OG0000668	1	8	1	8	1	92	1	50	0.979167	6	1	3	1	not HGT-Pezizomycotina	0.045809	0.204911	0.771732	0.475565	0.506455	0.833712	-0.327257	0.358148
OG0000669	2	16	1	10	1	92	1	49	0.958333	0	0	0	0	not HGT-Pezizomycotina	5.52413e-05	0.0223222	3.05617	2.13292	3.38208	4.65392	-1.27184	2.521
OG0000670	2	16	1	9	1	79	1	51	1	6	1	6	1	not HGT-Pezizomycotina	0.00164849	0.0725836	2.92922	0.957056	3.38649	4.49592	-1.10943	3.53886
OG0000671	1	5	0.625	6	1	54	0.98	90	0.979167	6	1	6	1	not HGT-Pezizomycotina	0.333109	0.168026	0.717005	3.44058	1.12792	2.09678	-0.968858	-1.3438
OG0000672	1	9	1	5	1	98	1	48	1	4	1	3	1	not HGT-Pezizomycotina	1.25371e-16	0.00116939	0.773212	0.661437	1.22453	1.93148	-0.706955	1.27005
OG0000673	1	7	0.875	6	1	98	1	50	1	3	0.75	3	1	not HGT-Pezizomycotina	4.50588e-05	0.000488941	0.800512	0.83549	1.18186	1.92026	-0.738397	1.08477
OG0000674	3	11	1	5	1	63	0.92	82	0.833333	2	0.5	4	1	not HGT-Pezizomycotina	0.532642	0.00244378	0.945433	3.17704	1.43857	3.20879	-1.77023	0.0317535
OG0000675	1	12	1	9	1	66	0.94	77	0.875	1	0.25	2	0.333333	not HGT-Pezizomycotina	0.273991	0.0826528	2.03979	2.47616	2.44786	3.13139	-0.683534	0.655237
OG0000676	2	16	1	10	1	89	1	46	0.958333	2	0.5	3	1	not HGT-Pezizomycotina	0.0372716	0.36303	3.36883	2.4627	3.3541	3.84894	-0.494838	1.38624
OG0000677	1	8	1	5	1	97	1	49	1	4	0.75	3	1	not HGT-Pezizomycotina	9.85404e-17	0.00414941	2.24793	1.31003	2.58715	3.91292	-1.32577	2.60289
OG0000679	1	9	1	5	1	55	1	85	1	5	0.75	7	1	not HGT-Pezizomycotina	0.248089	0.00403059	0.815998	1.88919	1.10451	1.97456	-0.870049	0.085374
OG0000681	1	8	1	5	1	50	1	95	1	5	1	3	1	not HGT-Pezizomycotina	0.185082	0.101695	1.0674	2.64054	1.44212	2.69958	-1.25746	0.059034
OG0000682	1	8	1	5	1	50	1	93	1	6	1	4	1	not HGT-Pezizomycotina	0.514567	0.00641385	0.383737	2.23369	0.705629	1.12048	-0.414848	-1.11321
OG0000683	2	18	1	10	1	84	0.94	47	0.979167	1	0.25	6	1	not HGT-Pezizomycotina	5.13914e-07	0.369858	3.43843	1.51724	3.54566	4.16417	-0.618514	2.64693
OG0000684	1	8	1	5	1	98	1	47	0.979167	4	1	4	1	not HGT-Pezizomycotina	1.12739e-08	6.4528e-08	0.37109	0.383269	0.572968	1.18104	-0.608075	0.797774
OG0000686	1	7	0.875	4	0.8	43	0.84	103	1	5	1	3	1	not HGT-Pezizomycotina	0.438152	0.0298152	1.0968	2.16686	1.37973	2.22073	-0.841006	0.0538725
OG0000687	1	9	1	6	1	40	0.78	99	1	5	0.75	6	1	not HGT-Pezizomycotina	0.159841	0.0233574	0.679786	3.13083	1.41664	2.99851	-1.58187	-0.13232
OG0000688	1	8	1	5	1	94	1	50	1	5	0.75	3	1	not HGT-Pezizomycotina	0.0720968	0.107569	0.569716	0.431388	0.648278	0.902974	-0.254696	0.471586
OG0000689	2	10	1	6	1	38	0.64	100	0.979167	6	1	5	1	not HGT-Pezizomycotina	0.134923	0.237333	1.33174	2.86839	3.29237	3.6382	-0.345838	0.769813
OG0000690	1	9	1	5	1	92	1	48	0.979167	6	1	5	1	not HGT-Pezizomycotina	0.0264181	0.195574	0.135085	0.090971	0.288834	0.342449	-0.053615	0.251478
OG0000691	6	16	0.875	5	1	50	0.94	92	1	0	0	2	0.666667	not HGT-Pezizomycotina	0.0700636	0.0318628	1.72293	2.8894	3.45101	4.66312	-1.2121	1.77372
OG0000692	1	8	1	4	0.8	46	0.92	96	0.979167	7	1	4	1	not HGT-Pezizomycotina	0.481536	0.00611721	0.994522	3.70472	1.33148	3.90381	-2.57233	0.19909
OG0000693	2	16	1	10	1	54	1	76	0.916667	3	0.75	6	1	not HGT-Pezizomycotina	0.0614814	0.31038	0.702398	0.222889	0.731611	0.956481	-0.22487	0.733592
OG0000694	1	8	1	5	1	96	1	49	1	4	1	3	1	not HGT-Pezizomycotina	1.03582e-16	5.62747e-17	0.269865	0.282997	0.397557	0.921972	-0.524415	0.638975
OG0000695	1	8	1	6	1	48	0.94	92	1	7	1	3	1	not HGT-Pezizomycotina	0.320575	0.110481	2.82658	3.47457	3.38641	4.29563	-0.909215	0.821053
OG0000696	1	8	1	5	1	92	1	52	1	4	1	3	1	not HGT-Pezizomycotina	0.000974894	0.00481388	1.35718	1.0293	1.96138	2.73312	-0.771736	1.70382
OG0000697	1	6	0.75	5	1	97	1	48	1	5	1	3	1	not HGT-Pezizomycotina	8.00029e-17	0.000139135	1.29243	0.670608	2.92819	3.27351	-0.345322	2.6029
OG0000698	1	8	1	5	1	62	0.96	82	1	3	0.75	4	1	not HGT-Pezizomycotina	0.415633	0.260082	1.6021	2.34761	2.25992	2.29732	-0.037403	-0.0502895
OG0000700	1	8	1	5	1	45	0.88	99	0.979167	4	1	3	1	not HGT-Pezizomycotina	0.236629	0.0493976	1.13823	1.17719	1.25826	1.50507	-0.246819	0.32788
OG0000701	1	8	1	8	1	94	0.98	49	1	3	0.75	2	0.666667	not HGT-Pezizomycotina	1.41523e-09	0.226001	2.68254	0.712087	2.29864	2.693	-0.394362	1.98091
OG0000702	1	8	1	5	1	91	0.98	59	0.958333	1	0.25	0	0	not HGT-Pezizomycotina	0.0171985	0.479741	1.55039	1.35289	3.07415	3.1172	-0.043052	1.76432
OG0000703	2	11	0.75	16	1	69	0.96	56	0.75	5	0.5	7	1	not HGT-Pezizomycotina	0.0568688	0.0537426	1.1781	1.26859	1.6294	3.2228	-1.5934	1.9542
OG0000704	1	8	1	4	0.8	97	1	47	0.979167	4	1	3	1	not HGT-Pezizomycotina	7.75869e-17	0.000825465	1.33382	0.988183	2.31037	2.79726	-0.486893	1.80908
OG0000705	1	8	1	5	1	78	1	66	0.979167	3	0.75	3	1	not HGT-Pezizomycotina	0.113522	0.0048728	1.36708	2.30996	2.08292	3.39471	-1.31179	1.08475
OG0000706	1	8	1	5	1	55	1	89	1	3	0.75	3	1	not HGT-Pezizomycotina	0.289758	0.00292788	0.876099	2.55341	1.57118	2.85869	-1.28751	0.305282
OG0000707	1	9	1	5	1	96	1	47	0.979167	3	0.75	3	1	not HGT-Pezizomycotina	1.10941e-07	0.00037062	1.35184	1.13312	1.99645	2.96506	-0.968609	1.83194
OG0000708	1	8	1	5	1	56	0.98	91	1	2	0.5	0	0	not HGT-Pezizomycotina	0.300579	0.0889386	1.77522	5.0834	3.57257	4.39742	-0.82485	-0.685979
OG0000709	1	10	0.875	7	1	40	0.72	95	1	6	1	4	1	not HGT-Pezizomycotina	0.316523	0.594888	3.99149	2.73451	2.08791	3.92756	-1.83966	1.19306
OG0000710	1	9	0.875	5	1	83	0.98	59	1	4	1	2	0.666667	not HGT-Pezizomycotina	0.00344528	0.127177	1.65773	1.74438	2.43335	3.45913	-1.02578	1.71476
OG0000711	1	8	1	5	1	48	0.92	98	1	1	0.25	2	0.666667	not HGT-Pezizomycotina	0.400713	8.92886e-08	0.954699	2.19215	1.2029	2.38676	-1.18387	0.19461
OG0000712	1	8	1	8	1	41	0.76	93	1	8	1	4	0.666667	not HGT-Pezizomycotina	0.353243	0.554393	2.85636	2.25471	1.98338	3.18679	-1.20341	0.932081
OG0000713	1	7	0.875	11	1	68	0.94	64	1	5	1	7	1	not HGT-Pezizomycotina	0.0034778	0.177566	3.33095	0.594502	2.79808	2.04022	0.757862	1.44571
OG0000714	1	8	1	5	1	87	1	52	1	5	1	5	1	not HGT-Pezizomycotina	0.000116685	1.2184e-06	1.3428	1.1421	1.99427	2.66342	-0.669149	1.52132
OG0000715	1	8	1	5	1	43	0.84	102	1	1	0.25	3	1	not HGT-Pezizomycotina	0.118187	8.79913e-07	1.8829	2.87023	2.71167	3.94587	-1.2342	1.07565
OG0000716	1	8	1	5	1	93	1	50	0.979167	3	0.75	3	1	not HGT-Pezizomycotina	0.0752611	0.0507211	1.16194	1.33351	1.13517	2.10124	-0.966075	0.767729
OG0000717	1	8	1	7	1	52	0.92	81	0.979167	8	1	6	1	not HGT-Pezizomycotina	0.000774248	0.359659	4.57315	1.29563	3.90125	3.79692	0.104324	2.50129
OG0000718	1	8	1	6	1	68	0.96	74	1	2	0.5	4	1	not HGT-Pezizomycotina	0.0960563	0.079073	0.862612	0.808462	0.912457	1.36234	-0.449882	0.553877
OG0000719	1	8	0.875	10	1	86	0.98	49	0.979167	6	1	3	1	not HGT-Pezizomycotina	6.68762e-17	0.33235	3.32444	1.07565	4.26727	4.38045	-0.113176	3.3048
OG0000720	1	8	1	5	1	87	1	55	1	4	0.75	3	1	not HGT-Pezizomycotina	7.08619e-05	1.02582e-08	1.98323	1.38718	2.85463	3.97988	-1.12526	2.59271
OG0000721	3	13	1	5	1	87	0.96	49	1	4	1	4	1	not HGT-Pezizomycotina	0.313276	0.163614	0.864038	1.05765	0.987515	1.46296	-0.475449	0.405312
OG0000722	1	9	0.875	10	1	142	1	1	0.0208333	0	0	0	0	not HGT-Pezizomycotina	NA	NA	NA	NA	NA	NA	NA	NA
OG0000723	1	5	0.625	5	1	74	0.98	76	0.916667	1	0.25	0	0	not HGT-Pezizomycotina	0.0284856	0.170507	1.74863	1.89934	2.60148	3.29324	-0.691759	1.39389
OG0000724	1	8	1	5	1	91	1	50	1	4	1	3	1	not HGT-Pezizomycotina	0.000822715	0.00804688	1.04703	0.601633	1.04763	1.41986	-0.37223	0.818224
OG0000725	1	8	1	9	1	50	0.98	87	1	3	0.75	4	1	not HGT-Pezizomycotina	0.440596	0.536251	1.33859	1.28845	0.95438	1.64762	-0.693237	0.359166
OG0000726	2	10	1	5	1	54	0.9	84	1	5	0.75	3	1	not HGT-Pezizomycotina	0.160234	0.0230499	1.55297	2.33412	3.16436	4.62967	-1.46531	2.29555
OG0000728	2	16	1	10	1	78	1	50	1	4	0.75	3	1	not HGT-Pezizomycotina	8.6345e-13	0.324249	2.71232	1.17675	3.47883	4.19398	-0.715145	3.01723
OG0000729	1	8	1	5	1	92	0.98	48	1	5	1	3	1	not HGT-Pezizomycotina	1.05273e-16	8.00422e-17	0.924121	0.792253	1.55706	2.46327	-0.906214	1.67102
OG0000732	1	8	1	6	1	53	1	85	0.979167	3	0.75	5	1	not HGT-Pezizomycotina	0.314486	0.195198	1.4294	2.31138	1.69146	2.13783	-0.446367	-0.173553
OG0000733	1	13	1	5	1	30	0.54	107	1	2	0.5	3	1	not HGT-Pezizomycotina	0.387923	0.0200197	0.712634	1.29387	0.88748	1.56911	-0.681628	0.27524
OG0000734	1	9	1	4	0.8	47	0.82	94	1	2	0.5	4	1	not HGT-Pezizomycotina	0.171698	0.0488841	1.66423	2.09816	2.3625	3.24211	-0.879608	1.14394
OG0000737	1	7	0.875	5	1	47	0.94	89	1	6	0.75	6	1	not HGT-Pezizomycotina	0.114268	0.00834116	1.66162	2.08892	2.33356	3.79414	-1.46058	1.70523
OG0000738	1	8	1	5	1	83	1	57	1	4	1	3	1	not HGT-Pezizomycotina	8.70299e-17	3.95086e-06	1.77821	1.15864	2.99091	4.03509	-1.04419	2.87646
OG0000739	1	7	0.875	5	1	95	0.98	47	0.979167	3	0.75	3	1	not HGT-Pezizomycotina	0.014458	0.0194328	1.09848	1.33386	1.90113	2.55316	-0.652038	1.2193
OG0000740	1	4	0.5	6	1	45	0.86	102	0.979167	2	0.5	1	0.333333	not HGT-Pezizomycotina	0.447376	0.112766	1.47867	1.9169	2.34725	2.43224	-0.084992	0.515346
OG0000741	1	8	1	5	1	89	1	50	1	5	1	3	1	not HGT-Pezizomycotina	4.5158e-08	6.96543e-06	1.01925	0.889764	1.77544	2.66337	-0.887937	1.77361
OG0000742	1	9	1	6	1	53	1	84	1	5	1	3	1	not HGT-Pezizomycotina	0.0989468	0.0915714	1.21517	0.509804	1.43665	1.66329	-0.226635	1.15348
OG0000743	1	8	1	5	1	93	1	48	1	3	0.75	3	1	not HGT-Pezizomycotina	4.88867e-08	0.0122366	1.37122	0.840274	2.16924	2.85415	-0.684911	2.01388
OG0000744	1	11	1	9	1	87	1	48	1	3	0.75	2	0.666667	not HGT-Pezizomycotina	1.08184e-08	0.214848	2.08156	0.549961	1.56228	1.88389	-0.321609	1.33393
OG0000747	1	8	1	5	1	79	1	60	1	4	1	3	1	not HGT-Pezizomycotina	0.0311947	0.489735	1.68183	0.881971	1.82607	1.78901	0.037054	0.90704
OG0000748	3	16	0.875	6	1	77	1	51	0.958333	4	1	5	1	not HGT-Pezizomycotina	0.0605538	0.24228	3.79558	3.31161	5.26338	6.09965	-0.836272	2.78805
OG0000749	1	8	1	5	1	92	1	52	0.979167	2	0.5	0	0	not HGT-Pezizomycotina	0.0230136	0.0155109	1.64634	1.8163	2.4476	3.36963	-0.922026	1.55333
OG0000752	1	8	0.75	6	1	50	0.74	88	1	3	0.5	4	0.666667	not HGT-Pezizomycotina	0.0134806	0.211757	4.01431	1.76995	3.27343	3.9802	-0.706777	2.21026
OG0000756	1	7	0.875	6	1	49	0.92	95	0.979167	0	0	1	0.333333	not HGT-Pezizomycotina	0.00540991	2.33654e-15	1.71304	2.88519	2.28612	4.9214	-2.63529	2.03622
OG0000757	1	8	1	4	0.8	85	0.98	52	0.958333	6	1	3	1	not HGT-Pezizomycotina	0.0193755	0.387914	2.74044	1.62562	3.54311	3.5802	-0.037091	1.95459
OG0000758	2	8	0.875	5	1	51	0.94	87	1	3	0.75	4	1	not HGT-Pezizomycotina	0.343796	0.0108172	1.10296	2.39661	1.76168	2.74783	-0.986145	0.351218
OG0000759	2	16	1	9	1	50	0.92	75	1	5	1	3	1	not HGT-Pezizomycotina	0.276268	0.560793	2.6778	1.48338	2.86331	1.43577	1.42754	-0.0476095
OG0000760	1	8	0.875	10	1	85	0.98	48	0.979167	4	1	3	1	not HGT-Pezizomycotina	7.16825e-17	0.210187	3.54491	1.55889	3.93325	4.71282	-0.779573	3.15394
OG0000761	2	12	1	9	1	90	0.94	41	0.854167	4	1	2	0.666667	not HGT-Pezizomycotina	1.01802e-16	0.227198	3.93867	1.73956	4.97092	5.56855	-0.597632	3.82899
OG0000762	1	7	0.875	5	1	50	1	89	1	4	1	3	1	not HGT-Pezizomycotina	0.339771	0.00567816	1.40339	2.35844	2.04998	3.28379	-1.23381	0.925353
OG0000763	1	7	0.875	7	1	84	0.94	52	1	5	0.75	3	1	not HGT-Pezizomycotina	0.0250142	0.372919	2.24571	0.99826	2.21036	2.35886	-0.148503	1.3606
OG0000766	1	1	0.125	2	0.2	7	0.12	143	0.833333	3	0.5	1	0.333333	HGT-Pezizomycotina	0.463992	0.0245113	0.326899	2.39729	1.39553	1.85954	-0.46401	-0.537746	JCM_5958_transcript_v001_05357-R1
OG0000767	1	6	0.75	5	1	46	0.88	91	1	6	1	3	0.666667	not HGT-Pezizomycotina	0.345792	5.13259e-06	1.81386	3.18084	2.37027	3.67517	-1.3049	0.494338
OG0000768	1	7	0.875	5	1	83	1	53	1	5	1	4	1	not HGT-Pezizomycotina	0.0239201	0.0167948	1.14688	1.00175	1.44039	1.92738	-0.486994	0.925629
OG0000769	1	8	1	5	1	59	1	79	1	3	0.75	3	1	not HGT-Pezizomycotina	0.39672	0.0435373	0.490936	1.48658	0.819669	1.12842	-0.308748	-0.358161
OG0000770	1	8	0.875	5	1	88	1	50	1	3	0.75	3	1	not HGT-Pezizomycotina	1.05689e-16	0.000178442	0.550887	0.490146	1.43172	1.98502	-0.553302	1.49487
OG0000771	1	6	0.625	6	0.8	54	0.9	85	0.958333	3	0.5	3	0.666667	not HGT-Pezizomycotina	0.237445	0.0209761	1.06065	1.27022	1.18002	2.07794	-0.897924	0.807728
OG0000772	2	15	1	8	1	78	0.98	47	0.958333	5	1	4	1	not HGT-Pezizomycotina	0.0112231	0.250183	1.13625	0.72972	1.24765	1.32451	-0.076865	0.594791
OG0000774	3	11	1	6	1	85	0.98	29	0.4375	7	1	19	1	not HGT-Pezizomycotina	0.208692	0.000101202	0.961997	1.36877	1.6363	2.54947	-0.913169	1.1807
OG0000775	1	8	1	5	1	58	1	76	1	4	0.75	5	1	not HGT-Pezizomycotina	0.0594365	0.0262586	1.03706	1.12533	1.37183	1.88346	-0.511638	0.758135
OG0000777	1	7	0.875	5	1	55	0.98	83	1	3	0.5	3	1	not HGT-Pezizomycotina	0.266898	0.244323	1.1259	2.03539	2.14575	2.77652	-0.630767	0.741134
OG0000778	1	8	1	5	1	53	1	83	1	4	1	3	1	not HGT-Pezizomycotina	0.136226	0.029012	0.913451	1.22832	1.04239	1.67456	-0.632171	0.446243
OG0000779	1	9	1	5	1	49	0.98	86	1	4	1	3	1	not HGT-Pezizomycotina	0.376699	0.0135909	1.46094	3.64574	1.65454	3.3695	-1.71496	-0.276242
OG0000781	1	8	1	5	1	88	1	48	0.958333	4	1	3	1	not HGT-Pezizomycotina	9.96296e-06	2.93318e-05	0.897899	0.972706	1.21827	1.92334	-0.70507	0.950638
OG0000783	1	8	1	5	1	85	0.96	54	1	1	0.25	2	0.666667	not HGT-Pezizomycotina	0.022182	2.88247e-05	1.6409	1.74664	2.39949	3.38363	-0.984142	1.637
OG0000784	1	8	1	11	1	83	0.94	48	0.958333	3	0.75	2	0.666667	not HGT-Pezizomycotina	0.0223082	0.146777	2.54742	1.9599	2.64019	3.29988	-0.659681	1.33998
OG0000785	1	9	1	5	1	50	0.96	83	0.979167	5	1	3	1	not HGT-Pezizomycotina	0.336338	0.0012591	1.35751	3.67731	1.69336	3.82635	-2.13299	0.14904
OG0000787	2	15	1	10	1	75	0.96	48	0.979167	4	1	3	1	not HGT-Pezizomycotina	1.18797e-16	0.0775783	2.23769	1.05936	2.41572	3.07722	-0.661494	2.01785
OG0000788	2	14	1	6	1	71	1	59	0.9375	2	0.5	3	1	not HGT-Pezizomycotina	0.0119008	0.487462	1.28935	1.55086	3.3293	3.53085	-0.20155	1.97999
OG0000789	1	9	1	8	1	75	1	56	1	4	1	3	1	not HGT-Pezizomycotina	0.060226	0.175927	1.18844	0.826723	1.18587	1.73049	-0.544614	0.903765
OG0000790	3	13	1	6	1	69	0.84	59	0.9375	2	0.5	5	1	not HGT-Pezizomycotina	0.00724069	0.00165704	1.0646	1.0659	2.37434	3.0262	-0.651858	1.9603
OG0000791	2	11	1	8	1	79	1	48	0.979167	5	1	3	1	not HGT-Pezizomycotina	6.67806e-08	2.75853e-06	0.350691	0.348325	0.535312	1.22059	-0.685281	0.872268
OG0000792	1	8	1	4	0.8	91	1	47	0.958333	4	1	0	0	not HGT-Pezizomycotina	0.000155212	0.000200068	1.37102	1.47192	2.62916	3.73093	-1.10176	2.25901
OG0000794	1	8	1	5	1	50	1	84	1	4	1	3	1	not HGT-Pezizomycotina	0.363668	0.137164	0.906093	1.22394	1.12754	1.52706	-0.399512	0.303118
OG0000795	1	7	0.875	5	1	82	1	52	1	5	1	3	1	not HGT-Pezizomycotina	0.155241	0.00065958	0.774539	1.36729	1.10178	1.9163	-0.814527	0.549012
OG0000796	1	8	1	5	1	45	0.74	86	1	5	1	5	1	not HGT-Pezizomycotina	0.404241	0.0623842	0.97988	4.09314	2.02851	2.5235	-0.49499	-1.56964
OG0000797	1	9	1	11	1	81	0.98	47	0.958333	3	0.75	3	1	not HGT-Pezizomycotina	2.60045e-06	0.523789	2.92161	1.20366	3.1189	3.01076	0.108138	1.8071
OG0000798	1	8	1	5	1	84	0.98	52	1	4	0.75	0	0	not HGT-Pezizomycotina	0.0143819	9.91346e-17	1.14727	1.29292	1.60907	3.56482	-1.95575	2.27191
OG0000799	5	9	0.625	7	1	50	0.92	82	0.916667	2	0.5	3	0.333333	HGT-Bacteria (2)	0.393224	0.248511	2.37123	2.58067	2.10506	2.55275	-0.44769	-0.0279215	JCM_5958_transcript_v001_04112-R1; JCM_5958_transcript_v001_04130-R1
OG0000800	1	4	0.5	5	1	48	0.9	85	1	6	1	5	1	not HGT-Pezizomycotina	0.360246	0.00592145	1.12114	2.32997	1.74222	2.91393	-1.17171	0.583962
OG0000801	1	8	1	5	1	50	1	80	0.979167	5	1	5	1	not HGT-Pezizomycotina	0.382822	0.0487452	0.718985	2.32582	1.36419	1.96154	-0.597354	-0.364275
OG0000802	1	8	1	5	1	64	1	69	1	4	1	3	1	not HGT-Pezizomycotina	0.206158	0.0627066	0.508841	0.711275	0.930612	1.26146	-0.330849	0.550185
OG0000804	1	13	1	5	1	82	1	45	0.9375	5	1	3	1	not HGT-Pezizomycotina	1.04199e-16	0.148826	2.79341	1.63593	3.68134	4.12807	-0.446726	2.49214
OG0000805	1	8	1	5	1	83	1	49	1	4	1	4	1	not HGT-Pezizomycotina	8.3507e-06	5.42492e-07	1.03282	1.07195	1.67573	2.59248	-0.916753	1.52053
OG0000806	1	7	0.875	5	1	88	0.96	47	0.979167	3	0.75	3	1	not HGT-Pezizomycotina	0.000115547	0.0343484	0.953789	0.665768	1.36997	1.8097	-0.439728	1.14393
OG0000807	1	14	1	5	1	79	0.96	48	0.979167	4	1	3	1	not HGT-Pezizomycotina	0.00530923	0.000872126	1.37813	1.21855	1.88813	2.7349	-0.846769	1.51635
OG0000809	1	8	1	5	1	83	0.94	50	1	3	0.5	4	1	not HGT-Pezizomycotina	1.75545e-07	0.000815436	1.4149	1.27372	1.73987	2.88284	-1.14297	1.60913
OG0000810	4	14	1	12	1	70	0.96	48	0.9375	3	0.75	6	1	HGT-Bacteria (1)	0.0073631	0.280556	3.40704	1.71125	3.19857	3.69521	-0.496642	1.98396	JCM_5958_transcript_v001_05498-R1
OG0000811	1	4	0.5	6	1	56	1	81	1	3	0.75	3	1	not HGT-Pezizomycotina	0.0251404	0.50569	1.80024	1.3708	3.54402	3.5318	0.0122195	2.161
OG0000812	1	8	1	5	1	84	0.96	49	1	3	0.75	3	1	not HGT-Pezizomycotina	6.9509e-09	0.0103961	1.33848	1.28975	2.26937	3.03725	-0.767877	1.74749
OG0000813	2	13	1	5	1	58	0.94	69	1	4	0.75	3	0.666667	not HGT-Pezizomycotina	0.00829854	0.0612339	1.02869	1.16806	1.48296	2.1797	-0.696739	1.01164
OG0000814	1	8	1	5	1	49	0.94	79	1	6	1	5	1	not HGT-Pezizomycotina	0.313156	0.00114272	1.50548	3.63272	2.19431	3.99503	-1.80072	0.362311
OG0000815	2	11	1	6	1	66	1	60	1	5	1	4	1	not HGT-Pezizomycotina	0.0291893	0.00502282	0.354161	0.304971	0.626282	0.913994	-0.287712	0.609023
OG0000816	1	11	0.875	5	1	76	1	50	1	4	1	6	1	not HGT-Pezizomycotina	4.30227e-16	0.0356727	1.24977	0.886872	1.62283	2.03428	-0.41145	1.14741
OG0000817	1	8	0.875	5	1	53	0.98	81	0.979167	2	0.5	3	1	not HGT-Pezizomycotina	0.279087	0.000183098	0.941253	2.77304	1.28556	3.41507	-2.1295	0.642027
OG0000818	2	10	1	10	1	69	0.92	55	1	4	1	4	1	not HGT-Pezizomycotina	0.00862478	0.257262	3.50667	1.72171	4.54747	4.68813	-0.140657	2.96642
OG0000819	1	6	0.75	6	1	46	0.78	88	0.979167	4	0.75	2	0.666667	not HGT-Pezizomycotina	0.408278	0.305146	1.15562	1.43786	1.33206	1.96587	-0.633812	0.528015
OG0000820	1	8	1	5	1	38	0.6	93	0.979167	3	0.5	5	1	not HGT-Pezizomycotina	0.342914	0.0047166	0.677015	1.43612	0.907295	1.74597	-0.838671	0.309851
OG0000821	1	8	1	5	1	77	1	56	1	3	0.5	3	1	not HGT-Pezizomycotina	0.0047662	0.000134096	0.785812	0.809903	1.43721	2.0512	-0.613999	1.2413
OG0000823	1	12	1	5	1	70	0.92	55	0.916667	5	1	5	1	not HGT-Pezizomycotina	0.150936	0.123361	0.951014	1.21693	1.58595	2.03041	-0.444461	0.81348
OG0000825	1	7	0.875	6	1	54	0.98	77	1	4	1	3	1	not HGT-Pezizomycotina	0.0106453	0.135012	2.42884	1.79228	3.32158	4.16203	-0.840454	2.36975
OG0000826	1	8	1	5	1	82	0.98	49	1	4	1	3	1	not HGT-Pezizomycotina	1.28454e-16	0.124908	0.315628	0.30921	0.626827	0.995839	-0.369012	0.686629
OG0000827	1	7	0.875	6	1	33	0.64	93	1	5	0.75	7	1	not HGT-Pezizomycotina	0.323849	0.0113256	2.56995	4.53436	2.91544	4.63878	-1.72334	0.104414
OG0000829	1	8	1	5	1	85	0.98	48	1	2	0.5	3	1	not HGT-Pezizomycotina	0.0212979	0.0753522	0.500613	0.530505	0.732865	1.06306	-0.330194	0.532554
OG0000830	1	7	0.875	5	1	82	1	51	0.958333	4	1	2	0.666667	not HGT-Pezizomycotina	0.0747779	0.00429748	1.88495	2.28618	2.26841	3.24318	-0.974769	0.956994
OG0000831	1	9	1	6	1	73	0.94	56	1	4	1	3	1	not HGT-Pezizomycotina	0.000417026	0.0717837	1.61559	1.07822	2.4711	3.53516	-1.06406	2.45694
OG0000833	1	1	0.125	9	0.4	42	0.4	96	0.875	2	0.5	1	0.333333	not HGT-Pezizomycotina	0.49222	0.398022	1.78435	2.18964	1.92481	2.16577	-0.240959	-0.023868
OG0000834	3	11	1	5	1	73	1	54	1	3	0.5	5	1	not HGT-Pezizomycotina	0.000171969	0.063828	1.12305	1.00401	1.90732	2.44949	-0.542176	1.44548
OG0000835	1	8	1	5	1	77	1	54	0.958333	3	0.75	3	1	not HGT-Pezizomycotina	0.0925426	1.74452e-06	0.666655	0.775859	0.910597	1.56071	-0.650113	0.784851
OG0000836	1	8	1	5	1	49	0.94	83	1	2	0.5	3	1	not HGT-Pezizomycotina	0.00601792	0.021047	1.25212	1.2784	1.53994	2.54259	-1.00265	1.2642
OG0000838	1	9	1	10	1	75	0.96	50	1	2	0.5	4	1	not HGT-Pezizomycotina	5.8009e-14	0.137729	2.1003	1.3701	2.9292	3.51697	-0.587769	2.14686
OG0000839	1	8	1	8	1	72	1	57	1	2	0.5	3	1	not HGT-Pezizomycotina	0.0345216	0.167604	0.969194	0.377403	0.681211	1.01566	-0.334449	0.638256
OG0000840	1	8	1	9	1	52	1	74	1	4	1	3	0.666667	not HGT-Pezizomycotina	0.163076	0.634288	2.04079	1.97332	2.06898	2.086	-0.017024	0.112687
OG0000841	1	1	0.125	0	0	0	0	144	0.979167	1	0.25	4	1	HGT-Pezizomycotina	0.793489	NA	NA	3.10375	NA	3.28991	NA	0.186161	JCM_5958_transcript_v001_02782-R1
OG0000843	2	16	1	8	1	57	0.98	62	1	4	0.75	3	1	not HGT-Pezizomycotina	0.106717	0.27139	3.19461	2.30899	4.29071	5.11889	-0.828186	2.80991
OG0000844	1	8	1	5	1	54	0.98	77	0.916667	2	0.5	4	1	not HGT-Pezizomycotina	0.137384	1.23852e-15	1.36325	3.14136	2.08119	4.63621	-2.55502	1.49484
OG0000845	2	9	1	8	1	97	1	33	0.625	3	0.75	0	0	not HGT-Pezizomycotina	0.368594	0.170884	1.41286	1.76449	1.25201	2.181	-0.928996	0.416519
OG0000847	1	8	1	5	1	78	0.98	51	1	4	1	3	1	not HGT-Pezizomycotina	1.09557e-16	0.0102625	1.08802	0.577009	1.60929	2.57365	-0.964355	1.99664
OG0000848	3	15	1	20	1	55	0.98	51	0.958333	8	0.75	0	0	not HGT-Pezizomycotina	0.103845	0.38181	3.60648	1.78598	3.73085	3.29542	0.435431	1.50944
OG0000849	1	8	1	5	1	55	0.98	74	1	4	1	3	1	not HGT-Pezizomycotina	0.372224	0.00451839	0.723032	1.29534	0.864774	1.5337	-0.668928	0.238363
OG0000850	1	8	1	5	1	83	1	49	1	4	0.75	0	0	not HGT-Pezizomycotina	0.0110975	0.0799027	2.20065	1.70801	3.4215	3.92453	-0.503025	2.21651
OG0000851	1	8	1	5	1	51	1	79	1	3	0.75	3	1	not HGT-Pezizomycotina	0.278115	0.00193365	0.795412	1.23257	1.12298	1.66844	-0.545456	0.435869
OG0000854	2	10	0.875	7	0.8	77	0.94	48	0.979167	4	1	3	1	not HGT-Pezizomycotina	9.44172e-17	0.165675	2.46855	0.836701	3.25478	3.86989	-0.615108	3.03319
OG0000855	1	10	1	5	1	53	0.98	71	1	4	0.75	6	1	not HGT-Pezizomycotina	0.129186	0.00111082	1.43552	1.38143	1.96153	2.79148	-0.829951	1.41005
OG0000856	1	8	1	7	1	59	0.98	69	0.979167	3	0.75	3	1	not HGT-Pezizomycotina	0.179428	0.0339339	1.15537	1.70693	1.8212	2.87998	-1.05877	1.17305
OG0000857	1	7	0.875	4	0.8	78	0.86	51	0.979167	1	0.25	8	1	not HGT-Pezizomycotina	0.00167741	0.00589478	1.31742	0.824971	1.30071	2.18201	-0.881307	1.35704
OG0000861	1	8	1	5	1	50	1	82	1	3	0.75	0	0	not HGT-Pezizomycotina	0.0919039	0.0235764	1.27291	2.08204	1.99896	3.53276	-1.5338	1.45072
OG0000862	1	8	1	5	1	50	1	77	1	4	0.75	4	1	not HGT-Pezizomycotina	0.452505	0.0611995	1.00221	2.77067	1.20848	1.71479	-0.506309	-1.05588
OG0000863	1	7	0.875	5	1	83	1	48	0.979167	2	0.5	3	1	not HGT-Pezizomycotina	1.6121e-16	0.000151292	1.2964	1.15071	2.36201	3.23794	-0.875929	2.08724
OG0000865	1	8	1	5	1	80	1	48	1	4	1	3	1	not HGT-Pezizomycotina	4.46236e-10	1.19343e-05	1.25612	1.01566	1.79598	2.63794	-0.841958	1.62228
OG0000866	1	9	1	6	1	76	1	49	0.979167	5	1	3	1	not HGT-Pezizomycotina	7.29495e-17	2.03716e-08	0.650556	0.749364	1.51638	2.26474	-0.748365	1.51538
OG0000867	1	8	0.75	11	1	55	0.86	67	0.958333	3	0.75	4	0.666667	not HGT-Pezizomycotina	0.119083	0.190119	2.06112	2.12619	2.67433	3.05092	-0.376588	0.924723
OG0000868	1	10	1	6	1	70	1	56	0.979167	3	0.75	3	1	not HGT-Pezizomycotina	0.0536413	0.291845	3.00661	2.35972	3.73946	4.03942	-0.29996	1.6797
OG0000869	1	9	1	5	1	51	1	77	1	3	0.75	3	1	not HGT-Pezizomycotina	0.453666	0.131734	0.298204	1.12869	0.539962	0.653434	-0.113471	-0.475253
OG0000871	1	11	1	5	1	49	0.98	76	0.979167	3	0.75	3	1	not HGT-Pezizomycotina	0.304243	0.00827259	1.14941	2.5442	1.5356	2.42326	-0.887664	-0.120945
OG0000873	1	8	1	5	1	80	0.98	50	0.979167	4	0.5	0	0	not HGT-Pezizomycotina	0.0176928	0.0251639	1.8629	1.24553	2.1918	2.58085	-0.38905	1.33532
OG0000875	1	8	1	6	1	57	1	68	1	4	0.75	4	1	not HGT-Pezizomycotina	0.0606573	0.00740808	0.645483	0.870528	1.09884	1.66782	-0.568974	0.797288
OG0000876	1	7	0.875	5	1	77	1	49	1	6	1	3	1	not HGT-Pezizomycotina	0.0433136	0.0356669	0.345058	0.265163	0.404376	0.740195	-0.335819	0.475032
OG0000877	2	8	0.875	7	1	43	0.84	84	0.979167	1	0.25	4	1	not HGT-Pezizomycotina	0.0550376	0.074853	2.05954	2.62061	3.34376	4.35179	-1.00803	1.73118
OG0000878	2	2	0.125	1	0.2	63	0.94	76	1	2	0.5	3	1	HGT-Pezizomycotina (2)	0.266019	NA	NA	1.82583	NA	2.13236	NA	0.306527	JCM_5958_transcript_v001_05335-R1; JCM_5958_transcript_v001_02771-R1
OG0000880	1	9	1	5	1	76	1	49	1	4	1	4	1	not HGT-Pezizomycotina	1.35957e-09	0.128016	1.39613	1.41658	3.01212	3.50335	-0.491232	2.08677
OG0000881	1	7	0.875	5	1	82	1	46	0.958333	4	1	3	1	not HGT-Pezizomycotina	1.07066e-12	1.36427e-08	1.12464	1.15077	1.58187	2.97241	-1.39054	1.82164
OG0000882	1	11	1	5	1	48	0.96	75	1	4	1	3	1	not HGT-Pezizomycotina	0.209359	0.400455	2.4229	3.19671	2.88922	3.15052	-0.2613	-0.04619
OG0000883	1	7	0.875	5	0.8	50	0.98	78	0.979167	4	0.5	2	0.666667	not HGT-Pezizomycotina	0.287167	0.303551	0.637946	1.19455	1.46694	1.5499	-0.0829625	0.355357
OG0000884	2	4	0.375	0	0	0	0	136	0.895833	4	0.5	2	0.666667	HGT-Pezizomycotina (2)	0.246233	NA	NA	3.15891	NA	2.51779	NA	-0.641124	JCM_5958_transcript_v001_04119-R1; JCM_5958_transcript_v001_02773-R1
OG0000885	3	10	1	4	0.8	74	0.98	50	1	4	0.75	4	1	not HGT-Pezizomycotina	0.000795433	NA	NA	2.6893	NA	8.74746	NA	6.05816
OG0000886	1	8	1	5	1	76	0.98	50	0.979167	4	0.75	3	1	not HGT-Pezizomycotina	8.66516e-05	4.50856e-05	1.2489	1.03698	1.49406	2.63268	-1.13861	1.59569
OG0000887	1	11	0.875	14	1	62	0.9	55	0.958333	1	0.25	3	1	not HGT-Pezizomycotina	0.0131409	0.665869	1.51006	1.10391	2.19902	2.14317	0.055844	1.03926
OG0000888	1	9	1	5	1	76	0.92	50	0.979167	3	0.75	3	1	not HGT-Pezizomycotina	0.00205393	0.0830902	2.42007	1.6658	3.5658	4.02657	-0.460774	2.36077
OG0000889	1	8	1	5	1	78	0.96	50	0.979167	2	0.5	3	1	not HGT-Pezizomycotina	0.00259982	0.00933227	1.2059	1.77769	2.42818	3.37199	-0.943807	1.59429
OG0000891	1	8	1	5	1	77	1	51	1	1	0.25	3	1	not HGT-Pezizomycotina	0.0114771	0.00973304	1.69914	2.00439	2.83981	3.56931	-0.729493	1.56492
OG0000892	1	10	1	9	1	48	0.88	71	0.979167	3	0.5	4	1	not HGT-Pezizomycotina	0.225481	0.0627558	1.88363	1.80569	2.04591	2.85689	-0.810977	1.0512
OG0000893	1	9	1	6	1	39	0.76	80	1	6	0.75	5	1	not HGT-Pezizomycotina	0.0108123	0.00465904	1.33899	1.42674	1.77068	3.224	-1.45332	1.79726
OG0000894	1	8	1	5	1	74	0.92	54	1	2	0.5	2	0.666667	not HGT-Pezizomycotina	0.0300725	0.212821	1.99905	1.67548	3.16778	3.30452	-0.136735	1.62904
OG0000896	1	8	1	5	1	49	0.96	74	0.979167	4	1	5	1	not HGT-Pezizomycotina	0.103582	0.0330487	1.56341	1.6534	1.47291	2.50584	-1.03293	0.85244
OG0000897	1	8	1	5	1	51	1	76	1	2	0.5	3	0.666667	not HGT-Pezizomycotina	0.278696	0.339266	0.780177	0.75156	0.98812	1.17264	-0.184522	0.421082
OG0000901	3	3	0.125	3	0.6	56	0.86	79	0.854167	3	0.5	1	0.333333	HGT-Bacteria (2)	0.41527	NA	NA	2.07627	NA	2.2693	NA	0.193022	JCM_5958_transcript_v001_04113-R1; JCM_5958_transcript_v001_04347-R1
OG0000904	1	8	1	5	1	50	1	74	1	4	1	3	1	not HGT-Pezizomycotina	0.0599014	5.82313e-05	0.48698	0.690973	0.833386	1.34424	-0.510857	0.65327
OG0000906	4	14	1	6	1	61	1	55	1	4	1	4	1	not HGT-Pezizomycotina	1.67074e-09	0.0242922	1.37263	1.00553	2.02571	3.13925	-1.11354	2.13372
OG0000907	1	8	1	5	1	52	1	73	1	3	0.75	3	1	not HGT-Pezizomycotina	0.271494	0.0671133	0.535756	0.793158	1.025	1.41157	-0.38657	0.618409
OG0000909	1	8	1	4	0.8	52	1	72	1	5	1	3	1	not HGT-Pezizomycotina	0.000117115	5.31746e-06	0.949569	0.903366	1.30942	2.56929	-1.25987	1.66592
OG0000910	1	8	1	5	1	75	1	49	0.979167	3	0.75	3	1	not HGT-Pezizomycotina	0.00300911	0.0354573	1.2167	1.2549	1.98524	2.6161	-0.630861	1.3612
OG0000911	2	9	1	7	1	12	0.22	109	1	3	0.5	3	1	not HGT-Pezizomycotina	0.0653066	0.583341	1.05999	1.09758	1.77103	1.73679	0.03424	0.639216
OG0000912	1	8	1	5	1	58	1	64	1	4	1	4	1	not HGT-Pezizomycotina	0.000786888	0.00638246	1.05822	1.23113	1.83388	2.27559	-0.441714	1.04446
OG0000913	1	8	1	5	1	41	0.78	84	1	2	0.5	3	1	not HGT-Pezizomycotina	0.0768345	0.0531377	1.35611	1.52218	1.50678	2.39573	-0.888947	0.873547
OG0000914	1	8	1	5	1	51	0.92	70	1	4	1	5	1	not HGT-Pezizomycotina	0.00820215	4.78192e-05	0.758733	0.770104	0.862425	1.47411	-0.611682	0.704004
OG0000915	2	9	1	7	1	68	1	50	0.958333	4	1	5	1	not HGT-Pezizomycotina	0.000901548	0.464628	0.283566	0.242517	0.791173	0.711133	0.08004	0.468616
OG0000916	1	8	1	5	1	43	0.74	77	0.979167	6	1	4	1	not HGT-Pezizomycotina	0.206396	0.0329416	0.635802	1.1329	1.16164	1.67189	-0.51025	0.538992
OG0000917	1	8	1	10	1	44	0.88	75	1	2	0.5	4	1	not HGT-Pezizomycotina	0.479821	0.495171	1.80856	1.77917	1.79249	1.88021	-0.0877155	0.101042
OG0000919	1	9	1	5	1	51	1	72	0.979167	3	0.75	3	1	not HGT-Pezizomycotina	0.2422	0.00373786	0.640941	1.37305	1.06009	1.95124	-0.891155	0.578186
OG0000920	1	11	1	5	1	59	0.98	63	1	4	1	1	0.333333	not HGT-Pezizomycotina	0.219592	0.0226801	1.40498	1.37831	1.56539	2.38867	-0.823282	1.01036
OG0000921	1	8	1	5	1	76	0.88	48	0.979167	3	0.75	3	1	not HGT-Pezizomycotina	0.00835401	0.107156	1.8465	1.68567	2.69821	3.30446	-0.606251	1.61879
OG0000922	2	4	0.375	5	1	68	0.86	61	0.979167	2	0.5	3	0.666667	not HGT-Pezizomycotina	0.35064	0.0989111	3.39393	3.67831	3.14154	4.4366	-1.29505	0.758285
OG0000923	1	8	1	5	1	50	1	70	1	6	1	3	1	not HGT-Pezizomycotina	0.250741	0.0250561	0.368491	1.4724	0.918886	1.28204	-0.363152	-0.190359
OG0000924	1	8	1	4	0.8	53	0.98	71	1	3	0.5	3	1	not HGT-Pezizomycotina	0.233116	0.157692	1.48588	1.3509	1.55177	2.13126	-0.579492	0.780358
OG0000925	1	7	0.75	4	0.8	54	0.92	70	0.875	3	0.5	4	1	not HGT-Pezizomycotina	0.0346319	0.00807708	2.13258	2.88228	3.28287	5.41265	-2.12978	2.53037
OG0000926	1	7	0.875	5	1	79	0.96	45	0.916667	3	0.75	3	1	not HGT-Pezizomycotina	0.18887	0.056389	0.894093	1.13058	1.10284	1.81674	-0.713901	0.686155
OG0000928	1	8	1	5	1	74	0.98	48	0.979167	4	1	3	1	not HGT-Pezizomycotina	8.34902e-17	0.0137181	0.876595	0.522303	1.45045	2.29992	-0.849465	1.77762
OG0000929	1	9	1	5	1	12	0.18	108	1	3	0.75	5	1	not HGT-Pezizomycotina	0.301906	0.0118241	1.57578	2.70882	3.05182	4.7746	-1.72278	2.06578
OG0000930	1	8	1	7	1	49	0.98	71	1	4	1	3	1	not HGT-Pezizomycotina	0.314889	0.163356	1.0618	1.8806	1.34128	2.00543	-0.664152	0.124834
OG0000932	1	5	0.625	4	0.8	29	0.54	97	1	4	0.75	2	0.666667	not HGT-Pezizomycotina	0.269791	0.0598236	1.27471	3.3912	2.47667	3.43849	-0.961824	0.047284
OG0000933	1	7	0.875	5	1	68	0.96	56	1	2	0.5	3	1	not HGT-Pezizomycotina	0.00251896	0.0821658	1.74864	1.13757	1.93156	3.12786	-1.1963	1.99029
OG0000935	1	5	0.625	2	0.4	1	0.02	128	0.979167	1	0.25	4	0.666667	HGT-Pezizomycotina	0.578266	0.0237059	1.77692	2.32422	4.18522	2.64301	1.5422	0.318798	JCM_5958_transcript_v001_05267-R1
OG0000937	1	9	1	5	1	48	0.96	66	1	6	0.75	7	1	not HGT-Pezizomycotina	0.204305	0.115763	1.59374	1.2966	2.34726	2.93954	-0.592279	1.64294
OG0000938	1	7	0.875	5	1	72	0.92	49	0.979167	4	1	3	1	not HGT-Pezizomycotina	0.0414444	0.191151	1.01153	0.662069	1.32837	1.81004	-0.481672	1.14797
OG0000940	2	12	1	5	1	55	0.9	60	0.979167	3	0.75	5	1	not HGT-Pezizomycotina	0.0656005	0.00909181	1.62653	1.88073	1.79848	3.48227	-1.68378	1.60153
OG0000941	1	5	0.625	5	1	76	0.96	46	0.75	3	0.75	5	1	not HGT-Pezizomycotina	0.105766	0.018759	0.330022	0.551627	0.665228	1.17794	-0.512711	0.626312
OG0000942	7	16	0.625	3	0.4	45	0.52	75	0.708333	0	0	1	0.333333	HGT-Pezizomycotina (7)	0.148601	NA	NA	1.78608	NA	2.47152	NA	0.685442	JCM_5958_transcript_v001_02694-R1; JCM_5958_transcript_v001_00064-R1; JCM_5958_transcript_v001_00082-R1; JCM_5958_transcript_v001_04056-R1; JCM_5958_transcript_v001_01577-R1; JCM_5958_transcript_v001_04134-R1; JCM_5958_transcript_v001_05508-R1
OG0000943	2	9	1	5	1	43	0.8	77	1	3	0.75	3	1	not HGT-Pezizomycotina	0.00316532	1.63038e-16	1.18186	1.55173	1.77822	2.9724	-1.19418	1.42067
OG0000944	1	6	0.75	6	0.8	70	1	51	0.979167	4	1	3	1	not HGT-Pezizomycotina	9.81715e-17	0.135466	2.96127	1.09257	4.7027	5.15583	-0.453135	4.06326
OG0000946	2	14	1	8	1	62	0.98	48	1	4	1	4	1	not HGT-Pezizomycotina	9.16654e-09	0.0101665	2.93748	1.99462	3.77728	5.00037	-1.22308	3.00574
OG0000947	1	11	1	10	1	47	0.92	62	0.979167	3	0.5	7	1	not HGT-Pezizomycotina	0.0417508	0.209915	1.81584	1.17727	2.17791	2.51743	-0.339512	1.34016
OG0000948	1	8	1	6	1	67	0.98	49	1	6	1	4	1	not HGT-Pezizomycotina	7.33256e-06	0.0342556	0.450406	0.204307	0.796984	1.23447	-0.437481	1.03016
OG0000951	1	8	1	5	1	50	0.94	70	1	4	1	3	1	not HGT-Pezizomycotina	0.0365936	0.459232	1.13865	1.01342	1.94267	2.40296	-0.460291	1.38955
OG0000953	1	9	1	4	0.8	44	0.88	78	0.979167	1	0.25	4	1	not HGT-Pezizomycotina	0.183564	1.11459e-16	1.17089	1.10246	1.7499	3.59566	-1.84575	2.4932
OG0000956	1	8	1	5	1	71	1	46	0.958333	6	1	3	1	not HGT-Pezizomycotina	3.33184e-05	0.0811304	0.230231	0.293747	0.542693	0.74616	-0.203467	0.452413
OG0000959	1	5	0.625	5	1	49	0.96	70	1	5	1	5	1	not HGT-Pezizomycotina	0.231637	0.404684	2.40186	2.51966	3.53215	3.81264	-0.280491	1.29298
OG0000962	2	2	0.125	0	0	6	0.12	131	0.9375	0	0	0	0	not HGT-Pezizomycotina	0.607044	NA	NA	2.78563	NA	3.24253	NA	0.456905
OG0000966	1	8	1	5	1	52	1	66	1	4	1	3	1	not HGT-Pezizomycotina	0.000570304	0.063306	1.06472	1.03642	1.1951	2.26647	-1.07137	1.23005
OG0000968	1	9	1	5	1	51	1	67	1	3	0.75	3	1	not HGT-Pezizomycotina	0.170774	0.0493836	1.97423	1.72858	2.6921	3.17513	-0.483039	1.44656
OG0000969	1	7	0.875	4	0.8	73	0.92	47	0.979167	4	1	3	1	not HGT-Pezizomycotina	7.30856e-12	0.0470192	0.59123	0.500915	0.8078	1.4812	-0.673399	0.980284
OG0000971	1	8	1	5	1	51	1	67	1	4	1	3	1	not HGT-Pezizomycotina	0.159075	1.79307e-05	0.615187	0.974178	0.792969	1.42325	-0.630276	0.449067
OG0000973	1	8	1	9	1	72	0.94	47	0.979167	2	0.5	0	0	not HGT-Pezizomycotina	2.8521e-10	0.283541	2.66982	1.2137	3.05882	3.87505	-0.816231	2.66135
OG0000974	1	9	1	5	1	65	0.9	52	1	4	1	3	1	not HGT-Pezizomycotina	0.0254251	0.00835989	1.37384	1.30654	1.96133	3.15555	-1.19422	1.84901
OG0000976	1	7	0.875	5	1	55	0.9	65	1	3	0.5	3	0.666667	not HGT-Pezizomycotina	0.187369	0.158595	1.34666	1.51005	1.90174	2.31638	-0.414638	0.806337
OG0000977	2	12	1	10	1	55	1	53	1	5	1	3	1	not HGT-Pezizomycotina	4.72491e-08	0.327036	3.37904	1.34679	3.85403	3.47495	0.37908	2.12816
OG0000978	1	8	1	5	1	44	0.88	74	1	4	1	3	1	not HGT-Pezizomycotina	0.13608	0.00229597	1.32742	1.81194	1.36056	2.75172	-1.39116	0.939778
OG0000981	1	3	0.375	0	0	4	0.08	124	0.895833	0	0	6	1	HGT-Bacteria	0.413657	NA	NA	2.46465	NA	2.86215	NA	0.397502	JCM_5958_transcript_v001_01526-R1
OG0000982	1	9	1	6	1	68	1	47	0.979167	4	1	3	1	not HGT-Pezizomycotina	0.000135989	2.34578e-07	1.86724	1.89034	2.40184	3.9102	-1.50836	2.01986
OG0000983	1	8	1	5	1	50	1	68	1	3	0.75	3	1	not HGT-Pezizomycotina	0.193384	0.00779197	0.773882	0.999107	0.888054	1.52306	-0.635003	0.52395
OG0000985	1	8	1	5	1	50	1	67	0.979167	4	1	3	1	not HGT-Pezizomycotina	0.37252	0.499093	1.3377	1.75913	1.72177	2.15954	-0.437766	0.400406
OG0000986	1	8	1	7	1	50	0.92	65	0.958333	4	1	3	1	not HGT-Pezizomycotina	0.0925613	5.58608e-05	1.45478	1.39794	1.58945	2.47087	-0.881422	1.07293
OG0000987	1	8	1	5	1	69	1	47	0.9375	5	1	3	1	not HGT-Pezizomycotina	0.000421241	0.000106519	0.17105	0.153925	0.303668	0.478644	-0.174976	0.324719
OG0000988	1	8	1	5	1	50	1	68	1	3	0.75	3	1	not HGT-Pezizomycotina	0.174222	0.0177989	0.87662	0.831481	1.23682	1.79075	-0.553935	0.95927
OG0000990	1	8	1	8	1	56	0.98	58	1	4	1	3	1	not HGT-Pezizomycotina	0.0540802	0.305637	0.899134	0.533562	0.995278	1.23479	-0.239516	0.701232
OG0000991	1	9	1	9	1	64	0.94	48	0.979167	4	1	3	1	not HGT-Pezizomycotina	0.00542601	0.260645	1.85779	1.18596	2.10544	2.29332	-0.187878	1.10736
OG0000992	2	2	0.125	6	1	46	0.68	81	0.875	0	0	1	0.333333	not HGT-Pezizomycotina	0.31574	0.195279	0.952604	1.84327	2.55205	2.10206	0.449986	0.258794
OG0000993	1	2	0.25	2	0.4	59	0.54	70	0.875	0	0	3	1	not HGT-Pezizomycotina	0.00901109	0.176013	2.85836	1.97059	3.34871	4.69766	-1.34895	2.72707
OG0000995	1	9	1	5	1	48	0.92	63	0.958333	3	0.75	8	1	not HGT-Pezizomycotina	0.185237	0.4201	0.956993	1.30009	1.82586	2.00299	-0.177138	0.702907
OG0000996	2	9	1	5	1	51	1	65	1	3	0.75	3	1	not HGT-Pezizomycotina	0.0217356	0.0518524	0.842888	0.666622	0.845165	1.41178	-0.566618	0.745161
OG0000997	2	10	0.875	5	1	24	0.42	95	0.729167	1	0.25	1	0.333333	HGT-Bacteria (2)	0.282291	0.477693	1.89613	3.02237	2.57648	2.51916	0.057324	-0.503218	JCM_5958_transcript_v001_02783-R1; JCM_5958_transcript_v001_05399-R1
OG0000998	1	6	0.75	4	0.8	70	0.96	49	1	4	1	3	1	not HGT-Pezizomycotina	0.0375845	0.00137095	0.805122	0.891281	0.902325	1.86824	-0.965918	0.976963
OG0000999	1	8	1	7	1	49	0.94	68	1	4	1	0	0	not HGT-Pezizomycotina	0.220992	0.237604	1.84174	1.63817	1.84676	2.47418	-0.627424	0.836007
OG0001000	1	10	1	5	1	51	0.94	61	0.958333	7	0.75	2	0.666667	not HGT-Pezizomycotina	0.281754	0.110455	2.3799	2.83967	2.5845	3.75658	-1.17208	0.916913
OG0001001	1	6	0.75	5	1	73	0.94	46	0.958333	3	0.75	3	1	not HGT-Pezizomycotina	5.02427e-15	1.23292e-07	0.355419	0.319532	0.74576	1.08051	-0.33475	0.760978
OG0001002	1	8	1	5	1	59	1	59	0.979167	3	0.75	2	0.666667	not HGT-Pezizomycotina	0.117918	0.209244	1.12037	1.12696	1.42027	1.74669	-0.326414	0.619722
OG0001003	1	8	1	5	1	49	0.96	69	0.979167	2	0.5	3	1	HGT-Bacteria	0.153187	0.0569571	1.53681	1.73596	1.87184	2.70351	-0.831671	0.967553	JCM_5958_transcript_v001_03948-R1
OG0001004	1	9	1	5	1	58	1	58	1	3	0.75	3	1	not HGT-Pezizomycotina	0.0847784	0.0334831	0.25303	0.332734	0.558225	0.712646	-0.154421	0.379912
OG0001005	1	8	1	9	1	52	0.98	61	1	2	0.5	4	1	not HGT-Pezizomycotina	0.00461223	0.35721	1.31575	0.894433	1.65367	1.92214	-0.268476	1.02771
OG0001006	1	8	1	5	1	62	0.96	55	1	3	0.5	3	1	not HGT-Pezizomycotina	0.0268792	0.0597108	2.87933	1.93091	3.20668	3.72105	-0.514374	1.79015
OG0001007	1	8	1	5	1	51	1	65	1	3	0.75	4	1	not HGT-Pezizomycotina	0.120932	0.0125484	0.728971	0.858734	1.30692	1.72182	-0.414901	0.863086
OG0001008	2	7	0.75	6	1	99	0.76	22	0.270833	1	0.25	1	0.333333	not HGT-Pezizomycotina	0.200149	0.183105	2.19783	2.58445	2.93225	4.47091	-1.53866	1.88646
OG0001010	1	8	1	5	1	63	1	53	1	3	0.75	3	1	not HGT-Pezizomycotina	0.00211258	0.126644	2.23171	1.01262	2.35542	2.7841	-0.428673	1.77147
OG0001011	2	16	1	9	1	54	0.98	49	1	4	1	3	1	not HGT-Pezizomycotina	5.89316e-09	0.070855	1.06427	0.666903	1.3863	1.96453	-0.578227	1.29762
OG0001014	1	8	1	5	1	56	0.94	58	1	4	1	4	1	not HGT-Pezizomycotina	0.118843	0.0211668	0.630215	0.766945	0.818977	1.61435	-0.795371	0.847403
OG0001015	1	8	1	4	0.8	54	0.96	62	1	4	1	3	1	not HGT-Pezizomycotina	0.215269	0.00279079	1.12159	1.56228	1.05046	2.00411	-0.953654	0.441836
OG0001016	1	7	0.875	5	1	47	0.92	69	1	4	1	3	1	not HGT-Pezizomycotina	0.350962	0.0808812	2.475	3.26781	3.42024	3.68748	-0.26723	0.419669
OG0001017	1	9	1	5	1	52	1	61	1	5	1	3	1	not HGT-Pezizomycotina	0.000506492	0.00167903	0.829808	0.825165	1.32322	1.99964	-0.676424	1.17447
OG0001018	2	9	1	8	1	48	0.94	67	1	2	0.5	1	0.333333	not HGT-Pezizomycotina	0.0769781	0.00020487	0.594452	0.844465	0.974224	2.00858	-1.03436	1.16411
OG0001019	1	6	0.75	5	1	52	0.96	69	1	3	0.75	0	0	not HGT-Pezizomycotina	0.132634	0.00405437	1.92745	1.75516	2.41274	3.97674	-1.56399	2.22158
OG0001021	1	9	0.875	0	0	38	0.54	84	0.979167	1	0.25	3	1	not HGT-Pezizomycotina	0.181281	NA	NA	1.37954	NA	1.97749	NA	0.597949
OG0001023	2	10	1	6	1	66	0.94	50	0.708333	1	0.25	2	0.333333	HGT-Bacteria (1)	0.421971	0.0375742	0.655462	2.20468	1.72558	2.23815	-0.512572	0.0334745	JCM_5958_transcript_v001_00090-R1
OG0001025	1	8	0.875	19	0.8	42	0.58	60	0.75	2	0.5	4	1	not HGT-Pezizomycotina	0.2811	0.299957	1.87471	2.34566	2.80097	3.64975	-0.848775	1.30409
OG0001026	1	8	1	5	1	41	0.78	71	0.958333	4	0.75	5	1	not HGT-Pezizomycotina	0.289328	0.011311	0.630934	1.00943	1.07322	1.44672	-0.373493	0.437285
OG0001027	1	8	1	6	1	57	0.98	53	1	4	1	6	1	not HGT-Pezizomycotina	0.000113091	0.0224995	1.76252	1.36208	2.42913	3.18804	-0.758906	1.82596
OG0001028	1	8	1	5	1	51	0.98	51	1	16	0.75	3	1	not HGT-Pezizomycotina	0.000156936	0.0289144	1.80001	1.14651	2.04909	2.53918	-0.490095	1.39267
OG0001029	1	8	1	5	1	54	1	60	1	4	1	3	1	not HGT-Pezizomycotina	0.039565	0.0234758	1.07967	0.891496	2.05718	2.62932	-0.572138	1.73782
OG0001030	1	6	0.75	7	1	66	0.94	48	1	4	0.75	3	0.666667	not HGT-Pezizomycotina	1.31345e-07	0.205625	3.6673	1.67003	3.58898	4.67063	-1.08165	3.0006
OG0001031	1	10	1	5	1	66	0.98	44	0.895833	5	0.5	4	1	not HGT-Pezizomycotina	0.00324886	0.252376	1.78965	1.19136	2.67341	2.77192	-0.098505	1.58056
OG0001033	1	7	0.875	5	1	66	0.92	50	1	3	0.75	3	1	not HGT-Pezizomycotina	4.91444e-13	4.28887e-08	0.196435	0.166547	0.627094	0.964235	-0.337141	0.797688
OG0001034	1	8	1	5	1	53	1	61	1	4	1	3	1	not HGT-Pezizomycotina	0.125288	0.00151919	0.571156	1.04646	0.779148	1.72547	-0.946322	0.67901
OG0001037	1	9	1	5	1	61	0.98	53	1	3	0.75	3	1	not HGT-Pezizomycotina	0.000491235	6.16308e-17	0.572619	0.839716	0.862675	2.09647	-1.2338	1.25676
OG0001039	1	7	0.875	4	0.8	62	0.98	54	0.979167	4	0.75	3	1	not HGT-Pezizomycotina	0.00181803	0.183536	1.89329	1.72804	2.25759	3.08259	-0.825003	1.35456
OG0001040	1	8	1	5	1	69	0.96	47	0.979167	2	0.5	3	1	not HGT-Pezizomycotina	0.00349636	0.0073477	1.91123	1.64523	2.22649	3.57112	-1.34463	1.92589
OG0001042	1	8	1	5	1	51	1	64	0.979167	4	0.75	2	0.666667	not HGT-Pezizomycotina	0.282206	0.00357195	0.450943	0.852909	0.679921	1.12982	-0.449896	0.276908
OG0001043	1	8	1	5	1	52	0.98	62	1	4	1	3	1	not HGT-Pezizomycotina	0.0772988	0.000386549	0.662961	1.21351	1.51212	2.88754	-1.37542	1.67403
OG0001044	1	8	1	5	1	51	0.98	64	0.979167	3	0.75	3	1	not HGT-Pezizomycotina	0.200867	0.0904829	1.58279	1.65971	2.22772	3.07889	-0.851174	1.41918
OG0001045	1	7	0.875	4	0.8	67	0.92	49	1	4	1	3	1	not HGT-Pezizomycotina	1.11431e-16	0.000567935	1.8797	1.05505	3.66154	4.3128	-0.651263	3.25775
OG0001046	1	8	1	5	1	65	0.98	50	1	3	0.75	3	1	not HGT-Pezizomycotina	0.0048473	0.00858903	2.57457	2.42247	3.18091	4.85028	-1.66938	2.42781
OG0001047	1	8	1	5	1	64	0.98	51	1	2	0.5	3	1	not HGT-Pezizomycotina	0.00817316	1.86783e-08	0.920913	0.878438	1.28234	2.33071	-1.04838	1.45227
OG0001048	1	8	1	4	0.8	47	0.9	60	0.916667	4	0.5	10	1	not HGT-Pezizomycotina	0.087934	6.26632e-17	1.08035	1.62936	1.76684	4.09614	-2.3293	2.46679
OG0001050	1	9	1	5	1	58	0.94	53	0.979167	5	1	3	1	not HGT-Pezizomycotina	0.0103271	0.00180315	1.81305	1.59723	2.59626	3.45302	-0.856766	1.85579
OG0001051	1	8	1	5	1	50	0.96	63	1	4	1	3	1	not HGT-Pezizomycotina	0.364574	0.253207	0.732803	1.17206	1.18091	1.48935	-0.308448	0.317292
OG0001053	2	12	1	5	1	36	0.72	72	1	4	0.5	4	1	not HGT-Pezizomycotina	0.202622	0.0870966	1.69943	1.94356	2.14743	2.90889	-0.761464	0.965332
OG0001054	1	8	1	4	0.8	71	1	46	0.9375	4	0.75	0	0	not HGT-Pezizomycotina	0.030077	0.0081159	1.57867	1.58281	1.72778	2.48537	-0.757599	0.902563
OG0001055	1	8	1	5	1	65	1	48	1	4	1	3	1	not HGT-Pezizomycotina	1.6563e-05	0.00819494	1.03344	0.677487	1.64316	2.29052	-0.647354	1.61303
OG0001056	1	9	1	5	1	48	0.96	64	0.979167	4	1	3	1	not HGT-Pezizomycotina	1.0982e-16	0.0203382	3.2322	1.3735	4.96047	6.05016	-1.08969	4.67666
OG0001058	2	9	1	6	1	52	0.98	61	1	2	0.5	3	1	HGT-Bacteria (1)	0.0732579	0.126349	0.731707	0.711875	0.80681	1.37385	-0.567036	0.661971	JCM_5958_transcript_v001_02734-R1
OG0001060	1	8	1	5	1	56	0.94	59	1	5	1	0	0	not HGT-Pezizomycotina	0.0263172	4.70753e-06	1.43036	1.98193	2.10237	3.66437	-1.562	1.68244
OG0001061	1	5	0.625	4	0.8	70	0.98	48	0.979167	4	1	2	0.666667	not HGT-Pezizomycotina	0.00689562	8.11261e-10	0.657617	0.520172	0.684137	1.3323	-0.64816	0.812125
OG0001062	1	1	0.125	2	0.4	33	0.48	91	0.958333	3	0.5	3	1	HGT-Bacteria	0.336836	0.12924	1.68704	2.8751	1.49587	2.93695	-1.44107	0.061842	JCM_5958_transcript_v001_05269-R1
OG0001063	1	8	1	5	1	49	0.98	64	1	4	1	3	1	not HGT-Pezizomycotina	0.14304	0.000262514	0.961735	1.25705	1.56774	2.14926	-0.581513	0.892208
OG0001064	1	8	1	5	1	55	1	58	1	4	1	3	1	not HGT-Pezizomycotina	0.0822214	4.7827e-09	0.239669	0.43413	0.333703	1.35158	-1.01787	0.917448
OG0001067	1	8	1	6	1	53	0.94	62	1	4	0.75	0	0	not HGT-Pezizomycotina	0.0382466	0.0721999	0.980515	0.860818	1.47239	1.82527	-0.352883	0.964457
OG0001068	1	6	0.75	5	1	50	0.98	55	0.9375	7	1	10	1	not HGT-Pezizomycotina	0.184433	0.000887909	1.55649	2.12136	2.00223	3.19516	-1.19293	1.0738
OG0001069	1	8	1	5	1	55	1	56	1	6	1	3	1	not HGT-Pezizomycotina	0.140037	0.00416552	0.608005	0.850267	0.778196	1.22712	-0.448927	0.376856
OG0001071	1	8	1	5	1	48	0.94	66	0.958333	4	1	2	0.666667	not HGT-Pezizomycotina	0.260701	0.0322139	1.18467	3.78648	1.82986	2.77957	-0.949711	-1.00691
OG0001072	1	7	0.875	4	0.8	51	0.94	68	0.9375	2	0.5	0	0	not HGT-Pezizomycotina	0.0215082	4.97558e-05	1.53162	1.76212	1.73321	3.48295	-1.74974	1.72082
OG0001074	1	9	1	7	1	59	1	50	1	4	1	3	1	not HGT-Pezizomycotina	0.0128724	0.175585	2.50297	1.29084	2.24269	2.75159	-0.508896	1.46075
OG0001075	1	16	0.875	10	1	2	0.04	99	1	5	0.75	0	0	not HGT-Pezizomycotina	0.525973	0.257967	1.60095	2.14634	1.75678	2.43298	-0.676201	0.286638
OG0001076	1	9	1	5	1	59	1	50	1	4	1	5	1	not HGT-Pezizomycotina	0.0239466	0.00038047	0.601585	0.534517	0.674821	1.09693	-0.422113	0.562417
OG0001077	1	7	0.875	5	1	70	0.92	42	0.770833	3	0.75	5	1	not HGT-Pezizomycotina	0.283396	0.00616237	1.64556	2.19087	2.04658	2.93604	-0.889464	0.745167
OG0001078	1	8	1	5	1	60	1	52	1	4	1	3	1	not HGT-Pezizomycotina	0.0292685	0.503243	1.07296	0.76053	1.53642	1.70434	-0.167918	0.94381
OG0001079	1	8	1	5	1	55	1	56	1	5	1	3	1	not HGT-Pezizomycotina	0.283659	0.028359	0.223209	0.400696	0.232207	0.551354	-0.319147	0.150658
OG0001080	1	7	0.875	5	1	46	0.9	68	1	3	0.75	3	1	not HGT-Pezizomycotina	0.0236766	0.00301488	1.74941	1.39917	1.98804	3.21753	-1.22949	1.81836
OG0001081	1	8	1	5	1	64	0.98	48	0.958333	4	0.75	3	1	not HGT-Pezizomycotina	0.0044366	4.61217e-05	0.315653	0.313864	0.749019	1.47648	-0.727463	1.16262
OG0001082	1	8	1	5	1	51	1	60	1	5	1	3	1	not HGT-Pezizomycotina	0.224422	0.0740531	0.445287	0.675906	0.68121	0.839263	-0.158053	0.163357
OG0001083	2	3	0.25	1	0.2	3	0.04	122	0.958333	0	0	3	1	HGT-Bacteria (1)	0.401292	NA	NA	3.05351	NA	2.96171	NA	-0.0917995	JCM_5958_transcript_v001_05527-R1
OG0001084	4	8	0.625	8	1	52	0.98	60	0.958333	1	0.25	3	0.666667	not HGT-Pezizomycotina	0.28959	0.54482	1.99741	1.56967	2.11326	2.43152	-0.318263	0.861855
OG0001086	1	8	1	5	1	51	1	60	1	4	0.75	3	1	not HGT-Pezizomycotina	0.00131304	0.215611	1.58501	1.27623	2.47323	2.86574	-0.392506	1.58951
OG0001087	1	8	1	6	1	58	1	51	1	5	0.75	3	1	not HGT-Pezizomycotina	5.90127e-08	0.0478703	0.842987	0.763523	1.24197	2.09434	-0.852372	1.33082
OG0001088	2	9	0.875	6	0.8	41	0.76	69	0.9375	3	0.75	3	1	HGT-Bacteria (2)	0.197345	0.431638	3.10373	2.93476	3.97832	3.64019	0.338133	0.705425	JCM_5958_transcript_v001_03721-R1; JCM_5958_transcript_v001_04094-R1
OG0001089	1	7	0.875	3	0.6	34	0.66	78	0.979167	3	0.5	6	1	not HGT-Pezizomycotina	0.293524	1.43609e-05	2.19798	2.99127	2.65805	3.93574	-1.27769	0.944466
OG0001090	1	5	0.625	5	1	55	1	59	1	4	0.75	3	1	not HGT-Pezizomycotina	0.183432	0.000192601	0.397697	0.816892	0.564938	1.59713	-1.03219	0.780238
OG0001091	1	8	1	5	1	63	0.96	47	0.979167	5	1	3	1	not HGT-Pezizomycotina	0.010549	0.00716846	0.314503	0.350268	0.53836	0.878467	-0.340107	0.528199
OG0001092	1	8	1	6	1	51	0.9	58	1	5	1	3	1	not HGT-Pezizomycotina	0.00207074	0.271088	2.64542	1.22472	4.41428	4.02469	0.38959	2.79997
OG0001093	1	8	1	5	1	40	0.78	73	1	2	0.5	3	1	not HGT-Pezizomycotina	0.227212	0.036215	0.639367	0.839219	0.841261	1.18406	-0.342804	0.344846
OG0001094	1	8	1	5	1	57	1	53	1	5	1	3	1	not HGT-Pezizomycotina	0.0657574	0.0229838	2.01695	1.79038	2.42094	3.30468	-0.883732	1.51429
OG0001095	1	9	1	5	1	54	0.94	58	1	2	0.5	3	1	not HGT-Pezizomycotina	0.00661894	0.134024	2.03879	1.64396	2.56697	3.36333	-0.796364	1.71937
OG0001096	1	5	0.625	6	1	67	0.92	43	0.895833	6	1	4	1	not HGT-Pezizomycotina	9.90907e-17	0.0987107	2.26035	0.674923	3.09369	3.6668	-0.573113	2.99188
OG0001097	1	8	1	5	1	59	1	52	1	4	1	3	1	not HGT-Pezizomycotina	0.0201361	1.60415e-14	0.413148	0.51729	0.590136	1.295	-0.704869	0.777715
OG0001098	1	7	0.875	6	1	47	0.94	62	0.979167	5	1	4	1	not HGT-Pezizomycotina	0.0875496	0.166135	0.631104	0.727716	1.17432	1.29553	-0.121213	0.567814
OG0001099	1	1	0.125	0	0	9	0.18	118	0.958333	1	0.25	2	0.666667	not HGT-Pezizomycotina	0.149088	NA	NA	1.86412	NA	2.86581	NA	1.00169
OG0001100	2	16	1	10	1	48	0.96	51	0.916667	3	0.75	3	1	not HGT-Pezizomycotina	0.0293117	0.153021	1.74462	1.33277	2.16977	2.50817	-0.338399	1.1754
OG0001101	1	9	1	7	1	52	0.96	58	0.875	2	0.25	3	0.666667	not HGT-Pezizomycotina	0.00986709	0.159488	1.21581	1.51834	1.26483	3.08056	-1.81573	1.56222
OG0001102	1	8	1	10	1	54	0.96	53	0.958333	3	0.75	3	1	not HGT-Pezizomycotina	0.0864057	0.305807	2.73405	1.90355	2.79096	3.18123	-0.390266	1.27767
OG0001104	6	23	1	10	1	51	0.98	47	0.854167	0	0	0	0	not HGT-Pezizomycotina	0.0180538	0.646622	2.82341	1.52832	2.9719	2.97026	0.0016485	1.44194
OG0001105	1	8	1	5	1	55	0.98	54	0.979167	5	1	4	0.666667	not HGT-Pezizomycotina	0.0563668	0.00627758	1.92258	2.33316	2.69687	3.68115	-0.984282	1.34798
OG0001106	1	7	0.875	9	1	53	0.96	53	1	2	0.25	7	1	not HGT-Pezizomycotina	1.5061e-08	0.103945	2.12297	0.874607	1.59328	2.33039	-0.737109	1.45578
OG0001108	1	8	1	5	1	62	1	48	0.979167	4	1	4	1	not HGT-Pezizomycotina	0.0203736	0.0012856	0.709739	0.405636	1.60482	1.76739	-0.162567	1.36175
OG0001109	2	7	0.75	0	0	65	0.88	54	0.9375	2	0.5	3	1	not HGT-Pezizomycotina	7.98691e-13	NA	NA	1.01314	NA	2.5044	NA	1.49126
OG0001110	1	9	1	5	1	52	1	58	1	4	1	3	1	not HGT-Pezizomycotina	0.167455	0.00439714	0.523527	0.720097	0.782331	1.35072	-0.568392	0.630625
OG0001111	1	2	0.25	5	1	47	0.92	73	1	2	0.5	2	0.666667	HGT-Bacteria	0.0202923	0.0285102	1.11903	1.17117	2.42781	3.01094	-0.583123	1.83977	JCM_5958_transcript_v001_03981-R1
OG0001112	1	11	1	6	1	53	0.88	55	0.979167	3	0.75	3	1	not HGT-Pezizomycotina	0.0916746	0.0545136	0.795989	1.17004	1.45078	1.98264	-0.531856	0.812594
OG0001115	1	7	0.875	5	1	60	1	50	0.979167	4	0.75	5	1	not HGT-Pezizomycotina	0.00764894	7.99285e-05	1.65473	1.83553	2.20856	3.69692	-1.48836	1.86139
OG0001116	1	8	1	5	1	61	1	50	1	4	1	3	1	not HGT-Pezizomycotina	0.00547802	0.0129813	1.35999	1.18104	1.85579	2.60616	-0.750367	1.42512
OG0001117	1	8	1	5	1	51	0.98	60	0.958333	2	0.5	5	1	not HGT-Pezizomycotina	0.131278	0.573079	0.493795	0.67837	0.956012	1.06423	-0.108216	0.385858
OG0001119	1	7	0.875	4	0.8	53	1	63	1	3	0.5	0	0	not HGT-Pezizomycotina	0.175238	0.0100181	1.42688	2.37244	2.43801	3.94144	-1.50343	1.569
OG0001121	1	8	1	5	1	53	1	56	1	5	1	3	1	not HGT-Pezizomycotina	4.54451e-06	1.11562e-08	0.323554	0.30323	0.657445	1.01742	-0.359979	0.714194
OG0001122	1	9	1	5	1	51	1	58	0.979167	4	0.75	3	1	not HGT-Pezizomycotina	0.0962831	0.0389749	0.411873	0.801798	0.740102	1.2655	-0.525395	0.4637
OG0001123	1	9	1	5	1	64	0.98	48	0.979167	4	0.75	0	0	not HGT-Pezizomycotina	0.0574585	2.28861e-07	1.78991	2.19865	2.02137	3.09686	-1.07549	0.898211
OG0001125	1	8	1	5	1	52	0.98	61	1	4	1	0	0	not HGT-Pezizomycotina	0.184561	0.00182966	1.42322	1.31286	1.72553	2.77941	-1.05389	1.46656
OG0001126	1	8	1	5	1	50	1	60	0.979167	4	1	3	1	not HGT-Pezizomycotina	0.194018	0.0629371	0.634261	1.00093	1.06781	1.5483	-0.480497	0.547373
OG0001127	1	8	1	5	1	50	0.98	59	1	4	1	4	1	not HGT-Pezizomycotina	0.0946405	0.00034985	0.568242	0.63914	0.839095	1.26191	-0.422811	0.622766
OG0001129	1	9	1	5	1	60	0.96	49	0.979167	4	1	3	1	not HGT-Pezizomycotina	1.21786e-16	0.0241395	1.82982	1.52871	4.37172	5.41316	-1.04144	3.88445
OG0001130	2	9	1	5	1	53	1	57	1	3	0.5	3	1	not HGT-Pezizomycotina	0.0370113	0.00643182	0.457758	0.465619	0.916302	1.20858	-0.29228	0.742963
OG0001131	1	8	1	5	1	50	1	58	1	6	1	3	1	not HGT-Pezizomycotina	0.0566588	0.662449	1.13306	1.86268	2.95977	2.90012	0.059645	1.03745
OG0001133	1	2	0.25	5	1	34	0.68	85	1	1	0.25	3	1	HGT-Pezizomycotina	0.463275	0.507807	2.42329	2.60776	2.94688	2.89506	0.0518275	0.287303	JCM_5958_transcript_v001_03429-R1
OG0001134	1	8	1	5	1	58	1	52	1	4	1	3	1	not HGT-Pezizomycotina	0.000323962	0.000639712	1.06113	1.03598	1.43414	2.30561	-0.871473	1.26963
OG0001135	1	7	0.875	5	1	56	1	56	1	5	1	1	0.333333	not HGT-Pezizomycotina	5.3619e-05	0.00563166	1.61057	1.3825	2.58013	3.35107	-0.770938	1.96857
OG0001136	2	12	1	5	1	56	1	51	1	2	0.5	4	1	not HGT-Pezizomycotina	7.96936e-08	0.167941	2.89465	0.779138	3.14697	3.44589	-0.298925	2.66675
OG0001137	2	13	1	5	1	48	0.94	56	0.958333	4	1	4	1	not HGT-Pezizomycotina	0.317584	0.426693	1.05344	1.91773	2.02018	2.17264	-0.152459	0.254901
OG0001138	1	8	1	5	1	49	0.94	58	0.979167	5	1	5	1	not HGT-Pezizomycotina	0.0180142	0.00180773	0.596058	0.588141	0.870139	1.44612	-0.575982	0.85798
OG0001141	1	5	0.625	5	0.8	39	0.58	77	1	3	0.75	0	0	HGT-Bacteria	4.43835e-11	0.680748	1.45103	1.85882	5.41151	5.39768	0.0138265	3.53886	JCM_5958_transcript_v001_00578-R1
OG0001142	2	10	1	4	0.8	44	0.82	65	0.770833	4	0.75	2	0.666667	not HGT-Pezizomycotina	0.295723	NA	NA	2.37343	NA	2.81856	NA	0.445138
OG0001143	1	9	1	6	1	57	1	49	1	4	1	4	1	not HGT-Pezizomycotina	0.0123886	0.00156327	1.44991	1.73274	1.86569	3.0575	-1.19181	1.32476
OG0001144	1	7	0.875	5	1	49	0.98	63	1	2	0.5	3	1	not HGT-Pezizomycotina	0.0284831	0.00196689	2.52733	2.31821	2.64213	4.28938	-1.64725	1.97117
OG0001146	1	7	0.875	5	1	56	0.98	53	1	4	1	4	1	not HGT-Pezizomycotina	0.0173046	0.482705	2.21102	2.28623	3.63002	3.74897	-0.118952	1.46274
OG0001147	1	8	1	6	1	51	1	56	1	4	1	4	1	not HGT-Pezizomycotina	0.0698178	0.101896	0.603663	0.494773	0.974295	1.30508	-0.330782	0.810305
OG0001148	1	8	1	5	1	46	0.92	62	1	4	1	4	1	not HGT-Pezizomycotina	0.00817498	0.001093	0.947432	1.10282	1.43975	2.31437	-0.874623	1.21155
OG0001149	1	9	1	6	1	50	0.98	60	1	1	0.25	3	1	not HGT-Pezizomycotina	0.181072	0.280177	1.74769	1.80715	2.03658	2.50695	-0.470366	0.6998
OG0001150	1	8	1	5	1	51	1	60	0.958333	2	0.5	3	1	not HGT-Pezizomycotina	0.199317	0.00796256	0.907536	1.27486	1.31026	2.17086	-0.860604	0.896005
OG0001151	2	16	1	10	1	49	0.84	47	0.979167	4	0.75	3	1	not HGT-Pezizomycotina	1.01263e-16	0.100374	2.46535	0.807929	3.50781	3.89463	-0.386817	3.0867
OG0001152	2	11	1	7	1	48	0.56	58	1	2	0.5	3	1	not HGT-Pezizomycotina	0.164343	0.235392	3.27167	2.05964	4.09891	5.09059	-0.991683	3.03095
OG0001153	1	8	1	5	1	3	0.06	103	1	7	0.75	3	1	not HGT-Pezizomycotina	0.265014	0.000301736	1.83377	3.46205	2.48107	4.84541	-2.36434	1.38335
OG0001154	1	8	1	5	1	50	0.96	61	1	2	0.5	3	1	not HGT-Pezizomycotina	0.0616579	0.00596915	0.674939	0.661836	0.920896	1.39696	-0.476066	0.735126
OG0001155	1	9	0.875	7	1	57	0.92	53	0.958333	3	0.75	0	0	not HGT-Pezizomycotina	0.154807	0.111699	1.81735	2.20375	2.29913	3.12604	-0.826912	0.922291
OG0001156	1	8	1	5	1	54	0.98	56	1	3	0.75	3	1	not HGT-Pezizomycotina	2.42396e-08	0.0100035	1.25788	1.22261	1.98874	2.9141	-0.925359	1.69149
OG0001157	1	8	1	5	1	62	0.7	47	0.958333	4	1	3	1	not HGT-Pezizomycotina	0.00920431	0.209604	1.80279	0.885943	1.94242	2.34058	-0.398156	1.45463
OG0001158	1	9	1	5	1	65	0.96	48	1	2	0.5	0	0	not HGT-Pezizomycotina	0.0185212	0.00569126	0.565624	0.962532	1.33978	2.17985	-0.840068	1.21732
OG0001159	1	8	1	4	0.8	51	1	60	1	3	0.75	3	1	not HGT-Pezizomycotina	0.574978	0.0013681	0.230519	0.782123	0.20548	0.946136	-0.740656	0.164013
OG0001160	1	9	0.75	6	1	51	0.94	56	1	4	0.75	3	1	not HGT-Pezizomycotina	0.015327	0.0200085	2.77846	1.79875	3.5572	5.29454	-1.73734	3.49579
OG0001161	1	7	0.875	5	1	63	0.92	48	0.979167	3	0.75	3	1	not HGT-Pezizomycotina	8.93874e-10	0.581432	2.45658	1.52091	3.46887	3.59833	-0.129456	2.07742
OG0001162	2	4	0.25	2	0.4	19	0.28	103	0.75	1	0.25	0	0	HGT-Bacteria (1)	0.481219	NA	NA	2.72667	NA	3.48123	NA	0.754566	JCM_5958_transcript_v001_05317-R1
OG0001163	1	8	1	5	1	63	1	48	0.833333	1	0.25	3	1	not HGT-Pezizomycotina	0.221861	0.241721	1.6658	2.21528	2.48638	2.70681	-0.220435	0.491531
OG0001164	1	4	0.5	6	1	36	0.6	80	0.9375	0	0	2	0.666667	HGT-Bacteria	0.253412	0.119214	1.04677	2.07917	3.04045	3.16591	-0.12546	1.08674	JCM_5958_transcript_v001_02738-R1
OG0001165	1	8	1	5	1	34	0.66	77	1	2	0.5	2	0.333333	not HGT-Pezizomycotina	0.283193	0.00218479	0.991698	1.67979	1.27731	2.27875	-1.00144	0.598963
OG0001166	1	8	1	5	1	56	1	51	0.979167	4	1	4	1	not HGT-Pezizomycotina	0.0290994	0.00590377	0.479094	0.46325	0.799531	1.18838	-0.388847	0.725128
OG0001167	1	11	1	5	1	52	1	53	1	4	0.75	3	1	not HGT-Pezizomycotina	9.78149e-06	0.473502	0.347006	0.290711	0.699416	0.759522	-0.060106	0.468811
OG0001170	1	8	1	5	1	51	1	57	0.979167	4	1	3	1	not HGT-Pezizomycotina	0.120626	0.103628	0.271454	0.258935	0.367681	0.568426	-0.200745	0.309491
OG0001171	1	7	0.875	5	1	50	1	55	1	5	0.75	6	1	not HGT-Pezizomycotina	0.0569551	0.035403	1.21201	0.811099	1.70399	2.04466	-0.340662	1.23356
OG0001172	1	8	1	5	1	60	1	49	1	3	0.75	3	1	not HGT-Pezizomycotina	9.72053e-17	1.76721e-10	1.74206	1.04838	2.47808	3.69262	-1.21454	2.64423
OG0001173	1	8	1	5	1	33	0.48	76	1	2	0.5	4	1	not HGT-Pezizomycotina	0.11173	0.140755	0.531049	0.645161	0.951923	1.19249	-0.240567	0.547329
OG0001174	1	6	0.75	5	1	58	0.94	52	0.979167	4	1	3	1	not HGT-Pezizomycotina	0.0161658	3.11919e-06	1.59185	1.56682	2.43081	3.23495	-0.80414	1.66812
OG0001176	1	4	0.5	6	1	39	0.66	72	1	3	0.75	4	1	not HGT-Pezizomycotina	0.0140976	0.0283934	1.90167	1.83035	2.40771	3.67206	-1.26435	1.84171
OG0001177	2	10	1	14	1	52	0.98	51	0.958333	1	0.25	0	0	not HGT-Pezizomycotina	0.00257653	0.133478	2.6911	1.85014	4.27609	4.76229	-0.486199	2.91215
OG0001178	1	8	1	5	1	57	1	50	1	5	1	3	1	not HGT-Pezizomycotina	0.0139415	0.0441296	1.70898	1.22405	2.37278	2.79586	-0.423079	1.57181
OG0001179	1	9	1	6	1	53	0.98	52	1	5	1	3	1	not HGT-Pezizomycotina	0.00660035	0.174559	1.276	1.06706	2.30391	2.60467	-0.300758	1.53761
OG0001180	1	8	1	5	1	50	1	58	0.979167	5	1	2	0.666667	not HGT-Pezizomycotina	0.118373	0.00105401	0.564084	1.02483	0.885658	2.12315	-1.23749	1.09832
OG0001182	2	7	0.625	0	0	1	0.02	115	0.875	1	0.25	4	1	HGT-Bacteria (1)	0.231342	NA	NA	1.95805	NA	2.59391	NA	0.63586	JCM_5958_transcript_v001_00074-R1
OG0001184	1	8	1	5	1	49	0.96	60	0.979167	3	0.75	3	1	not HGT-Pezizomycotina	0.0889383	0.222018	1.74605	1.60662	2.30311	2.58943	-0.286324	0.982818
OG0001185	1	10	0.875	10	1	52	0.98	48	0.9375	5	1	3	1	not HGT-Pezizomycotina	2.40234e-17	0.152452	0.959606	0.180201	2.22102	2.43814	-0.21712	2.25794
OG0001186	1	9	1	5	1	51	0.98	57	1	3	0.75	3	1	not HGT-Pezizomycotina	0.000218885	0.00713156	2.26221	1.46363	2.80572	3.70647	-0.900748	2.24284
OG0001187	1	8	1	5	1	58	1	51	0.979167	3	0.75	3	1	not HGT-Pezizomycotina	7.8299e-07	4.19413e-05	0.379831	0.299263	0.655347	0.963072	-0.307725	0.663809
OG0001188	1	8	1	5	1	59	0.98	48	1	5	1	3	1	not HGT-Pezizomycotina	3.05052e-11	6.43067e-09	1.58878	1.11542	2.21972	2.93212	-0.712394	1.81669
OG0001190	1	8	1	5	1	50	1	58	1	4	1	3	1	not HGT-Pezizomycotina	0.073626	0.00291299	1.33529	1.24756	1.67112	2.58559	-0.914466	1.33803
OG0001191	2	10	1	6	1	56	1	49	1	3	0.75	4	1	not HGT-Pezizomycotina	0.00601107	0.272843	0.959336	0.77914	1.39015	1.57031	-0.180162	0.791174
OG0001192	2	3	0.25	3	0.6	25	0.4	94	0.770833	2	0.25	1	0.333333	HGT-Bacteria (2)	0.271765	NA	NA	3.34956	NA	2.5656	NA	-0.78395	JCM_5958_transcript_v001_00012-R1; JCM_5958_transcript_v001_02847-R1
OG0001193	1	8	1	5	1	61	1	47	0.979167	4	1	3	1	not HGT-Pezizomycotina	0.0357534	0.0702272	0.461076	0.727241	0.712136	1.22558	-0.513446	0.498341
OG0001195	1	8	1	5	1	56	0.96	51	1	4	1	3	1	not HGT-Pezizomycotina	0.168156	0.00252601	0.542332	0.798026	0.770152	1.38533	-0.61518	0.587306
OG0001196	1	8	1	5	1	60	1	48	0.979167	3	0.75	3	1	not HGT-Pezizomycotina	2.30169e-15	7.68063e-17	0.197923	0.257652	0.361119	0.696378	-0.335259	0.438726
OG0001197	1	7	0.875	7	1	57	1	52	1	4	1	0	0	not HGT-Pezizomycotina	0.331338	0.252174	1.20513	1.29285	0.956153	1.70279	-0.746636	0.40994
OG0001198	1	8	1	4	0.8	57	0.9	52	1	3	0.75	3	1	not HGT-Pezizomycotina	0.0604876	0.0926169	1.49894	1.35667	1.82683	2.64021	-0.813381	1.28354
OG0001199	1	8	1	5	1	54	1	53	1	4	1	3	1	not HGT-Pezizomycotina	0.0219873	0.00665121	1.87519	1.6875	2.72453	3.92176	-1.19723	2.23426
OG0001200	2	3	0.25	0	0	3	0.06	121	0.833333	0	0	0	0	not HGT-Pezizomycotina	0.581056	NA	NA	2.95363	NA	2.94357	NA	-0.010053
OG0001201	1	6	0.75	4	0.8	29	0.52	82	0.958333	2	0.25	4	1	not HGT-Pezizomycotina	0.399421	0.0747	1.2008	1.88083	1.64047	2.06267	-0.422197	0.181839
OG0001202	1	8	1	5	1	50	1	57	1	4	0.75	3	1	not HGT-Pezizomycotina	0.000880376	0.206519	1.12239	1.1241	2.81396	3.02716	-0.213203	1.90306
OG0001203	1	8	1	5	1	53	1	53	0.979167	5	1	3	1	not HGT-Pezizomycotina	0.0336717	1.04404e-16	0.828449	1.92249	1.29235	3.59391	-2.30155	1.67142
OG0001204	1	6	0.75	5	1	53	0.98	56	1	4	1	3	1	not HGT-Pezizomycotina	0.0244511	0.421675	1.31212	1.3593	2.19005	2.31777	-0.127722	0.958465
OG0001206	1	8	1	5	1	48	0.94	60	1	3	0.75	3	1	not HGT-Pezizomycotina	0.180371	0.0512353	0.894022	0.952026	1.25214	1.79784	-0.545699	0.845815
OG0001207	1	8	1	5	1	57	0.98	49	1	4	1	4	1	not HGT-Pezizomycotina	6.82472e-11	2.24333e-06	1.77086	1.73981	2.74881	3.50844	-0.759624	1.76863
OG0001208	1	8	1	5	1	56	0.98	52	1	3	0.75	3	1	not HGT-Pezizomycotina	0.00862395	3.52344e-11	1.84404	1.37673	2.72765	4.31132	-1.58367	2.93459
OG0001209	1	8	1	5	1	56	1	50	1	5	1	3	1	not HGT-Pezizomycotina	0.0375343	0.162973	0.0923345	0.10588	0.183587	0.26212	-0.078533	0.15624
OG0001210	1	9	1	5	1	54	1	53	1	3	0.75	3	1	not HGT-Pezizomycotina	7.81879e-05	0.353735	1.53819	1.19437	3.03779	3.33083	-0.29304	2.13646
OG0001211	1	8	1	5	1	50	1	57	1	4	1	3	1	not HGT-Pezizomycotina	0.0528295	0.044745	0.32013	0.349273	0.445233	0.627047	-0.181814	0.277774
OG0001212	1	8	1	6	1	52	1	55	1	3	0.75	3	1	not HGT-Pezizomycotina	0.045683	0.111612	0.80387	0.844534	1.3886	1.75394	-0.365334	0.909402
OG0001213	1	8	1	5	1	59	0.96	48	0.958333	4	1	3	1	not HGT-Pezizomycotina	0.0430677	0.00499673	1.8758	1.67468	2.01918	2.91936	-0.90019	1.24469
OG0001215	1	8	1	5	1	53	1	54	1	4	0.75	3	1	not HGT-Pezizomycotina	0.408986	0.00938291	0.4372	1.04613	0.740675	1.21487	-0.474194	0.16874
OG0001216	1	8	1	8	1	63	0.86	44	0.875	1	0.25	3	0.666667	not HGT-Pezizomycotina	0.0377599	0.227875	1.3615	1.02937	1.82783	2.28232	-0.454489	1.25296
OG0001217	1	7	0.875	5	1	48	0.92	63	0.979167	2	0.5	2	0.666667	not HGT-Pezizomycotina	0.307363	0.28408	0.883024	1.39765	1.4808	1.99914	-0.518335	0.601486
OG0001218	1	8	1	5	1	49	0.96	58	1	4	1	3	1	not HGT-Pezizomycotina	0.107999	0.0886252	1.7306	1.59769	2.22242	2.54795	-0.325529	0.950261
OG0001219	1	8	1	5	1	57	1	50	1	4	1	3	1	not HGT-Pezizomycotina	0.000451247	0.022085	0.437798	0.383937	0.702475	0.914153	-0.211678	0.530216
OG0001220	1	8	1	5	1	59	1	47	0.979167	4	1	4	1	not HGT-Pezizomycotina	1.23216e-14	0.00237255	1.27572	0.854494	1.84582	2.30787	-0.462046	1.45337
OG0001221	1	21	1	5	1	44	0.86	50	1	4	0.75	3	1	not HGT-Pezizomycotina	1.35754e-15	0.011063	1.71948	1.2226	2.359	3.29476	-0.935762	2.07216
OG0001222	1	7	0.875	5	0.8	46	0.88	62	0.979167	3	0.75	4	1	not HGT-Pezizomycotina	0.0287928	0.243896	4.44623	2.79349	4.32234	4.94369	-0.62135	2.1502
OG0001223	1	8	1	5	1	56	0.98	52	0.958333	3	0.75	3	1	not HGT-Pezizomycotina	0.0161228	1.33533e-08	1.40157	1.52788	1.95946	3.16573	-1.20627	1.63785
OG0001224	1	8	0.875	5	1	53	0.96	56	1	5	1	0	0	not HGT-Pezizomycotina	0.0370814	0.122753	2.00434	1.8063	3.19051	4.27252	-1.08201	2.46622
OG0001225	1	8	1	5	1	51	0.98	56	1	4	1	3	1	not HGT-Pezizomycotina	1.13728e-16	0.379634	1.98227	0.447375	2.40907	2.4365	-0.027432	1.98913
OG0001226	1	10	1	7	1	68	1	39	0.75	1	0.25	2	0.666667	not HGT-Pezizomycotina	0.00477011	0.289735	3.38192	2.13323	4.22352	4.75138	-0.527867	2.61815
OG0001229	1	8	1	6	1	52	1	54	0.979167	4	1	3	1	not HGT-Pezizomycotina	0.291203	0.24795	1.02343	1.25394	1.3181	1.86858	-0.550481	0.614649
OG0001230	1	10	1	5	1	51	1	50	1	6	1	4	1	not HGT-Pezizomycotina	0.0510589	0.000903534	0.401102	0.551975	0.618855	1.09885	-0.479993	0.546874
OG0001231	1	6	0.75	5	1	64	0.98	48	0.979167	3	0.75	0	0	not HGT-Pezizomycotina	1.00983e-07	0.10706	2.30432	1.49108	2.88894	3.95396	-1.06502	2.46288
OG0001233	1	8	1	5	1	55	0.98	50	0.979167	5	1	3	1	not HGT-Pezizomycotina	6.30824e-12	0.0072659	1.36598	0.942801	2.28882	2.9329	-0.644084	1.9901
OG0001234	1	8	1	5	1	48	0.92	60	0.958333	2	0.5	3	1	not HGT-Pezizomycotina	0.0118508	0.485411	1.13406	0.668482	2.28875	2.15016	0.138589	1.48168
OG0001235	2	9	1	5	1	53	0.82	50	0.958333	4	1	5	1	not HGT-Pezizomycotina	0.0428623	0.00504362	1.39018	1.75162	3.14346	3.58731	-0.443857	1.83569
OG0001236	1	8	1	5	1	57	1	50	0.979167	3	0.75	3	1	not HGT-Pezizomycotina	1.27811e-16	0.00497032	0.701882	0.34056	1.03439	1.54498	-0.510589	1.20442
OG0001238	3	6	0.5	5	1	52	0.92	59	1	4	0.75	0	0	not HGT-Pezizomycotina	0.109495	0.716359	2.02959	0.62264	2.67514	2.67627	-0.001127	2.05363
OG0001239	1	8	1	5	1	55	0.98	51	1	4	1	3	1	not HGT-Pezizomycotina	0.0443709	0.000853583	0.549697	0.827116	1.26942	2.24413	-0.974712	1.41702
OG0001240	1	7	0.875	5	1	46	0.84	60	1	5	1	3	1	not HGT-Pezizomycotina	0.175087	0.102912	0.558535	1.0136	1.19019	1.50279	-0.312607	0.489194
OG0001242	1	8	1	5	1	53	1	53	0.979167	4	1	3	1	not HGT-Pezizomycotina	0.0322643	0.109142	1.0407	1.18585	1.66809	2.05306	-0.384969	0.867207
OG0001243	1	10	1	5	1	53	1	49	1	5	1	4	1	not HGT-Pezizomycotina	0.000933187	1.30171e-11	0.697051	1.55034	1.47835	3.12968	-1.65133	1.57934
OG0001244	1	8	1	5	1	53	1	53	1	4	1	3	1	not HGT-Pezizomycotina	0.010684	0.281068	0.958025	1.18906	2.50177	2.89657	-0.394798	1.70751
OG0001245	1	9	1	5	1	56	1	49	1	4	1	3	1	not HGT-Pezizomycotina	3.30649e-15	0.00173881	0.783008	0.593113	1.19457	1.73472	-0.540154	1.14161
OG0001246	1	8	1	5	1	52	0.98	54	1	4	1	3	1	not HGT-Pezizomycotina	0.000154336	0.0237176	1.11814	1.07378	1.87038	2.4579	-0.587524	1.38412
OG0001247	1	8	1	5	1	56	1	50	1	4	1	3	1	not HGT-Pezizomycotina	2.61223e-08	2.66369e-12	0.672276	0.603963	0.952243	1.69162	-0.739374	1.08765
OG0001248	1	8	1	6	1	53	0.94	52	1	4	1	3	1	not HGT-Pezizomycotina	1.6616e-08	0.540512	3.72603	2.21861	4.55292	4.69432	-0.141395	2.47571
OG0001249	1	8	1	5	1	52	1	54	1	4	1	3	1	not HGT-Pezizomycotina	0.119646	0.0106777	0.280771	0.638557	0.887516	1.18494	-0.297419	0.546378
OG0001250	1	9	1	6	1	59	1	49	1	2	0.5	1	0.333333	not HGT-Pezizomycotina	0.000712396	0.0222183	1.36954	1.30205	2.1448	3.11305	-0.96825	1.81101
OG0001252	1	8	1	6	1	54	0.98	51	1	5	1	2	0.666667	not HGT-Pezizomycotina	0.0184796	0.0335555	2.0071	1.60474	2.52129	3.3263	-0.805014	1.72156
OG0001253	1	8	1	5	1	50	1	56	1	4	1	3	1	not HGT-Pezizomycotina	0.113711	2.52268e-06	0.418417	0.95013	0.642225	1.4259	-0.783678	0.475773
OG0001254	1	8	1	5	1	59	1	49	1	2	0.5	3	1	not HGT-Pezizomycotina	1.14601e-07	0.280011	0.95699	0.699981	1.60417	1.7722	-0.168033	1.07222
OG0001255	1	8	1	5	1	55	0.98	50	1	5	1	3	1	not HGT-Pezizomycotina	0.10322	0.129614	0.595778	0.662017	0.751648	1.31167	-0.560021	0.649652
OG0001256	1	9	1	5	1	58	1	48	0.979167	3	0.75	3	1	not HGT-Pezizomycotina	0.12266	0.327351	0.994819	1.14778	2.96646	3.13858	-0.172122	1.9908
OG0001257	1	9	1	5	1	55	0.94	54	0.9375	1	0.25	2	0.666667	not HGT-Pezizomycotina	0.12149	0.0663052	1.95308	1.94092	2.03601	3.18892	-1.1529	1.248
OG0001258	1	5	0.625	5	1	56	1	51	1	5	1	4	1	not HGT-Pezizomycotina	6.63044e-17	0.250777	1.9214	1.50014	4.5016	4.94218	-0.44058	3.44204
OG0001259	1	8	1	5	1	59	0.98	47	0.979167	4	1	3	1	not HGT-Pezizomycotina	2.34875e-07	0.0211524	1.55006	1.1106	2.32424	3.56007	-1.23583	2.44947
OG0001260	1	9	1	5	1	51	1	54	1	4	1	3	1	not HGT-Pezizomycotina	0.0239251	2.25033e-16	0.618444	1.19233	1.01989	2.16314	-1.14325	0.970811
OG0001261	1	8	1	5	1	51	1	49	1	7	1	6	1	not HGT-Pezizomycotina	3.54593e-12	0.152794	0.751544	0.365565	0.77648	1.18832	-0.411845	0.82276
OG0001262	1	8	1	5	1	52	0.98	52	0.979167	5	1	4	1	not HGT-Pezizomycotina	0.0103321	5.60309e-07	1.70839	1.85221	2.32713	2.97423	-0.647103	1.12203
OG0001263	1	8	1	5	1	45	0.88	62	0.979167	3	0.75	3	1	not HGT-Pezizomycotina	0.00476739	0.00204105	0.950125	1.51938	2.68178	4.30332	-1.62154	2.78394
OG0001264	1	8	1	5	1	50	1	56	1	4	1	3	1	not HGT-Pezizomycotina	0.222448	0.00810267	0.443043	1.01577	0.810819	1.36707	-0.55625	0.351304
OG0001265	1	13	1	5	1	51	0.98	50	1	4	1	3	1	not HGT-Pezizomycotina	0.0776873	0.301915	0.906035	0.628448	2.13775	2.21401	-0.076262	1.58556
OG0001266	1	7	0.875	5	1	56	1	51	1	3	0.75	3	1	not HGT-Pezizomycotina	0.248066	0.135162	0.303163	0.462492	0.528711	0.72111	-0.192399	0.258618
OG0001268	1	8	1	5	1	54	1	51	1	4	1	3	1	not HGT-Pezizomycotina	0.0198684	0.18647	2.24334	1.5898	2.62751	3.23599	-0.608478	1.64619
OG0001269	1	8	1	11	1	50	1	49	1	4	1	3	1	not HGT-Pezizomycotina	8.57709e-17	0.261526	2.86193	1.11973	3.72885	4.03051	-0.301658	2.91078
OG0001270	1	8	1	5	1	50	1	56	1	4	1	2	0.666667	not HGT-Pezizomycotina	1.64248e-05	1.66569e-16	1.03889	0.99669	1.45649	2.48072	-1.02424	1.48403
OG0001271	1	8	1	5	1	47	0.92	59	0.875	3	0.75	3	1	not HGT-Pezizomycotina	0.168212	0.00300789	0.571032	1.09865	1.0813	2.58708	-1.50578	1.48843
OG0001272	1	8	1	5	1	51	1	54	1	4	0.75	3	1	not HGT-Pezizomycotina	0.0973593	0.00322083	0.888421	1.40401	1.348	2.33192	-0.983919	0.927909
OG0001273	1	8	1	5	1	55	1	50	1	4	1	3	1	not HGT-Pezizomycotina	0.00399548	3.71165e-08	0.226274	0.373947	0.431035	0.908404	-0.477369	0.534457
OG0001274	1	7	0.875	4	0.8	42	0.78	72	0.979167	0	0	0	0	not HGT-Pezizomycotina	0.102871	0.00437535	1.21569	2.53051	2.42672	4.18382	-1.7571	1.65331
OG0001276	1	8	1	5	1	54	1	50	1	3	0.75	5	1	not HGT-Pezizomycotina	3.01488e-10	5.55554e-05	0.214585	0.232102	0.366187	0.694724	-0.328537	0.462622
OG0001277	2	9	1	5	1	50	1	55	1	3	0.75	3	1	not HGT-Pezizomycotina	0.0790549	0.00631584	1.34237	1.20791	1.61052	2.41104	-0.800527	1.20314
OG0001278	1	8	1	5	1	47	0.9	58	1	3	0.75	4	1	not HGT-Pezizomycotina	0.187808	0.000662304	1.02306	1.33891	1.68945	2.92161	-1.23217	1.5827
OG0001279	1	8	1	5	1	51	0.98	54	1	4	1	3	1	not HGT-Pezizomycotina	0.0125532	1.648e-05	0.854276	0.90918	0.893921	2.13772	-1.24379	1.22853
OG0001280	1	8	1	5	1	50	0.96	51	1	4	0.75	7	1	not HGT-Pezizomycotina	0.000289733	1.27795e-16	1.02221	1.48834	1.34607	2.75073	-1.40467	1.2624
OG0001281	1	8	1	6	1	53	1	51	0.979167	4	0.75	3	1	not HGT-Pezizomycotina	0.00234684	1.01682e-09	1.84849	1.18956	2.43002	3.47576	-1.04573	2.28619
OG0001282	1	7	0.875	6	1	47	0.94	59	1	3	0.75	3	1	not HGT-Pezizomycotina	0.140656	0.675669	1.37095	1.14749	2.52309	2.58756	-0.0644635	1.44007
OG0001283	1	10	1	5	1	53	0.98	50	1	4	1	3	1	not HGT-Pezizomycotina	2.26329e-07	0.544161	1.38099	0.714065	2.71074	2.85918	-0.148445	2.14511
OG0001284	1	13	1	9	1	47	0.92	49	1	3	0.75	4	1	not HGT-Pezizomycotina	9.50631e-17	0.453164	2.81537	1.04495	4.20659	4.32919	-0.122603	3.28424
OG0001285	1	8	1	5	1	54	1	52	1	4	1	2	0.666667	not HGT-Pezizomycotina	1.55554e-16	1.27596e-09	1.49488	1.06052	2.52423	3.65388	-1.12965	2.59337
OG0001286	1	7	0.875	5	1	53	0.76	53	1	3	0.75	4	1	not HGT-Pezizomycotina	0.0507011	0.117245	2.02051	1.56646	2.2661	2.79754	-0.53144	1.23108
OG0001287	1	7	0.875	6	1	53	0.98	50	0.979167	5	0.75	4	1	not HGT-Pezizomycotina	0.00117796	0.0654661	1.57287	1.96817	2.20282	3.43906	-1.23624	1.47089
OG0001288	1	8	1	5	1	50	1	55	1	4	1	3	1	not HGT-Pezizomycotina	0.00598095	2.05291e-05	0.580997	0.574364	0.837208	1.6026	-0.765396	1.02824
OG0001289	1	8	1	5	1	56	1	49	0.979167	4	1	3	1	not HGT-Pezizomycotina	0.000101229	0.00718729	1.4496	1.1162	1.7439	2.29635	-0.552446	1.18014
OG0001290	1	8	1	5	1	53	1	50	1	5	0.75	4	1	not HGT-Pezizomycotina	0.0116106	0.00024752	1.42225	1.42943	1.71696	3.37627	-1.65931	1.94684
OG0001291	1	8	1	5	1	53	0.88	52	0.979167	4	1	3	1	not HGT-Pezizomycotina	2.6119e-07	1.23512e-06	1.10475	1.43051	2.28757	3.32946	-1.04189	1.89895
OG0001292	1	8	1	5	1	50	1	54	1	4	1	4	1	not HGT-Pezizomycotina	0.0218429	0.0115118	1.25425	1.01792	1.20646	2.45369	-1.24723	1.43578
OG0001293	1	8	1	6	1	51	0.98	53	1	4	1	3	1	not HGT-Pezizomycotina	0.0225652	1.01798e-05	0.436342	0.465304	0.707348	1.15434	-0.446989	0.689032
OG0001295	1	8	0.875	5	1	51	1	54	1	4	1	3	1	not HGT-Pezizomycotina	0.175292	0.00012984	0.284946	0.548874	0.434001	0.949371	-0.51537	0.400497
OG0001296	2	11	1	5	1	50	0.94	51	1	3	0.5	5	1	not HGT-Pezizomycotina	1.61707e-09	0.0370779	1.65007	1.34406	3.21343	3.80165	-0.588226	2.45759
OG0001297	2	12	1	5	1	54	0.98	47	0.958333	4	1	3	1	not HGT-Pezizomycotina	0.0198425	6.32023e-08	2.19549	1.55601	2.34876	3.78277	-1.43401	2.22676
OG0001298	1	8	1	5	1	56	1	48	1	5	0.75	3	1	not HGT-Pezizomycotina	5.6751e-17	0.223766	0.856541	0.245924	1.26633	1.37673	-0.110399	1.13081
OG0001299	1	8	1	4	0.8	54	1	52	1	4	1	3	1	not HGT-Pezizomycotina	5.56542e-12	0.465813	1.10614	0.891535	2.35135	2.22635	0.124998	1.33481
OG0001300	1	7	0.875	5	1	51	0.98	55	1	4	1	3	1	not HGT-Pezizomycotina	1.08542e-16	0.301046	2.00372	0.992951	3.32442	3.52781	-0.203397	2.53486
OG0001301	1	6	0.75	21	1	42	0.68	52	1	1	0.25	3	1	not HGT-Pezizomycotina	0.0295002	0.393367	0.424488	0.411982	0.866507	0.778219	0.088288	0.366237
OG0001302	1	8	1	5	1	55	1	50	0.979167	4	0.75	3	1	not HGT-Pezizomycotina	0.262902	0.485507	0.393419	0.589421	0.793398	0.938895	-0.145497	0.349475
OG0001303	1	8	1	6	1	51	1	53	0.979167	4	1	3	1	not HGT-Pezizomycotina	0.210791	0.0225689	0.556785	1.00032	0.762437	1.44834	-0.685907	0.448022
OG0001304	1	8	1	5	1	54	0.94	50	1	4	1	4	1	not HGT-Pezizomycotina	3.81658e-17	0.558956	1.48586	0.457141	3.30222	3.33753	-0.035313	2.88039
OG0001305	1	8	1	5	1	52	0.98	52	1	5	1	3	1	not HGT-Pezizomycotina	0.092641	0.248035	0.283262	0.136334	0.295434	0.428326	-0.132892	0.291992
OG0001306	1	8	1	7	1	54	1	48	0.958333	5	1	3	1	not HGT-Pezizomycotina	1.2129e-16	0.072678	2.43326	0.22723	0.875798	0.990259	-0.114461	0.763029
OG0001307	1	8	1	5	1	49	0.94	56	1	4	0.75	3	1	not HGT-Pezizomycotina	0.240046	0.0219048	1.46022	1.9499	1.9417	2.62786	-0.686156	0.677959
OG0001308	1	8	1	6	1	52	1	52	1	4	1	3	1	not HGT-Pezizomycotina	7.14671e-05	0.0625286	2.18211	1.37306	2.75202	3.50552	-0.753499	2.13245
OG0001309	1	8	0.875	5	1	48	0.94	56	0.9375	4	1	4	1	not HGT-Pezizomycotina	0.0808545	0.280304	3.80023	3.51554	4.36996	4.74974	-0.37978	1.2342
OG0001310	1	8	1	5	1	51	1	53	1	5	1	3	1	not HGT-Pezizomycotina	0.0185514	3.22898e-05	1.21808	1.2842	1.47248	2.94318	-1.4707	1.65898
OG0001311	1	7	0.875	5	1	55	1	52	1	3	0.75	3	1	not HGT-Pezizomycotina	1.75967e-13	0.0810359	1.41854	0.896568	1.61387	2.67551	-1.06164	1.77894
OG0001313	1	8	1	5	1	51	1	53	1	5	1	3	1	not HGT-Pezizomycotina	0.0078364	0.0483464	0.984624	0.867209	1.37647	1.78101	-0.40454	0.913799
OG0001314	1	8	1	5	1	51	1	54	1	4	1	3	1	not HGT-Pezizomycotina	4.94759e-07	0.0428159	1.67982	1.19983	2.18472	3.01144	-0.826721	1.81161
OG0001315	2	15	1	9	1	44	0.66	50	1	4	1	3	1	not HGT-Pezizomycotina	2.53028e-06	0.187139	2.54674	1.31081	3.52868	3.9721	-0.443417	2.66129
OG0001316	1	8	1	5	1	51	1	53	0.979167	4	1	4	1	not HGT-Pezizomycotina	2.53288e-05	0.12281	1.92395	1.06856	1.79337	2.60799	-0.814617	1.53943
OG0001317	1	8	1	5	1	55	0.98	48	0.958333	6	1	3	1	not HGT-Pezizomycotina	4.32223e-05	1.43216e-06	1.4375	1.52899	1.96641	2.94208	-0.975675	1.41309
OG0001318	1	8	1	5	1	52	1	51	1	5	1	3	1	not HGT-Pezizomycotina	3.80949e-08	0.00223418	1.41678	1.1967	2.02283	3.25421	-1.23138	2.05751
OG0001319	1	8	1	11	1	51	1	49	1	2	0.5	3	1	not HGT-Pezizomycotina	6.97834e-17	0.238645	1.24136	0.541988	1.54489	1.50565	0.039241	0.963664
OG0001320	1	8	1	5	1	55	1	49	1	4	1	3	1	not HGT-Pezizomycotina	0.0500249	0.062103	0.363882	0.491787	0.662858	0.916952	-0.254094	0.425165
OG0001321	1	6	0.75	6	1	53	1	50	0.958333	4	0.75	5	1	not HGT-Pezizomycotina	5.55007e-05	0.230142	1.61509	1.28479	2.95919	3.34793	-0.388736	2.06314
OG0001322	1	5	0.5	5	1	43	0.86	69	0.979167	0	0	2	0.666667	not HGT-Pezizomycotina	0.0191445	0.0417618	1.83645	1.91013	2.21671	3.48246	-1.26575	1.57234
OG0001323	1	8	1	5	1	53	1	51	1	3	0.75	4	1	not HGT-Pezizomycotina	2.21e-07	1.56485e-16	1.26938	1.41847	2.14403	3.47719	-1.33316	2.05872
OG0001324	1	7	0.875	5	1	44	0.88	59	0.979167	3	0.75	6	1	not HGT-Pezizomycotina	0.065601	0.0493713	1.58408	2.16957	2.88903	3.82153	-0.932502	1.65196
OG0001325	1	9	1	5	1	53	1	50	0.958333	4	1	3	1	not HGT-Pezizomycotina	0.0390193	1.58097e-06	0.670575	0.777818	0.951932	1.57662	-0.624684	0.798798
OG0001326	1	7	0.875	4	0.8	56	1	48	1	4	1	5	1	not HGT-Pezizomycotina	6.98926e-06	0.00383937	1.54659	1.40604	1.90624	3.24779	-1.34155	1.84175
OG0001327	1	8	1	5	1	58	0.92	45	0.9375	5	1	3	1	not HGT-Pezizomycotina	4.34907e-05	0.170728	1.757	1.73086	2.37189	3.393	-1.0211	1.66214
OG0001328	2	3	0.25	5	1	48	0.66	60	0.916667	4	0.75	4	1	HGT-Bacteria (2)	0.410393	0.074647	0.840986	2.44238	2.51943	3.12954	-0.610106	0.687157	JCM_5958_transcript_v001_05303-R1; JCM_5958_transcript_v001_05582-R1
OG0001329	1	16	1	5	0.8	48	0.92	47	0.979167	4	1	4	1	not HGT-Pezizomycotina	0.0149391	0.334501	2.32945	1.42536	2.35151	2.80723	-0.455716	1.38187
OG0001330	1	8	1	5	1	50	0.96	54	1	4	1	3	1	not HGT-Pezizomycotina	0.0552921	0.0481804	0.26908	0.256422	0.29965	0.662174	-0.362524	0.405752
OG0001333	1	8	1	5	1	51	1	52	1	4	1	4	1	not HGT-Pezizomycotina	8.51266e-17	0.0444497	1.93139	1.07616	2.73407	3.56116	-0.827091	2.48501
OG0001334	1	8	1	5	1	49	0.96	56	0.979167	3	0.75	3	1	not HGT-Pezizomycotina	0.00356742	0.000418847	1.89129	2.0986	3.11042	3.95058	-0.840159	1.85198
OG0001335	1	8	1	5	1	54	1	51	0.979167	3	0.75	3	1	not HGT-Pezizomycotina	0.00586645	0.0277947	0.399348	0.372363	0.607356	0.86461	-0.257254	0.492247
OG0001337	1	8	1	5	1	50	0.96	55	1	3	0.75	3	1	not HGT-Pezizomycotina	0.134285	0.021123	1.18018	1.37813	1.60807	2.47592	-0.867849	1.09779
OG0001338	1	11	1	12	0.8	16	0.3	83	0.875	1	0.25	1	0.333333	not HGT-Pezizomycotina	0.0334032	0.260815	1.19872	1.69348	2.56057	2.84906	-0.288495	1.15558
OG0001339	1	8	1	4	0.8	48	0.94	57	1	4	1	3	1	not HGT-Pezizomycotina	0.0868363	0.000115754	1.00317	1.34475	1.46472	2.45404	-0.989318	1.10929
OG0001340	1	7	0.875	5	1	54	0.94	51	1	4	1	3	1	not HGT-Pezizomycotina	2.13192e-12	9.35052e-06	1.53366	1.3952	2.45128	3.632	-1.18072	2.2368
OG0001341	1	8	1	5	1	55	1	48	1	5	1	3	1	not HGT-Pezizomycotina	0.000578605	3.18746e-10	0.220777	0.184576	0.285056	0.726886	-0.44183	0.54231
OG0001342	1	8	1	6	1	52	0.98	52	1	3	0.75	3	1	not HGT-Pezizomycotina	0.00451339	0.0944224	1.05456	0.735929	1.62058	2.16147	-0.54089	1.42554
OG0001343	1	8	1	5	1	51	1	54	1	2	0.5	4	1	not HGT-Pezizomycotina	0.0210179	1.58331e-07	0.530602	0.627889	1.04498	1.54399	-0.499013	0.916103
OG0001344	2	9	1	5	1	57	1	48	0.979167	2	0.5	3	1	not HGT-Pezizomycotina	0.000170258	0.0023361	1.68567	1.3033	2.10254	3.31304	-1.2105	2.00975
OG0001345	1	8	1	5	1	47	0.94	55	1	5	1	4	1	not HGT-Pezizomycotina	0.000507448	0.105677	1.74118	0.754857	2.82466	2.53236	0.292296	1.77751
OG0001346	1	9	1	5	1	54	1	49	1	4	1	3	1	not HGT-Pezizomycotina	0.00146038	0.689953	1.8651	1.20334	4.18126	4.15987	0.021384	2.95653
OG0001347	1	8	1	5	1	51	0.98	54	0.979167	3	0.75	3	1	not HGT-Pezizomycotina	3.98343e-05	7.40921e-05	0.338797	0.310927	0.475638	0.823848	-0.34821	0.512921
OG0001348	1	8	1	5	1	50	1	53	1	5	1	3	1	not HGT-Pezizomycotina	0.0555158	1.16744e-09	1.0472	0.752768	1.53835	2.33601	-0.797655	1.58324
OG0001350	1	9	1	5	1	52	1	49	1	6	1	3	1	not HGT-Pezizomycotina	1.22137e-14	0.0585525	1.1397	0.818469	2.43976	2.83694	-0.397179	2.01847
OG0001351	1	8	1	5	1	56	0.76	48	1	4	1	3	1	not HGT-Pezizomycotina	9.43883e-17	0.00842036	0.833796	0.615343	1.66521	2.32367	-0.658461	1.70833
OG0001352	1	8	1	5	1	51	1	53	1	4	1	3	1	not HGT-Pezizomycotina	0.0669328	7.66071e-16	0.573283	0.59946	0.813813	1.76512	-0.951303	1.16566
OG0001353	1	8	1	5	1	54	0.96	48	1	5	1	4	1	not HGT-Pezizomycotina	7.09378e-17	0.286872	2.09219	1.16635	3.04861	3.2758	-0.227183	2.10945
OG0001354	1	9	0.875	6	1	53	0.94	48	1	5	1	3	1	not HGT-Pezizomycotina	0.00290794	0.151553	2.33026	1.75621	2.70238	3.34574	-0.64336	1.58953
OG0001355	1	8	1	5	1	50	1	54	1	4	1	3	1	not HGT-Pezizomycotina	0.0617472	0.0726937	0.373561	0.334435	0.3665	0.739183	-0.372683	0.404748
OG0001356	1	8	1	6	1	53	1	50	1	4	1	3	1	not HGT-Pezizomycotina	8.51451e-17	0.314204	0.72604	0.356175	1.46519	1.50817	-0.042986	1.152
OG0001357	1	8	1	5	1	55	1	46	0.958333	6	1	4	1	not HGT-Pezizomycotina	9.53648e-17	7.13796e-17	0.85831	0.841552	1.43295	3.07103	-1.63808	2.22948
OG0001358	2	9	1	5	1	55	0.98	49	1	3	0.75	3	1	not HGT-Pezizomycotina	4.33389e-17	0.0187215	0.774275	0.476969	2.18624	2.79469	-0.60845	2.31772
OG0001359	1	9	1	5	1	50	0.96	53	1	4	1	3	1	not HGT-Pezizomycotina	0.149095	0.00113382	0.513928	1.21581	0.781285	2.12064	-1.33935	0.904834
OG0001361	1	8	1	5	1	54	1	49	1	4	1	4	1	not HGT-Pezizomycotina	9.28615e-05	0.0768517	1.33951	1.172	2.24141	2.80372	-0.562308	1.63173
OG0001362	2	8	0.875	5	1	58	0.96	50	1	3	0.75	0	0	not HGT-Pezizomycotina	2.76754e-06	0.00761921	1.8868	1.75628	2.71079	3.50268	-0.791889	1.7464
OG0001363	1	8	1	5	1	51	1	54	1	3	0.75	3	1	not HGT-Pezizomycotina	0.041984	8.98789e-06	0.550755	0.801737	0.799955	1.59116	-0.791205	0.789422
OG0001364	1	7	0.875	5	1	55	1	51	0.979167	3	0.75	3	1	not HGT-Pezizomycotina	0.0781351	0.153852	0.562957	0.883789	0.865607	1.75113	-0.885525	0.867343
OG0001365	1	8	1	5	1	53	0.98	52	1	3	0.75	3	1	not HGT-Pezizomycotina	0.047739	8.33413e-06	0.264833	0.370864	0.369756	0.670711	-0.300955	0.299847
OG0001366	1	9	1	5	1	53	0.98	50	1	4	1	3	1	not HGT-Pezizomycotina	0.023287	0.020707	1.72306	1.57676	1.98763	2.59688	-0.60925	1.02012
OG0001367	1	8	1	5	1	55	1	48	1	5	1	3	1	not HGT-Pezizomycotina	5.17877e-09	0.0146282	0.571109	0.395159	0.883419	1.2534	-0.369983	0.858243
OG0001368	1	8	1	5	1	57	0.98	48	0.958333	4	1	2	0.666667	not HGT-Pezizomycotina	0.00103211	1.2634e-06	0.864325	1.16502	1.30547	2.41197	-1.10651	1.24695
OG0001369	1	9	1	5	1	51	1	52	1	4	1	3	1	not HGT-Pezizomycotina	0.0764388	1.37866e-12	0.457853	0.934593	0.684273	1.60632	-0.922047	0.671727
OG0001370	1	8	1	5	1	54	0.92	48	0.958333	4	1	5	1	not HGT-Pezizomycotina	0.0208457	8.54123e-06	0.571612	0.684963	1.04896	1.76241	-0.713442	1.07744
OG0001371	1	8	1	5	1	49	0.98	55	1	4	1	3	1	not HGT-Pezizomycotina	0.101046	0.00373374	1.47272	1.36418	1.71428	2.78248	-1.0682	1.4183
OG0001372	1	8	1	5	1	50	1	54	0.979167	4	0.75	3	1	not HGT-Pezizomycotina	6.51107e-10	2.34683e-08	1.58548	0.63623	2.72957	3.43197	-0.702403	2.79574
OG0001373	1	8	1	5	1	57	0.9	47	0.9375	4	1	3	1	not HGT-Pezizomycotina	7.5052e-07	5.10236e-06	1.14972	0.782821	1.62029	2.34166	-0.721365	1.55884
OG0001376	2	6	0.625	5	1	36	0.72	71	1	3	0.75	2	0.666667	not HGT-Pezizomycotina	0.0187244	0.189458	3.50371	3.22317	3.90449	4.93363	-1.02914	1.71046
OG0001377	1	8	1	5	1	55	1	48	0.979167	4	1	3	1	not HGT-Pezizomycotina	1.81271e-06	0.0193409	1.71085	1.22715	2.09828	3.03156	-0.933281	1.80441
OG0001378	1	8	1	5	1	50	0.98	53	1	4	1	3	1	not HGT-Pezizomycotina	0.000132163	1.29593e-16	0.968746	1.18705	1.55849	2.80183	-1.24334	1.61477
OG0001380	1	8	1	5	1	52	0.98	51	1	4	1	3	1	not HGT-Pezizomycotina	9.86659e-17	0.00141559	1.31154	0.735686	2.93394	3.70806	-0.774119	2.97237
OG0001382	1	8	1	5	1	49	0.96	54	0.979167	4	1	3	1	not HGT-Pezizomycotina	0.00213921	0.00975042	0.651061	0.511794	0.998531	1.41801	-0.419477	0.906214
OG0001383	1	9	1	5	1	51	1	51	1	4	1	3	1	not HGT-Pezizomycotina	0.0178793	0.135658	1.41577	0.987538	1.89285	2.46152	-0.568679	1.47399
OG0001384	1	8	1	5	1	51	1	51	1	5	1	3	1	not HGT-Pezizomycotina	0.0335889	0.0479321	0.562844	0.529146	0.687116	1.07557	-0.38845	0.546419
OG0001385	1	8	1	5	1	54	1	49	1	4	1	3	1	not HGT-Pezizomycotina	1.02616e-11	0.0017284	1.72424	1.16233	2.14315	2.83688	-0.693729	1.67455
OG0001386	1	8	1	5	1	34	0.62	71	0.958333	2	0.5	3	1	not HGT-Pezizomycotina	0.25811	0.0219138	1.39016	1.79069	2.15908	3.18427	-1.02518	1.39358
OG0001387	1	10	1	6	1	53	0.94	48	0.979167	3	0.75	3	1	not HGT-Pezizomycotina	0.000554924	0.0420056	1.0296	0.817111	1.22491	1.90481	-0.679905	1.0877
OG0001388	1	8	0.875	5	1	49	0.92	52	1	3	0.75	6	1	not HGT-Pezizomycotina	0.0185316	0.00800889	0.883609	0.988743	1.60956	2.31022	-0.700665	1.32148
OG0001389	1	8	1	5	1	54	1	48	0.979167	5	1	3	1	not HGT-Pezizomycotina	0.0218431	0.0129381	0.0896545	0.129277	0.240858	0.50539	-0.264532	0.376113
OG0001390	1	8	1	5	1	50	1	52	1	4	1	4	1	not HGT-Pezizomycotina	1.74749e-14	3.48123e-05	0.930947	0.780869	1.27612	2.50253	-1.22641	1.72166
OG0001391	1	8	1	5	1	50	1	52	1	5	1	3	1	not HGT-Pezizomycotina	0.192463	0.00365274	0.338566	0.749529	0.501118	1.27141	-0.770291	0.52188
OG0001392	1	9	1	5	1	51	1	51	0.979167	4	1	3	1	not HGT-Pezizomycotina	0.00359167	0.163959	2.17941	1.30646	3.05943	3.51652	-0.457096	2.21006
OG0001393	1	8	1	5	1	51	1	52	1	4	1	3	1	not HGT-Pezizomycotina	0.278315	0.0701137	0.238505	0.283068	0.213919	0.577601	-0.363682	0.294533
OG0001394	1	8	1	5	1	55	1	49	1	3	0.75	3	1	not HGT-Pezizomycotina	1.00819e-16	0.0382306	1.64695	0.977904	2.63972	3.52215	-0.882436	2.54425
OG0001395	1	8	1	5	1	54	1	47	0.979167	5	1	4	1	not HGT-Pezizomycotina	1.84639e-12	1.08728e-16	0.332726	0.419743	0.662509	1.22552	-0.563012	0.805778
OG0001396	1	8	1	5	1	53	1	49	1	5	1	3	1	not HGT-Pezizomycotina	2.39335e-17	0.0208403	0.295225	0.184824	1.31502	1.5699	-0.254883	1.38508
OG0001397	1	8	1	5	1	50	0.96	52	1	3	0.75	5	1	not HGT-Pezizomycotina	6.43841e-07	3.83049e-10	0.623946	0.801984	1.28184	2.27642	-0.994581	1.47444
OG0001398	1	8	1	5	1	52	1	50	0.979167	5	1	3	1	not HGT-Pezizomycotina	1.03431e-16	0.1246	1.80405	0.989822	2.37324	3.25677	-0.883523	2.26694
OG0001399	1	7	0.875	4	0.8	47	0.92	61	0.9375	2	0.5	2	0.666667	not HGT-Pezizomycotina	0.0972579	7.21244e-06	0.792593	1.13316	1.10089	2.26022	-1.15933	1.12706
OG0001400	1	8	1	6	1	50	0.88	53	0.916667	3	0.75	3	1	not HGT-Pezizomycotina	0.0766811	0.0499289	1.95451	1.36843	2.55346	3.49603	-0.942569	2.1276
OG0001401	1	16	1	6	1	48	0.96	45	0.916667	5	1	3	1	not HGT-Pezizomycotina	0.00306234	0.153773	3.2384	1.99342	3.10984	4.30718	-1.19734	2.31376
OG0001402	1	8	1	5	1	52	1	52	0.979167	3	0.75	3	1	not HGT-Pezizomycotina	0.0165505	2.97197e-06	0.815704	0.709079	1.16043	1.95817	-0.797749	1.2491
OG0001403	1	9	1	5	1	54	1	49	1	3	0.75	3	1	not HGT-Pezizomycotina	0.000461046	6.50631e-08	0.305567	0.442462	0.6224	0.994599	-0.3722	0.552138
OG0001404	1	8	1	5	1	50	1	53	1	4	1	3	1	not HGT-Pezizomycotina	0.0811288	0.00247656	0.771381	0.834991	1.01173	1.78606	-0.774331	0.951069
OG0001405	1	8	1	5	1	55	1	47	0.979167	5	1	3	1	not HGT-Pezizomycotina	0.012553	0.121741	0.473867	0.387047	0.982934	1.2619	-0.27897	0.874857
OG0001407	1	8	1	5	1	54	0.88	49	1	4	1	3	1	not HGT-Pezizomycotina	4.46747e-06	0.0270596	1.86406	1.12538	2.11275	2.70184	-0.589085	1.57645
OG0001408	1	8	1	5	1	49	0.98	54	0.958333	4	1	3	1	not HGT-Pezizomycotina	0.0515691	0.14018	1.00964	1.01082	1.00475	1.61711	-0.612351	0.606286
OG0001409	1	6	0.75	5	1	51	1	53	1	5	1	3	1	not HGT-Pezizomycotina	1.54909e-09	0.000153894	1.22995	0.622274	1.59834	2.39618	-0.797838	1.77391
OG0001410	1	8	1	5	1	50	0.98	53	1	4	1	3	1	not HGT-Pezizomycotina	0.00019829	0.00326307	1.59321	1.43654	2.29103	3.01192	-0.72089	1.57538
OG0001411	1	6	0.75	5	1	61	1	47	0.916667	4	1	0	0	not HGT-Pezizomycotina	0.436162	0.0234236	0.728343	1.4767	1.0399	2.30382	-1.26392	0.827124
OG0001412	1	8	1	5	1	51	1	52	1	4	1	3	1	not HGT-Pezizomycotina	0.0164159	0.507272	0.35432	0.140806	0.62295	0.675597	-0.052647	0.534791
OG0001413	1	8	1	5	1	51	0.98	53	0.979167	3	0.75	3	1	not HGT-Pezizomycotina	0.0100005	0.000170652	0.809321	0.663399	0.971875	1.51404	-0.54216	0.850636
OG0001414	1	8	1	5	1	53	1	50	1	4	1	3	1	not HGT-Pezizomycotina	0.0326098	6.31639e-05	0.873758	1.51088	1.45001	2.98981	-1.53979	1.47893
OG0001415	1	8	1	5	1	55	1	48	1	4	1	3	1	not HGT-Pezizomycotina	0.0735795	0.0687541	0.720571	0.665234	0.885665	1.4592	-0.573534	0.793965
OG0001416	1	7	0.875	5	1	53	0.9	52	1	3	0.75	3	1	not HGT-Pezizomycotina	0.0615984	0.00130321	1.0519	1.12317	1.42492	2.1673	-0.742378	1.04413
OG0001417	1	8	1	5	1	54	0.98	48	0.979167	5	1	3	1	not HGT-Pezizomycotina	2.83523e-06	0.000399571	1.63556	1.37771	2.48026	3.04932	-0.569057	1.6716
OG0001418	1	9	1	5	1	54	0.98	48	1	4	1	3	1	not HGT-Pezizomycotina	2.91854e-07	0.0181445	0.778104	0.589544	1.34779	2.00015	-0.652368	1.41061
OG0001419	1	8	1	5	1	50	1	50	1	7	1	3	1	not HGT-Pezizomycotina	0.00169233	0.374342	2.54493	1.59488	2.474	2.99016	-0.516157	1.39528
OG0001420	1	8	1	4	0.8	27	0.52	81	0.958333	3	0.5	0	0	not HGT-Pezizomycotina	0.239279	0.292332	2.15104	2.20121	2.67288	3.41171	-0.738833	1.2105
OG0001421	1	8	1	5	1	52	0.96	51	1	4	0.75	3	1	not HGT-Pezizomycotina	0.000762514	7.523e-17	0.673991	0.61495	1.00398	2.31547	-1.3115	1.70052
OG0001423	1	7	0.875	5	1	51	0.98	55	1	2	0.5	3	1	not HGT-Pezizomycotina	0.0268071	0.0936594	1.47749	1.29869	2.21532	2.77552	-0.5602	1.47683
OG0001424	1	8	1	5	1	52	0.96	49	0.958333	4	0.75	5	1	not HGT-Pezizomycotina	2.6212e-05	0.0569803	2.58613	2.00663	3.17549	3.95769	-0.782204	1.95106
OG0001425	1	7	0.875	5	1	51	1	52	1	5	1	3	1	not HGT-Pezizomycotina	1.52496e-07	0.363667	1.47899	0.876877	2.51171	2.84419	-0.332478	1.96731
OG0001426	1	9	1	5	1	53	1	50	1	3	0.75	3	1	not HGT-Pezizomycotina	0.0646856	4.44357e-12	0.493024	0.702628	0.657028	1.20401	-0.54698	0.501379
OG0001427	1	8	1	5	1	52	1	51	1	4	1	3	1	not HGT-Pezizomycotina	3.81311e-05	0.00108347	0.740296	0.85686	1.4185	2.10109	-0.682583	1.24423
OG0001428	1	7	0.875	5	1	52	0.96	51	0.9375	4	1	4	1	not HGT-Pezizomycotina	3.25556e-08	1.30647e-07	2.56936	1.88129	3.12567	3.85497	-0.729302	1.97368
OG0001429	1	7	0.875	5	1	44	0.86	61	0.9375	3	0.75	3	1	not HGT-Pezizomycotina	0.109999	0.280982	1.29507	1.39531	2.28732	2.45179	-0.164471	1.05648
OG0001430	1	8	1	7	1	54	0.94	49	0.979167	2	0.5	3	1	not HGT-Pezizomycotina	0.0268552	0.0286948	0.735258	0.779381	0.882519	1.36359	-0.48107	0.584207
OG0001431	1	8	1	7	1	49	0.94	51	1	5	1	3	1	not HGT-Pezizomycotina	0.0516465	0.171244	2.01544	1.20885	1.58742	2.07519	-0.487774	0.866348
OG0001432	1	8	1	5	1	48	0.94	54	0.979167	5	1	3	1	not HGT-Pezizomycotina	0.018043	0.144054	1.23971	0.995288	1.67521	2.12017	-0.444958	1.12488
OG0001433	1	8	1	5	1	51	0.98	52	1	4	1	3	1	not HGT-Pezizomycotina	0.0257944	0.0841205	1.45595	1.17656	2.66684	3.16265	-0.495811	1.98609
OG0001434	1	8	1	5	1	52	1	51	0.979167	4	0.75	3	1	not HGT-Pezizomycotina	1.01377e-16	0.0349223	1.10563	0.653421	2.16061	2.66199	-0.501386	2.00857
OG0001435	1	8	1	5	1	50	1	53	1	4	1	3	1	not HGT-Pezizomycotina	7.12445e-07	0.0870142	0.672186	0.475331	1.02175	1.54168	-0.519929	1.06635
OG0001436	1	8	1	5	1	52	1	51	1	4	1	3	1	not HGT-Pezizomycotina	4.01452e-12	1.48849e-08	0.583041	0.650261	0.967745	1.72397	-0.756228	1.07371
OG0001437	1	6	0.625	5	1	52	1	51	1	6	1	3	1	not HGT-Pezizomycotina	0.00609531	0.311006	2.49277	1.83574	4.27544	4.14356	0.131884	2.30781
OG0001438	1	8	1	5	1	51	1	51	1	4	1	4	1	not HGT-Pezizomycotina	0.0747145	0.000873508	0.482502	0.505487	0.531858	0.946852	-0.414994	0.441365
OG0001439	1	8	1	5	1	53	0.96	49	1	5	1	3	1	not HGT-Pezizomycotina	7.35699e-17	0.101711	0.215211	0.0923555	0.358221	0.571082	-0.212861	0.478726
OG0001440	1	9	1	7	1	50	0.92	47	0.9375	3	0.75	7	1	not HGT-Pezizomycotina	1.09587e-16	0.0833594	6.25638	0.812637	2.97027	3.60475	-0.634482	2.79211
OG0001441	1	8	1	5	1	50	0.96	53	1	4	1	3	1	not HGT-Pezizomycotina	0.00147188	0.0351012	0.454414	0.341558	0.965618	1.24409	-0.278477	0.902537
OG0001442	1	9	0.875	7	1	53	0.92	50	1	1	0.25	3	1	not HGT-Pezizomycotina	0.0138614	0.0112928	0.805005	0.781963	1.08091	1.75804	-0.677125	0.976075
OG0001443	1	9	1	5	1	53	0.96	49	1	4	1	3	1	not HGT-Pezizomycotina	1.15474e-16	0.00990194	1.04427	0.710532	1.96891	2.60033	-0.631421	1.8898
OG0001444	1	8	1	5	1	59	0.96	44	0.895833	4	1	3	1	not HGT-Pezizomycotina	6.2042e-08	0.000352551	1.89389	1.65988	2.91004	4.03155	-1.12151	2.37167
OG0001445	1	8	1	5	1	54	1	49	1	4	1	3	1	not HGT-Pezizomycotina	9.69163e-17	2.1348e-05	1.49769	0.804779	2.28758	3.11388	-0.826304	2.3091
OG0001446	1	8	1	8	1	51	0.98	51	1	2	0.5	3	1	not HGT-Pezizomycotina	1.38035e-08	0.184941	2.86943	0.786139	1.51543	1.97139	-0.455957	1.18525
OG0001447	1	8	1	5	1	52	1	51	1	4	1	3	1	not HGT-Pezizomycotina	0.0138342	0.00125235	1.39397	1.25781	2.63635	3.14279	-0.506439	1.88498
OG0001448	1	8	1	5	1	50	0.98	54	1	3	0.75	3	1	not HGT-Pezizomycotina	0.000515681	0.534772	1.91027	1.18753	2.62092	2.72918	-0.108259	1.54165
OG0001449	1	7	0.875	5	1	56	0.82	49	1	3	0.75	3	1	not HGT-Pezizomycotina	0.0024991	0.0105157	0.427376	0.350167	0.548573	0.814721	-0.266149	0.464554
OG0001450	1	9	1	5	1	51	1	51	0.958333	4	1	3	1	not HGT-Pezizomycotina	1.84637e-08	0.0103023	0.982823	0.891631	2.14874	2.52473	-0.375987	1.63309
OG0001452	1	8	1	5	1	55	1	48	0.979167	4	1	3	1	not HGT-Pezizomycotina	0.0188879	1.43882e-16	0.397609	0.262662	0.608532	1.02151	-0.41298	0.75885
OG0001453	1	7	0.875	5	1	55	0.98	50	0.979167	2	0.5	4	1	not HGT-Pezizomycotina	3.73864e-13	8.44194e-07	2.37003	1.40794	3.04251	4.19044	-1.14793	2.7825
OG0001454	1	8	1	5	1	56	1	50	0.979167	2	0.5	1	0.333333	not HGT-Pezizomycotina	0.0612507	0.0412633	1.67717	2.15662	2.13706	3.18574	-1.04869	1.02913
OG0001456	1	5	0.625	5	0.8	40	0.74	69	0.895833	2	0.5	1	0.333333	HGT-Bacteria	0.0352837	0.270726	2.49938	1.58292	2.66668	3.11557	-0.448894	1.53264	JCM_5958_transcript_v001_04087-R1
OG0001457	1	8	1	4	0.8	33	0.66	71	1	3	0.75	3	1	not HGT-Pezizomycotina	0.383627	0.0239884	0.435675	1.03632	0.689147	1.18864	-0.499498	0.152321
OG0001458	1	8	1	5	1	48	0.94	52	1	4	1	5	1	not HGT-Pezizomycotina	3.36902e-06	0.0289825	0.989973	0.812192	1.87448	2.23642	-0.361935	1.42422
OG0001460	1	8	1	5	1	51	1	51	1	4	1	3	1	not HGT-Pezizomycotina	2.03806e-08	3.52853e-05	1.2458	1.33426	1.66471	3.18127	-1.51656	1.84702
OG0001461	1	9	1	5	1	50	0.98	51	1	4	1	3	1	not HGT-Pezizomycotina	0.304199	0.0206261	2.12806	3.58865	2.89161	5.09265	-2.20104	1.504
OG0001462	1	8	1	5	1	51	0.98	51	1	3	0.75	4	1	not HGT-Pezizomycotina	2.208e-17	2.12384e-09	0.360855	0.185686	1.29262	1.79611	-0.503488	1.61042
OG0001463	1	8	1	5	1	49	0.98	56	1	4	1	0	0	not HGT-Pezizomycotina	0.000337799	0.19247	2.00359	0.949626	2.55032	3.01364	-0.46332	2.06401
OG0001464	1	8	1	5	1	55	1	47	0.979167	4	1	3	1	not HGT-Pezizomycotina	6.22746e-17	0.000984601	1.34648	0.857332	2.51528	2.98337	-0.468098	2.12604
OG0001465	2	10	1	5	1	50	1	53	0.979167	3	0.75	1	0.333333	not HGT-Pezizomycotina	0.0143523	0.144406	0.634753	0.425096	1.15276	1.47841	-0.325646	1.05331
OG0001466	1	7	0.875	5	1	44	0.88	63	0.979167	1	0.25	2	0.666667	not HGT-Pezizomycotina	0.306821	0.00369597	1.82994	2.9859	2.31299	3.95143	-1.63844	0.965532
OG0001467	1	8	1	5	1	49	0.96	52	0.979167	5	1	3	1	not HGT-Pezizomycotina	0.040668	0.0148431	1.99563	1.84969	2.88403	3.60659	-0.722561	1.7569
OG0001468	1	8	1	5	1	51	1	51	1	4	1	3	1	not HGT-Pezizomycotina	0.0651037	0.00497244	0.186055	0.198003	0.224005	0.337945	-0.11394	0.139942
OG0001469	1	8	1	7	1	52	1	48	1	4	1	3	1	not HGT-Pezizomycotina	1.07855e-05	0.0258756	1.45359	0.74944	1.9356	2.41132	-0.475717	1.66188
OG0001470	1	7	0.875	5	1	53	0.96	50	1	3	0.75	4	1	not HGT-Pezizomycotina	0.00887098	1.36457e-16	1.31151	1.22531	1.83223	3.49761	-1.66538	2.2723
OG0001471	1	8	1	5	1	48	0.96	54	0.979167	4	0.75	3	1	not HGT-Pezizomycotina	0.00444993	0.207739	2.27028	1.6236	2.64743	3.34201	-0.694582	1.71841
OG0001472	1	8	1	5	1	47	0.92	50	0.979167	4	0.75	8	1	not HGT-Pezizomycotina	0.000699674	0.708487	2.19173	1.56706	3.36712	3.28457	0.082551	1.71751
OG0001473	1	8	1	5	1	53	1	49	1	4	1	3	1	not HGT-Pezizomycotina	0.118322	0.00722197	0.30533	0.417697	0.407006	0.739541	-0.332535	0.321843
OG0001474	1	8	1	5	1	51	1	51	1	4	1	3	1	not HGT-Pezizomycotina	0.167738	5.56088e-05	0.239612	0.887585	0.399992	1.66261	-1.26262	0.775029
OG0001475	1	8	1	5	1	49	0.94	52	1	4	1	4	1	not HGT-Pezizomycotina	4.92676e-11	0.279017	3.62165	1.89158	4.28346	4.53698	-0.253524	2.6454
OG0001476	1	7	0.875	6	1	53	0.98	49	1	4	0.75	3	1	not HGT-Pezizomycotina	5.22674e-09	0.112234	1.22641	0.69968	1.77182	2.16405	-0.392229	1.46437
OG0001477	1	8	1	5	1	50	1	52	1	4	1	3	1	not HGT-Pezizomycotina	0.00646137	0.219511	1.76322	1.04797	2.56275	3.05627	-0.493522	2.00829
OG0001478	1	8	1	5	1	54	1	50	1	3	0.75	2	0.666667	not HGT-Pezizomycotina	0.00524274	0.294823	2.58234	1.66352	3.02592	3.47832	-0.452398	1.81481
OG0001479	1	8	1	5	1	53	1	48	1	5	1	3	1	not HGT-Pezizomycotina	3.69327e-10	0.0142945	1.15924	0.864007	1.51666	2.24654	-0.72988	1.38254
OG0001480	1	7	0.875	5	1	50	1	54	0.9375	3	0.75	3	1	not HGT-Pezizomycotina	0.0257202	0.0319558	0.92679	1.36498	1.74898	2.75926	-1.01028	1.39427
OG0001481	1	8	1	4	0.8	44	0.88	58	1	5	0.75	3	0.666667	not HGT-Pezizomycotina	0.140915	0.0573252	2.0015	2.0823	2.46822	3.25469	-0.786471	1.17239
OG0001482	1	9	1	5	1	51	0.98	50	1	4	1	3	1	not HGT-Pezizomycotina	0.000177681	0.0524404	2.26343	1.84944	3.26464	4.09463	-0.829983	2.24519
OG0001483	1	8	1	5	1	54	1	47	0.979167	5	1	3	1	not HGT-Pezizomycotina	0.0307417	0.360371	0.319236	0.169123	0.27199	0.451502	-0.179512	0.28238
OG0001484	1	8	1	5	1	49	0.98	53	0.979167	4	1	3	1	not HGT-Pezizomycotina	3.51678e-07	0.00350646	1.3724	0.940655	1.98915	3.00058	-1.01143	2.05993
OG0001485	1	8	1	5	1	54	0.96	49	1	3	0.75	3	1	not HGT-Pezizomycotina	8.20361e-07	5.67886e-05	0.760982	1.01963	1.51927	2.5016	-0.982327	1.48197
OG0001486	1	8	1	5	1	49	0.94	52	0.958333	4	1	4	1	not HGT-Pezizomycotina	0.000864871	0.0282832	2.02133	1.53817	2.54426	3.27619	-0.731935	1.73802
OG0001487	1	8	1	5	1	52	1	50	1	4	1	3	1	not HGT-Pezizomycotina	0.0204061	0.00864248	2.11008	2.18252	2.64397	3.82638	-1.18241	1.64386
OG0001488	1	7	0.875	5	1	51	1	52	1	4	1	3	1	not HGT-Pezizomycotina	0.0328021	0.0158723	0.764531	0.481313	1.02673	1.95252	-0.925794	1.47121
OG0001489	1	8	1	5	1	54	1	48	1	4	1	3	1	not HGT-Pezizomycotina	9.30411e-17	0.0047258	1.60588	0.842573	2.27041	3.62771	-1.35731	2.78514
OG0001490	1	9	1	4	0.8	51	0.98	50	1	5	1	3	1	not HGT-Pezizomycotina	0.0247962	0.0163271	2.313	2.27131	2.96789	4.26464	-1.29676	1.99334
OG0001491	2	10	1	5	1	51	1	50	0.979167	3	0.75	3	1	not HGT-Pezizomycotina	9.6262e-17	0.0638127	0.745235	0.830129	1.68492	1.95295	-0.26803	1.12283
OG0001492	1	8	1	5	1	53	1	49	1	4	1	3	1	not HGT-Pezizomycotina	0.000814377	0.00194777	1.55978	1.75941	2.5449	4.01312	-1.46822	2.25371
OG0001494	1	8	1	6	1	52	1	48	0.979167	5	1	3	1	not HGT-Pezizomycotina	1.96692e-05	0.148189	2.229	1.68776	2.37213	3.63401	-1.26188	1.94625
OG0001495	2	10	1	5	1	51	1	49	1	4	1	3	1	not HGT-Pezizomycotina	7.81999e-10	0.0262537	0.479347	0.474825	1.04856	1.36651	-0.317943	0.891682
OG0001496	1	8	1	5	1	51	1	51	1	4	1	3	1	not HGT-Pezizomycotina	4.05083e-06	0.381774	0.729121	0.488094	1.09784	1.14052	-0.042672	0.652422
OG0001497	1	8	1	5	1	53	0.98	49	1	4	1	3	1	not HGT-Pezizomycotina	0.168668	0.0229438	1.14471	1.16219	1.15227	1.77314	-0.62088	0.610953
OG0001498	1	8	1	6	1	53	0.94	48	0.979167	3	0.75	4	0.666667	not HGT-Pezizomycotina	0.0980826	0.0260265	2.10188	3.22612	2.88028	4.79478	-1.9145	1.56866
OG0001499	1	7	0.875	5	1	55	0.94	48	0.979167	2	0.5	5	1	not HGT-Pezizomycotina	0.00101441	0.0271153	2.38854	1.64476	2.33996	3.55174	-1.21179	1.90698
OG0001500	1	7	0.875	5	1	57	0.94	47	0.958333	2	0.5	4	1	not HGT-Pezizomycotina	1.6221e-10	0.000188192	0.990454	1.06933	2.51517	3.30556	-0.790388	2.23622
OG0001501	1	8	1	7	1	53	1	49	1	4	1	1	0.333333	not HGT-Pezizomycotina	1.02121e-16	0.0440207	1.26924	0.587471	1.5047	2.00363	-0.498928	1.41616
OG0001502	1	8	1	5	1	50	1	50	0.979167	6	1	3	1	not HGT-Pezizomycotina	0.254676	0.00350171	1.38876	2.44828	1.70275	3.79578	-2.09302	1.34749
OG0001503	1	10	1	5	1	51	1	50	1	3	0.75	3	1	not HGT-Pezizomycotina	1.01728e-16	0.07561	1.40721	1.06099	3.24642	3.77451	-0.528097	2.71352
OG0001505	1	8	1	5	1	52	1	49	1	5	1	3	1	not HGT-Pezizomycotina	0.0318868	0.000934536	1.22584	1.63995	1.52266	3.19232	-1.66967	1.55237
OG0001506	1	8	1	5	1	50	0.96	47	0.979167	7	1	5	1	not HGT-Pezizomycotina	0.00652659	3.04664e-13	0.957233	1.21019	1.03258	2.32125	-1.28867	1.11105
OG0001507	1	7	0.875	5	1	53	0.98	50	1	4	1	3	1	not HGT-Pezizomycotina	0.000103541	0.142981	2.24974	1.63459	2.99937	3.55696	-0.557585	1.92236
OG0001508	1	8	1	5	1	53	1	49	0.979167	4	1	3	1	not HGT-Pezizomycotina	0.0140055	7.2185e-05	1.1833	1.20822	1.56799	2.71778	-1.14979	1.50957
OG0001509	1	8	1	6	1	52	1	48	1	5	1	3	1	not HGT-Pezizomycotina	1.87493e-05	9.62727e-16	0.462156	0.457503	0.602606	1.30586	-0.703253	0.848356
OG0001510	1	8	1	5	1	50	1	52	1	4	1	3	1	not HGT-Pezizomycotina	0.0422223	0.000411653	0.630547	0.961544	0.843908	1.76684	-0.922934	0.805298
OG0001511	1	8	1	5	1	52	1	50	1	4	1	3	1	not HGT-Pezizomycotina	0.0288498	0.217682	1.06162	0.89347	1.44537	1.75624	-0.31087	0.862768
OG0001512	1	7	0.875	9	1	52	1	48	1	3	0.75	3	1	not HGT-Pezizomycotina	1.49258e-06	0.203515	2.20117	1.03449	1.96922	2.17743	-0.20821	1.14294
OG0001513	1	7	0.875	5	1	53	1	47	0.958333	7	1	3	1	not HGT-Pezizomycotina	0.119134	0.0135802	0.784753	0.812431	0.597103	1.30107	-0.703968	0.48864
OG0001514	1	8	1	5	1	51	1	51	1	4	1	3	1	not HGT-Pezizomycotina	2.15992e-10	2.91637e-12	0.991914	0.844561	1.17343	2.50617	-1.33274	1.66161
OG0001516	1	9	1	5	1	52	1	49	1	4	1	3	1	not HGT-Pezizomycotina	0.212024	0.00311521	0.601278	1.24156	1.03393	1.69802	-0.664089	0.456456
OG0001517	1	8	1	5	1	55	0.98	48	0.979167	3	0.75	3	1	not HGT-Pezizomycotina	1.506e-12	4.00997e-06	0.899686	0.908923	1.82454	2.64717	-0.822633	1.73825
OG0001518	1	8	1	5	1	53	1	49	1	4	0.75	3	1	not HGT-Pezizomycotina	0.000547092	0.00018914	1.34953	1.02485	1.86648	2.91713	-1.05064	1.89227
OG0001519	1	8	1	5	1	44	0.88	55	0.979167	4	1	6	1	not HGT-Pezizomycotina	0.00681939	0.00517074	1.87953	1.58177	2.49285	3.11313	-0.620272	1.53135
OG0001520	1	8	1	5	1	51	1	51	1	3	0.75	4	1	not HGT-Pezizomycotina	0.0137269	0.0323771	1.04467	0.847476	1.29538	1.65304	-0.357665	0.805566
OG0001521	1	7	0.875	5	1	54	0.96	49	1	4	1	3	1	not HGT-Pezizomycotina	1.5659e-05	0.0920709	3.01697	2.4609	3.46551	4.5903	-1.1248	2.1294
OG0001522	1	7	0.875	5	1	54	1	50	1	3	0.75	3	1	not HGT-Pezizomycotina	3.22048e-15	0.00225352	1.67347	0.997007	2.06747	2.60626	-0.538789	1.60925
OG0001523	1	8	1	5	1	54	0.94	50	0.979167	1	0.25	4	1	not HGT-Pezizomycotina	0.000435068	0.0483658	0.719666	0.607486	1.26688	1.58513	-0.318252	0.977643
OG0001524	1	8	1	5	1	53	0.98	48	0.979167	5	1	3	1	not HGT-Pezizomycotina	0.000165891	0.0383421	0.432493	0.354519	0.77439	1.19409	-0.419697	0.839568
OG0001525	1	8	1	5	1	54	1	47	0.9375	5	1	3	1	not HGT-Pezizomycotina	0.00182019	0.0200711	2.03736	1.86779	2.85756	3.52706	-0.669503	1.65927
OG0001526	1	8	1	5	1	53	1	49	0.979167	4	1	3	1	not HGT-Pezizomycotina	4.33076e-16	2.21185e-08	0.761347	0.615777	1.1846	1.82819	-0.643585	1.21241
OG0001527	1	8	1	5	1	50	1	51	0.979167	4	1	3	1	not HGT-Pezizomycotina	0.100382	0.00155072	1.75057	2.17794	2.40112	3.78871	-1.3876	1.61077
OG0001528	1	8	1	5	1	50	1	51	1	4	1	3	1	not HGT-Pezizomycotina	0.000964043	0.0017717	0.383272	0.335457	0.536659	0.874984	-0.338325	0.539527
OG0001529	1	7	0.875	6	0.8	41	0.82	57	0.979167	4	0.75	6	1	not HGT-Pezizomycotina	0.0657452	0.000170079	2.15383	2.95194	1.99201	5.12998	-3.13797	2.17804
OG0001530	1	9	1	5	1	55	1	45	0.9375	4	1	3	1	not HGT-Pezizomycotina	0.021582	5.68532e-06	0.329482	0.674519	0.669308	1.25215	-0.582844	0.577633
OG0001531	1	8	1	5	1	50	0.92	51	0.979167	4	1	3	1	not HGT-Pezizomycotina	0.106356	0.0140988	0.405328	0.585557	0.577656	1.01786	-0.440205	0.432304
OG0001532	1	8	1	6	1	53	0.98	47	0.958333	4	1	3	1	not HGT-Pezizomycotina	3.44109e-14	0.178947	1.43073	1.11145	2.47835	2.7257	-0.247348	1.61425
OG0001533	1	8	1	5	1	54	0.96	46	0.958333	5	1	3	1	not HGT-Pezizomycotina	1.29915e-06	8.94112e-17	1.30125	1.30254	1.65563	2.96309	-1.30746	1.66055
OG0001534	1	8	1	5	1	51	0.98	50	1	4	1	3	1	not HGT-Pezizomycotina	7.39974e-17	0.000211837	0.758201	0.368112	1.48342	1.87566	-0.392233	1.50755
OG0001535	1	8	1	5	1	52	1	49	1	4	1	3	1	not HGT-Pezizomycotina	0.00518051	0.000979342	0.965251	0.595856	1.66779	2.29773	-0.629937	1.70188
OG0001537	1	8	1	5	1	50	0.98	48	0.979167	6	1	4	1	not HGT-Pezizomycotina	8.95709e-07	4.77604e-06	1.30105	1.03813	1.72076	2.5819	-0.861144	1.54377
OG0001538	1	9	1	5	1	51	1	49	1	4	1	3	1	not HGT-Pezizomycotina	0.00049091	0.00236188	1.73657	1.89876	2.10493	3.51534	-1.41041	1.61659
OG0001539	1	8	1	5	1	50	1	51	1	4	1	3	1	not HGT-Pezizomycotina	1.09121e-14	7.68187e-17	0.349991	0.373591	0.547495	1.30449	-0.756993	0.930897
OG0001540	1	8	1	5	1	50	1	51	1	4	1	3	1	not HGT-Pezizomycotina	5.85333e-05	0.0595663	1.61675	1.25296	1.93389	2.65109	-0.717191	1.39813
OG0001541	1	10	1	5	1	51	0.96	49	1	3	0.75	3	1	not HGT-Pezizomycotina	1.062e-16	0.000184504	1.91948	1.26799	2.6393	3.6407	-1.0014	2.37271
OG0001542	1	7	0.875	5	1	48	0.96	54	0.979167	4	1	3	1	not HGT-Pezizomycotina	0.0436351	6.6095e-06	0.422849	0.647608	0.842829	1.34007	-0.497243	0.692464
OG0001543	1	8	1	5	1	51	1	50	1	4	1	3	1	not HGT-Pezizomycotina	0.0182087	2.28266e-07	1.30849	1.7646	2.01785	3.53064	-1.51279	1.76604
OG0001544	1	8	1	6	1	52	1	48	0.979167	4	1	3	1	not HGT-Pezizomycotina	0.0419407	0.0650762	1.06482	1.20291	1.41037	2.28201	-0.871635	1.0791
OG0001545	1	8	1	4	0.8	52	0.96	49	1	5	0.75	3	1	not HGT-Pezizomycotina	0.232932	0.200242	0.427994	0.632865	0.670296	0.967515	-0.297219	0.33465
OG0001546	1	8	1	5	1	52	1	49	0.979167	4	1	3	1	not HGT-Pezizomycotina	1.08725e-16	0.0100851	1.3142	0.719638	1.78319	2.42227	-0.639088	1.70264
OG0001547	1	8	1	5	1	56	0.96	45	0.895833	4	1	3	1	not HGT-Pezizomycotina	0.065812	0.0260291	1.37995	1.43961	1.04537	2.11074	-1.06536	0.671128
OG0001548	1	8	1	5	1	53	1	48	0.958333	4	1	3	1	not HGT-Pezizomycotina	0.00313728	0.00733568	1.08521	1.2444	1.98423	2.65875	-0.674518	1.41435
OG0001549	1	8	1	5	1	52	1	48	1	4	0.75	4	1	not HGT-Pezizomycotina	1.01169e-05	1.64391e-05	1.74129	1.51394	2.64559	3.54673	-0.901137	2.03278
OG0001550	1	8	1	5	1	51	1	50	1	4	1	3	1	not HGT-Pezizomycotina	0.0297894	0.0120837	0.274442	0.37285	0.688281	0.975728	-0.287447	0.602878
OG0001551	1	8	1	5	1	53	1	48	0.979167	4	1	3	1	not HGT-Pezizomycotina	2.01926e-05	1.89216e-10	1.33994	2.02155	2.35283	3.57247	-1.21965	1.55093
OG0001552	1	8	1	5	1	52	1	48	0.979167	4	0.75	4	1	not HGT-Pezizomycotina	0.000538832	6.53523e-06	1.83401	1.61511	2.56922	3.64481	-1.07559	2.0297
OG0001553	1	8	1	5	1	51	1	50	1	4	1	3	1	not HGT-Pezizomycotina	0.00467338	0.00284422	0.564585	0.706305	1.13894	1.63208	-0.493147	0.925778
OG0001554	1	8	1	5	1	51	1	50	1	4	1	3	1	not HGT-Pezizomycotina	0.00302587	3.79788e-05	1.93557	1.70076	2.60908	4.00883	-1.39975	2.30807
OG0001555	2	11	0.875	5	0.8	48	0.96	49	0.979167	4	1	4	1	not HGT-Pezizomycotina	7.79749e-17	0.134926	1.69423	1.00956	3.84485	4.1872	-0.342348	3.17765
OG0001556	1	10	1	5	1	51	1	49	1	3	0.75	3	1	not HGT-Pezizomycotina	8.09041e-17	0.000195055	0.558195	0.519042	1.67033	2.40194	-0.731602	1.88289
OG0001558	1	7	0.875	5	1	51	1	51	1	4	1	3	1	not HGT-Pezizomycotina	0.0222622	1.83209e-16	1.06481	1.73976	1.23187	2.85801	-1.62614	1.11826
OG0001559	1	8	1	5	1	51	1	50	1	4	1	3	1	not HGT-Pezizomycotina	0.0726568	8.04548e-09	0.624517	1.18413	0.753295	1.73694	-0.983643	0.552805
OG0001561	1	7	0.875	5	1	53	1	49	1	4	1	3	1	not HGT-Pezizomycotina	0.000190813	0.0126269	2.77519	2.04372	3.02963	4.93696	-1.90733	2.89324
OG0001562	1	9	1	5	1	52	0.98	50	1	2	0.5	3	1	not HGT-Pezizomycotina	0.000194331	0.0141715	1.24512	1.12358	1.97138	2.78578	-0.814405	1.6622
OG0001563	1	8	1	5	1	53	1	49	1	3	0.75	3	1	not HGT-Pezizomycotina	2.84184e-14	5.15279e-10	0.447688	0.437259	0.626522	1.26019	-0.633667	0.82293
OG0001564	1	7	0.875	5	1	52	1	51	0.979167	3	0.75	3	1	not HGT-Pezizomycotina	0.00239694	5.04763e-07	1.32677	1.49859	2.07139	3.04749	-0.9761	1.5489
OG0001565	1	8	1	6	1	53	0.92	47	0.979167	4	0.75	3	1	not HGT-Pezizomycotina	0.000351753	0.141328	2.03215	1.4288	2.09462	3.00704	-0.912423	1.57824
OG0001566	1	8	1	5	1	51	1	50	1	4	1	3	1	not HGT-Pezizomycotina	5.21886e-06	0.0154975	1.78997	1.3377	2.51756	3.48737	-0.969807	2.14967
OG0001567	1	7	0.875	5	1	54	0.98	48	1	4	1	3	1	not HGT-Pezizomycotina	2.64743e-13	6.98863e-07	0.265015	0.244985	0.510418	1.19297	-0.682547	0.94798
OG0001568	1	8	1	5	1	52	1	48	1	4	1	4	1	not HGT-Pezizomycotina	1.63484e-07	0.0994276	2.26423	1.50889	2.68822	3.48331	-0.79509	1.97442
OG0001569	1	13	1	5	1	49	0.96	47	0.958333	4	1	3	1	not HGT-Pezizomycotina	1.25696e-16	0.0167101	1.6443	0.881948	2.88624	3.40324	-0.516992	2.52129
OG0001570	1	8	1	5	1	51	1	49	1	5	1	3	1	not HGT-Pezizomycotina	0.108852	0.000209718	0.799826	1.91784	1.46862	2.7376	-1.26898	0.819757
OG0001571	1	8	1	5	1	53	1	47	0.979167	5	1	3	1	not HGT-Pezizomycotina	0.00549756	0.0261547	0.178965	0.204501	0.382618	0.685974	-0.303356	0.481473
OG0001572	1	8	1	6	1	50	1	50	1	4	1	3	1	not HGT-Pezizomycotina	0.118334	0.108632	0.44042	0.680426	0.810886	1.31572	-0.504834	0.635294
OG0001573	1	9	1	5	1	51	1	49	1	4	1	3	1	not HGT-Pezizomycotina	0.000400022	0.0277623	1.00005	0.855626	1.31	2.26114	-0.95114	1.40551
OG0001574	1	8	1	5	1	51	1	47	0.9375	5	1	5	1	not HGT-Pezizomycotina	0.000184246	7.67661e-07	1.26987	0.981804	1.62298	2.49444	-0.87146	1.51264
OG0001575	1	8	1	5	1	50	1	51	0.979167	4	1	3	1	not HGT-Pezizomycotina	0.0699226	3.43979e-07	0.376076	0.774498	0.590751	1.36723	-0.776479	0.592732
OG0001576	1	8	1	5	1	48	0.94	53	0.958333	4	1	3	1	not HGT-Pezizomycotina	0.137338	0.40922	0.811889	0.721816	1.03886	1.13997	-0.101109	0.418151
OG0001577	1	9	1	5	1	52	1	48	1	4	1	3	1	not HGT-Pezizomycotina	4.15359e-10	0.0118374	1.23778	0.932713	1.92917	3.05002	-1.12085	2.11731
OG0001578	1	8	1	5	1	51	0.96	48	1	5	1	4	1	not HGT-Pezizomycotina	0.214869	0.00474788	1.15523	1.58031	1.57622	2.4081	-0.831878	0.827798
OG0001579	1	8	1	5	1	55	0.94	47	0.979167	4	1	2	0.666667	not HGT-Pezizomycotina	4.45979e-08	0.0698696	2.68815	1.65805	3.10377	4.13769	-1.03392	2.47964
OG0001580	1	8	1	4	0.8	53	1	48	1	5	1	3	1	not HGT-Pezizomycotina	0.00107977	3.67121e-07	0.704525	1.23743	1.52879	2.69846	-1.16967	1.46103
OG0001581	1	8	1	6	1	52	1	48	1	4	1	3	1	not HGT-Pezizomycotina	8.12143e-05	0.00912569	0.779708	0.758191	0.891147	1.74658	-0.85543	0.988386
OG0001582	1	8	1	5	1	51	1	49	0.979167	5	1	3	1	not HGT-Pezizomycotina	2.90986e-05	0.000453876	1.27889	1.09661	2.38348	3.41467	-1.03119	2.31807
OG0001583	1	9	1	5	1	50	1	51	0.979167	3	0.75	3	1	not HGT-Pezizomycotina	0.0646768	0.0103394	0.772894	0.877774	0.995547	1.54867	-0.553122	0.670894
OG0001584	1	8	1	5	1	52	1	49	1	4	1	3	1	not HGT-Pezizomycotina	0.000239571	2.99137e-08	0.534015	0.545228	0.940472	1.75328	-0.812813	1.20806
OG0001585	1	7	0.875	6	1	51	1	50	1	4	1	3	1	not HGT-Pezizomycotina	0.00135797	0.00422315	1.01147	0.672892	1.12582	1.87026	-0.744445	1.19737
OG0001586	1	8	1	5	1	50	1	51	1	4	1	3	1	not HGT-Pezizomycotina	0.0014816	0.000892896	0.181392	0.257411	0.33509	0.643158	-0.308068	0.385747
OG0001587	1	8	1	5	1	51	1	50	0.979167	4	1	3	1	not HGT-Pezizomycotina	0.0105487	3.11614e-07	0.846784	1.1354	1.04804	2.49245	-1.44441	1.35705
OG0001588	1	8	1	8	1	50	1	48	0.979167	4	1	3	1	not HGT-Pezizomycotina	4.89683e-10	0.220456	1.49877	0.824541	1.99304	2.30446	-0.311421	1.47992
OG0001589	1	8	1	5	1	53	0.96	48	0.979167	5	1	2	0.666667	not HGT-Pezizomycotina	0.00140566	0.0136696	0.317949	0.191476	0.453862	0.617298	-0.163436	0.425822
OG0001590	1	8	1	5	1	53	0.92	49	0.979167	3	0.75	3	1	not HGT-Pezizomycotina	0.000140433	0.000797672	2.36156	1.85124	3.2065	5.01424	-1.80773	3.16299
OG0001591	1	8	1	5	1	53	1	48	1	4	1	3	1	not HGT-Pezizomycotina	0.0146607	0.0321802	0.433862	0.317498	0.745582	1.11461	-0.369032	0.797116
OG0001592	1	8	1	6	1	50	1	50	1	4	1	3	1	not HGT-Pezizomycotina	0.0658796	0.0281752	1.38809	1.76569	1.6328	2.55638	-0.923586	0.790696
OG0001593	1	8	1	5	1	51	1	49	0.979167	5	1	3	1	not HGT-Pezizomycotina	0.0145851	5.52685e-06	0.42029	0.646255	0.57501	1.42971	-0.854702	0.783457
OG0001594	1	8	1	5	1	51	1	49	1	4	1	4	1	not HGT-Pezizomycotina	0.00971374	0.000655397	1.10713	1.062	1.38356	2.39852	-1.01497	1.33653
OG0001595	1	8	1	5	1	53	1	48	1	4	1	3	1	not HGT-Pezizomycotina	5.78526e-14	0.00279715	1.60516	1.04502	2.17468	2.96746	-0.792789	1.92245
OG0001596	1	7	0.875	5	1	51	1	52	0.979167	3	0.75	3	1	not HGT-Pezizomycotina	3.11854e-08	0.00031209	1.15506	0.840335	1.91651	2.52328	-0.606769	1.68294
OG0001597	1	7	0.875	5	1	52	0.98	50	1	4	1	3	1	not HGT-Pezizomycotina	1.41222e-16	0.127289	1.76669	0.866916	2.86825	3.49129	-0.623044	2.62438
OG0001598	1	8	1	5	1	53	0.8	47	0.979167	4	1	4	1	not HGT-Pezizomycotina	0.0200602	0.000890008	0.638397	0.893122	1.14937	2.13328	-0.983908	1.24016
OG0001599	1	9	1	6	1	51	0.98	48	1	4	1	3	1	not HGT-Pezizomycotina	1.49408e-09	2.42814e-05	1.77209	1.3499	2.54153	3.48831	-0.946788	2.13841
OG0001600	1	8	1	5	1	48	0.88	55	0.958333	2	0.5	3	1	not HGT-Pezizomycotina	0.0284055	0.000100095	1.10954	0.929701	1.12474	1.77425	-0.649504	0.844546
OG0001601	1	8	1	5	1	50	1	51	1	4	1	3	1	not HGT-Pezizomycotina	6.79663e-17	0.284341	0.974612	0.341521	2.32293	2.53391	-0.210977	2.19239
OG0001602	1	9	1	5	1	51	0.98	49	1	4	1	3	1	not HGT-Pezizomycotina	1.42999e-16	1.00583e-16	1.58092	1.5992	2.05303	4.7912	-2.73817	3.192
OG0001603	1	7	0.875	6	1	52	0.98	49	1	4	1	3	1	not HGT-Pezizomycotina	4.84988e-10	0.232002	1.3746	0.726635	1.8961	2.12725	-0.231151	1.40061
OG0001604	1	8	1	7	1	46	0.92	53	1	4	1	3	1	not HGT-Pezizomycotina	5.54557e-08	0.455673	2.38083	1.54341	4.07596	4.24581	-0.169851	2.70239
OG0001605	1	8	1	5	1	53	1	47	0.979167	5	1	3	1	not HGT-Pezizomycotina	0.000483993	0.000110456	1.34828	1.47394	1.63181	3.66445	-2.03264	2.19052
OG0001606	1	8	1	5	1	51	1	51	1	3	0.75	3	1	not HGT-Pezizomycotina	2.16673e-08	0.0140393	1.23058	1.40992	2.54845	3.4535	-0.905044	2.04358
OG0001607	1	8	1	5	1	49	0.98	51	1	5	1	3	1	not HGT-Pezizomycotina	8.64407e-17	0.00313813	1.17836	0.818589	2.21806	3.24143	-1.02337	2.42284
OG0001608	1	8	1	5	1	52	1	50	1	3	0.75	3	1	not HGT-Pezizomycotina	1.60057e-14	0.121914	0.989394	0.346595	1.17175	1.41998	-0.248236	1.07339
OG0001609	1	8	1	5	1	52	1	49	1	4	1	3	1	not HGT-Pezizomycotina	1.7777e-05	3.41002e-12	0.589823	0.467023	0.83606	1.61862	-0.782564	1.1516
OG0001610	1	7	0.875	5	1	51	0.66	53	0.979167	2	0.5	3	1	not HGT-Pezizomycotina	0.0103166	0.181683	2.3145	1.38121	3.13005	3.62626	-0.496213	2.24505
OG0001611	1	8	1	5	1	53	1	48	0.958333	4	1	3	1	not HGT-Pezizomycotina	0.103378	1.19859e-05	1.44493	2.35633	2.04133	3.16162	-1.12029	0.805295
OG0001612	1	8	1	4	0.8	51	0.98	53	1	3	0.75	2	0.666667	not HGT-Pezizomycotina	1.10142e-16	0.211427	3.06749	1.74078	3.28639	4.68111	-1.39473	2.94033
OG0001613	1	6	0.75	5	1	53	1	50	1	4	1	3	1	not HGT-Pezizomycotina	0.0134783	0.0366745	1.02563	1.12045	1.3187	2.18758	-0.868877	1.06713
OG0001615	2	9	1	5	1	79	0.96	26	0.458333	2	0.5	0	0	not HGT-Pezizomycotina	0.0177319	0.00274208	1.16122	1.57148	1.96681	3.15729	-1.19048	1.58581
OG0001616	1	9	1	5	1	49	0.98	51	1	3	0.75	3	1	not HGT-Pezizomycotina	0.0152692	0.0229587	1.4011	1.23212	2.69951	3.05829	-0.358776	1.82617
OG0001617	1	8	1	5	1	50	1	50	1	4	1	3	1	not HGT-Pezizomycotina	0.0217764	2.40696e-06	1.22419	1.33641	1.31254	2.5891	-1.27656	1.2527
OG0001618	1	7	0.875	5	1	51	1	50	1	4	1	3	1	not HGT-Pezizomycotina	3.82136e-12	1.08379e-06	1.43442	1.09477	1.98392	2.8777	-0.89378	1.78293
OG0001619	1	8	1	5	1	55	1	44	0.916667	5	1	3	1	not HGT-Pezizomycotina	0.000411216	0.000172903	0.438084	0.356689	0.675392	1.35328	-0.677886	0.996589
OG0001620	1	8	1	5	1	52	0.98	49	1	3	0.75	3	1	not HGT-Pezizomycotina	3.71483e-05	3.79216e-07	1.348	1.15424	1.56711	2.74066	-1.17355	1.58642
OG0001621	1	8	1	5	1	50	0.98	49	1	5	1	3	1	not HGT-Pezizomycotina	1.23162e-16	0.00516269	1.35797	0.873376	2.20713	3.26026	-1.05313	2.38689
OG0001622	1	9	1	5	1	50	1	49	1	4	1	3	1	not HGT-Pezizomycotina	0.0112707	1.239e-05	0.322321	0.450187	0.561767	1.33181	-0.770043	0.881623
OG0001623	1	8	1	5	1	46	0.92	54	0.916667	3	0.75	4	1	not HGT-Pezizomycotina	0.0699355	0.0420982	1.40051	2.03705	2.22544	3.40239	-1.17695	1.36534
OG0001624	1	8	1	5	1	52	1	49	1	2	0.5	4	1	not HGT-Pezizomycotina	0.0134298	0.00734813	1.68562	1.24433	2.52673	3.34222	-0.815488	2.09789
OG0001625	1	8	0.875	5	1	50	0.96	48	1	6	1	3	1	not HGT-Pezizomycotina	0.291345	0.0588037	0.552898	1.78098	1.41791	2.74024	-1.32233	0.959262
OG0001626	1	8	1	5	1	50	1	50	1	4	1	3	1	not HGT-Pezizomycotina	8.01667e-17	0.189437	1.85899	0.737233	1.84751	2.51159	-0.664087	1.77436
OG0001628	1	8	1	5	1	50	0.96	49	1	5	1	3	1	not HGT-Pezizomycotina	0.0127732	0.0660768	1.80086	1.9044	2.78165	3.27314	-0.491486	1.36873
OG0001629	1	8	1	5	1	51	0.98	48	0.979167	5	1	3	1	not HGT-Pezizomycotina	0.000762986	0.00109323	0.410765	0.398049	0.512531	1.18698	-0.67445	0.788932
OG0001630	1	8	1	5	1	50	0.98	50	1	4	1	3	1	not HGT-Pezizomycotina	1.01737e-16	5.11029e-05	1.33278	0.973087	2.63769	3.53981	-0.902112	2.56672
OG0001631	1	8	1	5	1	51	0.98	49	1	4	1	3	1	not HGT-Pezizomycotina	1.02591e-07	0.00655389	1.35305	1.31605	1.71541	2.936	-1.22058	1.61994
OG0001632	1	8	1	5	1	52	1	48	1	4	1	3	1	not HGT-Pezizomycotina	0.008777	0.00073727	0.996028	1.13367	1.34463	2.97271	-1.62809	1.83905
OG0001633	1	8	1	5	1	51	0.98	48	1	4	1	4	1	not HGT-Pezizomycotina	3.78534e-13	0.00395296	1.7165	1.39068	3.16298	3.75707	-0.594088	2.36639
OG0001634	1	8	1	5	1	52	1	49	0.979167	3	0.75	3	1	not HGT-Pezizomycotina	1.83494e-05	0.000601231	0.973005	1.10529	1.41981	2.2449	-0.825094	1.13961
OG0001635	1	7	0.875	5	1	49	0.92	51	1	5	1	3	1	not HGT-Pezizomycotina	0.0146941	0.0641265	2.56421	2.19909	3.72006	4.84619	-1.12613	2.6471
OG0001636	1	8	1	5	1	52	0.96	48	1	4	1	3	1	not HGT-Pezizomycotina	9.97776e-17	0.0907345	1.42801	0.720475	3.10106	3.25002	-0.14896	2.52954
OG0001637	1	8	1	5	1	48	0.96	52	1	4	1	3	1	not HGT-Pezizomycotina	1.86545e-06	0.39863	1.71734	1.21575	3.08475	3.35332	-0.268566	2.13757
OG0001638	1	8	1	5	1	51	0.98	49	1	4	1	3	1	not HGT-Pezizomycotina	3.31717e-05	0.411077	2.8385	1.84846	3.61938	3.84704	-0.227661	1.99858
OG0001639	1	8	1	5	1	52	1	47	0.979167	5	1	3	1	not HGT-Pezizomycotina	7.07697e-17	0.0272423	0.682277	0.490366	1.19719	1.90251	-0.70532	1.41214
OG0001640	1	8	1	5	1	50	0.98	50	1	4	1	3	1	not HGT-Pezizomycotina	9.54154e-17	0.353858	2.02598	0.932267	3.38958	3.73429	-0.344705	2.80202
OG0001641	1	8	1	5	1	51	1	48	0.979167	4	1	4	1	not HGT-Pezizomycotina	0.000385362	1.06122e-09	1.27107	1.58769	1.69114	3.01916	-1.32802	1.43147
OG0001642	1	8	1	5	1	50	1	54	0.979167	2	0.5	1	0.333333	not HGT-Pezizomycotina	0.0705318	0.0603663	1.36632	1.61863	2.37523	2.9961	-0.620875	1.37748
OG0001643	1	7	0.875	6	1	51	1	49	1	4	1	3	1	not HGT-Pezizomycotina	9.90158e-17	0.290659	1.98814	0.931411	3.72513	4.02085	-0.29572	3.08944
OG0001644	1	8	1	5	1	51	0.98	49	1	4	1	3	1	not HGT-Pezizomycotina	0.00787388	0.00408475	0.649212	0.521943	0.939057	1.31363	-0.374576	0.79169
OG0001645	1	8	1	7	1	42	0.62	57	1	1	0.25	5	1	not HGT-Pezizomycotina	0.251537	0.135801	1.27248	1.34495	1.34031	1.82759	-0.487278	0.482637
OG0001646	1	8	1	5	1	51	1	49	1	4	1	3	1	not HGT-Pezizomycotina	9.83657e-17	0.00381985	0.877219	0.316105	1.59353	1.8954	-0.301872	1.5793
OG0001647	1	8	1	5	1	50	0.94	50	1	4	1	3	1	not HGT-Pezizomycotina	0.00237712	6.42504e-05	0.460517	0.477409	0.607433	1.34978	-0.742345	0.872369
OG0001648	1	8	1	5	1	51	1	49	1	4	1	3	1	not HGT-Pezizomycotina	3.86578e-05	7.09601e-17	0.34999	0.414116	0.520676	1.15187	-0.631193	0.737753
OG0001649	1	8	1	5	1	50	1	50	0.9375	4	1	3	1	not HGT-Pezizomycotina	0.0149714	4.13674e-05	1.64276	1.77766	2.80861	4.07788	-1.26927	2.30022
OG0001650	1	6	0.75	5	1	51	0.98	52	1	3	0.75	3	1	not HGT-Pezizomycotina	0.0102735	0.0100163	1.06643	1.47022	2.1654	3.21916	-1.05376	1.74894
OG0001651	1	8	1	5	1	50	0.92	50	1	4	1	3	1	not HGT-Pezizomycotina	3.18362e-12	0.00409157	1.0066	0.577941	1.55036	2.19716	-0.646797	1.61922
OG0001652	1	9	1	5	1	50	1	49	1	4	1	3	1	not HGT-Pezizomycotina	6.64819e-17	0.0400096	0.911691	0.429459	1.22608	1.51793	-0.291856	1.08847
OG0001653	1	8	1	5	1	50	1	51	1	3	0.75	3	1	not HGT-Pezizomycotina	0.0632998	0.0097587	0.338782	0.554172	0.599762	1.01289	-0.413124	0.458714
OG0001654	1	9	1	5	1	51	1	48	1	4	1	3	1	not HGT-Pezizomycotina	7.64472e-05	0.00103032	0.482239	0.615096	0.686213	1.49801	-0.811794	0.882911
OG0001655	1	8	1	5	1	51	0.98	48	0.979167	5	1	3	1	not HGT-Pezizomycotina	1.57595e-12	8.31344e-07	1.5092	1.30529	2.39493	3.52219	-1.12726	2.2169
OG0001656	1	8	1	5	1	52	1	48	1	4	1	3	1	not HGT-Pezizomycotina	2.12104e-06	0.000134453	1.11433	1.40595	1.60045	3.28481	-1.68436	1.87886
OG0001657	1	8	1	5	1	50	0.98	49	0.979167	5	1	3	1	not HGT-Pezizomycotina	3.84084e-06	0.0711951	0.815244	0.440229	0.654983	1.58175	-0.926766	1.14152
OG0001658	1	8	1	7	1	49	0.98	50	1	3	0.75	3	1	not HGT-Pezizomycotina	1.02352e-16	0.113204	1.34675	0.556291	1.13309	1.67925	-0.546154	1.12295
OG0001659	1	8	1	5	1	51	0.98	48	0.979167	5	1	3	1	not HGT-Pezizomycotina	3.14416e-10	0.209824	1.36108	0.916418	2.42148	2.68698	-0.265508	1.77057
OG0001660	1	8	1	5	1	52	0.98	48	0.9375	4	1	3	1	not HGT-Pezizomycotina	0.0274352	0.0195004	1.38069	1.04522	2.2496	3.10455	-0.854945	2.05933
OG0001662	1	8	1	5	1	51	1	49	0.979167	4	1	3	1	not HGT-Pezizomycotina	0.0447388	0.0516386	0.493555	0.704256	1.02912	1.49346	-0.464339	0.789207
OG0001663	1	8	0.875	5	1	52	1	48	1	4	1	3	1	not HGT-Pezizomycotina	6.11741e-06	0.000321712	1.53246	1.59822	2.10612	3.32609	-1.21997	1.72787
OG0001664	1	8	1	5	1	56	1	44	0.916667	4	1	3	1	not HGT-Pezizomycotina	0.00289719	0.0621221	0.698805	0.603718	0.896846	1.69227	-0.795424	1.08855
OG0001665	1	8	1	5	1	50	1	48	1	6	1	3	1	not HGT-Pezizomycotina	0.000144122	0.00910815	0.873985	0.757755	1.33441	1.91041	-0.576008	1.15266
OG0001666	1	8	1	5	1	52	1	48	1	4	1	3	1	not HGT-Pezizomycotina	0.011333	0.000107951	0.596665	0.633144	0.833486	1.3895	-0.556014	0.756356
OG0001667	1	8	1	5	1	51	1	49	1	4	1	3	1	not HGT-Pezizomycotina	2.48807e-12	0.0674048	1.21407	1.0621	2.44618	2.84907	-0.402884	1.78697
OG0001668	1	9	1	5	1	50	0.98	49	1	4	1	3	1	not HGT-Pezizomycotina	4.45027e-06	0.145167	0.494152	0.763844	1.46125	1.83473	-0.373478	1.07088
OG0001669	1	8	1	5	1	50	1	50	1	4	1	3	1	not HGT-Pezizomycotina	0.041804	0.0108427	2.21705	1.89866	2.33918	3.51648	-1.1773	1.61781
OG0001670	1	8	1	5	1	50	1	50	1	4	1	3	1	not HGT-Pezizomycotina	7.7761e-05	9.37914e-05	1.00763	0.962089	1.38449	2.3085	-0.924009	1.34641
OG0001671	1	9	1	5	1	51	1	48	0.979167	4	1	3	1	not HGT-Pezizomycotina	8.27053e-17	2.09048e-07	0.63297	0.313873	1.24058	1.71044	-0.469854	1.39656
OG0001672	1	8	1	5	1	51	1	49	0.979167	4	1	3	1	not HGT-Pezizomycotina	1.13863e-16	0.417062	1.51828	0.841985	2.82729	3.0116	-0.184302	2.16961
OG0001673	1	6	0.75	5	1	51	0.96	50	0.916667	4	1	4	1	not HGT-Pezizomycotina	0.000173267	0.164648	2.34042	1.77794	4.71414	5.30434	-0.590203	3.5264
OG0001674	1	7	0.875	5	1	50	1	51	1	3	0.75	4	1	not HGT-Pezizomycotina	0.000663125	0.0674857	2.49042	0.277949	3.29575	3.66913	-0.373372	3.39118
OG0001675	1	8	1	5	1	52	1	48	1	4	1	3	1	not HGT-Pezizomycotina	0.000220981	9.60831e-09	0.51882	0.60348	0.719726	1.66972	-0.949991	1.06624
OG0001676	1	9	1	5	1	50	1	49	1	4	1	3	1	not HGT-Pezizomycotina	8.00605e-17	0.00278003	1.2983	0.872235	2.57063	3.23975	-0.669122	2.36752
OG0001677	1	3	0.375	5	1	59	0.96	49	1	1	0.25	3	1	not HGT-Pezizomycotina	6.46878e-17	0.000732529	1.6548	1.45594	3.35048	4.15532	-0.804839	2.69937
OG0001678	1	8	1	5	1	51	1	50	0.979167	3	0.75	3	1	not HGT-Pezizomycotina	0.00341551	0.0480552	0.52515	0.523367	0.809623	1.10567	-0.296049	0.582305
OG0001679	1	8	1	5	1	49	0.98	51	1	4	1	3	1	not HGT-Pezizomycotina	0.000845473	0.0702059	1.11355	0.974896	1.55246	2.12316	-0.570699	1.14826
OG0001680	1	8	1	5	1	50	1	52	0.979167	2	0.5	3	1	not HGT-Pezizomycotina	0.101623	0.0111748	1.20303	1.74582	2.24811	3.12177	-0.873657	1.37595
OG0001681	1	8	1	5	1	46	0.9	54	0.979167	4	1	3	1	not HGT-Pezizomycotina	0.00559051	0.0293817	1.92283	1.57063	2.16032	3.32883	-1.16851	1.7582
OG0001682	1	8	1	5	1	52	1	48	1	5	1	2	0.666667	not HGT-Pezizomycotina	0.0448243	1.09841e-10	1.30521	1.86436	1.64366	2.96969	-1.32603	1.10533
OG0001683	1	8	1	5	1	51	1	49	0.979167	4	1	3	1	not HGT-Pezizomycotina	0.230799	2.94932e-12	0.15759	0.888799	0.306949	1.53242	-1.22547	0.643623
OG0001684	1	7	0.875	5	1	51	0.98	50	0.979167	4	1	3	1	not HGT-Pezizomycotina	8.56069e-05	0.0127119	1.60861	1.44556	2.43336	3.05727	-0.623907	1.61171
OG0001685	1	8	1	5	1	53	1	46	0.958333	5	1	3	1	not HGT-Pezizomycotina	7.86602e-17	0.00225637	1.40794	0.782267	1.92668	2.76395	-0.837265	1.98168
OG0001686	1	5	0.625	5	1	54	0.98	51	1	2	0.5	3	1	not HGT-Pezizomycotina	0.0303317	0.00670578	2.39285	2.51817	2.97107	3.80992	-0.838854	1.29175
OG0001687	1	8	1	5	1	51	1	50	0.979167	3	0.75	3	1	not HGT-Pezizomycotina	0.116479	0.464623	2.55917	1.54784	2.94744	2.94754	-9.9e-05	1.3997
OG0001688	1	9	1	5	1	49	0.96	50	1	4	0.75	3	1	not HGT-Pezizomycotina	8.55622e-17	0.176058	2.73582	1.03792	2.99266	3.71174	-0.71908	2.67383
OG0001689	1	8	1	5	1	51	1	49	1	4	1	3	1	not HGT-Pezizomycotina	2.76138e-10	4.43255e-05	0.29589	0.206337	0.541143	0.844836	-0.303693	0.6385
OG0001690	1	8	1	5	1	50	1	50	1	4	1	3	1	not HGT-Pezizomycotina	6.59228e-08	2.24291e-16	0.183163	0.209536	0.312001	0.699788	-0.387787	0.490251
OG0001691	1	9	1	5	1	51	1	48	1	4	1	3	1	not HGT-Pezizomycotina	3.37296e-17	0.165989	1.33506	0.553883	2.89924	3.25858	-0.359345	2.7047
OG0001692	1	8	1	5	1	51	1	49	1	4	1	3	1	not HGT-Pezizomycotina	1.12434e-16	3.2744e-14	0.762983	0.381902	1.18828	1.81635	-0.628065	1.43445
OG0001693	1	8	1	5	1	49	0.98	51	1	4	1	3	1	not HGT-Pezizomycotina	9.49938e-14	0.0244658	1.80769	1.20381	2.67321	3.41603	-0.742819	2.21222
OG0001694	1	8	1	5	1	51	0.98	50	0.979167	3	0.75	3	1	not HGT-Pezizomycotina	2.25578e-08	0.00941115	1.34197	0.706821	1.62374	2.38138	-0.757646	1.67456
OG0001695	1	8	1	6	1	48	0.86	51	1	4	0.75	3	1	not HGT-Pezizomycotina	0.0177164	0.00369898	0.407679	0.566317	0.651482	1.61748	-0.966	1.05117
OG0001696	1	8	1	5	1	51	1	49	0.979167	4	1	3	1	not HGT-Pezizomycotina	3.31935e-12	0.00538452	1.6797	1.23994	2.05408	3.54971	-1.49563	2.30977
OG0001697	1	10	1	5	1	50	1	48	1	4	1	3	1	not HGT-Pezizomycotina	0.00350808	0.00039835	1.13478	1.27777	1.94082	2.80083	-0.860007	1.52306
OG0001698	1	11	1	5	1	48	0.96	50	1	3	0.75	3	1	not HGT-Pezizomycotina	1.04069e-07	0.000189868	0.289513	0.379202	0.913728	1.49765	-0.583921	1.11845
OG0001699	1	8	1	5	1	51	1	48	0.979167	3	0.75	5	1	not HGT-Pezizomycotina	9.94877e-08	0.0141183	1.6675	1.15797	2.36265	3.53234	-1.16969	2.37438
OG0001700	1	8	1	5	1	52	0.9	52	1	3	0.75	0	0	not HGT-Pezizomycotina	0.000993025	0.069117	2.05935	1.65848	2.85199	3.30706	-0.455073	1.64858
OG0001701	1	8	1	5	1	57	1	44	0.916667	3	0.75	3	1	not HGT-Pezizomycotina	0.0234931	0.00019246	1.48874	1.35316	1.56224	2.61711	-1.05487	1.26395
OG0001702	1	9	1	5	1	51	0.98	50	0.979167	2	0.5	3	1	not HGT-Pezizomycotina	0.0427598	0.0305703	0.792883	0.915351	1.36734	1.78998	-0.422639	0.874624
OG0001704	1	8	1	5	1	52	1	48	0.9375	4	1	3	1	not HGT-Pezizomycotina	0.00502709	0.125303	0.460003	0.314346	0.652407	0.877674	-0.225267	0.563328
OG0001705	1	1	0.125	5	1	31	0.6	77	1	3	0.75	3	1	not HGT-Pezizomycotina	0.0694453	0.0626605	1.12467	1.30852	2.07824	2.50785	-0.429607	1.19933
OG0001706	1	8	1	5	1	50	1	49	0.979167	5	1	3	1	not HGT-Pezizomycotina	0.106684	0.00288741	0.654735	0.977642	0.663969	1.48134	-0.81737	0.503696
OG0001707	1	8	1	5	1	50	1	50	1	4	1	3	1	not HGT-Pezizomycotina	0.167067	0.00552132	0.278438	0.492972	0.48645	0.788241	-0.301791	0.295268
OG0001708	1	8	1	5	1	51	1	50	1	3	0.75	3	1	not HGT-Pezizomycotina	0.00921594	0.0916534	0.427471	0.292604	0.848025	1.1034	-0.255377	0.810798
OG0001709	1	7	0.875	5	1	49	0.96	52	1	5	1	2	0.666667	not HGT-Pezizomycotina	0.0343577	0.011685	1.31864	1.14768	1.91479	2.61034	-0.695546	1.46265
OG0001710	1	9	1	5	1	52	1	50	0.958333	3	0.75	1	0.333333	not HGT-Pezizomycotina	0.00267706	0.0166393	1.27029	1.49551	2.35877	3.39739	-1.03863	1.90188
OG0001711	1	7	0.875	5	1	52	1	49	1	4	1	3	1	not HGT-Pezizomycotina	1.68905e-05	3.42482e-05	1.46406	1.46353	2.11347	3.67562	-1.56215	2.21209
OG0001712	1	8	1	5	1	48	0.94	51	1	4	1	4	1	not HGT-Pezizomycotina	0.0290759	0.0188417	2.0366	1.63181	2.608	3.89848	-1.29048	2.26667
OG0001713	1	9	1	5	1	52	0.94	48	0.979167	3	0.75	3	1	not HGT-Pezizomycotina	2.20699e-14	3.21166e-13	2.01244	1.5233	2.96639	4.42717	-1.46078	2.90387
OG0001714	1	8	1	5	1	50	0.98	50	1	4	1	3	1	not HGT-Pezizomycotina	0.0131551	0.0179153	1.17756	0.911581	0.913968	1.86114	-0.947169	0.949556
OG0001715	1	7	0.875	5	1	52	1	50	1	3	0.75	3	1	not HGT-Pezizomycotina	0.0956384	0.0697526	1.31273	1.51222	1.69754	2.53026	-0.832725	1.01804
OG0001716	1	8	1	5	1	50	0.98	50	1	4	1	3	1	not HGT-Pezizomycotina	6.67748e-12	1.28657e-16	1.34806	1.05053	1.96156	3.12813	-1.16657	2.0776
OG0001717	1	8	1	5	1	50	1	50	1	4	1	3	1	not HGT-Pezizomycotina	7.58013e-06	0.000374262	2.15229	1.45746	3.07673	3.9646	-0.887873	2.50714
OG0001718	1	8	1	5	1	50	1	50	0.979167	4	1	3	1	not HGT-Pezizomycotina	8.50718e-07	0.0772295	0.178569	0.179281	0.588988	0.850255	-0.261267	0.670974
OG0001719	2	11	1	5	1	50	0.98	47	0.979167	4	1	3	1	not HGT-Pezizomycotina	2.1002e-17	1.63321e-05	1.07307	0.895517	6.69796	7.70385	-1.00589	6.80833
OG0001720	1	8	1	5	1	51	0.98	49	1	4	1	3	1	not HGT-Pezizomycotina	3.2104e-08	0.0112554	0.882467	0.444146	1.30691	1.96084	-0.653924	1.51669
OG0001721	1	8	1	5	1	51	1	49	1	4	1	3	1	not HGT-Pezizomycotina	2.51505e-11	0.134568	2.25198	1.22667	3.47588	4.31841	-0.842525	3.09173
OG0001722	1	7	0.875	5	1	53	1	49	1	3	0.75	3	1	not HGT-Pezizomycotina	0.000105983	0.0589149	2.14913	1.51571	2.63481	3.95144	-1.31663	2.43572
OG0001723	1	8	1	5	1	51	0.96	49	1	4	1	3	1	not HGT-Pezizomycotina	0.0002841	0.0022532	1.01379	1.19335	1.63523	2.45758	-0.822345	1.26423
OG0001724	1	8	1	5	1	54	0.98	47	0.979167	3	0.75	3	1	not HGT-Pezizomycotina	5.83042e-17	0.106458	0.539304	0.583831	0.959915	2.10316	-1.14324	1.51933
OG0001725	1	7	0.875	5	1	49	0.98	52	0.958333	4	0.75	3	1	not HGT-Pezizomycotina	0.0699245	0.190959	1.83485	1.51496	2.27592	3.0131	-0.737185	1.49815
OG0001726	1	7	0.875	5	1	51	0.98	51	1	4	1	2	0.666667	not HGT-Pezizomycotina	0.10041	0.0525568	0.915094	0.866407	1.02274	1.39976	-0.377019	0.533356
OG0001727	1	8	1	5	1	50	0.98	51	1	3	0.75	3	1	not HGT-Pezizomycotina	0.00497037	0.476709	0.950833	0.688705	1.47188	1.59436	-0.122489	0.905659
OG0001728	1	8	1	5	1	50	0.96	49	1	5	1	3	1	not HGT-Pezizomycotina	1.0958e-11	1.27081e-05	0.793856	0.639224	1.25781	2.10389	-0.846079	1.46467
OG0001729	1	7	0.875	5	1	49	0.88	53	0.979167	3	0.75	3	1	not HGT-Pezizomycotina	3.2509e-09	4.12325e-09	1.02403	0.95624	1.81075	2.56181	-0.751057	1.60557
OG0001730	1	8	1	5	1	52	1	47	0.979167	5	1	3	1	not HGT-Pezizomycotina	3.3918e-05	0.0810943	0.359014	0.197915	0.483819	0.716316	-0.232497	0.518401
OG0001731	1	8	1	5	1	50	1	50	1	4	1	3	1	not HGT-Pezizomycotina	0.0178646	0.0185628	0.509309	0.44267	0.551323	0.908282	-0.356959	0.465612
OG0001732	1	6	0.625	5	1	51	1	51	0.979167	4	1	3	1	not HGT-Pezizomycotina	1.00862e-16	0.264745	0.980615	0.80569	6.66568	6.5971	0.068582	5.79141
OG0001733	1	9	1	5	1	49	0.96	50	1	4	1	3	1	not HGT-Pezizomycotina	0.0110775	0.0106112	2.19624	2.75534	3.52065	5.08794	-1.5673	2.3326
OG0001734	1	9	1	5	1	51	1	48	1	4	1	3	1	not HGT-Pezizomycotina	0.00488784	0.118831	2.22024	1.80578	2.64566	3.61323	-0.967569	1.80745
OG0001735	1	8	1	5	1	52	1	48	1	4	1	3	1	not HGT-Pezizomycotina	8.82414e-17	0.143281	1.28594	0.612941	1.88513	2.30682	-0.421685	1.69388
OG0001736	1	7	0.875	6	1	51	0.84	48	0.979167	4	1	4	1	not HGT-Pezizomycotina	0.010225	0.0367873	2.25816	1.829	1.99301	3.05235	-1.05934	1.22335
OG0001737	1	8	1	5	1	52	1	49	1	3	0.75	3	1	not HGT-Pezizomycotina	6.84828e-13	0.0101984	1.71754	1.36469	2.72756	3.39724	-0.669686	2.03255
OG0001738	1	8	1	5	1	50	1	50	0.979167	4	1	3	1	not HGT-Pezizomycotina	0.0662257	0.000394952	0.383203	0.716233	0.852881	1.3818	-0.528917	0.665566
OG0001739	1	8	1	5	1	49	0.98	51	0.979167	4	1	3	1	not HGT-Pezizomycotina	0.143467	0.00630393	0.805787	1.12978	1.1524	1.83238	-0.679978	0.702599
OG0001740	1	9	1	5	1	49	0.96	51	1	4	1	2	0.666667	not HGT-Pezizomycotina	0.0339333	0.0146381	0.646265	0.69192	0.939146	1.36709	-0.427944	0.67517
OG0001741	1	7	0.875	5	1	50	0.92	50	1	5	1	3	1	not HGT-Pezizomycotina	0.086923	0.0697871	2.42808	2.36841	2.59491	3.94384	-1.34893	1.57543
OG0001742	1	7	0.875	5	1	53	1	48	0.979167	4	1	3	1	not HGT-Pezizomycotina	3.51319e-06	0.221107	1.21854	0.821031	1.66762	1.94079	-0.27317	1.11976
OG0001743	1	8	1	5	1	52	0.92	48	0.979167	4	1	3	1	not HGT-Pezizomycotina	0.000179655	0.349516	2.41987	1.61285	2.94722	3.33913	-0.391907	1.72628
OG0001744	1	7	0.875	5	1	50	1	51	1	4	1	3	1	not HGT-Pezizomycotina	0.0364798	0.00105822	0.921847	0.741388	1.0274	1.80443	-0.777025	1.06304
OG0001745	1	8	1	5	1	51	1	49	1	4	1	3	1	not HGT-Pezizomycotina	4.30575e-13	0.102012	0.612905	0.321435	1.09775	1.28523	-0.187474	0.963792
OG0001746	1	8	1	5	1	49	0.98	51	1	4	1	3	1	not HGT-Pezizomycotina	0.00643789	0.07595	1.43787	1.09514	1.73008	2.30872	-0.578641	1.21358
OG0001747	1	8	1	5	1	50	0.94	49	1	3	0.75	5	1	not HGT-Pezizomycotina	8.26833e-17	0.0161481	1.58209	0.7967	1.94497	2.76902	-0.824054	1.97233
OG0001749	1	7	0.875	5	1	49	0.96	51	0.916667	5	1	3	1	not HGT-Pezizomycotina	0.0185257	0.173612	2.5336	1.93013	3.13009	3.73283	-0.602739	1.80269
OG0001751	1	8	1	5	1	52	1	47	0.979167	4	1	3	1	not HGT-Pezizomycotina	0.00294363	4.36456e-05	0.569482	0.774507	0.71961	1.57383	-0.854223	0.799326
OG0001753	1	8	1	5	1	50	1	49	1	4	1	3	1	not HGT-Pezizomycotina	0.00651279	0.000216007	0.750548	0.977281	0.967142	1.83135	-0.864208	0.854069
OG0001754	1	8	1	5	1	50	1	48	1	3	0.75	5	1	not HGT-Pezizomycotina	0.000202791	0.000891407	0.938594	0.864826	1.35998	2.20584	-0.845859	1.34101
OG0001755	1	9	1	5	1	50	0.98	48	0.979167	4	1	3	1	not HGT-Pezizomycotina	0.0154024	1.97303e-14	2.1894	2.0836	2.81272	3.96269	-1.14997	1.87909
OG0001756	1	8	1	5	1	50	1	49	0.958333	4	0.75	3	1	not HGT-Pezizomycotina	2.70183e-05	1.3926e-16	0.308275	0.272821	0.545588	1.0953	-0.549712	0.822479
OG0001757	1	8	1	5	1	51	0.96	48	1	4	1	3	1	not HGT-Pezizomycotina	6.56053e-17	0.122169	0.752331	0.701458	2.07381	2.59203	-0.518224	1.89057
OG0001758	1	9	1	5	1	46	0.9	52	1	5	1	2	0.666667	not HGT-Pezizomycotina	2.31948e-09	0.0198402	2.30082	1.44541	3.48049	4.93653	-1.45604	3.49112
OG0001759	1	9	1	5	1	49	0.98	49	1	4	1	3	1	not HGT-Pezizomycotina	6.48186e-13	1.53965e-13	1.2987	1.39624	2.11863	4.28489	-2.16626	2.88865
OG0001760	1	8	1	5	1	50	0.98	50	1	3	0.75	3	1	not HGT-Pezizomycotina	1.02277e-12	0.0627273	2.17659	1.21058	3.27498	3.91858	-0.643597	2.708
OG0001762	1	8	1	5	1	51	0.98	50	1	4	1	1	0.333333	not HGT-Pezizomycotina	0.00543056	0.0796443	0.822999	0.679346	0.767738	1.63657	-0.868834	0.957225
OG0001764	1	8	1	5	1	51	0.94	48	1	4	1	3	1	not HGT-Pezizomycotina	9.38304e-17	0.0184602	1.39017	0.72531	1.46327	2.23168	-0.768404	1.50637
OG0001765	2	10	1	5	1	50	0.98	50	0.979167	3	0.75	1	0.333333	not HGT-Pezizomycotina	0.0851233	0.285144	2.29817	2.194	3.09761	3.63794	-0.54033	1.44393
OG0001766	1	7	0.875	5	1	48	0.94	52	1	4	1	3	1	not HGT-Pezizomycotina	6.98997e-05	0.0672126	2.80354	1.97684	3.67015	4.66179	-0.991642	2.68495
OG0001767	1	9	1	5	1	51	1	47	0.979167	4	1	3	1	not HGT-Pezizomycotina	3.08321e-11	2.9439e-05	0.714907	0.591593	1.05808	1.6253	-0.567222	1.03371
OG0001769	1	8	1	5	1	51	1	49	0.979167	3	0.75	3	1	not HGT-Pezizomycotina	0.00166753	0.00170493	0.86922	0.894542	1.30395	1.90774	-0.603786	1.0132
OG0001770	1	8	1	5	1	50	1	48	1	5	1	3	1	not HGT-Pezizomycotina	0.447579	0.0679771	0.459058	0.791419	0.568566	1.09736	-0.528799	0.305946
OG0001771	1	8	1	5	1	51	1	49	1	3	0.75	3	1	not HGT-Pezizomycotina	7.98845e-17	0.0178962	1.1453	0.541229	1.29495	2.11724	-0.822296	1.57601
OG0001772	1	8	1	4	0.8	51	0.98	49	0.979167	4	1	3	1	not HGT-Pezizomycotina	0.0025192	0.218724	1.90718	1.29951	1.72344	2.71889	-0.995457	1.41938
OG0001773	1	8	1	5	1	50	1	49	1	4	1	3	1	not HGT-Pezizomycotina	5.55312e-07	0.000538538	0.887325	0.709415	1.10576	1.69572	-0.589968	0.986308
OG0001774	1	8	1	5	1	52	1	48	1	3	0.75	3	1	not HGT-Pezizomycotina	0.0216918	2.58714e-07	0.465931	0.809421	0.610702	1.45338	-0.842674	0.643955
OG0001775	1	8	1	5	1	50	1	49	1	4	1	3	1	not HGT-Pezizomycotina	9.18398e-17	0.0449553	0.350893	0.328051	1.17954	1.78029	-0.60075	1.45224
OG0001776	1	8	1	5	1	51	1	48	1	4	1	3	1	not HGT-Pezizomycotina	0.131573	0.00163658	0.319836	0.557656	0.55707	1.00315	-0.446079	0.445493
OG0001777	1	8	1	5	1	48	0.94	51	0.958333	4	1	3	1	not HGT-Pezizomycotina	0.0073198	0.159776	0.474098	0.54471	1.0812	1.4528	-0.371599	0.908093
OG0001778	1	8	1	5	1	50	1	49	0.979167	4	1	3	1	not HGT-Pezizomycotina	0.0463046	6.84773e-10	0.960427	1.44859	1.74821	3.19966	-1.45145	1.75107
OG0001779	1	8	1	6	1	51	1	48	1	4	1	2	0.666667	not HGT-Pezizomycotina	1.84647e-14	9.32633e-06	1.67553	1.21431	1.92377	3.65607	-1.7323	2.44176
OG0001780	1	8	1	5	1	51	1	48	0.979167	4	1	3	1	not HGT-Pezizomycotina	0.00151142	0.00591042	1.06314	1.502	2.21971	3.14779	-0.928079	1.64578
OG0001781	1	7	0.875	5	1	51	0.98	49	0.979167	4	1	3	1	not HGT-Pezizomycotina	1.66829e-10	0.0003443	1.59711	1.47243	3.9497	4.88211	-0.932409	3.40968
OG0001782	1	8	1	5	1	51	1	48	1	4	1	3	1	not HGT-Pezizomycotina	0.208997	8.8261e-08	0.222842	0.599968	0.316306	0.963255	-0.646949	0.363287
OG0001783	1	8	1	5	1	52	0.98	48	0.979167	3	0.75	3	1	not HGT-Pezizomycotina	1.24956e-07	0.00609815	0.626892	0.776292	0.994964	1.94798	-0.953018	1.17169
OG0001784	1	8	1	5	1	49	0.96	49	1	5	1	3	1	not HGT-Pezizomycotina	5.88534e-13	0.0100214	1.17854	1.10007	2.51092	3.16042	-0.6495	2.06035
OG0001785	1	8	1	5	1	50	1	49	1	4	1	3	1	not HGT-Pezizomycotina	4.19474e-08	4.62703e-05	1.06701	1.22141	1.87275	2.9607	-1.08794	1.73929
OG0001786	1	8	1	5	1	50	0.94	49	1	4	1	3	1	not HGT-Pezizomycotina	0.0261349	0.0718315	1.14469	1.23087	1.26069	2.42891	-1.16821	1.19804
OG0001787	1	8	1	5	1	51	1	48	1	4	1	3	1	not HGT-Pezizomycotina	1.16233e-16	1.48592e-08	0.911406	0.578735	1.52283	2.29128	-0.768445	1.71254
OG0001788	1	7	0.875	5	1	49	0.98	51	1	4	1	3	1	not HGT-Pezizomycotina	1.29826e-16	0.00210491	1.77418	1.12419	2.88148	3.43005	-0.548572	2.30586
OG0001789	1	8	1	5	1	51	1	48	0.958333	4	1	3	1	not HGT-Pezizomycotina	0.0442818	0.097054	0.694511	0.626572	0.759205	1.14158	-0.382371	0.515004
OG0001790	1	8	1	5	1	52	1	47	0.9375	4	1	3	1	not HGT-Pezizomycotina	0.0327052	0.0149518	1.18725	1.3143	1.4861	2.31442	-0.828323	1.00012
OG0001791	1	8	1	5	1	50	1	49	1	4	1	3	1	not HGT-Pezizomycotina	0.000662785	0.328147	2.15284	1.81844	2.65935	3.0613	-0.401945	1.24285
OG0001792	1	8	1	5	1	50	1	49	1	4	1	3	1	not HGT-Pezizomycotina	2.99053e-05	0.232358	1.37782	0.807524	1.40313	2.03227	-0.629132	1.22474
OG0001793	1	8	1	5	1	49	0.98	50	0.979167	4	0.75	3	1	not HGT-Pezizomycotina	0.168297	9.92969e-08	0.558569	1.08601	0.765648	1.81075	-1.0451	0.724743
OG0001794	1	8	1	5	1	50	1	48	0.979167	5	1	3	1	not HGT-Pezizomycotina	0.220203	0.0848004	1.30911	1.40929	1.44655	1.98412	-0.537574	0.574832
OG0001795	1	8	1	5	1	51	1	48	1	4	1	3	1	not HGT-Pezizomycotina	2.72433e-05	0.0609328	0.653875	0.567526	1.07083	1.36878	-0.297952	0.801259
OG0001796	1	8	1	5	1	54	0.98	49	1	2	0.5	1	0.333333	not HGT-Pezizomycotina	1.53343e-06	0.0268635	1.7896	2.32116	3.41179	4.98512	-1.57333	2.66396
OG0001797	1	7	0.875	5	1	50	0.94	50	0.979167	4	1	3	1	not HGT-Pezizomycotina	2.93842e-16	0.0416207	2.12823	1.30376	2.77564	3.39598	-0.620345	2.09223
OG0001798	1	8	1	5	1	51	0.98	49	1	3	0.75	3	1	not HGT-Pezizomycotina	0.179559	0.231346	0.49138	0.616796	0.528494	0.859577	-0.331083	0.242781
OG0001799	1	8	1	5	1	50	1	49	1	4	1	3	1	not HGT-Pezizomycotina	8.44397e-10	6.29071e-11	1.01366	0.617689	1.03827	1.85272	-0.814445	1.23503
OG0001800	1	8	1	6	1	51	1	49	1	2	0.5	3	1	not HGT-Pezizomycotina	0.00194636	0.164876	1.53945	1.00697	1.87968	2.49995	-0.620274	1.49298
OG0001801	1	8	1	5	1	51	1	48	1	4	1	3	1	not HGT-Pezizomycotina	0.0100832	0.000327676	0.685739	0.58605	1.40115	2.38353	-0.982386	1.79748
OG0001802	1	8	1	5	1	52	1	48	1	3	0.75	3	1	not HGT-Pezizomycotina	0.000187579	0.16499	2.75116	1.95392	3.12302	4.26539	-1.14238	2.31147
OG0001804	1	8	1	5	1	50	1	49	0.979167	4	1	3	1	not HGT-Pezizomycotina	4.93012e-06	0.138155	2.32232	1.46417	3.35589	4.16841	-0.812521	2.70424
OG0001805	1	8	1	5	1	50	0.98	49	1	4	1	3	1	not HGT-Pezizomycotina	0.0030146	0.0452633	1.62314	1.51562	2.27741	3.18351	-0.906102	1.6679
OG0001806	1	8	1	5	1	51	1	48	1	4	1	3	1	not HGT-Pezizomycotina	0.00664892	1.3714e-09	0.687079	0.752675	0.860763	1.47705	-0.616285	0.724373
OG0001807	1	7	0.875	4	0.8	54	0.66	51	0.854167	2	0.5	1	0.333333	not HGT-Pezizomycotina	0.356483	0.113985	0.546686	1.59909	1.49874	1.71685	-0.218116	0.117763
OG0001808	1	8	1	5	1	50	1	49	1	4	1	3	1	not HGT-Pezizomycotina	2.44491e-13	0.000191118	0.278086	0.267563	0.526347	0.949414	-0.423067	0.681851
OG0001809	1	8	1	5	1	51	1	49	0.979167	3	0.75	3	1	not HGT-Pezizomycotina	0.000174553	0.0197549	0.55867	0.425387	0.819856	1.13374	-0.313879	0.708349
OG0001810	1	8	1	5	1	51	0.98	48	1	4	1	3	1	not HGT-Pezizomycotina	5.20094e-05	0.0295499	1.16307	0.66714	1.69122	2.44823	-0.757012	1.7811
OG0001811	1	8	1	5	1	51	1	48	1	4	1	3	1	not HGT-Pezizomycotina	0.00236869	7.54535e-05	1.49312	1.73605	2.03298	3.42562	-1.39264	1.68957
OG0001812	1	8	1	5	1	50	0.98	49	1	4	1	3	1	not HGT-Pezizomycotina	0.000379015	3.21575e-07	0.627216	0.760175	1.2508	2.00911	-0.758318	1.24894
OG0001813	1	8	1	5	1	50	0.96	49	1	4	1	3	1	not HGT-Pezizomycotina	1.33216e-16	0.0525108	1.63243	0.592148	2.28158	3.42844	-1.14687	2.8363
OG0001814	1	8	1	5	1	52	1	48	1	4	1	2	0.666667	not HGT-Pezizomycotina	0.00214169	0.11709	0.829457	0.941662	1.22655	2.02557	-0.799016	1.08391
OG0001815	1	8	1	5	1	53	1	46	0.958333	4	1	3	1	not HGT-Pezizomycotina	0.000275898	0.298086	3.35503	1.88888	3.30917	3.30575	0.003417	1.41688
OG0001816	1	9	1	5	1	50	1	48	1	4	1	3	1	not HGT-Pezizomycotina	7.9811e-15	0.201762	1.80945	0.966184	1.85865	2.40475	-0.5461	1.43856
OG0001817	1	8	1	5	1	51	1	48	1	4	1	3	1	not HGT-Pezizomycotina	1.1727e-05	2.95303e-16	0.559886	0.969324	1.10583	1.99704	-0.891213	1.02772
OG0001818	1	8	1	5	1	50	0.96	49	0.958333	4	1	3	1	not HGT-Pezizomycotina	0.0143321	0.119535	1.75488	1.41682	2.5868	3.22707	-0.64027	1.81025
OG0001819	1	8	1	5	1	51	0.98	48	1	4	1	3	1	not HGT-Pezizomycotina	0.0441612	1.8691e-05	0.717422	0.77484	0.984158	1.91034	-0.926183	1.1355
OG0001820	1	8	1	5	1	52	1	48	0.979167	3	0.75	3	1	not HGT-Pezizomycotina	6.30166e-09	9.48249e-17	0.265908	0.36903	0.449694	0.995416	-0.545722	0.626386
OG0001821	1	8	1	5	1	50	1	49	1	4	1	3	1	not HGT-Pezizomycotina	0.00115704	0.245934	0.946138	0.655912	1.27099	1.46417	-0.193181	0.808259
OG0001822	1	8	1	5	1	51	1	48	1	4	1	3	1	not HGT-Pezizomycotina	0.00936836	0.0100444	0.866535	0.709868	1.30761	2.44935	-1.14173	1.73948
OG0001823	1	8	1	5	1	51	1	48	1	4	1	3	1	not HGT-Pezizomycotina	2.29329e-06	1.22492e-16	0.234673	0.217572	0.394529	0.679912	-0.285383	0.46234
OG0001824	1	8	1	5	1	51	1	48	1	4	1	3	1	not HGT-Pezizomycotina	0.000111489	0.0142316	1.6904	1.94575	3.49708	4.80128	-1.3042	2.85553
OG0001825	1	8	1	5	1	51	1	49	1	3	0.75	3	1	not HGT-Pezizomycotina	9.09896e-07	0.00927071	1.19979	0.921348	1.86858	3.19003	-1.32145	2.26868
OG0001826	1	7	0.875	5	1	53	0.98	46	0.895833	5	1	3	1	not HGT-Pezizomycotina	0.0486996	0.0359218	0.473792	0.405667	0.755682	1.082	-0.326315	0.67633
OG0001827	1	8	1	5	1	50	0.98	49	0.979167	4	1	3	1	not HGT-Pezizomycotina	1.16125e-10	0.332518	1.99358	1.59374	3.96661	4.33223	-0.365618	2.73849
OG0001828	1	8	1	5	1	51	1	49	1	3	0.75	3	1	not HGT-Pezizomycotina	4.62495e-12	1.86424e-16	0.41333	0.256557	0.658666	1.14048	-0.481815	0.883925
OG0001829	1	9	1	5	1	50	0.98	48	1	4	1	3	1	not HGT-Pezizomycotina	0.000159321	0.00145856	1.57012	1.33442	1.87738	3.79913	-1.92175	2.46471
OG0001830	1	8	1	5	1	48	0.92	50	1	3	0.75	5	1	not HGT-Pezizomycotina	1.36824e-16	0.170971	1.87536	1.33835	3.49241	4.14392	-0.651503	2.80557
OG0001831	1	8	1	5	1	51	1	48	0.979167	4	1	3	1	not HGT-Pezizomycotina	0.0018834	0.0135788	1.81891	1.89635	2.33305	3.91454	-1.58149	2.01819
OG0001832	1	7	0.875	5	1	51	0.98	50	1	3	0.75	3	1	not HGT-Pezizomycotina	0.0159018	0.281989	1.81844	1.00058	3.21529	3.50639	-0.291105	2.50581
OG0001833	1	7	0.875	5	1	47	0.94	49	1	6	1	5	1	not HGT-Pezizomycotina	0.0228617	0.331852	0.427644	0.407472	1.24356	1.63352	-0.389968	1.22605
OG0001834	1	8	1	5	1	50	1	50	1	3	0.75	3	1	not HGT-Pezizomycotina	0.0563794	0.0200534	0.936739	1.00927	1.10559	1.98105	-0.875461	0.97178
OG0001835	1	8	1	5	1	49	0.98	51	1	3	0.75	3	1	not HGT-Pezizomycotina	0.0295683	0.0751596	0.753306	0.792076	1.0838	1.54652	-0.462726	0.754446
OG0001836	1	7	0.875	5	1	52	1	47	0.979167	5	1	3	1	not HGT-Pezizomycotina	0.300718	0.00571584	0.303115	0.781094	0.644571	1.33347	-0.688902	0.552379
OG0001837	1	8	1	5	1	52	1	48	1	3	0.75	3	1	not HGT-Pezizomycotina	7.84264e-09	0.000115478	0.688203	0.632933	1.12554	1.79342	-0.667878	1.16048
OG0001838	1	8	1	5	1	51	0.92	48	1	4	1	3	1	not HGT-Pezizomycotina	1.55602e-08	0.00636117	0.736904	0.557563	1.51376	1.9563	-0.442542	1.39874
OG0001839	1	8	1	5	1	51	1	48	0.979167	4	1	3	1	not HGT-Pezizomycotina	0.000228219	0.00422274	2.31154	2.31141	3.20461	5.70598	-2.50137	3.39456
OG0001840	1	8	1	5	1	49	0.98	50	1	4	1	3	1	not HGT-Pezizomycotina	7.59267e-07	0.00805358	0.495051	0.41767	0.819888	1.10174	-0.281855	0.684073
OG0001841	1	8	1	5	1	49	0.98	52	0.979167	2	0.5	3	1	not HGT-Pezizomycotina	0.0372201	2.86924e-07	0.688976	0.822881	1.07035	1.70336	-0.63301	0.880478
OG0001842	1	8	1	5	1	51	1	48	1	4	1	3	1	not HGT-Pezizomycotina	1.7524e-05	0.0326552	0.608773	0.388102	0.868333	1.29287	-0.424538	0.904769
OG0001843	1	8	1	6	1	51	0.98	48	0.979167	3	0.75	3	1	not HGT-Pezizomycotina	0.0137595	0.0503996	1.51755	1.92111	2.0497	3.61339	-1.56369	1.69228
OG0001845	1	8	1	5	1	52	1	48	1	3	0.75	3	1	not HGT-Pezizomycotina	0.000472696	0.0194406	0.392856	0.428385	0.654849	0.866471	-0.211622	0.438086
OG0001847	1	8	1	5	1	51	0.98	48	0.958333	4	1	3	1	not HGT-Pezizomycotina	4.19586e-14	0.165093	2.56297	1.78292	3.48615	3.96546	-0.479308	2.18255
OG0001848	1	8	1	4	0.8	49	0.96	53	1	3	0.75	2	0.666667	not HGT-Pezizomycotina	0.012234	0.0222477	1.39199	1.37098	2.12852	2.69543	-0.566907	1.32445
OG0001849	1	11	1	5	1	49	0.98	47	0.958333	4	1	3	1	not HGT-Pezizomycotina	0.0149345	0.0026266	0.48622	0.239479	0.701105	0.967935	-0.26683	0.728456
OG0001850	1	8	1	5	1	52	1	48	0.979167	3	0.75	3	1	not HGT-Pezizomycotina	3.73261e-06	2.5711e-07	1.01796	0.886257	1.10576	2.37903	-1.27327	1.49277
OG0001851	1	7	0.875	5	1	50	1	51	1	3	0.75	3	1	not HGT-Pezizomycotina	0.00103516	0.000273737	1.32087	1.57044	2.54167	3.44797	-0.906303	1.87753
OG0001852	1	8	1	5	1	51	0.94	50	1	2	0.5	3	1	not HGT-Pezizomycotina	0.000968496	0.141721	1.27029	1.20847	2.5633	3.18026	-0.616958	1.97179
OG0001853	1	8	0.875	6	1	50	0.96	50	1	2	0.5	3	1	not HGT-Pezizomycotina	0.000963534	0.015357	2.34176	1.6091	2.52672	3.66394	-1.13722	2.05484
OG0001854	1	8	1	5	1	51	1	48	0.979167	4	1	3	1	not HGT-Pezizomycotina	1.44043e-08	0.00180513	1.55009	1.17399	2.18366	2.92866	-0.745004	1.75467
OG0001855	1	8	1	5	1	51	1	50	1	3	0.75	2	0.666667	not HGT-Pezizomycotina	0.0126417	0.0590542	1.56633	1.34818	2.90729	3.39201	-0.484726	2.04383
OG0001856	1	8	1	5	1	51	1	48	1	4	1	3	1	not HGT-Pezizomycotina	0.0790709	0.00229946	0.565496	0.71641	0.917425	1.56815	-0.650725	0.85174
OG0001857	1	8	1	5	1	50	0.98	49	1	4	1	3	1	not HGT-Pezizomycotina	0.0148367	0.200943	0.911215	0.601082	1.2444	1.49074	-0.246336	0.889655
OG0001858	1	8	1	5	1	48	0.94	52	0.958333	3	0.75	3	0.666667	not HGT-Pezizomycotina	0.114671	0.0259862	2.30301	2.77886	3.12547	4.4274	-1.30193	1.64854
OG0001859	1	8	1	5	1	50	0.98	49	1	4	1	3	1	not HGT-Pezizomycotina	0.00256236	7.3072e-13	1.02525	1.14136	1.32964	2.23445	-0.904812	1.0931
OG0001860	1	7	0.875	5	1	51	1	49	0.979167	4	1	3	1	not HGT-Pezizomycotina	0.00554	2.19159e-05	1.5123	1.7975	1.90518	3.2648	-1.35962	1.4673
OG0001861	1	8	1	5	1	49	0.92	48	1	6	1	3	1	not HGT-Pezizomycotina	9.5731e-17	0.0729075	1.86584	1.03052	3.13037	3.55575	-0.425377	2.52522
OG0001862	1	8	1	5	1	51	1	48	0.979167	4	1	3	1	not HGT-Pezizomycotina	0.0662069	0.00682024	0.506619	0.898173	0.944939	1.56288	-0.61794	0.664706
OG0001863	1	8	1	5	1	51	0.98	49	1	3	0.75	3	1	not HGT-Pezizomycotina	0.00012395	7.55827e-05	0.709704	0.73229	0.88711	1.67929	-0.792182	0.947002
OG0001864	1	8	1	5	1	50	1	48	0.979167	5	1	3	1	not HGT-Pezizomycotina	3.09976e-06	0.163678	3.02535	1.82356	2.74126	4.18633	-1.44508	2.36277
OG0001865	1	7	0.875	5	1	51	1	49	0.979167	4	1	3	1	not HGT-Pezizomycotina	5.76133e-17	0.289127	0.485091	0.276817	1.09321	1.25453	-0.161326	0.977716
OG0001866	1	8	1	4	0.8	51	1	51	1	2	0.5	3	1	not HGT-Pezizomycotina	0.000553869	0.0104856	1.64009	1.43389	2.33529	3.72326	-1.38798	2.28937
OG0001867	1	8	1	5	1	48	0.94	49	0.979167	5	1	4	1	not HGT-Pezizomycotina	0.0253666	0.0377989	1.1964	0.957119	1.6146	2.09059	-0.475985	1.13347
OG0001868	1	8	1	5	1	47	0.94	52	1	4	1	3	1	not HGT-Pezizomycotina	0.0485502	0.00311936	0.522581	0.981886	1.2397	1.85288	-0.613173	0.870989
OG0001869	1	8	1	5	1	50	1	48	1	5	1	3	1	not HGT-Pezizomycotina	1.14875e-16	1.14037e-15	1.21959	0.871512	1.83879	2.98266	-1.14387	2.11115
OG0001870	1	8	1	5	1	49	0.98	50	1	4	1	3	1	not HGT-Pezizomycotina	2.40389e-14	0.0545052	2.3522	1.44358	3.20565	3.83855	-0.632896	2.39497
OG0001871	1	8	1	5	1	51	1	48	0.958333	4	1	3	1	not HGT-Pezizomycotina	0.00647688	1.18057e-06	1.12649	0.814678	1.15469	2.54888	-1.39418	1.7342
OG0001872	1	9	1	5	1	50	1	48	0.979167	4	1	3	1	not HGT-Pezizomycotina	9.90967e-05	0.00505896	1.1035	0.847723	1.16965	2.04822	-0.878568	1.20049
OG0001873	1	8	1	5	1	51	0.98	49	0.979167	3	0.75	3	1	not HGT-Pezizomycotina	8.31967e-17	0.101625	1.59067	0.991203	3.07249	3.68688	-0.614386	2.69568
OG0001874	1	8	1	5	1	51	1	49	0.958333	3	0.75	3	1	not HGT-Pezizomycotina	1.05788e-16	7.88664e-06	1.54403	1.13743	3.06319	3.58211	-0.518918	2.44467
OG0001875	1	8	1	5	1	52	0.98	48	1	3	0.75	3	1	not HGT-Pezizomycotina	0.0334084	0.0141643	0.306598	0.29641	0.420281	0.706968	-0.286687	0.410558
OG0001876	1	6	0.75	5	1	49	0.98	49	1	7	1	3	1	not HGT-Pezizomycotina	7.66654e-17	0.227999	1.88578	0.82721	3.38478	3.7429	-0.358119	2.91568
OG0001877	1	8	1	5	1	51	1	48	0.958333	4	1	3	1	not HGT-Pezizomycotina	0.00601891	8.67005e-05	1.24217	1.3045	1.69948	3.26643	-1.56695	1.96193
OG0001878	1	8	1	5	1	50	0.98	49	0.979167	4	1	3	1	not HGT-Pezizomycotina	0.00838743	0.067851	1.74814	1.84745	2.12239	3.55711	-1.43473	1.70966
OG0001879	1	8	1	5	1	53	1	46	0.958333	4	1	3	1	not HGT-Pezizomycotina	6.32669e-14	0.000336734	2.04382	1.10833	2.50812	3.53809	-1.02997	2.42976
OG0001880	1	8	1	5	1	50	1	49	1	4	1	3	1	not HGT-Pezizomycotina	2.54883e-05	0.00185295	1.66247	0.610397	2.0091	2.74234	-0.73323	2.13194
OG0001881	1	8	1	5	1	49	0.96	49	0.979167	5	1	3	1	not HGT-Pezizomycotina	0.510724	0.744649	0.883921	0.803725	0.871594	1.153	-0.281408	0.349277
OG0001882	1	7	0.875	5	1	51	1	49	0.979167	4	1	3	1	not HGT-Pezizomycotina	0.0604839	0.000100928	0.962096	1.28745	1.33932	2.45589	-1.11657	1.16843
OG0001883	1	8	1	5	1	50	0.96	49	1	4	1	3	1	not HGT-Pezizomycotina	0.00166679	0.0221764	1.23845	0.93594	1.38611	2.3282	-0.942096	1.39226
OG0001884	1	8	1	5	1	49	0.94	50	1	4	1	3	1	not HGT-Pezizomycotina	0.0881299	0.00520064	1.08486	1.39226	1.46251	2.44683	-0.984315	1.05456
OG0001885	1	8	1	5	1	51	1	48	0.979167	4	1	3	1	not HGT-Pezizomycotina	0.0114772	8.97135e-06	1.77266	2.26421	2.55238	4.03998	-1.48761	1.77577
OG0001886	1	8	1	5	1	50	1	50	1	3	0.75	3	1	not HGT-Pezizomycotina	7.79843e-17	0.126918	1.78297	0.902311	2.56376	3.29305	-0.729289	2.39074
OG0001887	1	8	1	8	1	47	0.9	49	0.979167	4	1	3	1	not HGT-Pezizomycotina	1.24728e-16	0.128858	4.17194	1.48896	3.67494	4.14752	-0.472576	2.65856
OG0001888	1	8	1	5	1	50	1	49	1	4	1	3	1	not HGT-Pezizomycotina	0.000141502	1.19794e-16	0.418058	0.310544	0.691441	1.16395	-0.472509	0.853406
OG0001889	1	10	1	5	1	50	1	48	1	3	0.75	3	1	not HGT-Pezizomycotina	0.000284699	0.00225903	0.735121	0.772635	1.17152	1.99508	-0.823559	1.22245
OG0001890	1	7	0.875	5	1	53	0.92	48	1	3	0.75	3	1	not HGT-Pezizomycotina	0.0784685	0.00018304	0.681373	0.887419	0.696543	1.52014	-0.8236	0.632724
OG0001891	1	9	1	5	1	48	0.96	50	0.979167	4	1	3	1	not HGT-Pezizomycotina	0.0263073	0.120234	0.906281	0.690326	1.38353	2.00387	-0.620344	1.31355
OG0001892	1	8	1	5	1	51	1	49	1	3	0.75	3	1	not HGT-Pezizomycotina	2.28491e-09	0.00173493	1.61383	1.16246	2.51247	3.65738	-1.14491	2.49492
OG0001893	1	7	0.875	5	1	51	1	49	1	4	1	3	1	not HGT-Pezizomycotina	3.15661e-05	4.56048e-17	0.390319	0.475983	0.686592	1.37735	-0.690753	0.901362
OG0001894	1	8	1	5	1	50	1	49	1	4	1	3	1	not HGT-Pezizomycotina	5.61584e-09	0.13262	0.319621	0.294639	0.536045	0.878619	-0.342575	0.583981
OG0001896	1	8	1	5	1	50	1	49	1	4	1	3	1	not HGT-Pezizomycotina	0.0120749	0.000212445	0.655618	0.677113	0.753933	1.55459	-0.800655	0.877475
OG0001897	1	8	1	5	1	49	0.98	51	0.979167	3	0.75	3	1	not HGT-Pezizomycotina	1.03016e-16	3.56224e-12	1.18073	0.983	1.80808	2.63513	-0.827048	1.65213
OG0001898	1	8	1	5	1	48	0.94	51	1	4	0.75	3	1	not HGT-Pezizomycotina	0.0155339	0.130853	0.218421	0.266129	0.412533	0.698128	-0.285595	0.431999
OG0001899	1	8	1	5	1	50	0.98	49	1	3	0.75	4	1	not HGT-Pezizomycotina	0.00181477	1.09872e-14	1.70381	1.73573	2.26307	3.84876	-1.58569	2.11303
OG0001900	1	8	1	5	1	48	0.94	52	1	3	0.75	3	1	not HGT-Pezizomycotina	0.0210514	9.27406e-05	0.958291	0.802273	1.34192	2.20118	-0.85926	1.39891
OG0001901	1	8	1	5	1	53	1	46	0.958333	4	1	3	1	not HGT-Pezizomycotina	5.28779e-06	0.00413902	1.49347	1.45837	2.15437	3.16676	-1.01239	1.70839
OG0001902	1	8	1	5	1	50	1	50	1	3	0.75	3	1	not HGT-Pezizomycotina	6.69217e-11	0.0828747	2.41401	1.40099	3.01063	3.74876	-0.738127	2.34777
OG0001903	1	8	1	5	1	50	1	49	1	4	1	3	1	not HGT-Pezizomycotina	0.0462788	3.28464e-07	0.575929	0.774785	0.83749	1.75936	-0.921866	0.984571
OG0001904	1	8	1	5	1	51	1	48	1	4	1	3	1	not HGT-Pezizomycotina	0.0343601	7.06684e-07	0.569647	0.485379	0.793053	1.38872	-0.595664	0.903338
OG0001905	1	8	0.875	5	1	48	0.96	52	1	3	0.75	3	1	not HGT-Pezizomycotina	4.38604e-05	2.31456e-05	1.30043	1.00065	1.77497	2.66501	-0.890038	1.66436
OG0001906	1	7	0.875	5	1	52	1	48	1	4	1	3	1	not HGT-Pezizomycotina	6.51988e-10	2.39812e-14	0.771703	0.846133	1.09073	2.69539	-1.60467	1.84926
OG0001907	1	8	1	5	1	50	0.96	49	1	4	1	3	1	not HGT-Pezizomycotina	1.22166e-16	0.000596689	1.12866	0.729931	1.94153	2.55492	-0.613394	1.82499
OG0001908	1	9	1	5	1	48	0.88	49	0.958333	4	1	4	1	not HGT-Pezizomycotina	1.35292e-16	0.0115191	2.1994	1.58792	3.12274	3.80357	-0.680832	2.21565
OG0001909	1	8	1	5	1	50	1	50	1	3	0.75	3	1	not HGT-Pezizomycotina	0.0171449	0.00244286	1.45243	1.17407	1.60245	2.64326	-1.04081	1.46919
OG0001910	1	8	1	4	0.8	51	1	49	1	4	1	3	1	not HGT-Pezizomycotina	1.57049e-12	3.56278e-05	1.97245	1.37283	2.57282	3.33421	-0.761391	1.96138
OG0001911	1	6	0.75	5	1	52	1	47	0.979167	5	1	4	1	not HGT-Pezizomycotina	4.45781e-05	0.00416386	1.19536	1.35644	2.22363	3.12844	-0.904807	1.772
OG0001912	1	8	1	5	1	50	1	50	1	3	0.75	3	1	not HGT-Pezizomycotina	0.018682	0.0168761	0.310847	0.350228	0.435304	0.916645	-0.481341	0.566417
OG0001913	1	8	1	6	1	51	1	47	0.979167	4	1	3	1	not HGT-Pezizomycotina	1.17876e-16	0.0924913	1.66885	0.952767	1.98082	2.87938	-0.898561	1.92661
OG0001914	1	8	1	5	1	49	0.96	50	0.979167	4	1	3	1	not HGT-Pezizomycotina	1.4641e-16	6.48173e-07	2.19226	1.22878	3.41485	4.48048	-1.06563	3.2517
OG0001915	1	14	1	6	1	46	0.92	50	1	1	0.25	2	0.666667	not HGT-Pezizomycotina	0.000197236	0.0170959	1.58347	1.09966	1.87925	2.56819	-0.688943	1.46853
OG0001916	1	8	1	5	1	49	0.98	50	0.979167	4	1	3	1	not HGT-Pezizomycotina	0.0129322	0.0307239	1.1285	0.742421	1.82977	2.25793	-0.428162	1.51551
OG0001917	1	8	1	5	1	49	0.98	50	0.979167	4	1	3	1	not HGT-Pezizomycotina	7.37248e-17	0.000516386	0.141688	0.0908175	0.314924	0.522692	-0.207768	0.431875
OG0001918	1	10	1	5	1	49	0.98	48	0.979167	4	1	3	1	not HGT-Pezizomycotina	3.97434e-06	4.87207e-17	0.385389	0.565208	0.751882	1.93115	-1.17927	1.36595
OG0001919	1	8	1	5	1	48	0.94	51	1	4	1	3	1	not HGT-Pezizomycotina	1.30385e-14	0.172223	2.0364	1.00263	2.52507	3.04514	-0.520064	2.04251
OG0001920	1	8	1	5	1	48	0.88	50	0.958333	5	1	3	1	not HGT-Pezizomycotina	0.116515	0.13505	0.334375	0.476512	0.739466	0.912985	-0.173519	0.436473
OG0001921	1	8	1	5	1	50	1	48	0.979167	5	1	3	1	not HGT-Pezizomycotina	0.0136749	0.0208695	0.298467	0.297051	0.345058	0.720704	-0.375646	0.423653
OG0001922	1	8	1	5	1	52	1	48	1	3	0.75	3	1	not HGT-Pezizomycotina	0.0108415	0.00225299	0.704074	0.63514	0.828883	1.47061	-0.641726	0.835469
OG0001923	1	8	1	5	1	48	0.96	52	1	3	0.75	3	1	not HGT-Pezizomycotina	0.0213377	0.0527182	0.517657	0.545263	0.626326	1.28145	-0.655128	0.736191
OG0001924	1	8	1	5	1	51	0.98	48	1	4	1	3	1	not HGT-Pezizomycotina	2.04632e-16	0.00272148	2.17675	1.70581	3.75816	5.22365	-1.46549	3.51784
OG0001925	1	8	1	5	1	51	1	48	1	4	1	3	1	not HGT-Pezizomycotina	7.01815e-17	1.81591e-07	0.529664	0.380492	1.04165	1.62744	-0.585787	1.24695
OG0001926	1	8	1	5	1	50	1	49	1	4	1	3	1	not HGT-Pezizomycotina	0.0933467	0.0815166	0.483169	0.610713	0.865134	1.17112	-0.305983	0.560404
OG0001927	1	8	1	5	1	50	1	49	1	4	1	3	1	not HGT-Pezizomycotina	0.000803615	0.00255054	1.20027	0.878955	1.43493	2.29439	-0.859461	1.41544
OG0001928	1	6	0.75	5	1	52	1	51	1	2	0.5	3	1	not HGT-Pezizomycotina	1.27686e-16	0.010843	2.13348	1.50988	4.94286	5.73772	-0.79486	4.22784
OG0001929	1	8	1	5	1	51	1	48	1	4	1	3	1	not HGT-Pezizomycotina	5.20666e-10	3.0569e-06	0.766799	0.645224	1.29888	1.88605	-0.587172	1.24083
OG0001930	1	8	1	5	1	50	1	49	0.979167	4	1	3	1	not HGT-Pezizomycotina	1.71054e-09	0.00820521	0.923085	0.809449	1.59615	2.25614	-0.659993	1.44669
OG0001931	1	8	1	5	1	50	0.96	49	1	4	1	3	1	not HGT-Pezizomycotina	9.5607e-17	9.19902e-17	1.39632	1.14328	2.29961	3.6216	-1.32199	2.47832
OG0001932	1	9	1	5	1	49	0.96	49	1	4	1	3	1	not HGT-Pezizomycotina	9.93143e-16	0.000399578	1.42854	0.892228	1.69968	2.97163	-1.27195	2.0794
OG0001933	1	9	1	5	1	51	1	49	0.979167	2	0.5	3	1	not HGT-Pezizomycotina	0.0139753	0.00214307	0.579891	0.488819	0.862027	1.07268	-0.210653	0.583861
OG0001934	2	9	1	4	0.8	51	1	48	1	4	1	3	1	not HGT-Pezizomycotina	0.00129505	NA	NA	0.817282	NA	1.89688	NA	1.0796
OG0001935	1	8	1	5	1	53	1	49	1	4	0.75	0	0	not HGT-Pezizomycotina	1.12549e-16	0.00100717	1.12648	0.783578	2.10167	2.64111	-0.539445	1.85753
OG0001936	1	8	1	5	1	52	1	47	0.979167	4	1	3	1	not HGT-Pezizomycotina	1.23875e-16	1.0963e-16	0.734017	1.059	1.27395	3.38568	-2.11173	2.32667
OG0001937	1	8	1	5	1	50	0.94	49	1	4	1	3	1	not HGT-Pezizomycotina	0.0830379	0.00037168	2.13183	2.03945	1.891	2.99638	-1.10538	0.956933
OG0001938	1	8	1	5	1	50	1	49	1	4	1	3	1	not HGT-Pezizomycotina	1.1552e-12	0.0131025	0.648011	0.504777	1.09483	1.52277	-0.427936	1.01799
OG0001939	2	4	0.25	3	0.2	14	0.06	96	0.708333	2	0.5	0	0	HGT-Pezizomycotina (2)	0.530622	NA	NA	3.55088	NA	3.72587	NA	0.174986	JCM_5958_transcript_v001_05450-R1; JCM_5958_transcript_v001_05274-R1
OG0001940	1	7	0.875	5	1	54	1	46	0.958333	4	1	3	1	not HGT-Pezizomycotina	0.00782043	0.126597	1.77734	1.33684	1.64479	2.53906	-0.894268	1.20222
OG0001941	1	8	0.875	6	1	51	1	48	0.958333	3	0.75	3	1	not HGT-Pezizomycotina	8.25715e-14	0.286147	3.58334	1.90675	3.65683	4.14789	-0.491058	2.24114
OG0001943	1	8	1	5	1	49	0.98	49	1	4	1	3	1	not HGT-Pezizomycotina	6.1681e-17	0.212071	1.2153	0.663443	2.70475	2.98636	-0.28161	2.32291
OG0001944	1	8	1	5	1	50	1	48	1	4	1	3	1	not HGT-Pezizomycotina	0.00887319	2.21441e-10	0.617995	0.938846	0.960547	1.89386	-0.933314	0.955015
OG0001945	1	8	1	5	1	50	1	48	1	4	1	3	1	not HGT-Pezizomycotina	1.00328e-08	1.33976e-06	0.725966	0.55376	1.1051	1.73032	-0.625219	1.17656
OG0001946	1	8	1	5	1	50	1	48	0.958333	4	1	3	1	not HGT-Pezizomycotina	0.0215793	1.63851e-05	0.627252	0.672116	0.814849	1.43411	-0.619264	0.761997
OG0001947	1	8	1	5	1	47	0.94	52	1	3	0.75	3	1	not HGT-Pezizomycotina	0.0379444	0.000488563	0.743781	0.508191	0.93538	1.30943	-0.37405	0.801239
OG0001948	1	8	1	5	1	48	0.94	50	0.979167	4	1	3	1	not HGT-Pezizomycotina	0.0051004	0.0386872	1.38003	1.21746	1.80434	3.09093	-1.28659	1.87347
OG0001949	1	8	1	5	1	51	1	48	1	4	1	2	0.666667	not HGT-Pezizomycotina	7.04606e-06	6.0192e-17	0.776833	0.744761	0.934245	1.9131	-0.978856	1.16834
OG0001950	1	8	1	5	1	51	1	48	1	3	0.75	3	1	not HGT-Pezizomycotina	9.72338e-17	0.228616	1.977	0.844866	2.16605	2.6411	-0.47505	1.79623
OG0001951	1	8	1	5	1	51	1	48	0.979167	3	0.75	3	1	not HGT-Pezizomycotina	0.0849216	0.00353613	0.295193	0.655804	0.401069	1.03672	-0.635652	0.380917
OG0001952	1	9	1	5	1	50	0.98	48	1	3	0.75	3	1	not HGT-Pezizomycotina	0.0074167	0.00221572	1.71951	1.35763	2.80266	3.65076	-0.848099	2.29313
OG0001953	1	8	0.875	5	1	50	0.98	48	1	4	1	3	1	not HGT-Pezizomycotina	1.21205e-16	0.000165003	0.586259	0.352108	0.970709	1.31528	-0.344572	0.963173
OG0001954	1	7	0.875	5	1	49	0.98	50	0.958333	4	1	3	1	not HGT-Pezizomycotina	0.000174897	5.60238e-06	1.40315	1.20954	1.95272	2.7187	-0.765984	1.50916
OG0001955	1	8	1	5	1	49	0.98	49	1	4	1	3	1	not HGT-Pezizomycotina	1.77095e-16	6.88974e-17	1.21796	0.842712	1.43151	2.39262	-0.961117	1.54991
OG0001956	1	8	1	5	1	50	1	48	1	4	1	3	1	not HGT-Pezizomycotina	0.00221742	0.120163	1.43932	0.800654	1.15002	2.23791	-1.08789	1.43726
OG0001957	1	9	1	5	1	48	0.96	49	1	4	1	3	1	not HGT-Pezizomycotina	1.06471e-16	0.00164131	1.45513	0.983816	2.24965	3.10983	-0.86018	2.12601
OG0001958	1	8	1	5	1	48	0.96	51	1	4	1	2	0.666667	not HGT-Pezizomycotina	0.00857985	3.66137e-05	1.21175	1.0349	1.2897	2.54485	-1.25515	1.50995
OG0001959	1	7	0.875	5	1	51	0.98	48	1	4	1	3	1	not HGT-Pezizomycotina	0.000268327	6.86012e-05	0.138715	0.168375	0.332435	0.603904	-0.271469	0.435529
OG0001960	1	8	1	5	1	49	0.96	49	0.979167	4	1	3	1	not HGT-Pezizomycotina	0.00341276	0.000189718	1.08765	1.05683	1.49203	3.95237	-2.46033	2.89554
OG0001961	1	8	1	5	1	49	0.98	49	0.979167	4	1	3	1	not HGT-Pezizomycotina	0.00116074	0.0100059	1.60137	1.40209	2.38857	3.3708	-0.982227	1.96871
OG0001962	1	8	1	5	1	51	0.98	46	0.9375	4	1	4	1	not HGT-Pezizomycotina	0.0223555	6.10308e-08	1.00729	1.16135	1.35982	1.85878	-0.498959	0.697434
OG0001963	1	8	1	5	1	49	0.98	49	1	4	1	3	1	not HGT-Pezizomycotina	0.0056803	5.08837e-11	0.689768	0.953634	0.912226	1.67188	-0.759651	0.718244
OG0001964	1	8	1	5	1	50	0.96	49	1	3	0.75	3	1	not HGT-Pezizomycotina	7.17183e-17	0.00474243	2.27568	1.26313	2.98958	3.79882	-0.809241	2.5357
OG0001965	1	8	1	5	1	52	0.9	46	0.9375	4	1	3	1	not HGT-Pezizomycotina	0.0416354	0.00752967	1.80318	1.62669	1.85449	2.92177	-1.06727	1.29508
OG0001966	1	8	1	5	1	50	0.96	49	1	3	0.75	3	1	not HGT-Pezizomycotina	0.00300503	0.0150899	0.285971	0.338495	0.534391	0.941509	-0.407119	0.603015
OG0001967	1	8	1	5	1	47	0.92	51	1	4	0.75	3	1	not HGT-Pezizomycotina	0.000414952	7.41683e-05	0.923272	0.808756	1.31428	2.18671	-0.872433	1.37795
OG0001968	1	8	1	5	1	50	0.98	49	0.979167	3	0.75	3	1	not HGT-Pezizomycotina	0.0787098	1.73266e-05	0.501832	0.666342	0.60241	1.19357	-0.591159	0.527228
OG0001969	2	9	1	5	1	48	0.94	49	0.895833	4	0.75	3	1	not HGT-Pezizomycotina	0.00461372	4.28451e-06	1.36107	1.55673	1.99391	3.07496	-1.08105	1.51823
OG0001970	1	8	1	5	1	49	0.96	49	1	4	1	3	1	not HGT-Pezizomycotina	2.16563e-13	9.24957e-17	0.736518	0.625494	1.1176	1.79576	-0.678161	1.17026
OG0001971	1	7	0.875	5	1	49	0.94	50	0.979167	4	1	3	1	not HGT-Pezizomycotina	0.0225481	0.284791	1.5608	1.16438	2.48609	2.86406	-0.377971	1.69968
OG0001972	1	10	1	5	1	48	0.92	50	1	3	0.75	2	0.666667	not HGT-Pezizomycotina	0.0167684	0.149014	2.37615	1.5603	2.66485	3.22083	-0.555977	1.66053
OG0001973	1	8	0.875	5	1	50	1	48	0.979167	4	1	3	1	not HGT-Pezizomycotina	6.8365e-05	0.093378	1.38275	1.38856	2.21113	2.57618	-0.36505	1.18761
OG0001974	1	8	1	5	1	50	0.96	49	0.979167	3	0.75	3	1	not HGT-Pezizomycotina	0.00111696	0.0448194	1.30272	1.0735	1.83586	2.20005	-0.364189	1.12655
OG0001975	1	8	1	5	1	50	0.98	49	0.979167	3	0.75	3	1	not HGT-Pezizomycotina	0.0212862	0.118336	0.640211	0.440825	1.09922	1.28708	-0.187859	0.846254
OG0001976	1	8	1	5	1	50	1	48	1	4	1	3	1	not HGT-Pezizomycotina	0.000868376	0.125477	0.918663	0.57218	1.12124	1.58753	-0.466286	1.01534
OG0001977	1	8	1	5	1	51	0.98	48	0.979167	3	0.75	3	1	not HGT-Pezizomycotina	0.0122546	1.10563e-06	1.70407	1.73571	2.09839	3.76056	-1.66216	2.02484
OG0001978	2	15	1	9	1	41	0.78	47	0.958333	3	0.75	3	1	not HGT-Pezizomycotina	0.0525098	0.0768559	2.78322	2.05593	4.18821	5.29893	-1.11073	3.243
OG0001979	1	8	1	5	1	48	0.96	50	0.958333	4	1	3	1	not HGT-Pezizomycotina	0.0107238	0.0793047	2.13028	1.66783	2.40365	3.59873	-1.19508	1.93089
OG0001980	1	7	0.875	5	1	49	0.98	48	0.979167	3	0.75	6	1	not HGT-Pezizomycotina	0.0105628	0.00203085	0.270224	0.489816	0.673137	1.48352	-0.810381	0.993702
OG0001981	1	8	1	5	1	52	0.96	46	0.9375	4	1	3	1	not HGT-Pezizomycotina	0.000383577	0.127958	1.28624	0.853711	1.89318	2.23656	-0.34338	1.38285
OG0001982	1	8	1	5	1	50	1	48	1	4	1	3	1	not HGT-Pezizomycotina	1.8393e-05	7.65723e-12	1.06708	1.06559	1.28768	2.97898	-1.6913	1.91339
OG0001983	2	9	1	4	0.8	49	0.96	48	1	5	1	3	1	not HGT-Pezizomycotina	2.37434e-17	NA	NA	0.778028	NA	5.47733	NA	4.6993
OG0001984	1	8	1	5	1	50	0.98	47	0.958333	5	1	3	1	not HGT-Pezizomycotina	0.012742	9.8589e-17	1.55034	1.43922	2.09449	4.02071	-1.92622	2.5815
OG0001985	1	8	1	5	1	55	0.98	48	1	0	0	2	0.666667	not HGT-Pezizomycotina	1.41292e-09	0.0237396	2.25382	1.70159	3.39787	4.54071	-1.14284	2.83911
OG0001986	1	8	1	5	1	51	1	47	0.979167	4	1	3	1	not HGT-Pezizomycotina	1.38673e-14	0.166758	1.2224	0.714704	1.32773	1.89097	-0.563242	1.17627
OG0001987	1	7	0.875	5	1	49	0.96	50	0.979167	4	1	3	1	not HGT-Pezizomycotina	0.0232586	0.283756	3.20638	2.43999	3.77027	4.25604	-0.485772	1.81605
OG0001988	1	8	1	5	1	49	0.98	49	1	4	1	3	1	not HGT-Pezizomycotina	4.58852e-14	7.20286e-06	1.83376	1.4275	2.59678	3.73914	-1.14236	2.31164
OG0001989	1	8	1	5	1	50	1	48	1	4	1	3	1	not HGT-Pezizomycotina	1.18889e-10	0.00563398	0.257302	0.211453	0.450971	0.671422	-0.220451	0.459969
OG0001990	1	8	1	5	1	52	0.98	48	1	2	0.5	3	1	not HGT-Pezizomycotina	1.33118e-16	4.57803e-11	0.949618	0.627054	1.45383	2.09837	-0.644539	1.47132
OG0001991	1	8	1	5	1	50	0.98	48	1	4	1	3	1	not HGT-Pezizomycotina	0.000152721	0.00127322	1.98855	1.60944	2.83073	4.36171	-1.53098	2.75226
OG0001993	1	8	1	5	1	51	1	47	0.979167	4	0.75	3	1	not HGT-Pezizomycotina	3.34256e-07	0.00103924	0.1974	0.164649	0.394673	0.702354	-0.307681	0.537705
OG0001994	1	8	1	5	1	52	1	46	0.958333	4	1	3	1	not HGT-Pezizomycotina	0.00162091	0.00825998	0.832172	0.923068	1.49196	2.16567	-0.673712	1.2426
OG0001995	1	8	1	5	1	50	1	48	1	4	1	3	1	not HGT-Pezizomycotina	1.6839e-10	0.0137082	1.64178	1.29702	2.61493	3.30656	-0.691629	2.00953
OG0001996	1	8	1	5	1	49	0.98	49	0.979167	4	1	3	1	not HGT-Pezizomycotina	2.42361e-06	1.17259e-16	1.85605	1.99391	2.21404	4.40652	-2.19248	2.41261
OG0001997	1	9	1	5	1	50	1	47	0.979167	4	1	3	1	not HGT-Pezizomycotina	3.01547e-12	1.89008e-06	0.393294	0.259372	0.640217	1.10804	-0.467821	0.848666
OG0001998	1	8	1	5	1	50	1	48	0.979167	4	1	3	1	not HGT-Pezizomycotina	2.36168e-05	0.0021811	1.2648	0.945193	1.73382	2.59378	-0.859964	1.64859
OG0001999	1	8	1	5	1	51	0.98	47	0.979167	4	1	3	1	not HGT-Pezizomycotina	5.30293e-14	0.00193805	2.24071	1.33089	2.5352	3.64186	-1.10666	2.31097
OG0002000	1	8	1	5	1	51	1	47	0.979167	4	1	3	1	not HGT-Pezizomycotina	0.0568064	0.000468941	0.390006	0.894271	0.732008	1.63408	-0.902073	0.73981
OG0002001	1	7	0.875	6	1	50	1	48	1	4	1	3	1	not HGT-Pezizomycotina	0.197519	0.0138523	0.951844	1.74297	1.12248	3.02888	-1.9064	1.28591
OG0002002	1	8	1	5	1	50	1	49	1	4	1	2	0.666667	not HGT-Pezizomycotina	3.67192e-17	0.165127	0.63521	0.203572	1.45451	1.61949	-0.16498	1.41592
OG0002003	1	8	1	5	1	49	0.92	49	0.979167	4	1	3	1	not HGT-Pezizomycotina	0.022166	0.281767	1.5711	1.25556	3.04586	2.88857	0.157288	1.63301
OG0002004	1	8	1	5	1	50	1	48	1	4	1	3	1	not HGT-Pezizomycotina	0.0351978	0.045547	1.58725	1.74237	2.61834	3.92077	-1.30243	2.1784
OG0002005	1	8	1	5	1	50	1	48	1	4	1	3	1	not HGT-Pezizomycotina	1.74981e-08	0.00174436	0.355419	0.365678	0.745444	1.10858	-0.363134	0.7429
OG0002007	1	8	0.75	5	1	48	0.94	50	1	4	1	3	1	not HGT-Pezizomycotina	0.000346952	0.00266837	2.35602	2.29362	3.68192	5.1182	-1.43628	2.82458
OG0002008	1	8	1	5	1	51	1	47	0.979167	4	1	3	1	not HGT-Pezizomycotina	0.000107595	0.020912	1.59652	1.79273	3.05809	3.79027	-0.732172	1.99753
OG0002009	1	8	1	5	1	50	0.88	49	1	3	0.75	3	1	not HGT-Pezizomycotina	1.6392e-10	0.0426437	1.53877	1.29624	2.70839	3.40549	-0.6971	2.10925
OG0002010	1	8	1	5	1	50	1	48	1	4	1	3	1	not HGT-Pezizomycotina	0.00686157	0.0523981	0.572056	0.660942	0.894328	1.43112	-0.536788	0.770174
OG0002011	1	8	1	5	1	52	1	46	0.9375	4	1	3	1	not HGT-Pezizomycotina	4.66432e-05	5.1309e-17	1.16277	1.83178	1.51745	4.3561	-2.83865	2.52432
OG0002012	1	6	0.75	5	1	51	1	50	0.979167	3	0.75	3	1	not HGT-Pezizomycotina	2.38472e-10	8.4391e-12	1.44719	1.14163	1.73191	2.81701	-1.0851	1.67538
OG0002013	1	8	1	5	1	51	1	48	0.979167	3	0.75	3	1	not HGT-Pezizomycotina	6.93945e-17	0.025822	0.637498	0.256771	1.38681	1.65234	-0.265535	1.39557
OG0002014	1	9	1	5	1	50	0.98	47	0.979167	4	1	3	1	not HGT-Pezizomycotina	0.0117092	0.00346665	1.18807	1.39987	1.79186	2.88004	-1.08818	1.48017
OG0002015	1	8	1	5	1	52	0.98	47	0.979167	3	0.75	3	1	not HGT-Pezizomycotina	0.000113044	0.0505786	1.5649	1.12703	1.73179	2.6899	-0.95811	1.56287
OG0002016	1	8	1	5	1	52	1	46	0.9375	4	0.75	3	1	not HGT-Pezizomycotina	0.00591091	0.169609	3.47199	2.5	3.74796	4.47636	-0.728394	1.97636
OG0002017	1	8	1	5	1	50	1	48	1	4	1	3	1	not HGT-Pezizomycotina	0.00734384	0.00655761	0.926258	0.863187	1.38671	1.95436	-0.567654	1.09117
OG0002018	1	9	1	5	1	50	1	48	0.979167	3	0.75	3	1	not HGT-Pezizomycotina	0.00781342	6.81365e-08	0.648169	0.912713	0.915653	2.0498	-1.13415	1.13709
OG0002019	1	8	1	5	1	50	0.98	49	1	3	0.75	3	1	not HGT-Pezizomycotina	1.05526e-06	0.166217	0.742633	0.463252	1.12456	1.44009	-0.31553	0.976835
OG0002020	1	8	1	5	1	50	0.98	48	0.979167	4	1	3	1	not HGT-Pezizomycotina	1.58136e-05	0.00432888	1.75176	1.95698	3.19355	4.43988	-1.24633	2.48289
OG0002021	1	8	1	5	1	49	0.98	48	1	4	1	4	1	not HGT-Pezizomycotina	0.0222498	0.0313168	0.616094	0.388749	0.811495	1.55372	-0.742227	1.16497
OG0002022	1	7	0.875	5	1	51	1	49	0.958333	3	0.75	3	1	not HGT-Pezizomycotina	7.80495e-17	0.193076	2.10219	1.6304	4.10032	4.74543	-0.645109	3.11502
OG0002023	1	8	1	5	1	50	0.96	48	1	4	1	3	1	not HGT-Pezizomycotina	8.85269e-17	3.02962e-05	1.16191	0.77096	1.7186	2.73928	-1.02068	1.96832
OG0002024	1	8	1	5	1	51	1	48	1	3	0.75	3	1	not HGT-Pezizomycotina	0.00479442	0.0593633	1.7029	1.57166	2.38682	3.26026	-0.873437	1.6886
OG0002025	1	8	1	5	1	51	0.98	47	0.979167	4	1	3	1	not HGT-Pezizomycotina	1.36629e-05	4.05257e-06	1.56461	1.33856	1.71176	2.67123	-0.959479	1.33268
OG0002026	1	8	1	5	1	48	0.96	50	1	4	1	3	1	not HGT-Pezizomycotina	1.09208e-16	1.98286e-08	1.44897	1.15098	2.48466	3.64047	-1.15581	2.48948
OG0002027	1	9	1	5	1	48	0.94	49	1	4	1	3	1	not HGT-Pezizomycotina	0.0209967	6.07679e-06	0.25537	0.380825	0.463682	0.948161	-0.48448	0.567336
OG0002028	1	8	1	5	1	50	1	48	1	4	1	3	1	not HGT-Pezizomycotina	5.03224e-06	0.000935483	0.769614	0.72821	1.32468	1.97243	-0.647757	1.24422
OG0002029	1	8	1	5	1	50	1	48	1	4	1	3	1	not HGT-Pezizomycotina	1.81964e-07	3.65497e-11	0.286838	0.341592	0.619353	1.21565	-0.596294	0.874055
OG0002030	1	8	1	5	1	48	0.9	50	1	4	1	3	1	not HGT-Pezizomycotina	1.85171e-06	0.0365917	1.08526	0.912967	1.53073	1.90848	-0.377748	0.995515
OG0002031	1	9	1	5	1	49	0.94	48	0.979167	4	1	3	1	not HGT-Pezizomycotina	2.30452e-07	2.15971e-09	1.07205	0.863638	1.57275	2.42839	-0.855638	1.56475
OG0002032	1	7	0.75	5	1	51	0.98	48	0.979167	4	1	3	1	not HGT-Pezizomycotina	1.15243e-09	0.0197053	1.375	1.28224	2.23501	2.91031	-0.675304	1.62807
OG0002033	1	8	1	5	1	51	0.98	47	0.958333	4	1	3	1	not HGT-Pezizomycotina	0.0149301	7.35915e-17	0.154067	0.234142	0.21299	0.645009	-0.432019	0.410867
OG0002034	1	7	0.875	3	0.6	13	0.24	90	1	2	0.5	3	0.666667	not HGT-Pezizomycotina	0.239175	0.286683	1.69015	2.11161	2.42842	3.12	-0.691581	1.00839
OG0002035	1	8	1	5	1	49	0.98	49	1	4	1	3	1	not HGT-Pezizomycotina	0.000455531	0.0136928	0.624655	0.528238	0.716646	1.07117	-0.354527	0.542935
OG0002036	1	8	1	5	1	50	0.98	48	1	4	1	3	1	not HGT-Pezizomycotina	0.00650997	2.28292e-08	1.02072	2.32525	2.09501	3.84632	-1.75131	1.52107
OG0002037	1	7	0.875	5	1	51	1	48	1	4	1	3	1	not HGT-Pezizomycotina	5.85582e-13	0.00153096	1.62577	1.13911	2.08343	3.02736	-0.943924	1.88825
OG0002038	1	8	1	5	1	50	1	48	1	4	1	3	1	not HGT-Pezizomycotina	4.1627e-11	0.0305166	1.18744	0.825795	1.69901	2.34002	-0.64102	1.51423
OG0002039	1	8	1	5	1	50	1	48	1	4	1	3	1	not HGT-Pezizomycotina	0.00915956	3.05114e-06	1.15834	1.31753	1.25888	2.57782	-1.31894	1.26029
OG0002040	1	9	1	5	1	48	0.94	44	0.916667	4	1	8	1	not HGT-Pezizomycotina	8.80554e-06	0.13592	2.48944	1.5239	3.23707	3.82354	-0.586464	2.29963
OG0002041	1	8	1	5	1	51	1	48	0.979167	4	1	2	0.666667	not HGT-Pezizomycotina	0.0115168	1.46834e-06	1.18933	2.03829	1.47899	4.27656	-2.79756	2.23827
OG0002042	1	8	1	5	1	50	1	48	1	4	1	3	1	not HGT-Pezizomycotina	1.2735e-11	8.50535e-13	1.18511	0.978531	1.65313	2.62963	-0.976503	1.6511
OG0002043	1	8	1	5	1	51	0.96	48	1	3	0.75	3	1	not HGT-Pezizomycotina	0.00013651	1.65332e-05	0.345284	0.373092	0.54152	1.22626	-0.684742	0.85317
OG0002045	1	7	0.875	5	1	51	1	49	1	3	0.75	3	1	not HGT-Pezizomycotina	0.0388586	3.32899e-15	0.733323	1.27152	1.21296	2.25859	-1.04563	0.98707
OG0002046	1	9	1	5	1	48	0.92	50	1	4	1	2	0.666667	not HGT-Pezizomycotina	0.000255929	0.113558	2.19473	1.62475	2.81476	3.6034	-0.788641	1.97865
OG0002047	1	8	1	5	1	50	1	48	0.958333	4	1	3	1	not HGT-Pezizomycotina	0.028112	0.0123504	1.07898	1.37353	1.03603	2.50902	-1.47299	1.13549
OG0002049	1	8	1	5	1	49	0.98	49	1	4	1	3	1	not HGT-Pezizomycotina	0.0111802	0.150782	0.996408	0.58013	1.22139	1.68453	-0.463143	1.1044
OG0002050	1	8	1	5	1	50	1	48	1	4	1	3	1	not HGT-Pezizomycotina	2.54081e-09	0.0133924	1.29278	0.697696	1.62612	2.43859	-0.81247	1.74089
OG0002051	1	8	1	5	1	49	0.98	49	1	4	1	3	1	not HGT-Pezizomycotina	0.0229735	0.00879504	1.19396	1.36951	1.75013	2.38656	-0.636423	1.01705
OG0002052	1	8	1	6	1	48	0.92	49	1	4	1	3	1	not HGT-Pezizomycotina	0.0195186	0.0258458	2.0581	1.51923	2.73082	4.26252	-1.5317	2.74329
OG0002053	1	9	1	6	1	55	0.9	42	0.875	3	0.75	3	1	not HGT-Pezizomycotina	0.0752372	0.109504	1.75928	1.75553	1.50657	2.60212	-1.09556	0.846593
OG0002054	1	8	1	5	1	51	1	49	0.979167	3	0.75	2	0.666667	not HGT-Pezizomycotina	3.09907e-07	0.29391	2.18443	0.989999	2.50084	3.28973	-0.788887	2.29973
OG0002055	1	8	1	5	1	48	0.94	50	1	4	1	3	1	not HGT-Pezizomycotina	1.11858e-16	0.116104	2.58094	1.4133	3.3367	4.63237	-1.29567	3.21907
OG0002056	1	7	0.875	5	1	50	0.98	49	1	3	0.75	4	1	not HGT-Pezizomycotina	0.00129085	0.000735308	1.53362	1.61866	1.49521	3.52525	-2.03004	1.90659
OG0002057	1	8	1	6	1	48	0.94	49	0.979167	4	1	3	1	not HGT-Pezizomycotina	0.0222453	0.109939	1.54676	1.73009	1.64745	2.75605	-1.1086	1.02596
OG0002058	1	8	0.875	5	1	51	1	48	1	3	0.75	3	1	not HGT-Pezizomycotina	0.000105262	0.0192792	1.30573	1.2237	1.85282	2.80933	-0.956513	1.58564
OG0002059	1	2	0.25	0	0	2	0.04	108	0.9375	3	0.5	3	1	HGT-Bacteria	0.295054	NA	NA	1.83532	NA	2.43332	NA	0.597998	JCM_5958_transcript_v001_05545-R1
OG0002060	1	8	1	5	1	50	1	48	1	4	1	3	1	not HGT-Pezizomycotina	6.20193e-11	2.87849e-08	1.24371	1.10111	1.59654	2.89843	-1.30189	1.79732
OG0002061	1	7	0.875	5	1	51	1	48	1	4	1	3	1	not HGT-Pezizomycotina	1.04502e-16	0.0378582	0.964097	0.654563	1.88865	2.19678	-0.308128	1.54222
OG0002062	1	8	1	5	1	46	0.92	52	0.979167	4	1	3	1	not HGT-Pezizomycotina	0.0201399	0.0968613	0.659098	1.31153	1.06333	2.4728	-1.40947	1.16126
OG0002063	1	8	1	5	1	51	1	48	0.979167	3	0.75	3	1	not HGT-Pezizomycotina	0.000645398	0.000913432	1.97965	1.69912	2.31725	4.11655	-1.7993	2.41743
OG0002064	1	8	1	5	1	50	0.96	49	1	3	0.75	3	1	not HGT-Pezizomycotina	0.0424681	0.0596847	2.43788	2.18811	2.65562	3.75098	-1.09536	1.56286
OG0002065	1	8	1	5	1	49	0.96	48	1	4	1	4	1	not HGT-Pezizomycotina	3.8405e-07	1.65412e-08	1.75039	1.3992	2.21596	3.57901	-1.36306	2.17982
OG0002066	1	8	1	5	1	48	0.94	50	0.958333	5	1	2	0.666667	not HGT-Pezizomycotina	9.29703e-05	0.00929254	1.62627	0.92673	2.47746	3.24576	-0.768296	2.31903
OG0002067	1	8	1	6	1	50	1	46	0.958333	3	0.75	5	1	not HGT-Pezizomycotina	0.00502279	0.192124	0.928439	0.996805	1.69005	2.55657	-0.866522	1.55977
OG0002068	1	8	1	5	1	49	0.98	49	0.979167	4	1	3	1	not HGT-Pezizomycotina	0.00096682	0.000219411	1.48742	1.96812	2.00871	3.51708	-1.50837	1.54896
OG0002069	1	9	1	5	1	51	1	48	0.979167	3	0.75	2	0.666667	not HGT-Pezizomycotina	2.53384e-13	0.000673644	1.16414	0.77294	1.79301	2.61165	-0.81864	1.83871
OG0002070	1	8	1	5	1	48	0.9	49	0.979167	5	1	3	1	not HGT-Pezizomycotina	9.76733e-17	1.42681e-07	1.46311	1.1901	2.9296	4.09768	-1.16807	2.90758
OG0002071	1	8	1	5	1	51	0.98	47	0.979167	4	1	3	1	not HGT-Pezizomycotina	1.78438e-06	4.78808e-05	1.63907	1.42898	2.15877	3.82649	-1.66772	2.39751
OG0002073	1	8	1	5	1	50	0.98	48	0.979167	4	1	3	1	not HGT-Pezizomycotina	9.26357e-17	0.0610869	1.63982	1.11518	3.85204	4.42642	-0.574376	3.31124
OG0002074	1	8	1	5	1	49	0.94	49	1	4	1	3	1	not HGT-Pezizomycotina	2.73062e-14	0.000214956	1.37447	1.24713	2.54136	3.48092	-0.93956	2.23379
OG0002075	1	7	0.875	5	1	52	1	48	1	3	0.75	3	1	not HGT-Pezizomycotina	3.02196e-09	0.106656	1.81512	1.49953	2.75128	3.83383	-1.08255	2.3343
OG0002076	1	8	1	5	1	51	1	48	1	3	0.75	3	1	not HGT-Pezizomycotina	8.84381e-09	0.000157575	0.444875	0.402767	0.629637	1.06611	-0.436474	0.663344
OG0002077	1	8	1	5	1	51	1	48	1	3	0.75	3	1	not HGT-Pezizomycotina	0.0051133	8.1125e-07	0.307899	0.362738	0.427899	0.836004	-0.408105	0.473266
OG0002078	1	8	1	5	1	50	1	48	1	4	1	3	1	not HGT-Pezizomycotina	2.44198e-05	2.1975e-16	1.27181	1.46295	2.06729	3.08386	-1.01657	1.62091
OG0002079	1	8	1	5	1	48	0.96	50	1	4	1	3	1	not HGT-Pezizomycotina	0.0208604	0.0600984	1.51245	1.04364	2.29659	2.95474	-0.658154	1.9111
OG0002080	1	8	1	5	1	49	0.98	49	1	4	1	3	1	not HGT-Pezizomycotina	1.63315e-15	0.0241722	0.455452	0.271585	0.677948	1.01334	-0.335397	0.74176
OG0002081	1	8	1	5	1	51	1	48	0.979167	3	0.75	3	1	not HGT-Pezizomycotina	8.19561e-17	3.4098e-05	0.368891	0.229851	0.598613	0.909644	-0.311031	0.679793
OG0002082	1	10	1	5	1	47	0.94	49	1	3	0.75	4	1	not HGT-Pezizomycotina	1.04035e-11	0.0116821	1.91825	1.22493	2.41414	3.2796	-0.865454	2.05467
OG0002083	1	8	1	5	1	50	1	48	1	4	1	3	1	not HGT-Pezizomycotina	0.0950688	0.00362707	0.641641	1.2795	1.25822	1.96304	-0.704818	0.68354
OG0002086	1	8	1	5	1	50	1	48	0.979167	4	1	3	1	not HGT-Pezizomycotina	1.01862e-08	0.00338967	0.95034	0.635825	1.53018	2.13874	-0.608561	1.50292
OG0002088	1	8	1	5	1	52	1	48	0.979167	2	0.5	3	1	not HGT-Pezizomycotina	0.000296268	0.0645878	1.17976	0.985045	1.23376	2.24108	-1.00732	1.25603
OG0002089	1	7	0.875	4	0.8	35	0.7	65	1	4	1	3	1	not HGT-Pezizomycotina	0.0249814	0.00390721	1.50299	1.47316	2.42412	3.38389	-0.95977	1.91074
OG0002090	1	8	1	5	1	49	0.98	51	0.9375	3	0.75	2	0.666667	not HGT-Pezizomycotina	0.00065143	0.365445	2.42442	1.49208	3.12627	3.3869	-0.260626	1.89482
OG0002091	1	10	1	5	1	49	0.98	47	0.979167	4	1	3	1	not HGT-Pezizomycotina	0.0427399	0.0701481	1.06896	1.09463	1.14063	2.20432	-1.0637	1.10969
OG0002092	1	8	1	5	1	49	0.96	48	1	4	1	4	1	not HGT-Pezizomycotina	0.0699363	0.0111904	1.88165	2.50393	3.36144	5.69141	-2.32997	3.18748
OG0002093	1	8	1	5	1	50	1	48	1	4	1	3	1	not HGT-Pezizomycotina	0.191445	0.00528045	0.409917	0.820719	0.701112	1.38813	-0.687017	0.56741
OG0002094	1	8	1	6	1	49	0.98	49	1	3	0.75	3	1	not HGT-Pezizomycotina	6.29706e-14	0.0355199	1.61625	1.0712	2.33756	3.22354	-0.885974	2.15234
OG0002095	1	7	0.875	5	1	50	0.94	49	1	4	1	3	1	not HGT-Pezizomycotina	0.0300648	0.0592516	0.990084	0.998364	1.38549	2.08549	-0.700007	1.08713
OG0002096	2	9	1	5	1	50	0.92	48	0.979167	3	0.75	3	1	not HGT-Pezizomycotina	0.00611805	0.0281062	0.509358	0.510175	0.903305	1.15709	-0.253781	0.646911
OG0002097	1	8	1	5	1	50	1	48	1	4	1	3	1	not HGT-Pezizomycotina	1.0051e-16	1.13179e-16	0.751034	0.514781	1.28483	2.49428	-1.20945	1.9795
OG0002098	1	8	1	5	1	50	1	48	1	4	1	3	1	not HGT-Pezizomycotina	1.32027e-05	1.42985e-16	1.1894	0.972431	1.48702	2.7368	-1.24978	1.76437
OG0002099	1	8	1	5	1	50	1	48	1	4	1	3	1	not HGT-Pezizomycotina	7.49928e-17	0.00755253	0.288828	0.173543	0.672577	0.908277	-0.2357	0.734734
OG0002100	1	8	1	6	1	51	0.98	47	0.9375	4	0.75	2	0.666667	not HGT-Pezizomycotina	0.0284133	0.0130214	1.86989	1.94319	2.7793	4.07535	-1.29605	2.13216
OG0002101	1	8	1	5	1	51	1	47	0.979167	4	1	3	1	not HGT-Pezizomycotina	0.129153	2.36217e-09	0.46337	0.781146	0.59922	1.38717	-0.787946	0.60602
OG0002102	1	8	1	5	1	49	0.98	49	1	4	1	3	1	not HGT-Pezizomycotina	0.00768447	0.0044429	0.389838	0.507393	0.660314	1.34205	-0.681739	0.83466
OG0002103	1	8	1	5	1	51	1	48	1	3	0.75	3	1	not HGT-Pezizomycotina	1.2974e-05	1.11153e-05	0.436499	0.524039	0.931318	1.2992	-0.367879	0.775158
OG0002104	1	8	1	5	1	50	1	48	1	4	1	3	1	not HGT-Pezizomycotina	8.53888e-17	0.0105353	1.04174	0.847865	2.04167	2.94274	-0.901065	2.09487
OG0002105	1	7	0.875	5	1	50	0.96	48	1	5	1	3	1	not HGT-Pezizomycotina	4.43299e-06	0.176345	2.93693	1.84118	3.10011	3.71708	-0.616971	1.8759
OG0002106	1	8	1	5	1	50	1	48	0.979167	4	1	3	1	not HGT-Pezizomycotina	0.0228411	0.00940129	1.25947	1.22272	1.82485	2.47694	-0.652091	1.25423
OG0002107	1	8	1	5	1	51	1	48	1	3	0.75	3	1	not HGT-Pezizomycotina	1.56407e-14	0.120428	0.945348	0.703659	1.80344	2.00446	-0.201023	1.3008
OG0002108	1	8	1	5	1	50	1	48	0.979167	4	1	3	1	not HGT-Pezizomycotina	6.43268e-10	7.52831e-10	0.693119	0.465498	0.832085	1.35427	-0.522186	0.888773
OG0002109	1	8	1	5	1	49	0.98	49	0.958333	4	1	3	1	not HGT-Pezizomycotina	0.0104857	0.12802	0.958321	0.70671	0.956272	2.02011	-1.06384	1.3134
OG0002110	1	8	1	5	1	50	1	48	0.979167	4	1	3	1	not HGT-Pezizomycotina	6.27992e-13	4.59948e-15	1.2669	0.938302	1.83728	2.63348	-0.796197	1.69518
OG0002111	1	8	1	5	1	50	1	48	0.979167	4	1	3	1	not HGT-Pezizomycotina	0.00570743	1.09621e-05	0.451425	0.516028	0.59993	1.0109	-0.410972	0.494874
OG0002112	1	7	0.875	5	1	51	0.98	50	0.958333	3	0.75	2	0.666667	not HGT-Pezizomycotina	0.0759623	0.184336	1.74155	1.63122	2.00778	2.62814	-0.62036	0.996918
OG0002113	1	8	1	5	1	50	1	48	0.979167	4	1	3	1	not HGT-Pezizomycotina	0.00850199	0.028755	1.33709	0.940022	1.32995	2.2847	-0.954744	1.34467
OG0002114	1	6	0.75	5	1	51	1	49	0.979167	4	1	3	1	not HGT-Pezizomycotina	0.110426	0.00348213	0.257293	0.589733	0.594788	1.19604	-0.601251	0.606306
OG0002115	1	8	1	5	1	49	0.98	49	0.979167	4	1	3	1	not HGT-Pezizomycotina	0.017475	8.20776e-14	0.430787	0.86762	0.507819	1.89675	-1.38894	1.02914
OG0002116	1	7	0.875	7	1	51	0.92	46	0.916667	4	1	3	1	not HGT-Pezizomycotina	0.00527692	6.45136e-06	1.06209	0.692098	1.49385	2.6146	-1.12074	1.9225
OG0002117	1	8	1	5	1	50	0.98	49	0.979167	3	0.75	3	1	not HGT-Pezizomycotina	5.98807e-17	0.175891	0.543149	0.252767	0.784823	0.935604	-0.150781	0.682837
OG0002118	1	8	1	5	1	50	1	48	1	4	1	3	1	not HGT-Pezizomycotina	2.1425e-13	0.421751	0.269672	0.139032	0.576405	0.551548	0.024857	0.412516
OG0002119	1	8	1	5	1	49	0.98	48	1	5	1	3	1	not HGT-Pezizomycotina	1.17342e-06	3.00203e-10	1.39332	1.85993	2.10268	4.01379	-1.9111	2.15386
OG0002120	1	8	1	5	1	51	1	47	0.979167	4	1	3	1	not HGT-Pezizomycotina	0.00124615	1.29125e-10	1.04887	1.57289	1.50753	3.28079	-1.77327	1.7079
OG0002121	1	8	1	5	1	49	0.98	50	1	4	1	2	0.666667	not HGT-Pezizomycotina	1.35597e-05	0.0481277	1.5724	1.31429	2.26515	2.69912	-0.433967	1.38483
OG0002122	1	8	1	5	1	51	1	47	0.979167	4	1	3	1	not HGT-Pezizomycotina	4.77736e-09	0.00299573	0.887717	0.761481	1.2034	1.8056	-0.602202	1.04412
OG0002123	1	7	0.875	5	1	49	0.98	50	1	4	1	3	1	not HGT-Pezizomycotina	0.0199414	8.94056e-17	0.393996	0.456445	0.519364	1.34101	-0.821647	0.884566
OG0002124	1	8	1	5	1	48	0.96	50	0.979167	4	1	3	1	not HGT-Pezizomycotina	0.000632924	1.01856e-05	1.47447	1.39989	1.83684	3.01716	-1.18031	1.61726
OG0002125	1	8	1	5	1	51	1	48	1	3	0.75	3	1	not HGT-Pezizomycotina	6.13767e-17	0.418951	2.93714	1.01502	3.26283	3.23483	0.028	2.21981
OG0002126	1	8	1	5	1	46	0.8	55	0.958333	2	0.5	2	0.666667	not HGT-Pezizomycotina	0.0473142	0.0762724	1.19647	1.11147	1.77524	2.2633	-0.488055	1.15183
OG0002127	1	8	1	5	1	50	1	49	1	3	0.75	3	1	not HGT-Pezizomycotina	7.15657e-17	7.06647e-12	0.479563	0.344189	0.820836	1.67726	-0.856427	1.33307
OG0002128	1	8	1	5	1	50	1	48	1	4	1	3	1	not HGT-Pezizomycotina	7.16993e-06	0.127901	1.01991	0.73669	1.54192	1.97955	-0.437633	1.24286
OG0002129	1	8	1	5	1	50	1	48	1	4	1	3	1	not HGT-Pezizomycotina	0.000460033	1.01671e-16	0.32485	0.700934	0.7828	1.96199	-1.17919	1.26106
OG0002130	1	8	1	5	1	49	0.96	48	0.979167	5	1	3	1	not HGT-Pezizomycotina	0.0136144	0.00055748	0.650103	0.757695	0.820392	1.6349	-0.814512	0.877209
OG0002131	1	8	1	5	1	46	0.9	52	1	4	1	3	1	not HGT-Pezizomycotina	5.84223e-05	0.122835	1.28289	1.13437	2.46885	2.9192	-0.45035	1.78482
OG0002132	1	8	1	5	1	49	0.98	48	1	5	1	3	1	not HGT-Pezizomycotina	4.85209e-17	0.171412	0.699152	0.193607	1.00173	1.28507	-0.283342	1.09146
OG0002134	2	9	0.75	8	1	43	0.84	48	0.958333	4	0.75	6	1	not HGT-Pezizomycotina	7.55052e-17	0.137461	3.31842	1.5224	3.65743	4.13454	-0.477107	2.61213
OG0002135	1	8	1	5	1	48	0.94	51	1	3	0.75	3	1	not HGT-Pezizomycotina	5.88765e-12	0.00205397	0.833684	0.717818	1.7694	2.23578	-0.466379	1.51796
OG0002136	1	8	1	5	1	50	1	49	1	3	0.75	3	1	not HGT-Pezizomycotina	0.0312794	0.010565	0.566514	0.903987	0.870642	1.54069	-0.670046	0.636702
OG0002137	1	8	1	4	0.8	50	1	49	1	5	1	2	0.666667	not HGT-Pezizomycotina	0.0182786	0.000218205	2.08751	2.29236	3.27356	4.37713	-1.10357	2.08477
OG0002138	1	8	1	5	1	50	0.96	49	0.979167	3	0.5	3	1	not HGT-Pezizomycotina	9.6559e-14	2.45417e-05	1.99856	1.09574	3.16031	4.05651	-0.8962	2.96077
OG0002139	1	8	1	5	1	49	0.88	49	0.979167	4	1	3	1	not HGT-Pezizomycotina	1.26953e-16	0.0749995	1.80406	1.25032	3.41239	3.8522	-0.439813	2.60188
OG0002140	1	8	1	5	1	50	0.98	49	1	3	0.75	3	1	not HGT-Pezizomycotina	0.057495	0.00758715	1.69537	1.62894	1.80956	3.62845	-1.8189	1.99952
OG0002141	1	9	1	5	1	50	1	48	1	3	0.75	3	1	not HGT-Pezizomycotina	1.10701e-07	4.02157e-12	0.901073	0.709393	1.24007	2.10204	-0.861974	1.39265
OG0002142	1	8	1	5	1	50	0.98	48	0.979167	4	1	3	1	not HGT-Pezizomycotina	1.73933e-09	0.0530143	1.56675	0.895268	2.4482	3.02669	-0.578494	2.13142
OG0002143	1	8	1	5	1	49	0.96	50	1	4	1	2	0.666667	not HGT-Pezizomycotina	3.14557e-06	1.63313e-09	1.61826	1.26826	2.0051	4.38012	-2.37502	3.11186
OG0002144	1	8	1	5	1	51	0.98	48	1	3	0.75	3	1	not HGT-Pezizomycotina	7.9692e-06	0.000579397	1.00413	0.803253	1.23104	2.24234	-1.0113	1.43909
OG0002145	1	8	1	5	1	51	1	46	0.958333	5	1	3	1	not HGT-Pezizomycotina	0.00371109	0.0524106	0.860104	0.774371	1.03416	1.68399	-0.649836	0.90962
OG0002146	1	8	1	5	1	50	1	48	1	4	1	3	1	not HGT-Pezizomycotina	0.0291345	3.17469e-08	2.25917	2.49944	2.65889	4.02032	-1.36143	1.52087
OG0002147	1	8	1	5	1	50	1	49	0.979167	3	0.75	3	1	not HGT-Pezizomycotina	0.046364	7.30019e-05	0.752464	0.811637	1.08699	1.89093	-0.80394	1.0793
OG0002148	1	8	1	5	1	51	0.98	47	0.979167	4	1	3	1	not HGT-Pezizomycotina	0.0101567	1.19675e-05	1.21448	1.46831	1.51026	2.7607	-1.25044	1.29239
OG0002149	1	8	1	5	1	49	0.96	49	1	4	1	3	1	not HGT-Pezizomycotina	0.00710348	1.64736e-05	0.81426	0.835978	1.37708	1.99769	-0.620613	1.16171
OG0002150	1	9	1	5	1	49	0.98	49	0.979167	3	0.75	3	1	not HGT-Pezizomycotina	4.09235e-16	0.00103792	1.1322	0.758468	1.74585	2.37955	-0.633704	1.62108
OG0002151	1	8	1	5	1	50	1	49	1	3	0.75	3	1	not HGT-Pezizomycotina	2.11628e-06	0.0413225	0.389746	0.235255	0.656454	0.918678	-0.262224	0.683423
OG0002152	1	8	1	5	1	48	0.94	48	1	5	1	4	1	not HGT-Pezizomycotina	1.4339e-05	0.00566309	1.65126	1.46522	2.386	3.01325	-0.627244	1.54803
OG0002153	1	9	1	5	1	50	1	47	0.979167	4	1	3	1	not HGT-Pezizomycotina	0.0034075	7.16919e-17	0.479817	0.672189	0.511081	1.44357	-0.932493	0.771385
OG0002154	1	8	1	5	1	52	0.94	48	0.979167	2	0.5	3	1	not HGT-Pezizomycotina	0.178071	0.278228	0.694168	0.904651	1.05458	1.28232	-0.22774	0.377668
OG0002155	1	8	1	5	1	51	1	46	0.958333	4	1	4	1	not HGT-Pezizomycotina	0.0520949	0.157337	3.16717	3.25791	3.88392	5.32997	-1.44605	2.07206
OG0002156	1	9	1	5	1	50	1	48	1	3	0.75	3	1	not HGT-Pezizomycotina	0.000158661	0.205306	1.3993	0.853399	1.63512	2.02192	-0.386801	1.16852
OG0002157	1	8	1	5	1	50	0.96	48	0.979167	4	1	3	1	not HGT-Pezizomycotina	1.61777e-12	1.84999e-13	1.3262	1.10758	1.66471	3.06087	-1.39616	1.95329
OG0002158	1	8	1	5	1	49	0.98	49	1	4	1	3	1	not HGT-Pezizomycotina	0.0203826	0.000549011	0.459639	0.707495	1.14892	1.49685	-0.347924	0.789353
OG0002159	1	8	1	5	1	51	1	47	0.958333	4	1	3	1	not HGT-Pezizomycotina	2.32025e-16	1.41614e-08	0.823452	0.732312	1.52204	2.57281	-1.05077	1.8405
OG0002161	1	8	1	5	1	49	0.98	48	1	4	1	3	1	not HGT-Pezizomycotina	0.0207469	8.90974e-05	1.43982	1.33598	1.57789	2.6585	-1.08061	1.32252
OG0002162	1	8	1	5	1	48	0.96	49	1	4	1	3	1	not HGT-Pezizomycotina	0.00589181	0.0330582	1.07772	0.827055	1.20326	2.34917	-1.14591	1.52212
OG0002163	1	9	1	5	1	49	0.98	47	0.979167	4	1	3	1	not HGT-Pezizomycotina	1.36594e-05	0.000979361	1.03156	0.879149	1.19569	2.51218	-1.3165	1.63303
OG0002165	1	8	1	5	1	51	1	49	1	4	1	0	0	not HGT-Pezizomycotina	2.2472e-05	6.49417e-06	0.663936	0.587688	0.998476	1.74488	-0.746408	1.1572
OG0002166	1	8	1	5	1	47	0.94	50	1	4	1	3	1	not HGT-Pezizomycotina	1.05491e-16	0.285982	1.22892	0.798436	1.71989	1.98212	-0.262236	1.18369
OG0002168	1	8	1	6	1	47	0.94	51	1	2	0.5	3	1	not HGT-Pezizomycotina	6.88168e-17	0.106155	1.61963	0.892734	2.93087	3.71015	-0.779277	2.81742
OG0002169	1	8	1	5	1	50	0.98	47	0.958333	4	1	3	1	not HGT-Pezizomycotina	0.0123958	0.0767452	0.701726	0.769049	1.08484	1.669	-0.584165	0.899953
OG0002171	1	8	1	5	1	49	0.98	48	1	4	1	3	1	not HGT-Pezizomycotina	0.00862406	1.39123e-16	0.50054	0.925387	0.531497	1.78628	-1.25478	0.860891
OG0002172	1	8	1	5	1	49	0.98	48	1	4	1	3	1	not HGT-Pezizomycotina	5.71197e-12	0.00452957	0.342256	0.170544	0.54538	0.848299	-0.302919	0.677755
OG0002173	1	8	1	5	1	49	0.98	49	1	3	0.75	3	1	not HGT-Pezizomycotina	4.3787e-08	0.389594	1.94879	0.944881	2.06538	2.31558	-0.250198	1.3707
OG0002174	1	7	0.875	5	1	50	0.98	48	1	4	1	3	1	not HGT-Pezizomycotina	0.00899878	7.29143e-07	2.21246	2.13796	2.09135	3.60648	-1.51513	1.46852
OG0002175	1	8	1	5	1	50	1	48	1	3	0.75	3	1	not HGT-Pezizomycotina	9.32031e-17	1.07578e-07	0.714929	0.498351	1.22307	1.67749	-0.454416	1.17914
OG0002176	1	8	1	5	1	50	1	47	0.958333	4	1	3	1	not HGT-Pezizomycotina	0.0183387	0.33685	0.677303	0.601598	0.964294	1.26248	-0.298185	0.660881
OG0002177	1	8	1	5	1	50	1	47	0.958333	4	1	3	1	not HGT-Pezizomycotina	3.93388e-12	0.0660987	1.3421	0.793137	1.7481	2.27646	-0.528353	1.48332
OG0002178	1	7	0.875	5	1	49	0.98	49	1	4	1	3	1	not HGT-Pezizomycotina	9.83199e-11	2.8964e-10	0.624137	0.482988	1.25824	2.11456	-0.856322	1.63158
OG0002179	1	7	0.875	5	1	49	0.98	49	1	4	1	3	1	not HGT-Pezizomycotina	0.0023388	2.90611e-05	0.217926	0.234903	0.70441	1.0834	-0.378989	0.848496
OG0002180	1	8	1	4	0.8	47	0.88	51	0.979167	4	1	3	1	not HGT-Pezizomycotina	0.00160134	5.90676e-07	1.32094	1.61824	2.03172	3.43325	-1.40154	1.81501
OG0002181	1	8	1	5	1	50	1	47	0.979167	4	1	3	1	not HGT-Pezizomycotina	4.14541e-05	0.0150311	0.820622	0.67518	1.0521	1.65334	-0.601238	0.978157
OG0002182	1	8	1	5	1	49	0.96	48	0.979167	4	1	3	1	not HGT-Pezizomycotina	0.000104701	8.63779e-17	1.36783	1.80138	2.03186	3.87569	-1.84383	2.07431
OG0002183	1	8	1	5	1	47	0.94	50	0.979167	4	1	3	1	not HGT-Pezizomycotina	1.25394e-15	0.242698	0.822619	0.541214	1.37784	1.47967	-0.10183	0.938458
OG0002184	1	8	0.875	3	0.6	29	0.58	72	0.895833	4	0.75	1	0.333333	not HGT-Pezizomycotina	0.118795	0.213369	3.17661	2.07295	2.32236	4.31337	-1.99101	2.24042
OG0002185	1	8	1	5	1	49	0.94	47	0.958333	4	1	4	1	not HGT-Pezizomycotina	0.00821032	0.251878	1.30741	1.14935	2.31138	2.11642	0.194959	0.967067
OG0002186	1	8	1	5	1	51	1	46	0.9375	4	1	3	1	not HGT-Pezizomycotina	1.10672e-16	2.46122e-05	1.74834	0.975767	2.73901	4.13018	-1.39117	3.15441
OG0002187	1	7	0.875	5	1	48	0.96	50	1	4	1	3	1	not HGT-Pezizomycotina	1.15262e-07	0.0386854	0.517892	0.53796	1.2419	1.56275	-0.320849	1.02479
OG0002188	1	1	0.125	2	0.4	10	0.16	97	0.958333	5	0.75	2	0.666667	not HGT-Pezizomycotina	0.467999	0.260292	1.29389	1.76086	1.74457	2.09507	-0.350504	0.334218
OG0002189	1	8	1	5	1	50	1	47	0.979167	4	1	3	1	not HGT-Pezizomycotina	1.16249e-05	3.11591e-05	1.50823	1.4871	1.97742	2.9535	-0.976084	1.4664
OG0002190	1	7	0.875	5	1	52	1	47	0.958333	3	0.75	3	1	not HGT-Pezizomycotina	7.119e-15	0.0283677	1.57446	0.941639	2.12372	2.51252	-0.388805	1.57088
OG0002191	1	8	1	4	0.8	50	1	48	1	4	1	3	1	not HGT-Pezizomycotina	6.99692e-06	0.0355564	1.07875	0.797726	1.46034	2.09656	-0.636219	1.29883
OG0002192	1	8	1	5	1	52	0.96	47	0.979167	2	0.5	3	1	not HGT-Pezizomycotina	2.85616e-12	0.201503	2.13014	1.65924	3.75297	4.12259	-0.369624	2.46335
OG0002193	1	8	1	5	1	50	0.98	47	0.979167	4	1	3	1	not HGT-Pezizomycotina	7.64873e-17	0.00842056	0.983329	0.633912	1.35309	2.30465	-0.951562	1.67074
OG0002194	1	9	1	5	1	47	0.94	49	1	4	1	3	1	not HGT-Pezizomycotina	9.94562e-17	0.366149	4.68608	2.21754	5.39909	5.92805	-0.528965	3.71051
OG0002195	1	8	1	5	1	48	0.94	49	1	4	1	3	1	not HGT-Pezizomycotina	3.42626e-05	0.0383851	2.70699	2.14467	3.71646	4.36402	-0.647557	2.21935
OG0002196	1	8	1	5	1	51	1	46	0.958333	4	1	3	1	not HGT-Pezizomycotina	0.0202452	0.00133047	1.72509	1.59729	2.08467	3.14555	-1.06088	1.54826
OG0002197	1	8	1	5	1	49	0.94	49	1	3	0.75	3	1	not HGT-Pezizomycotina	0.00152628	0.00386841	1.89126	1.87378	2.53662	4.08768	-1.55107	2.2139
OG0002198	1	7	0.875	5	1	50	1	47	0.979167	5	1	3	1	not HGT-Pezizomycotina	0.0221041	0.000130773	0.976913	1.31204	1.28259	3.05255	-1.76996	1.74051
OG0002199	1	8	1	5	1	51	1	46	0.958333	4	1	3	1	not HGT-Pezizomycotina	2.57763e-11	0.0170685	0.351034	0.249836	0.578326	0.925223	-0.346897	0.675387
OG0002200	1	8	1	5	1	46	0.92	52	0.958333	3	0.75	3	1	not HGT-Pezizomycotina	4.14189e-08	0.0153763	0.797756	0.941544	1.88032	2.58095	-0.70063	1.63941
OG0002201	1	8	1	5	1	48	0.94	50	1	3	0.75	3	1	not HGT-Pezizomycotina	3.32507e-10	0.0103666	0.332586	0.279108	0.990449	1.32889	-0.338445	1.04979
OG0002202	1	9	1	5	1	50	0.96	47	0.979167	4	1	2	0.666667	not HGT-Pezizomycotina	0.00218108	0.134735	0.751473	0.663669	0.991646	1.86031	-0.868667	1.19664
OG0002203	1	8	1	5	1	49	0.98	48	1	4	1	3	1	not HGT-Pezizomycotina	1.03227e-16	0.0147576	0.322077	0.234813	0.730063	0.921774	-0.191711	0.686961
OG0002204	1	4	0.5	5	1	36	0.7	66	1	3	0.75	3	1	not HGT-Pezizomycotina	0.0376638	0.0989967	1.94264	1.49265	3.30303	3.8567	-0.553672	2.36405
OG0002205	1	7	0.875	5	1	52	1	46	0.958333	4	1	3	1	not HGT-Pezizomycotina	0.0088374	0.0479709	2.02177	1.68933	2.7597	3.73598	-0.976286	2.04666
OG0002206	1	7	0.875	5	1	50	1	48	1	4	1	3	1	not HGT-Pezizomycotina	1.69314e-17	0.518375	1.69697	0.47888	4.58882	4.56519	0.023635	4.08631
OG0002207	1	7	0.875	4	0.8	46	0.92	52	1	4	1	4	1	not HGT-Pezizomycotina	0.000438784	0.0157466	1.55466	1.4324	2.87241	3.53154	-0.659129	2.09914
OG0002208	1	8	1	5	1	49	0.98	48	1	4	1	3	1	not HGT-Pezizomycotina	0.000457734	0.0932318	0.640954	0.443719	0.997526	1.38887	-0.391348	0.945155
OG0002210	1	8	1	5	1	46	0.92	51	0.958333	3	0.75	4	1	not HGT-Pezizomycotina	0.0377515	0.527329	1.73242	0.774921	2.51139	2.56523	-0.053835	1.79031
OG0002211	1	8	1	5	1	48	0.96	49	1	4	1	3	1	not HGT-Pezizomycotina	0.0951635	0.0650401	0.431729	1.87041	0.780289	2.52372	-1.74343	0.653305
OG0002212	1	6	0.75	5	1	50	0.96	49	1	4	1	3	1	not HGT-Pezizomycotina	1.07616e-16	0.113153	1.63784	1.03692	3.20852	3.77846	-0.569946	2.74154
OG0002213	1	8	1	5	1	48	0.96	49	1	4	1	3	1	not HGT-Pezizomycotina	4.09302e-05	0.00269954	1.21217	1.11962	1.92662	2.81826	-0.891638	1.69864
OG0002214	1	8	1	5	1	50	1	49	1	4	1	1	0.333333	not HGT-Pezizomycotina	0.000266157	0.00463772	1.94231	1.72771	2.23325	3.46183	-1.22858	1.73412
OG0002215	1	8	1	5	1	53	0.94	48	1	3	0.75	0	0	not HGT-Pezizomycotina	1.51632e-10	4.62317e-09	1.56065	1.07154	2.07764	3.59954	-1.52189	2.52799
OG0002216	1	6	0.75	5	1	50	1	49	0.958333	4	1	3	1	not HGT-Pezizomycotina	0.244611	0.0612745	1.7787	2.52689	1.89542	3.29035	-1.39493	0.763468
OG0002217	1	2	0.25	5	1	54	0.96	48	1	5	1	3	1	not HGT-Pezizomycotina	0.00193933	0.749348	2.1012	1.59702	3.68431	3.72053	-0.036222	2.12351
OG0002218	1	8	1	5	1	50	1	48	1	3	0.75	3	1	not HGT-Pezizomycotina	3.03514e-07	0.000576716	0.936877	0.895928	1.38862	2.39565	-1.00703	1.49972
OG0002219	1	7	0.875	5	1	50	0.98	49	1	3	0.75	3	1	not HGT-Pezizomycotina	3.68757e-15	0.0144122	2.00021	1.19155	2.90894	4.15361	-1.24468	2.96207
OG0002220	1	8	1	5	1	50	0.98	48	1	4	1	2	0.666667	not HGT-Pezizomycotina	0.00933204	1.63545e-05	1.17703	1.31968	1.631	3.06052	-1.42952	1.74084
OG0002221	1	8	1	5	1	49	0.96	47	0.979167	5	1	3	1	not HGT-Pezizomycotina	0.0183578	8.89671e-05	0.3302	0.59388	0.77871	1.45023	-0.671515	0.856345
OG0002222	1	8	1	5	1	50	1	47	0.979167	3	0.75	4	1	not HGT-Pezizomycotina	1.08077e-16	0.000214798	0.978012	0.664384	1.443	2.30685	-0.86385	1.64246
OG0002223	1	9	1	5	1	42	0.84	54	0.979167	4	1	3	1	not HGT-Pezizomycotina	0.00349716	2.21777e-06	1.3377	1.80177	2.06533	3.76159	-1.69626	1.95983
OG0002224	1	8	1	5	1	50	1	47	0.958333	4	1	3	1	not HGT-Pezizomycotina	0.000440764	0.013963	1.02824	0.92684	1.00499	2.42102	-1.41604	1.49418
OG0002225	1	8	1	5	1	49	0.96	48	0.958333	4	1	3	1	not HGT-Pezizomycotina	0.00771736	0.0470617	2.28873	1.74049	3.06279	3.60303	-0.540236	1.86253
OG0002226	1	7	0.875	5	1	50	0.98	48	1	4	0.75	3	1	not HGT-Pezizomycotina	0.00600658	0.0792897	0.985616	0.773672	1.40379	1.82772	-0.423933	1.05405
OG0002227	1	8	1	5	1	49	0.98	48	1	4	1	3	1	not HGT-Pezizomycotina	7.85921e-17	0.548022	2.37222	0.806919	3.16472	3.16124	0.003484	2.35432
OG0002228	1	7	0.875	5	1	46	0.92	51	1	5	1	3	1	not HGT-Pezizomycotina	0.0192537	0.0102187	1.65918	2.2134	2.24795	3.62784	-1.37989	1.41444
OG0002230	1	8	1	5	1	51	1	45	0.9375	5	1	3	1	not HGT-Pezizomycotina	6.81373e-17	0.016203	0.279909	0.197228	0.598075	0.874309	-0.276234	0.677082
OG0002231	1	8	1	5	1	51	0.98	45	0.916667	4	1	4	1	not HGT-Pezizomycotina	5.35846e-17	9.65447e-17	0.704935	0.468185	1.10219	1.54867	-0.446479	1.08049
OG0002232	1	8	1	5	1	49	0.98	49	1	3	0.75	3	1	not HGT-Pezizomycotina	0.0213161	1.61767e-05	1.4218	0.958842	2.48462	3.54028	-1.05566	2.58144
OG0002233	1	8	1	5	1	50	1	47	0.979167	4	1	3	1	not HGT-Pezizomycotina	3.06904e-10	0.00154874	0.33229	0.272168	0.425812	0.825205	-0.399393	0.553037
OG0002234	1	8	1	5	1	50	0.98	47	0.979167	4	1	3	1	not HGT-Pezizomycotina	5.47551e-17	0.1007	0.478839	0.180001	0.954809	1.18538	-0.230568	1.00538
OG0002235	1	8	1	5	1	50	0.96	48	0.9375	4	1	2	0.666667	not HGT-Pezizomycotina	0.0077387	0.0173886	2.42919	2.08166	3.10659	4.507	-1.4004	2.42534
OG0002236	1	8	1	5	1	49	0.98	49	0.979167	3	0.75	3	1	not HGT-Pezizomycotina	0.0377569	0.00284495	0.794312	0.768273	1.01105	1.62167	-0.61062	0.853396
OG0002237	1	8	1	5	1	50	1	48	1	3	0.75	3	1	not HGT-Pezizomycotina	3.02667e-08	0.0974449	1.70627	1.43343	2.54034	3.33353	-0.793197	1.90011
OG0002238	1	8	1	5	1	49	0.98	49	1	3	0.75	3	1	not HGT-Pezizomycotina	4.79586e-07	0.0106363	1.38623	0.919685	1.69078	2.53602	-0.845231	1.61633
OG0002239	1	8	1	5	1	49	0.98	49	1	3	0.75	3	1	not HGT-Pezizomycotina	1.89518e-07	7.14025e-17	0.519815	0.440337	0.615728	1.67121	-1.05549	1.23088
OG0002240	1	8	1	5	1	49	0.98	48	1	4	1	3	1	not HGT-Pezizomycotina	4.21471e-05	1.05566e-05	0.379106	0.306842	0.469038	1.17144	-0.702402	0.864598
OG0002241	1	8	1	5	1	49	0.98	48	0.9375	4	1	3	1	not HGT-Pezizomycotina	2.73901e-05	0.032861	2.44609	1.84867	3.38828	3.94672	-0.558437	2.09804
OG0002242	1	8	1	5	1	50	1	47	0.979167	4	1	3	1	not HGT-Pezizomycotina	4.12733e-08	6.76462e-05	0.996154	0.932497	1.39341	2.34035	-0.946943	1.40786
OG0002243	1	8	1	5	1	49	0.98	48	1	4	1	3	1	not HGT-Pezizomycotina	1.21872e-13	0.000146005	0.734092	0.663205	1.35678	1.78638	-0.429598	1.12317
OG0002244	1	8	1	5	1	51	1	47	0.979167	3	0.75	3	1	not HGT-Pezizomycotina	0.0142443	0.0820118	0.641182	0.714807	0.812385	1.49636	-0.683974	0.781552
OG0002245	1	8	1	5	1	49	0.98	49	1	3	0.75	3	1	not HGT-Pezizomycotina	8.68223e-13	0.00169503	1.23349	0.981395	2.32782	3.25168	-0.923862	2.27028
OG0002247	1	8	1	5	1	49	0.98	48	0.958333	4	1	3	1	not HGT-Pezizomycotina	0.0206861	0.0150416	1.62257	1.76241	2.08363	3.12168	-1.03805	1.35927
OG0002248	1	8	1	5	1	49	0.98	48	1	4	1	3	1	not HGT-Pezizomycotina	6.92237e-17	0.0645401	2.31189	0.789539	2.62547	3.25495	-0.629481	2.46542
OG0002249	1	8	1	5	1	50	0.98	48	1	4	1	2	0.666667	not HGT-Pezizomycotina	1.13736e-05	0.131201	2.15724	1.35565	2.65938	3.60078	-0.941393	2.24512
OG0002250	1	5	0.625	5	1	51	0.96	49	1	4	1	3	1	not HGT-Pezizomycotina	0.00112074	0.197499	2.31149	1.55828	2.53037	2.88037	-0.349997	1.32208
OG0002251	1	7	0.875	5	1	49	0.98	48	1	5	1	3	1	not HGT-Pezizomycotina	0.0193234	0.0731373	1.65094	1.24663	1.39442	2.26006	-0.865644	1.01343
OG0002252	1	8	1	5	1	48	0.94	49	1	4	1	3	1	not HGT-Pezizomycotina	1.05664e-07	0.0010664	1.91228	1.21466	2.47976	3.65385	-1.17409	2.43919
OG0002253	1	7	0.875	5	1	50	1	48	1	4	1	3	1	not HGT-Pezizomycotina	3.51002e-06	9.34064e-06	1.1781	0.85174	1.73759	3.0538	-1.31621	2.20206
OG0002254	1	8	1	7	1	45	0.86	51	0.979167	3	0.75	3	1	not HGT-Pezizomycotina	8.63468e-06	0.20801	3.28441	1.71209	3.05116	3.76213	-0.710975	2.05005
OG0002255	1	8	1	5	1	51	1	48	0.958333	2	0.5	3	1	not HGT-Pezizomycotina	0.0626471	0.00685179	0.82227	1.24602	1.42577	1.99436	-0.568582	0.74834
OG0002256	1	8	1	5	1	48	0.94	49	0.9375	4	1	3	1	not HGT-Pezizomycotina	0.0030802	7.66985e-09	1.45209	1.78468	2.02641	3.44041	-1.414	1.65573
OG0002257	1	8	1	5	1	49	0.98	48	1	4	1	3	1	not HGT-Pezizomycotina	1.08112e-14	1.11891e-08	0.837224	0.70915	1.02856	1.81094	-0.782373	1.10179
OG0002258	1	8	0.875	5	1	44	0.88	53	0.979167	4	1	3	1	not HGT-Pezizomycotina	0.0185173	0.176948	1.83604	1.63091	2.6993	3.14867	-0.449368	1.51776
OG0002259	1	8	1	5	1	51	0.98	50	0.958333	3	0.75	0	0	not HGT-Pezizomycotina	1.71195e-09	9.55598e-17	1.3454	1.23956	1.90575	3.44363	-1.53788	2.20407
OG0002260	1	7	0.875	5	1	51	1	48	1	4	0.75	2	0.666667	not HGT-Pezizomycotina	0.0976971	0.00054879	1.75325	2.18874	1.9849	3.28958	-1.30469	1.10085
OG0002261	1	8	1	5	1	49	0.98	47	0.958333	4	1	4	1	not HGT-Pezizomycotina	0.0751823	0.00802708	1.49716	2.14274	2.01328	3.28077	-1.26748	1.13803
OG0002262	1	7	0.875	5	1	49	0.98	50	0.958333	3	0.75	3	1	not HGT-Pezizomycotina	0.00725145	1.12717e-05	0.726974	0.79489	0.839413	1.88919	-1.04978	1.0943
OG0002263	1	8	1	5	1	50	1	47	0.979167	4	1	3	1	not HGT-Pezizomycotina	0.00458727	5.0525e-06	0.272365	0.311336	0.415093	0.843399	-0.428306	0.532063
OG0002264	1	8	1	5	1	50	1	47	0.979167	4	1	3	1	not HGT-Pezizomycotina	8.74551e-17	0.0147242	0.327654	0.260538	0.54971	0.795315	-0.245605	0.534776
OG0002265	1	8	1	5	1	49	0.98	49	1	3	0.75	3	1	not HGT-Pezizomycotina	0.00496567	0.00441755	1.46061	1.15817	1.70141	2.36964	-0.668237	1.21147
OG0002266	1	7	0.875	5	1	48	0.64	50	1	4	1	3	1	not HGT-Pezizomycotina	0.0319302	3.92078e-05	0.491199	0.587962	0.595268	1.09808	-0.502815	0.510121
OG0002267	1	8	1	5	1	50	1	48	1	3	0.75	3	1	not HGT-Pezizomycotina	1.75409e-06	0.0700055	2.73642	1.43511	2.96392	4.06715	-1.10324	2.63204
OG0002268	1	8	1	5	1	49	0.92	48	1	4	1	3	1	not HGT-Pezizomycotina	1.14874e-05	0.000207128	2.17991	1.90075	3.4276	4.59027	-1.16267	2.68952
OG0002269	1	8	1	5	1	51	1	47	0.979167	3	0.75	3	1	not HGT-Pezizomycotina	7.28616e-13	0.0105594	1.64454	0.929902	2.24193	3.31001	-1.06809	2.38011
OG0002270	1	9	1	5	1	47	0.9	49	1	4	1	3	1	not HGT-Pezizomycotina	1.0104e-16	0.0566513	1.60317	1.06327	3.36842	3.82101	-0.452595	2.75774
OG0002271	1	8	1	5	1	49	0.98	48	1	4	1	3	1	not HGT-Pezizomycotina	8.10139e-07	1.43265e-06	1.03152	0.907839	1.35381	2.01878	-0.664969	1.11095
OG0002272	1	8	1	5	1	50	0.98	47	0.979167	4	1	3	1	not HGT-Pezizomycotina	0.0170007	0.00497316	1.51962	1.77752	2.18564	3.06082	-0.875182	1.2833
OG0002274	1	9	1	5	1	48	0.96	48	1	4	0.75	3	1	not HGT-Pezizomycotina	0.00580725	0.0180358	1.10625	1.036	1.42573	2.41951	-0.993777	1.38351
OG0002275	1	8	1	5	1	51	1	47	0.979167	3	0.75	3	1	not HGT-Pezizomycotina	0.0656448	1.18022e-16	0.3196	0.727219	0.479579	1.35509	-0.875507	0.627867
OG0002276	1	5	0.625	5	1	51	0.96	49	0.979167	4	1	3	1	not HGT-Pezizomycotina	2.30516e-15	0.000308227	2.08644	1.70555	3.57067	4.91325	-1.34257	3.2077
OG0002277	1	7	0.875	5	1	48	0.96	51	0.979167	3	0.75	3	1	not HGT-Pezizomycotina	0.000393607	0.0451738	1.49546	1.05971	1.57444	2.41246	-0.838013	1.35275
OG0002278	1	8	1	5	1	49	0.96	48	0.979167	4	1	3	1	not HGT-Pezizomycotina	0.0222171	0.000675013	0.862544	1.06797	1.10104	2.16002	-1.05899	1.09205
OG0002279	1	7	0.875	5	1	50	0.96	48	1	4	1	3	1	not HGT-Pezizomycotina	0.00353465	0.000705411	0.526686	0.346664	0.642859	1.33503	-0.692169	0.988364
OG0002280	1	8	1	5	1	50	1	48	1	3	0.75	3	1	not HGT-Pezizomycotina	5.38742e-10	0.00266649	0.955079	1.08753	1.21288	2.68387	-1.47099	1.59634
OG0002281	1	9	1	5	1	50	1	48	1	2	0.5	3	1	not HGT-Pezizomycotina	0.0451625	0.00403595	0.298341	0.331264	0.408195	0.697139	-0.288944	0.365875
OG0002282	1	8	1	5	1	48	0.94	50	1	3	0.75	3	1	not HGT-Pezizomycotina	0.00458476	0.00705203	0.612316	0.643555	1.05794	1.71222	-0.654281	1.06866
OG0002283	1	8	1	5	1	51	0.98	48	0.979167	2	0.5	3	1	not HGT-Pezizomycotina	8.12416e-17	0.049382	2.08213	1.44308	2.79125	3.93154	-1.14028	2.48846
OG0002284	1	8	1	5	1	47	0.92	50	0.979167	4	1	3	1	not HGT-Pezizomycotina	1.00815e-16	0.0821833	2.85497	1.36234	3.62942	4.62373	-0.994312	3.26139
OG0002285	1	8	1	5	1	50	0.98	47	0.979167	4	1	3	1	not HGT-Pezizomycotina	7.91714e-11	0.00629795	0.730226	0.685321	1.52142	2.03548	-0.514058	1.35015
OG0002286	1	8	1	5	1	51	1	46	0.958333	4	1	3	1	not HGT-Pezizomycotina	4.67671e-10	4.70423e-06	0.967959	0.850561	1.52005	2.13245	-0.612401	1.28189
OG0002287	1	8	1	5	1	50	1	48	1	3	0.75	3	1	not HGT-Pezizomycotina	5.97959e-05	5.27701e-08	0.794743	0.713771	1.11906	1.67133	-0.552268	0.957555
OG0002288	1	8	1	5	1	47	0.94	50	1	4	1	3	1	not HGT-Pezizomycotina	0.0560214	0.00070193	1.02706	1.70108	1.39507	3.04633	-1.65126	1.34525
OG0002289	1	8	1	5	1	51	0.98	45	0.9375	5	0.75	3	1	not HGT-Pezizomycotina	0.045587	3.06722e-11	1.11357	2.51834	1.72479	3.54202	-1.81722	1.02368
OG0002290	1	8	1	5	1	43	0.86	54	0.916667	4	1	3	1	not HGT-Pezizomycotina	0.394847	0.0366955	1.42102	2.36245	1.87848	2.58315	-0.704677	0.220706
OG0002291	1	8	1	5	1	51	1	48	1	2	0.5	3	1	not HGT-Pezizomycotina	0.0279157	1.74154e-06	1.06925	1.24332	1.24157	2.18208	-0.940513	0.938763
OG0002292	1	8	1	5	1	49	0.98	48	0.979167	4	1	3	1	not HGT-Pezizomycotina	0.00106647	1.82276e-07	1.60961	1.32055	2.25672	3.76935	-1.51263	2.4488
OG0002293	1	8	1	6	1	49	0.98	47	0.979167	4	0.75	3	1	not HGT-Pezizomycotina	4.74974e-08	0.0130029	1.94728	1.38645	2.34023	2.97368	-0.633444	1.58722
OG0002294	1	8	1	5	1	50	1	48	0.979167	3	0.75	3	1	not HGT-Pezizomycotina	0.000177839	3.42149e-05	0.516848	0.481525	0.741021	1.4597	-0.718678	0.978174
OG0002295	1	8	1	5	1	50	1	48	0.979167	3	0.75	3	1	not HGT-Pezizomycotina	0.0134547	0.00693407	1.19861	1.34875	1.81988	2.46246	-0.642586	1.11371
OG0002296	1	8	1	5	1	48	0.96	48	1	5	1	3	1	not HGT-Pezizomycotina	0.0193095	0.208944	1.96705	2.06125	3.16912	3.77992	-0.610805	1.71868
OG0002297	1	8	1	5	1	46	0.88	51	0.979167	4	1	3	1	not HGT-Pezizomycotina	0.0533996	0.0220171	1.79668	1.84163	2.19669	2.82481	-0.628122	0.983179
OG0002298	1	8	1	6	1	55	1	40	0.8125	5	1	3	1	not HGT-Pezizomycotina	0.00228678	0.00191816	0.500696	0.522833	0.625028	1.32953	-0.704503	0.806699
OG0002299	1	7	0.875	5	1	49	0.98	50	1	4	1	2	0.666667	not HGT-Pezizomycotina	7.46593e-17	3.75421e-10	1.54411	1.78286	2.00437	4.85411	-2.84973	3.07125
OG0002300	1	8	1	5	1	49	0.98	47	0.979167	3	0.75	5	1	not HGT-Pezizomycotina	0.0589849	0.0291025	0.287502	0.828344	1.16208	1.67588	-0.513802	0.847535
OG0002301	1	8	1	5	1	50	0.98	47	0.979167	4	1	3	1	not HGT-Pezizomycotina	0.00834269	0.0277882	1.45026	1.75142	1.75374	3.23007	-1.47633	1.47865
OG0002302	1	8	1	5	1	51	0.98	46	0.958333	4	1	3	1	not HGT-Pezizomycotina	0.0213424	0.015065	0.724545	0.81733	1.0933	1.77944	-0.686132	0.962106
OG0002303	1	8	1	6	1	47	0.94	49	1	4	0.75	3	1	not HGT-Pezizomycotina	2.5152e-10	0.138466	1.46415	1.34172	3.27407	3.84677	-0.572691	2.50505
OG0002304	1	7	0.875	5	1	50	0.98	48	1	4	1	3	1	not HGT-Pezizomycotina	1.15862e-16	7.58688e-05	1.52122	1.20505	1.71936	3.05826	-1.3389	1.85321
OG0002305	1	8	1	5	1	49	0.96	48	1	4	1	3	1	not HGT-Pezizomycotina	1.20264e-16	0.00541815	1.89861	0.95876	2.27121	3.59263	-1.32143	2.63387
OG0002306	1	8	1	5	1	51	1	46	0.958333	4	1	3	1	not HGT-Pezizomycotina	0.000895548	0.0204131	0.318918	0.264228	0.641863	0.826329	-0.184466	0.562102
OG0002307	1	8	1	5	1	50	0.98	48	1	3	0.75	3	1	not HGT-Pezizomycotina	4.03429e-08	0.00248978	0.887796	0.78341	1.4999	2.12731	-0.627412	1.3439
OG0002308	1	7	0.875	5	1	50	1	48	1	4	1	3	1	not HGT-Pezizomycotina	0.00339245	9.80569e-10	1.18622	1.49281	2.01224	3.40345	-1.39121	1.91064
OG0002309	1	8	1	5	1	49	0.96	48	1	4	1	3	1	not HGT-Pezizomycotina	0.00986216	0.162588	0.597967	0.497825	0.768089	1.16359	-0.3955	0.665764
OG0002310	1	8	1	5	1	49	0.98	48	1	4	1	3	1	not HGT-Pezizomycotina	3.26525e-11	0.00128293	0.146888	0.116226	0.307191	0.50279	-0.195599	0.386564
OG0002311	1	8	1	5	1	50	0.96	47	0.979167	4	1	3	1	not HGT-Pezizomycotina	0.00427909	0.0583932	1.19856	0.897547	1.31912	2.12777	-0.808649	1.23023
OG0002312	1	8	1	5	1	50	0.96	48	0.979167	3	0.75	3	1	not HGT-Pezizomycotina	6.63285e-05	0.000556006	0.47284	0.53685	0.835278	1.26631	-0.431034	0.729462
OG0002313	1	7	0.875	5	1	50	1	48	1	4	1	3	1	not HGT-Pezizomycotina	0.0104743	0.00138621	0.564185	0.87198	0.800914	1.60948	-0.808565	0.737499
OG0002315	1	7	0.875	5	1	51	0.98	48	0.979167	3	0.75	3	1	not HGT-Pezizomycotina	1.61918e-08	1.1932e-16	1.77029	1.32704	2.3247	3.93162	-1.60691	2.60458
OG0002316	1	8	1	5	1	48	0.94	50	1	3	0.75	3	1	not HGT-Pezizomycotina	0.314356	0.00287106	0.390168	1.09523	0.470233	1.56901	-1.09877	0.47378
OG0002317	1	8	1	5	1	50	0.98	48	0.979167	3	0.75	3	1	not HGT-Pezizomycotina	6.26151e-17	6.08703e-05	1.52555	1.04538	2.11121	2.82724	-0.716032	1.78186
OG0002318	1	8	1	5	1	49	0.98	48	0.979167	4	1	3	1	not HGT-Pezizomycotina	0.144172	0.000668	0.416758	0.647571	0.551545	1.15209	-0.600547	0.504521
OG0002319	1	8	1	5	1	51	1	46	0.9375	4	1	3	1	not HGT-Pezizomycotina	0.000335492	0.000127503	0.676721	0.609465	1.02591	2.29904	-1.27313	1.68958
OG0002320	1	8	1	5	1	50	0.96	47	0.916667	4	0.75	3	1	not HGT-Pezizomycotina	0.170106	0.0124717	1.76163	2.50023	2.79605	3.80289	-1.00684	1.30266
OG0002321	1	8	1	5	1	50	0.98	49	1	2	0.5	3	1	not HGT-Pezizomycotina	4.03076e-05	0.378066	0.91021	0.673748	1.84395	1.81841	0.025537	1.14466
OG0002322	1	8	1	5	1	49	0.96	48	0.979167	4	1	3	1	not HGT-Pezizomycotina	8.03818e-13	0.000170368	2.67559	1.79468	3.37732	4.19651	-0.819198	2.40183
OG0002323	1	8	0.875	5	1	46	0.92	52	1	3	0.75	3	1	not HGT-Pezizomycotina	0.144156	0.0683799	1.06532	1.60926	2.17788	2.7086	-0.530717	1.09934
OG0002324	1	7	0.875	5	1	48	0.96	51	1	3	0.75	3	1	not HGT-Pezizomycotina	0.000531734	0.0172772	1.28872	1.23656	1.91645	2.99948	-1.08303	1.76292
OG0002326	1	8	1	5	1	50	1	48	1	3	0.75	3	1	not HGT-Pezizomycotina	5.65003e-17	0.0487911	0.256615	0.242178	0.789578	0.938187	-0.148609	0.696009
OG0002327	1	8	1	5	1	48	0.92	49	0.958333	4	0.75	3	1	not HGT-Pezizomycotina	0.031016	1.344e-16	0.686874	0.919296	0.93423	2.23483	-1.3006	1.31553
OG0002328	1	8	1	5	1	50	1	48	1	3	0.75	3	1	not HGT-Pezizomycotina	0.00852163	3.30355e-05	0.464452	0.665166	0.979201	1.33536	-0.356163	0.670198
OG0002329	1	7	0.875	5	1	50	0.9	48	1	4	0.75	3	1	not HGT-Pezizomycotina	0.0164612	0.263531	1.44255	0.801436	2.3239	2.48642	-0.162515	1.68498
OG0002331	1	8	1	5	1	49	0.96	48	0.979167	4	1	3	1	not HGT-Pezizomycotina	0.00822051	0.0653474	3.14609	2.36843	3.31076	4.27851	-0.967746	1.91008
OG0002332	1	8	1	5	1	49	0.98	48	0.979167	4	1	3	1	not HGT-Pezizomycotina	0.00284476	0.013202	1.19391	1.48958	1.78443	3.43682	-1.6524	1.94724
OG0002333	1	9	1	6	1	47	0.86	49	0.979167	3	0.75	3	1	not HGT-Pezizomycotina	0.00010206	0.109232	3.55015	2.09337	4.04659	4.60658	-0.559984	2.51321
OG0002334	1	7	0.875	5	1	51	0.92	48	0.979167	3	0.75	3	1	not HGT-Pezizomycotina	0.00935574	0.0206868	0.576855	0.533028	1.16348	1.84745	-0.683971	1.31442
OG0002335	1	8	1	5	1	49	0.96	48	1	4	1	3	1	not HGT-Pezizomycotina	0.000432879	4.56126e-08	2.24045	1.80817	2.55878	3.96623	-1.40745	2.15806
OG0002336	1	8	1	5	1	48	0.96	49	1	4	1	3	1	not HGT-Pezizomycotina	0.0184421	1.48762e-16	1.57992	2.6549	3.12994	4.43824	-1.3083	1.78335
OG0002337	1	8	1	5	1	49	0.94	47	0.979167	4	1	4	1	not HGT-Pezizomycotina	1.22408e-05	2.71791e-06	1.2243	1.10208	1.51806	2.94617	-1.4281	1.84409
OG0002338	1	7	0.875	5	1	49	0.98	49	1	4	1	3	1	not HGT-Pezizomycotina	0.306682	0.365594	1.25014	1.82697	2.16451	2.28828	-0.123761	0.461305
OG0002339	1	8	1	5	1	50	0.98	48	1	3	0.75	3	1	not HGT-Pezizomycotina	2.02761e-08	2.02775e-09	0.603464	0.643076	0.868704	1.6102	-0.741493	0.967121
OG0002340	1	8	1	5	1	50	1	48	1	3	0.75	3	1	not HGT-Pezizomycotina	0.000142263	1.28215e-16	0.556963	0.626902	0.811919	2.01898	-1.20707	1.39208
OG0002341	1	8	1	5	1	47	0.94	50	1	4	1	3	1	not HGT-Pezizomycotina	0.0186573	0.0108014	1.03383	0.998501	1.78182	2.9533	-1.17148	1.9548
OG0002342	1	8	1	5	1	51	1	46	0.958333	4	1	3	1	not HGT-Pezizomycotina	0.0102148	0.00321587	0.965891	1.3138	1.49193	2.37853	-0.8866	1.06473
OG0002343	1	8	1	5	1	50	1	47	0.979167	4	1	3	1	not HGT-Pezizomycotina	7.35643e-05	3.32572e-09	1.07454	1.07063	1.73771	2.4886	-0.750897	1.41798
[truncated: 2,089 more rows]

## Sheet: Supplementary Data 4
Supplementary Data 4. Orthofinder results and classification of Wickerhamiella domercqiae genes' origin (“HGT-bacteria”, “HGT-Pezizomycotina”, and “not HGT-Pezizomycotina”)*. Decoding of column titles to the right of the table.
Orthogroup	W. domercqiae	Sum WS	Freq. WS	Sum Family-WS	Freq. Family-WS	Sum S-Family	Freq. S-Family	Sum PEZ	Freq. PEZ	Sum TAPH	Freq. TAPH	Sum BASI	Freq. BASI	Gene origin	overlap P-FP	overlap FP-FF	Median Family	Median Pezi	Median FF	Median FP	FF-FP	FP-P	HGT sequences		*For each orthogroup we present the following statistics:
OG0000000	14	94	1	70	1	396	1	1294	1	40	1	38	1	not HGT-Pezizomycotina	0.603614	0.525932	3.79565	3.72422	4.24496	4.00617	0.238784	0.281949			W.domercqiae: W. domercqiae gene copy number.
OG0000001	5	70	1	52	1	775	1	827	1	21	0.75	24	1	not HGT-Pezizomycotina	0.423214	0.579858	2.73898	3.48491	2.24378	2.73389	-0.49011	-0.751027			Sum WS: total gene copy number from W/S clade species.
OG0000002	1	17	1	29	1	317	0.96	1327	1	15	0.75	30	1	not HGT-Pezizomycotina	0.750727	0.321828	3.6839	4.45913	3.89623	4.70928	-0.813048	0.250155			Freq. WS: relative frequency of W/S clade species represented by at least one sequence.
OG0000003	2	15	1	45	1	154	0.94	1140	1	19	1	28	1	not HGT-Pezizomycotina	0.561112	0.485717	5.01877	4.14927	3.38008	3.45449	-0.074406	-0.694783			Sum Family-WS: total gene copy number from Dipodascaceae/Trichomonascaceae family (excluding W/S species).
OG0000005	5	51	1	53	1	276	0.96	968	1	19	0.75	24	1	not HGT-Pezizomycotina	0.24568	0.750396	4.02037	4.16715	5.40239	5.65308	-0.25069	1.48593			Freq. Family-WS: relative frequency of species from Dipodascaceae/Trichomonascaceae family (excluding W/S clade species) represented by at least one sequence.
OG0000008	10	58	1	33	1	285	0.98	849	1	12	0.75	16	1	HGT-Pezizomycotina (6)	0.510796	0.342484	3.44177	4.12793	3.62382	4.73061	-1.10679	0.602676	JCM_9478_transcript_v001_02254-R1; JCM_9478_transcript_v001_02265-R1; JCM_9478_transcript_v001_02762-R1; JCM_9478_transcript_v001_00012-R1; JCM_9478_transcript_v001_01160-R1; JCM_9478_transcript_v001_01180-R1	.	Sum S-Family: total gene copy number from Saccharomycotina species (excluding Dipodascaceae/Trichomonascaceae family).
OG0000009	1	6	0.75	37	1	57	0.46	1093	1	20	1	20	1	not HGT-Pezizomycotina	0.193965	0.681675	4.16876	3.77856	4.80428	4.88508	-0.0807965	1.10652			Freq. S-Family: relative frequency of species from Saccharomycotina clade (excluding Dipodascaceae/Trichomonascaceae species) represented by at least one sequence.
OG0000011	5	32	0.875	46	1	334	0.98	759	0.979167	12	0.75	28	1	not HGT-Pezizomycotina	0.654264	0.501527	3.13679	3.65552	3.50432	3.88858	-0.384254	0.233054			Sum PEZ: total gene copy number from Pezizomycotina species.
OG0000012	3	40	1	25	1	204	0.98	871	0.979167	10	0.75	14	1	not HGT-Pezizomycotina	0.52424	0.415937	3.19702	3.74504	3.26008	3.72287	-0.462789	-0.022177			Freq. PEZ: relative frequency of species from Pezizomycotina clade represented by at least one sequence.
OG0000015	5	40	1	41	1	209	0.96	723	1	4	0.5	12	1	HGT-Pezizomycotina (1)	0.368435	0.460496	3.1209	3.55334	3.91528	4.1926	-0.277322	0.639266	JCM_9478_transcript_v001_02146-R1		Sum TAPH: total gene copy number from Taphrinomycotina species.
OG0000017	1	19	1	16	1	131	0.98	752	0.979167	9	0.75	14	1	not HGT-Pezizomycotina	0.0677933	0.568204	3.35883	4.12254	6.44385	6.75834	-0.314487	2.6358			Freq. TAPH: relative frequency of species from Taphrinomycotina clade represented by at least one sequence.
OG0000018	5	27	1	20	1	120	0.98	737	1	9	1	5	1	HGT-Bacteria (2)	0.329864	0.589018	2.22013	3.57594	3.2285	3.15291	0.0755815	-0.423024	JCM_9478_transcript_v001_00005-R1; JCM_9478_transcript_v001_02159-R1		Sum BASI: total gene copy number from Basidiomycota species.
OG0000019	1	6	0.25	6	0.2	23	0.26	860	1	5	0.25	12	1	HGT-Bacteria	0.428243	0.352626	2.73707	4.03057	2.73889	3.34697	-0.608075	-0.683603	JCM_9478_transcript_v001_04891-R1		Freq. BASI: relative frequency of species from Basidiomycota clade represented by at least one sequence.
OG0000022	2	23	1	30	1	190	0.86	593	1	11	1	17	1	not HGT-Pezizomycotina	0.348338	0.647559	3.59764	3.50368	3.85428	4.03981	-0.185536	0.536137			Gene origin: Classification of the genes' origin, “HGT-bacteria”, “HGT-Pezizomycotina”, and “not HGT-Pezizomycotina”
OG0000023	5	51	1	34	1	298	1	407	1	33	1	24	1	not HGT-Pezizomycotina	0.526603	0.448043	3.69571	4.12534	3.931	4.04353	-0.112523	-0.081812			overlap P-FP: overlap of the distribution of the gene-tree distances among Pezizomycotina taxa and the distribution of the gene-tree distances between the W. domercqiae and all Pezizomycotina taxa
OG0000024	9	152	1	129	1	322	0.98	229	1	11	0.75	0	0	not HGT-Pezizomycotina	0.328402	0.741805	3.23822	2.85948	3.39204	3.46327	-0.071227	0.60379			overlap FP-FF: overlap of the distribution of the gene-tree distances between the W. domercqiae and all Pezizomycotina taxa and the distribution of the gene-tree distances between the W. domercqiae and remaining taxa from the same family
OG0000027	1	14	1	14	1	240	1	512	1	9	0.75	15	1	not HGT-Pezizomycotina	0.402756	0.409937	1.7926	2.81419	2.07621	2.48109	-0.404887	-0.333093			Median Family: median of the distribution of the gene-tree distances among Dipodascaceae/Trichomonascaceae family (excluding W/S species).
OG0000028	3	28	1	40	1	327	1	357	1	26	1	25	1	not HGT-Pezizomycotina	0.176725	0.738496	3.2858	3.20799	4.71196	4.59288	0.119085	1.38488			Median Pezi: median of the distribution of the gene-tree distances among Pezizomycotina taxa
OG0000029	1	5	0.625	15	1	339	0.98	403	1	18	1	19	1	not HGT-Pezizomycotina	0.422091	0.70398	2.18058	3.39493	4.08366	4.00135	0.082313	0.606425			Median FF: median of the distribution of the gene-tree distances between the W. domercqiae and the remaining taxa from the same family.
OG0000030	4	24	1	22	1	213	1	514	1	8	0.75	13	1	HGT-Pezizomycotina (1)	0.649331	0.275526	1.49875	2.61856	1.63596	2.49534	-0.859376	-0.123219	JCM_9478_transcript_v001_02757-R1		Median FP: median of the distribution of the gene-tree distances between W. domercqiae and all Pezizomycotina taxa.
OG0000031	4	24	1	29	1	165	0.88	556	1	7	0.75	4	1	not HGT-Pezizomycotina	0.288104	0.526441	3.95413	4.43401	2.84951	3.44358	-0.594071	-0.990431			FF-FP: difference between Median FF and Median FP.
OG0000033	8	57	1	43	1	190	0.84	436	1	7	0.75	17	1	not HGT-Pezizomycotina	0.554655	0.233319	2.33184	3.54039	4.23553	3.75376	0.481773	0.213364			FP-P: difference between Median FP and Median Pezi.
OG0000035	2	17	0.625	26	1	293	0.98	396	0.9375	1	0.25	8	1	not HGT-Pezizomycotina	0.647627	0.453874	3.61716	3.65885	3.72161	3.58077	0.140839	-0.078074			HGT sequences: sequence identification of HGT genes
OG0000036	2	38	1	35	1	88	0.74	550	1	5	0.5	15	1	not HGT-Pezizomycotina	0.703368	0.141469	2.15856	3.29445	2.14895	3.08131	-0.932359	-0.213148
OG0000038	3	29	1	30	1	288	1	304	1	21	1	21	1	not HGT-Pezizomycotina	0.524167	0.516114	2.33756	2.92496	3.03467	3.2955	-0.260833	0.370547
OG0000039	3	29	1	35	1	230	1	373	1	8	0.75	14	1	not HGT-Pezizomycotina	0.653312	0.636751	2.49	2.72552	2.48027	2.6477	-0.167429	-0.077826
OG0000040	4	19	1	35	1	198	0.9	409	1	12	1	11	1	HGT-Pezizomycotina (1)	0.426259	0.551228	2.7644	2.90744	2.39603	2.62519	-0.229157	-0.282254	JCM_9478_transcript_v001_01540-R1
OG0000042	1	3	0.375	32	1	271	0.86	342	1	5	0.75	11	1	not HGT-Pezizomycotina	0.727343	0.429972	3.03896	3.48045	3.06131	3.26456	-0.203248	-0.215882
OG0000043	1	4	0.25	11	1	33	0.44	589	1	7	0.75	9	0.666667	HGT-Bacteria	0.639774	0.355337	2.91181	4.19857	3.93408	4.31243	-0.378349	0.113853	JCM_9478_transcript_v001_00131-R1
OG0000044	5	37	1	26	1	253	1	288	1	22	1	18	1	not HGT-Pezizomycotina	0.219136	0.570638	2.9823	3.65312	4.54992	4.78424	-0.234324	1.13112
OG0000045	6	56	1	35	1	239	0.98	299	1	5	0.5	10	1	not HGT-Pezizomycotina	0.463042	0.318538	3.3078	4.1464	3.74365	4.37523	-0.631579	0.22883
OG0000046	1	25	1	21	1	232	1	339	0.979167	9	0.75	10	1	HGT-Bacteria	0.519459	0.184904	1.70402	3.0541	2.90545	2.54189	0.363558	-0.512214	JCM_9478_transcript_v001_02171-R1
OG0000048	1	7	0.875	3	0.6	71	0.64	533	0.916667	3	0.5	2	0.333333	not HGT-Pezizomycotina	0.177155	0.204161	4.4963	4.51659	3.09158	6.06001	-2.96843	1.54342
OG0000049	11	29	1	13	1	93	0.88	462	1	11	0.75	8	1	HGT-Bacteria (10)	0.587312	0.684391	3.22765	3.35847	3.2157	3.42483	-0.209126	0.066363	JCM_9478_transcript_v001_02163-R1; JCM_9478_transcript_v001_02730-R1; JCM_9478_transcript_v001_02732-R1; JCM_9478_transcript_v001_02733-R1; JCM_9478_transcript_v001_02735-R1; JCM_9478_transcript_v001_02734-R1; JCM_9478_transcript_v001_03486-R1; JCM_9478_transcript_v001_01178-R1; JCM_9478_transcript_v001_02157-R1; JCM_9478_transcript_v001_02172-R1	.
OG0000050	3	34	1	21	1	208	1	314	1	18	1	18	1	not HGT-Pezizomycotina	0.647731	0.830943	2.88829	3.5695	2.96687	3.0053	-0.03843	-0.564194
OG0000051	4	17	1	16	1	110	0.96	424	1	9	0.75	14	1	HGT-Pezizomycotina (1)	0.472935	0.534177	2.62733	2.77191	2.91508	2.75404	0.161043	-0.0178715	JCM_9478_transcript_v001_03497-R1
OG0000052	1	15	1	32	1	217	0.98	299	1	11	0.75	14	1	not HGT-Pezizomycotina	0.520442	0.746182	3.46568	3.54606	3.9054	3.96561	-0.060212	0.41955
OG0000053	2	13	1	20	1	157	1	370	0.979167	9	0.75	11	1	HGT-Bacteria (1)	0.596741	0.374531	2.3408	3.25442	2.26757	2.72209	-0.454518	-0.532333	JCM_9478_transcript_v001_03791-R1
OG0000054	2	15	1	13	1	122	1	412	1	7	0.75	10	1	not HGT-Pezizomycotina	0.498339	0.648764	3.52697	3.43828	3.27209	3.84821	-0.576121	0.409927
OG0000055	3	24	1	12	1	197	1	306	1	18	1	21	1	not HGT-Pezizomycotina	0.220214	0.320309	3.61001	4.24551	4.25277	5.15208	-0.899314	0.906565
OG0000057	1	7	0.75	23	1	170	0.98	345	1	3	0.25	8	1	not HGT-Pezizomycotina	0.566123	0.557141	4.81752	4.72067	4.81752	4.721	0.09652	0.000334
OG0000058	1	10	0.625	22	0.8	141	0.88	348	1	9	1	15	1	HGT-Pezizomycotina	0.602234	0.529281	2.21997	3.36603	3.00603	2.47221	0.53382	-0.893822	JCM_9478_transcript_v001_00010-R1
OG0000059	3	15	0.625	8	1	78	0.76	420	1	7	0.75	12	1	HGT-Bacteria (3)	0.58167	0.331218	1.23192	3.9314	4.16088	3.49917	0.661707	-0.432228	JCM_9478_transcript_v001_04525-R1; JCM_9478_transcript_v001_03516-R1; JCM_9478_transcript_v001_00427-R1	.
OG0000060	2	21	1	27	1	170	0.82	306	1	2	0.5	11	1	not HGT-Pezizomycotina	0.526696	0.705958	2.71904	2.81237	3.02971	3.12875	-0.099039	0.316377
OG0000061	2	14	1	18	1	253	1	226	1	15	1	11	1	not HGT-Pezizomycotina	0.52105	0.779415	3.66695	3.54375	4.00706	4.27155	-0.264489	0.727801
OG0000062	4	46	1	20	1	190	1	244	1	18	1	14	1	not HGT-Pezizomycotina	0.382488	0.456114	4.42592	4.36308	4.72201	4.72101	0.001002	0.357935
OG0000064	3	27	1	20	1	78	1	380	1	8	1	9	1	not HGT-Pezizomycotina	0.569812	0.186723	1.72882	2.99011	1.55291	3.05017	-1.49726	0.060061
OG0000065	2	15	0.75	11	1	100	0.98	373	1	7	0.75	15	1	not HGT-Pezizomycotina	0.402062	0.518785	3.00381	3.49124	3.89893	4.31743	-0.418496	0.826189
OG0000066	2	35	1	25	1	307	1	131	1	10	0.75	8	1	not HGT-Pezizomycotina	0.467011	0.571268	3.05655	3.27698	3.60955	3.6957	-0.086141	0.418713
OG0000070	3	30	1	29	1	153	1	247	1	11	1	13	1	not HGT-Pezizomycotina	0.452183	0.663543	3.23392	3.84272	3.71333	3.6659	0.0474375	-0.176818
OG0000071	1	14	1	17	0.8	9	0.08	422	1	7	0.5	12	1	not HGT-Pezizomycotina	0.391039	0.1871	1.99673	2.52435	2.22834	2.89621	-0.667866	0.371858
OG0000072	2	12	1	19	1	159	1	279	1	5	1	3	1	not HGT-Pezizomycotina	0.337222	0.542121	3.06794	2.70202	2.802	2.84451	-0.042506	0.142485
OG0000073	3	6	0.5	5	0.8	28	0.52	418	0.979167	5	0.75	13	1	not HGT-Pezizomycotina	0.328727	0.0476253	1.41973	2.99462	1.87945	3.96357	-2.08412	0.968946
OG0000076	1	15	1	12	1	137	1	298	1	6	1	0	0	not HGT-Pezizomycotina	0.388411	0.0829021	1.38023	1.8175	1.365	2.10465	-0.73965	0.287144
OG0000077	1	8	0.875	12	1	55	0.7	380	1	2	0.25	5	0.666667	not HGT-Pezizomycotina	0.678845	0.597708	3.64841	4.0236	3.38394	4.1444	-0.760466	0.12081
OG0000078	4	32	1	20	1	236	1	151	1	14	1	9	1	not HGT-Pezizomycotina	0.171929	0.808126	3.91043	3.94224	5.13578	5.21421	-0.0784285	1.27197
OG0000079	4	31	1	23	1	187	1	193	1	16	1	11	1	not HGT-Pezizomycotina	0.254674	0.623274	3.33286	2.90716	3.95593	3.97676	-0.020839	1.0696
OG0000080	3	31	1	25	1	222	1	148	1	12	1	12	1	not HGT-Pezizomycotina	0.318873	0.575915	3.21765	3.88165	3.66389	3.83108	-0.167197	-0.0505655
OG0000084	2	20	1	13	1	185	1	195	1	14	1	13	1	not HGT-Pezizomycotina	0.431326	0.1424	1.16598	1.69733	1.54047	1.70669	-0.166225	0.009362
OG0000085	1	14	0.875	16	1	118	0.76	283	0.958333	1	0.25	7	1	not HGT-Pezizomycotina	0.634133	0.312415	1.61261	3.10336	1.66909	2.26607	-0.596977	-0.837285
OG0000087	2	17	1	9	1	157	1	231	1	12	1	10	1	not HGT-Pezizomycotina	0.557202	0.431633	3.01237	4.38488	3.20717	3.967	-0.759834	-0.417876
OG0000089	3	31	1	19	1	202	1	153	1	13	1	11	1	not HGT-Pezizomycotina	0.500905	0.667204	1.06916	1.19012	1.3195	1.45004	-0.130537	0.259918
OG0000090	2	5	0.25	5	0.8	112	0.62	286	0.979167	5	0.75	7	1	not HGT-Pezizomycotina	0.531429	0.383065	3.50597	3.35176	3.74722	3.85205	-0.104825	0.50029
OG0000092	1	6	0.75	5	1	47	0.86	353	1	1	0.25	0	0	not HGT-Pezizomycotina	0.423849	3.5827e-05	1.79317	4.31614	2.68641	4.9613	-2.27489	0.645155
OG0000093	1	9	1	12	1	85	0.82	288	1	5	0.75	11	1	not HGT-Pezizomycotina	0.504796	0.449195	2.40442	2.65934	2.92545	2.95798	-0.0325245	0.298635
OG0000094	4	31	1	20	1	177	1	154	1	12	1	9	1	not HGT-Pezizomycotina	0.631465	0.734773	2.54006	1.6099	1.98481	1.51843	0.466378	-0.091472
OG0000095	2	17	1	12	1	159	1	198	1	6	0.75	11	1	not HGT-Pezizomycotina	0.412358	0.632284	1.96725	2.77197	1.90346	2.94322	-1.03977	0.171256
OG0000096	2	17	1	13	1	119	1	229	1	10	1	14	1	not HGT-Pezizomycotina	0.785414	0.423044	2.48733	3.00822	2.69327	3.18588	-0.492618	0.177663
OG0000097	4	21	1	13	1	164	0.98	192	0.979167	5	0.75	5	1	not HGT-Pezizomycotina	0.384781	0.676265	3.55057	3.33538	3.55464	4.13549	-0.580851	0.800117
OG0000098	3	20	1	15	1	150	1	192	1	11	1	9	1	not HGT-Pezizomycotina	0.446498	0.490786	2.42157	2.98169	3.01948	3.20754	-0.188059	0.225849
OG0000100	1	10	1	11	1	113	0.94	246	0.979167	7	0.75	7	1	HGT-Bacteria	0.48395	0.36227	2.47145	3.5516	3.57221	4.48952	-0.917308	0.937914	JCM_9478_transcript_v001_04774-R1
OG0000104	2	12	0.75	10	0.8	142	0.98	223	1	1	0.25	1	0.333333	not HGT-Pezizomycotina	0.30992	0.437277	2.29067	2.60776	2.82188	3.45768	-0.6358	0.849919
OG0000108	2	23	1	15	1	156	1	162	1	14	1	11	1	not HGT-Pezizomycotina	0.375552	0.45143	3.79073	4.86065	3.81039	4.17965	-0.369261	-0.681001
OG0000109	2	21	1	17	1	113	1	204	1	12	1	9	1	not HGT-Pezizomycotina	0.573961	0.425756	4.23893	5.41473	4.51821	5.22424	-0.706036	-0.190489
OG0000110	2	24	1	14	1	151	1	162	1	11	1	12	1	not HGT-Pezizomycotina	0.149879	0.481852	3.43028	2.93359	4.46127	4.61681	-0.155536	1.68322
OG0000111	2	10	0.875	9	1	65	0.92	279	1	5	0.5	4	1	not HGT-Pezizomycotina	0.669022	0.174309	1.81326	3.11557	1.88115	3.27929	-1.39814	0.163718
OG0000114	1	2	0.25	9	0.8	54	0.62	293	0.979167	2	0.5	9	1	not HGT-Pezizomycotina	0.475726	0.370653	1.91695	2.71017	4.03947	3.45081	0.58866	0.740647
OG0000115	1	9	0.875	10	1	197	1	139	1	7	0.75	3	1	not HGT-Pezizomycotina	0.393322	0.240577	2.0445	3.32254	2.01768	3.207	-1.18932	-0.11554
OG0000116	3	17	1	14	1	169	1	145	1	9	1	10	1	not HGT-Pezizomycotina	0.348498	0.502327	3.82556	4.64706	3.35162	4.18826	-0.836646	-0.4588
OG0000117	1	7	0.875	5	1	163	1	172	1	9	1	6	1	not HGT-Pezizomycotina	0.473827	0.000321438	0.791499	3.40762	1.21549	2.97758	-1.76209	-0.430039
OG0000119	1	16	1	16	1	91	1	232	1	4	0.75	1	0.333333	not HGT-Pezizomycotina	0.165993	0.466879	3.81021	4.17919	4.87206	5.16116	-0.289109	0.981973
OG0000120	3	23	1	15	1	152	1	148	1	12	1	9	1	not HGT-Pezizomycotina	0.618813	0.48054	3.216	4.03682	3.18616	3.49784	-0.311688	-0.538973
OG0000121	2	17	1	15	1	142	1	163	1	10	1	9	1	not HGT-Pezizomycotina	0.473519	0.562826	3.33059	3.78576	3.48114	4.17448	-0.693336	0.388716
OG0000122	3	51	1	12	1	75	0.8	201	1	5	0.75	12	1	not HGT-Pezizomycotina	0.278743	0.465091	3.6928	3.66656	4.40777	4.68016	-0.27239	1.0136
OG0000124	3	35	1	13	1	80	0.8	205	1	9	0.75	12	1	not HGT-Pezizomycotina	0.0937295	0.440021	3.54667	3.30818	4.58745	4.74347	-0.156026	1.4353
OG0000126	3	23	1	16	1	121	1	175	1	5	0.5	11	1	not HGT-Pezizomycotina	0.319662	0.563038	2.97265	2.85209	3.15692	3.27891	-0.121986	0.426819
OG0000127	3	20	1	15	1	139	1	152	1	11	1	14	1	not HGT-Pezizomycotina	0.474645	0.726262	3.265	3.68759	3.84757	4.16269	-0.315117	0.475094
OG0000129	1	12	0.75	15	1	152	1	150	1	10	1	10	1	not HGT-Pezizomycotina	0.0137541	0.639658	2.6465	2.78443	4.90196	5.12154	-0.219576	2.33711
OG0000130	2	16	1	8	1	136	1	179	0.979167	2	0.5	8	1	not HGT-Pezizomycotina	0.197506	0.524753	2.88779	2.69386	3.95655	3.71954	0.237014	1.02567
OG0000131	3	17	1	10	1	130	1	173	1	10	1	8	1	not HGT-Pezizomycotina	0.548308	0.439349	3.15798	4.23113	2.44825	4.17719	-1.72894	-0.053941
OG0000132	3	33	1	25	1	229	1	43	0.895833	6	0.75	12	1	not HGT-Pezizomycotina	0.0224224	0.402886	4.21756	2.75372	4.87229	5.49803	-0.625737	2.74431
OG0000134	1	21	1	17	1	182	0.94	115	1	4	0.75	7	1	not HGT-Pezizomycotina	0.416543	0.517192	2.32871	2.4266	2.37481	2.45826	-0.08345	0.0316625
OG0000136	2	18	0.875	4	0.2	130	0.98	179	1	4	0.5	8	1	HGT-Bacteria (2)	0.381553	0.0391742	0.354788	1.86793	3.03913	1.89019	1.14894	0.022266	JCM_9478_transcript_v001_04766-R1; JCM_9478_transcript_v001_01744-R1
OG0000137	3	17	1	12	1	78	0.82	228	1	4	0.75	4	1	not HGT-Pezizomycotina	0.306692	0.455073	2.1082	2.26515	1.8332	1.82953	0.0036655	-0.435616
OG0000138	3	25	1	14	1	183	1	103	1	7	1	10	1	not HGT-Pezizomycotina	0.000111869	0.200652	1.92764	1.67492	4.52774	4.74579	-0.21805	3.07087
OG0000140	3	23	1	15	1	144	1	139	1	10	1	10	1	not HGT-Pezizomycotina	0.468077	0.675002	4.16131	4.22087	4.42723	4.79679	-0.369562	0.575923
OG0000141	1	2	0.25	9	1	49	0.46	273	0.979167	2	0.5	6	1	not HGT-Pezizomycotina	0.59556	0.539055	2.34108	2.36838	2.70686	2.34228	0.364575	-0.026102
OG0000142	1	10	0.875	11	1	175	1	131	1	7	0.75	5	1	not HGT-Pezizomycotina	0.52458	0.246544	1.82193	2.50951	2.01928	2.39489	-0.375612	-0.114618
OG0000144	2	20	1	13	1	141	1	146	1	11	1	8	1	not HGT-Pezizomycotina	0.601985	0.499865	4.22087	4.74186	4.08399	4.69449	-0.610498	-0.047363
OG0000145	1	10	1	13	1	125	0.86	181	1	2	0.5	8	1	not HGT-Pezizomycotina	0.704715	0.643832	3.19537	3.26497	2.8599	3.51458	-0.654685	0.249615
OG0000147	1	8	0.625	4	0.6	79	0.92	233	0.9375	6	0.5	8	1	not HGT-Pezizomycotina	0.382302	0.109461	1.42791	2.1889	1.6892	2.54134	-0.852137	0.352434
OG0000148	1	15	1	9	1	70	0.92	203	0.979167	20	1	20	1	not HGT-Pezizomycotina	0.0638411	0.392962	3.35658	1.97976	3.72543	4.16418	-0.438751	2.18442
OG0000149	3	11	0.625	12	1	35	0.56	266	1	5	0.5	7	1	HGT-Bacteria (2)	0.362026	0.712375	3.55196	2.75846	3.43873	3.15693	0.281802	0.398469	JCM_9478_transcript_v001_01021-R1; JCM_9478_transcript_v001_02175-R1
OG0000151	1	15	1	10	1	115	1	180	1	8	1	7	1	not HGT-Pezizomycotina	0.435595	0.587515	1.92487	2.15031	1.6405	2.48423	-0.843734	0.333924
OG0000152	3	23	1	14	1	142	1	142	1	9	1	3	1	not HGT-Pezizomycotina	0.472099	0.517012	4.50589	4.5033	4.70866	4.69224	0.016416	0.188943
OG0000153	1	8	0.75	10	1	66	0.8	239	1	2	0.5	7	1	HGT-Pezizomycotina	0.438207	0.250283	1.94074	2.29027	2.75152	2.68634	0.06518	0.396066	JCM_9478_transcript_v001_00936-R1
OG0000155	2	18	1	16	1	138	1	139	0.979167	10	1	9	1	not HGT-Pezizomycotina	0.15166	0.795214	3.81801	3.63055	4.83087	4.76852	0.0623515	1.13797
OG0000156	1	15	1	11	1	79	0.98	212	1	6	0.75	7	0.666667	not HGT-Pezizomycotina	0.599775	0.129005	1.08929	3.06239	1.35642	3.58072	-2.2243	0.518325
OG0000158	2	28	1	14	1	121	1	154	1	5	0.75	7	1	not HGT-Pezizomycotina	0.490364	0.600889	2.31855	1.96011	2.61792	2.46311	0.154813	0.502999
OG0000159	1	20	1	15	1	139	1	136	1	10	1	9	1	not HGT-Pezizomycotina	0.417464	0.629642	3.20067	3.58662	3.33501	3.76317	-0.42816	0.176547
OG0000160	2	19	1	7	1	229	0.94	67	0.708333	2	0.5	4	0.666667	not HGT-Pezizomycotina	0.208195	0.0140873	2.58702	3.14554	2.74702	4.22814	-1.48112	1.0826
OG0000161	2	19	1	12	1	146	1	143	1	3	0.75	3	1	not HGT-Pezizomycotina	0.480038	0.50611	3.23342	2.78638	1.70087	2.53983	-0.838966	-0.246542
OG0000162	3	24	1	13	1	101	1	178	1	7	1	3	1	not HGT-Pezizomycotina	0.395518	0.289471	3.20352	3.81536	3.89003	4.69172	-0.801689	0.876359
OG0000164	1	20	1	9	1	160	1	111	1	12	1	13	1	not HGT-Pezizomycotina	0.432604	0.581856	1.36739	1.67925	0.657129	1.63801	-0.980886	-0.04124
OG0000167	1	22	1	16	1	143	1	122	1	10	1	8	1	not HGT-Pezizomycotina	0.354713	0.654758	3.51094	3.19624	3.53968	3.54272	-0.003033	0.346471
OG0000168	3	24	0.875	14	1	113	0.72	167	0.958333	0	0	2	0.333333	not HGT-Pezizomycotina	0.470129	0.647075	3.74501	3.87759	4.06816	4.28719	-0.219028	0.4096
OG0000170	2	16	1	15	1	108	1	164	1	9	1	7	1	not HGT-Pezizomycotina	0.261313	0.732453	3.59052	3.52879	4.16398	4.1219	0.042079	0.593117
OG0000171	2	14	1	6	1	134	0.96	152	1	7	0.5	5	1	not HGT-Pezizomycotina	0.429074	0.00266617	1.82037	3.03823	1.81332	2.85814	-1.04482	-0.180086
OG0000174	3	23	1	11	1	138	0.98	130	1	5	0.5	9	1	not HGT-Pezizomycotina	0.432314	0.754531	2.99494	3.09424	3.31258	3.39241	-0.079828	0.298164
OG0000175	3	19	1	23	1	60	0.52	191	1	12	1	10	1	not HGT-Pezizomycotina	0.664125	0.445002	3.87589	4.4426	4.18235	4.58103	-0.398689	0.138432
OG0000176	2	15	1	19	1	135	1	144	0.979167	1	0.25	0	0	not HGT-Pezizomycotina	0.208993	0.547912	4.50918	3.91014	5.15358	4.89696	0.256618	0.986825
OG0000177	1	14	0.875	13	0.8	143	0.94	131	0.958333	6	0.5	6	1	not HGT-Pezizomycotina	0.582389	0.636278	2.67997	2.31592	2.82976	2.34836	0.481397	0.03244
OG0000178	1	13	0.875	11	1	155	1	131	1	2	0.5	1	0.333333	not HGT-Pezizomycotina	0.568564	0.239988	2.03723	3.04841	2.57157	3.14798	-0.576406	0.099571
OG0000179	1	13	1	15	1	104	0.96	167	1	5	1	9	1	HGT-Bacteria	0.494045	0.754537	1.49767	1.49244	1.52671	1.52802	-0.0013125	0.0355835	JCM_9478_transcript_v001_04911-R1
OG0000180	2	20	1	19	1	152	1	111	1	6	0.75	4	0.666667	not HGT-Pezizomycotina	0.0502369	0.241538	3.06998	2.96439	3.0975	3.97514	-0.877644	1.01076
OG0000181	1	15	1	16	1	128	1	132	1	12	1	9	1	not HGT-Pezizomycotina	0.245899	0.653082	3.95813	3.7459	4.13792	4.53338	-0.395464	0.787483
OG0000182	2	14	1	9	1	119	1	159	1	6	0.75	5	1	not HGT-Pezizomycotina	0.533324	0.647332	4.30671	4.62727	4.48417	4.15802	0.326144	-0.469251
OG0000183	3	24	1	15	1	152	1	105	1	8	1	7	1	not HGT-Pezizomycotina	0.663177	0.6502	2.09144	2.36913	2.25457	2.08482	0.169748	-0.284307
OG0000185	3	24	1	14	1	150	1	107	1	7	1	6	1	not HGT-Pezizomycotina	0.263877	0.638387	1.07008	2.26012	2.92521	2.76517	0.160035	0.50505
OG0000186	3	25	1	16	1	102	1	146	1	10	1	9	1	not HGT-Pezizomycotina	0.191234	0.556773	4.12089	4.16232	4.97423	5.19582	-0.221585	1.03349
OG0000188	3	25	1	16	1	151	1	101	1	8	1	6	1	not HGT-Pezizomycotina	0.338647	0.511782	2.18711	5.2581	5.6572	3.45685	2.20035	-1.80124
OG0000189	2	22	1	15	1	110	0.96	145	1	6	1	8	1	not HGT-Pezizomycotina	0.247687	0.575299	3.18145	3.97969	2.94655	3.26952	-0.322967	-0.710171
OG0000190	2	19	1	18	1	137	1	120	1	8	0.75	3	1	not HGT-Pezizomycotina	0.264468	0.460691	2.40559	1.80394	2.43873	2.31042	0.128312	0.506471
OG0000191	2	15	1	10	1	118	0.98	143	1	6	0.75	11	1	not HGT-Pezizomycotina	0.362775	0.319906	3.22233	3.96688	3.24904	3.98148	-0.732449	0.014605
OG0000192	4	25	1	18	1	140	1	101	1	11	1	8	1	not HGT-Pezizomycotina	0.132456	0.574487	2.05046	2.26906	1.84209	2.95896	-1.11686	0.689897
OG0000193	3	22	1	15	1	133	1	124	1	9	1	0	0	not HGT-Pezizomycotina	0.409744	0.439646	1.79766	2.10141	1.93449	2.31546	-0.380971	0.214048
OG0000194	2	25	1	18	1	137	1	110	1	5	0.75	7	1	not HGT-Pezizomycotina	0.317535	0.492591	3.39142	3.545	3.70904	3.38345	0.325589	-0.161552
OG0000196	1	9	1	7	1	75	1	199	1	4	0.5	6	1	not HGT-Pezizomycotina	0.407925	0.21869	1.12679	1.55191	1.21104	1.86533	-0.654298	0.31342
OG0000197	1	8	1	10	1	97	1	162	1	10	1	13	1	not HGT-Pezizomycotina	0.0611649	0.625794	2.67397	2.01789	3.6833	3.77243	-0.089133	1.75455
OG0000201	2	14	1	11	1	83	0.96	177	1	5	1	8	1	not HGT-Pezizomycotina	0.290456	0.233606	2.69393	2.98367	3.26145	4.05135	-0.789898	1.06768
OG0000202	2	16	1	10	1	141	1	118	1	7	1	6	1	not HGT-Pezizomycotina	0.309084	0.499644	1.22614	1.38846	1.15306	1.60846	-0.455403	0.220005
OG0000204	2	18	0.875	9	1	105	0.98	145	1	6	0.75	14	1	HGT-Pezizomycotina (1)	0.514966	0.482181	2.65326	3.30003	1.44323	3.16655	-1.72332	-0.133483	JCM_9478_transcript_v001_00739-R1
OG0000206	1	8	0.875	5	1	53	0.98	224	1	3	0.25	3	1	not HGT-Pezizomycotina	0.299893	0.349568	1.85307	2.06248	2.2494	2.8335	-0.584099	0.771021
OG0000207	3	22	1	16	1	142	1	100	1	9	1	6	1	not HGT-Pezizomycotina	0.162657	0.375979	2.55528	1.84465	2.41553	1.48805	0.927482	-0.356605
OG0000208	2	17	1	8	1	83	0.98	177	1	4	1	6	1	not HGT-Pezizomycotina	0.760317	0.518756	2.68686	3.70484	2.54239	4.00091	-1.45852	0.296071
OG0000209	1	27	1	10	1	134	1	101	1	12	1	10	1	not HGT-Pezizomycotina	0.184645	0.387451	3.80985	2.94534	2.26238	2.65552	-0.393147	-0.289813
OG0000213	3	24	1	14	1	146	1	97	1	5	0.75	6	1	not HGT-Pezizomycotina	0.4502	0.580307	1.46777	4.0297	1.60065	4.3413	-2.74065	0.311599
OG0000215	1	12	1	11	1	81	0.96	175	0.979167	8	1	5	1	not HGT-Pezizomycotina	0.433204	0.607311	2.68392	2.7398	2.76227	3.02449	-0.262222	0.284691
OG0000216	2	17	1	13	1	134	1	102	1	12	1	13	1	not HGT-Pezizomycotina	0.132557	0.196253	2.32944	2.78413	2.66979	2.86243	-0.192648	0.0783075
OG0000218	4	55	0.625	0	0	223	0.62	12	0.229167	0	0	0	0	not HGT-Pezizomycotina	7.06296e-13	NA	NA	1.14299	NA	3.3221	NA	2.17911
OG0000219	2	18	1	18	1	141	1	96	1	9	1	7	1	not HGT-Pezizomycotina	0.336655	0.750965	3.68495	3.49494	4.46978	4.61859	-0.148813	1.12366
OG0000220	2	16	1	10	1	147	1	98	1	11	1	7	1	not HGT-Pezizomycotina	0.272248	0.41687	4.22822	4.50079	3.21669	3.76634	-0.549653	-0.734446
OG0000221	2	16	1	10	1	133	1	114	1	9	1	6	1	not HGT-Pezizomycotina	0.269163	0.658472	4.0449	3.74211	3.79323	3.98773	-0.194504	0.245621
OG0000223	1	11	0.625	10	1	124	0.98	135	1	3	0.5	4	1	not HGT-Pezizomycotina	0.343044	0.427189	1.91328	1.69373	1.93693	1.99743	-0.0605005	0.303696
OG0000224	1	15	1	14	1	113	1	135	1	7	1	3	1	not HGT-Pezizomycotina	0.320632	0.431359	2.16281	2.61958	2.63159	3.23667	-0.605079	0.617091
OG0000226	2	16	1	10	1	151	1	94	1	9	1	6	1	not HGT-Pezizomycotina	0.0877364	0.449709	3.65979	4.56625	3.21132	4.05612	-0.844799	-0.510137
OG0000227	2	11	0.875	7	0.8	105	0.86	145	1	9	0.75	8	1	not HGT-Pezizomycotina	0.421256	0.0778284	1.42069	2.15859	1.30864	2.40156	-1.09292	0.242965
OG0000228	1	9	0.625	10	1	148	1	99	0.958333	9	1	9	1	not HGT-Pezizomycotina	0.406744	0.569711	3.11728	3.67692	3.19005	3.78405	-0.593996	0.107128
OG0000230	3	17	1	13	1	130	1	110	1	7	1	7	1	not HGT-Pezizomycotina	0.465194	0.538671	2.98042	2.72539	2.97913	2.58306	0.396066	-0.14233
OG0000231	3	11	0.75	10	1	184	0.96	78	0.895833	1	0.25	0	0	not HGT-Pezizomycotina	0.208812	3.035e-05	2.07752	3.7068	3.01426	4.92228	-1.90803	1.21548
OG0000232	1	10	1	11	1	149	1	105	1	5	1	4	1	not HGT-Pezizomycotina	0.278271	0.638875	1.97811	1.79341	1.99887	2.3965	-0.397636	0.603091
OG0000235	2	13	0.875	9	1	133	1	116	1	6	1	4	1	not HGT-Pezizomycotina	0.168978	0.280698	2.88818	1.96371	1.81092	2.87764	-1.06672	0.913937
OG0000236	1	5	0.625	6	1	62	0.86	206	1	2	0.5	0	0	not HGT-Pezizomycotina	0.510037	0.0453723	1.46852	2.47049	2.11747	2.70035	-0.582871	0.229861
OG0000237	3	39	1	24	1	99	1	107	1	5	1	7	1	not HGT-Pezizomycotina	0.480306	0.546856	2.01097	2.63787	2.04644	1.99733	0.0491145	-0.640545
OG0000239	2	16	1	10	1	98	1	137	1	9	1	9	1	not HGT-Pezizomycotina	0.539006	0.690534	4.36565	3.45216	2.73441	4.07381	-1.3394	0.621646
OG0000240	2	13	1	17	1	157	1	90	1	2	0.25	0	0	not HGT-Pezizomycotina	0.374289	0.242897	2.68762	2.17482	2.04012	2.49732	-0.457203	0.322503
OG0000241	1	9	1	8	1	66	0.98	173	1	9	1	13	1	not HGT-Pezizomycotina	0.461949	0.0553521	1.28371	3.29932	2.02993	2.8494	-0.819467	-0.449925
OG0000242	2	16	1	10	1	130	1	103	1	10	1	8	1	not HGT-Pezizomycotina	0.631967	0.563552	3.07876	3.91237	1.92566	3.99768	-2.07202	0.085316
OG0000243	1	13	1	11	1	139	1	101	1	7	0.75	6	1	not HGT-Pezizomycotina	0.303739	0.516042	3.25694	3.67262	3.67862	4.11209	-0.433465	0.439466
OG0000244	2	19	1	14	1	136	1	93	1	8	1	7	1	not HGT-Pezizomycotina	0.395255	0.645841	2.75213	5.44524	6.20539	2.84412	3.36127	-2.60112
OG0000247	1	6	0.75	8	1	29	0.42	226	0.979167	2	0.5	5	1	not HGT-Pezizomycotina	0.61397	0.334771	1.58773	1.9665	1.39276	2.12878	-0.736022	0.162284
OG0000248	1	9	1	5	1	48	0.92	198	1	6	1	9	1	not HGT-Pezizomycotina	0.579304	0.0170857	1.04468	2.92193	1.80058	3.35183	-1.55125	0.429899
OG0000249	1	14	1	10	1	122	1	114	1	9	1	5	1	not HGT-Pezizomycotina	0.521728	0.640242	4.42065	2.68775	2.86423	2.04771	0.816515	-0.640034
OG0000250	2	15	1	13	1	130	1	99	1	11	1	6	1	not HGT-Pezizomycotina	0.271906	0.417771	2.64458	3.04498	3.05185	2.71966	0.332194	-0.325317
OG0000251	1	9	1	6	1	48	0.96	200	0.895833	4	0.5	7	1	not HGT-Pezizomycotina	0.0281082	0.0461526	2.01363	3.58051	1.87475	5.99628	-4.12153	2.41578
OG0000253	1	11	1	13	1	105	1	127	1	10	1	6	1	not HGT-Pezizomycotina	0.370544	0.149244	0.074123	0.730799	0.204838	0.248777	-0.043939	-0.482022
OG0000254	1	8	1	10	1	144	1	96	1	8	1	6	1	not HGT-Pezizomycotina	0.207904	0.472528	3.94359	4.89489	3.48674	4.07034	-0.583598	-0.824546
OG0000255	2	15	1	10	1	130	1	102	1	8	1	6	1	not HGT-Pezizomycotina	0.425426	0.678951	3.85985	3.4686	3.86277	3.89914	-0.0363645	0.430538
OG0000256	3	22	1	14	1	83	0.98	138	1	5	0.5	9	1	not HGT-Pezizomycotina	0.491253	0.645082	3.19023	3.91286	3.12952	3.79749	-0.667965	-0.11537
OG0000257	1	9	1	6	1	50	0.94	205	0.8125	1	0.25	0	0	not HGT-Pezizomycotina	0.187945	0.0896952	1.47323	3.71473	2.47857	5.27076	-2.79219	1.55604
OG0000260	1	7	0.75	9	1	90	0.98	145	1	8	1	9	1	not HGT-Pezizomycotina	0.272194	0.513874	4.77903	4.22642	5.33246	5.63993	-0.307476	1.41351
OG0000261	1	8	1	5	1	97	0.98	144	1	4	0.5	9	1	not HGT-Pezizomycotina	0.644998	0.0230918	0.943358	1.97613	1.0791	1.98874	-0.909644	0.012611
OG0000262	2	13	1	15	1	127	1	96	1	6	1	10	1	not HGT-Pezizomycotina	0.348614	0.430554	2.9515	4.02276	3.68743	4.06763	-0.380198	0.04487
OG0000265	2	17	1	10	1	102	1	122	1	9	1	6	1	not HGT-Pezizomycotina	0.518939	0.754984	3.37504	3.73885	2.65464	3.83155	-1.17691	0.0926995
OG0000266	2	16	1	10	1	124	1	100	1	8	1	7	1	not HGT-Pezizomycotina	0.121191	0.616122	3.03454	2.77676	2.66152	3.58904	-0.927516	0.812276
OG0000268	1	9	1	5	1	88	1	155	1	2	0.5	6	1	not HGT-Pezizomycotina	0.563439	0.0104794	1.17814	4.01461	2.0983	5.10449	-3.00619	1.08988
OG0000269	1	15	1	7	1	126	1	99	1	8	1	10	1	not HGT-Pezizomycotina	0.328028	0.64263	0.351012	1.75699	0.825918	1.90978	-1.08386	0.152789
OG0000271	1	8	1	7	1	60	0.94	174	1	6	0.5	9	1	not HGT-Pezizomycotina	0.462553	0.0948059	0.785614	1.70645	0.600046	1.73681	-1.13676	0.0303595
OG0000272	3	21	1	10	1	121	1	101	1	5	1	6	1	not HGT-Pezizomycotina	0.227948	0.505478	3.70518	3.40342	3.64433	4.14018	-0.495847	0.736758
OG0000273	1	7	0.875	5	1	51	1	192	1	6	1	3	1	not HGT-Pezizomycotina	0.413519	6.39644e-15	0.868041	3.57804	1.19336	4.2099	-3.01654	0.631861
OG0000274	2	19	1	18	1	101	1	102	1	9	1	13	1	not HGT-Pezizomycotina	0.282083	0.477059	4.22928	3.94559	4.64521	4.72925	-0.084035	0.783653
OG0000276	2	16	1	12	1	90	0.96	140	0.979167	4	0.75	0	0	not HGT-Pezizomycotina	0.319887	0.278966	1.83418	2.67198	1.77414	2.35624	-0.582102	-0.315745
OG0000277	2	16	1	10	1	101	1	120	1	7	1	7	1	not HGT-Pezizomycotina	0.441142	0.449105	1.60619	1.65176	1.4027	1.80785	-0.40515	0.156087
OG0000278	1	13	1	10	1	101	1	125	1	7	1	5	1	not HGT-Pezizomycotina	0.601037	0.850539	0.862448	0.785041	0.609387	0.797565	-0.188177	0.012524
OG0000279	2	19	1	11	1	109	1	113	1	6	1	3	1	not HGT-Pezizomycotina	0.396041	0.506253	3.44698	3.49767	3.59236	3.70163	-0.10927	0.203963
OG0000280	1	15	1	11	1	131	1	92	1	5	1	6	1	not HGT-Pezizomycotina	0.186079	0.522711	1.49702	2.15039	1.50255	1.54456	-0.042007	-0.60583
OG0000281	1	8	1	6	1	119	1	118	1	4	0.75	5	1	not HGT-Pezizomycotina	0.113604	0.164258	3.29696	3.12505	3.61018	4.57495	-0.964767	1.4499
OG0000282	1	11	1	5	1	57	1	172	1	3	0.75	12	1	not HGT-Pezizomycotina	0.378037	0.0153954	0.885939	3.0518	1.33456	3.61762	-2.28306	0.565816
OG0000283	2	16	1	13	1	115	1	102	1	7	1	6	1	HGT-Pezizomycotina	0.101843	0.20493	2.72451	2.33909	1.94092	2.18049	-0.239569	-0.158596	JCM_9478_transcript_v001_04431-R1
OG0000284	2	16	1	10	1	106	1	111	1	8	1	7	1	not HGT-Pezizomycotina	0.187626	0.486217	2.84049	4.18124	2.51104	3.40312	-0.892085	-0.778118
OG0000285	2	16	1	11	1	105	0.96	106	0.979167	10	1	9	1	not HGT-Pezizomycotina	0.225256	0.628258	1.10204	1.66658	1.05217	1.33534	-0.283178	-0.331232
OG0000288	1	14	1	10	1	97	1	121	1	8	1	6	1	not HGT-Pezizomycotina	0.554712	0.543899	2.00619	1.92869	1.3721	2.08982	-0.717717	0.161129
OG0000289	2	14	1	9	1	114	1	99	1	12	1	8	1	not HGT-Pezizomycotina	0.414149	0.665574	3.97713	4.04815	2.32031	2.52138	-0.201072	-1.52677
OG0000290	1	12	1	10	1	70	0.98	150	1	7	1	6	1	not HGT-Pezizomycotina	0.236391	0.578032	3.44956	4.32451	4.97624	6.46831	-1.49207	2.1438
OG0000291	2	15	1	10	1	170	1	52	1	5	1	3	1	not HGT-Pezizomycotina	0.0191392	0.255229	2.19927	1.65846	2.87594	3.1849	-0.30896	1.52644
OG0000293	1	14	1	9	1	107	1	114	1	6	1	5	1	not HGT-Pezizomycotina	0.255391	0.319881	2.67238	2.51875	1.66956	2.78994	-1.12038	0.271189
OG0000297	1	14	1	10	1	105	1	105	1	7	1	10	1	not HGT-Pezizomycotina	0.282279	0.486271	3.80852	3.11522	3.4955	4.41247	-0.916961	1.29725
OG0000299	2	13	1	10	1	102	1	108	1	12	1	6	1	not HGT-Pezizomycotina	0.242758	0.266724	3.49162	4.15433	4.2354	4.55888	-0.323479	0.404548
OG0000300	1	17	1	12	1	109	1	98	1	9	1	6	1	not HGT-Pezizomycotina	0.325549	0.686718	2.15389	2.14372	0.559315	0.925935	-0.36662	-1.21778
OG0000302	3	24	1	15	1	106	1	96	1	6	1	3	1	not HGT-Pezizomycotina	0.20279	0.508862	2.16748	2.67915	2.53439	3.39607	-0.86168	0.716923
OG0000303	3	24	1	19	1	130	0.96	65	0.8125	3	0.5	8	1	not HGT-Pezizomycotina	0.336854	0.365016	2.28541	2.4706	2.55144	2.75021	-0.198769	0.279608
OG0000304	3	24	1	15	1	102	1	95	1	7	1	6	1	not HGT-Pezizomycotina	0.294892	0.713746	1.32061	3.08454	1.20014	2.9621	-1.76196	-0.122447
OG0000305	3	24	1	10	1	98	1	106	1	6	1	3	1	not HGT-Pezizomycotina	0.0576073	0.60395	1.14312	1.09954	1.71191	1.78617	-0.074262	0.686625
OG0000307	1	8	0.875	9	1	88	0.82	134	1	4	0.5	3	1	not HGT-Pezizomycotina	0.623051	0.423416	2.61151	2.45279	3.24646	2.56989	0.676569	0.117106
OG0000309	3	21	1	13	1	86	0.86	116	0.958333	5	1	5	1	not HGT-Pezizomycotina	0.551489	0.569913	3.41962	3.41444	1.79914	3.76865	-1.96951	0.354213
OG0000310	2	19	1	10	1	106	1	97	1	8	1	6	1	not HGT-Pezizomycotina	0.387212	0.44798	3.81756	4.6857	3.47275	4.83468	-1.36193	0.14898
OG0000311	2	16	1	11	1	98	0.98	109	0.979167	7	1	4	1	not HGT-Pezizomycotina	0.187096	0.570763	1.63763	2.01531	1.88915	2.04882	-0.159677	0.0335095
OG0000313	1	9	1	5	1	98	0.96	124	1	5	0.75	2	0.666667	not HGT-Pezizomycotina	0.331695	0.0261097	0.898092	1.92002	1.04464	1.81496	-0.770323	-0.105052
OG0000317	2	16	1	10	1	105	1	97	1	7	1	6	1	not HGT-Pezizomycotina	0.137991	0.433995	2.85356	2.68401	2.25624	3.16543	-0.909192	0.48142
OG0000318	1	14	1	9	1	102	1	102	1	8	1	6	1	not HGT-Pezizomycotina	0.376827	0.60347	4.88476	6.02619	2.9256	3.27104	-0.345441	-2.75515
OG0000321	1	18	1	8	1	57	0.92	147	1	4	0.75	6	1	HGT-Bacteria	0.245921	0.364173	2.67536	2.60655	2.1348	2.32232	-0.187521	-0.284235	JCM_9478_transcript_v001_01726-R1
OG0000322	1	18	1	15	1	83	0.96	113	1	5	0.75	6	1	not HGT-Pezizomycotina	0.449083	0.491869	3.13148	3.84267	3.56845	4.17654	-0.608087	0.333864
OG0000323	2	16	1	10	1	94	1	106	0.979167	8	1	6	1	not HGT-Pezizomycotina	0.107545	0.316499	3.28084	2.83085	2.72319	4.00372	-1.28053	1.17287
OG0000324	8	57	1	7	1	41	0.78	133	0.916667	2	0.5	0	0	not HGT-Pezizomycotina	0.538287	0.381795	1.44311	2.38003	1.7137	1.9542	-0.240498	-0.425831
OG0000325	1	15	1	25	1	56	0.96	132	0.958333	5	1	7	1	not HGT-Pezizomycotina	0.603136	0.478478	3.35409	4.21868	3.47016	4.439	-0.968838	0.220321
OG0000326	1	16	1	8	1	115	0.96	92	0.979167	5	1	3	1	not HGT-Pezizomycotina	0.156478	0.120851	1.04809	1.74584	1.85073	2.48335	-0.632629	0.737512
OG0000327	2	16	1	11	1	99	1	99	1	7	1	7	1	not HGT-Pezizomycotina	0.121391	0.630913	2.80327	2.08675	3.1397	2.05482	1.08488	-0.031928
OG0000328	1	14	1	10	1	102	1	99	1	7	1	6	1	not HGT-Pezizomycotina	0.26951	0.594766	2.48406	2.60025	1.91305	2.80046	-0.887409	0.200207
OG0000329	2	16	1	10	1	103	1	96	1	8	1	5	1	not HGT-Pezizomycotina	0.239877	0.444513	1.97492	2.2397	1.77501	1.71939	0.0556205	-0.520313
OG0000330	2	18	1	9	1	100	1	96	1	8	1	6	1	not HGT-Pezizomycotina	0.606645	0.639591	3.29635	3.48986	3.60006	1.55538	2.04468	-1.93449
OG0000331	1	14	1	9	1	104	1	98	1	6	0.75	6	1	not HGT-Pezizomycotina	0.370387	0.727402	1.06785	1.11107	0.900813	1.33284	-0.432026	0.221765
OG0000333	1	8	0.875	8	1	84	0.96	129	1	5	0.75	3	1	not HGT-Pezizomycotina	0.225492	0.261712	2.67133	3.48109	2.796	3.65507	-0.859066	0.173977
OG0000334	1	15	1	10	1	102	1	97	1	7	1	6	1	not HGT-Pezizomycotina	0.0927681	0.520036	2.92364	3.09853	2.78507	3.91048	-1.12541	0.811945
OG0000336	3	11	1	8	1	141	0.98	69	0.9375	2	0.5	6	1	not HGT-Pezizomycotina	0.0555842	0.310161	2.1688	1.41125	3.4514	3.67368	-0.222281	2.26243
OG0000337	1	11	1	5	1	47	0.76	167	0.9375	3	0.5	3	0.666667	not HGT-Pezizomycotina	0.401891	0.0348977	0.87915	1.69346	1.52408	1.93691	-0.412826	0.243449
OG0000338	2	16	1	10	1	99	1	94	1	8	1	9	1	not HGT-Pezizomycotina	0.233666	0.680671	0.830762	0.671544	1.10648	1.22994	-0.123466	0.558399
OG0000339	2	16	1	10	1	99	1	98	1	6	0.75	6	1	not HGT-Pezizomycotina	0.289303	0.619432	2.88314	2.86122	2.33371	1.97299	0.360719	-0.888229
OG0000341	1	11	1	10	1	98	1	108	1	4	0.75	4	1	not HGT-Pezizomycotina	0.0394436	0.260528	3.61275	3.59304	4.20899	4.86009	-0.651099	1.26705
OG0000342	2	16	1	10	1	102	1	94	1	7	1	6	1	not HGT-Pezizomycotina	0.269327	0.414984	2.33965	3.33567	2.3492	3.47382	-1.12463	0.13815
OG0000343	1	8	1	16	1	101	0.98	98	1	6	0.75	6	1	not HGT-Pezizomycotina	0.142174	0.420608	4.06931	3.42636	5.08463	4.97629	0.108338	1.54994
OG0000344	2	15	1	12	1	130	1	71	0.854167	2	0.5	5	1	not HGT-Pezizomycotina	0.510024	0.379349	1.69347	2.03134	1.84091	2.83291	-0.992002	0.801566
OG0000345	1	5	0.625	6	1	58	0.86	157	0.979167	4	1	4	1	not HGT-Pezizomycotina	0.4228	0.0977617	1.05617	2.25617	1.62193	2.48464	-0.862709	0.228478
OG0000346	2	16	1	10	1	99	1	95	1	8	1	6	1	not HGT-Pezizomycotina	0.0967471	0.541097	2.04628	2.58407	1.46766	2.0387	-0.571038	-0.545377
OG0000347	2	16	1	10	1	100	1	95	1	7	1	6	1	not HGT-Pezizomycotina	0.409186	0.677034	1.54585	1.63606	0.988073	1.52469	-0.536622	-0.111369
OG0000349	2	16	1	10	1	98	1	97	1	6	0.75	6	1	not HGT-Pezizomycotina	0.157529	0.636242	3.6899	4.03717	3.50999	4.82281	-1.31282	0.785641
OG0000351	2	16	1	9	1	95	1	99	1	7	1	6	1	not HGT-Pezizomycotina	0.188052	0.499732	3.87009	3.94638	4.36204	3.57281	0.789235	-0.373569
OG0000352	2	16	1	10	1	100	1	94	1	6	0.75	6	1	not HGT-Pezizomycotina	0.412298	0.621474	2.0344	2.38178	1.47771	2.44055	-0.962846	0.058773
OG0000353	1	27	1	12	1	81	1	98	1	8	1	6	1	not HGT-Pezizomycotina	0.28624	0.402092	3.38334	3.67371	3.9242	3.97792	-0.0537265	0.30421
OG0000354	5	25	1	12	1	136	1	42	0.770833	8	1	8	1	HGT-Bacteria (5)	0.208961	0.269427	2.686	2.08837	2.17142	3.93099	-1.75957	1.84262	JCM_9478_transcript_v001_03219-R1; JCM_9478_transcript_v001_03488-R1; JCM_9478_transcript_v001_01703-R1; JCM_9478_transcript_v001_01684-R1; JCM_9478_transcript_v001_04299-R1
OG0000355	1	13	0.875	10	1	97	1	96	1	8	1	7	1	not HGT-Pezizomycotina	0.369413	0.470758	3.25294	3.5204	2.5648	3.22198	-0.657174	-0.298423
OG0000357	2	15	1	10	1	104	1	90	0.958333	6	0.75	6	1	not HGT-Pezizomycotina	0.313932	0.632843	5.36035	6.55719	4.00002	6.23288	-2.23287	-0.324306
OG0000358	1	11	1	9	1	101	1	97	1	6	1	6	1	not HGT-Pezizomycotina	0.619487	0.666655	2.24525	2.79847	0.716191	2.56625	-1.85006	-0.232214
OG0000359	2	14	1	10	1	95	1	100	1	8	1	3	1	not HGT-Pezizomycotina	0.359396	0.530714	2.15197	2.29494	1.71341	2.48587	-0.772463	0.19093
OG0000360	2	28	1	16	1	117	1	62	1	4	0.75	3	1	not HGT-Pezizomycotina	0.0775183	0.30118	2.53208	0.900201	2.71411	3.02472	-0.310612	2.12452
OG0000363	1	7	0.625	4	0.6	123	1	91	1	1	0.25	4	1	not HGT-Pezizomycotina	0.394822	0.605834	4.71607	3.28539	3.94617	3.80189	0.144281	0.516496
OG0000364	1	7	0.25	1	0.2	181	0.94	41	0.791667	0	0	0	0	not HGT-Pezizomycotina	0.112477	NA	NA	1.62312	NA	2.60204	NA	0.978921
OG0000365	2	17	1	10	1	97	1	92	1	7	1	6	1	not HGT-Pezizomycotina	0.44069	0.631584	4.37575	4.39855	2.80158	2.23403	0.567547	-2.16451
OG0000366	1	13	1	10	1	92	1	102	1	9	1	3	0.666667	not HGT-Pezizomycotina	0.212978	0.532231	4.60969	4.01004	3.97574	4.90105	-0.925303	0.891005
OG0000367	2	14	1	14	1	79	0.96	112	1	5	0.75	5	1	not HGT-Pezizomycotina	0.369437	0.498321	2.078	2.16517	1.7423	2.20005	-0.45775	0.034881
OG0000368	1	8	1	5	1	107	1	96	1	8	1	4	1	not HGT-Pezizomycotina	0.552312	0.0159914	0.280956	2.84543	0.643174	2.17395	-1.53077	-0.671483
OG0000369	1	10	0.75	10	1	93	1	101	1	8	1	6	1	not HGT-Pezizomycotina	0.148714	0.562703	2.87938	2.52202	2.4112	2.25624	0.154956	-0.265781
OG0000371	1	15	1	11	1	99	1	94	1	3	0.75	6	1	not HGT-Pezizomycotina	0.385316	0.379822	2.24023	2.19018	2.48453	2.44623	0.038301	0.25605
OG0000372	1	14	1	10	1	98	1	92	1	7	1	6	1	not HGT-Pezizomycotina	0.138442	0.566349	3.31024	4.14155	2.96774	3.60183	-0.63409	-0.539724
OG0000373	1	14	1	10	1	93	1	97	1	7	1	6	1	not HGT-Pezizomycotina	0.374312	0.708595	2.73772	2.53432	2.08891	2.82165	-0.732739	0.287327
OG0000375	1	8	1	5	1	101	1	98	1	7	1	8	1	not HGT-Pezizomycotina	0.216517	0.136878	1.57467	3.11795	2.13733	2.66077	-0.523448	-0.457178
OG0000378	2	16	1	10	1	94	1	93	1	7	1	6	1	not HGT-Pezizomycotina	0.260791	0.493433	4.15769	5.51791	3.70461	3.54669	0.157921	-1.97122
OG0000379	1	15	1	10	1	87	0.98	100	1	8	1	6	1	not HGT-Pezizomycotina	0.288639	0.513913	2.8411	3.46412	3.56836	3.73415	-0.16579	0.270026
OG0000380	2	20	1	14	1	126	1	59	1	4	0.75	3	1	not HGT-Pezizomycotina	3.5826e-17	0.209767	1.76238	0.331666	2.58639	2.4943	0.092087	2.16263
OG0000381	1	8	1	11	1	82	1	100	1	6	0.75	19	1	not HGT-Pezizomycotina	0.463818	0.659246	2.5714	2.76646	2.81269	2.85616	-0.043467	0.089699
OG0000382	2	15	1	9	1	92	0.96	96	1	7	1	6	1	not HGT-Pezizomycotina	0.182822	0.44503	2.64136	3.40286	3.11855	3.20309	-0.0845415	-0.199768
OG0000383	1	9	1	10	1	86	0.98	108	1	7	1	5	1	not HGT-Pezizomycotina	0.301865	0.216761	4.62832	5.04462	3.83014	5.88095	-2.05081	0.836324
OG0000384	2	12	0.875	10	1	97	1	93	0.979167	8	1	5	1	not HGT-Pezizomycotina	0.317701	0.514232	3.21207	3.49364	2.8377	2.83905	-0.001351	-0.65459
OG0000385	2	15	1	10	1	93	0.92	97	1	3	0.5	6	1	not HGT-Pezizomycotina	0.147237	0.479976	2.87294	2.91789	2.99606	2.8205	0.175559	-0.097395
OG0000386	1	8	1	5	1	50	1	154	1	4	1	3	1	not HGT-Pezizomycotina	0.295488	0.00228823	1.29798	2.05631	1.8454	2.60939	-0.76399	0.553074
OG0000387	2	15	1	10	1	139	1	54	0.875	3	0.75	3	1	not HGT-Pezizomycotina	0.0964003	0.385676	1.71938	1.397	1.71944	2.29231	-0.57287	0.895311
OG0000390	2	16	1	11	1	83	1	98	1	9	1	6	1	not HGT-Pezizomycotina	0.343854	0.537161	3.44295	3.28809	3.70179	2.90832	0.79347	-0.379767
OG0000391	1	5	0.625	6	1	25	0.5	186	1	0	0	1	0.333333	not HGT-Pezizomycotina	0.10972	0.243201	2.73775	3.44292	4.25505	5.55922	-1.30417	2.1163
OG0000392	2	14	0.75	13	1	134	0.98	56	0.979167	2	0.5	4	1	not HGT-Pezizomycotina	0.0109209	0.134462	0.962242	0.75031	1.5561	1.84833	-0.292234	1.09802
OG0000393	2	17	1	9	1	89	0.98	94	1	8	1	6	1	not HGT-Pezizomycotina	0.302718	0.366286	4.12337	4.33027	3.5324	5.93244	-2.40004	1.60217
OG0000394	1	8	1	7	1	98	0.98	101	1	5	1	3	1	not HGT-Pezizomycotina	0.455459	0.134345	1.34324	2.16334	1.34919	2.2048	-0.855613	0.0414565
OG0000395	1	8	1	10	1	50	0.72	143	1	6	0.75	4	1	not HGT-Pezizomycotina	0.237576	0.36489	1.73136	2.54852	0.840729	2.15202	-1.3113	-0.396491
OG0000396	2	15	1	10	1	94	0.96	97	1	0	0	4	0.666667	not HGT-Pezizomycotina	0.29817	0.567856	3.86649	3.36769	4.24569	3.968	0.277688	0.600305
OG0000398	2	14	1	10	1	87	0.96	95	0.979167	8	1	6	1	not HGT-Pezizomycotina	0.201788	0.600078	2.77232	2.98374	3.04165	4.10693	-1.06528	1.12319
OG0000399	3	20	1	11	1	71	0.88	114	0.979167	1	0.25	3	1	not HGT-Pezizomycotina	0.0315418	0.0661421	2.42367	3.95057	3.36118	5.30701	-1.94583	1.35644
OG0000400	1	11	1	9	1	88	1	101	1	7	1	4	1	not HGT-Pezizomycotina	0.522817	0.654721	3.38654	3.85754	1.21433	3.18208	-1.96775	-0.675458
OG0000401	2	15	1	10	1	84	1	96	1	9	1	6	1	not HGT-Pezizomycotina	0.189419	0.557587	4.13781	4.48351	3.89014	3.54981	0.340329	-0.933693
OG0000405	1	12	1	9	1	88	1	96	1	7	1	7	1	not HGT-Pezizomycotina	0.410577	0.340506	2.28954	3.68978	2.38048	3.24906	-0.868585	-0.440711
OG0000406	2	13	1	10	1	65	0.98	121	1	4	0.75	6	1	not HGT-Pezizomycotina	0.322991	0.719445	2.23754	2.00417	1.67686	2.61924	-0.942383	0.615072
OG0000408	2	13	1	9	1	89	1	94	0.979167	7	1	7	1	not HGT-Pezizomycotina	0.29899	0.54246	2.0048	2.07773	0.965712	3.04308	-2.07737	0.965358
OG0000410	2	14	1	10	1	89	1	90	0.979167	9	1	6	1	not HGT-Pezizomycotina	0.17799	0.342336	2.78495	3.81379	2.27511	3.38451	-1.1094	-0.429285
OG0000411	1	3	0.375	4	0.8	19	0.26	167	1	1	0.25	23	1	not HGT-Pezizomycotina	0.460883	0.538952	3.85632	3.49795	3.84854	4.20209	-0.353553	0.704145
OG0000412	1	8	1	10	1	59	1	128	1	5	1	7	1	not HGT-Pezizomycotina	0.629251	0.884646	2.57472	2.47964	1.73507	2.00836	-0.273294	-0.471279
OG0000413	2	15	1	9	1	85	0.96	95	1	7	1	6	1	not HGT-Pezizomycotina	0.589237	0.657081	4.14907	4.57732	1.17999	1.27841	-0.098413	-3.29891
OG0000414	3	17	1	10	1	86	1	93	0.916667	6	0.5	5	0.666667	not HGT-Pezizomycotina	0.541909	0.733392	4.2991	4.61027	3.47566	3.19632	0.279336	-1.41394
OG0000415	2	16	1	9	1	88	1	91	1	6	1	7	1	not HGT-Pezizomycotina	0.229225	0.400021	5.63478	6.00043	2.65232	4.8079	-2.15558	-1.19253
OG0000416	2	15	1	10	1	133	1	50	1	6	0.75	3	1	not HGT-Pezizomycotina	0.0107449	0.186732	1.30841	0.498104	1.1119	1.09004	0.021861	0.591933
OG0000417	1	9	1	5	1	59	0.98	134	1	6	1	4	1	not HGT-Pezizomycotina	0.468874	0.0301831	1.70775	3.32567	2.43668	3.82904	-1.39237	0.503376
OG0000418	1	10	1	5	1	58	0.88	138	0.979167	3	0.25	2	0.666667	not HGT-Pezizomycotina	0.612372	0.125938	1.30516	2.89384	1.48088	2.83608	-1.35521	-0.057756
OG0000419	1	24	1	16	1	120	0.98	48	1	5	0.75	3	1	not HGT-Pezizomycotina	1.64184e-09	0.348677	2.34862	0.733704	2.92028	2.91395	0.006335	2.18025
OG0000420	2	16	1	11	1	93	1	82	0.979167	7	1	6	1	not HGT-Pezizomycotina	0.0460614	0.134743	2.98879	0.863776	2.98306	2.24428	0.738776	1.38051
OG0000421	1	15	1	3	0.4	42	0.72	145	1	4	0.75	6	1	not HGT-Pezizomycotina	0.456716	0.126082	1.44418	2.49636	2.06815	2.95512	-0.886973	0.458763
OG0000422	1	14	1	10	1	80	1	97	1	9	1	5	1	not HGT-Pezizomycotina	0.387572	0.365166	2.72821	4.43956	2.96042	3.06433	-0.103905	-1.37523
OG0000423	1	15	1	11	1	128	1	50	1	8	1	3	1	not HGT-Pezizomycotina	0.00625382	0.230218	1.8727	0.74578	2.3683	2.59309	-0.224785	1.84731
OG0000424	1	4	0.5	9	1	90	0.98	97	1	8	1	6	1	not HGT-Pezizomycotina	0.160054	0.515005	2.90708	3.65282	2.11064	3.2511	-1.14045	-0.401723
OG0000426	1	12	1	9	1	81	0.94	100	1	6	1	6	1	not HGT-Pezizomycotina	0.22989	0.551208	3.59734	4.24857	2.54919	3.88421	-1.33502	-0.36436
OG0000429	2	16	1	9	1	78	1	96	1	8	1	6	1	not HGT-Pezizomycotina	0.151384	0.153455	2.0975	3.63716	2.89077	3.87346	-0.982698	0.236301
OG0000430	1	8	1	10	1	143	1	48	0.979167	2	0.5	2	0.666667	not HGT-Pezizomycotina	0.0212496	0.254456	2.2578	1.17219	2.84481	3.77256	-0.927752	2.60037
OG0000431	1	9	0.875	8	1	85	1	99	0.979167	8	1	4	1	not HGT-Pezizomycotina	0.534261	0.66947	3.18995	3.85784	1.61081	3.81404	-2.20323	-0.043803
OG0000432	1	11	0.875	9	1	79	0.94	97	1	6	1	10	1	not HGT-Pezizomycotina	0.333841	0.405467	4.69838	4.34422	3.66107	5.21795	-1.55687	0.87373
OG0000433	1	8	1	5	1	93	1	95	0.979167	6	1	5	1	not HGT-Pezizomycotina	0.378598	0.015111	0.629368	3.70472	1.58381	4.52785	-2.94404	0.823128
OG0000436	1	8	1	6	1	49	0.98	141	1	7	1	0	0	not HGT-Pezizomycotina	0.263462	0.324031	2.04412	1.68556	1.30861	2.10752	-0.798906	0.421958
OG0000440	2	13	1	10	1	77	1	100	1	6	1	3	1	not HGT-Pezizomycotina	0.246612	0.495395	1.41404	1.41211	1.22768	1.8417	-0.61402	0.429596
OG0000441	1	12	1	10	1	89	1	85	1	7	1	6	1	not HGT-Pezizomycotina	0.382491	0.545478	2.56012	2.38613	2.31593	3.0394	-0.723473	0.653272
OG0000442	1	8	1	8	1	102	1	82	1	5	1	3	1	not HGT-Pezizomycotina	0.179689	0.561313	2.05702	1.33935	2.61455	2.6958	-0.0812515	1.35644
OG0000443	1	8	1	11	1	85	1	90	1	3	0.5	11	1	not HGT-Pezizomycotina	0.318924	0.219709	2.4502	2.52733	1.83801	2.91414	-1.07612	0.386808
OG0000445	2	15	0.875	4	0.6	91	0.94	91	0.916667	2	0.5	4	1	not HGT-Pezizomycotina	0.476466	0.0847644	2.05343	3.43647	2.32086	3.74302	-1.42216	0.306548
OG0000446	3	12	0.625	5	1	88	0.94	102	0.666667	0	0	0	0	not HGT-Pezizomycotina	0.388517	0.00129128	2.32665	4.44389	2.98008	5.29396	-2.31388	0.850071
OG0000447	1	12	1	9	1	77	1	97	1	5	1	6	1	not HGT-Pezizomycotina	0.104824	0.386136	3.00162	4.06137	1.59654	3.07238	-1.47584	-0.988994
OG0000448	2	12	0.75	5	1	72	0.96	104	1	8	1	5	1	not HGT-Pezizomycotina	0.557096	0.132457	1.83876	2.37241	1.77973	2.64196	-0.862228	0.269545
OG0000452	1	8	1	5	1	42	0.66	136	1	7	0.5	7	1	not HGT-Pezizomycotina	0.474844	0.0130935	0.336749	2.51427	0.799175	2.64938	-1.85021	0.135114
OG0000453	1	9	1	9	1	73	0.98	97	1	8	1	9	1	not HGT-Pezizomycotina	0.237013	0.403112	3.13944	3.18179	3.52564	2.93664	0.588993	-0.245147
OG0000454	1	8	0.625	1	0.2	19	0.18	168	0.875	0	0	9	1	HGT-Pezizomycotina	0.55277	NA	NA	3.34504	NA	2.95848	NA	-0.386553	JCM_9478_transcript_v001_03512-R1
OG0000455	2	16	1	9	1	53	0.96	112	0.916667	7	1	8	1	not HGT-Pezizomycotina	0.382701	0.433867	4.37034	5.28991	5.5379	5.76568	-0.227784	0.475774
OG0000457	2	18	1	10	1	62	1	103	1	6	1	4	1	not HGT-Pezizomycotina	0.00249024	0.399214	0.883779	0.793678	1.70528	1.99606	-0.290787	1.20238
OG0000458	2	15	1	10	1	68	1	95	1	8	0.75	6	1	not HGT-Pezizomycotina	0.196577	0.158382	0.519971	0.893562	0.631422	0.990261	-0.358838	0.096699
OG0000460	1	12	1	11	1	85	0.9	82	1	6	0.75	6	1	not HGT-Pezizomycotina	0.394702	0.581355	3.62915	4.10401	4.30569	2.84215	1.46354	-1.26186
OG0000461	1	8	1	7	1	78	1	98	1	4	1	6	1	not HGT-Pezizomycotina	0.305374	0.521661	0.753293	1.70774	0.991571	2.03593	-1.04436	0.328194
OG0000463	1	8	1	10	1	73	0.96	98	1	8	1	3	1	not HGT-Pezizomycotina	0.213622	0.643587	3.1656	3.54806	2.77762	3.46936	-0.691743	-0.0786905
OG0000464	1	9	0.75	3	0.6	26	0.36	156	1	2	0.25	4	0.666667	not HGT-Pezizomycotina	0.520098	0.0420504	1.40931	3.33954	2.63464	3.72168	-1.08703	0.382136
OG0000466	1	4	0.375	5	1	49	0.86	130	0.9375	6	0.5	6	1	not HGT-Pezizomycotina	0.103722	6.44174e-07	1.18689	2.4712	2.1072	3.47701	-1.36981	1.00581
OG0000468	1	10	1	7	1	87	1	83	1	7	1	6	1	not HGT-Pezizomycotina	0.179813	0.437368	1.0767	1.51275	0.800811	1.70817	-0.907357	0.195418
OG0000469	2	14	1	7	1	71	0.94	95	1	8	1	5	1	not HGT-Pezizomycotina	0.546741	0.203072	1.26396	2.6834	1.0099	1.98568	-0.975774	-0.697725
OG0000470	1	6	0.625	4	0.6	43	0.56	131	0.9375	10	1	6	0.666667	not HGT-Pezizomycotina	0.375831	0.472469	3.14758	3.47267	3.33743	3.58017	-0.242737	0.107495
OG0000471	2	16	1	14	1	98	1	65	1	6	1	0	0	not HGT-Pezizomycotina	0.145717	0.23229	1.87841	1.6857	1.9918	2.46462	-0.472814	0.778914
OG0000472	1	6	0.625	5	0.8	64	0.98	114	0.958333	7	1	3	1	not HGT-Pezizomycotina	0.286146	0.0810342	1.19706	4.25773	2.39757	3.48552	-1.08794	-0.772218
OG0000474	1	13	1	10	1	63	1	102	1	6	1	4	1	not HGT-Pezizomycotina	0.320783	0.325074	1.02203	1.1732	1.07422	1.47144	-0.39722	0.298246
OG0000476	1	11	1	10	1	64	0.98	102	1	5	0.75	5	1	not HGT-Pezizomycotina	0.346339	0.620632	4.40686	4.04197	3.70829	4.22364	-0.515345	0.181668
OG0000479	1	8	1	8	1	72	1	95	1	6	1	8	1	not HGT-Pezizomycotina	0.264543	0.470164	3.76207	3.31851	2.30386	3.3744	-1.07053	0.05589
OG0000480	1	8	1	5	1	120	1	59	1	5	1	0	0	not HGT-Pezizomycotina	0.439087	0.00630511	1.13944	1.92589	1.34864	2.28696	-0.938327	0.361073
OG0000482	1	7	0.875	5	1	51	0.7	128	1	2	0.5	3	1	not HGT-Pezizomycotina	0.287684	0.00260826	1.74637	2.644	2.17369	3.41805	-1.24436	0.774047
OG0000484	2	12	1	10	1	55	1	104	1	8	1	6	1	not HGT-Pezizomycotina	0.000628703	0.7146	4.60925	2.23375	5.76456	5.5878	0.17676	3.35404
OG0000486	2	13	1	10	1	54	0.94	103	1	9	1	6	1	not HGT-Pezizomycotina	0.273532	0.472617	3.10371	3.85731	3.19372	3.3922	-0.198476	-0.465116
OG0000488	1	8	1	10	1	70	0.94	95	1	9	1	3	1	not HGT-Pezizomycotina	0.208305	0.494316	4.61742	4.6664	4.14779	4.28385	-0.136061	-0.382548
OG0000490	2	14	1	8	1	80	0.98	85	0.979167	4	1	3	1	not HGT-Pezizomycotina	0.322027	0.474502	3.46328	2.93186	2.76014	3.58021	-0.820068	0.648347
OG0000491	2	16	1	14	1	103	1	55	0.75	3	0.75	3	0.666667	not HGT-Pezizomycotina	0.324336	0.730929	4.2493	2.95573	4.39933	4.46004	-0.0607015	1.50431
OG0000493	2	14	1	5	1	83	0.96	82	0.979167	4	1	6	1	not HGT-Pezizomycotina	0.15262	0.0652223	0.682845	0.727378	1.53984	2.05801	-0.518167	1.33063
OG0000494	1	7	0.875	5	1	95	1	80	1	3	0.75	3	1	not HGT-Pezizomycotina	0.257897	0.065216	1.49754	1.62661	2.21379	2.76092	-0.547131	1.1343
OG0000495	1	9	1	5	1	26	0.46	123	1	1	0.25	28	1	not HGT-Pezizomycotina	0.476996	0.082938	1.41076	3.00879	1.4367	2.63307	-1.19637	-0.375718
OG0000496	1	8	1	5	1	88	0.98	85	1	3	0.75	3	1	not HGT-Pezizomycotina	0.326524	0.000288688	1.12255	2.09017	1.4871	2.80146	-1.31436	0.711293
OG0000498	1	7	0.625	15	1	31	0.44	131	1	4	0.5	4	1	HGT-Pezizomycotina	0.317687	0.454488	2.46743	2.70209	2.71727	2.44238	0.274889	-0.25971	JCM_9478_transcript_v001_01939-R1
OG0000499	1	15	1	10	1	60	0.92	95	1	5	0.75	7	1	not HGT-Pezizomycotina	0.208675	0.605647	4.10306	3.16764	3.71314	3.51345	0.199692	0.345816
OG0000500	1	14	1	3	0.4	44	0.68	121	0.979167	4	0.75	5	1	not HGT-Pezizomycotina	0.331707	0.0135763	1.67454	2.37896	1.98745	3.16963	-1.18218	0.790671
OG0000501	3	16	1	14	1	104	1	53	1	2	0.5	2	0.666667	not HGT-Pezizomycotina	0.0192654	0.346653	3.79971	1.51788	3.72148	3.90724	-0.185757	2.38936
OG0000502	1	8	1	6	1	64	1	107	1	3	0.75	3	1	not HGT-Pezizomycotina	0.224869	0.194519	0.897351	1.18077	1.31382	1.59696	-0.283141	0.416199
OG0000503	1	12	1	9	1	62	1	97	1	5	1	5	1	not HGT-Pezizomycotina	0.257654	0.386509	3.41666	3.62895	3.62744	4.69447	-1.06703	1.06552
OG0000504	1	8	1	5	1	93	1	74	1	7	1	3	1	not HGT-Pezizomycotina	0.0499071	9.32473e-07	0.596347	0.628021	0.676987	1.49145	-0.814465	0.863431
OG0000505	2	16	1	10	1	107	1	49	1	5	1	3	1	not HGT-Pezizomycotina	1.40253e-11	0.393237	0.630897	0.453476	1.00804	1.09686	-0.088821	0.643381
OG0000506	1	10	1	6	1	98	1	63	1	9	0.75	4	1	not HGT-Pezizomycotina	0.00423912	0.0858757	1.42436	1.01521	1.96136	2.59621	-0.634845	1.581
OG0000507	1	8	1	5	1	105	1	64	0.979167	3	0.75	4	1	not HGT-Pezizomycotina	0.0511963	1.3076e-05	2.34118	2.13112	2.99592	4.19852	-1.2026	2.06739
OG0000509	2	31	1	13	1	5	0.04	133	0.9375	5	0.5	2	0.333333	not HGT-Pezizomycotina	0.339294	0.135756	2.50719	3.49627	3.0989	4.05111	-0.952204	0.554838
OG0000510	1	8	1	9	1	65	0.92	97	1	6	0.75	4	1	not HGT-Pezizomycotina	0.223805	0.40594	3.44352	3.01528	3.2894	4.13453	-0.845131	1.11925
OG0000511	1	8	1	9	1	94	1	70	0.958333	5	1	3	1	not HGT-Pezizomycotina	0.414088	0.456665	1.49764	1.11808	0.923563	1.27281	-0.349251	0.154734
OG0000513	2	12	1	15	1	57	0.94	96	1	3	0.25	6	1	not HGT-Pezizomycotina	0.461418	0.347108	4.06816	3.32734	5.04426	3.85397	1.1903	0.526627
OG0000517	2	15	1	8	1	103	1	54	1	5	0.75	3	1	not HGT-Pezizomycotina	0.0127986	0.226437	3.06842	1.21393	2.09747	2.50972	-0.412246	1.29579
OG0000518	1	15	1	10	1	109	1	48	0.958333	2	0.5	4	1	not HGT-Pezizomycotina	0.0230428	0.00494869	2.44311	2.4534	2.62947	4.29605	-1.66657	1.84265
OG0000521	2	21	1	14	1	87	0.98	60	0.979167	3	0.75	2	0.666667	not HGT-Pezizomycotina	0.01074	0.47257	2.3546	1.31686	2.82129	3.02899	-0.207701	1.71212
OG0000523	1	9	1	5	1	51	0.94	120	0.9375	0	0	1	0.333333	not HGT-Pezizomycotina	0.441906	0.31798	1.09272	2.39136	2.10113	2.36686	-0.26573	-0.0245
OG0000525	1	7	0.875	11	1	61	0.94	95	1	6	1	6	1	not HGT-Pezizomycotina	0.319914	0.403816	2.88635	2.26963	3.05814	2.67572	0.382423	0.40609
OG0000526	1	8	1	5	1	99	1	68	0.979167	2	0.5	4	1	not HGT-Pezizomycotina	0.108747	0.010209	1.99845	1.7972	2.66387	3.51245	-0.848585	1.71525
OG0000527	2	10	1	4	0.8	58	1	103	1	5	0.75	6	1	not HGT-Pezizomycotina	0.258615	0.00448669	1.04673	2.07394	1.24485	2.75029	-1.50545	0.676355
OG0000528	1	8	1	5	1	102	0.98	64	1	4	0.75	3	1	not HGT-Pezizomycotina	0.0236083	0.00179583	0.887525	0.856882	1.41956	2.17364	-0.754074	1.31675
OG0000529	2	15	1	11	1	89	1	61	1	7	1	3	1	not HGT-Pezizomycotina	0.132903	0.283355	1.72819	1.26817	1.88131	2.47524	-0.593933	1.20707
OG0000533	1	12	1	5	1	104	1	54	0.979167	6	1	4	1	not HGT-Pezizomycotina	0.0260954	0.0446315	0.57002	0.548018	1.05791	1.27601	-0.218103	0.72799
OG0000535	1	11	1	6	1	62	0.98	96	0.9375	5	0.75	5	1	HGT-Bacteria	0.360963	0.547396	1.23312	2.24715	2.42262	2.60893	-0.186309	0.361777	JCM_9478_transcript_v001_01050-R1
OG0000538	1	8	1	5	1	98	1	62	0.979167	6	1	6	1	not HGT-Pezizomycotina	0.130265	0.0204564	1.20709	1.06608	1.89779	2.23665	-0.338855	1.17056
OG0000539	1	7	0.875	5	1	68	0.92	98	1	3	0.5	4	0.666667	not HGT-Pezizomycotina	0.159982	0.02046	1.25265	2.07089	2.09069	3.31913	-1.22844	1.24825
OG0000540	2	15	1	10	1	100	1	53	1	4	1	3	1	not HGT-Pezizomycotina	6.26833e-15	0.0586309	1.10545	0.509059	1.7141	2.18019	-0.466085	1.67113
OG0000541	1	12	1	9	1	96	1	62	1	3	0.75	3	1	not HGT-Pezizomycotina	0.0600677	0.223203	0.60988	0.532188	1.17823	1.32046	-0.142231	0.78827
OG0000542	1	8	1	5	1	50	0.96	109	1	7	1	5	1	not HGT-Pezizomycotina	0.201992	0.00092067	0.815473	2.58082	1.14512	4.15671	-3.01159	1.57589
OG0000543	1	9	1	4	0.8	76	1	90	1	2	0.5	3	1	not HGT-Pezizomycotina	0.202104	0.013643	1.99817	3.37615	2.43104	4.17591	-1.74487	0.79976
OG0000544	1	9	1	5	1	111	1	51	1	4	1	4	1	not HGT-Pezizomycotina	3.48293e-08	0.008352	2.02079	1.46238	2.84736	3.44949	-0.602126	1.9871
OG0000545	1	8	1	6	1	66	0.96	93	1	6	1	5	1	HGT-Bacteria	0.301283	0.0802072	0.435049	2.97179	1.07185	1.98354	-0.911687	-0.988245	JCM_9478_transcript_v001_03101-R1
OG0000546	1	7	0.875	5	1	24	0.46	147	1	0	0	0	0	not HGT-Pezizomycotina	0.0560876	3.30911e-07	2.57155	2.99878	2.95648	5.18001	-2.22354	2.18123
OG0000548	1	4	0.5	4	0.8	43	0.86	127	1	2	0.5	3	1	not HGT-Pezizomycotina	0.387181	0.20084	1.99628	3.22534	2.71401	3.12955	-0.415544	-0.095783
OG0000550	1	7	0.75	11	1	54	0.98	101	1	5	1	5	1	not HGT-Pezizomycotina	0.167024	0.568278	4.2851	4.4159	4.25851	4.48931	-0.230793	0.073404
OG0000551	1	9	1	5	1	57	0.92	107	1	2	0.5	3	1	not HGT-Pezizomycotina	0.459122	0.0469522	1.28002	2.98374	1.75047	2.84381	-1.09334	-0.139927
OG0000552	1	8	1	10	1	99	1	58	1	4	1	4	1	not HGT-Pezizomycotina	0.269305	0.410578	0.816137	0.47556	0.718271	0.630164	0.0881065	0.154604
OG0000553	2	16	1	11	1	93	0.96	59	1	3	0.75	1	0.333333	not HGT-Pezizomycotina	5.87786e-08	0.331908	0.828164	0.512215	1.19909	1.36119	-0.162094	0.848972
OG0000554	2	15	1	10	1	94	0.98	54	1	4	0.75	6	1	not HGT-Pezizomycotina	0.0201566	0.248092	1.47842	0.693291	1.52583	2.06673	-0.540901	1.37344
OG0000555	1	8	1	5	1	110	1	53	0.916667	4	1	3	1	not HGT-Pezizomycotina	0.148314	0.00530538	1.14596	1.63519	1.48562	2.20128	-0.715662	0.566094
OG0000557	1	37	1	17	0.6	44	0.22	81	0.75	1	0.25	3	0.666667	not HGT-Pezizomycotina	0.352783	0.656399	1.86436	2.23301	2.71388	2.67447	0.0394035	0.44146
OG0000558	1	8	1	5	1	113	1	52	1	4	0.75	0	0	not HGT-Pezizomycotina	0.23657	9.5177e-12	0.768475	1.58537	0.837521	2.20346	-1.36593	0.618086
OG0000559	2	10	1	5	1	49	0.94	109	1	2	0.5	7	1	not HGT-Pezizomycotina	0.584601	0.0531102	1.15333	2.55903	1.62146	2.70743	-1.08597	0.148399
OG0000561	1	8	1	5	1	104	1	54	1	3	0.75	8	1	not HGT-Pezizomycotina	0.20867	0.0499964	1.72026	2.16727	1.80743	2.83134	-1.02391	0.664065
OG0000562	1	8	1	6	1	63	0.96	95	1	6	1	4	1	not HGT-Pezizomycotina	0.463174	0.225208	2.73162	5.0674	2.7779	3.81645	-1.03855	-1.25096
OG0000563	1	5	0.625	6	1	87	0.98	77	0.979167	3	0.75	4	1	HGT-Bacteria	0.209067	0.0218419	1.18468	1.87986	1.68352	2.62174	-0.938214	0.741874	JCM_9478_transcript_v001_02722-R1
OG0000564	1	9	1	6	1	88	0.98	67	0.979167	4	0.75	8	1	not HGT-Pezizomycotina	0.0296338	0.00153757	0.672708	0.704066	1.1758	1.72565	-0.549853	1.02158
OG0000565	1	8	1	8	1	25	0.44	128	1	5	1	8	1	not HGT-Pezizomycotina	0.370351	0.631161	3.54023	3.63049	2.88523	4.3765	-1.49128	0.746012
OG0000567	1	13	1	10	1	56	0.98	94	1	4	0.75	4	1	not HGT-Pezizomycotina	0.128014	0.520792	3.41043	3.40951	3.37152	4.38968	-1.01816	0.980168
OG0000568	1	8	1	5	1	51	0.98	111	1	3	0.75	3	1	not HGT-Pezizomycotina	0.430558	0.00175731	1.28561	2.40124	1.61222	2.79117	-1.17895	0.389923
OG0000569	1	8	1	5	1	49	0.94	109	1	6	1	4	1	not HGT-Pezizomycotina	0.575009	0.0349708	1.00409	4.23834	2.32221	4.65443	-2.33222	0.416089
OG0000570	1	1	0.125	5	0.8	99	0.94	66	0.958333	3	0.75	7	1	not HGT-Pezizomycotina	0.0667164	0.0626226	1.39256	1.40617	1.34063	2.38334	-1.04271	0.977173
OG0000572	1	8	1	5	1	50	0.98	111	1	4	1	3	1	not HGT-Pezizomycotina	0.568444	0.00985559	0.936368	2.82423	1.63786	2.91053	-1.27267	0.086301
OG0000574	1	9	1	7	1	93	1	61	0.979167	5	1	6	1	not HGT-Pezizomycotina	0.150961	0.0138654	0.361269	0.422309	0.424642	0.66829	-0.243648	0.245981
OG0000575	1	8	1	5	1	92	0.98	68	1	5	1	2	0.666667	not HGT-Pezizomycotina	0.183978	0.00964306	1.33717	1.82014	1.93516	2.97539	-1.04023	1.15525
OG0000576	1	14	1	7	1	71	0.88	81	1	4	1	3	0.666667	not HGT-Pezizomycotina	0.0487126	3.30044e-06	2.89938	1.01257	3.37545	2.16456	1.21089	1.15199
OG0000578	1	8	1	8	1	63	1	94	1	4	0.75	3	1	not HGT-Pezizomycotina	0.61963	0.648066	1.71545	1.62847	1.869	1.15607	0.712926	-0.472403
OG0000580	1	17	1	8	1	82	0.86	68	0.979167	2	0.5	3	1	not HGT-Pezizomycotina	0.382037	0.319225	1.1916	0.654048	0.677774	0.829109	-0.151335	0.175061
OG0000582	2	15	1	10	1	94	0.94	54	1	3	0.75	3	1	not HGT-Pezizomycotina	0.102518	0.308286	2.29706	1.74983	2.33081	2.51091	-0.180106	0.761078
OG0000583	2	16	1	10	1	97	0.98	50	1	3	0.75	3	1	not HGT-Pezizomycotina	1.21596e-16	0.193974	2.23386	0.778102	3.10966	3.26574	-0.156076	2.48764
OG0000584	1	8	1	7	1	51	1	105	1	4	0.75	4	1	not HGT-Pezizomycotina	0.370728	0.324381	0.663599	1.45593	0.679103	1.3488	-0.669696	-0.107136
OG0000585	1	10	1	8	1	58	0.96	93	1	4	1	6	1	not HGT-Pezizomycotina	0.336034	0.312454	2.23444	4.00737	2.75244	2.9667	-0.214268	-1.04067
OG0000586	1	8	1	5	1	108	1	52	1	3	0.75	3	1	not HGT-Pezizomycotina	1.06043e-09	1.03204e-16	1.50651	1.58304	2.38748	3.92193	-1.53445	2.33889
OG0000587	1	10	1	5	1	104	1	48	1	4	1	8	1	not HGT-Pezizomycotina	0.00660292	6.5609e-05	1.05422	1.18696	1.61369	2.51681	-0.90312	1.32985
OG0000588	2	16	1	10	1	50	0.9	91	1	9	1	3	1	not HGT-Pezizomycotina	0.021815	0.271623	3.27536	1.09682	2.88255	3.32007	-0.437514	2.22325
OG0000589	1	8	1	5	1	53	0.96	103	1	5	0.75	4	1	not HGT-Pezizomycotina	0.0738154	0.0004328	1.14776	1.83064	1.69511	3.08562	-1.39051	1.25498
OG0000591	1	7	0.875	11	1	46	0.84	104	1	7	1	3	1	not HGT-Pezizomycotina	0.0167396	0.230578	5.25376	1.71717	6.14468	4.42909	1.71559	2.71192
OG0000592	1	15	1	10	1	47	0.9	97	0.979167	5	0.75	4	1	not HGT-Pezizomycotina	0.336386	0.511407	4.57577	5.01156	5.22649	6.34537	-1.11887	1.3338
OG0000594	2	16	1	10	1	90	1	54	0.979167	5	1	3	1	not HGT-Pezizomycotina	0.0176748	0.175408	1.56826	0.942203	1.68312	2.18502	-0.501898	1.24281
OG0000595	2	16	1	10	1	95	1	48	1	5	1	3	1	not HGT-Pezizomycotina	3.17064e-17	0.100137	1.04225	0.164216	2.2029	2.43669	-0.233787	2.27247
OG0000596	1	8	1	10	1	104	1	47	0.979167	5	1	3	1	not HGT-Pezizomycotina	1.02392e-16	0.0938288	0.94441	0.245574	0.894466	1.06123	-0.166763	0.815655
OG0000597	1	4	0.5	7	1	61	0.88	93	1	5	1	7	1	not HGT-Pezizomycotina	0.180452	0.353498	3.00928	2.88247	4.11055	4.68878	-0.578232	1.80631
OG0000598	1	14	1	8	1	63	0.94	80	1	8	1	4	0.666667	not HGT-Pezizomycotina	0.110625	0.186555	1.91384	1.81288	2.13855	2.86915	-0.730603	1.05628
OG0000600	1	8	1	5	1	108	1	48	1	4	0.5	3	1	not HGT-Pezizomycotina	0.000331416	0.000884867	1.61981	1.43865	2.11218	2.86829	-0.75611	1.42964
OG0000601	1	15	1	10	1	87	1	55	1	5	1	4	1	not HGT-Pezizomycotina	0.0511675	0.261883	2.49634	1.65974	2.50286	3.03068	-0.527826	1.37094
OG0000603	1	8	1	5	1	58	1	98	1	4	1	3	1	not HGT-Pezizomycotina	0.633416	0.0373923	0.603761	2.47256	1.0136	2.4783	-1.4647	0.005735
OG0000604	1	9	1	5	1	102	1	52	0.958333	4	0.75	4	1	not HGT-Pezizomycotina	0.029297	0.640811	0.343216	0.273373	0.824035	0.84962	-0.025585	0.576247
OG0000605	2	16	1	9	1	94	1	49	1	4	1	4	1	not HGT-Pezizomycotina	0.000165215	0.210476	1.65192	0.771625	0.723007	2.11084	-1.38784	1.33922
OG0000608	2	16	1	9	1	91	1	51	1	5	1	3	1	not HGT-Pezizomycotina	2.03292e-05	0.306667	3.06003	1.24054	3.53726	3.43859	0.098665	2.19805
OG0000611	2	16	1	11	1	92	1	48	0.979167	5	0.75	3	1	not HGT-Pezizomycotina	0.0206213	0.273468	0.572401	0.26269	0.828035	0.990834	-0.162799	0.728144
OG0000613	1	8	1	5	1	59	1	95	1	5	1	3	1	not HGT-Pezizomycotina	0.521834	0.0227841	0.132277	0.640547	0.229545	0.702338	-0.472793	0.0617915
OG0000615	2	16	1	10	1	93	1	49	1	4	0.75	3	1	not HGT-Pezizomycotina	1.87905e-06	0.120628	1.71162	1.08886	2.0296	2.49293	-0.463324	1.40407
OG0000616	1	8	1	4	0.8	44	0.88	111	1	3	0.75	4	1	not HGT-Pezizomycotina	0.2509	1.69679e-05	1.38259	2.306	1.87611	3.16306	-1.28695	0.857053
OG0000617	1	6	0.75	5	1	45	0.8	113	1	4	0.75	1	0.333333	not HGT-Pezizomycotina	0.346446	0.186245	1.38948	2.36091	2.22963	2.38266	-0.153037	0.021752
OG0000618	1	8	1	5	1	52	1	99	1	4	0.75	6	1	not HGT-Pezizomycotina	0.425427	0.00118968	0.708472	2.44723	0.931717	2.52928	-1.59756	0.082047
OG0000620	1	8	1	6	1	47	0.92	107	0.979167	2	0.5	4	1	not HGT-Pezizomycotina	0.01411	3.16017e-16	1.37576	2.54254	1.74062	4.90561	-3.16498	2.36307
OG0000622	1	8	1	6	1	98	1	49	0.979167	7	1	6	1	not HGT-Pezizomycotina	1.16909e-16	0.0294378	1.45199	0.854985	2.49235	3.37274	-0.880393	2.51776
OG0000625	2	16	1	10	1	92	1	48	0.979167	4	1	3	1	not HGT-Pezizomycotina	7.59212e-17	0.430128	1.08705	0.446453	1.7202	1.89581	-0.175611	1.44936
OG0000626	1	8	1	5	1	107	1	49	1	1	0.25	3	1	not HGT-Pezizomycotina	4.74493e-06	0.00557717	2.25271	1.82015	3.5865	4.55833	-0.971826	2.73818
OG0000627	1	8	1	5	1	52	1	99	1	6	0.75	3	1	not HGT-Pezizomycotina	0.33426	0.0488384	1.15706	2.69489	2.06961	3.63374	-1.56413	0.938854
OG0000628	1	8	1	7	1	49	0.96	105	0.958333	2	0.5	2	0.666667	not HGT-Pezizomycotina	0.295939	0.124144	1.68704	2.04608	1.69776	2.4383	-0.740544	0.392227
OG0000629	2	14	1	10	1	92	1	49	1	5	1	3	1	not HGT-Pezizomycotina	0.0202435	0.0885913	1.9019	1.28452	2.56333	3.23103	-0.667705	1.94651
OG0000630	1	7	0.75	3	0.2	32	0.24	120	0.833333	2	0.25	8	1	not HGT-Pezizomycotina	0.181035	0.296295	3.33965	2.12975	1.53217	3.7017	-2.16953	1.57195
OG0000631	1	8	1	5	1	53	0.98	98	1	4	1	4	1	not HGT-Pezizomycotina	0.473086	0.00436168	1.08184	2.3859	1.15136	2.65641	-1.50504	0.270503
OG0000634	2	14	1	5	1	63	1	83	1	4	1	3	1	not HGT-Pezizomycotina	0.305237	0.0703281	0.798378	1.58593	1.39943	1.83138	-0.431956	0.245448
OG0000636	1	7	0.875	7	1	96	1	54	1	5	1	3	1	not HGT-Pezizomycotina	0.0225914	2.13239e-07	0.167909	0.21859	0.237288	0.718351	-0.481063	0.499761
OG0000637	1	8	1	5	1	57	0.96	97	0.895833	3	0.5	2	0.666667	not HGT-Pezizomycotina	0.525127	0.0022479	1.43673	3.39223	1.24449	3.33955	-2.09507	-0.052676
OG0000640	2	16	1	5	1	4	0.08	139	1	4	0.5	3	0.666667	not HGT-Pezizomycotina	0.296475	0.105129	0.927059	1.88551	1.08523	2.34189	-1.25665	0.456374
OG0000641	1	8	1	5	1	99	1	51	0.979167	3	0.75	5	1	not HGT-Pezizomycotina	0.0426819	0.00574152	0.40893	0.567951	0.738158	1.06212	-0.323964	0.494171
OG0000642	1	6	0.75	4	0.4	25	0.42	131	0.9375	2	0.5	3	0.666667	HGT-Bacteria	0.0214226	0.427921	1.93872	2.80671	4.96615	4.93961	0.026544	2.13289	JCM_9478_transcript_v001_03865-R1
OG0000643	1	8	1	5	1	103	1	48	1	4	0.75	3	1	not HGT-Pezizomycotina	9.82529e-17	0.00868323	1.24789	0.963537	2.21911	2.72088	-0.501776	1.75734
OG0000645	1	8	1	5	1	100	1	50	1	4	1	3	1	not HGT-Pezizomycotina	0.0110058	0.0109348	0.956231	1.03646	1.43959	2.22736	-0.787765	1.1909
OG0000647	1	8	0.875	6	0.8	42	0.62	103	0.979167	7	0.5	4	1	not HGT-Pezizomycotina	0.344799	0.0503848	1.11671	1.48729	1.31168	2.50149	-1.18981	1.0142
OG0000648	1	14	1	6	1	93	1	49	1	5	1	3	1	not HGT-Pezizomycotina	3.51749e-11	0.0225281	0.368692	0.388239	0.472045	1.21959	-0.747547	0.831353
OG0000649	1	8	1	5	1	98	1	52	1	4	0.75	3	1	not HGT-Pezizomycotina	3.70857e-11	4.28911e-12	1.11093	0.862904	1.80146	2.49962	-0.698159	1.63672
OG0000650	1	9	1	6	1	55	0.84	91	0.979167	4	0.75	5	1	not HGT-Pezizomycotina	0.376207	0.00148313	1.60303	2.44834	1.72662	3.04772	-1.32109	0.599374
OG0000653	1	13	1	9	1	92	0.98	48	0.958333	4	1	3	1	not HGT-Pezizomycotina	0.0218306	0.40155	1.94367	0.870189	2.40153	2.76056	-0.359031	1.89037
OG0000654	1	8	1	9	1	96	1	49	1	4	1	3	1	not HGT-Pezizomycotina	7.211e-17	0.127293	2.43847	0.829911	1.68393	2.46135	-0.777414	1.63144
OG0000655	1	8	1	5	1	100	1	48	1	5	1	3	1	not HGT-Pezizomycotina	0.000983336	4.2011e-05	1.5312	1.27345	2.09569	2.85504	-0.759354	1.58159
OG0000656	1	8	1	6	1	50	0.84	97	1	5	1	3	1	not HGT-Pezizomycotina	0.448583	0.0994518	1.85007	4.42162	2.50762	3.96847	-1.46085	-0.453153
OG0000657	2	15	1	10	1	89	0.98	51	1	4	0.75	0	0	not HGT-Pezizomycotina	7.78952e-17	0.299663	2.83887	0.830841	3.87736	3.70828	0.169081	2.87744
OG0000659	1	8	1	5	1	94	1	54	1	4	1	3	1	not HGT-Pezizomycotina	0.000907425	0.0306618	1.23599	1.32035	2.43767	3.22134	-0.78367	1.90099
OG0000661	2	13	0.875	10	1	89	1	49	1	4	1	3	1	not HGT-Pezizomycotina	2.34957e-06	0.122393	1.70347	0.89632	2.10444	3.06204	-0.957603	2.16572
OG0000662	1	9	1	5	1	62	1	85	1	3	0.75	4	1	not HGT-Pezizomycotina	0.39521	0.401678	0.63334	1.65589	0.515435	0.85017	-0.334735	-0.805717
OG0000664	1	15	1	10	1	86	1	49	1	5	1	3	1	not HGT-Pezizomycotina	3.47134e-09	0.183402	2.70985	1.27708	2.72401	2.98569	-0.261681	1.70861
OG0000665	1	8	1	5	1	82	1	67	0.979167	3	0.75	3	1	not HGT-Pezizomycotina	0.392237	0.000442703	0.315331	0.799457	0.464861	0.982607	-0.517746	0.18315
OG0000667	1	9	1	6	1	40	0.8	106	1	3	0.75	3	1	not HGT-Pezizomycotina	0.33735	0.0523523	1.00104	1.79844	1.4015	2.22908	-0.827583	0.430641
OG0000668	1	8	1	8	1	92	1	50	0.979167	6	1	3	1	not HGT-Pezizomycotina	0.0456873	0.204911	0.771732	0.475565	0.506864	0.83412	-0.327256	0.358555
OG0000669	2	16	1	10	1	92	1	49	0.958333	0	0	0	0	not HGT-Pezizomycotina	2.87465e-06	0.0223222	3.05617	2.13292	3.63283	4.90466	-1.27184	2.77175
OG0000670	2	16	1	9	1	79	1	51	1	6	1	6	1	not HGT-Pezizomycotina	0.00275363	0.0725836	2.92922	0.957056	3.49453	4.60396	-1.10943	3.6469
OG0000672	1	9	1	5	1	98	1	48	1	4	1	3	1	not HGT-Pezizomycotina	1.05036e-16	0.00116936	0.773212	0.661437	1.24974	1.95669	-0.706955	1.29526
OG0000674	1	11	1	5	1	63	0.92	82	0.833333	2	0.5	4	1	not HGT-Pezizomycotina	0.531028	0.00244377	0.945433	3.17704	1.43429	3.20452	-1.77023	0.0274795
OG0000675	2	12	1	9	1	66	0.94	77	0.875	1	0.25	2	0.333333	not HGT-Pezizomycotina	0.331366	0.352198	2.03979	2.47616	2.12649	2.579	-0.452508	0.102844
OG0000676	1	16	1	10	1	89	1	46	0.958333	2	0.5	3	1	not HGT-Pezizomycotina	0.0339789	0.36303	3.36883	2.4627	3.37927	3.87411	-0.494837	1.41141
OG0000677	1	8	1	5	1	97	1	49	1	4	0.75	3	1	not HGT-Pezizomycotina	9.44311e-17	0.0041494	2.24793	1.31003	2.75085	4.07662	-1.32577	2.76659
OG0000679	1	9	1	5	1	55	1	85	1	5	0.75	7	1	not HGT-Pezizomycotina	0.242715	0.0040306	0.815998	1.88919	1.12053	1.99058	-0.870049	0.101394
OG0000681	1	8	1	5	1	50	1	95	1	5	1	3	1	not HGT-Pezizomycotina	0.179591	0.101695	1.0674	2.64054	1.4882	2.74565	-1.25746	0.105112
OG0000682	1	8	1	5	1	50	1	93	1	6	1	4	1	not HGT-Pezizomycotina	0.527424	0.0064221	0.383737	2.23369	0.644081	1.05893	-0.414847	-1.17476
OG0000683	2	18	1	10	1	84	0.94	47	0.979167	1	0.25	6	1	not HGT-Pezizomycotina	1.18052e-09	0.369858	3.43843	1.51724	3.85396	4.47248	-0.618514	2.95524
OG0000684	1	8	1	5	1	98	1	47	0.979167	4	1	4	1	not HGT-Pezizomycotina	2.47258e-10	6.4528e-08	0.37109	0.383269	0.621963	1.23004	-0.608075	0.846769
OG0000686	1	7	0.875	4	0.8	43	0.84	103	1	5	1	3	1	not HGT-Pezizomycotina	0.451969	0.0298151	1.0968	2.16686	1.30558	2.14659	-0.841005	-0.0202735
OG0000687	1	9	1	6	1	40	0.78	99	1	5	0.75	6	1	not HGT-Pezizomycotina	0.235232	0.0233576	0.679786	3.13083	1.18363	2.7655	-1.58187	-0.365336
OG0000688	1	8	1	5	1	94	1	50	1	5	0.75	3	1	not HGT-Pezizomycotina	0.00635738	0.107568	0.569716	0.431388	0.914608	1.1693	-0.254696	0.737916
OG0000689	1	10	1	6	1	38	0.64	100	0.979167	6	1	5	1	not HGT-Pezizomycotina	0.520291	0.0182975	1.33174	2.86839	1.96978	3.2131	-1.24332	0.344708
OG0000690	1	9	1	5	1	92	1	48	0.979167	6	1	5	1	not HGT-Pezizomycotina	0.0225228	0.195576	0.135085	0.090971	0.366624	0.420239	-0.053615	0.329268
OG0000691	4	16	0.875	5	1	50	0.94	92	1	0	0	2	0.666667	not HGT-Pezizomycotina	0.0137008	0.0318628	1.72293	2.8894	4.34141	5.55351	-1.2121	2.66411
OG0000692	1	8	1	4	0.8	46	0.92	96	0.979167	7	1	4	1	not HGT-Pezizomycotina	0.508379	0.00611724	0.994522	3.70472	1.4658	4.03813	-2.57233	0.333411
OG0000693	2	16	1	10	1	54	1	76	0.916667	3	0.75	6	1	not HGT-Pezizomycotina	0.0391117	0.324392	0.702398	0.222889	0.933231	1.06576	-0.132531	0.842873
OG0000694	1	8	1	5	1	96	1	49	1	4	1	3	1	not HGT-Pezizomycotina	8.74913e-17	6.65653e-17	0.269865	0.282997	0.394046	0.918461	-0.524415	0.635464
OG0000695	1	8	1	6	1	48	0.94	92	1	7	1	3	1	not HGT-Pezizomycotina	0.235264	0.110481	2.82658	3.47457	3.61483	4.52404	-0.909215	1.04947
OG0000696	1	8	1	5	1	92	1	52	1	4	1	3	1	not HGT-Pezizomycotina	0.00107744	0.00481388	1.35718	1.0293	1.98345	2.75519	-0.771736	1.72589
OG0000697	1	6	0.75	5	1	97	1	48	1	5	1	3	1	not HGT-Pezizomycotina	7.0888e-17	0.000139135	1.29243	0.670608	3.16695	3.51227	-0.345322	2.84167
OG0000698	1	8	1	5	1	62	0.96	82	1	3	0.75	4	1	not HGT-Pezizomycotina	0.338255	0.260082	1.6021	2.34761	2.124	2.1614	-0.037403	-0.186209
OG0000700	1	8	1	5	1	45	0.88	99	0.979167	4	1	3	1	not HGT-Pezizomycotina	0.260088	0.0493974	1.13823	1.17719	1.23257	1.47938	-0.246819	0.30219
OG0000701	1	8	1	8	1	94	0.98	49	1	3	0.75	2	0.666667	not HGT-Pezizomycotina	8.19291e-17	0.226001	2.68254	0.712087	2.6636	3.05796	-0.394362	2.34587
OG0000702	1	8	1	5	1	91	0.98	59	0.958333	1	0.25	0	0	not HGT-Pezizomycotina	0.0167605	0.479741	1.55039	1.35289	2.98708	3.03014	-0.043052	1.67725
OG0000703	2	11	0.75	16	1	69	0.96	56	0.75	5	0.5	7	1	not HGT-Pezizomycotina	0.107659	0.0537425	1.1781	1.26859	1.23314	2.82653	-1.5934	1.55794
OG0000704	1	8	1	4	0.8	97	1	47	0.979167	4	1	3	1	not HGT-Pezizomycotina	9.41035e-17	0.000825465	1.33382	0.988183	2.25484	2.74174	-0.486893	1.75356
OG0000705	1	8	1	5	1	78	1	66	0.979167	3	0.75	3	1	not HGT-Pezizomycotina	0.0658247	0.0048728	1.36708	2.30996	2.36271	3.6745	-1.31179	1.36454
OG0000706	1	8	1	5	1	55	1	89	1	3	0.75	3	1	not HGT-Pezizomycotina	0.293548	0.00292788	0.876099	2.55341	1.54975	2.83726	-1.28751	0.283852
OG0000707	1	9	1	5	1	96	1	47	0.979167	3	0.75	3	1	not HGT-Pezizomycotina	2.11765e-06	0.000370627	1.35184	1.13312	1.8796	2.84821	-0.968609	1.71509
OG0000708	1	8	1	5	1	56	0.98	91	1	2	0.5	0	0	not HGT-Pezizomycotina	0.271232	0.0889387	1.77522	5.0834	3.71265	4.5375	-0.82485	-0.545898
OG0000709	2	10	0.875	7	1	40	0.72	95	1	6	1	4	1	not HGT-Pezizomycotina	0.448362	0.621979	3.99149	2.73451	4.28022	2.43435	1.84587	-0.300157
OG0000710	1	9	0.875	5	1	83	0.98	59	1	4	1	2	0.666667	not HGT-Pezizomycotina	0.00665362	0.127177	1.65773	1.74438	2.30238	3.32816	-1.02578	1.58378
OG0000711	1	8	1	5	1	48	0.92	98	1	1	0.25	2	0.666667	not HGT-Pezizomycotina	0.405213	8.92628e-08	0.954699	2.19215	1.42853	2.6124	-1.18387	0.420249
OG0000712	1	8	1	8	1	41	0.76	93	1	8	1	4	0.666667	not HGT-Pezizomycotina	0.371703	0.554393	2.85636	2.25471	1.92653	3.12994	-1.20341	0.875238
OG0000713	1	7	0.875	11	1	68	0.94	64	1	5	1	7	1	not HGT-Pezizomycotina	0.00831371	0.177566	3.33095	0.594502	2.69222	1.93436	0.757861	1.33986
OG0000714	1	8	1	5	1	87	1	52	1	5	1	5	1	not HGT-Pezizomycotina	0.00011155	1.2184e-06	1.3428	1.1421	1.99689	2.66604	-0.669149	1.52394
OG0000715	1	8	1	5	1	43	0.84	102	1	1	0.25	3	1	not HGT-Pezizomycotina	0.0452879	8.79913e-07	1.8829	2.87023	3.01754	4.25174	-1.2342	1.38152
OG0000716	1	8	1	5	1	93	1	50	0.979167	3	0.75	3	1	not HGT-Pezizomycotina	0.0622455	0.0507211	1.16194	1.33351	1.19125	2.15733	-0.966075	0.823813
OG0000717	1	8	1	7	1	52	0.92	81	0.979167	8	1	6	1	not HGT-Pezizomycotina	0.000310537	0.359659	4.57315	1.29563	4.05026	3.94593	0.104324	2.6503
OG0000718	1	8	1	6	1	68	0.96	74	1	2	0.5	4	1	not HGT-Pezizomycotina	0.0868973	0.0790731	0.862612	0.808462	0.928283	1.37817	-0.449883	0.569704
OG0000719	1	8	0.875	10	1	86	0.98	49	0.979167	6	1	3	1	not HGT-Pezizomycotina	8.57763e-17	0.33235	3.32444	1.07565	4.68332	4.7965	-0.113175	3.72084
OG0000720	1	8	1	5	1	87	1	55	1	4	0.75	3	1	not HGT-Pezizomycotina	1.03834e-05	1.02585e-08	1.98323	1.38718	2.67257	3.79782	-1.12526	2.41065
OG0000721	1	13	1	5	1	87	0.96	49	1	4	1	4	1	not HGT-Pezizomycotina	0.220581	0.163615	0.864038	1.05765	1.13466	1.61011	-0.47545	0.552462
OG0000722	2	9	0.875	10	1	142	1	1	0.0208333	0	0	0	0	not HGT-Pezizomycotina	NA	NA	NA	NA	NA	NA	NA	NA
OG0000723	1	5	0.625	5	1	74	0.98	76	0.916667	1	0.25	0	0	not HGT-Pezizomycotina	0.0221643	0.170507	1.74863	1.89934	2.65561	3.34737	-0.691759	1.44803
OG0000724	1	8	1	5	1	91	1	50	1	4	1	3	1	not HGT-Pezizomycotina	4.05069e-06	0.00804688	1.04703	0.601633	1.23764	1.60987	-0.37223	1.00824
OG0000725	1	8	1	9	1	50	0.98	87	1	3	0.75	4	1	not HGT-Pezizomycotina	0.452415	0.536251	1.33859	1.28845	0.929453	1.62269	-0.693236	0.334239
OG0000726	2	10	1	5	1	54	0.9	84	1	5	0.75	3	1	not HGT-Pezizomycotina	2.94439e-10	0.0230499	1.55297	2.33412	6.28372	7.74903	-1.46531	5.41491
OG0000728	2	16	1	10	1	78	1	50	1	4	0.75	3	1	not HGT-Pezizomycotina	4.33805e-14	0.324249	2.71232	1.17675	3.58097	4.29611	-0.715145	3.11937
OG0000729	1	8	1	5	1	92	0.98	48	1	5	1	3	1	not HGT-Pezizomycotina	9.77499e-16	8.70436e-17	0.924121	0.792253	1.4661	2.37231	-0.906214	1.58006
OG0000732	1	8	1	6	1	53	1	85	0.979167	3	0.75	5	1	not HGT-Pezizomycotina	0.354059	0.195198	1.4294	2.31138	1.81883	2.26519	-0.446366	-0.046187
OG0000733	1	13	1	5	1	30	0.54	107	1	2	0.5	3	1	not HGT-Pezizomycotina	0.396777	0.0200197	0.712634	1.29387	0.86823	1.54986	-0.681629	0.255991
OG0000734	1	9	1	4	0.8	47	0.82	94	1	2	0.5	4	1	not HGT-Pezizomycotina	0.169172	0.0488841	1.66423	2.09816	2.36795	3.24755	-0.879608	1.14939
OG0000738	1	8	1	5	1	83	1	57	1	4	1	3	1	not HGT-Pezizomycotina	7.18085e-17	3.95086e-06	1.77821	1.15864	2.70153	3.74572	-1.04419	2.58708
OG0000740	1	4	0.5	6	1	45	0.86	102	0.979167	2	0.5	1	0.333333	not HGT-Pezizomycotina	0.47322	0.112766	1.47867	1.9169	2.21059	2.29558	-0.084992	0.378678
OG0000741	1	8	1	5	1	89	1	50	1	5	1	3	1	not HGT-Pezizomycotina	1.44769e-09	6.96543e-06	1.01925	0.889764	1.86919	2.75713	-0.887937	1.86736
OG0000742	1	9	1	6	1	53	1	84	1	5	1	3	1	not HGT-Pezizomycotina	0.0957374	0.0915705	1.21517	0.509804	1.53935	1.76598	-0.226635	1.25618
OG0000743	1	8	1	5	1	93	1	48	1	3	0.75	3	1	not HGT-Pezizomycotina	1.84477e-06	0.0122367	1.37122	0.840274	2.04235	2.72726	-0.684911	1.88698
OG0000744	1	11	1	9	1	87	1	48	1	3	0.75	2	0.666667	not HGT-Pezizomycotina	1.66433e-10	0.214848	2.08156	0.549961	1.6426	1.96421	-0.321609	1.41425
OG0000747	1	8	1	5	1	79	1	60	1	4	1	3	1	not HGT-Pezizomycotina	0.027474	0.489735	1.68183	0.881971	1.88159	1.84454	0.037055	0.962564
OG0000749	1	8	1	5	1	92	1	52	0.979167	2	0.5	0	0	not HGT-Pezizomycotina	0.0308095	0.0155109	1.64634	1.8163	2.37983	3.30186	-0.922027	1.48556
OG0000756	1	7	0.875	6	1	49	0.92	95	0.979167	0	0	1	0.333333	not HGT-Pezizomycotina	0.0110119	2.33635e-15	1.71304	2.88519	2.03462	4.66991	-2.63529	1.78472
OG0000757	1	8	1	4	0.8	85	0.98	52	0.958333	6	1	3	1	not HGT-Pezizomycotina	0.0174843	0.387914	2.74044	1.62562	3.24005	3.27714	-0.037091	1.65153
OG0000758	1	8	0.875	5	1	51	0.94	87	1	3	0.75	4	1	not HGT-Pezizomycotina	0.343646	0.0108172	1.10296	2.39661	1.75497	2.74112	-0.986145	0.344506
OG0000759	2	16	1	9	1	50	0.92	75	1	5	1	3	1	not HGT-Pezizomycotina	0.159584	0.380045	2.6778	1.48338	1.55628	4.08433	-2.52805	2.60095
OG0000761	1	12	1	9	1	90	0.94	41	0.854167	4	1	2	0.666667	not HGT-Pezizomycotina	1.08266e-16	0.227198	3.93867	1.73956	4.70127	5.2989	-0.597631	3.55934
OG0000762	1	7	0.875	5	1	50	1	89	1	4	1	3	1	not HGT-Pezizomycotina	0.34938	0.00567815	1.40339	2.35844	2.0135	3.24732	-1.23382	0.888878
OG0000763	1	7	0.875	7	1	84	0.94	52	1	5	0.75	3	1	not HGT-Pezizomycotina	0.0338401	0.372919	2.24571	0.99826	2.67043	2.81893	-0.148503	1.82067
OG0000767	1	6	0.75	5	1	46	0.88	91	1	6	1	3	0.666667	not HGT-Pezizomycotina	0.208614	5.13259e-06	1.81386	3.18084	2.79191	4.09681	-1.3049	0.915973
OG0000768	1	7	0.875	5	1	83	1	53	1	5	1	4	1	not HGT-Pezizomycotina	0.0219028	0.0167948	1.14688	1.00175	1.46592	1.95291	-0.486994	0.951161
OG0000769	1	8	1	5	1	59	1	79	1	3	0.75	3	1	not HGT-Pezizomycotina	0.379117	0.0435373	0.490936	1.48658	0.934777	1.24352	-0.308748	-0.243053
OG0000771	1	6	0.625	6	0.8	54	0.9	85	0.958333	3	0.5	3	0.666667	not HGT-Pezizomycotina	0.22715	0.0209761	1.06065	1.27022	1.20444	2.10236	-0.897924	0.832147
OG0000772	2	15	1	8	1	78	0.98	47	0.958333	5	1	4	1	not HGT-Pezizomycotina	1.71944e-10	0.302788	1.13625	0.72972	1.79207	1.86134	-0.069272	1.13162
OG0000774	2	11	1	6	1	85	0.98	29	0.4375	7	1	19	1	not HGT-Pezizomycotina	0.249178	0.000101202	0.961997	1.36877	1.50409	2.41726	-0.913169	1.04849
OG0000775	1	8	1	5	1	58	1	76	1	4	0.75	5	1	not HGT-Pezizomycotina	0.0662704	0.0262587	1.03706	1.12533	1.35004	1.86168	-0.511639	0.736354
OG0000776	1	2	0.25	5	0.6	76	0.96	66	1	3	0.5	4	1	not HGT-Pezizomycotina	0.0376672	0.273367	3.21842	1.85552	2.18539	3.9272	-1.74181	2.07168
OG0000777	1	7	0.875	5	1	55	0.98	83	1	3	0.5	3	1	not HGT-Pezizomycotina	0.267061	0.244323	1.1259	2.03539	2.12303	2.75379	-0.630767	0.718406
OG0000778	1	8	1	5	1	53	1	83	1	4	1	3	1	HGT-Bacteria	0.0713673	0.0290116	0.913451	1.22832	1.17677	1.80894	-0.63217	0.580623	JCM_9478_transcript_v001_03440-R1
OG0000779	1	9	1	5	1	49	0.98	86	1	4	1	3	1	not HGT-Pezizomycotina	0.411929	0.0135909	1.46094	3.64574	1.86164	3.5766	-1.71496	-0.069139
OG0000781	1	8	1	5	1	88	1	48	0.958333	4	1	3	1	not HGT-Pezizomycotina	1.79001e-10	2.93318e-05	0.897899	0.972706	1.44278	2.14785	-0.70507	1.17514
OG0000783	1	8	1	5	1	85	0.96	54	1	1	0.25	2	0.666667	not HGT-Pezizomycotina	0.0257481	2.88244e-05	1.6409	1.74664	2.26481	3.24895	-0.984142	1.50231
OG0000784	1	8	1	11	1	83	0.94	48	0.958333	3	0.75	2	0.666667	not HGT-Pezizomycotina	0.0215469	0.146777	2.54742	1.9599	2.72455	3.38423	-0.659681	1.42433
OG0000785	1	9	1	5	1	50	0.96	83	0.979167	5	1	3	1	not HGT-Pezizomycotina	0.308327	0.00125911	1.35751	3.67731	1.80148	3.93448	-2.13299	0.257162
OG0000787	2	15	1	10	1	75	0.96	48	0.979167	4	1	3	1	not HGT-Pezizomycotina	8.75819e-17	0.0775783	2.23769	1.05936	2.22073	2.88223	-0.661494	1.82287
OG0000788	2	14	1	6	1	71	1	59	0.9375	2	0.5	3	1	not HGT-Pezizomycotina	0.0340765	0.487461	1.28935	1.55086	3.09323	3.29478	-0.201549	1.74392
OG0000789	1	9	1	8	1	75	1	56	1	4	1	3	1	not HGT-Pezizomycotina	0.0461378	0.175927	1.18844	0.826723	1.25647	1.80108	-0.544614	0.974357
OG0000790	2	13	1	6	1	69	0.84	59	0.9375	2	0.5	5	1	not HGT-Pezizomycotina	0.104614	0.00165704	1.0646	1.0659	1.82864	2.4805	-0.651858	1.4146
OG0000791	1	11	1	8	1	79	1	48	0.979167	5	1	3	1	not HGT-Pezizomycotina	2.96311e-10	2.75873e-06	0.350691	0.348325	0.585564	1.27085	-0.685282	0.922521
OG0000792	1	8	1	4	0.8	91	1	47	0.958333	4	1	0	0	not HGT-Pezizomycotina	0.000548995	0.000200067	1.37102	1.47192	2.5125	3.61427	-1.10176	2.14235
OG0000794	1	8	1	5	1	50	1	84	1	4	1	3	1	not HGT-Pezizomycotina	0.334077	0.137164	0.906093	1.22394	1.19507	1.59458	-0.399512	0.370648
OG0000796	1	8	1	5	1	45	0.74	86	1	5	1	5	1	not HGT-Pezizomycotina	0.422092	0.0623842	0.97988	4.09314	1.9769	2.47189	-0.494989	-1.62126
OG0000797	1	9	1	11	1	81	0.98	47	0.958333	3	0.75	3	1	not HGT-Pezizomycotina	1.23686e-07	0.523789	2.92161	1.20366	3.24845	3.14032	0.108139	1.93665
OG0000798	1	8	1	5	1	84	0.98	52	1	4	0.75	0	0	not HGT-Pezizomycotina	0.0101783	1.00192e-16	1.14727	1.29292	1.69161	3.64737	-1.95575	2.35445
OG0000799	1	9	0.625	7	1	50	0.92	82	0.916667	2	0.5	3	0.333333	not HGT-Pezizomycotina	0.372625	0.25985	2.37123	2.58067	2.60022	3.04791	-0.44769	0.467236
OG0000801	1	8	1	5	1	50	1	80	0.979167	5	1	5	1	not HGT-Pezizomycotina	0.408139	0.0487452	0.718985	2.32582	1.26766	1.86501	-0.597354	-0.460809
OG0000802	1	8	1	5	1	64	1	69	1	4	1	3	1	not HGT-Pezizomycotina	0.191523	0.0627065	0.508841	0.711275	0.774312	1.10516	-0.330848	0.393885
OG0000804	1	13	1	5	1	82	1	45	0.9375	5	1	3	1	not HGT-Pezizomycotina	2.96534e-14	0.148826	2.79341	1.63593	3.30903	3.75575	-0.446726	2.11982
OG0000805	1	8	1	5	1	83	1	49	1	4	1	4	1	not HGT-Pezizomycotina	1.16243e-05	5.42492e-07	1.03282	1.07195	1.6617	2.57846	-0.916754	1.50651
OG0000806	1	7	0.875	5	1	88	0.96	47	0.979167	3	0.75	3	1	not HGT-Pezizomycotina	0.000109675	0.0343484	0.953789	0.665768	1.37227	1.812	-0.439728	1.14623
OG0000807	1	14	1	5	1	79	0.96	48	0.979167	4	1	3	1	not HGT-Pezizomycotina	0.00545013	0.000872126	1.37813	1.21855	2.01605	2.86281	-0.846769	1.64427
OG0000809	1	8	1	5	1	83	0.94	50	1	3	0.5	4	1	not HGT-Pezizomycotina	1.23856e-09	0.000815425	1.4149	1.27372	1.89415	3.03713	-1.14297	1.76341
OG0000810	2	14	1	12	1	70	0.96	48	0.9375	3	0.75	6	1	not HGT-Pezizomycotina	0.0152791	0.280556	3.40704	1.71125	2.98164	3.47829	-0.496643	1.76703
OG0000812	1	8	1	5	1	84	0.96	49	1	3	0.75	3	1	not HGT-Pezizomycotina	2.80503e-10	0.0103961	1.33848	1.28975	2.35928	3.12716	-0.767877	1.8374
OG0000813	1	13	1	5	1	58	0.94	69	1	4	0.75	3	0.666667	not HGT-Pezizomycotina	0.00430574	0.061234	1.02869	1.16806	1.55754	2.25428	-0.696739	1.08622
OG0000814	1	8	1	5	1	49	0.94	79	1	6	1	5	1	not HGT-Pezizomycotina	0.314264	0.00114273	1.50548	3.63272	2.20132	4.00204	-1.80072	0.36932
OG0000815	3	11	1	6	1	66	1	60	1	5	1	4	1	not HGT-Pezizomycotina	0.0281966	0.00502291	0.354161	0.304971	0.707718	0.995429	-0.287711	0.690458
OG0000816	1	11	0.875	5	1	76	1	50	1	4	1	6	1	not HGT-Pezizomycotina	1.81368e-09	0.0356723	1.24977	0.886872	1.43702	1.84847	-0.41145	0.961599
OG0000817	1	8	0.875	5	1	53	0.98	81	0.979167	2	0.5	3	1	not HGT-Pezizomycotina	0.271574	0.000183098	0.941253	2.77304	1.22947	3.35898	-2.1295	0.58594
OG0000818	1	10	1	10	1	69	0.92	55	1	4	1	4	1	not HGT-Pezizomycotina	0.00367891	0.257262	3.50667	1.72171	4.7147	4.85536	-0.140657	3.13365
OG0000819	1	6	0.75	6	1	46	0.78	88	0.979167	4	0.75	2	0.666667	not HGT-Pezizomycotina	0.441389	0.305146	1.15562	1.43786	1.24705	1.88087	-0.633812	0.44301
OG0000820	1	8	1	5	1	38	0.6	93	0.979167	3	0.5	5	1	not HGT-Pezizomycotina	0.300797	0.0047166	0.677015	1.43612	0.969172	1.80784	-0.838671	0.371728
OG0000821	1	8	1	5	1	77	1	56	1	3	0.5	3	1	not HGT-Pezizomycotina	0.00583696	0.000134096	0.785812	0.809903	1.40678	2.02077	-0.613998	1.21087
OG0000823	2	12	1	5	1	70	0.92	55	0.916667	5	1	5	1	not HGT-Pezizomycotina	0.0556564	0.173746	0.951014	1.21693	4.39714	4.7279	-0.330764	3.51097
OG0000826	1	8	1	5	1	82	0.98	49	1	4	1	3	1	not HGT-Pezizomycotina	2.01325e-08	0.124908	0.315628	0.30921	0.461898	0.83091	-0.369013	0.5217
OG0000827	1	7	0.875	6	1	33	0.64	93	1	5	0.75	7	1	not HGT-Pezizomycotina	0.32647	0.0113256	2.56995	4.53436	3.05038	4.77371	-1.72334	0.239349
OG0000829	1	8	1	5	1	85	0.98	48	1	2	0.5	3	1	not HGT-Pezizomycotina	0.0273578	0.0753519	0.500613	0.530505	0.711006	1.0412	-0.330193	0.510694
OG0000831	1	9	1	6	1	73	0.94	56	1	4	1	3	1	not HGT-Pezizomycotina	0.00557237	0.0717838	1.61559	1.07822	1.91315	2.97721	-1.06406	1.89899
OG0000834	1	11	1	5	1	73	1	54	1	3	0.5	5	1	not HGT-Pezizomycotina	0.00897497	0.0638278	1.12305	1.00401	1.38575	1.92793	-0.542176	0.923917
OG0000835	1	8	1	5	1	77	1	54	0.958333	3	0.75	3	1	not HGT-Pezizomycotina	0.0937637	1.74453e-06	0.666655	0.775859	0.978831	1.62895	-0.650114	0.853086
OG0000836	1	8	1	5	1	49	0.94	83	1	2	0.5	3	1	not HGT-Pezizomycotina	0.00674205	0.021047	1.25212	1.2784	1.52086	2.52351	-1.00265	1.24511
OG0000838	1	9	1	10	1	75	0.96	50	1	2	0.5	4	1	not HGT-Pezizomycotina	2.0646e-09	0.137729	2.1003	1.3701	2.66259	3.25036	-0.587769	1.88026
OG0000839	1	8	1	8	1	72	1	57	1	2	0.5	3	1	not HGT-Pezizomycotina	0.034527	0.167604	0.969194	0.377403	0.681351	1.0158	-0.334449	0.638397
OG0000840	1	8	1	9	1	52	1	74	1	4	1	3	0.666667	not HGT-Pezizomycotina	0.297519	0.634287	2.04079	1.97332	2.54239	2.55942	-0.017025	0.586104
OG0000843	2	16	1	8	1	57	0.98	62	1	4	0.75	3	1	not HGT-Pezizomycotina	0.179424	0.356365	3.19461	2.30899	2.55918	3.45981	-0.900626	1.15082
OG0000844	1	8	1	5	1	54	0.98	77	0.916667	2	0.5	4	1	not HGT-Pezizomycotina	0.121048	1.23246e-15	1.36325	3.14136	2.14693	4.70194	-2.55502	1.56058
OG0000845	1	9	1	8	1	97	1	33	0.625	3	0.75	0	0	not HGT-Pezizomycotina	0.439396	0.170884	1.41286	1.76449	1.16572	2.09472	-0.928998	0.330235
OG0000847	1	8	1	5	1	78	0.98	51	1	4	1	3	1	not HGT-Pezizomycotina	1.05536e-16	0.0102625	1.08802	0.577009	2.02703	2.99138	-0.964355	2.41438
OG0000848	3	15	1	20	1	55	0.98	51	0.958333	8	0.75	0	0	not HGT-Pezizomycotina	0.0898435	0.349242	3.60648	1.78598	3.85746	4.09692	-0.239456	2.31094
OG0000849	1	8	1	5	1	55	0.98	74	1	4	1	3	1	not HGT-Pezizomycotina	0.335805	0.00451842	0.723032	1.29534	0.992248	1.66118	-0.668927	0.365836
OG0000850	1	8	1	5	1	83	1	49	1	4	0.75	0	0	not HGT-Pezizomycotina	0.00461326	0.0799027	2.20065	1.70801	3.24341	3.74643	-0.503025	2.03842
OG0000851	1	8	1	5	1	51	1	79	1	3	0.75	3	1	not HGT-Pezizomycotina	0.251995	0.00193364	0.795412	1.23257	1.16066	1.70612	-0.545455	0.473548
OG0000855	1	10	1	5	1	53	0.98	71	1	4	0.75	6	1	not HGT-Pezizomycotina	0.119804	0.00111082	1.43552	1.38143	1.99727	2.82722	-0.829951	1.4458
OG0000856	1	8	1	7	1	59	0.98	69	0.979167	3	0.75	3	1	not HGT-Pezizomycotina	0.239506	0.0339339	1.15537	1.70693	1.57607	2.63485	-1.05877	0.92792
OG0000857	1	7	0.875	4	0.8	78	0.86	51	0.979167	1	0.25	8	1	not HGT-Pezizomycotina	0.0101152	0.0319234	1.31742	0.824971	1.1027	2.01589	-0.913188	1.19092
OG0000861	1	8	1	5	1	50	1	82	1	3	0.75	0	0	not HGT-Pezizomycotina	0.103016	0.0235764	1.27291	2.08204	1.95577	3.48956	-1.5338	1.40752
OG0000862	1	8	1	5	1	50	1	77	1	4	0.75	4	1	not HGT-Pezizomycotina	0.471974	0.0611994	1.00221	2.77067	1.17766	1.68397	-0.506309	-1.0867
OG0000863	1	7	0.875	5	1	83	1	48	0.979167	2	0.5	3	1	not HGT-Pezizomycotina	1.3765e-14	0.000151289	1.2964	1.15071	2.08636	2.96229	-0.875929	1.81158
OG0000865	1	8	1	5	1	80	1	48	1	4	1	3	1	not HGT-Pezizomycotina	5.3181e-10	1.19343e-05	1.25612	1.01566	1.79176	2.63372	-0.841958	1.61806
OG0000866	1	9	1	6	1	76	1	49	0.979167	5	1	3	1	not HGT-Pezizomycotina	5.91001e-10	2.03717e-08	0.650556	0.749364	1.18365	1.93201	-0.748364	1.18265
OG0000867	2	8	0.75	11	1	55	0.86	67	0.958333	3	0.75	4	0.666667	not HGT-Pezizomycotina	0.037488	0.190119	2.06112	2.12619	3.30163	3.67822	-0.376589	1.55203
OG0000868	1	10	1	6	1	70	1	56	0.979167	3	0.75	3	1	not HGT-Pezizomycotina	0.0794215	0.395727	3.00661	2.35972	3.60602	3.74285	-0.136824	1.38313
OG0000869	1	9	1	5	1	51	1	77	1	3	0.75	3	1	not HGT-Pezizomycotina	0.504571	0.131734	0.298204	1.12869	0.41177	0.525242	-0.113472	-0.603445
OG0000871	1	11	1	5	1	49	0.98	76	0.979167	3	0.75	3	1	not HGT-Pezizomycotina	0.316138	0.00827258	1.14941	2.5442	1.48704	2.37471	-0.887664	-0.169495
OG0000873	1	8	1	5	1	80	0.98	50	0.979167	4	0.5	0	0	not HGT-Pezizomycotina	0.024047	0.025164	1.8629	1.24553	2.07906	2.46811	-0.38905	1.22258
OG0000875	1	8	1	6	1	57	1	68	1	4	0.75	4	1	not HGT-Pezizomycotina	0.0700228	0.00740797	0.645483	0.870528	1.06158	1.63055	-0.568975	0.760027
OG0000876	1	7	0.875	5	1	77	1	49	1	6	1	3	1	not HGT-Pezizomycotina	0.0434829	0.0356673	0.345058	0.265163	0.397373	0.733192	-0.335819	0.468028
OG0000880	1	9	1	5	1	76	1	49	1	4	1	4	1	not HGT-Pezizomycotina	8.86362e-07	0.128016	1.39613	1.41658	2.78581	3.27704	-0.491232	1.86046
OG0000882	1	11	1	5	1	48	0.96	75	1	4	1	3	1	not HGT-Pezizomycotina	0.192713	0.400455	2.4229	3.19671	3.22128	3.48258	-0.2613	0.285873
OG0000883	1	7	0.875	5	0.8	50	0.98	78	0.979167	4	0.5	2	0.666667	not HGT-Pezizomycotina	0.360336	0.303551	0.637946	1.19455	1.36499	1.44796	-0.0829625	0.25341
OG0000885	1	10	1	4	0.8	74	0.98	50	1	4	0.75	4	1	not HGT-Pezizomycotina	0.271845	0.41627	2.58271	2.6893	2.74138	3.08618	-0.344797	0.396884
OG0000886	1	8	1	5	1	76	0.98	50	0.979167	4	0.75	3	1	not HGT-Pezizomycotina	1.95127e-07	4.50865e-05	1.2489	1.03698	1.72709	2.8657	-1.13861	1.82872
OG0000887	1	11	0.875	14	1	62	0.9	55	0.958333	1	0.25	3	1	not HGT-Pezizomycotina	4.63592e-17	0.66587	1.51006	1.10391	5.60391	5.54806	0.055845	4.44415
OG0000888	1	9	1	5	1	76	0.92	50	0.979167	3	0.75	3	1	not HGT-Pezizomycotina	0.000793524	0.0830902	2.42007	1.6658	3.66808	4.12886	-0.460774	2.46306
OG0000889	1	8	1	5	1	78	0.96	50	0.979167	2	0.5	3	1	not HGT-Pezizomycotina	0.00565856	0.00933226	1.2059	1.77769	2.34191	3.28572	-0.943807	1.50802
OG0000891	1	8	1	5	1	77	1	51	1	1	0.25	3	1	not HGT-Pezizomycotina	0.0141026	0.00973304	1.69914	2.00439	2.73362	3.46312	-0.729493	1.45873
OG0000892	1	10	1	9	1	48	0.88	71	0.979167	3	0.5	4	1	not HGT-Pezizomycotina	0.23583	0.0627558	1.88363	1.80569	2.0145	2.82547	-0.810976	1.01978
OG0000893	1	9	1	6	1	39	0.76	80	1	6	0.75	5	1	not HGT-Pezizomycotina	0.00849856	0.00465904	1.33899	1.42674	1.97285	3.42617	-1.45332	1.99943
OG0000894	1	8	1	5	1	74	0.92	54	1	2	0.5	2	0.666667	not HGT-Pezizomycotina	0.0258064	0.212822	1.99905	1.67548	3.22369	3.36043	-0.136735	1.68495
OG0000896	1	8	1	5	1	49	0.96	74	0.979167	4	1	5	1	not HGT-Pezizomycotina	0.101558	0.0330487	1.56341	1.6534	1.48154	2.51447	-1.03293	0.861063
OG0000897	1	8	1	5	1	51	1	76	1	2	0.5	3	0.666667	HGT-Bacteria	0.138436	0.19615	0.780177	0.75156	1.7977	1.55007	0.247632	0.798509	JCM_9478_transcript_v001_03790-R1
OG0000904	1	8	1	5	1	50	1	74	1	4	1	3	1	not HGT-Pezizomycotina	0.0467048	5.82313e-05	0.48698	0.690973	0.955803	1.46666	-0.510857	0.775687
OG0000906	1	14	1	6	1	61	1	55	1	4	1	4	1	not HGT-Pezizomycotina	6.39545e-08	0.0242921	1.37263	1.00553	1.92011	3.03365	-1.11354	2.02812
OG0000907	1	8	1	5	1	52	1	73	1	3	0.75	3	1	not HGT-Pezizomycotina	0.26795	0.0671133	0.535756	0.793158	1.13259	1.51916	-0.38657	0.726004
OG0000908	1	1	0.125	8	1	56	0.9	69	0.770833	6	0.5	4	1	HGT-Pezizomycotina	0.584144	0.0762153	2.3841	1.7366	3.72299	1.49407	2.22893	-0.24253	JCM_9478_transcript_v001_00018-R1
OG0000909	1	8	1	4	0.8	52	1	72	1	5	1	3	1	not HGT-Pezizomycotina	0.000213194	5.3176e-06	0.949569	0.903366	1.25385	2.51372	-1.25987	1.61036
OG0000910	1	8	1	5	1	75	1	49	0.979167	3	0.75	3	1	HGT-Bacteria	0.00144374	0.0354573	1.2167	1.2549	2.04469	2.67555	-0.630861	1.42065	JCM_9478_transcript_v001_03941-R1
OG0000911	1	9	1	7	1	12	0.22	109	1	3	0.5	3	1	not HGT-Pezizomycotina	0.0660208	0.583341	1.05999	1.09758	1.76868	1.73444	0.03424	0.636866
OG0000912	1	8	1	5	1	58	1	64	1	4	1	4	1	not HGT-Pezizomycotina	0.00305411	0.00638246	1.05822	1.23113	1.74508	2.1868	-0.441714	0.955663
OG0000913	1	8	1	5	1	41	0.78	84	1	2	0.5	3	1	not HGT-Pezizomycotina	0.0643055	0.0531379	1.35611	1.52218	1.55562	2.44456	-0.888946	0.922383
OG0000914	1	8	1	5	1	51	0.92	70	1	4	1	5	1	not HGT-Pezizomycotina	0.00147563	4.78206e-05	0.758733	0.770104	1.01023	1.62192	-0.611683	0.851814
OG0000915	1	9	1	7	1	68	1	50	0.958333	4	1	5	1	not HGT-Pezizomycotina	1.64437e-06	0.464627	0.283566	0.242517	0.885087	0.805046	0.080041	0.562528
OG0000916	1	8	1	5	1	43	0.74	77	0.979167	6	1	4	1	not HGT-Pezizomycotina	0.346272	0.0101176	0.635802	1.1329	0.870094	1.47658	-0.606484	0.343679
OG0000917	1	8	1	10	1	44	0.88	75	1	2	0.5	4	1	not HGT-Pezizomycotina	0.476812	0.495171	1.80856	1.77917	1.79951	1.88723	-0.0877155	0.10806
OG0000919	1	9	1	5	1	51	1	72	0.979167	3	0.75	3	1	not HGT-Pezizomycotina	0.078577	1.91888e-08	0.640941	1.37305	0.732322	2.30882	-1.5765	0.935763
OG0000920	2	11	1	5	1	59	0.98	63	1	4	1	1	0.333333	HGT-Bacteria	0.0430937	0.210222	1.40498	1.37831	3.39634	3.50879	-0.112446	2.13048	JCM_9478_transcript_v001_00001-R1
OG0000921	1	8	1	5	1	76	0.88	48	0.979167	3	0.75	3	1	not HGT-Pezizomycotina	0.00734023	0.107156	1.8465	1.68567	2.72217	3.32842	-0.606252	1.64275
OG0000923	1	8	1	5	1	50	1	70	1	6	1	3	1	not HGT-Pezizomycotina	0.250494	0.0250557	0.368491	1.4724	0.952906	1.31606	-0.363152	-0.156339
OG0000924	1	8	1	4	0.8	53	0.98	71	1	3	0.5	3	1	not HGT-Pezizomycotina	0.200432	0.157692	1.48588	1.3509	1.3874	1.96689	-0.579492	0.615991
OG0000925	1	7	0.75	4	0.8	54	0.92	70	0.875	3	0.5	4	1	not HGT-Pezizomycotina	0.0127795	0.00807708	2.13258	2.88228	4.10254	6.23232	-2.12978	3.35004
OG0000928	1	8	1	5	1	74	0.98	48	0.979167	4	1	3	1	not HGT-Pezizomycotina	8.30516e-17	0.0137181	0.876595	0.522303	1.42708	2.27654	-0.849465	1.75424
OG0000929	1	9	1	5	1	12	0.18	108	1	3	0.75	5	1	not HGT-Pezizomycotina	0.300662	0.0118241	1.57578	2.70882	3.00246	4.72525	-1.72278	2.01643
OG0000930	1	8	1	7	1	49	0.98	71	1	4	1	3	1	not HGT-Pezizomycotina	0.29187	0.163356	1.0618	1.8806	1.47466	2.13881	-0.664152	0.258215
OG0000931	1	2	0.25	4	0.8	47	0.82	80	0.75	2	0.5	7	1	not HGT-Pezizomycotina	0.496512	0.137418	0.706868	1.54411	1.68095	1.484	0.196951	-0.060117
OG0000932	1	5	0.625	4	0.8	29	0.54	97	1	4	0.75	2	0.666667	not HGT-Pezizomycotina	0.253811	0.0598236	1.27471	3.3912	2.64495	3.60678	-0.961824	0.215571
OG0000935	1	5	0.625	2	0.4	1	0.02	128	0.979167	1	0.25	4	0.666667	HGT-Pezizomycotina	0.534459	0.0237059	1.77692	2.32422	4.25315	2.71095	1.5422	0.386729	JCM_9478_transcript_v001_04769-R1
OG0000937	1	9	1	5	1	48	0.96	66	1	6	0.75	7	1	not HGT-Pezizomycotina	0.208881	0.115763	1.59374	1.2966	2.30974	2.90202	-0.592279	1.60542
OG0000940	1	12	1	5	1	55	0.9	60	0.979167	3	0.75	5	1	not HGT-Pezizomycotina	0.0603611	0.00909178	1.62653	1.88073	1.31542	2.99921	-1.68378	1.11847
OG0000941	1	5	0.625	5	1	76	0.96	46	0.75	3	0.75	5	1	not HGT-Pezizomycotina	0.0853897	0.0187589	0.330022	0.551627	0.806978	1.31969	-0.512711	0.768062
OG0000942	6	16	0.625	3	0.4	45	0.52	75	0.708333	0	0	1	0.333333	HGT-Pezizomycotina (6)	0.189462	0.666687	1.79844	1.78608	2.74453	2.70451	0.04002	0.918432	JCM_9478_transcript_v001_02750-R1; JCM_9478_transcript_v001_03506-R1; JCM_9478_transcript_v001_03485-R1; JCM_9478_transcript_v001_00013-R1; JCM_9478_transcript_v001_01181-R1; JCM_9478_transcript_v001_02143-R1
OG0000943	1	9	1	5	1	43	0.8	77	1	3	0.75	3	1	not HGT-Pezizomycotina	0.00130506	1.55684e-16	1.18186	1.55173	1.87368	3.06785	-1.19418	1.51612
OG0000946	2	14	1	8	1	62	0.98	48	1	4	1	4	1	not HGT-Pezizomycotina	1.32682e-08	0.0101665	2.93748	1.99462	3.75879	4.98187	-1.22308	2.98725
OG0000947	1	11	1	10	1	47	0.92	62	0.979167	3	0.5	7	1	not HGT-Pezizomycotina	0.0306388	0.287873	1.81584	1.17727	2.43588	2.94468	-0.508793	1.76741
OG0000948	1	8	1	6	1	67	0.98	49	1	6	1	4	1	not HGT-Pezizomycotina	2.77001e-07	0.0342556	0.450406	0.204307	0.850588	1.28807	-0.437482	1.08376
OG0000950	1	1	0.125	0	0	14	0.18	123	0.8125	1	0.25	1	0.333333	HGT-Bacteria	0.518609	NA	NA	2.58505	NA	2.39692	NA	-0.188136	JCM_9478_transcript_v001_04882-R1
OG0000951	1	8	1	5	1	50	0.94	70	1	4	1	3	1	not HGT-Pezizomycotina	0.0486097	0.459232	1.13865	1.01342	1.81712	2.27741	-0.460291	1.26399
OG0000953	2	9	1	4	0.8	44	0.88	78	0.979167	1	0.25	4	1	not HGT-Pezizomycotina	0.218473	1.07495e-16	1.17089	1.10246	1.59492	3.44067	-1.84575	2.33821
OG0000956	1	8	1	5	1	71	1	46	0.958333	6	1	3	1	not HGT-Pezizomycotina	0.000212375	0.0553092	0.230231	0.293747	0.535001	0.716355	-0.181354	0.422608
OG0000959	1	5	0.625	5	1	49	0.96	70	1	5	1	5	1	not HGT-Pezizomycotina	0.135782	0.404684	2.40186	2.51966	3.93191	4.2124	-0.280491	1.69274
OG0000964	1	7	0.875	4	0.8	58	0.88	63	0.958333	4	1	3	1	not HGT-Pezizomycotina	0.46616	0.0603421	1.00892	1.85093	1.43119	1.95813	-0.526937	0.107199
OG0000966	1	8	1	5	1	52	1	66	1	4	1	3	1	not HGT-Pezizomycotina	0.00158844	0.063306	1.06472	1.03642	1.11521	2.18658	-1.07137	1.15016
OG0000968	1	9	1	5	1	51	1	67	1	3	0.75	3	1	not HGT-Pezizomycotina	0.111791	0.0493836	1.97423	1.72858	2.88956	3.3726	-0.483039	1.64402
OG0000971	1	8	1	5	1	51	1	67	1	4	1	3	1	not HGT-Pezizomycotina	0.160629	1.79314e-05	0.615187	0.974178	0.785903	1.41618	-0.630278	0.442003
OG0000973	1	8	1	9	1	72	0.94	47	0.979167	2	0.5	0	0	not HGT-Pezizomycotina	9.91323e-10	0.283542	2.66982	1.2137	3.01219	3.82842	-0.816231	2.61472
OG0000974	1	9	1	5	1	65	0.9	52	1	4	1	3	1	not HGT-Pezizomycotina	0.022234	0.00835989	1.37384	1.30654	2.02158	3.2158	-1.19422	1.90926
OG0000976	1	7	0.875	5	1	55	0.9	65	1	3	0.5	3	0.666667	not HGT-Pezizomycotina	0.192832	0.158595	1.34666	1.51005	1.84598	2.26061	-0.414638	0.750568
OG0000977	1	12	1	10	1	55	1	53	1	5	1	3	1	not HGT-Pezizomycotina	1.24641e-11	0.304271	3.37904	1.34679	3.47103	3.75175	-0.280714	2.40496
OG0000978	1	8	1	5	1	44	0.88	74	1	4	1	3	1	not HGT-Pezizomycotina	0.104964	0.00229597	1.32742	1.81194	1.48786	2.87902	-1.39116	1.06708
OG0000982	1	9	1	6	1	68	1	47	0.979167	4	1	3	1	not HGT-Pezizomycotina	1.17331e-06	2.34578e-07	1.86724	1.89034	2.7143	4.22266	-1.50836	2.33232
OG0000983	1	8	1	5	1	50	1	68	1	3	0.75	3	1	not HGT-Pezizomycotina	0.131943	0.00779197	0.773882	0.999107	0.983243	1.61825	-0.635003	0.619139
OG0000985	1	8	1	5	1	50	1	67	0.979167	4	1	3	1	not HGT-Pezizomycotina	0.366891	0.499093	1.3377	1.75913	1.73907	2.17684	-0.437765	0.417707
OG0000986	1	8	1	7	1	50	0.92	65	0.958333	4	1	3	1	not HGT-Pezizomycotina	0.0918431	5.58618e-05	1.45478	1.39794	1.82856	2.70999	-0.881422	1.31205
OG0000987	1	8	1	5	1	69	1	47	0.9375	5	1	3	1	not HGT-Pezizomycotina	0.0033363	0.000106519	0.17105	0.153925	0.266653	0.441629	-0.174976	0.287704
OG0000988	1	8	1	5	1	50	1	68	1	3	0.75	3	1	not HGT-Pezizomycotina	0.169139	0.0177989	0.87662	0.831481	1.25337	1.8073	-0.553934	0.975821
OG0000990	1	8	1	8	1	56	0.98	58	1	4	1	3	1	not HGT-Pezizomycotina	0.0452339	0.305637	0.899134	0.533562	0.899532	1.13905	-0.239516	0.605486
OG0000991	1	9	1	9	1	64	0.94	48	0.979167	4	1	3	1	not HGT-Pezizomycotina	8.07279e-05	0.260644	1.85779	1.18596	2.39305	2.58093	-0.187878	1.39497
OG0000995	1	9	1	5	1	48	0.92	63	0.958333	3	0.75	8	1	not HGT-Pezizomycotina	0.179107	0.4201	0.956993	1.30009	1.90501	2.08215	-0.177138	0.782059
OG0000996	1	9	1	5	1	51	1	65	1	3	0.75	3	1	not HGT-Pezizomycotina	0.0260484	0.0518519	0.842888	0.666622	0.8229	1.38952	-0.566618	0.722896
OG0000997	2	10	0.875	5	1	24	0.42	95	0.729167	1	0.25	1	0.333333	HGT-Bacteria (2)	0.221222	0.477693	1.89613	3.02237	2.19898	2.14166	0.057323	-0.880717	JCM_9478_transcript_v001_03784-R1; JCM_9478_transcript_v001_03785-R1
OG0000999	1	8	1	7	1	49	0.94	68	1	4	1	0	0	not HGT-Pezizomycotina	0.205934	0.237604	1.84174	1.63817	1.97805	2.60547	-0.627424	0.9673
OG0001000	1	10	1	5	1	51	0.94	61	0.958333	7	0.75	2	0.666667	not HGT-Pezizomycotina	0.281433	0.110455	2.3799	2.83967	2.59341	3.76549	-1.17208	0.925826
OG0001002	1	8	1	5	1	59	1	59	0.979167	3	0.75	2	0.666667	not HGT-Pezizomycotina	0.0389881	0.209244	1.12037	1.12696	1.75355	2.07997	-0.326414	0.953002
OG0001003	1	8	1	5	1	49	0.96	69	0.979167	2	0.5	3	1	not HGT-Pezizomycotina	0.0604646	0.0569568	1.53681	1.73596	2.2235	3.05517	-0.831672	1.31921
OG0001004	2	9	1	5	1	58	1	58	1	3	0.75	3	1	not HGT-Pezizomycotina	0.075815	0.0334831	0.25303	0.332734	0.49394	0.648361	-0.154421	0.315627
OG0001005	1	8	1	9	1	52	0.98	61	1	2	0.5	4	1	not HGT-Pezizomycotina	0.00413584	0.35721	1.31575	0.894433	1.66773	1.9362	-0.268476	1.04177
OG0001006	1	8	1	5	1	62	0.96	55	1	3	0.5	3	1	not HGT-Pezizomycotina	0.0157623	0.0597108	2.87933	1.93091	2.87953	3.39391	-0.514375	1.463
OG0001007	1	8	1	5	1	51	1	65	1	3	0.75	4	1	not HGT-Pezizomycotina	0.121902	0.0125484	0.728971	0.858734	1.25546	1.67036	-0.414901	0.81163
OG0001008	1	7	0.75	6	1	99	0.76	22	0.270833	1	0.25	1	0.333333	not HGT-Pezizomycotina	0.210686	0.183105	2.19783	2.58445	2.84762	4.38628	-1.53866	1.80183
OG0001009	2	10	0.875	6	1	49	0.88	70	1	0	0	0	0	not HGT-Pezizomycotina	0.0717287	0.067803	3.02456	2.33805	3.12439	4.42452	-1.30014	2.08647
OG0001010	1	8	1	5	1	63	1	53	1	3	0.75	3	1	not HGT-Pezizomycotina	0.00354698	0.126644	2.23171	1.01262	2.28421	2.71288	-0.428673	1.70026
OG0001011	2	16	1	9	1	54	0.98	49	1	4	1	3	1	not HGT-Pezizomycotina	7.6298e-05	0.234949	1.06427	0.666903	1.10524	1.73294	-0.627699	1.06604
OG0001014	1	8	1	5	1	56	0.94	58	1	4	1	4	1	not HGT-Pezizomycotina	0.152347	0.0211665	0.630215	0.766945	0.681315	1.47669	-0.79537	0.70974
OG0001015	1	8	1	4	0.8	54	0.96	62	1	4	1	3	1	not HGT-Pezizomycotina	0.219104	0.00279079	1.12159	1.56228	1.04323	1.99689	-0.953654	0.434611
OG0001016	1	7	0.875	5	1	47	0.92	69	1	4	1	3	1	not HGT-Pezizomycotina	0.30578	0.0808812	2.475	3.26781	3.58131	3.84854	-0.26723	0.58073
OG0001017	1	9	1	5	1	52	1	61	1	5	1	3	1	not HGT-Pezizomycotina	0.000924906	0.00167903	0.829808	0.825165	1.25832	1.93475	-0.676424	1.10958
OG0001018	1	9	1	8	1	48	0.94	67	1	2	0.5	1	0.333333	not HGT-Pezizomycotina	0.204856	0.000204869	0.594452	0.844465	0.751973	1.78633	-1.03436	0.941864
OG0001022	2	9	0.75	10	1	53	0.72	59	0.9375	1	0.25	3	0.666667	not HGT-Pezizomycotina	0.00438062	0.143816	1.70456	1.5311	1.84585	2.55458	-0.708729	1.02348
OG0001023	2	10	1	6	1	66	0.94	50	0.708333	1	0.25	2	0.333333	HGT-Bacteria (1)	0.413163	0.0375742	0.655462	2.20468	1.70632	2.21889	-0.512573	0.0142135	JCM_9478_transcript_v001_02252-R1
OG0001025	2	8	0.875	19	0.8	42	0.58	60	0.75	2	0.5	4	1	not HGT-Pezizomycotina	0.264953	0.299957	1.87471	2.34566	2.92173	3.77051	-0.848775	1.42485
OG0001026	1	8	1	5	1	41	0.78	71	0.958333	4	0.75	5	1	not HGT-Pezizomycotina	0.308194	0.011311	0.630934	1.00943	0.983872	1.35736	-0.373493	0.347934
OG0001027	1	8	1	6	1	57	0.98	53	1	4	1	6	1	not HGT-Pezizomycotina	0.000294388	0.0224994	1.76252	1.36208	2.37688	3.13578	-0.758906	1.7737
OG0001028	1	8	1	5	1	51	0.98	51	1	16	0.75	3	1	not HGT-Pezizomycotina	2.26863e-05	0.0289144	1.80001	1.14651	2.11915	2.60924	-0.490095	1.46273
OG0001029	1	8	1	5	1	54	1	60	1	4	1	3	1	not HGT-Pezizomycotina	0.0466507	0.0234759	1.07967	0.891496	1.83587	2.40801	-0.572138	1.51651
OG0001030	1	6	0.75	7	1	66	0.94	48	1	4	0.75	3	0.666667	not HGT-Pezizomycotina	2.09495e-15	0.205625	3.6673	1.67003	4.2284	5.31005	-1.08165	3.64002
OG0001031	1	10	1	5	1	66	0.98	44	0.895833	5	0.5	4	1	not HGT-Pezizomycotina	0.00893541	0.252376	1.78965	1.19136	2.51005	2.60856	-0.098505	1.4172
OG0001034	1	8	1	5	1	53	1	61	1	4	1	3	1	not HGT-Pezizomycotina	0.0894855	0.0015192	0.571156	1.04646	0.882709	1.82903	-0.946322	0.782571
OG0001037	1	9	1	5	1	61	0.98	53	1	3	0.75	3	1	not HGT-Pezizomycotina	1.7396e-05	5.33347e-17	0.572619	0.839716	1.00872	2.24252	-1.2338	1.40281
OG0001039	1	7	0.875	4	0.8	62	0.98	54	0.979167	4	0.75	3	1	not HGT-Pezizomycotina	0.00677312	0.183536	1.89329	1.72804	2.10238	2.92738	-0.825003	1.19935
OG0001040	1	8	1	5	1	69	0.96	47	0.979167	2	0.5	3	1	not HGT-Pezizomycotina	0.0040678	0.0073477	1.91123	1.64523	2.20012	3.54475	-1.34463	1.89952
OG0001042	1	8	1	5	1	51	1	64	0.979167	4	0.75	2	0.666667	not HGT-Pezizomycotina	0.258551	0.00357189	0.450943	0.852909	0.736852	1.18675	-0.449895	0.333838
OG0001043	1	8	1	5	1	52	0.98	62	1	4	1	3	1	not HGT-Pezizomycotina	0.117702	0.000386549	0.662961	1.21351	1.23802	2.61343	-1.37542	1.39992
OG0001044	1	8	1	5	1	51	0.98	64	0.979167	3	0.75	3	1	not HGT-Pezizomycotina	0.200992	0.0904829	1.58279	1.65971	2.2269	3.07808	-0.851174	1.41837
OG0001045	1	7	0.875	4	0.8	67	0.92	49	1	4	1	3	1	not HGT-Pezizomycotina	1.17291e-16	0.000567935	1.8797	1.05505	3.84256	4.49382	-0.651264	3.43877
OG0001046	1	8	1	5	1	65	0.98	50	1	3	0.75	3	1	not HGT-Pezizomycotina	0.00379715	0.00858902	2.57457	2.42247	3.22232	4.8917	-1.66938	2.46923
OG0001047	1	8	1	5	1	64	0.98	51	1	2	0.5	3	1	not HGT-Pezizomycotina	0.00769318	1.86783e-08	0.920913	0.878438	1.2608	2.30917	-1.04838	1.43073
OG0001048	1	8	1	4	0.8	47	0.9	60	0.916667	4	0.5	10	1	not HGT-Pezizomycotina	0.0709108	7.13116e-17	1.08035	1.62936	1.85988	4.18919	-2.3293	2.55983
OG0001050	1	9	1	5	1	58	0.94	53	0.979167	5	1	3	1	not HGT-Pezizomycotina	0.0107085	0.00180315	1.81305	1.59723	2.58666	3.44343	-0.856764	1.8462
OG0001051	1	8	1	5	1	50	0.96	63	1	4	1	3	1	not HGT-Pezizomycotina	0.527321	0.253207	0.732803	1.17206	1.03188	1.34033	-0.308448	0.16827
OG0001053	1	12	1	5	1	36	0.72	72	1	4	0.5	4	1	not HGT-Pezizomycotina	0.210205	0.0870966	1.69943	1.94356	2.13125	2.89271	-0.761464	0.949152
OG0001054	1	8	1	4	0.8	71	1	46	0.9375	4	0.75	0	0	not HGT-Pezizomycotina	0.0301397	0.00811593	1.57867	1.58281	1.72742	2.48502	-0.757599	0.902213
OG0001055	1	8	1	5	1	65	1	48	1	4	1	3	1	not HGT-Pezizomycotina	8.84363e-07	0.00819487	1.03344	0.677487	1.75253	2.39988	-0.647355	1.72239
OG0001056	1	9	1	5	1	48	0.96	64	0.979167	4	1	3	1	not HGT-Pezizomycotina	7.30838e-17	0.0203382	3.2322	1.3735	4.56957	5.65926	-1.08969	4.28576
OG0001058	1	9	1	6	1	52	0.98	61	1	2	0.5	3	1	not HGT-Pezizomycotina	0.0764518	0.126349	0.731707	0.711875	0.768858	1.33589	-0.567036	0.624019
OG0001060	1	8	1	5	1	56	0.94	59	1	5	1	0	0	not HGT-Pezizomycotina	0.0479432	4.70753e-06	1.43036	1.98193	1.9138	3.4758	-1.562	1.49386
OG0001063	1	8	1	5	1	49	0.98	64	1	4	1	3	1	not HGT-Pezizomycotina	0.141349	0.000262514	0.961735	1.25705	1.58126	2.16277	-0.581513	0.905722
OG0001064	1	8	1	5	1	55	1	58	1	4	1	3	1	not HGT-Pezizomycotina	0.0823932	4.1465e-13	0.239669	0.43413	0.321531	1.35035	-1.02882	0.91622
OG0001066	1	7	0.875	5	1	64	0.96	50	0.979167	5	1	2	0.666667	not HGT-Pezizomycotina	0.170331	0.00277342	0.090354	0.264214	0.235209	0.552721	-0.317512	0.288507
OG0001067	1	8	1	6	1	53	0.94	62	1	4	0.75	0	0	not HGT-Pezizomycotina	0.0256738	0.0721999	0.980515	0.860818	1.69971	2.05259	-0.352884	1.19177
OG0001069	1	8	1	5	1	55	1	56	1	6	1	3	1	not HGT-Pezizomycotina	0.133909	0.00416549	0.608005	0.850267	0.79044	1.23937	-0.448926	0.389099
OG0001071	1	8	1	5	1	48	0.94	66	0.958333	4	1	2	0.666667	not HGT-Pezizomycotina	0.245002	0.0322139	1.18467	3.78648	1.93836	2.88807	-0.949711	-0.898418
OG0001072	1	7	0.875	4	0.8	51	0.94	68	0.9375	2	0.5	0	0	not HGT-Pezizomycotina	0.0205666	4.97558e-05	1.53162	1.76212	1.89641	3.64616	-1.74974	1.88403
OG0001074	1	9	1	7	1	59	1	50	1	4	1	3	1	not HGT-Pezizomycotina	0.0115615	0.175585	2.50297	1.29084	2.21429	2.72318	-0.508897	1.43235
OG0001076	1	9	1	5	1	59	1	50	1	4	1	5	1	not HGT-Pezizomycotina	0.0213197	0.00038045	0.601585	0.534517	0.692858	1.11497	-0.422112	0.580453
OG0001078	1	8	1	5	1	60	1	52	1	4	1	3	1	not HGT-Pezizomycotina	0.029271	0.503245	1.07296	0.76053	1.53236	1.70028	-0.167918	0.939752
OG0001079	1	8	1	5	1	55	1	56	1	5	1	3	1	not HGT-Pezizomycotina	0.303	0.0283589	0.223209	0.400696	0.216738	0.535885	-0.319147	0.135189
OG0001080	1	7	0.875	5	1	46	0.9	68	1	3	0.75	3	1	not HGT-Pezizomycotina	0.0130027	0.00297126	1.74941	1.39917	2.35748	3.58697	-1.22949	2.1878
OG0001081	1	8	1	5	1	64	0.98	48	0.958333	4	0.75	3	1	not HGT-Pezizomycotina	0.00140262	4.61219e-05	0.315653	0.313864	0.914512	1.64197	-0.727463	1.32811
OG0001082	1	8	1	5	1	51	1	60	1	5	1	3	1	not HGT-Pezizomycotina	0.159615	0.0740531	0.445287	0.675906	0.776026	0.934079	-0.158053	0.258173
OG0001084	1	8	0.625	8	1	52	0.98	60	0.958333	1	0.25	3	0.666667	not HGT-Pezizomycotina	0.303859	0.54482	1.99741	1.56967	2.06756	2.38582	-0.318262	0.816154
OG0001086	1	8	1	5	1	51	1	60	1	4	0.75	3	1	not HGT-Pezizomycotina	0.00168398	0.215611	1.58501	1.27623	2.44218	2.83469	-0.392507	1.55846
OG0001087	1	8	1	6	1	58	1	51	1	5	0.75	3	1	not HGT-Pezizomycotina	3.70354e-07	0.0478702	0.842987	0.763523	1.19829	2.05066	-0.852372	1.28714
OG0001088	1	9	0.875	6	0.8	41	0.76	69	0.9375	3	0.75	3	1	HGT-Bacteria	0.307652	0.431638	3.10373	2.93476	3.76623	3.42809	0.338134	0.493331	JCM_9478_transcript_v001_04276-R1
OG0001089	1	7	0.875	3	0.6	34	0.66	78	0.979167	3	0.5	6	1	not HGT-Pezizomycotina	0.294172	1.43609e-05	2.19798	2.99127	2.54169	3.81938	-1.27769	0.828103
OG0001090	1	5	0.625	5	1	55	1	59	1	4	0.75	3	1	not HGT-Pezizomycotina	0.175848	0.000192601	0.397697	0.816892	0.599873	1.63207	-1.03219	0.815173
OG0001091	1	8	1	5	1	63	0.96	47	0.979167	5	1	3	1	not HGT-Pezizomycotina	0.0101782	0.00716846	0.314503	0.350268	0.543846	0.883953	-0.340106	0.533685
OG0001092	1	8	1	6	1	51	0.9	58	1	5	1	3	1	not HGT-Pezizomycotina	0.00346128	0.271088	2.64542	1.22472	4.51546	4.12587	0.389591	2.90115
[truncated: 2,688 more rows]

## Sheet: Supplementary Data 5
Supplementary Data 5. Orthofinder results and classification of Starmerella bombicola genes' origin (“HGT-bacteria”, “HGT-Pezizomycotina”, and “not HGT-Pezizomycotina”)*. Decoding of column titles to the right of the table.
[truncated: 3,940 more rows]
