# Supplementary material for: Regions of low gene expression promote maintenance and adaptation of horizontally acquired genes in yeasts
Source: Commun Biol. 2026 May 9;9:968. doi: 10.1038/s42003-026-10153-8 (PMC13376923; doi:10.1038/s42003-026-10153-8)
Supplement: Supplementary file 6 — Supplementary Data 6–8 [file 42003_2026_10153_MOESM6_ESM.xlsx]

## Sheet: Supplementary Data 6
Supplementary Data 6. RNA-seq gene expression analysis of Wickerhamiella versatilis. Results of transcript quantification in transcript per million (TPM), differential expression analysis, functional annotation performed with PANTHER and BlastKOALA, and classification of xenologous genes in their metabolic contribution to the host genome.
Gene ID	Gene origin	Gene expression levels (TPM)						Differential expression analysis							Functional annotation					Role of HGT in the host genome
										glmQLFTest(QLFit)		glmTreat(QLFit,lfc=log2(1.2), null ="interval")			PANTHER Classification System (v18.0)		BlastKOALA (v2.2) - Pathway reconstruction
		YNB1	YNB2	YNB3	YPD1	YPD2	YPD3	log₂(FC)	log₂(CPM)	DEG	FDR	DEG	FDR	YPD agar*	Family ID	Family name	KO	Definition	Functional categories
JCM_5958_gene_v001_00001	Native	0.173536	0.038415	4.80398	0.031973	0.071202	0.08357								PTHR46910	TRANSCRIPTION FACTOR PDR1
JCM_5958_gene_v001_00002	Native	1.74329	1.33609	6.06868	1.5513	2.30297	1.45118	-0.289289	1.85292	NO	0.734966	NO	0.833886	Expressed	PTHR34853	FAMILY NOT NAMED
JCM_5958_gene_v001_00003	Native	9.5965	4.07788	17.3318	108.981	55.053	418.109	4.74052	5.68242	YES	0.0089058	YES	0.0127251
JCM_5958_gene_v001_00004	HGT Bacteria	59.3637	34.5619	50.3026	425.924	270.667	2206.73	4.83835	9.52299	YES	0.00717955	YES	0.0101664		PTHR43798	MONOACYLGLYCEROL LIPASE
JCM_5958_gene_v001_00005	HGT Pezizomycotina	0.701794	1.2752	6.29961	3.19714	3.08143	0.995984	0.30231	-0.626521	NO	0.820847	NO	0.894112		PTHR30108:SF17	FERULIC ACID DECARBOXYLASE 1
JCM_5958_gene_v001_00006	Native	272.975	278.544	295.528	136.891	145.822	167.304	-0.425045	8.76651	YES	0.0363483	NO	0.132369		PTHR31361:SF14	GH16 DOMAIN-CONTAINING PROTEIN	K21850	KRE6; beta-glucan synthesis-associated protein KRE6	Protein families: genetic information processing
JCM_5958_gene_v001_00007	Native	18.494	18.5116	23.4396	16.8047	15.6865	13.4924	0.0977535	4.64112	NO	0.642023	NO	0.870628		PTHR34853	FAMILY NOT NAMED
JCM_5958_gene_v001_00008	Native	0.877402	0.571638	9.01828	2.37598	2.72856	4.21773	0.34463	2.73792	NO	0.798595	NO	0.877152		PTHR48081:SF8	STERYL ACETYL HYDROLASE MUG81-RELATED
JCM_5958_gene_v001_00009	HGT Pezizomycotina	0.352517	0.15806	5.29735	0.528738	0.613608	0.308083	-1.43282	0.769051	NO	0.368885	NO	0.460769		PTHR23294:SF19	DUF895 DOMAIN MEMBRANE PROTEIN (AFU_ORTHOLOGUE AFUA_3G15000)
JCM_5958_gene_v001_00010	Native	1.29618	1.16358	6.23314	0.475672	0.885185	0.20031	-1.95857	1.22489	NO	0.102047	NO	0.139509		PTHR13789	MONOOXYGENASE
JCM_5958_gene_v001_00011	Native	3.71636	3.87603	8.49802	2.91155	2.32184	1.99213	-0.649895	3.166	NO	0.206892	NO	0.308855		PTHR48081:SF29	LIPASE_THIOESTERASE FAMILY PROTEIN (AFU_ORTHOLOGUE AFUA_8G02590)
JCM_5958_gene_v001_00012	HGT Bacteria	36.3093	35.0753	16.9643	14.0175	14.8885	9.53215	-0.719477	4.3541	NO	0.106261	NO	0.17908		PTHR43329:SF165	SERINE HYDROLASE-LIKE PROTEIN-RELATED	K01561	dehH; haloacetate dehalogenase [EC:3.8.1.3]	Xenobiotics biodegradation and metabolism	New function
JCM_5958_gene_v001_00013	HGT Bacteria	43.808	39.5673	25.594	15.3198	21.4039	16.1735	-0.565399	5.81911	NO	0.0669975	NO	0.147677		PTHR43612	TRIFUNCTIONAL ENZYME SUBUNIT ALPHA	K01782	fadJ; 3-hydroxyacyl-CoA dehydrogenase / enoyl-CoA hydratase / 3-hydroxybutyryl-CoA epimerase [EC:1.1.1.35 4.2.1.17 5.1.2.3]	Carbohydrate metabolism; Lipid metabolism; Amino acid metabolism; Metabolism of other amino acids; Metabolism of terpenoids and polyketides; Xenobiotics biodegradation and metabolism	New function
JCM_5958_gene_v001_00014	Native	15.4645	13.1615	14.3815	10.0064	12.3512	9.78895	0.0631696	3.19853	NO	0.838252	NO	0.932797
JCM_5958_gene_v001_00015	HGT Bacteria	1.3333	1.27343	9.02806	1.03417	1.36615	0.851053	-1.32987	2.9135	NO	0.198185	NO	0.266081		PTHR42973:SF39	FAD-BINDING PCMH-TYPE DOMAIN-CONTAINING PROTEIN
JCM_5958_gene_v001_00016	Native	0.258953	0	14.1101	0	0	0.030928								PTHR23502:SF30	TRANSPORTER, PUTATIVE (AFU_ORTHOLOGUE AFUA_8G04702)-RELATED
JCM_5958_gene_v001_00017	Native	0	0.038701	12.1032	0	0.036225	0.085461								PTHR47178:SF1	FAD-BINDING DOMAIN-CONTAINING PROTEIN-RELATED
JCM_5958_gene_v001_00018	Native	0.46031	0.155734	5.29657	0.42152	0.313455	0.862687	-1.33974	0.558826	NO	0.399439	NO	0.49449		PTHR23024:SF653	ABHYDROLASE_3 DOMAIN-CONTAINING PROTEIN
JCM_5958_gene_v001_00019	Native	0.091557	0.183148	4.35474	0.233586	0.256679	0.784118								PTHR10366:SF853	NADPH-DEPENDENT ALDEHYDE REDUCTASE ARI1-RELATED
JCM_5958_gene_v001_00020	HGT Pezizomycotina	0.107244	0.063088	3.90376	0.246057	0.081922	0.409406	-1.88027	0.190056	NO	0.321393	NO	0.406097		PTHR13789:SF172	HYDROXYLASE, PUTATIVE (AFU_ORTHOLOGUE AFUA_1G12410)-RELATED
JCM_5958_gene_v001_00021	Native	0.130039	0.045958	5.49245	0.038634	0.429323	0.216096								PTHR11594:SF17	40S RIBOSOMAL PROTEIN S27	K02978	RP-S27e, RPS27; small subunit ribosomal protein S27e	Genetic Information Processing; Protein families: genetic information processing
JCM_5958_gene_v001_00022	Native	3.47618	4.29696	7.81002	2.78838	2.69071	8.32692	0.32005	1.79191	NO	0.697044	NO	0.805655		PTHR24384:SF189	DEFORMED WINGS-RELATED
JCM_5958_gene_v001_00023	HGT Bacteria	65.3026	65.8055	54.333	52.5463	50.6064	65.2175	0.347901	5.8954	NO	0.101806	NO	0.29067		PTHR43782:SF3	ARGINASE	K01476	E3.5.3.1, rocF, arg; arginase [EC:3.5.3.1]	Amino acid metabolism; Cellular Processes	Reinforcement
JCM_5958_gene_v001_00024	HGT Bacteria	115.017	124.065	375.359	20.9104	20.9297	461.119	0.219822	7.2707	NO	0.900386	NO	0.946977		PTHR43115	DEHYDROGENASE/REDUCTASE SDR FAMILY MEMBER 11	K22970	DHRS11; 17beta-estradiol 17-dehydrogenase / 3beta-hydroxysteroid 3-dehydrogenase [EC:1.1.1.62 1.1.1.270]	Lipid metabolism	New function
JCM_5958_gene_v001_00025	Native	0.119746	0.118397	9.58819	0	0.055273	0.186837								PTHR43791:SF29	MAJOR FACILITATOR SUPERFAMILY (MFS) PROFILE DOMAIN-CONTAINING PROTEIN
JCM_5958_gene_v001_00026	Native	7.42472	6.50579	23.5019	1.79531	1.82851	9.09518	-1.05088	3.26314	NO	0.316561	NO	0.409434		PTHR48081:SF8	STERYL ACETYL HYDROLASE MUG81-RELATED
JCM_5958_gene_v001_00027	HGT Bacteria	6.72226	6.30256	12.6785	2.06257	2.47692	5.53405	-0.856428	3.51766	NO	0.159375	NO	0.234098		PTHR42693:SF33	ARYLSULFATASE
JCM_5958_gene_v001_00028	Native	1.08633	0.380107	7.22371	0.687575	1.43265	0.587235
JCM_5958_gene_v001_00029	HGT Pezizomycotina	19.4893	17.6925	14.4644	22.9015	24.8372	18.1362	0.835396	3.89593	YES	0.0148063	YES	0.0310961		PTHR43374:SF1	FLAVIN PRENYLTRANSFERASE PAD1, MITOCHONDRIAL	K03186	ubiX, bsdB, PAD1; flavin prenyltransferase [EC:2.5.1.129]	Metabolism of cofactors and vitamins; Metabolism of terpenoids and polyketides; Biosynthesis of other secondary metabolites; Xenobiotics biodegradation and metabolism	New function
JCM_5958_gene_v001_00030	Native	14.9216	14.9381	26.8839	5.51421	5.58921	6.60825	-1.18511	4.99678	YES	0.00802717	YES	0.0143399		PTHR42715:SF19	BETA-GLUCOSIDASE G-RELATED	K05349	bglX; beta-glucosidase [EC:3.2.1.21]	Carbohydrate metabolism; Metabolism of other amino acids; Biosynthesis of other secondary metabolites
JCM_5958_gene_v001_00031	Native	159.207	150.204	245.895	73.5653	75.8397	143.838	-0.426123	8.01716	NO	0.300874	NO	0.454897		PTHR23502:SF31	POLYAMINE TRANSPORTER 1	K08157	TPO1; MFS transporter, DHA1 family, multidrug resistance protein	Protein families: signaling and cellular processes
JCM_5958_gene_v001_00032	Native	0.031474	0.067563	0.072571	0.037033	0.043438	0.057922
JCM_5958_gene_v001_00033	HGT Pezizomycotina	29.8132	27.7345	47.5426	11.2495	12.0555	28.841	-0.516042	6.42056	NO	0.347523	NO	0.475764		PTHR11051:SF8	PROTEIN-GLUCOSYLGALACTOSYLHYDROXYLYSINE GLUCOSIDASE
JCM_5958_gene_v001_00034	Native	12.701	12.5165	17.0201	8.25536	8.62715	10.5519	-0.132992	3.5791	NO	0.651338	NO	0.822089		PTHR31465:SF9	SPHINGOID LONG-CHAIN BASE TRANSPORTER RSB1
JCM_5958_gene_v001_00035	HGT Bacteria	12.2292	10.0848	15.8826	3.30719	3.82466	2.87324	-1.4367	2.60068	YES	0.0123062	YES	0.0200548		PTHR45458:SF1	SHORT CHAIN DEHYDROGENASE
JCM_5958_gene_v001_00036	Native	37.6483	37.2332	25.6186	25.7116	23.7408	24.9385	0.0527722	4.8627	NO	0.837668	NO	0.939535
JCM_5958_gene_v001_00037	Native	1.55643	1.39438	5.73895	0.421606	0.379423	0.338024	-2.39847	2.0277	YES	0.021049	YES	0.0301284	Expressed	PTHR42715:SF19	BETA-GLUCOSIDASE G-RELATED	K05349	bglX; beta-glucosidase [EC:3.2.1.21]	Carbohydrate metabolism; Metabolism of other amino acids; Biosynthesis of other secondary metabolites
JCM_5958_gene_v001_00038	Native	16.9013	15.0201	17.6619	14.337	15.3736	18.6412	0.452046	3.28004	NO	0.141381	NO	0.273403
JCM_5958_gene_v001_00039	Native	49.738	45.9751	44.392	38.5791	41.3054	45.0463	0.321447	5.51337	NO	0.0525331	NO	0.27599
JCM_5958_gene_v001_00040	Native	59.9166	52.329	64.0217	17.9412	25.495	26.0305	-0.85956	6.38236	YES	0.00358649	YES	0.0081365		PTHR23319:SF4	AT22714P-RELATED
JCM_5958_gene_v001_00041	Native	52.8779	64.9965	73.752	30.1033	32.1129	39.8467	-0.422006	4.77097	NO	0.0937666	NO	0.224435		PTHR34068:SF2	UPF0145 PROTEIN SCO3412
JCM_5958_gene_v001_00042	Native	1031.36	1071.62	755.442	1217.62	1176.79	2936.88	1.38913	11.7539	YES	0.0284274	YES	0.0441159		PTHR47808	INNER NUCLEAR MEMBRANE PROTEIN HEH2-RELATED
JCM_5958_gene_v001_00043	Native	23.7003	26.4155	20.3344	33.1021	29.0179	83.587	1.5372	4.25765	YES	0.0240311	YES	0.0367457
JCM_5958_gene_v001_00044	Native	65.102	57.133	370.452	96.7067	102.622	88.789	-0.27157	7.47021	NO	0.780751	NO	0.867672		PTHR11040:SF32	ZINC-REGULATED TRANSPORTER 1	K14709	SLC39A1_2_3, ZIP1_2_3; solute carrier family 39 (zinc transporter), member 1/2/3	Protein families: signaling and cellular processes
JCM_5958_gene_v001_00045	Native	13.3717	8.89908	12.1932	1.96388	2.70789	2.44878	-1.7841	3.46615	YES	0.00170999	YES	0.00253076		PTHR23511:SF4	MAJOR FACILITATOR SUPERFAMILY (MFS) PROFILE DOMAIN-CONTAINING PROTEIN
JCM_5958_gene_v001_00046	Native	83.8624	68.0554	67.8898	19.9529	22.4675	38.1383	-0.959017	5.78415	YES	0.01821	YES	0.0345363		PTHR21708:SF30	2-REDUCTASE FAMILY PROTEIN, PUTATIVE (AFU_ORTHOLOGUE AFUA_3G00740)-RELATED
JCM_5958_gene_v001_00047	Native	22.3137	15.4584	12.2514	12.7262	12.7292	22.3377	0.424824	4.82955	NO	0.284361	NO	0.440005		PTHR20963:SF18	ACID PHOSPHATASE PHO11-RELATED	K01078	PHO; acid phosphatase [EC:3.1.3.2]	Metabolism of cofactors and vitamins
JCM_5958_gene_v001_00048	HGT Bacteria	0.213112	0	4.23764	0	0	0								PTHR47990	2-OXOGLUTARATE (2OG) AND FE(II)-DEPENDENT OXYGENASE SUPERFAMILY PROTEIN-RELATED
JCM_5958_gene_v001_00049	HGT Bacteria	0.829864	0.334755	3.93411	0.099308	0.043994	0.263161	-3.06619	0.723149	NO	0.053917	NO	0.0749009
JCM_5958_gene_v001_00050	HGT Pezizomycotina	0.441475	0.133746	3.38561	0.234741	0.180844	0.16326	-2.22625	1.23673	NO	0.136772	NO	0.182625	Expressed	PTHR34365:SF7	GLYCINE-RICH DOMAIN-CONTAINING PROTEIN 1
JCM_5958_gene_v001_00051	Native	199.177	188.62	278.681	17.7323	18.0268	19.3197	-3.10418	5.74563	YES	0.000471592	YES	0.000511141
JCM_5958_gene_v001_00052	Native	2.60514	0.298261	4.74729	0.214812	0.289744	0.046943							Expressed
JCM_5958_gene_v001_00053	Native	3.67002	0.634242	2.91575	0.209482	0.246293	0.356038	-2.48267	0.0645603	YES	0.042351	NO	0.0597974	Expressed
JCM_5958_gene_v001_00054	Native	3.29211	1.14885	4.43522	0.556952	0.776107	0.355614	-1.85416	0.49192	NO	0.0647837	NO	0.0915516
JCM_5958_gene_v001_00055	Native	5.2145	0.865008	5.88839	0.730226	0.458435	0.109114	-2.61956	1.67924	YES	0.0447556	NO	0.0627462	Expressed
JCM_5958_gene_v001_00056	HGT Pezizomycotina	0.371891	0.233168	4.04715	0.115758	0.004485	0.045929							Expressed	PTHR38792	BNR/ASP-BOX REPEAT DOMAIN PROTEIN (AFU_ORTHOLOGUE AFUA_7G06430)-RELATED
JCM_5958_gene_v001_00057	Native	0.331131	0.064351	4.14986	0.078984	0.114393	0.131831	-3.25063	1.6054	NO	0.0939949	NO	0.125125	Expressed	PTHR47782:SF1	PYRIMIDINE PATHWAY REGULATORY PROTEIN 1
JCM_5958_gene_v001_00058	Native	1.6011	0.403575	3.85788	1.02516	1.55214	0.376927	-0.495774	0.899281	NO	0.670825	NO	0.773937	Expressed	PTHR34142:SF1	CELLULASE DOMAIN-CONTAINING PROTEIN
JCM_5958_gene_v001_00059	Native	22.6595	42.0097	16.3581	50.2515	28.9612	33.6545	0.963377	5.83164	NO	0.099864	NO	0.152656
JCM_5958_gene_v001_00060	Native	29.7425	51.4753	26.0603	58.8032	34.2363	39.6073	0.79336	5.21656	NO	0.0969829	NO	0.159329
JCM_5958_gene_v001_00061	Native	69.0248	63.4988	76.6011	51.9345	58.7397	71.7962	0.291427	6.85449	NO	0.126996	NO	0.395248		PTHR31646	ALPHA-1,2-MANNOSYLTRANSFERASE MNN2
JCM_5958_gene_v001_00062	Native	106.345	105.455	39.8257	58.9017	61.8836	32.5664	-0.236696	6.23111	NO	0.677002	NO	0.801767		PTHR45856	ALPHA/BETA-HYDROLASES SUPERFAMILY PROTEIN
JCM_5958_gene_v001_00063	HGT Bacteria	30.6418	34.7736	23.8594	13.6342	16.4735	30.2321	-0.0833702	5.62146	NO	0.849782	NO	0.929976		PTHR42901	ALCOHOL DEHYDROGENASE	K11150	RDH8; retinol dehydrogenase 8 [EC:1.1.1.-]	Metabolism of cofactors and vitamins	Replacement
JCM_5958_gene_v001_00064	HGT Pezizomycotina	15.9328	14.5643	19.8072	10.1284	10.1126	11.7983	-0.157824	4.29185	NO	0.476203	NO	0.750628		PTHR41677	YALI0B19030P
JCM_5958_gene_v001_00065	Native	32.6479	29.4855	28.468	18.9071	22.0828	41.3061	0.348593	5.28513	NO	0.351398	NO	0.519777		PTHR11240:SF22	RIBONUCLEASE X25	K01166	RNASET2; ribonuclease T2 [EC:4.6.1.19]	Protein families: genetic information processing
JCM_5958_gene_v001_00066	HGT Pezizomycotina	137.996	124.085	124.169	61.3904	65.1037	89.7875	-0.347679	7.72692	NO	0.123759	NO	0.312416		PTHR47424	REGULATORY PROTEIN GAL4
JCM_5958_gene_v001_00067	HGT Bacteria	42.3179	43.6671	37.3711	38.4221	39.2071	44.1015	0.467064	5.37072	YES	0.0234163	NO	0.087013		PTHR35797	PROTEASE-RELATED	K07052	K07052; CAAX protease family protein	Protein families: metabolism	Replacement
JCM_5958_gene_v001_00068	Native	1479.37	1629.57	1929.21	1336.61	1179.93	1347.94	0.108843	10.0313	NO	0.647533	NO	0.852165		PTHR24404:SF89	ZINC FINGER PROTEIN GFI-1
JCM_5958_gene_v001_00069	Native	124.27	183.437	118.003	110.749	88.2566	103.628	-0.00707446	5.33334	NO	0.98145	NO	0.991448
JCM_5958_gene_v001_00070	Native	330.432	269.474	103.669	54.3862	58.9435	6.58072	-2.07342	6.9132	NO	0.0771764	NO	0.106598		PTHR48075:SF5	3-HYDROXYACYL-COA DEHYDROGENASE FAMILY PROTEIN	K00074	paaH, hbd, fadB, mmgB; 3-hydroxybutyryl-CoA dehydrogenase [EC:1.1.1.157]	Carbohydrate metabolism; Amino acid metabolism; Xenobiotics biodegradation and metabolism
JCM_5958_gene_v001_00071	Native	296.29	269.232	94.8386	38.8416	58.3605	12.3169	-2.12435	7.15679	YES	0.0362459	NO	0.0517101		PTHR48083:SF35	ACYL-COA DEHYDROGENASE FAMILY MEMBER 10
JCM_5958_gene_v001_00072	Native	81.5264	73.2264	41.1669	16.8628	18.3198	6.60985	-1.74578	5.71895	YES	0.0174332	YES	0.0262071		PTHR48083:SF13	ACYL-COA DEHYDROGENASE FAMILY MEMBER 11	K00249	ACADM, acd; acyl-CoA dehydrogenase [EC:1.3.8.7]	Lipid metabolism; Amino acid metabolism
JCM_5958_gene_v001_00073	Native	120.384	115.211	112.547	44.1428	52.9475	73.9203	-0.539286	7.39622	YES	0.0496202	NO	0.120666		PTHR48075:SF3	3-HYDROXYACYL-COA DEHYDROGENASE
JCM_5958_gene_v001_00074	HGT Bacteria	162.119	172.745	99.91	13.8169	15.9669	21.4127	-2.60524	6.21691	YES	0.0010274	YES	0.00152696		PTHR48075	3-HYDROXYACYL-COA DEHYDROGENASE FAMILY PROTEIN	K00022	HADH; 3-hydroxyacyl-CoA dehydrogenase [EC:1.1.1.35]	Carbohydrate metabolism; Lipid metabolism; Amino acid metabolism; Metabolism of terpenoids and polyketides; Xenobiotics biodegradation and metabolism	New function
JCM_5958_gene_v001_00075	Native	157.287	138.247	71.9987	38.1967	46.5375	32.8547	-1.16501	6.14522	YES	0.016109	YES	0.0274515		PTHR42886:SF78	ALPHA_BETA-HYDROLASES SUPERFAMILY PROTEIN
JCM_5958_gene_v001_00076	Native	157.897	157.35	180.212	33.5359	42.9999	83.9972	-1.13803	6.90143	YES	0.0277717	YES	0.045987		PTHR48079:SF7	EPIMERASE, PUTATIVE (AFU_ORTHOLOGUE AFUA_5G07170)-RELATED
JCM_5958_gene_v001_00077	Native	3.21291	4.21123	7.75673	0.75649	0.895246	2.31314	-1.43565	2.81808	NO	0.0682076	NO	0.09937
JCM_5958_gene_v001_00078	Native	183.823	339.607	189.065	26.6572	13.2503	51.8761	-2.46612	7.67769	YES	0.0133638	YES	0.0195361		PTHR11699	ALDEHYDE DEHYDROGENASE-RELATED	K00128	ALDH; aldehyde dehydrogenase (NAD+) [EC:1.2.1.3]	Carbohydrate metabolism; Lipid metabolism; Amino acid metabolism; Metabolism of other amino acids; Metabolism of cofactors and vitamins; Metabolism of terpenoids and polyketides; Xenobiotics biodegradation and metabolism
JCM_5958_gene_v001_00079	Native	159.225	187.78	346.217	39.1235	39.56	45.4202	-1.98864	6.67847	YES	0.00234818	YES	0.00351324
JCM_5958_gene_v001_00080	Native	179.211	195.157	206.117	76.7438	83.7767	110.678	-0.610851	8.08565	YES	0.0201449	NO	0.0569946		PTHR23502:SF3	MULTIDRUG EFFLUX PUMP OF PLASMA MEMBRANE (EUROFUNG)
JCM_5958_gene_v001_00081	Native	9.56267	11.0572	9.13678	4.9849	6.16724	4.41025	-0.454689	3.97711	NO	0.0871889	NO	0.200171		PTHR31644	TRANSCRIPTIONAL ACTIVATOR ARO80-RELATED
JCM_5958_gene_v001_00082	HGT Pezizomycotina	9.6342	18.9078	21.6855	1.59414	1.49726	4.81039	-2.18002	3.37373	YES	0.0163287	YES	0.024267		PTHR41677	YALI0B19030P
JCM_5958_gene_v001_00083	Native	11.1695	8.51115	6.81063	4.83353	5.81242	1.9307	-0.586778	2.60032	NO	0.335318	NO	0.45528		PTHR13966:SF5	ENDONUCLEASE G, MITOCHONDRIAL	K01173	ENDOG; endonuclease G, mitochondrial	Cellular Processes; Protein families: genetic information processing
JCM_5958_gene_v001_00084	HGT Bacteria	280.369	312.993	226.604	188.385	197.855	174.591	-0.0656486	7.66209	NO	0.746432	NO	0.925148		PTHR24321:SF11	BLR0893 PROTEIN
JCM_5958_gene_v001_00085	HGT Bacteria	21.5085	19.562	18.4514	15.3359	16.8113	14.0035	0.117923	4.30614	NO	0.531157	NO	0.83551		PTHR21708:SF42	2-DEHYDROPANTOATE 2-REDUCTASE	K00077	panE, apbA; 2-dehydropantoate 2-reductase [EC:1.1.1.169]	Metabolism of cofactors and vitamins	Reinforcement
JCM_5958_gene_v001_00086	HGT Bacteria	253.833	253.519	237.481	127.97	126.459	173.594	-0.310568	7.1607	NO	0.139759	NO	0.370488		PTHR43673	NAD(P)H NITROREDUCTASE YDGI-RELATED
JCM_5958_gene_v001_00087	HGT Bacteria	69.0556	60.0172	49.7351	23.3387	29.3692	20.5244	-0.806289	6.0006	YES	0.00706523	YES	0.0171767		PTHR42951:SF23	BLL0271 PROTEIN
JCM_5958_gene_v001_00088	Native	20.6296	23.258	15.2936	24.6056	25.779	20.7386	0.742186	2.5019	NO	0.119382	NO	0.192548		PTHR43735:SF25	NAD(P)H DEHYDROGENASE 3
JCM_5958_gene_v001_00089	Native	0.633666	0.602112	2.08446	2.49963	2.61255	1.57547	1.48513	-0.201548	NO	0.145067	NO	0.196541	Expressed	PTHR30561:SF0	GUANIDINIUM EXPORTER
JCM_5958_gene_v001_00090	HGT Bacteria	0.836089	0.636076	4.67434	0.530065	0.8404	1.42927	-0.633208	2.54866	NO	0.547091	NO	0.656903	Expressed	PTHR18866	CARBOXYLASE:PYRUVATE/ACETYL-COA/PROPIONYL-COA CARBOXYLASE	K14541	DUR1; urea carboxylase / allophanate hydrolase [EC:6.3.4.6 3.5.1.54]	Amino acid metabolism; Xenobiotics biodegradation and metabolism	Reinforcement
JCM_5958_gene_v001_00091	HGT Bacteria	8.94586	6.78741	8.5135	8.48916	8.91075	8.78762	0.600042	3.83443	YES	0.028402	NO	0.0752031		PTHR31527	RE64534P	K09967	K09967; uncharacterized protein		New function
JCM_5958_gene_v001_00092	Native	14.9538	13.7529	41.0445	6.83963	6.71493	16.3093	-0.723193	4.82201	NO	0.320384	NO	0.427524		PTHR45649:SF9	AMINO-ACID PERMEASE 2
JCM_5958_gene_v001_00093	Native	153.873	131.068	117.676	85.6877	93.2621	120.473	0.0604858	7.11285	NO	0.790365	NO	0.931493		PTHR45348	HYPOTHETICAL OXIDOREDUCTASE (EUROFUNG)
JCM_5958_gene_v001_00094	Native	65.4937	67.105	63.8984	68.7942	66.9664	77.8705	0.608636	7.40299	YES	0.00553791	YES	0.0195379		PTHR47791:SF3	MEIOTICALLY UP-REGULATED GENE 191 PROTEIN
JCM_5958_gene_v001_00095	Native	229.544	286.019	301.408	190.455	156.043	392.512	0.348771	7.42345	NO	0.453678	NO	0.604544		PTHR43138	ACETYLTRANSFERASE, GNAT FAMILY
JCM_5958_gene_v001_00096	HGT Pezizomycotina	26.6171	25.5272	46.0521	5.81022	5.48192	17.285	-1.28414	4.62118	NO	0.0763569	NO	0.111904		PTHR30480:SF14	HYDROLASE, PUTATIVE (AFU_ORTHOLOGUE AFUA_4G13770)-RELATED
JCM_5958_gene_v001_00097	HGT Pezizomycotina	158.872	165.338	274.143	40.6792	46.4639	125.443	-0.999669	6.48604	NO	0.13257	NO	0.192521		PTHR34135:SF2	LYSOZYME
JCM_5958_gene_v001_00098	HGT Pezizomycotina	3.81909	2.96042	4.89825	1.27667	1.96386	1.30743	-0.873838	2.82137	NO	0.0625163	NO	0.106025	Expressed
JCM_5958_gene_v001_00099	Native	2.97389	2.12407	7.80713	1.11963	1.52128	1.94218	-0.982093	1.84086	NO	0.206733	NO	0.285116		PTHR47965:SF109	ASPARTIC PROTEINASE 3-RELATED	K06005	SAP; candidapepsin [EC:3.4.23.24]	Protein families: metabolism
JCM_5958_gene_v001_00100	Native	19.9404	20.1132	16.3419	1.85277	2.00848	2.56423	-2.64068	3.57562	YES	0.0010274	YES	0.00145463		PTHR12608	TRANSMEMBRANE PROTEIN HTP-1 RELATED	K23541	TMEM165, GDT1; Ca2+/H+ antiporter, TMEM165/GDT1 family	Protein families: genetic information processing; Protein families: signaling and cellular processes
JCM_5958_gene_v001_00101	Native	23.9929	28.0492	57.7276	1.8401	2.14446	7.42391	-2.77692	5.00685	YES	0.0146772	YES	0.021254		PTHR23502:SF59	MULTIDRUG TRANSPORTER, PUTATIVE (AFU_ORTHOLOGUE AFUA_1G10370)-RELATED
JCM_5958_gene_v001_00102	Native	71.564	75.1787	92.1727	26.5333	25.7026	49.7362	-0.735763	7.31088	NO	0.0643194	NO	0.118531		PTHR23502:SF31	POLYAMINE TRANSPORTER 1	K08157	TPO1; MFS transporter, DHA1 family, multidrug resistance protein	Protein families: signaling and cellular processes
JCM_5958_gene_v001_00103	Native	0.184478	0.129171	2.65681	0.011352	0.027479	0.032917								PTHR30618	NCS1 FAMILY PURINE/PYRIMIDINE TRANSPORTER	K03457	TC.NCS1; nucleobase:cation symporter-1, NCS1 family	Unclassified: signaling and cellular processes
JCM_5958_gene_v001_00104	Native	4.17063	2.75721	6.01732	0.488996	0.550057	1.07392	-2.08213	1.43749	YES	0.019594	YES	0.0285102		PTHR10907:SF47	REGUCALCIN
JCM_5958_gene_v001_00105	Native	9.00755	7.68138	9.45967	2.86606	3.47996	4.75533	-0.746424	3.89532	YES	0.0320533	NO	0.0672164		PTHR40626	MIP31509P
JCM_5958_gene_v001_00106	Native	1.31363	1.02684	3.01521	0.282166	0.381763	0.342339	-1.90993	0.258408	NO	0.0502072	NO	0.0719604		PTHR23024:SF557	AB HYDROLASE SUPERFAMILY PROTEIN C1039.03
JCM_5958_gene_v001_00107	HGT Pezizomycotina	0.077652	0.005988	4.49578	0.042653	0.162383	0								PTHR23294:SF59	UNC93-LIKE PROTEIN C922.05C
JCM_5958_gene_v001_00108	HGT Pezizomycotina	9.32535	5.48704	11.6234	2.11758	2.79591	11.6768	-0.173427	3.76248	NO	0.852515	NO	0.92054
JCM_5958_gene_v001_00109	HGT Pezizomycotina	24.097	22.4277	20.002	13.7458	14.3045	15.2771	-0.131263	5.24435	NO	0.420639	NO	0.820889		PTHR47424	REGULATORY PROTEIN GAL4
JCM_5958_gene_v001_00110	Native	1772.54	1479.52	1520.49	895.782	926.539	1089.46	-0.223345	11.4661	NO	0.366063	NO	0.610644		PTHR23501:SF92	GLUTATHIONE EXCHANGER 1-RELATED	K08197	ARN; MFS transporter, SIT family, siderophore-iron:H+ symporter	Protein families: signaling and cellular processes
JCM_5958_gene_v001_00111	Native	142.671	136.625	147.304	73.6165	94.2534	93.5934	-0.222601	8.34973	NO	0.168961	NO	0.577249		PTHR22893:SF140	OXIDORED_FMN DOMAIN-CONTAINING PROTEIN
JCM_5958_gene_v001_00112	Native	0.165535	0.039095	4.79951	4.83926	7.49491	3.30254	2.13973	3.82539	NO	0.250846	NO	0.32185		PTHR35523	CELL WALL PROTEIN SED1
JCM_5958_gene_v001_00113	HGT Pezizomycotina	7.69983	8.25815	15.4203	1.90556	1.89864	4.57364	-1.40759	3.45422	YES	0.0387995	NO	0.0595367		PTHR22953:SF156	PURPLE ACID PHOSPHATASE	K22390	ACP7; acid phosphatase type 7	Unclassified: metabolism	Replacement
JCM_5958_gene_v001_00114	Native	2.14064	2.07413	4.45203	0.167933	0.277426	0.245034	-3.09132	1.34633	YES	0.00485062	YES	0.00683357		PTHR42718:SF14	AMINOTRIAZOLE RESISTANCE PROTEIN	K08165	ATR1; MFS transporter, DHA2 family, multidrug resistance protein	Protein families: signaling and cellular processes
JCM_5958_gene_v001_00115	Native	83.5257	79.1603	62.05	66.876	75.625	52.7419	0.279003	6.85111	NO	0.208556	NO	0.460687		PTHR23507:SF1	GH08173P
JCM_5958_gene_v001_00116	HGT Bacteria	58.3082	48.986	45.7508	24.8099	33.0492	47.4939	-0.054227	5.82866	NO	0.866181	NO	0.943463		PTHR28004:SF8	D-SERINE DEAMINASE	K01753	dsdA; D-serine dehydratase [EC:4.3.1.18]	Amino acid metabolism; Metabolism of other amino acids	New function
JCM_5958_gene_v001_00117	Native	31.6349	26.9657	23.6892	4.62996	5.9167	5.04515	-1.91432	4.99106	YES	0.000892553	YES	0.00113831		PTHR31268:SF29	GALACTINOL--SUCROSE GALACTOSYLTRANSFERASE 1-RELATED
JCM_5958_gene_v001_00118	HGT Bacteria	136.066	150.42	112.208	114.721	105.959	163.512	0.433771	6.66831	NO	0.126531	NO	0.261623		PTHR43198	BIFUNCTIONAL TH2 PROTEIN	K03707	tenA; thiaminase (transcriptional activator TenA) [EC:3.5.99.2]	Metabolism of cofactors and vitamins; Protein families: genetic information processing	Replacement
JCM_5958_gene_v001_00119	Native	48.0856	41.6682	45.345	27.9877	30.1235	32.766	-0.0832362	5.70154	NO	0.555401	NO	0.924827		PTHR23514:SF13	INNER MEMBRANE PROTEIN YBJJ-RELATED
JCM_5958_gene_v001_00120	Native	28.9833	41.6014	39.8431	13.0578	15.4483	18.5468	-0.748328	4.89397	YES	0.0199308	YES	0.0454645		PTHR11530:SF16	D-AMINO ACID OXIDASE (AFU_ORTHOLOGUE AFUA_5G11290)	K00273	DAO, aao; D-amino-acid oxidase [EC:1.4.3.3]	Amino acid metabolism; Metabolism of other amino acids; Biosynthesis of other secondary metabolites; Cellular Processes
JCM_5958_gene_v001_00121	Native	2.14024	2.17977	6.50279	1.84489	1.43623	0.34472	-1.06081	1.02659	NO	0.293744	NO	0.381792	Expressed
JCM_5958_gene_v001_00122	Native	17749.6	20410.3	10613.5	29234.7	29366.4	25380.1	1.26432	12.4533	YES	0.0121752	YES	0.0207828
JCM_5958_gene_v001_00123	Native	49.2451	45.0873	31.1663	31.5474	37.4851	27.1761	0.0972328	6.06039	NO	0.705426	NO	0.8737		PTHR31306:SF12	ALPHA-1,2-GALACTOSYLTRANSFERASE
JCM_5958_gene_v001_00124	Native	28.2735	25.5913	25.1107	16.1374	19.581	20.7698	0.00119367	6.66257	NO	0.993663	NO	0.998631		PTHR24223:SF456	BILE PIGMENT TRANSPORTER 1-RELATED	K05665	ABCC1; ATP-binding cassette, subfamily C (CFTR/MRP), member 1 [EC:7.6.2.3]	Environmental Information Processing; Protein families: signaling and cellular processes
JCM_5958_gene_v001_00125	Native	37.9568	34.6709	38.8774	20.8493	25.545	21.663	-0.227804	6.43862	NO	0.0805103	NO	0.575921		PTHR12341:SF81	5'-3' EXORIBONUCLEASE 2	K12619	XRN2, RAT1; 5'-3' exoribonuclease 2 [EC:3.1.13.-]	Genetic Information Processing; Protein families: genetic information processing
JCM_5958_gene_v001_00126	Native	67.6582	60.989	44.4619	75.8009	82.9638	67.6462	0.870349	6.12519	YES	0.00623814	YES	0.0141438		PTHR11183:SF189	GLYCOSYL TRANSFERASE FAMILY PROTEIN (AFU_ORTHOLOGUE AFUA_8G01730)-RELATED
JCM_5958_gene_v001_00127	Native	27.0341	24.9801	24.6659	17.5287	21.8023	13.921	-0.0439812	4.88922	NO	0.845928	NO	0.951523		PTHR13454	PROTEIN MCM10 HOMOLOG
JCM_5958_gene_v001_00128	Native	165.833	175.296	165.513	250.188	233.124	210.997	0.941797	6.71065	YES	0.00139275	YES	0.00254731		PTHR10553:SF5	U6 SNRNA-ASSOCIATED SM-LIKE PROTEIN LSM7	K12626	LSM7; U6 snRNA-associated Sm-like protein LSm7	Genetic Information Processing; Protein families: genetic information processing
JCM_5958_gene_v001_00129	Native	99.8364	102.394	80.6899	106.888	107.886	73.6525	0.511639	6.22403	NO	0.0515345	NO	0.128737		PTHR18916:SF6	DYNACTIN SUBUNIT 1	K17262	TBCB, CKAP1, ALF1; tubulin-specific chaperone B	Protein families: signaling and cellular processes
JCM_5958_gene_v001_00130	Native	2205.25	1990.86	2444.12	1612.91	1768.36	3101.6	0.457111	11.4381	NO	0.229065	NO	0.373236		PTHR11863:SF222	DELTA(7)-STEROL 5(6)-DESATURASE ERG31	K00227	SC5DL, ERG3; Delta7-sterol 5-desaturase [EC:1.14.19.20]	Lipid metabolism
JCM_5958_gene_v001_00131	Native	310.396	280.402	314.603	193.353	236.617	251.188	0.0751663	7.98129	NO	0.63381	NO	0.925148		PTHR12847:SF12	CCR4-ASSOCIATED FACTOR 16	K12608	CAF16; CCR4-NOT complex subunit CAF16	Genetic Information Processing; Protein families: genetic information processing
JCM_5958_gene_v001_00132	Native	201.077	204.129	192.496	248.794	238.672	214.499	0.719258	7.0156	YES	0.00258221	YES	0.00734152		PTHR13180:SF0	GEO04055P1
JCM_5958_gene_v001_00133	Native	295.14	270.533	241.529	137.887	191.355	156.563	-0.252846	8.07614	NO	0.166733	NO	0.492536		PTHR24057:SF72	PROTEIN KINASE GSK31	K03083	GSK3B; glycogen synthase kinase 3 beta [EC:2.7.11.26]	Environmental Information Processing; Cellular Processes; Protein families: metabolism; Protein families: genetic information processing
JCM_5958_gene_v001_00134	Native	96.2452	88.8953	92.2748	38.8331	56.9507	52.9433	-0.419086	5.60178	YES	0.0403559	NO	0.144016		PTHR10476:SF4	CHARGED MULTIVESICULAR BODY PROTEIN 2A	K12191	CHMP2A; charged multivesicular body protein 2A	Cellular Processes; Protein families: genetic information processing; Protein families: signaling and cellular processes
JCM_5958_gene_v001_00135	Native	417.386	456.378	480.617	375.446	358.512	460.953	0.308582	8.19511	NO	0.123975	NO	0.361225		PTHR11055:SF1	PAPS SYNTHETASE, ISOFORM D	K00860	cysC; adenylylsulfate kinase [EC:2.7.1.25]	Energy metabolism; Nucleotide metabolism
JCM_5958_gene_v001_00136	Native	116.128	111.312	102.56	118.601	124.569	93.3062	0.512938	6.93705	YES	0.017451	NO	0.0612123
JCM_5958_gene_v001_00137	Native	17.5513	20.9331	20.8079	15.7294	18.3518	16.1103	0.241952	4.7178	NO	0.177762	NO	0.521665		PTHR11005:SF160	STEROL ESTERASE 1-RELATED
JCM_5958_gene_v001_00138	Native	772.298	875.087	689.111	2301.52	1957.46	1457.65	1.77754	9.40509	YES	0.00147845	YES	0.00223372		PTHR11127:SF2	60S RIBOSOMAL PROTEIN L14	K02875	RP-L14e, RPL14; large subunit ribosomal protein L14e	Genetic Information Processing; Protein families: genetic information processing
JCM_5958_gene_v001_00139	HGT Bacteria	70.1535	60.1278	47.6866	58.232	69.7652	52.5915	0.50345	6.25572	YES	0.039028	NO	0.108928		PTHR43283:SF14	BLL8153 PROTEIN
JCM_5958_gene_v001_00140	Native	202.849	180.795	155.834	77.0314	126.038	100.584	-0.352702	7.03834	NO	0.13242	NO	0.314971
JCM_5958_gene_v001_00141	Native	29.3365	26.45	35.4266	17.2971	18.6634	15.288	-0.342368	4.55471	NO	0.10193	NO	0.297062		PTHR16201:SF37	PQ LOOP REPEAT PROTEIN (AFU_ORTHOLOGUE AFUA_5G08410)
JCM_5958_gene_v001_00142	Native	124.554	128.746	130.29	97.8576	103.931	103.37	0.156097	7.25672	NO	0.206033	NO	0.813463		PTHR11695:SF294	RETICULON-4-INTERACTING PROTEIN 1, MITOCHONDRIAL
JCM_5958_gene_v001_00143	Native	327.987	372.781	378.646	355.672	371.044	445.509	0.605347	6.53978	YES	0.00882388	YES	0.028355		PTHR46230:SF3	BOLA-LIKE PROTEIN 1	K22066	BOLA1; BolA-like protein 1	Protein families: genetic information processing
JCM_5958_gene_v001_00144	Native	100.08	89.3658	89.9771	64.5165	72.0292	61.7282	-0.00948926	7.12127	NO	0.943116	NO	0.991448		PTHR13115:SF8	RNA POLYMERASE-ASSOCIATED PROTEIN RTF1 HOMOLOG	K15178	RTF1; RNA polymerase-associated protein RTF1	Protein families: genetic information processing
JCM_5958_gene_v001_00145	Native	317.108	277.537	173.124	45.9611	66.8	18.7095	-2.07438	7.89719	YES	0.0130827	YES	0.0195361		PTHR48083:SF20	LONG-CHAIN SPECIFIC ACYL-COA DEHYDROGENASE, MITOCHONDRIAL
JCM_5958_gene_v001_00146	Native	110.622	119.3	120.121	84.6035	84.936	77.4228	-0.0164884	5.93121	NO	0.907011	NO	0.987456		PTHR24171:SF9	L-ASPARAGINASE	K06867	K06867; uncharacterized protein
JCM_5958_gene_v001_00147	Native	221.291	200.446	269.598	95.7049	106.269	126.028	-0.585885	7.92926	YES	0.0175331	NO	0.05258		PTHR47803	TRNA-SPECIFIC ADENOSINE DEAMINASE 1
JCM_5958_gene_v001_00148	Native	51.3986	48.7436	59.6265	11.4828	14.3853	19.6418	-1.32514	5.28017	YES	0.00253341	YES	0.00426101
JCM_5958_gene_v001_00149	Native	72.1575	74.0695	72.697	44.7638	56.3965	48.8353	-0.0637703	7.34344	NO	0.630656	NO	0.94957		PTHR23342:SF0	N-ACETYLGLUTAMATE SYNTHASE, MITOCHONDRIAL	K12659	ARG56; N-acetyl-gamma-glutamyl-phosphate reductase / acetylglutamate kinase [EC:1.2.1.38 2.7.2.8]	Amino acid metabolism
JCM_5958_gene_v001_00150	Native	92.5638	87.9974	81.1114	49.4138	69.8972	55.8515	-0.10022	6.68588	NO	0.537975	NO	0.880055
JCM_5958_gene_v001_00151	Native	51.5718	49.0738	55.8947	32.6334	39.989	40.1624	0.011874	6.50999	NO	0.931997	NO	0.990487
JCM_5958_gene_v001_00152	Native	21.643	21.8316	28.1714	22.7008	23.948	23.3976	0.456003	5.2452	YES	0.0275069	NO	0.0994015		PTHR24089:SF57	FI05451P	K14684	SLC25A23S; solute carrier family 25 (mitochondrial phosphate transporter), member 23/24/25/41	Protein families: signaling and cellular processes
JCM_5958_gene_v001_00153	Native	449.441	449.85	390.429	598.718	525.277	459.288	0.784355	8.00469	YES	0.00556153	YES	0.0142009		PTHR12644	ARP2/3 COMPLEX 16 KD SUBUNIT P16-ARC	K05754	ARPC5; actin related protein 2/3 complex, subunit 5	Cellular Processes; Protein families: genetic information processing; Protein families: signaling and cellular processes
JCM_5958_gene_v001_00154	Native	72.7802	67.6126	64.7345	29.68	49.9561	41.5915	-0.282276	6.01727	NO	0.192894	NO	0.448456		PTHR23138	RAN BINDING PROTEIN
JCM_5958_gene_v001_00155	Native	80.8609	77.3163	95.9287	75.3827	64.0279	56.4952	0.118028	5.75502	NO	0.552616	NO	0.833366		PTHR12843:SF5	EEF1A LYSINE METHYLTRANSFERASE 2	K22856	EEF1AKMT2, EFM4, METTL10; EEF1A lysine methyltransferase 2 [EC:2.1.1.-]	Protein families: genetic information processing
JCM_5958_gene_v001_00156	Native	72.468	72.6324	112.136	36.703	43.0078	44.0881	-0.566404	6.50131	YES	0.0357979	NO	0.0922238		PTHR11360:SF177	MONOCARBOXYLATE TRANSPORTER (EUROFUNG)
JCM_5958_gene_v001_00157	Native	3221.95	2371.98	4721.21	1053.39	1101.76	1657.47	-0.939116	12.003	YES	0.0443212	NO	0.0769125		PTHR11510:SF5	INOSITOL-3-PHOSPHATE SYNTHASE 1	K01858	INO1, ISYNA1; myo-inositol-1-phosphate synthase [EC:5.5.1.4]	Carbohydrate metabolism; Biosynthesis of other secondary metabolites
JCM_5958_gene_v001_00158	Native	39.7384	38.3971	53.6606	37.6998	39.2489	32.0456	0.215834	5.11487	NO	0.299892	NO	0.603515		PTHR13952:SF5	U1 SMALL NUCLEAR RIBONUCLEOPROTEIN 70 KDA
JCM_5958_gene_v001_00159	Native	56.7461	54.1136	45.5285	35.8329	34.9234	33.3338	-0.100295	5.28242	NO	0.564006	NO	0.874875		PTHR13774:SF32	ANTISENSE-ENHANCING SEQUENCE 1
JCM_5958_gene_v001_00160	Native	95.0212	83.7385	92.3297	44.9132	54.0951	60.4314	-0.279639	6.53048	NO	0.0928525	NO	0.402073		PTHR15032:SF4	N-ACYL-PHOSPHATIDYLETHANOLAMINE-HYDROLYZING PHOSPHOLIPASE D	K13985	NAPEPLD; N-acyl-phosphatidylethanolamine-hydrolysing phospholipase D [EC:3.1.4.54]
JCM_5958_gene_v001_00161	HGT Bacteria	144.812	133.556	150.113	55.367	65.8047	91.6481	-0.52183	6.89212	NO	0.0514783	NO	0.126735		PTHR43674:SF14	ALIPHATIC AMIDASE	K01455	E3.5.1.49; formamidase [EC:3.5.1.49]	Carbohydrate metabolism; Energy metabolism; Metabolism of other amino acids	Replacement
JCM_5958_gene_v001_00162	Native	149.406	150.945	128.792	128.128	154.597	120.576	0.39127	8.0341	YES	0.0416926	NO	0.16779		PTHR11748:SF116	D-LACTATE DEHYDROGENASE (CYTOCHROME) (AFU_ORTHOLOGUE AFUA_7G02560)	K00102	LDHD, dld; D-lactate dehydrogenase (cytochrome) [EC:1.1.2.4]	Carbohydrate metabolism
JCM_5958_gene_v001_00163	Native	27.5114	27.6682	41.8401	23.1824	24.7457	18.0919	-0.0662482	5.58572	NO	0.803761	NO	0.925148		PTHR20772:SF2	PROTEIN FMP42
JCM_5958_gene_v001_00164	Native	564.073	641.904	992.908	623.52	620.63	861.727	0.430052	8.73439	NO	0.192894	NO	0.33868		PTHR10707:SF10	CYTOCHROME C OXIDASE SUBUNIT 4	K02263	COX4; cytochrome c oxidase subunit 4	Energy metabolism
JCM_5958_gene_v001_00165	Native	65.461	60.6353	72.6106	31.8022	43.2671	37.9984	-0.330633	7.17943	NO	0.0537003	NO	0.261834		PTHR24346:SF51	PAS DOMAIN-CONTAINING SERINE_THREONINE-PROTEIN KINASE
JCM_5958_gene_v001_00166	Native	61.3828	63.6331	67.3285	92.5829	122.37	37.5438	0.868307	7.13287	NO	0.100092	NO	0.158532		PTHR43791:SF33	VITAMIN H TRANSPORTER 1
JCM_5958_gene_v001_00167	Native	22.3359	22.2527	22.0374	16.7898	20.558	17.3745	0.198431	5.04917	NO	0.184388	NO	0.655945		PTHR11785:SF382	LOW-AFFINITY METHIONINE PERMEASE
JCM_5958_gene_v001_00168	Native	51.3072	46.1361	42.6217	27.9715	30.8067	23.747	-0.278327	6.80399	NO	0.104851	NO	0.411224		PTHR42908:SF3	ELONGATION FACTOR-LIKE GTPASE 1	K14536	RIA1; ribosome assembly protein 1 [EC:3.6.5.-]	Genetic Information Processing; Protein families: genetic information processing
JCM_5958_gene_v001_00169	Native	172.842	172.166	295.853	155.56	150.854	138.838	-0.0324985	7.58469	NO	0.911665	NO	0.966854		PTHR35329:SF2	CHITIN SYNTHASE EXPORT CHAPERONE
JCM_5958_gene_v001_00170	Native	316.688	313.482	752.695	206.003	194.842	201.988	-0.700786	7.81629	NO	0.12945	NO	0.209197
JCM_5958_gene_v001_00171	Native	74.1391	71.3221	82.0584	44.0586	61.1942	51.9314	-0.0519074	6.4039	NO	0.736757	NO	0.953559		PTHR11082:SF5	TRNA-DIHYDROURIDINE(16_17) SYNTHASE [NAD(P)(+)]-LIKE	K05542	DUS1; tRNA-dihydrouridine synthase 1 [EC:1.3.1.88]	Protein families: genetic information processing
JCM_5958_gene_v001_00172	Native	41.5493	45.4743	50.8198	60.9601	60.9379	62.3034	0.904153	4.53074	YES	0.00258848	YES	0.00584374
JCM_5958_gene_v001_00173	Native	69.5452	69.9289	68.159	65.07	64.0286	49.3156	0.268151	6.11674	NO	0.130633	NO	0.446382		PTHR12292:SF2	RWD DOMAIN-CONTAINING PROTEIN 1
JCM_5958_gene_v001_00174	Native	86.594	86.3725	85.4492	93.1073	97.258	87.503	0.590919	6.53204	YES	0.0024718	YES	0.00908775		PTHR12558:SF50	ASSEMBLY CHAPERONE OF RPL4-RELATED
JCM_5958_gene_v001_00175	Native	90.0731	87.5121	106.207	39.7109	60.6942	61.808	-0.325862	6.22056	NO	0.146417	NO	0.354855		PTHR23058:SF0	PEROXISOMAL MEMBRANE PROTEIN PEX14	K13343	PEX14; peroxin-14	Cellular Processes; Protein families: genetic information processing
JCM_5958_gene_v001_00176	Native	57.4378	51.1119	53.0091	30.1728	32.6602	27.1329	-0.358081	5.36707	YES	0.034374	NO	0.188313		PTHR46181:SF3	MITOCHONDRIAL GLYCINE TRANSPORTER	K15118	SLC25A38; solute carrier family 25, member 38	Protein families: signaling and cellular processes
JCM_5958_gene_v001_00177	Native	53.8298	47.105	46.7244	28.0269	30.1641	29.8892	-0.258052	5.28228	NO	0.092672	NO	0.461386		PTHR11774	GERANYLGERANYL TRANSFERASE TYPE BETA SUBUNIT	K05956	RABGGTB; geranylgeranyl transferase type-2 subunit beta [EC:2.5.1.60]	Protein families: metabolism; Protein families: genetic information processing
JCM_5958_gene_v001_00178	Native	31.8709	30.4204	27.7565	16.1045	18.3292	12.4492	-0.45836	5.67187	YES	0.040447	NO	0.12489		PTHR35859	NONSELECTIVE CATION CHANNEL PROTEIN
JCM_5958_gene_v001_00179	Native	22.0925	20.1788	30.6792	11.3389	12.6629	15.8832	-0.38048	6.57384	NO	0.133017	NO	0.295482		PTHR47839	DOMAIN PROTEIN, PUTATIVE (AFU_ORTHOLOGUE AFUA_6G04830)-RELATED
JCM_5958_gene_v001_00180	Native	41.5794	36.5573	50.4654	33.3426	37.7172	33.1435	0.184386	6.72967	NO	0.253182	NO	0.687988		PTHR24148:SF77	IPT_TIG DOMAIN-CONTAINING PROTEIN
JCM_5958_gene_v001_00181	Native	49.6614	48.6642	49.1447	44.2264	47.3382	34.806	0.262602	4.7414	NO	0.171829	NO	0.47138		PTHR37852	YALI0B21208P
JCM_5958_gene_v001_00182	Native	81.1301	77.512	74.9283	66.162	78.015	55.1621	0.253919	6.52585	NO	0.134336	NO	0.481523		PTHR10853	PELOTA	K06965	PELO, DOM34, pelA; protein pelota	Genetic Information Processing; Protein families: genetic information processing
JCM_5958_gene_v001_00183	Native	148.331	145.888	172.58	116.153	100.036	140.996	0.106983	5.84222	NO	0.615053	NO	0.854796
JCM_5958_gene_v001_00184	HGT Pezizomycotina	123.499	133.861	123.058	144.182	138.398	106.814	0.51957	7.36929	YES	0.0225946	NO	0.0721039		PTHR11586	TRNA-AMINOACYLATION COFACTOR ARC1 FAMILY MEMBER	K15437	AIMP1, ARC1; aminoacyl tRNA synthase complex-interacting multifunctional protein 1	Protein families: genetic information processing	New function
JCM_5958_gene_v001_00185	Native	49.8888	45.1312	50.5951	31.0668	37.5706	31.948	-0.0491895	5.60789	NO	0.715969	NO	0.962585		PTHR47659:SF1	TRANSCRIPTION ACTIVATOR OF GLUCONEOGENESIS ERT1
JCM_5958_gene_v001_00186	Native	339.618	369.303	405.037	495.411	449.803	404.823	0.766598	7.72274	YES	0.00399329	YES	0.0104982		PTHR23048:SF0	FI08416P-RELATED
JCM_5958_gene_v001_00187	Native	72.7556	66.3057	78.9514	26.9315	34.8492	23.5539	-0.869975	6.22683	YES	0.00277397	YES	0.00635652		PTHR22960:SF26	MOLYBDENUM COFACTOR BIOSYNTHESIS PROTEIN 1	K20967	MOCS1; GTP 3',8-cyclase / cyclic pyranopterin monophosphate synthase [EC:4.1.99.22 4.6.1.17]	Metabolism of cofactors and vitamins
JCM_5958_gene_v001_00188	Native	89.4227	91.3853	92.077	51.1889	57.6964	58.9425	-0.216007	6.19187	NO	0.0990991	NO	0.615923		PTHR46042	DIPHTHINE METHYLTRANSFERASE	K17868	DPH7, RRT2; diphthine methyl ester acylhydrolase [EC:3.1.1.97]	Protein families: genetic information processing
JCM_5958_gene_v001_00189	Native	180.756	186.049	191.367	252.002	239.309	241.241	0.880635	6.37815	YES	0.00113141	YES	0.00215371		PTHR47677	CYTOCHROME C OXIDASE ASSEMBLY FACTOR 6	K18179	COA6; cytochrome c oxidase assembly factor 6	Protein families: genetic information processing
JCM_5958_gene_v001_00190	Native	197.599	190.544	190.804	168.966	146.586	127.39	0.104346	6.40866	NO	0.547387	NO	0.868577		PTHR43601:SF3	THIOREDOXIN, MITOCHONDRIAL
JCM_5958_gene_v001_00191	Native	115.61	124.288	121.143	88.2604	86.9986	86.0054	0.0202905	7.04774	NO	0.886654	NO	0.986224		PTHR21327:SF29	GTP CYCLOHYDROLASE-2	K01497	ribA, RIB1; GTP cyclohydrolase II [EC:3.5.4.25]	Metabolism of cofactors and vitamins; Cellular Processes
JCM_5958_gene_v001_00192	Native	36.991	34.5612	35.7773	22.9383	21.2409	16.7099	-0.328415	5.01137	NO	0.111027	NO	0.322282		PTHR46202	DNA EXCISION REPAIR PROTEIN ERCC-8	K10570	ERCC8, CKN1, CSA; DNA excision repair protein ERCC-8	Genetic Information Processing; Protein families: genetic information processing
JCM_5958_gene_v001_00193	Native	40.5739	37.9436	38.4909	16.1027	22.5161	17.2157	-0.587189	6.21844	YES	0.00681357	YES	0.0241284		PTHR23065:SF17	RHO-GTPASE-ACTIVATING PROTEIN RGD2
JCM_5958_gene_v001_00194	Native	72.5673	75.3683	82.9745	91.788	78.0402	76.3545	0.583889	4.986	YES	0.0145209	YES	0.0446191		PTHR36417	SELENOPROTEIN DOMAIN PROTEIN (AFU_ORTHOLOGUE AFUA_1G05220)
JCM_5958_gene_v001_00195	Native	89.8328	89.3036	91.2307	66.6054	70.3079	60.4426	0.0323342	5.51781	NO	0.821805	NO	0.975047
JCM_5958_gene_v001_00196	Native	72.2307	68.5665	72.2468	44.307	44.1212	42.1275	-0.218054	6.34321	NO	0.0831426	NO	0.615123		PTHR28533	PROTEIN PBN1
JCM_5958_gene_v001_00197	Native	37.5836	33.6737	39.7576	20.848	22.169	19.3561	-0.342325	4.49815	NO	0.065711	NO	0.258521		PTHR10410:SF6	COP9 SIGNALOSOME COMPLEX SUBUNIT 5
JCM_5958_gene_v001_00198	Native	78.6291	74.3274	71.0272	58.3852	59.8943	53.566	0.104405	7.68536	NO	0.440956	NO	0.896309		PTHR45755:SF4	ZINC TRANSPORTER 7
JCM_5958_gene_v001_00199	Native	189.333	199.988	179.152	122.056	138.926	104.102	-0.156761	7.8901	NO	0.351069	NO	0.757934		PTHR11093:SF6	RUVB-LIKE 1	K04499	RUVBL1, RVB1, INO80H; RuvB-like protein 1 [EC:5.6.2.4]	Genetic Information Processing; Environmental Information Processing; Protein families: genetic information processing; Protein families: signaling and cellular processes
JCM_5958_gene_v001_00200	Native	55.4114	56.2475	47.8725	54.9371	57.1454	51.8045	0.523519	5.95466	YES	0.00924548	YES	0.036103		PTHR21445	ENDONUCLEASE IV ENDODEOXYRIBONUCLEASE IV	K10771	APEX1; AP endonuclease 1 [EC:3.1.11.2]	Genetic Information Processing; Protein families: genetic information processing
JCM_5958_gene_v001_00201	Native	57.2527	52.8076	46.9808	38.7894	46.4631	39.1789	0.147199	6.13803	NO	0.315984	NO	0.800104		PTHR12001:SF69	GERANYLGERANYL PYROPHOSPHATE SYNTHASE	K05355	hexPS, COQ1; hexaprenyl-diphosphate synthase [EC:2.5.1.82 2.5.1.83]	Metabolism of terpenoids and polyketides; Protein families: metabolism
JCM_5958_gene_v001_00202	Native	44.3161	41.8007	29.7004	35.0029	33.3128	26.1947	0.192991	5.21944	NO	0.453563	NO	0.685173
JCM_5958_gene_v001_00203	Native	73.781	69.2323	49.0038	36.4221	45.7265	29.9025	-0.297997	6.16332	NO	0.252931	NO	0.464031		PTHR22852:SF0	DENTICLELESS PROTEIN HOMOLOG
JCM_5958_gene_v001_00204	Native	33.2165	30.9988	30.6062	17.333	21.9552	17.6761	-0.252906	6.60325	NO	0.0776027	NO	0.476624		PTHR45957:SF1	ANAPHASE-PROMOTING COMPLEX SUBUNIT 2
JCM_5958_gene_v001_00205	Native	0	0.750918	0.956936	0.000692	0.117748	0
JCM_5958_gene_v001_00206	Native	429.23	426.768	407.62	689.292	576.755	612.679	1.06331	8.13778	YES	0.00145311	YES	0.0025379		PTHR23048:SF50	CALMODULIN 2	K02183	CALM; calmodulin	Environmental Information Processing; Cellular Processes; Protein families: metabolism; Protein families: genetic information processing; Protein families: signaling and cellular processes
JCM_5958_gene_v001_00207	Native	7.59644	6.94621	10.0294	2.93213	4.69426	2.81161	-0.75104	2.75583	NO	0.100973	NO	0.168994
JCM_5958_gene_v001_00208	Native	6.31133	4.96801	6.35476	3.62646	3.6294	3.24871	-0.254584	3.72955	NO	0.294835	NO	0.538003		PTHR22601:SF9	OLIGOPEPTIDE TRANSPORTER 2
JCM_5958_gene_v001_00209	Native	54.0944	58.3299	55.3367	38.4301	44.8847	42.4609	0.0673132	6.05949	NO	0.599403	NO	0.947783		PTHR10067:SF6	PHOSPHATIDYLSERINE DECARBOXYLASE PROENZYME, MITOCHONDRIAL	K01613	psd, PISD; phosphatidylserine decarboxylase [EC:4.1.1.65]	Lipid metabolism
JCM_5958_gene_v001_00210	Native	101.342	105.005	110.94	106.508	88.5743	108.403	0.427668	5.90246	YES	0.0356015	NO	0.129176
JCM_5958_gene_v001_00211	Native	132.896	147.97	251.107	41.7362	50.0865	96.3648	-1.00858	5.43501	NO	0.0646402	NO	0.102511
JCM_5958_gene_v001_00212	Native	95.0522	86.8007	89.8642	70.227	81.5107	66.4394	0.167907	7.19397	NO	0.201766	NO	0.768515		PTHR11353:SF21	T-COMPLEX PROTEIN 1 SUBUNIT ZETA	K09498	CCT6; T-complex protein 1 subunit zeta	Protein families: genetic information processing; Protein families: signaling and cellular processes
JCM_5958_gene_v001_00213	Native	660.253	599.132	653.163	702.885	632.703	785.51	0.641512	8.65139	YES	0.0100448	YES	0.0297766		PTHR11165:SF120	S-PHASE KINASE-ASSOCIATED PROTEIN 1	K03094	SKP1, CBF3D; S-phase kinase-associated protein 1	Genetic Information Processing; Environmental Information Processing; Cellular Processes; Protein families: genetic information processing
JCM_5958_gene_v001_00214	Native	48.5719	45.3637	55.2914	21.7378	27.9082	30.1961	-0.417021	6.02213	YES	0.0396407	NO	0.144016		PTHR37534:SF21	TRANSCRIPTIONAL ACTIVATOR PROTEIN UGA3	K09245	UGA3; transcriptional activator protein UGA3	Protein families: genetic information processing
JCM_5958_gene_v001_00215	Native	60.6482	64.989	80.0559	88.1075	77.7543	89.1449	0.801318	5.37641	YES	0.00536497	YES	0.0135422		PTHR45625	PEPTIDYL-PROLYL CIS-TRANS ISOMERASE-RELATED	K12734	PPIL3; peptidyl-prolyl cis-trans isomerase-like 3 [EC:5.2.1.8]	Protein families: genetic information processing
JCM_5958_gene_v001_00216	Native	97.2731	86.3375	80.156	54.0841	74.591	55.4869	-0.03867	7.22342	NO	0.835629	NO	0.961368		PTHR11679:SF2	SEC1 FAMILY DOMAIN-CONTAINING PROTEIN 1	K19998	SCFD1, SLY1; sec1 family domain-containing protein 1	Protein families: genetic information processing
JCM_5958_gene_v001_00217	Native	68.7996	59.3159	58.8514	22.2123	29.7206	27.6257	-0.749855	6.31703	YES	0.00277397	YES	0.00756595
JCM_5958_gene_v001_00218	Native	46.6712	37.2788	38.4391	15.8078	19.3195	19.2589	-0.683889	5.74882	YES	0.00474846	YES	0.0144649		PTHR43881:SF1	GAMMA-GLUTAMYLTRANSPEPTIDASE (AFU_ORTHOLOGUE AFUA_4G13580)	K00681	ggt; gamma-glutamyltranspeptidase / glutathione hydrolase [EC:2.3.2.2 3.4.19.13]	Metabolism of other amino acids; Protein families: metabolism
JCM_5958_gene_v001_00219	Native	137.337	138.766	131.494	147.416	150.176	158.258	0.64825	7.17989	YES	0.00262161	YES	0.00881424		PTHR36853	EXPRESSED PROTEIN
JCM_5958_gene_v001_00220	Native	213.122	229.859	243.314	155.085	144.563	183.848	-0.0154796	7.0229	NO	0.933345	NO	0.985858		PTHR11237	COENZYME Q10 BIOSYNTHESIS PROTEIN 7	K06134	COQ7; 3-demethoxyubiquinol 3-hydroxylase [EC:1.14.99.60]	Metabolism of cofactors and vitamins
JCM_5958_gene_v001_00221	Native	351.082	347.984	315.145	409.914	362.56	461.13	0.772525	6.92632	YES	0.00457439	YES	0.0118774
JCM_5958_gene_v001_00222	Native	101.955	99.2407	101.686	65.8122	81.0388	83.8453	0.0913555	8.62055	NO	0.580543	NO	0.894112		PTHR10099:SF1	PHOSPHORIBOSYLFORMYLGLYCINAMIDINE SYNTHASE	K01952	PFAS, purL; phosphoribosylformylglycinamidine synthase [EC:6.3.5.3]	Nucleotide metabolism
JCM_5958_gene_v001_00223	Native	106.646	101.706	111.686	65.85	62.9455	89.6972	-0.0596153	5.92945	NO	0.785898	NO	0.932797		PTHR11079:SF149	TRNA-SPECIFIC ADENOSINE DEAMINASE 2	K15441	TAD2, ADAT2; tRNA-specific adenosine deaminase 2 [EC:3.5.4.-]	Protein families: genetic information processing
JCM_5958_gene_v001_00224	Native	80.4806	79.6157	70.7232	30.7922	34.463	38.2296	-0.672264	5.6947	YES	0.00506778	YES	0.0160056
JCM_5958_gene_v001_00225	Native	216.21	192.535	126.434	40.3362	58.0306	28.0641	-1.60788	8.22629	YES	0.0047594	YES	0.00745394		PTHR45024:SF2	SCP2 DOMAIN-CONTAINING PROTEIN	K14729	FOX2; multifunctional beta-oxidation protein [EC:4.2.1.- 1.1.1.-]	Carbohydrate metabolism; Metabolism of other amino acids
JCM_5958_gene_v001_00226	Native	115.052	99.4758	115.84	48.4674	57.5789	84.7049	-0.303508	7.14859	NO	0.25464	NO	0.461655		PTHR43201:SF33	OXALATE--COA LIGASE-LIKE	K22133	AAE3; oxalate---CoA ligase [EC:6.2.1.8]	Carbohydrate metabolism
JCM_5958_gene_v001_00227	Native	54.0924	46.4679	46.1467	20.0006	28.7072	27.1156	-0.470779	6.36782	YES	0.0264043	NO	0.0919375		PTHR23065:SF17	RHO-GTPASE-ACTIVATING PROTEIN RGD2
JCM_5958_gene_v001_00228	Native	51.7878	50.3023	50.4023	34.1111	44.7029	37.1794	0.0864817	6.07673	NO	0.518689	NO	0.925148		PTHR43851:SF3	COENZYME Q8	K08869	ADCK, ABC1; aarF domain-containing kinase	Protein families: metabolism
JCM_5958_gene_v001_00229	Native	66.6275	57.8872	61.407	34.2609	44.8718	48.545	-0.0577496	6.91729	NO	0.750113	NO	0.938073		PTHR18934:SF85	ATP-DEPENDENT RNA HELICASE DHX8	K12820	DHX15, PRP43; pre-mRNA-splicing factor ATP-dependent RNA helicase DHX15/PRP43 [EC:3.6.4.13]	Genetic Information Processing; Protein families: genetic information processing
JCM_5958_gene_v001_00230	Native	1413.35	1276.99	1241.57	818.312	973.259	858.978	-0.0849866	10.8185	NO	0.693766	NO	0.89281		PTHR11811:SF25	6-PHOSPHOGLUCONATE DEHYDROGENASE, DECARBOXYLATING	K00033	PGD, gnd, gntZ; 6-phosphogluconate dehydrogenase [EC:1.1.1.44 1.1.1.343]	Carbohydrate metabolism; Metabolism of other amino acids
JCM_5958_gene_v001_00231	Native	21.7688	21.8148	20.2491	16.5216	19.3647	11.7944	0.0610047	5.4917	NO	0.798097	NO	0.930958		PTHR47667	REGULATOR OF TY1 TRANSPOSITION PROTEIN 107
JCM_5958_gene_v001_00232	Native	145.528	138.949	136.734	87.1451	114.327	90.1645	-0.0492741	6.73312	NO	0.733917	NO	0.959505		PTHR45686:SF18	ADP-RIBOSYLATION FACTOR GTPASE-ACTIVATING PROTEIN GCS1	K12492	ARFGAP1; ADP-ribosylation factor GTPase-activating protein 1	Cellular Processes; Protein families: genetic information processing
JCM_5958_gene_v001_00233	Native	58.0503	52.7864	50.3997	28.3791	37.849	36.4028	-0.169697	6.77016	NO	0.28148	NO	0.731031		PTHR23318:SF0	SERINE_THREONINE-PROTEIN PHOSPHATASE 4 REGULATORY SUBUNIT 3
JCM_5958_gene_v001_00234	Native	1272.1	1456.47	1271.78	2987.52	2568.28	1922.7	1.38999	10.1058	YES	0.00275409	YES	0.00463542		PTHR11673	TRANSLATION INITIATION FACTOR 5A FAMILY MEMBER	K03263	EIF5A; translation initiation factor 5A	Protein families: genetic information processing
JCM_5958_gene_v001_00235	Native	527.804	524.213	610.793	266.93	288.669	286.644	-0.493999	8.35079	YES	0.0110656	YES	0.0460783		PTHR48019:SF93	SERUM RESPONSE FACTOR	K12412	MCM1; pheromone receptor transcription factor	Environmental Information Processing; Cellular Processes; Protein families: genetic information processing
JCM_5958_gene_v001_00236	Native	52.536	56.6949	42.9368	36.8375	47.5406	81.3615	0.605388	6.04608	NO	0.130262	NO	0.225939		PTHR24396:SF19	FI01119P-RELATED
JCM_5958_gene_v001_00237	Native	160.71	151.579	143.615	153.524	149.906	135.171	0.431856	7.84337	YES	0.018169	NO	0.088287		PTHR11132:SF238	SOLUTE CARRIER FAMILY 35 MEMBER C2	K15280	SLC35C2; solute carrier family 35, member C2	Protein families: signaling and cellular processes
JCM_5958_gene_v001_00238	Native	1492.19	1632.74	1387.87	2367.06	2253.27	1775.25	0.988425	10.2589	YES	0.00579795	YES	0.0120223		PTHR10722:SF0	60S RIBOSOMAL PROTEIN L19	K02885	RP-L19e, RPL19; large subunit ribosomal protein L19e	Genetic Information Processing; Protein families: genetic information processing
JCM_5958_gene_v001_00239	Native	56.1732	70.2403	93.5797	56.376	56.3959	63.0268	0.16578	4.49303	NO	0.53688	NO	0.751361		PTHR46188:SF1	BOLA-LIKE PROTEIN 3	K22075	BOLA3; BolA-like protein 3	Protein families: genetic information processing
JCM_5958_gene_v001_00240	Native	238.051	240.951	269.236	142.206	162.179	152.21	-0.22721	8.5263	NO	0.137593	NO	0.565408		PTHR22573:SF2	PHOSPHOGLUCOMUTASE	K01835	pgm; phosphoglucomutase [EC:5.4.2.2]	Carbohydrate metabolism; Nucleotide metabolism; Biosynthesis of other secondary metabolites
JCM_5958_gene_v001_00241	Native	23.3612	17.3312	41.5137	7.64799	8.77407	11.7825	-1.0424	2.81915	NO	0.0701122	NO	0.109829
JCM_5958_gene_v001_00242	Native	67.2172	74.1103	112.771	31.1275	31.756	37.2888	-0.851674	6.52035	YES	0.0126865	YES	0.0268795		PTHR12604:SF4	X-RAY REPAIR CROSS-COMPLEMENTING PROTEIN 5	K10885	XRCC5, KU80, G22P2; ATP-dependent DNA helicase 2 subunit 2	Genetic Information Processing; Protein families: genetic information processing
JCM_5958_gene_v001_00243	Native	142.63	129.483	147.518	126.785	150.612	133.161	0.453724	7.98069	YES	0.00994954	NO	0.0525499
JCM_5958_gene_v001_00244	Native	107.915	92.0487	99.3437	43.7938	56.4579	57.7281	-0.437157	8.19289	YES	0.0283517	NO	0.109684		PTHR13140:SF837	MYOSIN-3-RELATED	K10356	MYO1; myosin I	Cellular Processes; Protein families: metabolism; Protein families: genetic information processing; Protein families: signaling and cellular processes
JCM_5958_gene_v001_00245	Native	156.514	164.228	139.069	304.563	272.946	269.574	1.36862	6.33925	YES	0.0010274	YES	0.00152696		PTHR22977:SF5	COX ASSEMBLY MITOCHONDRIAL PROTEIN HOMOLOG
JCM_5958_gene_v001_00246	Native	29.9456	25.3829	25.2066	15.4432	17.5429	11.349	-0.375002	4.33951	NO	0.136185	NO	0.302319		PTHR11603:SF132	MAGNESIUM CHELATASE
JCM_5958_gene_v001_00247	Native	20.3519	18.5806	21.5666	9.26567	14.1689	9.44337	-0.401252	3.5845	NO	0.169784	NO	0.322282		PTHR12838:SF0	U3 SMALL NUCLEOLAR RNA-ASSOCIATED PROTEIN 11-RELATED	K14769	UTP11; U3 small nucleolar RNA-associated protein 11	Protein families: genetic information processing
JCM_5958_gene_v001_00248	Native	187.832	202.259	187.851	308.58	255.921	269.963	1.0204	6.54753	YES	0.00152058	YES	0.00271038		PTHR28271	54S RIBOSOMAL PROTEIN L31, MITOCHONDRIAL
JCM_5958_gene_v001_00249	Native	138.334	128.215	111.045	67.5956	80.7956	60.2735	-0.373728	7.56665	NO	0.0573451	NO	0.20823		PTHR19856:SF0	WD REPEAT-CONTAINING PROTEIN 1	K24736	WDR1, AIP1; WD repeat-containing protein 1 (actin-interacting protein 1)	Protein families: signaling and cellular processes
JCM_5958_gene_v001_00250	Native	177.339	163.283	190.586	54.4156	58.346	89.2872	-0.904161	7.59548	YES	0.0100262	YES	0.0210257		PTHR42790:SF21	AROMATIC_AMINOADIPATE AMINOTRANSFERASE 1	K00838	ARO8; aromatic amino acid aminotransferase I / 2-aminoadipate transaminase [EC:2.6.1.57 2.6.1.39 2.6.1.27 2.6.1.5]	Amino acid metabolism; Metabolism of cofactors and vitamins; Biosynthesis of other secondary metabolites; Protein families: metabolism
JCM_5958_gene_v001_00251	Native	28.9646	30.389	40.5203	11.0396	14.9686	15.0775	-0.797521	5.12613	YES	0.00950052	YES	0.0224891		PTHR47958:SF56	RNA HELICASE	K12858	DDX23, PRP28; ATP-dependent RNA helicase DDX23/PRP28 [EC:3.6.4.13]	Genetic Information Processing; Protein families: genetic information processing
JCM_5958_gene_v001_00252	Native	148.332	137.016	159.28	83.6993	88.7714	81.0556	-0.322667	7.48157	YES	0.0297928	NO	0.24127		PTHR10758:SF2	26S PROTEASOME NON-ATPASE REGULATORY SUBUNIT 3	K03033	PSMD3, RPN3; 26S proteasome regulatory subunit N3	Genetic Information Processing; Protein families: genetic information processing
JCM_5958_gene_v001_00253	Native	25.762	23.8892	26.0807	8.99091	12.2329	14.5441	-0.598553	6.20321	YES	0.0214359	NO	0.0605112		PTHR15180	GENERAL TRANSCRIPTION FACTOR 3C POLYPEPTIDE 1	K15204	TFC3; transcription factor C subunit 3	Protein families: genetic information processing
JCM_5958_gene_v001_00254	Native	372.467	351.254	501.33	97.3484	112.447	296.536	-0.781154	7.11477	NO	0.193366	NO	0.280628
JCM_5958_gene_v001_00255	Native	65.2031	62.3839	97.558	28.0638	31.4545	40.9101	-0.674558	5.51563	YES	0.0363483	NO	0.08187		PTHR19957:SF38	LD27581P
JCM_5958_gene_v001_00256	Native	26.215	24.4738	28.4309	9.43494	11.4891	12.9771	-0.736795	6.05235	YES	0.00414362	YES	0.0114825		PTHR48050:SF25	STEROL 3-BETA-GLUCOSYLTRANSFERASE	K05841	E2.4.1.173; sterol 3beta-glucosyltransferase [EC:2.4.1.173]	Protein families: metabolism
JCM_5958_gene_v001_00257	Native	49.9253	50.5921	62.4614	22.6908	27.5619	37.3544	-0.408777	4.57542	NO	0.143443	NO	0.291206
JCM_5958_gene_v001_00258	Native	29.1543	25.6459	30.4835	11.4027	20.0209	12.8021	-0.470475	5.17449	NO	0.0791561	NO	0.184172		PTHR11208:SF45	SPLICING FACTOR 1	K13095	SF1; splicing factor 1	Protein families: genetic information processing
JCM_5958_gene_v001_00259	Native	17.0913	16.7552	25.7292	14.7119	14.9219	11.0043	-0.0627714	4.11053	NO	0.840433	NO	0.933526		PTHR11727:SF7	DIMETHYLADENOSINE TRANSFERASE-RELATED	K14191	DIM1; 18S rRNA (adenine1779-N6/adenine1780-N6)-dimethyltransferase [EC:2.1.1.183]	Protein families: genetic information processing
JCM_5958_gene_v001_00260	Native	13.8733	11.6788	12.8497	8.72638	8.2155	5.49619	-0.280468	1.83404	NO	0.592587	NO	0.730371
JCM_5958_gene_v001_00261	Native	44.1675	36.6307	34.2858	19.2085	30.0184	19.5622	-0.264638	5.18823	NO	0.26894	NO	0.512026
JCM_5958_gene_v001_00262	Native	195.811	222.451	315.255	98.0817	109.349	149.394	-0.550198	7.98013	NO	0.0825345	NO	0.174601		PTHR32268:SF11	HOMOSERINE O-ACETYLTRANSFERASE	K00641	metX; homoserine O-acetyltransferase/O-succinyltransferase [EC:2.3.1.31 2.3.1.46]	Energy metabolism; Amino acid metabolism
JCM_5958_gene_v001_00263	Native	45.4649	47.0768	58.5437	34.1546	38.0598	34.157	-0.0196419	5.34309	NO	0.910095	NO	0.982382		PTHR15396	RIBONUCLEASE P PROTEIN SUBUNIT P40
JCM_5958_gene_v001_00264	Native	51.0193	49.1019	51.7259	36.1449	41.7866	37.7469	0.0922975	6.69339	NO	0.408239	NO	0.938073		PTHR24221:SF446	ATP-DEPENDENT PERMEASE MDL1, MITOCHONDRIAL	K05657	ABCB10; ATP-binding cassette, subfamily B (MDR/TAP), member 10	Environmental Information Processing; Protein families: signaling and cellular processes
JCM_5958_gene_v001_00265	Native	1782.63	1903.78	1639.33	2876.56	2565.87	3038.1	1.15993	9.57522	YES	0.0021755	YES	0.00390145		PTHR12448:SF0	ATP SYNTHASE SUBUNIT EPSILON, MITOCHONDRIAL	K02135	ATPeF1E, ATP5E, ATP15; F-type H+-transporting ATPase subunit epsilon	Energy metabolism
JCM_5958_gene_v001_00266	Native	47.2799	42.6621	53.0203	29.9285	33.5166	28.4721	-0.150138	6.86654	NO	0.279333	NO	0.802667		PTHR13213	MYB-BINDING PROTEIN 1A FAMILY MEMBER	K02331	POL5, MYBBP1A; DNA polymerase phi [EC:2.7.7.7]	Protein families: genetic information processing
JCM_5958_gene_v001_00267	Native	260.512	243.482	263.614	116.844	142.993	112.776	-0.559316	7.7305	YES	0.00553875	YES	0.0216983		PTHR10288:SF342	PAB1-BINDING PROTEIN 2
JCM_5958_gene_v001_00268	Native	0.00794	0.410872	10.3449	0.24773	5.16603	2.29393	-0.0246582	-0.451118	NO	0.990336	NO	0.994195
JCM_5958_gene_v001_00269	Native	170.322	173.693	202.223	116.885	158.58	123.306	0.0270151	7.16631	NO	0.87788	NO	0.974557		PTHR48319	CRANIOFACIAL DEVELOPMENT PROTEIN 1
JCM_5958_gene_v001_00270	Native	124.619	111.618	111.21	84.0355	86.463	82.4441	0.0296784	7.66634	NO	0.829141	NO	0.979211		PTHR31645:SF0	OLIGOPEPTIDE TRANSPORTER YGL114W-RELATED
JCM_5958_gene_v001_00271	Native	110.896	102.935	90.9473	62.2786	85.8745	61.4945	-0.0608835	6.70439	NO	0.747616	NO	0.933562		PTHR12893:SF0	GRASP65
JCM_5958_gene_v001_00272	Native	325.601	310.125	260.879	183.208	203.823	160.456	-0.228467	8.58421	NO	0.234952	NO	0.56592		PTHR18929:SF132	PROTEIN DISULFIDE-ISOMERASE A3	K09580	PDIA1, P4HB; protein disulfide-isomerase A1 [EC:5.3.4.1]	Genetic Information Processing; Protein families: genetic information processing; Protein families: signaling and cellular processes
JCM_5958_gene_v001_00273	Native	206.73	190.782	158.878	99.7164	108.621	98.1395	-0.375469	7.19965	YES	0.0433331	NO	0.18438		PTHR13780:SF35	LD22662P	K07200	PRKAG; 5'-AMP-activated protein kinase, regulatory gamma subunit	Environmental Information Processing; Cellular Processes
JCM_5958_gene_v001_00274	Native	39.3411	35.3165	37.2911	24.1487	26.8167	17.3334	-0.226758	4.73998	NO	0.307757	NO	0.584972		PTHR47992	PROTEIN PHOSPHATASE	K19704	PTC1; protein phosphatase PTC1 [EC:3.1.3.16]	Environmental Information Processing; Protein families: metabolism
JCM_5958_gene_v001_00275	Native	4.13761	4.59483	3.72359	2.0813	3.17628	1.02576	-0.522282	-0.22138	NO	0.547492	NO	0.660992
JCM_5958_gene_v001_00276	Native	86.2145	83.6134	117.679	95.8748	125.657	92.0158	0.608376	7.64064	YES	0.0199075	NO	0.0566108		PTHR42700:SF1	SULFATE ADENYLYLTRANSFERASE	K00958	sat, met3; sulfate adenylyltransferase [EC:2.7.7.4]	Energy metabolism; Nucleotide metabolism; Metabolism of other amino acids; Biosynthesis of other secondary metabolites
JCM_5958_gene_v001_00277	Native	69.2087	63.8643	54.4461	25.4864	21.6539	26.7229	-0.851486	4.28151	YES	0.00845741	YES	0.0191436		PTHR46117:SF3	FI24210P1
JCM_5958_gene_v001_00278	Native	80.3387	78.8463	87.5276	54.4618	63.6771	64.7096	0.0533189	6.72925	NO	0.683692	NO	0.96134		PTHR19918:SF68	FI02843P	K03363	CDC20; cell division cycle 20, cofactor of APC complex	Genetic Information Processing; Cellular Processes; Protein families: genetic information processing
JCM_5958_gene_v001_00279	Native	52.3606	50.0898	57.8237	25.6353	36.4998	32.3843	-0.280414	6.42128	NO	0.0974973	NO	0.402319		PTHR21646	UBIQUITIN CARBOXYL-TERMINAL HYDROLASE	K11839	USP8, UBP5; ubiquitin carboxyl-terminal hydrolase 8 [EC:3.4.19.12]	Cellular Processes; Protein families: metabolism; Protein families: genetic information processing
JCM_5958_gene_v001_00280	Native	97.5144	92.1878	113.098	77.4017	81.4812	77.0855	0.12923	5.39513	NO	0.377099	NO	0.839315		PTHR12475:SF4	PROTEIN THEM6
JCM_5958_gene_v001_00281	Native	79.3338	69.1811	59.2374	30.0555	37.3788	28.7954	-0.628222	6.32256	YES	0.01008	YES	0.0304039		PTHR21319:SF20	RING FINGER AND CHY ZINC FINGER DOMAIN-CONTAINING PROTEIN 1
JCM_5958_gene_v001_00282	Native	397.722	337.797	215.874	87.8058	103.649	49.7145	-1.50083	7.98606	YES	0.00899363	YES	0.0145348		PTHR43853	3-KETOACYL-COA THIOLASE, PEROXISOMAL	K07513	ACAA1; acetyl-CoA acyltransferase 1 [EC:2.3.1.16]	Lipid metabolism; Amino acid metabolism; Cellular Processes
JCM_5958_gene_v001_00283	Native	141.716	139.064	183.125	90.152	85.304	112.271	-0.196762	6.14924	NO	0.348048	NO	0.652448
JCM_5958_gene_v001_00284	HGT Bacteria	61.4611	61.7358	75.1358	29.6088	36.8636	40.862	-0.400264	6.28443	NO	0.050034	NO	0.174216		PTHR20857:SF15	THIAMINE BIOSYNTHETIC BIFUNCTIONAL ENZYME	K00878	thiM; hydroxyethylthiazole kinase [EC:2.7.1.50]	Metabolism of cofactors and vitamins	Replacement
JCM_5958_gene_v001_00285	HGT Bacteria	144.045	130.572	140.527	155.549	147.159	198.927	0.764399	7.15633	YES	0.00553875	YES	0.0145348		PTHR20858:SF17	HYDROXYMETHYLPYRIMIDINE_PHOSPHOMETHYLPYRIMIDINE KINASE THI20-RELATED	K00941	thiD; hydroxymethylpyrimidine/phosphomethylpyrimidine kinase [EC:2.7.1.49 2.7.4.7]	Metabolism of cofactors and vitamins	Replacement
JCM_5958_gene_v001_00286	Native	22.9464	20.0856	21.3196	3.71412	4.52958	8.49384	-1.45563	5.75475	YES	0.00799932	YES	0.0131529		PTHR43394:SF11	ALPHA-FACTOR-TRANSPORTING ATPASE	K05658	ABCB1, CD243; ATP-binding cassette, subfamily B (MDR/TAP), member 1 [EC:7.6.2.2]	Environmental Information Processing; Protein families: signaling and cellular processes
JCM_5958_gene_v001_00287	Native	419.18	422.328	194.028	387.842	427.85	233.372	0.495509	9.4382	NO	0.285502	NO	0.420908		PTHR11073:SF1	CALNEXIN 14D-RELATED	K08054	CANX; calnexin	Genetic Information Processing; Cellular Processes; Protein families: genetic information processing; Protein families: signaling and cellular processes
JCM_5958_gene_v001_00288	Native	92.402	95.8138	73.604	121.616	107.202	86.2638	0.754574	5.79767	YES	0.012924	YES	0.0302986		PTHR46041:SF2	MITOCHONDRIAL INNER MEMBRANE PROTEASE SUBUNIT 2	K09648	IMP2; mitochondrial inner membrane protease subunit 2 [EC:3.4.21.-]	Genetic Information Processing; Protein families: metabolism; Protein families: genetic information processing
JCM_5958_gene_v001_00289	Native	86.1326	89.8257	74.5191	101.949	108.936	62.5548	0.608385	6.44517	YES	0.046602	NO	0.107676		PTHR21183	RIBOSOMAL PROTEIN L47, MITOCHONDRIAL-RELATED	K17428	MRPL47, NCM1; large subunit ribosomal protein L47	Protein families: genetic information processing
JCM_5958_gene_v001_00290	Native	195.994	218.189	162.107	385.833	354.73	321.061	1.36646	6.3143	YES	0.00115848	YES	0.00179676		PTHR13110:SF0	U6 SNRNA-ASSOCIATED SM-LIKE PROTEIN LSM3	K12622	LSM3; U6 snRNA-associated Sm-like protein LSm3	Genetic Information Processing; Protein families: genetic information processing
JCM_5958_gene_v001_00291	Native	18.2823	16.992	22.0113	10.4728	12.7695	13.8443	-0.140533	5.90474	NO	0.431402	NO	0.793087		PTHR14226:SF29	NEUROPATHY TARGET ESTERASE SWS	K14676	NTE, NRE; lysophospholipid hydrolase [EC:3.1.1.5]	Lipid metabolism
JCM_5958_gene_v001_00292	Native	63.7325	58.2148	71.4825	77.7425	68.229	60.4182	0.586403	5.28013	YES	0.0152816	YES	0.0466555
JCM_5958_gene_v001_00293	Native	33.2507	30.2955	34.2913	27.666	29.1819	19.5969	0.131061	5.13444	NO	0.53649	NO	0.807389		PTHR47959	ATP-DEPENDENT RNA HELICASE RHLE-RELATED
JCM_5958_gene_v001_00294	Native	131.662	128.542	112.831	114.929	117.574	122.419	0.414486	7.01125	YES	0.0201491	NO	0.102486		PTHR13622:SF13	NUDIX HYDROLASE DOMAIN-CONTAINING PROTEIN
JCM_5958_gene_v001_00295	Native	26.0425	26.1173	26.0253	12.5787	18.7438	13.0143	-0.341351	6.68362	NO	0.0811208	NO	0.276718		PTHR18359:SF0	U3 SMALL NUCLEOLAR RNA-ASSOCIATED PROTEIN 18 HOMOLOG
JCM_5958_gene_v001_00296	Native	13.7794	11.4958	14.574	9.18352	9.13783	6.27023	-0.206413	5.03598	NO	0.369144	NO	0.637525		PTHR15682	UNHEALTHY RIBOSOME BIOGENESIS PROTEIN 2 HOMOLOG
JCM_5958_gene_v001_00297	HGT Bacteria	248.124	248.546	344.992	138.492	159.494	165.349	-0.373337	7.88828	NO	0.0808422	NO	0.241392		PTHR48106:SF13	QUINONE OXIDOREDUCTASE-RELATED	K00344	qor, CRYZ; NADPH:quinone reductase [EC:1.6.5.5]	Unclassified: metabolism	Replacement
JCM_5958_gene_v001_00298	Native	102.974	96.653	87.2911	112.216	108.56	95.8714	0.629822	6.92674	YES	0.00558828	YES	0.0192483		PTHR11669:SF20	REPLICATION FACTOR C SUBUNIT 4	K10755	RFC2_4; replication factor C subunit 2/4	Genetic Information Processing; Protein families: genetic information processing
JCM_5958_gene_v001_00299	Native	28.6963	25.6403	25.0797	13.407	19.525	13.2145	-0.304679	5.85712	NO	0.129727	NO	0.372137		PTHR10073:SF52	MISMATCH REPAIR ENDONUCLEASE PMS2
JCM_5958_gene_v001_00300	Native	96.646	90.921	78.5159	54.7741	69.3581	55.6944	-0.0842224	5.64577	NO	0.618183	NO	0.907449		PTHR11842:SF10	MITOTIC SPINDLE ASSEMBLY CHECKPOINT PROTEIN MAD2B	K13728	MAD2L2; mitotic spindle assembly checkpoint protein MAD2B	Cellular Processes; Protein families: genetic information processing
JCM_5958_gene_v001_00301	Native	91.6545	75.1906	74.5029	53.4467	66.4413	54.0999	0.0116417	6.63924	NO	0.941475	NO	0.989415		PTHR10794:SF63	ALPHA_BETA HYDROLASE 1, ISOFORM A	K07019	K07019; uncharacterized protein
JCM_5958_gene_v001_00302	Native	44.4583	42.8133	37.1015	31.693	31.4796	28.6876	0.0489384	5.1054	NO	0.782391	NO	0.950668		PTHR20881:SF0	3-METHYL-2-OXOBUTANOATE HYDROXYMETHYLTRANSFERASE	K00606	panB; 3-methyl-2-oxobutanoate hydroxymethyltransferase [EC:2.1.2.11]	Metabolism of cofactors and vitamins
JCM_5958_gene_v001_00303	Native	41.6437	40.4	49.8921	17.9038	24.6029	24.9194	-0.485141	6.44068	YES	0.0265726	NO	0.0884398		PTHR34403:SF17	RRM DOMAIN-CONTAINING PROTEIN
JCM_5958_gene_v001_00304	Native	68.1998	65.0896	73.9792	52.8892	50.2044	64.2262	0.181723	5.72753	NO	0.304115	NO	0.688464		PTHR43286:SF1	ENDONUCLEASE III-LIKE PROTEIN 1	K10773	NTHL1, nth; endonuclease III [EC:3.2.2.- 4.2.99.18]	Genetic Information Processing; Protein families: genetic information processing
JCM_5958_gene_v001_00305	Native	46.708	38.0672	39.6143	22.3694	32.241	24.3627	-0.174365	5.90439	NO	0.331614	NO	0.707411		PTHR23502:SF51	QUINIDINE RESISTANCE PROTEIN 1-RELATED
JCM_5958_gene_v001_00306	Native	126.708	114.806	99.1825	95.1503	112.487	92.8792	0.30177	7.77573	NO	0.0898279	NO	0.348158		PTHR12121:SF34	POLY(A)-SPECIFIC RIBONUCLEASE	K12603	CNOT6, CCR4; CCR4-NOT transcription complex subunit 6 [EC:3.1.13.4]	Genetic Information Processing; Protein families: genetic information processing
JCM_5958_gene_v001_00307	Native	1656.11	1679.09	1340.43	1570.39	1480.3	1414.41	0.42018	9.98816	NO	0.0862904	NO	0.214981		PTHR10681	THIOREDOXIN PEROXIDASE	K03386	PRDX2_4, ahpC; peroxiredoxin 2/4 [EC:1.11.1.24]	Cellular Processes; Protein families: signaling and cellular processes
JCM_5958_gene_v001_00308	Native	6.23135	4.85971	5.37732	2.86338	3.72798	2.39141	-0.389628	1.89385	NO	0.440556	NO	0.583125
JCM_5958_gene_v001_00309	Native	44.4793	42.4044	47.5687	26.3173	29.9111	32.6167	-0.110855	5.97228	NO	0.434493	NO	0.877955		PTHR28258	VACUOLAR SEGREGATION PROTEIN 7
JCM_5958_gene_v001_00310	Native	431.813	428.41	346.57	214.681	218.994	225.119	-0.387616	8.49907	NO	0.0550093	NO	0.192521		PTHR45788:SF2	SUCCINATE_FUMARATE MITOCHONDRIAL TRANSPORTER	K15100	SLC25A1, CTP; solute carrier family 25 (mitochondrial citrate transporter), member 1	Protein families: signaling and cellular processes
JCM_5958_gene_v001_00311	Native	113.19	107.38	108.247	54.2965	65.4756	68.4632	-0.320002	6.32337	YES	0.0415431	NO	0.265741		PTHR13759:SF1	TWINFILIN	K08870	TWF; twinfilin	Protein families: signaling and cellular processes
JCM_5958_gene_v001_00312	Native	33.2479	30.8068	31.3305	25.8943	32.6069	26.5087	0.316434	6.82877	YES	0.0373274	NO	0.267095		PTHR23113:SF364	GUANINE NUCLEOTIDE EXCHANGE FACTOR LTE1
JCM_5958_gene_v001_00313	Native	78.2848	74.5991	88.0817	42.2595	48.4309	48.3752	-0.306424	7.59881	YES	0.0461427	NO	0.301414		PTHR23065:SF54	SUPPRESSOR OF YEAST PROFILIN DELETION
JCM_5958_gene_v001_00314	Native	126.665	117.765	103.31	67.7235	90.6658	83.3822	-0.0435049	7.99852	NO	0.81282	NO	0.95804		PTHR11042:SF185	WEE1-LIKE PROTEIN KINASE
JCM_5958_gene_v001_00315	Native	1170.32	1430.68	1023.25	3927.31	3419.92	2465.48	1.92153	9.6043	YES	0.00152058	YES	0.00223419		PTHR48129	60S RIBOSOMAL PROTEIN L37A	K02921	RP-L37Ae, RPL37A; large subunit ribosomal protein L37Ae	Genetic Information Processing; Protein families: genetic information processing
JCM_5958_gene_v001_00316	Native	47.2936	41.4791	37.5447	28.4299	37.9318	30.2134	0.0931947	7.23752	NO	0.584369	NO	0.889238		PTHR24092:SF214	PHOSPHOLIPID-TRANSPORTING ATPASE	K14802	DRS2, ATP8A; phospholipid-transporting ATPase [EC:7.6.2.1]	Cellular Processes; Protein families: genetic information processing
JCM_5958_gene_v001_00317	Native	35.9279	33.8943	23.0546	42.6574	45.4381	50.4067	1.0607	6.48608	YES	0.00398051	YES	0.00756595		PTHR10334:SF530	PATHOGENESIS-RELATED PROTEIN 1
JCM_5958_gene_v001_00318	Native	78.9415	81.2155	83.2909	70.7496	71.3857	75.9465	0.32849	6.56781	YES	0.0265726	NO	0.222224		PTHR10971:SF11	MRNA EXPORT FACTOR RAE1	K14298	RAE1, GLE2; mRNA export factor	Genetic Information Processing; Protein families: genetic information processing
JCM_5958_gene_v001_00319	Native	295.744	304.615	273.62	218.939	253.908	162.181	0.020206	8.41871	NO	0.930414	NO	0.978601		PTHR43888:SF10	DNAJ-LIKE-2, ISOFORM A	K09503	DNAJA2; DnaJ homolog subfamily A member 2	Genetic Information Processing; Protein families: genetic information processing
JCM_5958_gene_v001_00320	Native	118.05	133.058	208.405	169.236	164.466	279.096	0.90891	7.1056	YES	0.0382213	NO	0.0686793		PTHR10849:SF20	NADH DEHYDROGENASE [UBIQUINONE] IRON-SULFUR PROTEIN 8, MITOCHONDRIAL	K03941	NDUFS8; NADH dehydrogenase (ubiquinone) Fe-S protein 8 [EC:7.1.1.2]	Energy metabolism
JCM_5958_gene_v001_00321	Native	39.9469	38.7742	34.8701	23.1504	26.6841	28.0704	-0.0595976	5.12493	NO	0.724353	NO	0.938641		PTHR45619:SF8	SERINE_THREONINE-PROTEIN PHOSPHATASE 4 CATALYTIC SUBUNIT	K15423	PPP4C; serine/threonine-protein phosphatase 4 catalytic subunit [EC:3.1.3.16]	Protein families: metabolism; Protein families: genetic information processing
JCM_5958_gene_v001_00322	Native	176.844	161.425	165.718	126.501	125.216	169.477	0.231097	6.99387	NO	0.237369	NO	0.56039		PTHR22504:SF0	REPRESSOR OF RNA POLYMERASE III TRANSCRIPTION MAF1 HOMOLOG	K25817	MAF1; repressor of RNA polymerase III transcription MAF1	Protein families: genetic information processing
JCM_5958_gene_v001_00323	Native	110.258	96.1994	82.8082	40.4826	48.4435	43.1387	-0.64767	7.58087	YES	0.00683574	YES	0.0220502		PTHR11630:SF44	DNA REPLICATION LICENSING FACTOR MCM2	K02540	MCM2; DNA replication licensing factor MCM2 [EC:5.6.2.3]	Genetic Information Processing; Cellular Processes; Protein families: genetic information processing
JCM_5958_gene_v001_00324	Native	20.1916	17.4572	18.2099	11.6187	9.70238	8.40254	-0.417106	4.05095	NO	0.109715	NO	0.248707		PTHR22942:SF66	DNA REPAIR PROTEIN RAD57	K10958	RAD57; DNA repair protein RAD57	Genetic Information Processing; Protein families: genetic information processing
JCM_5958_gene_v001_00325	Native	299.195	290.747	296.196	143.242	149.645	161.507	-0.476103	8.484	YES	0.0133759	NO	0.0576724		PTHR43353:SF5	SUCCINATE-SEMIALDEHYDE DEHYDROGENASE, MITOCHONDRIAL	K00135	gabD; succinate-semialdehyde dehydrogenase / glutarate-semialdehyde dehydrogenase [EC:1.2.1.16 1.2.1.79 1.2.1.20]	Carbohydrate metabolism; Amino acid metabolism; Metabolism of cofactors and vitamins
JCM_5958_gene_v001_00326	Native	173.804	148.602	164.058	70.9665	85.7532	81.1464	-0.546583	8.59094	YES	0.00902417	YES	0.032572		PTHR43718:SF2	LON PROTEASE HOMOLOG, MITOCHONDRIAL	K08675	PRSS15, PIM1; ATP-dependent Lon protease [EC:3.4.21.53]	Protein families: metabolism; Protein families: genetic information processing
JCM_5958_gene_v001_00327	Native	427.65	441.849	310.543	305.224	333.82	222.228	0.0262679	8.70247	NO	0.926351	NO	0.973593		PTHR10286:SF3	INORGANIC PYROPHOSPHATASE	K01507	ppa; inorganic pyrophosphatase [EC:3.6.1.1]	Energy metabolism
JCM_5958_gene_v001_00328	Native	29.7407	30.4155	35.4117	35.3177	31.7954	29.5524	0.505715	4.61079	YES	0.0278589	NO	0.086562		PTHR42894:SF1	N-(5'-PHOSPHORIBOSYL)ANTHRANILATE ISOMERASE	K01817	trpF; phosphoribosylanthranilate isomerase [EC:5.3.1.24]	Amino acid metabolism
JCM_5958_gene_v001_00329	Native	35.7895	31.1169	30.0835	25.9369	29.0158	22.689	0.163974	7.05383	NO	0.293744	NO	0.750447		PTHR31431	NUCLEOPORIN NUP188 HOMOLOG
JCM_5958_gene_v001_00330	HGT Pezizomycotina	76.7657	71.9806	75.2775	30.0458	43.2635	30.6828	-0.627851	6.67537	YES	0.00781247	YES	0.0250081		PTHR31297:SF22	GLUCAN 1,3-BETA-GLUCOSIDASE 2	K01210	E3.2.1.58; glucan 1,3-beta-glucosidase [EC:3.2.1.58]	Carbohydrate metabolism	Reinforcement
JCM_5958_gene_v001_00331	Native	53.1584	57.3531	66.2451	48.0529	54.9465	58.6884	0.356613	5.33561	NO	0.0606697	NO	0.233378
JCM_5958_gene_v001_00332	Native	102.379	93.4011	92.3433	50.5312	62.6598	56.8318	-0.277505	7.98289	NO	0.0671337	NO	0.396114		PTHR11200:SF257	PHOSPHOINOSITIDE 5-PHOSPHATASE	K20279	SYNJ; synaptojanin [EC:3.1.3.36]	Carbohydrate metabolism; Environmental Information Processing; Protein families: genetic information processing
JCM_5958_gene_v001_00333	Native	183.106	177.707	190.518	101.561	108.277	115.232	-0.274566	7.43314	NO	0.0542187	NO	0.398964		PTHR43464:SF91	METHYLTRANSF_25 DOMAIN-CONTAINING PROTEIN
JCM_5958_gene_v001_00334	Native	143.809	131.435	139.816	123.144	161.789	162.949	0.592497	5.21262	YES	0.00926444	YES	0.0301284
JCM_5958_gene_v001_00335	Native	240.476	246.816	198.526	224.979	232.169	186.485	0.392187	8.19212	NO	0.0625997	NO	0.19892		PTHR10830:SF0	DOLICHYL-DIPHOSPHOOLIGOSACCHARIDE--PROTEIN GLYCOSYLTRANSFERASE 48 KDA SUBUNIT	K12670	DDOST, WBP1; dolichyl-diphosphooligosaccharide---protein glycosyltransferase subunit DDOST/WBP1	Glycan biosynthesis and metabolism; Genetic Information Processing
JCM_5958_gene_v001_00336	Native	114.073	125.378	137.614	141.232	155.946	152.528	0.73942	5.73613	YES	0.00239038	YES	0.00632545		PTHR13303:SF0	PREFOLDIN SUBUNIT 2	K09549	PFDN2; prefoldin subunit 2	Protein families: genetic information processing
JCM_5958_gene_v001_00337	Native	42.088	36.4094	42.214	19.6362	25.1779	24.1328	-0.323459	4.6263	NO	0.0841103	NO	0.305905		PTHR15327:SF0	MICROFIBRILLAR-ASSOCIATED PROTEIN 1
JCM_5958_gene_v001_00338	Native	263.705	264.532	228.183	351.398	334.298	296.139	0.863067	7.79886	YES	0.00243416	YES	0.00545142		PTHR10585:SF14	ER LUMEN PROTEIN-RETAINING RECEPTOR	K10949	KDELR; ER lumen protein retaining receptor	Protein families: genetic information processing
JCM_5958_gene_v001_00339	Native	267.508	259.609	306.412	249.507	240.174	224.411	0.266573	9.04008	NO	0.149332	NO	0.45719		PTHR32194:SF2	PROTEASOME SUBUNIT BETA TYPE-1
JCM_5958_gene_v001_00340	Native	122.36	113.96	121.884	72.3487	76.6488	70.0973	-0.221921	7.27694	NO	0.0795471	NO	0.60053		PTHR13779	WERNER HELICASE-INTERACTING PROTEIN 1 FAMILY MEMBER	K07478	ycaJ; putative ATPase	Unclassified: genetic information processing
JCM_5958_gene_v001_00341	Native	32.5978	30.3347	32.3796	22.8968	30.1916	23.4398	0.165182	5.54255	NO	0.274975	NO	0.751361		PTHR11659:SF0	GLUTAMYL-TRNA(GLN) AMIDOTRANSFERASE SUBUNIT B, MITOCHONDRIAL	K02434	gatB, PET112; aspartyl-tRNA(Asn)/glutamyl-tRNA(Gln) amidotransferase subunit B [EC:6.3.5.6 6.3.5.7]	Genetic Information Processing; Protein families: genetic information processing
JCM_5958_gene_v001_00342	Native	134.564	133.146	104.242	109.566	123.955	97.1937	0.312175	6.81335	NO	0.111316	NO	0.345658		PTHR11477:SF0	IP08861P-RELATED	K03145	TFIIS; transcription elongation factor S-II	Protein families: genetic information processing
JCM_5958_gene_v001_00343	Native	85.4537	78.2344	106.131	64.0417	72.8792	70.0807	0.105738	7.53291	NO	0.516608	NO	0.870963		PTHR23076:SF37	ATP-DEPENDENT ZINC METALLOPROTEASE YME1L1	K08955	YME1; ATP-dependent metalloprotease [EC:3.4.24.-]	Cellular Processes; Protein families: metabolism
JCM_5958_gene_v001_00344	Native	46.0134	38.9593	42.7822	22.2632	23.8467	26.9898	-0.316348	6.67781	NO	0.0518012	NO	0.285642		PTHR37994:SF1	ARAE_2_N DOMAIN-CONTAINING PROTEIN
JCM_5958_gene_v001_00345	Native	192.619	195.794	143.612	47.843	57.397	62.9021	-1.17968	7.10342	YES	0.00201781	YES	0.00351783		PTHR48081:SF8	STERYL ACETYL HYDROLASE MUG81-RELATED
JCM_5958_gene_v001_00346	Native	77.4485	76.1028	52.3906	54.6004	59.9602	40.562	0.0721665	7.23307	NO	0.794713	NO	0.917574		PTHR21206	SLD5 PROTEIN
JCM_5958_gene_v001_00347	Native	49.1082	46.0713	46.4214	22.7298	28.3594	20.4774	-0.502076	5.73815	YES	0.0144258	NO	0.0546145		PTHR12442	DYNEIN INTERMEDIATE CHAIN
JCM_5958_gene_v001_00348	Native	49.1081	46.42	48.4454	21.1543	28.8668	22.8216	-0.501966	6.47703	YES	0.00913568	YES	0.0385542		PTHR46200	GATOR COMPLEX PROTEIN WDR24
JCM_5958_gene_v001_00349	Native	50.0415	51.3991	53.2276	43.9411	47.6466	44.1257	0.296651	5.90452	YES	0.034088	NO	0.312578
JCM_5958_gene_v001_00350	Native	76.2322	75.9434	68.5743	67.5278	63.7172	58.5074	0.26884	5.29276	NO	0.118039	NO	0.440662		PTHR47670	ADENYLYLSULFATASE HINT3
JCM_5958_gene_v001_00351	Native	64.9272	65.2645	64.1835	41.1543	54.6969	33.3309	-0.110558	6.02401	NO	0.59607	NO	0.847351		PTHR10177:SF587	S-PHASE ENTRY CYCLIN-5-RELATED	K21770	CCNB2; G2/mitotic-specific cyclin-B2	Environmental Information Processing; Cellular Processes; Protein families: genetic information processing
JCM_5958_gene_v001_00352	Native	47.9934	43.9366	40.9155	37.8477	35.8138	28.248	0.106092	5.5058	NO	0.580145	NO	0.85946		PTHR13271	UNCHARACTERIZED PUTATIVE METHYLTRANSFERASE
JCM_5958_gene_v001_00353	Native	50.2427	46.7626	56.0683	23.2826	27.3675	22.2044	-0.585409	6.28727	YES	0.00445927	YES	0.0168109		PTHR13382	MITOCHONDRIAL ATP SYNTHASE COUPLING FACTOR B	K03360	GRR1; F-box and leucine-rich repeat protein GRR1	Genetic Information Processing; Cellular Processes; Protein families: genetic information processing
JCM_5958_gene_v001_00354	Native	74.4769	72.263	63.0489	62.1228	55.9417	55.2974	0.214304	5.38245	NO	0.222809	NO	0.598988
JCM_5958_gene_v001_00355	Native	100.879	102.391	72.6656	78.511	96.1317	74.5815	0.332232	8.48359	NO	0.159181	NO	0.358864		PTHR19876:SF1	COATOMER SUBUNIT ALPHA	K05236	COPA, RET1; coatomer subunit alpha	Protein families: genetic information processing; Protein families: signaling and cellular processes
JCM_5958_gene_v001_00356	Native	3054.09	3015.69	5447.82	2327.67	2871.19	3683.48	0.115745	10.4534	NO	0.768639	NO	0.880055
JCM_5958_gene_v001_00357	Native	176.586	168.01	146.156	94.6706	114.956	117.48	-0.102143	8.43132	NO	0.563861	NO	0.870628		PTHR47093:SF1	PROTEIN JSN1-RELATED
JCM_5958_gene_v001_00358	Native	152.155	159.225	136.448	100.271	138.463	86.5997	0.015234	7.41274	NO	0.946556	NO	0.984658		PTHR23001:SF7	EUKARYOTIC TRANSLATION INITIATION FACTOR 5	K03262	EIF5; translation initiation factor 5	Cellular Processes; Protein families: genetic information processing
JCM_5958_gene_v001_00359	Native	14.5567	16.4048	12.2195	9.6326	7.84903	8.62478	-0.233232	1.62342	NO	0.670885	NO	0.796491
JCM_5958_gene_v001_00360	Native	23.6158	20.3413	22.7026	12.217	14.152	13.3346	-0.261152	6.03193	NO	0.0538148	NO	0.446342		PTHR47672	E3 UBIQUITIN-PROTEIN LIGASE SNT2
JCM_5958_gene_v001_00361	Native	126.12	123.02	123.245	249.212	218.315	165.861	1.25599	6.71393	YES	0.00158424	YES	0.00254731		PTHR10552	U2 SMALL NUCLEAR RIBONUCLEOPROTEIN A	K11092	SNRPA1; U2 small nuclear ribonucleoprotein A'	Genetic Information Processing; Protein families: genetic information processing
JCM_5958_gene_v001_00362	Native	62.4608	61.9063	48.5707	39.8901	58.6434	36.6553	0.119863	5.64732	NO	0.626036	NO	0.831193		PTHR28124	DNA REPLICATION REGULATOR SLD2
JCM_5958_gene_v001_00363	Native	396.419	342.156	167.071	60.7405	95.2837	11.6443	-1.96809	8.2251	NO	0.0655506	NO	0.0916789		PTHR24096:SF149	4-COUMARATE--COA LIGASE 1-RELATED
JCM_5958_gene_v001_00364	Native	177.749	165.304	190.306	120.637	138.135	133.215	0.0421517	7.33271	NO	0.74099	NO	0.973593		PTHR12184	UBIQUINOL-CYTOCHROME C REDUCTASE COMPLEX ASSEMBLY FACTOR 1 FAMILY MEMBER	K17662	CBP3, UQCC; cytochrome b pre-mRNA-processing protein 3	Protein families: genetic information processing
JCM_5958_gene_v001_00365	Native	110.017	96.8589	94.2276	70.3762	79.2597	73.7924	0.0551983	6.43479	NO	0.663475	NO	0.961699		PTHR12760:SF0	ER MEMBRANE PROTEIN COMPLEX SUBUNIT 2	K23563	EMC2, TTC35; ER membrane protein complex subunit 2	Protein families: genetic information processing
JCM_5958_gene_v001_00366	Native	27.6573	24.2835	30.7987	13.1444	17.043	15.8045	-0.361524	4.02425	NO	0.11623	NO	0.291724		PTHR21021:SF16	TIP41-LIKE PROTEIN	K17607	TIPRL, TIP41; type 2A phosphatase activator TIP41	Cellular Processes; Protein families: metabolism
JCM_5958_gene_v001_00367	Native	406.259	471.214	350.82	794.602	826.266	518.141	1.28096	8.71556	YES	0.00381105	YES	0.00645572		PTHR11722:SF0	60S RIBOSOMAL PROTEIN L13	K02873	RP-L13e, RPL13; large subunit ribosomal protein L13e	Genetic Information Processing; Protein families: genetic information processing
JCM_5958_gene_v001_00368	Native	231.591	236.164	204.559	263.77	236.928	209.652	0.567371	7.11865	YES	0.0138421	YES	0.0440569		PTHR12612:SF9	NTF2-RELATED EXPORT PROTEIN 2
JCM_5958_gene_v001_00369	Native	1.57448	1.59125	1.50468	2.74794	1.41575	1.59298	0.777334	-0.839609	NO	0.402713	NO	0.507408
JCM_5958_gene_v001_00370	Native	164.448	182.602	130.039	143.698	170.376	125.373	0.359996	8.24078	NO	0.127464	NO	0.30461		PTHR22950:SF461	AA_TRANS DOMAIN-CONTAINING PROTEIN
JCM_5958_gene_v001_00371	Native	13.8019	13.5633	14.8924	4.1029	4.59617	4.24465	-1.21947	4.81673	YES	0.0010274	YES	0.00152696		PTHR47172:SF30	GATA ZINC FINGER DOMAIN-CONTAINING PROTEIN 14-RELATED
JCM_5958_gene_v001_00372	Native	137.88	132.408	158.674	67.0472	74.1858	99.1969	-0.346238	7.33987	NO	0.122861	NO	0.312578		PTHR20855:SF52	ADIPONECTIN RECEPTOR PROTEIN	K07297	ADIPOR; adiponectin receptor	Environmental Information Processing
JCM_5958_gene_v001_00373	Native	55.8386	50.1376	42.397	29.9635	29.9528	29.4439	-0.243393	5.16058	NO	0.187445	NO	0.519777		PTHR12400:SF21	KINASE	K00915	IPMK, IPK2; inositol-polyphosphate multikinase [EC:2.7.1.140 2.7.1.151]	Carbohydrate metabolism; Environmental Information Processing; Cellular Processes
JCM_5958_gene_v001_00374	Native	1047.27	1243.27	907.229	4089.88	3744.6	2077.68	2.11501	9.37913	YES	0.00192391	YES	0.00268137		PTHR10965:SF0	60S RIBOSOMAL PROTEIN L38	K02923	RP-L38e, RPL38; large subunit ribosomal protein L38e	Genetic Information Processing; Protein families: genetic information processing
JCM_5958_gene_v001_00375	Native	43.6076	41.2222	51.6367	29.2472	32.1745	34.0462	-0.0272028	5.73631	NO	0.869238	NO	0.975534		PTHR11482	ARGININE/DIAMINOPIMELATE/ORNITHINE DECARBOXYLASE	K01581	E4.1.1.17, ODC1, speC, speF; ornithine decarboxylase [EC:4.1.1.17]	Amino acid metabolism; Metabolism of other amino acids; Cellular Processes
JCM_5958_gene_v001_00376	Native	39.285	45.4801	39.718	24.6312	26.8948	33.1588	-0.0719467	5.2208	NO	0.732144	NO	0.915636		PTHR43639	OXIDOREDUCTASE, SHORT-CHAIN DEHYDROGENASE/REDUCTASE FAMILY (AFU_ORTHOLOGUE AFUA_5G02870)	K11147	DHRS4; dehydrogenase/reductase SDR family member 4 [EC:1.1.-.-]	Metabolism of cofactors and vitamins; Cellular Processes
JCM_5958_gene_v001_00377	HGT Pezizomycotina	13.9726	8.93616	7.84572	3.58989	4.67925	3.46483	-0.903832	3.81774	YES	0.025834	YES	0.0487959		PTHR11647:SF99	D-PHENYLHYDANTOINASE-RELATED
JCM_5958_gene_v001_00378	Native	41.7717	37.1066	26.7531	32.3809	33.1857	37.0769	0.444793	5.21122	NO	0.0861628	NO	0.20245		PTHR10907	REGUCALCIN
JCM_5958_gene_v001_00379	Native	40.5566	35.5884	38.0019	13.1608	17.8052	14.0254	-0.86018	4.78501	YES	0.00258221	YES	0.00604909		PTHR19924:SF31	WD REPEAT-CONTAINING PROTEIN JIP5	K24750	WDR55, JIP5; WD repeat-containing protein 55	Protein families: signaling and cellular processes
JCM_5958_gene_v001_00380	Native	77.7138	81.2502	70.1266	47.5789	55.2235	48.937	-0.1122	6.08787	NO	0.419893	NO	0.878288		PTHR11048:SF28	4-HYDROXYBENZOATE POLYPRENYLTRANSFERASE, MITOCHONDRIAL	K06125	COQ2; 4-hydroxybenzoate polyprenyltransferase [EC:2.5.1.39]	Metabolism of cofactors and vitamins; Protein families: metabolism
JCM_5958_gene_v001_00381	Native	31.8138	30.1328	38.8186	31.6356	36.173	46.7313	0.672979	6.15431	YES	0.0152816	YES	0.0406181		PTHR11453:SF82	SOLUTE CARRIER FAMILY 4 MEMBER 11	K24194	BOR; boron transporter	Protein families: signaling and cellular processes
JCM_5958_gene_v001_00382	Native	80.113	80.223	57.3661	67.7799	86.3046	45.3294	0.350053	6.4993	NO	0.25884	NO	0.437534		PTHR10977:SF3	DIPHOSPHOMEVALONATE DECARBOXYLASE	K01597	MVD, mvaD; diphosphomevalonate decarboxylase [EC:4.1.1.33]	Metabolism of terpenoids and polyketides
JCM_5958_gene_v001_00383	Native	754.181	836.662	585.602	1672.68	1499.9	965.666	1.41134	9.94651	YES	0.00531298	YES	0.00879736		PTHR11830:SF0	40S RIBOSOMAL PROTEIN S3A	K02984	RP-S3Ae, RPS3A; small subunit ribosomal protein S3Ae	Genetic Information Processing; Protein families: genetic information processing
JCM_5958_gene_v001_00384	Native	33.2751	40.4632	22.0173	70.1316	65.1248	37.2201	1.32695	3.91049	YES	0.0156628	YES	0.0257838
JCM_5958_gene_v001_00385	Native	48.0222	42.735	40.9324	22.8063	26.513	25.8358	-0.324209	6.83324	YES	0.0373175	NO	0.250938		PTHR45626:SF22	DNA REPAIR PROTEIN RAD5	K15505	RAD5; DNA repair protein RAD5 [EC:5.6.2.-]	Protein families: genetic information processing
JCM_5958_gene_v001_00386	Native	2070.93	2046.58	3018.26	1321.96	1337.66	2093.48	-0.0929242	12.6627	NO	0.81282	NO	0.912925		PTHR42861:SF26	PLASMA MEMBRANE ATPASE 1-RELATED	K01535	PMA1, PMA2; H+-transporting ATPase [EC:7.1.2.1]	Energy metabolism; Environmental Information Processing
JCM_5958_gene_v001_00387	Native	16.7277	14.2403	15.7827	9.43081	10.3361	9.72654	-0.176802	6.28763	NO	0.14774	NO	0.761275		PTHR47961:SF13	SEC63 DOMAIN-CONTAINING PROTEIN	K18664	SLH1; antiviral helicase SLH1 [EC:3.6.4.13]	Protein families: genetic information processing
JCM_5958_gene_v001_00388	Native	197.06	207.743	212.096	194.544	184.752	209.337	0.421215	7.65794	YES	0.0208083	NO	0.100332		PTHR15346	DYNACTIN SUBUNIT
JCM_5958_gene_v001_00389	Native	37.334	37.4002	37.1182	21.0125	22.6813	20.8839	-0.306528	5.24553	YES	0.0443212	NO	0.298642		PTHR11895:SF7	GLUTAMYL-TRNA(GLN) AMIDOTRANSFERASE SUBUNIT A, MITOCHONDRIAL	K02433	gatA, QRSL1; aspartyl-tRNA(Asn)/glutamyl-tRNA(Gln) amidotransferase subunit A [EC:6.3.5.6 6.3.5.7]	Genetic Information Processing; Protein families: genetic information processing
JCM_5958_gene_v001_00390	Native	38.4593	35.772	39.189	22.7749	28.5731	27.9212	-0.0328072	6.88064	NO	0.817428	NO	0.975047		PTHR23069:SF0	TAT-BINDING HOMOLOG 7	K22531	ATAD2; ATPase family AAA domain-containing protein 2 [EC:3.6.1.-]	Unclassified: metabolism
JCM_5958_gene_v001_00391	Native	44.635	41.0396	35.6789	22.5617	29.8403	16.325	-0.341676	5.91972	NO	0.202054	NO	0.389521		PTHR43134:SF1	SIGNAL RECOGNITION PARTICLE RECEPTOR SUBUNIT ALPHA	K13431	SRPR; signal recognition particle receptor subunit alpha	Genetic Information Processing; Protein families: signaling and cellular processes
JCM_5958_gene_v001_00392	Native	1188.76	1204.31	627.658	640.733	995.206	933.109	0.240109	9.8629	NO	0.533652	NO	0.697701		PTHR10334:SF579	CELL WALL PROTEIN PRY3-RELATED
JCM_5958_gene_v001_00393	Native	983.681	1054.29	1198.69	784.645	774.033	832.428	0.0519453	9.3217	NO	0.797367	NO	0.943148		PTHR47977:SF6	RAS-RELATED PROTEIN RABD2A-LIKE	K07874	RAB1A; Ras-related protein Rab-1A	Cellular Processes; Protein families: genetic information processing; Protein families: signaling and cellular processes
JCM_5958_gene_v001_00394	Native	121.999	120.796	108.638	65.3394	100.101	85.6341	-0.00787714	7.50102	NO	0.968176	NO	0.991162		PTHR23033:SF52	GLYCOSYLTRANSFERASE FAMILY 31 PROTEIN
JCM_5958_gene_v001_00395	Native	1219.64	1240.06	1033.23	973.962	1052.54	824.051	0.18982	11.176	NO	0.44403	NO	0.686346		PTHR19375:SF385	HEAT SHOCK PROTEIN SSA3-RELATED	K03283	HSPA1s; heat shock 70kDa protein 1/2/6/8	Genetic Information Processing; Environmental Information Processing; Cellular Processes; Protein families: metabolism; Protein families: genetic information processing; Protein families: signaling and cellular processes
JCM_5958_gene_v001_00396	Native	74.4878	72.25	74.432	33.0651	51.4693	50.6145	-0.231196	6.81107	NO	0.25869	NO	0.565408		PTHR13011:SF0	GENERAL TRANSCRIPTION FACTOR IIF SUBUNIT 1	K03138	TFIIF1, GTF2F1, TFG1; transcription initiation factor TFIIF subunit alpha	Genetic Information Processing; Protein families: genetic information processing
JCM_5958_gene_v001_00397	Native	97.0552	114.583	115.141	142.304	145.486	158.745	0.935133	5.5487	YES	0.00186094	YES	0.003585
JCM_5958_gene_v001_00398	Native	78.3417	79.7344	63.3408	73.6792	67.7263	60.7937	0.356057	5.88604	NO	0.0823922	NO	0.261216		PTHR11485:SF34	SIGNAL RECOGNITION PARTICLE RECEPTOR SUBUNIT BETA	K12272	SRPRB, SRP102; signal recognition particle receptor subunit beta	Genetic Information Processing; Protein families: signaling and cellular processes
JCM_5958_gene_v001_00399	Native	72.3432	73.0364	75.5701	55.0504	56.9581	52.9274	0.0653922	5.35589	NO	0.628902	NO	0.946977		PTHR28218	VPS4-ASSOCIATED PROTEIN 1
JCM_5958_gene_v001_00400	Native	11.1205	15.2819	10.4891	13.2451	5.32087	10.0081	0.128759	1.66024	NO	0.857814	NO	0.925148
JCM_5958_gene_v001_00401	Native	84.3401	80.1021	82.588	62.8582	69.1338	68.344	0.184336	4.97862	NO	0.195507	NO	0.705365		PTHR13215:SF0	ACTIVATED RNA POLYMERASE II TRANSCRIPTIONAL COACTIVATOR P15
JCM_5958_gene_v001_00402	Native	46.9254	44.782	45.1923	39.5113	56.0767	54.1246	0.609591	6.40936	YES	0.00803188	YES	0.0260098		PTHR24343:SF330	SNF1-ACTIVATING KINASE 1
JCM_5958_gene_v001_00403	Native	4.25498	3.40557	6.9531	2.71166	3.37466	1.02498	-0.546679	2.29028	NO	0.426264	NO	0.545896		PTHR47965:SF109	ASPARTIC PROTEINASE 3-RELATED
JCM_5958_gene_v001_00404	Native	34.4971	37.7373	30.4964	24.7786	25.0026	15.2849	-0.175411	5.40785	NO	0.518698	NO	0.73102		PTHR10537:SF3	DNA PRIMASE LARGE SUBUNIT	K02685	PRI2; DNA primase large subunit	Genetic Information Processing; Protein families: genetic information processing
JCM_5958_gene_v001_00405	Native	58.8799	64.9006	158.609	5.01123	5.76524	4.26846	-3.73374	6.10139	YES	0.00142063	YES	0.00189042		PTHR47965:SF109	ASPARTIC PROTEINASE 3-RELATED
JCM_5958_gene_v001_00406	Native	153.202	167.827	155.459	141.628	127.466	100.014	0.119284	6.72511	NO	0.549866	NO	0.830315		PTHR21236:SF1	PROTEIN YIPF6	K22943	YIPF6; protein YIPF6	Protein families: genetic information processing
JCM_5958_gene_v001_00407	Native	113.098	99.6221	87.0901	58.8406	77.3914	62.6605	-0.11122	8.04752	NO	0.540619	NO	0.852683		PTHR13980:SF15	FACT COMPLEX SUBUNIT SPT16	K25639	SUPT16H, SPT16; FACT complex subunit SPT16	Protein families: genetic information processing
JCM_5958_gene_v001_00408	Native	59.3627	54.1969	56.881	32.284	44.4184	42.3938	-0.0351762	6.22256	NO	0.830184	NO	0.969049		PTHR24006:SF687	UBIQUITIN CARBOXYL-TERMINAL HYDROLASE 10	K11841	USP10, UBP3; ubiquitin carboxyl-terminal hydrolase 10 [EC:3.4.19.12]	Cellular Processes; Protein families: metabolism; Protein families: genetic information processing
JCM_5958_gene_v001_00409	Native	380.35	377.439	283.836	429.958	474.593	462.336	0.875251	8.69729	YES	0.00469679	YES	0.0105984		PTHR35523	CELL WALL PROTEIN SED1
JCM_5958_gene_v001_00410	Native	79.7425	67.8584	55.5093	69.8835	79.8013	64.5507	0.560861	6.31003	YES	0.0193962	NO	0.0591226		PTHR46239	DNA REPAIR PROTEIN RAD51 HOMOLOG 3 RAD51C
JCM_5958_gene_v001_00411	Native	111.153	104.232	83.8024	78.5124	89.5071	68.2277	0.141747	6.67808	NO	0.453563	NO	0.786268		PTHR21708:SF30	2-REDUCTASE FAMILY PROTEIN, PUTATIVE (AFU_ORTHOLOGUE AFUA_3G00740)-RELATED
JCM_5958_gene_v001_00412	Native	388.996	361.668	547.695	162.812	202.099	223.36	-0.654045	8.23055	YES	0.0244909	NO	0.0619075		PTHR28019	CELL MEMBRANE PROTEIN YLR413W-RELATED
JCM_5958_gene_v001_00413	Native	47.4392	44.2433	58.0046	36.7743	40.5297	31.4277	0.0267767	5.52929	NO	0.890105	NO	0.973593		PTHR11215:SF1	MYG1 EXONUCLEASE	K25877	MYG1; MYG1 exonuclease [EC:3.1.-.-]	Protein families: genetic information processing
JCM_5958_gene_v001_00414	Native	34.1241	35.4152	30.0352	17.062	19.1907	13.8682	-0.507385	5.44381	YES	0.026779	NO	0.0839363		PTHR45649:SF6	GABA-SPECIFIC PERMEASE
JCM_5958_gene_v001_00415	Native	130.826	124.261	113.637	40.0065	56.4798	66.9504	-0.692047	6.83734	YES	0.0179098	YES	0.0448478		PTHR47428	REGULATORY PROTEIN MIG1-RELATED	K09467	MIG; zinc-finger protein CreA/MIG	Protein families: genetic information processing
JCM_5958_gene_v001_00416	Native	45.5055	50.5178	44.6774	10.8949	15.4029	15.7816	-1.2628	5.71215	YES	0.00139275	YES	0.00223419		PTHR47968:SF13	KINESIN-LIKE PROTEIN	K10401	KIF18A; kinesin family member 18A	Cellular Processes; Protein families: signaling and cellular processes
JCM_5958_gene_v001_00417	Native	74.5081	64.8592	61.0993	43.7938	50.5598	39.7296	-0.0958094	6.24728	NO	0.535215	NO	0.894033
JCM_5958_gene_v001_00418	HGT Pezizomycotina	102.77	92.3837	98.2895	74.7286	72.7448	80.5494	0.125996	5.91896	NO	0.352919	NO	0.85946		PTHR11210:SF2	E3 UBIQUITIN-PROTEIN LIGASE RBX1
JCM_5958_gene_v001_00419	Native	53.8761	55.9424	53.0024	43.9735	54.5073	34.858	0.191744	6.01526	NO	0.331083	NO	0.660984		PTHR12428:SF66	MITOCHONDRIAL INNER MEMBRANE PROTEIN OXA1L	K03217	yidC, spoIIIJ, OXA1, ccfA; YidC/Oxa1 family membrane protein insertase	Genetic Information Processing; Environmental Information Processing; Cellular Processes; Protein families: genetic information processing; Protein families: signaling and cellular processes
JCM_5958_gene_v001_00420	Native	98.3136	81.6177	52.2093	39.4537	48.5356	33.1304	-0.458646	7.9101	NO	0.15903	NO	0.29347		PTHR14027	RNA POLYMERASE-ASSOCIATED PROTEIN CTR9	K15176	CTR9; RNA polymerase-associated protein CTR9	Protein families: genetic information processing
JCM_5958_gene_v001_00421	Native	136.833	132.685	76.5499	69.4276	65.7278	42.0653	-0.481335	5.63296	NO	0.19556	NO	0.33001		PTHR10281:SF4	NEUFERRICIN
JCM_5958_gene_v001_00422	Native	76.247	79.6646	78.815	65.3661	79.7436	76.9553	0.403248	4.73085	YES	0.0319693	NO	0.137607
JCM_5958_gene_v001_00423	Native	41.6779	36.4676	32.8163	21.5788	28.6935	23.227	-0.112613	4.35942	NO	0.589005	NO	0.842513		PTHR13208	MEDIATOR OF RNA POLYMERASE II TRANSCRIPTION SUBUNIT 4
JCM_5958_gene_v001_00424	Native	24.3665	23.5383	24.6685	15.9905	19.7288	15.3073	-0.025775	4.1982	NO	0.900386	NO	0.973693		PTHR23245:SF31	TRNA WYBUTOSINE-SYNTHESIZING PROTEIN 3 HOMOLOG	K15450	TYW3; tRNA wybutosine-synthesizing protein 3 [EC:2.1.1.282]	Protein families: genetic information processing
JCM_5958_gene_v001_00425	Native	98.1187	108.375	83.3708	201.17	179.794	144.042	1.34223	5.87885	YES	0.00166213	YES	0.00256458
JCM_5958_gene_v001_00426	Native	105.131	94.5587	105.428	49.8502	60.9726	65.6834	-0.304003	7.38042	NO	0.069999	NO	0.327797		PTHR31668:SF4	TRANSCRIPTIONAL ACTIVATOR PROTEIN DAL81
JCM_5958_gene_v001_00427	Native	57.2677	51.6983	51.5979	40.0612	52.8528	43.4791	0.246231	6.17886	NO	0.0984093	NO	0.501077		PTHR11864:SF0	PRP40 PRE-MRNA PROCESSING FACTOR 40 HOMOLOG A (YEAST)
JCM_5958_gene_v001_00428	Native	190.666	191.185	179.047	228.767	230.075	222.495	0.767376	6.96244	YES	0.00156336	YES	0.00361925		PTHR22629	ARP2/3 COMPLEX 20 KD SUBUNIT	K05755	ARPC4; actin related protein 2/3 complex, subunit 4	Cellular Processes; Protein families: genetic information processing; Protein families: signaling and cellular processes
JCM_5958_gene_v001_00429	Native	312.19	333.433	273.074	427.02	388.033	331.284	0.806006	7.72514	YES	0.00525616	YES	0.0131036		PTHR10806	SIGNAL PEPTIDASE COMPLEX CATALYTIC SUBUNIT SEC11	K13280	SEC11, sipW; signal peptidase I [EC:3.4.21.89]	Genetic Information Processing; Protein families: metabolism
JCM_5958_gene_v001_00430	Native	135.782	127.811	138.679	86.1416	96.8352	90.4957	-0.0707164	7.45214	NO	0.54455	NO	0.954834		PTHR43982:SF1	UBIQUITIN CARBOXYL-TERMINAL HYDROLASE 14	K11843	USP14, UBP6; ubiquitin carboxyl-terminal hydrolase 14 [EC:3.4.19.12]	Protein families: metabolism; Protein families: genetic information processing
JCM_5958_gene_v001_00431	Native	188.901	191.627	179.481	209.085	213.497	192.25	0.620605	8.06603	YES	0.00409091	YES	0.0144649		PTHR28072	CRUCIFORM CUTTING ENDONUCLEASE 1, MITOCHONDRIAL-RELATED
JCM_5958_gene_v001_00432	Native	18.7282	18.1008	19.68	10.1764	8.66204	12.8302	-0.342552	4.12035	NO	0.195507	NO	0.381792		PTHR24345	SERINE/THREONINE-PROTEIN KINASE PLK
JCM_5958_gene_v001_00433	Native	221.178	219.672	233.437	173.775	198.573	215.298	0.287524	7.69041	NO	0.0675395	NO	0.366515		PTHR14359	HOMO-OLIGOMERIC FLAVIN CONTAINING CYS DECARBOXYLASE FAMILY	K01598	PPCDC, coaC; phosphopantothenoylcysteine decarboxylase [EC:4.1.1.36]	Metabolism of cofactors and vitamins
JCM_5958_gene_v001_00434	Native	1647.1	1701.82	1634.22	1918.53	1798.11	2134.53	0.720723	10.5238	YES	0.0130455	YES	0.0322499		PTHR12733:SF3	ATP SYNTHASE F(0) COMPLEX SUBUNIT B1, MITOCHONDRIAL	K02127	ATPeF0B, ATP5F1, ATP4; F-type H+-transporting ATPase subunit b	Energy metabolism
JCM_5958_gene_v001_00435	Native	288.838	291.353	261.225	438.288	404.788	381.128	1.02879	8.10062	YES	0.00139275	YES	0.00243236		PTHR45715:SF3	V-TYPE PROTON ATPASE SUBUNIT E 1	K02150	ATPeV1E, ATP6E; V-type H+-transporting ATPase subunit E	Energy metabolism; Environmental Information Processing; Cellular Processes
JCM_5958_gene_v001_00436	Native	249.403	236.48	163.733	149.814	194.542	168.412	0.137909	7.30148	NO	0.552838	NO	0.795205		PTHR48112:SF32	HIGH MOBILITY GROUP PROTEIN DSP1
JCM_5958_gene_v001_00437	Native	69.0386	66.3406	58.7835	92.7414	95.2701	70.9413	0.900463	6.10584	YES	0.00275143	YES	0.00613101		PTHR11205:SF19	28S RIBOSOMAL PROTEIN S7, MITOCHONDRIAL	K02992	RP-S7, MRPS7, rpsG; small subunit ribosomal protein S7	Genetic Information Processing; Protein families: genetic information processing
JCM_5958_gene_v001_00438	Native	120.633	117.747	110.295	110.245	130.521	119.287	0.529362	7.00801	YES	0.0050474	YES	0.021856		PTHR13490	MITOCHONDRIAL 28S RIBOSOMAL PROTEIN S28	K17413	MRPS35; small subunit ribosomal protein S35	Protein families: genetic information processing
JCM_5958_gene_v001_00439	Native	164.581	171.47	214.607	171.573	162.92	244.808	0.56499	6.52138	YES	0.0457287	NO	0.111103		PTHR16487	PPP4R2-RELATED PROTEIN
JCM_5958_gene_v001_00440	Native	112.441	114.016	106.53	114.382	112.974	91.9486	0.42569	6.73176	YES	0.0245067	NO	0.107172		PTHR46118:SF4	PROTEIN ABHD11
JCM_5958_gene_v001_00441	Native	47.2176	39.1119	34.1844	26.2737	30.3297	26.7446	-0.0472423	6.39172	NO	0.792789	NO	0.952252		PTHR10663:SF402	ARF GUANINE NUCLEOTIDE EXCHANGE FACTOR SYT1
JCM_5958_gene_v001_00442	Native	52.0934	43.3764	46.2226	23.1239	28.8845	19.3851	-0.504867	5.70148	YES	0.02615	NO	0.0830805		PTHR12991	NITROGEN PERMEASE REGULATOR 2/TUMOR SUPPRESSOR CANDIDATE 4	K20405	NPRL2, NPR2; nitrogen permease regulator 2	Environmental Information Processing; Protein families: genetic information processing
JCM_5958_gene_v001_00443	Native	237.922	228.798	229.026	156.964	183.287	161.785	0.0133441	7.71218	NO	0.91799	NO	0.990674		PTHR12058:SF0	ACTIN-RELATED PROTEIN 2_3 COMPLEX SUBUNIT 2	K05758	ARPC2; actin related protein 2/3 complex, subunit 2	Cellular Processes; Protein families: genetic information processing; Protein families: signaling and cellular processes
JCM_5958_gene_v001_00444	Native	186.581	184.265	304.096	72.7295	91.9231	133.107	-0.690621	7.92887	NO	0.0735359	NO	0.137157		PTHR43668:SF2	ALLANTOINASE	K01466	allB; allantoinase [EC:3.5.2.5]	Nucleotide metabolism
JCM_5958_gene_v001_00445	Native	139.088	131.169	137.24	94.4708	111.513	102.405	0.0825501	7.90153	NO	0.507758	NO	0.937052		PTHR10648:SF9	SERINE_THREONINE-PROTEIN PHOSPHATASE 2A 65 KDA REGULATORY SUBUNIT A BETA ISOFORM	K03456	PPP2R1; serine/threonine-protein phosphatase 2A regulatory subunit A	Genetic Information Processing; Environmental Information Processing; Cellular Processes; Protein families: metabolism; Protein families: genetic information processing
JCM_5958_gene_v001_00446	Native	76.6498	71.9577	71.5742	60.2221	73.0734	53.5363	0.245436	4.83476	NO	0.172067	NO	0.511922
JCM_5958_gene_v001_00447	Native	96.6336	79.033	72.9382	69.6655	88.9414	72.459	0.377057	7.73519	NO	0.0562345	NO	0.20338		PTHR45765	METHIONINE--TRNA LIGASE	K01874	MARS, metG; methionyl-tRNA synthetase [EC:6.1.1.10]	Metabolism of other amino acids; Genetic Information Processing; Protein families: metabolism; Protein families: genetic information processing
JCM_5958_gene_v001_00448	Native	14.6952	11.4104	21.8802	5.49461	7.44801	11.2637	-0.495844	4.17508	NO	0.243691	NO	0.375216		PTHR24324:SF12	HOMEOBOX DOMAIN-CONTAINING PROTEIN
JCM_5958_gene_v001_00449	Native	106.24	116.868	190.686	34.8354	44.1466	85.5339	-0.840691	4.40215	NO	0.104851	NO	0.167016
JCM_5958_gene_v001_00450	Native	0	0	0	0	0	0							Expressed
JCM_5958_gene_v001_00451	Native	44.3646	39.2448	72.037	16.6511	22.2711	44.7794	-0.39506	1.69229	NO	0.569773	NO	0.693492
JCM_5958_gene_v001_00452	Native	28.7075	27.4208	31.4259	15.7574	19.3669	17.2567	-0.257092	6.86681	NO	0.0661277	NO	0.460898		PTHR13251:SF3	TRAFFICKING PROTEIN PARTICLE COMPLEX SUBUNIT 10
JCM_5958_gene_v001_00453	Native	95.7432	91.939	153.579	55.3279	63.273	112.961	-0.0661924	8.11001	NO	0.881897	NO	0.945349
JCM_5958_gene_v001_00454	Native	32.9777	34.65	35.4065	23.4782	23.7743	24.6806	-0.0320423	4.56861	NO	0.856716	NO	0.970645		PTHR12390	UROPORPHYRINOGEN III SYNTHASE	K01719	hemD, UROS; uroporphyrinogen-III synthase [EC:4.2.1.75]	Metabolism of cofactors and vitamins
JCM_5958_gene_v001_00455	Native	58.1039	53.4006	63.0155	24.7735	30.479	29.7642	-0.551997	6.94886	YES	0.00579255	YES	0.022948
JCM_5958_gene_v001_00456	Native	116.93	113.614	88.9876	91.3628	101.829	66.274	0.181461	6.6698	NO	0.442225	NO	0.698813		PTHR45624:SF9	CARRIER PROTEIN, PUTATIVE (AFU_ORTHOLOGUE AFUA_4G06390)-RELATED
JCM_5958_gene_v001_00457	Native	6.1236	5.88138	16.4307	1.0618	0.738022	0.783078	-2.9353	2.65254	YES	0.00456873	YES	0.00642019
JCM_5958_gene_v001_00458	Native	113.927	103.144	124.222	45.9654	50.9395	63.0833	-0.604032	7.71994	YES	0.0130234	YES	0.039542		PTHR11638:SF18	HEAT SHOCK PROTEIN 78, MITOCHONDRIAL	K03695	clpB; ATP-dependent Clp protease ATP-binding subunit ClpB	Protein families: genetic information processing
JCM_5958_gene_v001_00459	Native	150.792	137.85	141.389	40.0401	72.4997	70.4304	-0.755468	7.13519	YES	0.0193962	YES	0.0438114		PTHR28265	MAINTENANCE OF TELOMERE CAPPING PROTEIN 1
JCM_5958_gene_v001_00460	Native	3436.4	3686.51	1792.92	7075.24	7725.9	7081.66	1.77459	11.3269	YES	0.0038464	YES	0.00604909		PTHR23428:SF401	HISTONE H2B	K11252	H2B; histone H2B	Protein families: genetic information processing; Protein families: signaling and cellular processes
JCM_5958_gene_v001_00461	Native	3549	3829.15	1715.96	10214	9233.19	8884.6	2.1223	11.6428	YES	0.00295442	YES	0.00443053		PTHR23430:SF200	HISTONE H2A	K11251	H2A; histone H2A	Genetic Information Processing; Cellular Processes; Protein families: genetic information processing; Protein families: signaling and cellular processes
JCM_5958_gene_v001_00462	Native	67.8764	61.5008	66.8377	35.3601	47.0756	44.9069	-0.140572	7.04425	NO	0.339881	NO	0.814417		PTHR31845:SF37	TRANSCRIPTION FACTOR PBCR-RELATED
JCM_5958_gene_v001_00463	Native	36.3902	33.4004	30.2586	32.4718	29.6233	25.8768	0.302385	3.82493	NO	0.22862	NO	0.446042		PTHR16301	IMPACT-RELATED
JCM_5958_gene_v001_00464	Native	126.876	122.137	99.4671	102.155	114.467	83.2021	0.265319	7.54036	NO	0.191317	NO	0.474034		PTHR43716:SF1	D-2-HYDROXYGLUTARATE DEHYDROGENASE, MITOCHONDRIAL	K21618	DLD3; (R)-2-hydroxyglutarate---pyruvate transhydrogenase [EC:1.1.99.40]	Carbohydrate metabolism
JCM_5958_gene_v001_00465	Native	49.2423	42.7022	36.4658	27.9081	31.538	26.0056	-0.102815	5.00727	NO	0.59307	NO	0.864601		PTHR42912:SF103	METHYLTRANSF_11 DOMAIN-CONTAINING PROTEIN
JCM_5958_gene_v001_00466	Native	158.599	187.649	209.64	241.634	215.36	228.269	0.79146	7.02247	YES	0.00454099	YES	0.0114274		PTHR37325	OXIDOREDUCTASE 21 KDA SUBUNIT, PUTATIVE (AFU_ORTHOLOGUE AFUA_4G05910)-RELATED
JCM_5958_gene_v001_00467	Native	31.8848	32.051	37.2635	34.714	47.4944	33.572	0.674834	5.26463	YES	0.00890669	YES	0.0255364		PTHR14134:SF2	E3 UBIQUITIN-PROTEIN LIGASE RAD18	K10627	RAD18; E3 ubiquitin-protein ligase RAD18 [EC:2.3.2.27]	Protein families: genetic information processing
JCM_5958_gene_v001_00468	Native	177.486	163.809	138.308	144.921	204.024	174.012	0.603938	9.12262	YES	0.0224761	NO	0.0623936		PTHR23284:SF0	PROLACTIN REGULATORY ELEMENT-BINDING PROTEIN
JCM_5958_gene_v001_00469	Native	9.91064	9.39846	9.23608	12.8846	14.0134	15.9496	1.0713	2.73864	YES	0.0204016	YES	0.036103
JCM_5958_gene_v001_00470	Native	79.1264	79.2752	68.0069	54.9044	68.096	59.001	0.165925	6.91589	NO	0.270632	NO	0.750451		PTHR23083:SF464	TETRATRICOPEPTIDE REPEAT DOMAIN 7, ISOFORM A
JCM_5958_gene_v001_00471	Native	120.63	129.967	139.345	141.694	127.466	125.499	0.507106	5.93899	YES	0.0127152	YES	0.0486718		PTHR28627	CYTOCHROME C OXIDASE ASSEMBLY FACTOR 5	K18178	COA5, PET191; cytochrome c oxidase assembly factor 5	Protein families: genetic information processing
JCM_5958_gene_v001_00472	Native	55.2614	56.3177	80.1028	20.7285	25.209	27.0652	-0.905612	6.08363	YES	0.00516	YES	0.0114177		PTHR45677:SF8	CYSTEINE SULFINIC ACID DECARBOXYLASE	K01580	E4.1.1.15, gadB, gadA, GAD; glutamate decarboxylase [EC:4.1.1.15]	Carbohydrate metabolism; Amino acid metabolism; Metabolism of other amino acids; Cellular Processes
JCM_5958_gene_v001_00473	Native	17.61	16.7076	20.3012	10.5552	12.9793	12.374	-0.120039	5.64368	NO	0.419234	NO	0.857022		PTHR45629	SNF2/RAD54 FAMILY MEMBER	K10841	ERCC6, CSB, RAD26; DNA excision repair protein ERCC-6	Genetic Information Processing; Protein families: genetic information processing
JCM_5958_gene_v001_00474	Native	0.894632	1.17101	2.90555	3.7375	4.69871	1.54448
JCM_5958_gene_v001_00475	Native	2.71566	0.527596	6.31736	1.88227	1.24027	1.27941
JCM_5958_gene_v001_00476	Native	62.3232	57.421	28.2763	25.7655	32.8352	12.4224	-0.584626	5.98577	NO	0.293744	NO	0.41337		PTHR43866:SF3	METHYLMALONATE-SEMIALDEHYDE DEHYDROGENASE [ACYLATING], MITOCHONDRIAL	K00140	mmsA, iolA, ALDH6A1; malonate-semialdehyde dehydrogenase (acetylating) / methylmalonate-semialdehyde dehydrogenase [EC:1.2.1.18 1.2.1.27]	Carbohydrate metabolism; Amino acid metabolism; Metabolism of other amino acids
JCM_5958_gene_v001_00477	Native	90.4958	78.3124	78.4231	46.928	56.0818	49.373	-0.213667	7.62135	NO	0.131262	NO	0.613537		PTHR10972:SF216	OXYSTEROL-BINDING PROTEIN HOMOLOG 3
JCM_5958_gene_v001_00478	Native	180.385	173.644	145.867	266.341	224.58	216.555	0.990512	6.0482	YES	0.00241524	YES	0.00471106
JCM_5958_gene_v001_00479	Native	417.047	383.236	289.278	187.12	241.12	154.827	-0.423702	9.14367	NO	0.135307	NO	0.275461		PTHR23118:SF42	ATP-CITRATE SYNTHASE	K01648	ACLY; ATP citrate (pro-S)-lyase [EC:2.3.3.8]	Carbohydrate metabolism; Energy metabolism; Protein families: signaling and cellular processes
JCM_5958_gene_v001_00480	Native	94.6226	87.8232	106.062	33.0727	36.4252	39.5735	-0.91503	7.0366	YES	0.00140842	YES	0.00265001		PTHR23509:SF6	PHOSPHOLIPASE C1020.13C-RELATED
JCM_5958_gene_v001_00481	Native	185.696	170.344	208.252	94.8599	117.383	132.225	-0.225501	7.6623	NO	0.220614	NO	0.571113		PTHR28185	MITOCHONDRIAL DISTRIBUTION AND MORPHOLOGY PROTEIN 34	K17775	MDM34, MMM2; mitochondrial distribution and morphology protein 34	Cellular Processes; Protein families: genetic information processing
JCM_5958_gene_v001_00482	Native	110.191	104.607	97.6949	50.5869	61.5402	61.9854	-0.360241	8.64643	NO	0.0542187	NO	0.21986		PTHR23176	RHO/RAC/CDC GTPASE-ACTIVATING PROTEIN
JCM_5958_gene_v001_00483	Native	80.5722	82.4775	76.1952	58.3768	58.8836	56.2415	0.0227916	6.12288	NO	0.868194	NO	0.985549		PTHR10343:SF84	ALICORN, ISOFORM A	K07199	PRKAB; 5'-AMP-activated protein kinase, regulatory beta subunit	Environmental Information Processing; Cellular Processes
JCM_5958_gene_v001_00484	Native	81.152	84.4849	78.5102	67.7861	77.5302	55.2001	0.198199	6.63951	NO	0.244841	NO	0.644942		PTHR42765:SF2	TYROSINE--TRNA LIGASE	K01866	YARS, tyrS; tyrosyl-tRNA synthetase [EC:6.1.1.1]	Genetic Information Processing; Protein families: metabolism; Protein families: genetic information processing
JCM_5958_gene_v001_00485	Native	186.273	197.008	336.474	45.3419	48.9627	79.3547	-1.55829	7.29241	YES	0.00654206	YES	0.0107084		PTHR10836:SF134	TRIOSEPHOSPHATE ISOMERASE_GLYCERALDEHYDE-3-PHOSPHATE DEHYDROGENASE	K00134	GAPDH, gapA; glyceraldehyde 3-phosphate dehydrogenase (phosphorylating) [EC:1.2.1.12]	Carbohydrate metabolism; Energy metabolism; Environmental Information Processing; Protein families: genetic information processing; Protein families: signaling and cellular processes
JCM_5958_gene_v001_00486	Native	43.6167	37.5186	60.2011	17.6531	20.9887	23.5146	-0.69521	7.59787	YES	0.0195051	YES	0.0482011		PTHR21497:SF24	E3 UBIQUITIN-PROTEIN LIGASE UBR1	K10625	UBR1; E3 ubiquitin-protein ligase UBR1 [EC:2.3.2.27]	Protein families: genetic information processing
JCM_5958_gene_v001_00487	Native	51.6827	54.9805	73.6467	87.487	90.1709	86.423	1.03893	6.60552	YES	0.00192166	YES	0.00343845		PTHR10963:SF27	GLYCOSIDASE CRH1-RELATED
JCM_5958_gene_v001_00488	Native	1.62983	1.70835	3.88035	1.06028	1.02544	0.813492	-0.812928	2.21984	NO	0.188454	NO	0.271732	Expressed	PTHR13018:SF20	SPORULATION-SPECIFIC PROTEIN 75	K21989	TMEM63, CSC1; calcium permeable stress-gated cation channel	Protein families: signaling and cellular processes
JCM_5958_gene_v001_00489	Native	7.61532	6.30081	9.19455	147.947	120.527	9.93576	4.07992	5.51066	YES	0.0142294	YES	0.0200578		PTHR36102	CHROMOSOME 10, WHOLE GENOME SHOTGUN SEQUENCE
JCM_5958_gene_v001_00490	Native	3097.93	2369.17	5017.1	4489.6	5108.65	7799.53	1.22651	13.2598	YES	0.0269269	YES	0.0436787		PTHR43452:SF30	PYRUVATE DECARBOXYLASE ISOZYME 1-RELATED	K01568	PDC, pdc; pyruvate decarboxylase [EC:4.1.1.1]	Carbohydrate metabolism
JCM_5958_gene_v001_00491	Native	161.676	138.693	156.275	95.8419	142.517	107.942	0.0809426	7.42938	NO	0.649145	NO	0.909494		PTHR10739:SF13	CHOLINE-PHOSPHATE CYTIDYLYLTRANSFERASE	K00968	PCYT1; choline-phosphate cytidylyltransferase [EC:2.7.7.15]	Lipid metabolism; Metabolism of other amino acids
JCM_5958_gene_v001_00492	Native	300.132	301.514	302.079	430.408	382.756	344.254	0.846386	7.2249	YES	0.00226276	YES	0.00511552		PTHR10828:SF38	ARSENICAL-RESISTANCE PROTEIN 2-RELATED
JCM_5958_gene_v001_00493	Native	36.2381	35.2948	38.3463	20.4932	24.5784	30.063	-0.0632973	5.29883	NO	0.759285	NO	0.929736		PTHR16171:SF7	DNA EXCISION REPAIR PROTEIN ERCC-5
JCM_5958_gene_v001_00494	Native	61.1045	59.4374	59.8358	40.6256	44.5192	38.8273	-0.0557144	5.46473	NO	0.675801	NO	0.959011		PTHR15641	ELONGATOR COMPLEX PROTEIN 5	K11376	ELP5, IKI1; elongator complex protein 5	Protein families: genetic information processing
JCM_5958_gene_v001_00495	Native	77.2456	65.6763	61.6623	43.5365	52.8229	42.5148	-0.0757496	7.01764	NO	0.636384	NO	0.924041		PTHR11134:SF1	AP-3 COMPLEX SUBUNIT BETA	K12397	AP3B; AP-3 complex subunit beta	Cellular Processes; Protein families: genetic information processing
JCM_5958_gene_v001_00496	Native	84.3069	73.4419	68.2427	45.4652	65.4987	48.1503	-0.027386	7.56861	NO	0.892234	NO	0.973593		PTHR24356:SF163	3-PHOSPHOINOSITIDE-DEPENDENT PROTEIN KINASE 1-RELATED
JCM_5958_gene_v001_00497	Native	2.04677	1.58382	5.01936	0.964346	0.864021	0.814379	-1.19815	1.96118	NO	0.102628	NO	0.148688	Expressed	PTHR48022:SF7	MAJOR FACILITATOR SUPERFAMILY (MFS) PROFILE DOMAIN-CONTAINING PROTEIN-RELATED
JCM_5958_gene_v001_00498	Native	5.05246	4.25544	8.25632	8.69243	10.5735	3.29775	0.845772	3.92079	NO	0.150012	NO	0.223069		PTHR48022:SF7	MAJOR FACILITATOR SUPERFAMILY (MFS) PROFILE DOMAIN-CONTAINING PROTEIN-RELATED
JCM_5958_gene_v001_00499	Native	1508.47	1281.81	1840	4473.57	5503.97	6872.36	2.35285	13.085	YES	0.00113141	YES	0.00167961		PTHR48022:SF7	MAJOR FACILITATOR SUPERFAMILY (MFS) PROFILE DOMAIN-CONTAINING PROTEIN-RELATED
JCM_5958_gene_v001_00500	Native	151.335	122.423	82.4516	52.4412	60.8662	47.966	-0.660557	7.696	YES	0.0421068	NO	0.0923764		PTHR12563:SF17	DIHYDROXYACETONE PHOSPHATE ACYLTRANSFERASE
JCM_5958_gene_v001_00501	Native	16.318	15.4829	15.4811	12.7161	14.0048	10.3537	0.134335	5.57294	NO	0.416293	NO	0.813463		PTHR11361:SF122	DNA MISMATCH REPAIR PROTEIN MSH3	K08736	MSH3; DNA mismatch repair protein MSH3	Genetic Information Processing; Protein families: genetic information processing
JCM_5958_gene_v001_00502	Native	57.9738	55.6502	55.6053	56.2413	55.155	52.4594	0.44149	6.04965	YES	0.00919982	NO	0.0540926		PTHR42840:SF5	NAD(P)-BINDING ROSSMANN-FOLD SUPERFAMILY PROTEIN
JCM_5958_gene_v001_00503	Native	1.80277	2.11682	0	1.01415	0.699607	0.904446
JCM_5958_gene_v001_00504	Native	0	0	0	0	0	0
JCM_5958_gene_v001_00505	Native	41.1733	41.8989	49.2339	74.856	74.6637	46.1773	1.05156	5.85981	YES	0.0052978	YES	0.0103954		PTHR22809:SF11	METHYLTRANSFERASE-LIKE PROTEIN	K17053	ABP140; tRNAThr (cytosine32-N3)-methyltransferase [EC:2.1.1.268]	Protein families: genetic information processing
JCM_5958_gene_v001_00506	Native	82.2021	81.9258	90.7169	44.0009	48.3683	45.7884	-0.396953	6.65385	YES	0.0105508	NO	0.0829076		PTHR11136:SF5	FOLYLPOLYGLUTAMATE SYNTHASE, MITOCHONDRIAL	K01930	FPGS; folylpolyglutamate synthase [EC:6.3.2.17]	Metabolism of cofactors and vitamins
JCM_5958_gene_v001_00507	Native	77.3674	75.0637	75.6691	92.7973	80.8689	80.7379	0.647981	6.2222	YES	0.00424794	YES	0.0141672		PTHR13040	AUTOPHAGY PROTEIN 5	K08339	ATG5; autophagy-related protein 5	Cellular Processes; Protein families: genetic information processing
JCM_5958_gene_v001_00508	Native	51.7982	49.8699	45.7644	22.149	28.1097	26.7337	-0.455014	6.13925	YES	0.0141627	NO	0.066135		PTHR24346:SF30	MATERNAL EMBRYONIC LEUCINE ZIPPER KINASE
JCM_5958_gene_v001_00509	Native	58.8772	63.841	67.0949	37.464	40.6481	42.4131	-0.16921	7.55742	NO	0.230852	NO	0.752192		PTHR45794:SF1	LEUCINE--TRNA LIGASE, CYTOPLASMIC	K01869	LARS, leuS; leucyl-tRNA synthetase [EC:6.1.1.4]	Genetic Information Processing; Protein families: metabolism; Protein families: genetic information processing
JCM_5958_gene_v001_00510	Native	59.8167	61.2779	67.2834	34.3743	42.7712	49.4852	-0.0884302	6.3159	NO	0.62865	NO	0.89281		PTHR45989:SF1	TRANSLATION INITIATION FACTOR EIF-2B SUBUNIT GAMMA	K03241	EIF2B3; translation initiation factor eIF-2B subunit gamma	Protein families: genetic information processing
JCM_5958_gene_v001_00511	Native	243.373	225.448	228.753	141.203	160.969	145.279	-0.155579	8.04811	NO	0.226873	NO	0.805655		PTHR23073:SF159	AAA+ ATPASE DOMAIN-CONTAINING PROTEIN	K03064	PSMC6, RPT4; 26S proteasome regulatory subunit T4	Genetic Information Processing; Protein families: genetic information processing
JCM_5958_gene_v001_00512	Native	1785.64	2006.77	1879.13	3456.62	3071.28	3233.18	1.27196	9.86426	YES	0.00160054	YES	0.00254731		PTHR12650	40S RIBOSOMAL PROTEIN S30/UBIQUITIN-LIKE PROTEIN FUBI	K02983	RP-S30e, RPS30; small subunit ribosomal protein S30e	Genetic Information Processing; Protein families: genetic information processing
JCM_5958_gene_v001_00513	Native	55.0832	63.7724	105.06	59.2278	62.986	79.8716	0.34241	4.95527	NO	0.304087	NO	0.478252		PTHR34187	FGR18P
JCM_5958_gene_v001_00514	Native	43.7293	44.7954	57.3725	26.8228	36.0156	28.3456	-0.195906	5.05728	NO	0.321389	NO	0.651779		PTHR14614:SF10	PROTEIN N-TERMINAL AND LYSINE N-METHYLTRANSFERASE EFM7	K17878	NNT1; EEF1A N-terminal glycine/lysine methyltransferase [EC:2.1.1.-]	Protein families: genetic information processing
JCM_5958_gene_v001_00515	Native	3512.88	3613.09	3942.87	1684.47	2402.3	2221.01	-0.330645	10.8327	NO	0.17607	NO	0.375106
JCM_5958_gene_v001_00516	Native	1440.11	1533.31	1590.83	1641.89	1498.87	1528.07	0.522	10.0033	YES	0.0315376	NO	0.0900556		PTHR12701:SF18	ENDOPLASMIC RETICULUM TRANSMEMBRANE PROTEIN	K14009	BCAP31, BAP31; B-cell receptor-associated protein 31	Genetic Information Processing
JCM_5958_gene_v001_00517	Native	43.9541	42.2362	40.4738	28.2398	31.1545	22.1242	-0.15186	6.71304	NO	0.377396	NO	0.767931		PTHR45846	TRNA-DIHYDROURIDINE(47) SYNTHASE [NAD(P)(+)]-LIKE	K05544	DUS3; tRNA-dihydrouridine synthase 3 [EC:1.3.1.89]	Protein families: genetic information processing
JCM_5958_gene_v001_00518	Native	291.945	326.805	336.008	121.197	151.296	164.837	-0.643296	8.36626	YES	0.0103506	YES	0.0303556		PTHR11405:SF4	CARBAMOYL-PHOSPHATE SYNTHASE ARGININE-SPECIFIC SMALL CHAIN	K01956	carA, CPA1; carbamoyl-phosphate synthase small subunit [EC:6.3.5.5]	Nucleotide metabolism; Amino acid metabolism
JCM_5958_gene_v001_00519	Native	60.1524	64.1543	49.9087	46.4237	84.1221	38.0818	0.420286	6.78075	NO	0.237243	NO	0.392378		PTHR16308:SF13	PROTEIN LINGERER
JCM_5958_gene_v001_00520	Native	193.152	199.033	228.127	167.237	148.581	125.961	0.0011907	6.36405	NO	0.994993	NO	0.998477		PTHR46237	CYTOCHROME B5 REDUCTASE 4 FAMILY MEMBER
JCM_5958_gene_v001_00521	Native	56.1333	55.3625	49.4786	34.1347	46.4976	46.7745	0.143034	6.17867	NO	0.414945	NO	0.788338		PTHR24006:SF945	UBIQUITIN CARBOXYL-TERMINAL HYDROLASE 11	K11874	UBP16; ubiquitin carboxyl-terminal hydrolase 16 [EC:3.4.19.12]	Protein families: metabolism; Protein families: genetic information processing
JCM_5958_gene_v001_00522	Native	498.904	469.241	356.319	242.644	368.832	373.203	0.0503696	7.82743	NO	0.854403	NO	0.944713		PTHR48112:SF32	HIGH MOBILITY GROUP PROTEIN DSP1
JCM_5958_gene_v001_00523	Native	212.702	207.321	191.325	147.01	172.134	132.613	0.0459473	7.78883	NO	0.775995	NO	0.959011		PTHR10972:SF184	OXYSTEROL-BINDING PROTEIN HOMOLOG 4-RELATED	K20465	OSBPL9_10_11, ORP9_10_11; oxysterol-binding protein-related protein 9/10/11	Protein families: genetic information processing
JCM_5958_gene_v001_00524	Native	22.3165	21.2709	26.0558	7.4459	10.2179	12.0305	-0.74528	5.28441	YES	0.0137826	YES	0.032572		PTHR13222:SF1	RB1-INDUCIBLE COILED-COIL PROTEIN 1
JCM_5958_gene_v001_00525	Native	123.954	114.426	119.942	113.159	108.822	95.3465	0.313671	6.13646	YES	0.0464744	NO	0.285335		PTHR45896	N-ALPHA-ACETYLTRANSFERASE 30	K00670	NAA30, MAK3; N-alpha-acetyltransferase 30 [EC:2.3.1.256]	Protein families: genetic information processing
JCM_5958_gene_v001_00526	Native	126.807	109.74	105.218	81.405	90.9618	72.3176	0.00311468	6.57618	NO	0.984812	NO	0.997821		PTHR28232	TRANSCRIPTIONAL REGULATORY PROTEIN RXT2
JCM_5958_gene_v001_00527	Native	115.395	106.35	90.961	63.7628	76.1943	60.7283	-0.15782	7.50123	NO	0.348313	NO	0.755955		PTHR47551	TUBULIN--TYROSINE LIGASE PBY1-RELATED	K06047	TTL; tubulin---tyrosine ligase [EC:6.3.2.25]	Protein families: signaling and cellular processes
JCM_5958_gene_v001_00528	Native	702.314	847.384	607.29	2127.26	2040.06	1207.75	1.79882	8.97519	YES	0.00214695	YES	0.00324422		PTHR10902:SF0	60S RIBOSOMAL PROTEIN L35A	K02917	RP-L35Ae, RPL35A; large subunit ribosomal protein L35Ae	Genetic Information Processing; Protein families: genetic information processing
JCM_5958_gene_v001_00529	Native	908.462	1009.09	1063.94	1301.28	1120.98	1336.21	0.82501	8.43357	YES	0.00427704	YES	0.0102341		PTHR17098	NADH-UBIQUINONE OXIDOREDUCTASE MWFE SUBUNIT
JCM_5958_gene_v001_00530	Native	212.176	209.01	176.334	411.679	369.747	259.622	1.28816	6.7541	YES	0.00234652	YES	0.00397692		PTHR11038:SF18	MITOCHONDRIAL IMPORT INNER MEMBRANE TRANSLOCASE SUBUNIT TIM12	K17793	TIM12; mitochondrial import inner membrane translocase subunit TIM12	Protein families: genetic information processing
JCM_5958_gene_v001_00531	Native	154.909	139.783	144.624	58.6984	81.513	67.9214	-0.59668	7.74101	YES	0.0065171	YES	0.0228964		PTHR24343:SF568	FATTY ACYL-COA SYNTHETASE AND RNA PROCESSING-ASSOCIATED KINASE 1-RELATED
JCM_5958_gene_v001_00532	Native	41.5133	38.2644	45.52	46.1896	57.4026	54.4495	0.81935	5.86095	YES	0.00166728	YES	0.00359577		PTHR11669:SF1	REPLICATION FACTOR C SUBUNIT 3	K10756	RFC3_5; replication factor C subunit 3/5	Genetic Information Processing; Protein families: genetic information processing
JCM_5958_gene_v001_00533	Native	123.982	128.699	125.754	241.508	225.271	219.123	1.34591	7.18109	YES	0.000892553	YES	0.00122811		PTHR12220:SF13	39S RIBOSOMAL PROTEIN L16, MITOCHONDRIAL
JCM_5958_gene_v001_00534	Native	53.526	52.8506	52.9507	38.404	48.6012	33.985	0.083899	6.09932	NO	0.60904	NO	0.910655		PTHR11538:SF41	PHENYLALANINE--TRNA LIGASE, MITOCHONDRIAL	K01889	FARSA, pheS; phenylalanyl-tRNA synthetase alpha chain [EC:6.1.1.20]	Genetic Information Processing; Protein families: metabolism; Protein families: genetic information processing
JCM_5958_gene_v001_00535	Native	164.577	186.906	169.616	206.313	201.625	175.247	0.647794	7.12711	YES	0.00543369	YES	0.0179542		PTHR21237	GRPE PROTEIN	K03687	GRPE; molecular chaperone GrpE	Protein families: genetic information processing
JCM_5958_gene_v001_00536	Native	42.8284	40.562	37.5211	21.7319	29.0339	18.8922	-0.316125	5.89053	NO	0.123975	NO	0.349521		PTHR19384:SF10	NADPH-DEPENDENT DIFLAVIN OXIDOREDUCTASE 1
JCM_5958_gene_v001_00537	Native	110.656	107.01	115.881	58.8789	76.4107	71.228	-0.208579	6.80193	NO	0.138184	NO	0.630454		PTHR48013:SF6	MAP KINASE KINASE MKK1_SSP32-RELATED	K08294	MKK1_2; mitogen-activated protein kinase kinase [EC:2.7.12.2]	Environmental Information Processing; Cellular Processes; Protein families: metabolism
JCM_5958_gene_v001_00538	Native	24.5554	28.6064	25.1189	33.1105	26.6956	20.8633	0.531548	3.31682	NO	0.136786	NO	0.25155		PTHR46479	BIOGENESIS OF LYSOSOME-RELATED ORGANELLES COMPLEX 1 SUBUNIT 2
JCM_5958_gene_v001_00539	Native	41.2387	37.9559	37.5244	17.2023	18.635	19.7726	-0.583121	5.81549	YES	0.00431701	YES	0.0164181		PTHR31331:SF8	LCCL DOMAIN-CONTAINING PROTEIN
JCM_5958_gene_v001_00540	Native	33.0204	34.4654	44.1718	13.3789	16.554	19.6701	-0.684568	6.06569	YES	0.0149943	YES	0.0389567		PTHR11573	RIBONUCLEOSIDE-DIPHOSPHATE REDUCTASE LARGE CHAIN	K10807	RRM1; ribonucleoside-diphosphate reductase subunit M1 [EC:1.17.4.1]	Nucleotide metabolism; Metabolism of other amino acids; Xenobiotics biodegradation and metabolism; Protein families: genetic information processing
JCM_5958_gene_v001_00541	Native	52.3782	51.2569	52.3062	25.4447	33.6015	32.6424	-0.28422	5.83331	NO	0.0788943	NO	0.381672		PTHR12768:SF4	BECLIN-1	K08334	BECN, VPS30, ATG6; beclin	Environmental Information Processing; Cellular Processes; Protein families: genetic information processing
JCM_5958_gene_v001_00542	Native	129.603	133.636	144.254	59.3932	64.4881	82.0475	-0.496971	8.20884	YES	0.0312776	NO	0.0944474		PTHR43029:SF10	AMMONIUM TRANSPORTER MEP2
JCM_5958_gene_v001_00543	Native	45.6056	42.8975	50.352	31.1557	34.427	32.6076	-0.0128266	7.70655	NO	0.923581	NO	0.990487		PTHR47102	PROTEIN BNI1
JCM_5958_gene_v001_00544	Native	344.516	354.224	283.853	749.476	627.997	354.305	1.30496	8.4704	YES	0.00870807	YES	0.0148978		PTHR24071:SF17	GTP-BINDING NUCLEAR PROTEIN RAN	K07936	RAN; GTP-binding nuclear protein Ran	Genetic Information Processing; Protein families: genetic information processing; Protein families: signaling and cellular processes
JCM_5958_gene_v001_00545	Native	100.797	108.621	159.14	155.057	144.971	172.553	0.851116	5.83501	YES	0.0101651	YES	0.0223754		PTHR31148:SF1	U1 SMALL NUCLEAR RIBONUCLEOPROTEIN C
JCM_5958_gene_v001_00546	Native	92.1401	89.2005	97.0833	59.7448	67.5761	62.1584	-0.0695611	5.74511	NO	0.564514	NO	0.952003		PTHR12159	G/T AND G/U MISMATCH-SPECIFIC DNA GLYCOSYLASE
JCM_5958_gene_v001_00547	Native	122.067	118.031	125.452	75.9858	77.6429	81.233	-0.150242	5.71496	NO	0.243691	NO	0.817479
JCM_5958_gene_v001_00548	Native	92.5865	89.4474	96.9138	89.5599	87.826	77.8546	0.36025	8.48302	YES	0.0414748	NO	0.198134		PTHR45626:SF24	ATP-DEPENDENT HELICASE ULS1
JCM_5958_gene_v001_00549	Native	235.068	255.763	237.991	270.563	264.419	237.812	0.570551	7.37967	YES	0.00638851	YES	0.0235919		PTHR22904:SF537	SUBFAMILY NOT NAMED	K12274	SEC72; translocation protein SEC72	Protein families: signaling and cellular processes
JCM_5958_gene_v001_00550	Native	120.418	130.322	128.27	191.771	182.336	146.373	0.944292	5.92729	YES	0.0020681	YES	0.00419971
JCM_5958_gene_v001_00551	Native	56.5398	52.0142	41.4512	32.3966	40.7198	33.0812	-0.0169285	6.17781	NO	0.930524	NO	0.983823		PTHR11596:SF5	ALKALINE PHOSPHATASE	K01077	E3.1.3.1, phoA, phoB; alkaline phosphatase [EC:3.1.3.1]	Metabolism of cofactors and vitamins; Environmental Information Processing; Protein families: signaling and cellular processes
JCM_5958_gene_v001_00552	Native	57.1011	66.8375	53.5705	65.8273	64.9057	43.7777	0.458141	5.37552	NO	0.0877212	NO	0.199715		PTHR45909:SF1	ADP-RIBOSYLATION FACTOR-RELATED PROTEIN 1	K07952	ARFRP1; ADP-ribosylation factor related protein 1	Protein families: genetic information processing; Protein families: signaling and cellular processes
JCM_5958_gene_v001_00553	Native	883.556	971.72	1365.12	1667.67	1447.27	2746.72	1.35945	8.59185	YES	0.00864192	YES	0.0145348
JCM_5958_gene_v001_00554	Native	292.297	275.943	313.362	119.768	121.222	271.865	-0.288737	7.5777	NO	0.50045	NO	0.660617
JCM_5958_gene_v001_00555	Native	89.3921	87.7038	82.9864	59.9312	74.6103	51.983	0.00161728	6.30679	NO	0.99271	NO	0.998381		PTHR24089:SF777	MITOCHONDRIAL SUBSTRATE CARRIER FAMILY PROTEIN A	K14684	SLC25A23S; solute carrier family 25 (mitochondrial phosphate transporter), member 23/24/25/41	Protein families: signaling and cellular processes
JCM_5958_gene_v001_00556	Native	378.458	400.156	413.371	304.566	313.524	320.431	0.141982	8.21827	NO	0.311757	NO	0.819872		PTHR23001:SF3	EUKARYOTIC TRANSLATION INITIATION FACTOR 2 SUBUNIT 2	K03238	EIF2S2; translation initiation factor 2 subunit 2	Protein families: metabolism; Protein families: genetic information processing
JCM_5958_gene_v001_00557	Native	62.0372	62.0703	64.9308	45.5517	46.1673	41.2338	-0.0204649	6.33199	NO	0.87788	NO	0.987456		PTHR15653:SF0	CONNECTOR OF KINASE TO AP-1, ISOFORM E
JCM_5958_gene_v001_00558	Native	124.894	137.908	119.412	91.6319	117.87	92.5166	0.139021	6.11478	NO	0.381477	NO	0.807389
JCM_5958_gene_v001_00559	Native	69.4303	65.0403	86.3965	46.3292	56.7955	56.6296	0.019056	6.19927	NO	0.914079	NO	0.982569		PTHR45998:SF2	SERINE_THREONINE-PROTEIN KINASE 16	K08856	STK16; serine/threonine kinase 16 [EC:2.7.11.1]	Protein families: metabolism
JCM_5958_gene_v001_00560	Native	137.916	130.563	130.332	96.8219	119.157	85.9512	0.0803885	7.50977	NO	0.615507	NO	0.915829		PTHR11093:SF2	RUVB-LIKE 2	K11338	RUVBL2, RVB2, INO80J; RuvB-like protein 2 [EC:5.6.2.3]	Genetic Information Processing; Protein families: genetic information processing; Protein families: signaling and cellular processes
JCM_5958_gene_v001_00561	Native	225.238	219.285	230.256	377.862	312.494	278.382	1.01339	7.30958	YES	0.00208159	YES	0.00406017		PTHR10263:SF8	V-TYPE PROTON ATPASE SUBUNIT C'	K02155	ATPeV0C, ATP6L; V-type H+-transporting ATPase 16kDa proteolipid subunit	Energy metabolism; Cellular Processes
JCM_5958_gene_v001_00562	Native	66.9133	57.6807	53.7423	33.0557	39.3152	29.5434	-0.323676	6.73407	NO	0.0748317	NO	0.296681		PTHR16027:SF6	DILUTE DOMAIN-CONTAINING PROTEIN YPR089W
JCM_5958_gene_v001_00563	Native	86.216	78.8362	71.9313	134.481	124.676	73.9245	0.978304	6.1319	YES	0.0112664	YES	0.0221164		PTHR10744:SF1	37S RIBOSOMAL PROTEIN S17, MITOCHONDRIAL
JCM_5958_gene_v001_00564	Native	168.7	163.876	166.021	128.887	126.242	120.972	0.0814507	7.6318	NO	0.527601	NO	0.933803
JCM_5958_gene_v001_00565	Native	131.414	129.272	119.699	83.6241	87.1558	77.4734	-0.129652	6.97874	NO	0.32967	NO	0.855625
JCM_5958_gene_v001_00566	Native	72.2401	70.9483	76.181	66.6564	54.8891	50.808	0.144436	5.46027	NO	0.445671	NO	0.77878		PTHR21136:SF168	VESICLE-ASSOCIATED MEMBRANE PROTEIN 9	K08515	VAMP7; vesicle-associated membrane protein 7	Genetic Information Processing; Protein families: genetic information processing; Protein families: signaling and cellular processes
JCM_5958_gene_v001_00567	Native	99.6948	90.8026	94.2288	28.9324	40.1759	42.3289	-0.870772	7.08454	YES	0.00309232	YES	0.00697406		PTHR24058:SF17	HOMEODOMAIN INTERACTING PROTEIN KINASE, ISOFORM D	K18670	YAK1; dual specificity protein kinase YAK1 [EC:2.7.12.1]	Protein families: metabolism
JCM_5958_gene_v001_00568	Native	61.8567	54.0519	42.6985	31.6886	40.9717	33.7178	-0.0944848	4.9246	NO	0.671289	NO	0.875434		PTHR12356:SF3	NUCLEAR MIGRATION PROTEIN NUDC	K25866	NUDC; nuclear migration protein NudC	Protein families: genetic information processing
JCM_5958_gene_v001_00569	Native	36.0621	30.9756	28.5937	19.8599	25.0749	19.7702	-0.0811945	6.31536	NO	0.618653	NO	0.91423		PTHR13950:SF9	RABCONNECTIN-3A
JCM_5958_gene_v001_00570	Native	233.032	224.758	287.869	164.701	166.355	196.383	-0.00909355	7.63249	NO	0.960331	NO	0.990487
JCM_5958_gene_v001_00571	Native	100.509	108.021	117.773	84.1336	84.61	90.991	0.158629	6.64385	NO	0.25824	NO	0.778843		PTHR10534	PYRIDOXAL KINASE	K00868	pdxK, pdxY; pyridoxine kinase [EC:2.7.1.35]	Metabolism of cofactors and vitamins
JCM_5958_gene_v001_00572	Native	334.25	337.464	369.982	335.295	296.018	429.085	0.517878	7.09174	YES	0.0364662	NO	0.100387		PTHR28071	REDOX PROTEIN FMP46, MITOCHONDRIAL-RELATED
JCM_5958_gene_v001_00573	Native	35.451	36.0598	34.1405	21.7621	20.4471	21.1389	-0.249881	5.12917	NO	0.121884	NO	0.490987		PTHR24055:SF603	MITOGEN-ACTIVATED PROTEIN KINASE SLT2_MPK1	K08293	SMK1; sporulation-specific mitogen-activated protein kinase SMK1 [EC:2.7.11.24]	Protein families: metabolism
JCM_5958_gene_v001_00574	Native	47.6497	39.6024	44.2153	22.8983	29.759	32.1832	-0.146776	7.19103	NO	0.40698	NO	0.777055		PTHR14146:SF0	EXOCYST COMPLEX COMPONENT 4
JCM_5958_gene_v001_00575	Native	111.059	103.653	114.036	42.5004	57.8967	56.2077	-0.586854	7.08264	YES	0.00759525	YES	0.0258612		PTHR43173:SF43	AARF DOMAIN-CONTAINING KINASE 5	K08869	ADCK, ABC1; aarF domain-containing kinase	Protein families: metabolism
JCM_5958_gene_v001_00576	HGT Bacteria	41.7097	36.7383	39.6387	4.90092	4.65681	10.7121	-2.05198	4.92983	YES	0.00302977	YES	0.00453063		PTHR43539:SF78	FAD-DEPENDENT OXIDOREDUCTASE DOMAIN-CONTAINING PROTEIN 2	K07222	K07222; putative flavoprotein involved in K+ transport	Unclassified: signaling and cellular processes	New function
JCM_5958_gene_v001_00577	Native	49.1574	49.9086	28.8708	9.82894	10.4728	9.7839	-1.6036	4.22159	YES	0.00253341	YES	0.00406017		PTHR39328	BLL2871 PROTEIN
JCM_5958_gene_v001_00578	HGT Bacteria	44.1884	43.2908	28.6327	6.55099	6.83312	3.8046	-2.26816	4.72279	YES	0.00139275	YES	0.00189042		PTHR43808	ACETYLORNITHINE DEACETYLASE	K01438	argE; acetylornithine deacetylase [EC:3.5.1.16]	Amino acid metabolism	New function
JCM_5958_gene_v001_00579	HGT Bacteria	151.644	144.935	100.26	64.1706	57.404	50.9928	-0.713608	5.40105	YES	0.0218695	NO	0.0515616		PTHR11803	2-IMINOBUTANOATE/2-IMINOPROPANOATE DEAMINASE RIDA	K09022	ridA, tdcF, RIDA; 2-iminobutanoate/2-iminopropanoate deaminase [EC:3.5.99.10]	Unclassified: metabolism	New function
JCM_5958_gene_v001_00580	Native	172.872	179.392	173.587	194.76	203.592	154.154	0.555977	7.62102	YES	0.0117663	YES	0.039542		PTHR10540:SF6	EUKARYOTIC TRANSLATION INITIATION FACTOR 3 SUBUNIT F	K03249	EIF3F; translation initiation factor 3 subunit F	Protein families: genetic information processing; Protein families: signaling and cellular processes
JCM_5958_gene_v001_00581	Native	129.067	110.029	144.782	36.1724	58.0212	60.7957	-0.825795	7.07849	YES	0.0119102	YES	0.0260246		PTHR28057	PROTEIN IFH1-RELATED
JCM_5958_gene_v001_00582	Native	517.843	501.243	587.333	420.321	435.831	358.079	0.0836551	9.13566	NO	0.656708	NO	0.899901		PTHR43725:SF39	UDP-GLUCOSE 4-EPIMERASE UGE1	K01784	galE, GALE; UDP-glucose 4-epimerase [EC:5.1.3.2]	Carbohydrate metabolism; Glycan biosynthesis and metabolism
JCM_5958_gene_v001_00583	Native	23.8439	27.5689	30.8452	9.74989	12.9702	14.8106	-0.648959	4.48069	YES	0.027814	NO	0.0685844		PTHR31212:SF4	ALPHA-KETOGLUTARATE-DEPENDENT DIOXYGENASE ALKB HOMOLOG 3
JCM_5958_gene_v001_00584	Native	101.156	98.1471	89.2387	106.06	106.063	71.913	0.462863	6.9521	NO	0.0557034	NO	0.150621		PTHR15893:SF0	39S RIBOSOMAL PROTEIN L27, MITOCHONDRIAL
JCM_5958_gene_v001_00585	Native	0	0	0.396211	0.389436	1.71729	0
JCM_5958_gene_v001_00586	HGT Bacteria	104.434	94.626	124.842	41.7895	41.4733	56.2567	-0.723005	6.35659	YES	0.0109538	YES	0.0274515		PTHR32419	GLUTATHIONYL-HYDROQUINONE REDUCTASE	K07393	ECM4, yqjG; glutathionyl-hydroquinone reductase [EC:1.8.5.7]	Unclassified: metabolism	Replacement
JCM_5958_gene_v001_00587	Native	36.9312	31.0035	35.7311	23.5997	25.804	19.7872	-0.0959644	6.43236	NO	0.527882	NO	0.895666		PTHR12048	CCAAT-BINDING FACTOR-RELATED	K14832	MAK21, NOC1, CEBPZ; ribosome biogenesis protein MAK21	Protein families: genetic information processing
JCM_5958_gene_v001_00588	Native	92.0541	87.4383	77.8234	43.6488	64.7674	55.1041	-0.175896	7.28468	NO	0.338777	NO	0.702803		PTHR43828:SF15	TRANSCRIPTION FACTOR MBP1
JCM_5958_gene_v001_00589	Native	62.8362	55.8084	52.3844	45.3718	48.5097	44.9944	0.18591	7.34821	NO	0.185137	NO	0.70348
JCM_5958_gene_v001_00590	Native	172.908	164.984	149.825	198.881	174.125	163.856	0.628096	5.9443	YES	0.00802717	YES	0.0255224		PTHR23338:SF16	U6 SNRNA-ASSOCIATED SM-LIKE PROTEIN LSM4	K12623	LSM4; U6 snRNA-associated Sm-like protein LSm4	Genetic Information Processing; Protein families: genetic information processing
JCM_5958_gene_v001_00591	Native	41.0928	36.2206	32.4564	15.3398	20.7143	15.9682	-0.596564	5.7643	YES	0.0116925	YES	0.0365383		PTHR12558	CELL DIVISION CYCLE 16,23,27
JCM_5958_gene_v001_00592	Native	79.2881	75.23	66.8995	35.8757	55.5588	44.3103	-0.228962	7.31594	NO	0.244668	NO	0.566511		PTHR22902:SF27	INOSITOL PHOSPHATASE INTERACTING PROTEIN, ISOFORM A
JCM_5958_gene_v001_00593	Native	509.452	466.657	674.341	250.646	262.413	331.853	-0.474264	9.44469	NO	0.085928	NO	0.19277		PTHR11668:SF484	SERINE_THREONINE-PROTEIN PHOSPHATASE PP-Z1-RELATED	K06269	PPP1C; serine/threonine-protein phosphatase PP1 catalytic subunit [EC:3.1.3.16]	Genetic Information Processing; Environmental Information Processing; Cellular Processes; Protein families: metabolism; Protein families: genetic information processing
JCM_5958_gene_v001_00594	Native	261.29	298.243	360.85	199.399	204.926	305.93	0.115658	7.20467	NO	0.673107	NO	0.846207		PTHR18847	20 KD NUCLEAR CAP BINDING PROTEIN	K12883	NCBP2, CBP20; nuclear cap-binding protein subunit 2	Genetic Information Processing; Protein families: genetic information processing
JCM_5958_gene_v001_00595	Native	37.1988	33.0493	40.3917	4.81643	5.64274	9.20338	-2.00349	4.76206	YES	0.00145311	YES	0.0021319		PTHR11850	HOMEOBOX PROTEIN TRANSCRIPTION FACTORS
JCM_5958_gene_v001_00596	Native	119.377	117.666	117.52	129.302	115.331	89.6212	0.404004	8.34316	NO	0.0742094	NO	0.207151		PTHR11575:SF22	METALLOPHOS DOMAIN-CONTAINING PROTEIN
JCM_5958_gene_v001_00597	Native	411.806	498.408	325.61	964.195	956.321	553.658	1.48142	9.21614	YES	0.00506522	YES	0.00826242		PTHR11581:SF8	40S RIBOSOMAL PROTEIN S4, Y ISOFORM 1	K02987	RP-S4e, RPS4; small subunit ribosomal protein S4e	Genetic Information Processing; Protein families: genetic information processing
JCM_5958_gene_v001_00598	Native	1778.11	1903.75	1098	3147.24	3067.32	2947.29	1.42166	9.74263	YES	0.00376014	YES	0.00617729
JCM_5958_gene_v001_00599	Native	89.356	105.658	130.891	89.4059	92.7741	98.1595	0.270551	6.05355	NO	0.177422	NO	0.459901		PTHR21382	NADH-UBIQUINONE OXIDOREDUCTASE SUBUNIT
JCM_5958_gene_v001_00600	Native	79.3506	79.0579	74.2221	41.7353	45.3802	38.1302	-0.408387	6.38976	YES	0.0142461	NO	0.0886552		PTHR28213	IMP-SPECIFIC 5'-NUCLEOTIDASE 1	K18550	ISN1; IMP and pyridine-specific 5'-nucleotidase [EC:3.1.3.99 3.1.3.-]	Nucleotide metabolism; Metabolism of cofactors and vitamins
JCM_5958_gene_v001_00601	Native	49.8335	50.1961	39.1348	21.5752	34.8456	21.2657	-0.366739	4.95522	NO	0.182761	NO	0.353602		PTHR13220:SF11	TIMELESS-INTERACTING PROTEIN
JCM_5958_gene_v001_00602	Native	340.898	308.829	604.144	31.4548	38.451	117.231	-2.2477	7.49427	YES	0.0198705	YES	0.0284922		PTHR12300:SF177	PROTEIN YOP1
JCM_5958_gene_v001_00603	Native	120.503	128.586	134.801	76.045	88.2645	82.3428	-0.154211	6.58142	NO	0.213614	NO	0.816816		PTHR31404	MITOCHONDRIAL GENOME MAINTENANCE PROTEIN MGM101
JCM_5958_gene_v001_00604	Native	138.804	133.276	101.828	82.7376	99.5838	63.3484	-0.126396	7.98789	NO	0.613409	NO	0.820889		PTHR10050	DOLICHYL-PHOSPHATE-MANNOSE--PROTEIN MANNOSYLTRANSFERASE	K00728	POMT, pmt; dolichyl-phosphate-mannose-protein mannosyltransferase [EC:2.4.1.109]	Glycan biosynthesis and metabolism; Protein families: metabolism
JCM_5958_gene_v001_00605	Native	34.4404	31.5074	28.0511	12.1298	17.4904	14.5012	-0.611838	5.94038	YES	0.0109252	YES	0.0335075		PTHR15154	HAMARTIN
JCM_5958_gene_v001_00606	Native	25.9028	21.2665	14.8787	12.0621	14.6561	12.7528	-0.16778	2.11492	NO	0.747745	NO	0.859425
JCM_5958_gene_v001_00607	Native	119.91	117.386	109.392	92.3693	123.244	96.413	0.32791	6.53829	YES	0.0486813	NO	0.259905		PTHR12059:SF5	39S RIBOSOMAL PROTEIN L23, MITOCHONDRIAL	K02892	RP-L23, MRPL23, rplW; large subunit ribosomal protein L23	Genetic Information Processing; Protein families: genetic information processing
JCM_5958_gene_v001_00608	Native	214.518	209.449	242.928	138.339	152.326	145.857	-0.124673	7.03207	NO	0.322174	NO	0.873142		PTHR21680:SF0	COILED-COIL DOMAIN-CONTAINING PROTEIN 124
JCM_5958_gene_v001_00609	Native	56.1116	49.6852	47.3357	31.3215	34.0657	28.7689	-0.215606	6.28076	NO	0.135528	NO	0.604544		PTHR11352:SF3	MYOSIN-BINDING DOMAIN-CONTAINING PROTEIN	K25703	VEZT; vezatin	Protein families: signaling and cellular processes
JCM_5958_gene_v001_00610	Native	21.9575	20.1427	24.4745	7.88278	7.87196	10.8598	-0.829101	2.80692	NO	0.0559056	NO	0.0994015
JCM_5958_gene_v001_00611	Native	92.9799	81.8224	93.6452	74.3052	108.088	90.0174	0.502089	7.47459	YES	0.0163219	NO	0.0601773		PTHR13780:SF125	MEIOTICALLY UP-REGULATED GENE 70 PROTEIN
JCM_5958_gene_v001_00612	Native	200.074	197.605	178.614	201.23	248.938	193.254	0.639925	7.27295	YES	0.00478207	YES	0.0163115
JCM_5958_gene_v001_00613	Native	66.3069	59.301	58.4207	69.516	69.822	44.5179	0.48563	5.52107	NO	0.0656801	NO	0.159792		PTHR45837:SF3	VESICLE-TRAFFICKING PROTEIN SEC22B	K08517	SEC22; vesicle transport protein SEC22	Genetic Information Processing; Cellular Processes; Protein families: genetic information processing
JCM_5958_gene_v001_00614	Native	50.6114	56.237	81.2258	56.6913	58.7689	64.8863	0.428598	5.47729	NO	0.0967127	NO	0.225021		PTHR13070	TRNA-SPLICING ENDONUCLEASE SUBUNIT SEN34-RELATED	K15323	TSEN34; tRNA-splicing endonuclease subunit Sen34 [EC:4.6.1.16]	Protein families: genetic information processing
JCM_5958_gene_v001_00615	Native	22.6619	19.3641	23.6873	14.2566	16.3893	16.661	0.0134874	6.02568	NO	0.92532	NO	0.989415		PTHR10267	DNA POLYMERASE SUBUNIT GAMMA-1	K02332	POLG; DNA polymerase gamma 1 [EC:2.7.7.7]	Genetic Information Processing; Cellular Processes; Protein families: genetic information processing
JCM_5958_gene_v001_00616	Native	28.023	20.4766	39.1885	27.2909	29.2064	33.9061	0.535813	3.07304	NO	0.187587	NO	0.307094
JCM_5958_gene_v001_00617	Native	52.5766	54.0282	52.2573	41.4106	50.7293	37.0545	0.182612	6.07942	NO	0.241479	NO	0.697166		PTHR12755:SF6	POLYRIBONUCLEOTIDE 5'-HYDROXYL-KINASE CLP1	K14399	CLP1, HERB; polyribonucleotide 5'-hydroxyl-kinase [EC:2.7.1.78]	Genetic Information Processing; Protein families: genetic information processing
JCM_5958_gene_v001_00618	Native	72.5648	66.8422	65.749	29.7481	34.3619	42.4916	-0.457828	8.23416	YES	0.0416926	NO	0.127203		PTHR36498	TATA-BINDING PROTEIN-ASSOCIATED FACTOR 172	K15192	BTAF1, MOT1; TATA-binding protein-associated factor [EC:5.6.2.-]	Protein families: genetic information processing
JCM_5958_gene_v001_00619	Native	524.383	626.362	702.47	181.308	216.897	276.591	-0.972249	9.19299	YES	0.00813161	YES	0.0165177		PTHR10277:SF48	HOMOCITRATE SYNTHASE, CYTOSOLIC ISOZYME-RELATED	K01655	LYS21, LYS20; homocitrate synthase [EC:2.3.3.14]	Carbohydrate metabolism; Amino acid metabolism
JCM_5958_gene_v001_00620	Native	182.658	170.899	189.815	134.319	153.467	154.305	0.188748	8.76683	NO	0.228695	NO	0.67879		PTHR11629:SF59	V-TYPE PROTON ATPASE SUBUNIT A, GOLGI ISOFORM	K02154	ATPeV0A, ATP6N; V-type H+-transporting ATPase subunit a	Energy metabolism; Cellular Processes; Protein families: signaling and cellular processes
JCM_5958_gene_v001_00621	Native	106.024	115.6	101.657	140.871	133.288	96.5702	0.683296	5.92841	YES	0.0139794	YES	0.0366831
JCM_5958_gene_v001_00622	Native	26.9844	30.6414	26.8101	17.7519	23.496	18.8651	-0.0109608	5.52154	NO	0.950692	NO	0.989214		PTHR10662:SF22	NUCLEAR RNA EXPORT FACTOR 1	K14284	NXF, TAP, MEX67; nuclear RNA export factor	Genetic Information Processing; Protein families: genetic information processing
JCM_5958_gene_v001_00623	Native	70.6823	70.2353	63.9631	46.0104	63.5891	49.9492	0.118039	6.99881	NO	0.463113	NO	0.849759		PTHR24075:SF0	TRANSLOCATION PROTEIN SEC63 HOMOLOG	K09540	SEC63, DNAJC23; translocation protein SEC63	Genetic Information Processing; Protein families: genetic information processing; Protein families: signaling and cellular processes
JCM_5958_gene_v001_00624	Native	128.138	118.875	134.676	46.3759	70.5901	75.7502	-0.504282	6.9525	YES	0.0445891	NO	0.118869		PTHR12864:SF81	PROTEIN EAR1
JCM_5958_gene_v001_00625	Native	108.229	113.043	108.379	183.535	183.617	163.427	1.17239	6.13424	YES	0.000993111	YES	0.00152696		PTHR12834:SF12	SIGNAL RECOGNITION PARTICLE 9 KDA PROTEIN
JCM_5958_gene_v001_00626	Native	1504.04	1552.97	1951.26	641.578	658.076	1291.16	-0.458351	9.84273	NO	0.254341	NO	0.399486		PTHR11404	SUPEROXIDE DISMUTASE 2	K04564	SOD2; superoxide dismutase, Fe-Mn family [EC:1.15.1.1]	Environmental Information Processing; Cellular Processes
JCM_5958_gene_v001_00627	Native	182.478	174.556	166.907	120.841	136.403	120.171	0.011116	7.72769	NO	0.933579	NO	0.991374		PTHR10055:SF1	TRYPTOPHAN--TRNA LIGASE, CYTOPLASMIC	K01867	WARS, trpS; tryptophanyl-tRNA synthetase [EC:6.1.1.2]	Genetic Information Processing; Protein families: metabolism; Protein families: genetic information processing
JCM_5958_gene_v001_00628	Native	73.0504	77.6265	88.8578	71.451	82.1508	69.7798	0.383865	5.76749	YES	0.028402	NO	0.146919		PTHR21327:SF18	3,4-DIHYDROXY-2-BUTANONE 4-PHOSPHATE SYNTHASE	K02858	ribB, RIB3; 3,4-dihydroxy 2-butanone 4-phosphate synthase [EC:4.1.99.12]	Metabolism of cofactors and vitamins
JCM_5958_gene_v001_00629	Native	123.225	116.608	138.207	85.8806	96.3485	103.179	0.0819928	6.31591	NO	0.556656	NO	0.925697		PTHR22761:SF12	CHARGED MULTIVESICULAR BODY PROTEIN 5	K12198	CHMP5, VPS60; charged multivesicular body protein 5	Cellular Processes; Protein families: genetic information processing
JCM_5958_gene_v001_00630	Native	48.8021	47.6667	51.0587	31.3353	42.2168	36.3553	0.0576737	4.40649	NO	0.761502	NO	0.937929		PTHR43464:SF19	UBIQUINONE BIOSYNTHESIS O-METHYLTRANSFERASE, MITOCHONDRIAL
JCM_5958_gene_v001_00631	Native	68.4067	59.8984	61.8614	36.6289	42.4647	44.6001	-0.134429	6.21832	NO	0.325397	NO	0.839929		PTHR13275	YL-1 PROTEIN TRANSCRIPTION FACTOR-LIKE 1	K11664	VPS72, TCFL1, YL1; vacuolar protein sorting-associated protein 72	Genetic Information Processing; Protein families: genetic information processing
JCM_5958_gene_v001_00632	Native	257.303	282.868	225.999	342.874	344.392	239.848	0.758156	8.33016	YES	0.0133478	YES	0.0309741		PTHR13009:SF8	LD43819P	K26216	AHSA1, AHA1; activator of Hsp90 ATPase protein 1	Protein families: genetic information processing
JCM_5958_gene_v001_00633	Native	228.857	202.53	273.442	125.219	154.958	181.704	-0.121845	8.74204	NO	0.594552	NO	0.824929		PTHR47784:SF5	STEROL UPTAKE CONTROL PROTEIN 2
JCM_5958_gene_v001_00634	Native	116.155	106.85	108.561	79.3777	95.1723	67.4615	0.0284882	7.48116	NO	0.871945	NO	0.973593		PTHR11353:SF84	T-COMPLEX PROTEIN 1 SUBUNIT ALPHA	K09493	CCT1, TCP1; T-complex protein 1 subunit alpha	Protein families: genetic information processing; Protein families: signaling and cellular processes
JCM_5958_gene_v001_00635	Native	335.51	358.697	238.425	392.346	389.287	235.614	0.606874	8.23727	NO	0.0805103	NO	0.160392		PTHR44653	DNAJ HOMOLOG SUBFAMILY C MEMBER 1
JCM_5958_gene_v001_00636	Native	89.0944	84.9907	97.6824	40.0519	57.3134	51.3694	-0.388234	7.4892	YES	0.0413833	NO	0.169794		PTHR12634:SF8	FIERY MOUNTAIN, ISOFORM D	K15458	SAP185_190; SIT4-associating protein SAP185/190	Protein families: genetic information processing
JCM_5958_gene_v001_00637	Native	98.4033	99.3844	132.675	43.1064	51.4664	54.6943	-0.659783	6.63001	YES	0.00974771	YES	0.0279424		PTHR42904:SF6	NAD-CAPPED RNA HYDROLASE NUDT12	K03426	E3.6.1.22, NUDT12, nudC; NAD+ diphosphatase [EC:3.6.1.22]	Metabolism of cofactors and vitamins; Cellular Processes
JCM_5958_gene_v001_00638	Native	255.453	281.078	493.754	152.822	176.992	398.345	-0.00633595	8.25969	NO	0.991246	NO	0.995676		PTHR43805	GLYCEROPHOSPHORYL DIESTER PHOSPHODIESTERASE	K18694	PGC1; phosphatidylglycerol phospholipase C [EC:3.1.4.-]	Lipid metabolism
JCM_5958_gene_v001_00639	Native	624.888	655.993	361.703	454.284	511.779	314.508	0.11836	10.3001	NO	0.765166	NO	0.877578		PTHR30519:SF0	5-METHYLTETRAHYDROPTEROYLTRIGLUTAMATE--HOMOCYSTEINE METHYLTRANSFERASE	K00549	metE; 5-methyltetrahydropteroyltriglutamate--homocysteine methyltransferase [EC:2.1.1.14]	Amino acid metabolism; Metabolism of other amino acids
JCM_5958_gene_v001_00640	Native	113.535	109.082	104.863	121.459	122.026	107.812	0.588033	6.26539	YES	0.0038509	YES	0.0145348		PTHR13104:SF0	MEDIATOR OF RNA POLYMERASE II TRANSCRIPTION SUBUNIT 6	K15128	MED6; mediator of RNA polymerase II transcription subunit 6	Protein families: genetic information processing
JCM_5958_gene_v001_00641	Native	29.7814	26.5085	28.5947	13.6634	16.8436	15.1786	-0.408999	6.1752	YES	0.0115197	NO	0.0785061		PTHR43016:SF16	METALLOPROTEASE, PUTATIVE (AFU_ORTHOLOGUE AFUA_4G07610)-RELATED
JCM_5958_gene_v001_00642	Native	45.3831	42.414	38.4207	24.9547	25.005	27.9828	-0.207716	5.45689	NO	0.207572	NO	0.617929		PTHR12317:SF0	ACYLTRANSFERASE	K14457	MOGAT2, MGAT2; 2-acylglycerol O-acyltransferase 2 [EC:2.3.1.22]	Lipid metabolism
JCM_5958_gene_v001_00643	Native	114.646	103.145	91.1931	223.479	200.165	141.623	1.35996	5.99189	YES	0.00200841	YES	0.00322059		PTHR28235	PROTEIN FYV4, MITOCHONDRIAL
JCM_5958_gene_v001_00644	Native	271.411	286.187	282.187	274.763	250.879	304.456	0.472829	7.37461	YES	0.0189968	NO	0.0746105		PTHR46243:SF1	BIS(5'-ADENOSYL)-TRIPHOSPHATASE	K01522	FHIT; bis(5'-adenosyl)-triphosphatase [EC:3.6.1.29]	Nucleotide metabolism
JCM_5958_gene_v001_00645	Native	69.8822	71.629	79.7109	49.2524	50.1854	52.3691	-0.0553971	6.1628	NO	0.675748	NO	0.959061
JCM_5958_gene_v001_00646	Native	255.73	254.36	264.504	239.348	247.898	262.477	0.440405	9.35833	YES	0.0320896	NO	0.115642		PTHR28069:SF1	PROTEIN MSS51, MITOCHONDRIAL	K17656	MSS51; mitochondrial splicing suppressor protein 51	Protein families: genetic information processing
JCM_5958_gene_v001_00647	Native	122.224	111.935	102.286	86.0065	101.468	75.8809	0.129299	7.4328	NO	0.435878	NO	0.822089		PTHR10121:SF0	COATOMER SUBUNIT DELTA	K20471	COPD, ARCN1, RET2; coatomer subunit delta	Protein families: genetic information processing
JCM_5958_gene_v001_00648	Native	43.6147	42.041	34.3047	12.7348	12.9238	18.5253	-0.953364	4.79167	YES	0.00813637	YES	0.0168109		PTHR16201:SF52	VACUOLAR AMINO ACID TRANSPORTER YPQ2-RELATED	K23678	PQLC2, SLC66A1, LAAT1; solute carrier family 66 (lysosomal lysine-arginine transporter), member 1	Cellular Processes; Protein families: signaling and cellular processes
JCM_5958_gene_v001_00649	Native	127.2	113.855	137.074	43.8777	57.3681	64.0123	-0.708541	7.99364	YES	0.00820652	YES	0.0225271		PTHR31323:SF15	MECHANOSENSITIVE ION CHANNEL PROTEIN MSY1
JCM_5958_gene_v001_00650	Native	101.026	94.7165	110.134	36.7657	36.0622	39.3666	-0.956347	6.56846	YES	0.00106596	YES	0.0017433		PTHR43313:SF1	DEHYDROGENASES, SHORT CHAIN
JCM_5958_gene_v001_00651	Native	182.178	183.98	199.092	205.226	191.77	148.608	0.437614	7.72616	YES	0.0424944	NO	0.137885		PTHR11753:SF5	AP COMPLEX SUBUNIT SIGMA
JCM_5958_gene_v001_00652	Native	163.877	171.173	183.688	203.643	194.897	180.428	0.646913	7.26898	YES	0.00362011	YES	0.0122932		PTHR43344:SF21	POLYOL PHOSPHATE PHOSPHATASE PYP1
JCM_5958_gene_v001_00653	Native	166.134	169.549	170.831	196.314	189.49	194.718	0.685022	7.06678	YES	0.0021755	YES	0.00636627		PTHR23407:SF1	5-FORMYLTETRAHYDROFOLATE CYCLO-LIGASE	K01934	MTHFS; 5-formyltetrahydrofolate cyclo-ligase [EC:6.3.3.2]	Metabolism of cofactors and vitamins
JCM_5958_gene_v001_00654	Native	0	0	1.43287	0	0	0
JCM_5958_gene_v001_00655	Native	79.0233	70.3621	109.455	23.9158	32.9073	32.9832	-1.04105	6.61987	YES	0.00418263	YES	0.00812113
JCM_5958_gene_v001_00656	Native	95.534	89.4978	137.083	150.981	129.963	209.421	1.10245	6.77999	YES	0.00843567	YES	0.0158367		PTHR10671:SF108	CLC-LIKE PROTEIN 5
JCM_5958_gene_v001_00657	Native	63.4678	52.2811	52.6295	31.0158	43.3271	34.945	-0.142091	6.85197	NO	0.397931	NO	0.794452		PTHR45923:SF2	PROTEIN SEY1	K22698	SEY1; protein SEY1 [EC:3.6.5.-]	Protein families: genetic information processing
JCM_5958_gene_v001_00658	Native	124.334	117.544	67.4712	188.871	174.891	139.359	1.18599	6.5743	YES	0.00832584	YES	0.0148978		PTHR46551:SF1	SAP DOMAIN-CONTAINING RIBONUCLEOPROTEIN	K18732	SARNP, CIP29, THO1; SAP domain-containing ribonucleoprotein	Protein families: genetic information processing
JCM_5958_gene_v001_00659	Native	28.4806	25.3659	34.2036	22.0864	23.4485	22.672	0.121407	6.63575	NO	0.422381	NO	0.851514		PTHR14222:SF2	CONDENSIN COMPLEX SUBUNIT 1	K06677	YCS4, CNAP1, CAPD2; condensin complex subunit 1	Cellular Processes; Protein families: genetic information processing
JCM_5958_gene_v001_00660	Native	138.907	127.787	157.635	61.1635	64.8735	68.1507	-0.638882	6.59627	YES	0.00320335	YES	0.0112327		PTHR15138	TRANSCRIPTION INITIATION FACTOR TFIID SUBUNIT 4
JCM_5958_gene_v001_00661	Native	42.4322	41.8907	51.8036	16.5774	24.5143	19.4959	-0.686894	5.24549	YES	0.00990558	YES	0.0269765		PTHR11096:SF1	RNA 3'-TERMINAL PHOSPHATE CYCLASE-LIKE PROTEIN	K11108	RCL1; RNA 3'-terminal phosphate cyclase-like protein	Genetic Information Processing; Protein families: genetic information processing
JCM_5958_gene_v001_00662	Native	84.8832	77.8716	82.0387	34.9658	44.8099	52.2634	-0.405932	7.06616	NO	0.0546587	NO	0.178254		PTHR12553:SF49	ZINC PHOSPHODIESTERASE ELAC PROTEIN 2	K00784	rnz; ribonuclease Z [EC:3.1.26.11]	Protein families: genetic information processing
JCM_5958_gene_v001_00663	Native	776.159	733.522	943.436	793.944	810.28	1466.23	0.816661	7.85072	YES	0.0363483	NO	0.0702682
JCM_5958_gene_v001_00664	Native	124.792	124.019	121.649	50.4486	70.5984	70.021	-0.474505	7.42309	YES	0.0234376	NO	0.0847868		PTHR10555:SF170	FI18122P1	K17917	SNX1_2; sorting nexin-1/2	Cellular Processes; Protein families: genetic information processing; Protein families: signaling and cellular processes
JCM_5958_gene_v001_00665	Native	195.756	207.356	169.567	363.242	297.648	301.861	1.2389	7.13854	YES	0.00140842	YES	0.00227105		PTHR15588:SF8	U6 SNRNA-ASSOCIATED SM-LIKE PROTEIN LSM1	K12620	LSM1; U6 snRNA-associated Sm-like protein LSm1	Genetic Information Processing; Protein families: genetic information processing
JCM_5958_gene_v001_00666	Native	81.23	79.089	71.6039	56.8866	69.04	48.8068	0.0729446	6.07882	NO	0.676372	NO	0.921225		PTHR28158	37S RIBOSOMAL PROTEIN S35, MITOCHONDRIAL
JCM_5958_gene_v001_00667	Native	101.949	95.5211	85.9787	63.9972	68.8569	81.7931	0.0856314	5.99677	NO	0.623377	NO	0.901702
JCM_5958_gene_v001_00668	Native	127.209	116.876	100.987	88.4457	100.366	92.3705	0.188749	9.1892	NO	0.320238	NO	0.667548		PTHR10292:SF1	CLATHRIN HEAVY CHAIN	K04646	CLTC; clathrin heavy chain	Cellular Processes; Protein families: genetic information processing; Protein families: signaling and cellular processes
JCM_5958_gene_v001_00669	Native	152.926	149.27	129.181	72.5299	106.161	118.014	-0.0596891	7.65354	NO	0.808768	NO	0.932356		PTHR15615:SF94	PHO85 CYCLIN-6-RELATED
JCM_5958_gene_v001_00670	Native	116.829	134.524	105.445	186.653	163.767	230.042	1.18902	5.49819	YES	0.00265519	YES	0.00475921		PTHR28163	PROTEIN PET117 HOMOLOG, MITOCHONDRIAL	K18188	PET117; protein PET117	Protein families: genetic information processing
JCM_5958_gene_v001_00671	Native	675.39	755.978	598.503	2178.45	1970.17	1376.25	1.9298	9.17624	YES	0.00115848	YES	0.00171797		PTHR10759:SF0	60S RIBOSOMAL PROTEIN L34	K02915	RP-L34e, RPL34; large subunit ribosomal protein L34e	Genetic Information Processing; Protein families: genetic information processing
JCM_5958_gene_v001_00672	Native	101.197	95.7932	141.017	90.7919	99.7026	166.982	0.573262	8.49388	NO	0.116939	NO	0.215036		PTHR11638:SF194	HEAT SHOCK PROTEIN 104	K03695	clpB; ATP-dependent Clp protease ATP-binding subunit ClpB	Protein families: genetic information processing
JCM_5958_gene_v001_00673	Native	83.8116	80.6997	86.8292	60.0906	62.5914	53.1271	-0.0282551	5.66662	NO	0.845692	NO	0.978871		PTHR12937:SF0	VACUOLAR PROTEIN SORTING-ASSOCIATED PROTEIN 28 HOMOLOG	K12184	VPS28; ESCRT-I complex subunit VPS28	Cellular Processes; Protein families: genetic information processing; Protein families: signaling and cellular processes
JCM_5958_gene_v001_00674	Native	93.0672	90.8742	48.8658	115.89	151.435	117.78	1.20207	7.51368	YES	0.00830736	YES	0.0147189		PTHR31468:SF4	1,3-BETA-GLUCANOSYLTRANSFERASE GAS3-RELATED	K22834	GAS3; 1,3-beta-glucanosyltransferase GAS3 [EC:2.4.1.-]	Protein families: metabolism; Protein families: genetic information processing
JCM_5958_gene_v001_00675	Native	32.8789	29.459	32.0556	17.1556	20.4638	15.7371	-0.338269	5.13932	NO	0.0533767	NO	0.24916		PTHR15140:SF31	TUBULIN-SPECIFIC CHAPERONE E	K21768	TBCE; tubulin-specific chaperone E	Protein families: signaling and cellular processes
JCM_5958_gene_v001_00676	Native	62.1893	70.8848	53.9828	110.965	100.657	73.7157	1.09411	5.69462	YES	0.00432343	YES	0.0081365		PTHR22798:SF0	MALIGNANT T-CELL-AMPLIFIED SEQUENCE 1	K07575	MCTS, TMA20; malignant T-cell-amplified sequence	Protein families: genetic information processing
JCM_5958_gene_v001_00677	Native	793.999	936.342	609.111	3335.46	3026.2	1984.8	2.3177	8.86468	YES	0.00115848	YES	0.001708		PTHR10769:SF3	40S RIBOSOMAL PROTEIN S28	K02979	RP-S28e, RPS28; small subunit ribosomal protein S28e	Genetic Information Processing; Protein families: genetic information processing
JCM_5958_gene_v001_00678	Native	393.07	459.801	450.929	339.017	330.397	448.333	0.26596	8.68593	NO	0.245155	NO	0.498484		PTHR21403:SF8	ATP PHOSPHORIBOSYLTRANSFERASE	K00765	hisG; ATP phosphoribosyltransferase [EC:2.4.2.17]	Amino acid metabolism
JCM_5958_gene_v001_00679	Native	88.8415	83.6018	95.1494	28.557	38.9482	37.6763	-0.864144	6.60386	YES	0.00193943	YES	0.00410153		PTHR22748:SF4	DNA-(APURINIC OR APYRIMIDINIC SITE) ENDONUCLEASE 2	K10772	APEX2; AP endonuclease 2 [EC:3.1.11.2]	Protein families: genetic information processing
JCM_5958_gene_v001_00680	Native	101.147	106.773	106.367	166.651	142.404	95.6657	0.854428	6.67115	YES	0.0129514	YES	0.0270901		PTHR10784	EUKARYOTIC TRANSLATION INITIATION FACTOR 6	K03264	EIF6; translation initiation factor 6	Genetic Information Processing; Protein families: genetic information processing
JCM_5958_gene_v001_00681	Native	57.3486	51.1374	43.6429	37.2146	41.0216	36.5891	0.078913	7.96863	NO	0.644392	NO	0.91423		PTHR10048:SF15	PHOSPHATIDYLINOSITOL 4-KINASE ALPHA	K00888	PI4KA; phosphatidylinositol 4-kinase A [EC:2.7.1.67]	Carbohydrate metabolism; Environmental Information Processing; Protein families: genetic information processing
JCM_5958_gene_v001_00682	Native	332.513	305.137	348.049	66.744	99.6365	64.2702	-1.61681	8.03921	YES	0.0010274	YES	0.00152696		PTHR31297:SF1	GLUCAN 1,3-BETA-GLUCOSIDASE I_II-RELATED	K01210	E3.2.1.58; glucan 1,3-beta-glucosidase [EC:3.2.1.58]	Carbohydrate metabolism
JCM_5958_gene_v001_00683	Native	115.975	114.237	89.0273	94.975	142.625	137.948	0.712009	7.16567	YES	0.0150335	YES	0.0374172		PTHR19818:SF139	ZINC FINGER PROTEIN ZIC 1
JCM_5958_gene_v001_00684	Native	179.663	177.591	271.91	123.707	120.52	246.093	0.135488	7.14852	NO	0.756287	NO	0.870628
JCM_5958_gene_v001_00685	Native	380.595	393.654	583.924	178.134	249.056	324.498	-0.366961	8.9979	NO	0.274755	NO	0.446042		PTHR43416:SF5	DIHYDROLIPOYLLYSINE-RESIDUE SUCCINYLTRANSFERASE COMPONENT OF 2-OXOGLUTARATE DEHYDROGENASE COMPLEX, MITOCHONDRIAL	K00658	DLST, sucB; 2-oxoglutarate dehydrogenase E2 component (dihydrolipoamide succinyltransferase) [EC:2.3.1.61]	Carbohydrate metabolism; Amino acid metabolism; Metabolism of cofactors and vitamins
JCM_5958_gene_v001_00686	Native	164.158	149.837	139.944	72.3317	88.9797	77.7082	-0.442378	7.54841	YES	0.014715	NO	0.0730678		PTHR22603:SF93	RE24176P	K00866	CKI1; choline kinase [EC:2.7.1.32]	Lipid metabolism
JCM_5958_gene_v001_00687	Native	94.9132	90.3425	87.1581	40.2211	56.8624	47.1941	-0.437301	6.35456	YES	0.0204149	NO	0.0914526		PTHR10352	EUKARYOTIC TRANSLATION INITIATION FACTOR 3 SUBUNIT G
JCM_5958_gene_v001_00688	Native	83.598	75.4159	71.1946	33.9472	50.5369	37.3703	-0.438516	4.72493	NO	0.0550445	NO	0.160265
JCM_5958_gene_v001_00689	Native	63.2424	58.428	49.7954	31.2087	44.2546	30.32	-0.217811	4.71842	NO	0.331648	NO	0.607147		PTHR11158:SF29	PRELI DOMAIN-CONTAINING PROTEIN 1, MITOCHONDRIAL
JCM_5958_gene_v001_00690	Native	60.6348	55.0929	71.5901	21.4312	23.4527	33.1105	-0.77406	6.45218	YES	0.0129514	YES	0.0297277		PTHR10953:SF3	UBIQUITIN-LIKE MODIFIER-ACTIVATING ENZYME ATG7	K08337	ATG7; ubiquitin-like modifier-activating enzyme ATG7	Cellular Processes; Protein families: genetic information processing
JCM_5958_gene_v001_00691	Native	107.162	92.666	81.1751	53.3389	66.7116	56.3966	-0.18881	6.74596	NO	0.262653	NO	0.671333		PTHR45750	GH11602P	K06062	PCAF, KAT2, GCN5; histone acetyltransferase [EC:2.3.1.48]	Genetic Information Processing; Environmental Information Processing; Protein families: genetic information processing
JCM_5958_gene_v001_00692	Native	233.277	234.055	230.124	211.339	215.343	209.861	0.355121	7.61259	YES	0.0205029	NO	0.16204		PTHR11599:SF14	PROTEASOME SUBUNIT ALPHA TYPE-5	K02729	PSMA5; 20S proteasome subunit alpha 5 [EC:3.4.25.1]	Genetic Information Processing; Protein families: metabolism; Protein families: genetic information processing
JCM_5958_gene_v001_00693	Native	31.4938	29.3882	26.0748	12.551	14.7564	12.3965	-0.647518	5.60905	YES	0.00484035	YES	0.016137		PTHR19302:SF13	GAMMA-TUBULIN COMPLEX COMPONENT 2	K16569	TUBGCP2, GCP2; gamma-tubulin complex component 2	Protein families: genetic information processing; Protein families: signaling and cellular processes
JCM_5958_gene_v001_00694	Native	104.746	104.979	63.0432	56.1631	64.2581	45.5973	-0.237277	7.82699	NO	0.42201	NO	0.623108		PTHR48099:SF8	C-1-TETRAHYDROFOLATE SYNTHASE, CYTOPLASMIC	K00288	MTHFD; methylenetetrahydrofolate dehydrogenase (NADP+) / methenyltetrahydrofolate cyclohydrolase / formyltetrahydrofolate synthetase [EC:1.5.1.5 3.5.4.9 6.3.4.3]	Metabolism of cofactors and vitamins; Protein families: signaling and cellular processes
JCM_5958_gene_v001_00695	Native	81.5218	79.76	79.4353	50.3664	60.9257	45.8004	-0.133154	6.58639	NO	0.345552	NO	0.83616		PTHR11377:SF5	GLYCYLPEPTIDE N-TETRADECANOYLTRANSFERASE	K00671	NMT; glycylpeptide N-tetradecanoyltransferase [EC:2.3.1.97]	Unclassified: metabolism
JCM_5958_gene_v001_00696	Native	79.8013	72.3956	74.4515	67.7846	80.7761	51.8444	0.305391	6.86013	NO	0.134588	NO	0.374155		PTHR14091:SF0	PERIODIC TRYPTOPHAN PROTEIN 1 HOMOLOG	K14791	PWP1; periodic tryptophan protein 1	Protein families: genetic information processing
JCM_5958_gene_v001_00697	Native	78.6659	88.964	98.9528	24.5946	29.0659	48.6172	-0.894472	8.70846	YES	0.0287947	NO	0.0542993		PTHR11938:SF133	GLUTAMATE SYNTHASE (NADH)	K00264	GLT1; glutamate synthase (NADH) [EC:1.4.1.14]	Energy metabolism; Amino acid metabolism
JCM_5958_gene_v001_00698	Native	27.9984	27.6589	28.5604	23.6614	27.9476	22.5416	0.300272	5.2821	NO	0.0593613	NO	0.327498		PTHR14084	KYNURENINASE	K01556	KYNU, kynU; kynureninase [EC:3.7.1.3]	Amino acid metabolism
JCM_5958_gene_v001_00699	Native	224.657	229.23	192.709	214.883	212.282	183.56	0.403121	7.1248	YES	0.0357986	NO	0.146018		PTHR12595	POS9-ACTIVATING FACTOR FAP7-RELATED	K18532	AK6, FAP7; adenylate kinase [EC:2.7.4.3]	Nucleotide metabolism; Genetic Information Processing; Protein families: genetic information processing
JCM_5958_gene_v001_00700	Native	95.3242	86.0453	94.8104	39.1253	62.6567	46.276	-0.421458	6.34287	YES	0.0490347	NO	0.158637		PTHR23326:SF3	CCR4-NOT TRANSCRIPTION COMPLEX SUBUNIT 2
JCM_5958_gene_v001_00701	Native	102.197	95.8699	129.642	39.3348	49.7257	42.1998	-0.834895	8.26318	YES	0.00358649	YES	0.00826961		PTHR22914:SF16	CHITIN SYNTHASE 3	K00698	CHS1; chitin synthase [EC:2.4.1.16]	Carbohydrate metabolism; Protein families: metabolism
JCM_5958_gene_v001_00702	Native	24.3729	21.053	24.0009	15.9333	17.3087	16.3118	0.00139799	6.42685	NO	0.990943	NO	0.998952		PTHR10663:SF333	PROTEIN MON2 HOMOLOG
JCM_5958_gene_v001_00703	Native	336.13	355.158	304.39	315.254	302.658	298.745	0.36729	8.02323	YES	0.0425936	NO	0.192405		PTHR32035:SF3	AURORA KINASE A-INTERACTING PROTEIN
JCM_5958_gene_v001_00704	Native	76.8868	68.5587	69.6638	48.4996	56.2546	47.6997	-0.0120021	6.68062	NO	0.925693	NO	0.991374		PTHR22957:SF704	GROWTH HORMONE-REGULATED TBC PROTEIN 1	K19953	GRTP1, TBC1D6, MSB3_4; TBC1 domain family member 6	Protein families: genetic information processing
JCM_5958_gene_v001_00705	Native	142.08	141.226	114.921	167.941	155.229	145.52	0.722214	6.81792	YES	0.00536497	YES	0.0150984
JCM_5958_gene_v001_00706	Native	77.87	73.3161	117.63	54.5233	59.3696	64.6767	-0.0992821	6.77714	NO	0.680281	NO	0.869065
JCM_5958_gene_v001_00707	Native	67.552	59.4437	60.7789	40.8459	60.731	50.3782	0.174383	7.00998	NO	0.311379	NO	0.709783		PTHR22884:SF413	HISTONE-LYSINE N-METHYLTRANSFERASE CG1716-RELATED	K23700	SET2; [histone H3]-lysine36 N-trimethyltransferase [EC:2.1.1.359]	Amino acid metabolism; Protein families: genetic information processing
JCM_5958_gene_v001_00708	Native	164.053	143.069	162.386	74.7504	93.9556	170.641	0.0208567	7.77433	NO	0.957655	NO	0.983158		PTHR43206:SF1	4-AMINOBUTYRATE AMINOTRANSFERASE, MITOCHONDRIAL	K13524	ABAT; 4-aminobutyrate aminotransferase / (S)-3-amino-2-methylpropionate transaminase [EC:2.6.1.19 2.6.1.22]	Carbohydrate metabolism; Amino acid metabolism; Metabolism of other amino acids; Protein families: metabolism
JCM_5958_gene_v001_00709	Native	41.4829	43.1111	39.9903	18.7396	23.202	14.5101	-0.661225	5.38142	YES	0.0155281	YES	0.042123		PTHR48081:SF2	ABHYDROLASE_3 DOMAIN-CONTAINING PROTEIN
JCM_5958_gene_v001_00710	Native	515.422	542.292	480.496	584.379	556.382	487.563	0.568616	7.99751	YES	0.0107299	YES	0.03569		PTHR10302:SF0	SINGLE-STRANDED DNA-BINDING PROTEIN, MITOCHONDRIAL
JCM_5958_gene_v001_00711	Native	46.4361	39.3598	44.9129	20.0362	22.4383	17.7897	-0.62943	5.41085	YES	0.0053107	YES	0.0182273
JCM_5958_gene_v001_00712	Native	151.061	131.022	117.576	59.3041	95.6107	71.9443	-0.340412	7.81101	NO	0.137951	NO	0.331586		PTHR47351	CHITIN BIOSYNTHESIS PROTEIN CHS5
JCM_5958_gene_v001_00713	Native	295.512	288.572	278.882	456.716	383.472	416.484	1.03361	7.25768	YES	0.00136603	YES	0.00235857		PTHR13861:SF2	V-TYPE PROTON ATPASE SUBUNIT F	K02151	ATPeV1F, ATP6S14; V-type H+-transporting ATPase subunit F	Energy metabolism; Environmental Information Processing; Cellular Processes
JCM_5958_gene_v001_00714	Native	120.136	110.934	96.3922	71.9007	78.8768	56.7116	-0.174445	6.26165	NO	0.357532	NO	0.70566		PTHR12532	UNCHARACTERIZED
JCM_5958_gene_v001_00715	Native	199.386	187.038	169.707	99.1725	132.364	133.521	-0.125508	7.30322	NO	0.469616	NO	0.825705		PTHR47427	PROTEIN STE12
JCM_5958_gene_v001_00716	Native	200.137	197.583	180.886	247.588	238.092	234.256	0.802979	7.65598	YES	0.00188792	YES	0.00419971		PTHR12289:SF41	METAXIN-1 HOMOLOG	K17776	MTX; metaxin	Cellular Processes; Protein families: genetic information processing
JCM_5958_gene_v001_00717	Native	747.357	833.956	624.557	1776.18	1667.79	1035.41	1.50544	10.0288	YES	0.00371932	YES	0.00606188		PTHR11760:SF32	40S RIBOSOMAL PROTEIN S3	K02985	RP-S3e, RPS3; small subunit ribosomal protein S3e	Genetic Information Processing; Protein families: genetic information processing
JCM_5958_gene_v001_00718	Native	23.7714	22.42	23.6905	14.6605	16.7987	17.9301	-0.0147622	6.14651	NO	0.915126	NO	0.989214		PTHR10644:SF1	SPLICING FACTOR 3B SUBUNIT 3	K12830	SF3B3, SAP130, RSE1; splicing factor 3B subunit 3	Genetic Information Processing; Protein families: genetic information processing
JCM_5958_gene_v001_00719	Native	52.1047	51.4151	50.0606	74.1331	73.6212	62.2944	0.938333	4.99756	YES	0.00174479	YES	0.00343845
JCM_5958_gene_v001_00720	Native	52.5246	48.1542	52.0389	30.352	46.9034	33.4322	0.0139389	6.01451	NO	0.942672	NO	0.986464		PTHR35140	MITOTIC CHECK POINT PROTEIN BFA1
JCM_5958_gene_v001_00721	Native	38.1352	33.3344	39.9885	34.351	43.9828	47.1028	0.65506	4.67595	YES	0.0111818	YES	0.0317151		PTHR23236:SF51	NUCLEOLAR PROTEIN 6	K14789	NOP6; nucleolar protein 6	Protein families: genetic information processing
JCM_5958_gene_v001_00722	Native	95.9104	96.0136	97.3782	60.3481	69.8869	49.9064	-0.200474	7.36155	NO	0.226531	NO	0.63938		PTHR23176:SF138	RHO GTPASE ACTIVATOR	K20643	RGD1; Rho GTPase-activating protein RGD1	Protein families: genetic information processing
JCM_5958_gene_v001_00723	Native	38.6606	33.922	38.9987	16.8544	22.0423	21.7483	-0.395422	6.04652	YES	0.0277824	NO	0.13483
JCM_5958_gene_v001_00724	Native	1164.35	1356.11	1107.24	3301.55	2776.77	1906.21	1.62501	10.0254	YES	0.00255051	YES	0.00408295		PTHR11880:SF2	40S RIBOSOMAL PROTEIN S15	K02958	RP-S15e, RPS15; small subunit ribosomal protein S15e	Genetic Information Processing; Protein families: genetic information processing
JCM_5958_gene_v001_00725	Native	10.9801	10.7298	12.7364	7.77086	8.70642	9.77419	0.09539	6.57028	NO	0.535411	NO	0.895185		PTHR32085	PROTEIN CSF1
JCM_5958_gene_v001_00726	Native	253.686	243.671	263.212	86.7694	129.237	106.79	-0.757028	8.26831	YES	0.00468221	YES	0.0124544		PTHR15228:SF25	SPERMATHECAL PHYSIOLOGY VARIANT
JCM_5958_gene_v001_00727	Native	135.863	123.937	159.46	44.7988	63.7857	68.3644	-0.760476	7.06418	YES	0.00909648	YES	0.0225945		PTHR47174:SF1	REDUCED VIABILITY UPON STARVATION PROTEIN 167	K12562	AMPH; amphiphysin	Cellular Processes; Protein families: genetic information processing
JCM_5958_gene_v001_00728	Native	28.2572	24.4567	25.4487	23.0711	25.0245	20.7019	0.302428	7.09499	NO	0.0502361	NO	0.314127		PTHR13457:SF1	HEAT REPEAT-CONTAINING PROTEIN 1	K14550	UTP10, HEATR1; U3 small nucleolar RNA-associated protein 10	Genetic Information Processing; Protein families: genetic information processing
JCM_5958_gene_v001_00729	Native	45.6597	38.9109	35.0753	46.0002	41.8029	37.5682	0.557202	5.40188	YES	0.0201491	NO	0.0613479
JCM_5958_gene_v001_00730	Native	107.561	89.3787	84.5931	25.6258	33.7732	34.1601	-1.10592	7.08094	YES	0.00152981	YES	0.00262884		PTHR43651:SF3	1,4-ALPHA-GLUCAN-BRANCHING ENZYME	K00700	GBE1, glgB; 1,4-alpha-glucan branching enzyme [EC:2.4.1.18]	Carbohydrate metabolism; Protein families: signaling and cellular processes
JCM_5958_gene_v001_00731	Native	844.147	810.067	693.805	396.927	464.444	435.827	-0.372882	9.86539	NO	0.0903186	NO	0.25399		PTHR11444:SF1	FUMARATE HYDRATASE, MITOCHONDRIAL	K01679	E4.2.1.2B, fumC, FH; fumarate hydratase, class II [EC:4.2.1.2]	Carbohydrate metabolism; Energy metabolism
JCM_5958_gene_v001_00732	Native	361.386	396.852	329.411	422.285	409.405	421.429	0.690142	6.99284	YES	0.00427987	YES	0.0131036		PTHR48112	HIGH MOBILITY GROUP PROTEIN DSP1
JCM_5958_gene_v001_00733	Native	48.3269	43.3909	32.6808	56.9794	60.7392	47	0.888895	5.28533	YES	0.00683574	YES	0.0151825		PTHR13191:SF0	RIBOSOMAL RNA-PROCESSING PROTEIN 7 HOMOLOG A	K14545	RRP7; ribosomal RNA-processing protein 7	Genetic Information Processing; Protein families: genetic information processing
JCM_5958_gene_v001_00734	Native	105.322	108.503	64.6496	97.1141	98.2576	70.3262	0.413889	6.7731	NO	0.181851	NO	0.330793		PTHR12189:SF2	MRNA CAP GUANINE-N7 METHYLTRANSFERASE	K00565	RNMT; mRNA (guanine-N7-)-methyltransferase [EC:2.1.1.56]	Genetic Information Processing; Protein families: genetic information processing
JCM_5958_gene_v001_00735	Native	28.3737	24.5103	25.0394	13.313	16.6817	14.9628	-0.309649	6.11996	YES	0.0422564	NO	0.289385		PTHR11827:SF72	GH08340P	K14429	SLC12A9, CCC6; solute carrier family 12 (potassium/chloride transporters), member 9	Protein families: signaling and cellular processes
JCM_5958_gene_v001_00736	Native	71.4647	73.4258	71.8002	107.434	104.85	80.6989	0.9218	6.65114	YES	0.00211461	YES	0.00436384		PTHR11006:SF114	PROTEIN ARGININE N-METHYLTRANSFERASE 3	K11434	PRMT1; type I protein arginine methyltransferase [EC:2.1.1.319]	Environmental Information Processing; Protein families: genetic information processing
JCM_5958_gene_v001_00737	Native	57.2929	54.0153	48.3432	27.6581	31.6254	31.1233	-0.336013	8.22758	NO	0.0506804	NO	0.249127		PTHR45728:SF3	ACETYL-COA CARBOXYLASE	K11262	ACACA; acetyl-CoA carboxylase / biotin carboxylase 1 [EC:6.4.1.2 6.3.4.14 2.1.3.15]	Carbohydrate metabolism; Lipid metabolism; Biosynthesis of other secondary metabolites; Environmental Information Processing
JCM_5958_gene_v001_00738	Native	72.4226	67.3921	63.0627	26.3712	31.5596	27.2402	-0.768353	6.49727	YES	0.00156336	YES	0.00361925		PTHR11686	GAMMA GLUTAMYL TRANSPEPTIDASE	K00681	ggt; gamma-glutamyltranspeptidase / glutathione hydrolase [EC:2.3.2.2 3.4.19.13]	Metabolism of other amino acids; Protein families: metabolism
JCM_5958_gene_v001_00739	Native	135.537	152.606	140.122	159.978	172.891	132.168	0.601558	6.69136	YES	0.00816772	YES	0.0268795		PTHR15371:SF0	MITOCHONDRIAL IMPORT INNER MEMBRANE TRANSLOCASE SUBUNIT TIM23-RELATED	K17794	TIM23; mitochondrial import inner membrane translocase subunit TIM23	Protein families: genetic information processing; Protein families: signaling and cellular processes
JCM_5958_gene_v001_00740	Native	46.3645	47.6805	62.3308	15.7302	21.2405	18.4511	-1.01217	5.22868	YES	0.00252268	YES	0.00484657		PTHR45936:SF1	TRNA-DIHYDROURIDINE(20) SYNTHASE [NAD(P)+]-LIKE	K05543	DUS2; tRNA-dihydrouridine synthase 2 [EC:1.3.1.91]	Protein families: genetic information processing
JCM_5958_gene_v001_00741	Native	61.2381	58.2459	91.2466	19.967	23.7238	32.2914	-0.980954	4.96868	YES	0.0137871	YES	0.0260246
JCM_5958_gene_v001_00742	Native	462.053	617.372	752.652	860.075	724.09	1183.93	1.08805	8.22973	YES	0.0119102	YES	0.0218237		PTHR11961	CYTOCHROME C	K08738	CYC; cytochrome c	Energy metabolism; Environmental Information Processing; Cellular Processes
JCM_5958_gene_v001_00743	Native	56.6423	63.218	101.819	35.349	26.9688	63.9827	-0.312825	3.77833	NO	0.533652	NO	0.676086
JCM_5958_gene_v001_00744	Native	1754.19	1726.59	1915.27	738.723	833.98	1011.6	-0.574794	10.9638	YES	0.0410036	NO	0.101078		PTHR11739:SF8	CITRATE SYNTHASE, MITOCHONDRIAL	K01647	CS, gltA; citrate synthase [EC:2.3.3.1]	Carbohydrate metabolism
JCM_5958_gene_v001_00745	Native	2248.79	2274.67	2889.19	1207.62	1111.43	2372.65	-0.165054	9.64596	NO	0.694482	NO	0.82787		PTHR10969:SF104	AUTOPHAGY-RELATED PROTEIN	K08341	GABARAP, ATG8, LC3; GABA(A) receptor-associated protein	Environmental Information Processing; Cellular Processes; Protein families: genetic information processing
JCM_5958_gene_v001_00746	Native	174.593	168.592	168.786	86.3742	105.141	112.936	-0.265519	7.33511	NO	0.0978691	NO	0.442945		PTHR10983:SF16	LYSOCARDIOLIPIN ACYLTRANSFERASE 1
JCM_5958_gene_v001_00747	Native	1450.12	1433.41	1312.61	1262.26	1333.83	1303.37	0.379923	10.3953	NO	0.0820061	NO	0.23755		PTHR11693:SF22	ATP SYNTHASE SUBUNIT GAMMA, MITOCHONDRIAL	K02136	ATPeF1G, ATP5C1, ATP3; F-type H+-transporting ATPase subunit gamma	Energy metabolism
JCM_5958_gene_v001_00748	Native	50.2351	45.8943	45.8486	30.9251	27.5652	23.5565	-0.299325	3.37421	NO	0.295691	NO	0.49449
JCM_5958_gene_v001_00749	Native	199.135	191.044	156.329	211.716	182.231	169.603	0.533678	6.8808	YES	0.0255752	NO	0.0762466		PTHR12499:SF0	OPTIC ATROPHY 3 PROTEIN	K23166	OPA3; optic atrophy 3 protein	Protein families: genetic information processing
JCM_5958_gene_v001_00750	Native	112.522	119.167	159.368	107.802	99.6958	126.154	0.263135	7.30986	NO	0.238257	NO	0.499059		PTHR43757:SF2	AMINOMETHYLTRANSFERASE, MITOCHONDRIAL	K00605	gcvT, AMT; glycine cleavage system T protein (aminomethyltransferase) [EC:2.1.2.10]	Carbohydrate metabolism; Amino acid metabolism; Metabolism of cofactors and vitamins
JCM_5958_gene_v001_00751	Native	278.123	300.803	210.423	656.637	539.537	499.88	1.59103	7.76046	YES	0.00139275	YES	0.00211902		PTHR23430:SF7	HISTONE H2A.V	K11251	H2A; histone H2A	Genetic Information Processing; Cellular Processes; Protein families: genetic information processing; Protein families: signaling and cellular processes
JCM_5958_gene_v001_00752	Native	111.969	97.5346	112.715	85.6596	83.7862	111.043	0.292656	3.06038	NO	0.385825	NO	0.568195
JCM_5958_gene_v001_00753	Native	73.1869	70.4879	71.1405	47.9978	52.957	44.6082	-0.0763516	7.28522	NO	0.543422	NO	0.941554		PTHR11764:SF20	LANOSTEROL SYNTHASE	K01852	LSS, ERG7; lanosterol synthase [EC:5.4.99.7]	Lipid metabolism
JCM_5958_gene_v001_00754	Native	17.5847	17.6393	32.3064	9.98719	8.06724	8.7498	-0.824732	2.01851	NO	0.151436	NO	0.226436
JCM_5958_gene_v001_00755	Native	129.555	128.868	163.416	64.1243	63.1058	79.5378	-0.537592	6.255	YES	0.0217991	NO	0.0675158		PTHR46661:SF4	RING-TYPE DOMAIN-CONTAINING PROTEIN
JCM_5958_gene_v001_00756	Native	10.1777	8.60367	14.2278	5.27733	5.2878	5.77938	-0.517727	1.38335	NO	0.367977	NO	0.493423
JCM_5958_gene_v001_00757	Native	63.3456	56.7097	63.6541	30.4967	31.5637	38.2077	-0.38388	6.50657	YES	0.0339616	NO	0.159244		PTHR12266:SF0	MITOCHONDRIAL SODIUM_CALCIUM EXCHANGER PROTEIN	K13754	SLC24A6, NCKX6; solute carrier family 24 (sodium/potassium/calcium exchanger), member 6	Protein families: signaling and cellular processes
JCM_5958_gene_v001_00758	Native	24.5718	23.3752	28.6161	11.888	15.8295	18.0908	-0.25608	4.82413	NO	0.253187	NO	0.516934		PTHR17204:SF5	PRE-MRNA-PROCESSING FACTOR 39
JCM_5958_gene_v001_00759	Native	16.5553	19.0354	29.1904	13.4809	14.2819	26.9034	0.245409	4.66502	NO	0.56693	NO	0.723889		PTHR11557:SF0	PORPHOBILINOGEN DEAMINASE	K01749	hemC, HMBS; hydroxymethylbilane synthase [EC:2.5.1.61]	Metabolism of cofactors and vitamins
JCM_5958_gene_v001_00760	Native	183.146	183.986	148.072	400.371	374.007	303.454	1.55117	6.35651	YES	0.0010274	YES	0.00152696		PTHR46403	TP53-REGULATED INHIBITOR OF APOPTOSIS 1	K17968	TRIAP1, MDM35; TRIAP1/MDM35 family protein	Protein families: genetic information processing
JCM_5958_gene_v001_00761	Native	74.1233	80.0114	72.6046	129.677	115.017	80.679	1.00666	4.6282	YES	0.00675738	YES	0.0137359		PTHR33343:SF1	54S RIBOSOMAL PROTEIN BL35M
JCM_5958_gene_v001_00762	Native	32.5126	32.2959	28.64	23.2441	28.5851	17.4285	0.0477228	6.4704	NO	0.836976	NO	0.94694		PTHR46366:SF8	PRO-APOPTOTIC SERINE PROTEASE NMA111	K22686	NMA111; pro-apoptotic serine protease NMA111 [EC:3.4.21.-]	Protein families: metabolism
JCM_5958_gene_v001_00763	Native	106.151	103.926	104.011	121.606	104.209	99.3714	0.540923	5.75021	YES	0.0126826	YES	0.0435735		PTHR13093:SF0	ZINC FINGER HIT DOMAIN-CONTAINING PROTEIN 1	K11663	ZNHIT1, VPS71; zinc finger HIT domain-containing protein 1	Genetic Information Processing; Protein families: genetic information processing
JCM_5958_gene_v001_00764	Native	35.3059	32.384	40.9663	17.282	21.863	15.2069	-0.514428	4.79946	YES	0.0309285	NO	0.0902962
JCM_5958_gene_v001_00765	Native	108.568	100.998	159.227	44.4307	46.954	57.7216	-0.814333	7.2482	YES	0.0127945	YES	0.0279191		PTHR13318:SF205	F-BOX PROTEIN YLR352W
JCM_5958_gene_v001_00766	Native	430.838	436.278	307.452	352.582	365.107	262.644	0.221615	8.79732	NO	0.401296	NO	0.627723		PTHR22572:SF154	MANNOSE-1-PHOSPHATE GUANYLYLTRANSFERASE	K00966	GMPP; mannose-1-phosphate guanylyltransferase [EC:2.7.7.13]	Carbohydrate metabolism
JCM_5958_gene_v001_00767	Native	428.404	457.574	281.453	193.44	201.874	169.209	-0.566845	8.30799	NO	0.0558864	NO	0.128737		PTHR11556:SF1	FRUCTOSE-BISPHOSPHATASE	K03841	FBP, fbp; fructose-1,6-bisphosphatase I [EC:3.1.3.11]	Carbohydrate metabolism; Energy metabolism; Environmental Information Processing; Protein families: signaling and cellular processes
JCM_5958_gene_v001_00768	Native	606.5	654.672	598.931	909.992	805.414	634.227	0.824853	7.75402	YES	0.00607655	YES	0.0145348		PTHR13166	PROTEIN C6ORF149	K22069	LYRM4; LYR motif-containing protein 4	Protein families: genetic information processing
JCM_5958_gene_v001_00769	Native	95.5573	96.4565	82.5569	84.1664	84.3731	58.1954	0.208463	6.49755	NO	0.332042	NO	0.623896		PTHR48277	MITOCHONDRIAL RIBOSOMAL PROTEIN S5	K02988	RP-S5, MRPS5, rpsE; small subunit ribosomal protein S5	Genetic Information Processing; Protein families: genetic information processing
JCM_5958_gene_v001_00770	Native	41.2933	38.1264	48.5284	34.9498	48.5986	44.5179	0.483608	4.69323	YES	0.0352958	NO	0.106303		PTHR28155	ACR243WP
JCM_5958_gene_v001_00771	Native	124.822	131.791	120.875	65.1564	73.7963	73.3708	-0.34626	6.4494	YES	0.0246479	NO	0.185105		PTHR12716:SF8	TRANSCRIPTION INITIATION FACTOR IIE SUBUNIT BETA	K03137	TFIIE2, GTF2E2, TFA2; transcription initiation factor TFIIE subunit beta	Genetic Information Processing; Protein families: genetic information processing
JCM_5958_gene_v001_00772	Native	96.4311	101.112	89.2676	29.0317	32.7085	42.6605	-0.973358	5.53502	YES	0.00379641	YES	0.0077483		PTHR33254:SF4	4-HYDROXY-4-METHYL-2-OXOGLUTARATE ALDOLASE
JCM_5958_gene_v001_00773	Native	167.21	160.233	179.727	79.6021	96.2422	96.857	-0.410083	7.45583	YES	0.0170587	NO	0.0969209		PTHR45006:SF1	DNAJ-LIKE PROTEIN 1
JCM_5958_gene_v001_00774	Native	330.32	346.667	358.327	478.634	408.69	477.231	0.889566	7.46049	YES	0.0020707	YES	0.00441276
JCM_5958_gene_v001_00775	Native	2529.14	2833.81	3010.35	2498.72	2589.67	3875.39	0.586991	10.0191	NO	0.0659207	NO	0.141876		PTHR46115:SF5	THIOREDOXIN DOMAIN-CONTAINING PROTEIN	K03671	trxA; thioredoxin 1	Protein families: genetic information processing
JCM_5958_gene_v001_00776	Native	54.9761	52.7981	74.9968	34.2168	45.6201	54.9464	0.0465271	5.9936	NO	0.865912	NO	0.947783		PTHR12419:SF7	OTU DOMAIN-CONTAINING PROTEIN 3
JCM_5958_gene_v001_00777	Native	2.18952	2.81505	5.3556	1.41452	1.58182	1.93226	-0.571735	1.3746	NO	0.390175	NO	0.508663	Expressed	PTHR40626:SF12	RFEC
JCM_5958_gene_v001_00778	Native	1.76953	1.81787	4.03301	3.43096	2.54864	1.46498	0.464006	2.74458	NO	0.458471	NO	0.584972		PTHR32361:SF9	FERRIC REDUCTASE TRANSMEMBRANE COMPONENT 3-RELATED
JCM_5958_gene_v001_00779	Native	36.5391	36.4268	34.9767	27.7899	29.8378	25.9776	0.116615	5.7568	NO	0.370416	NO	0.881057		PTHR12748	ORIGIN RECOGNITION COMPLEX SUBUNIT 3
JCM_5958_gene_v001_00780	Native	216.391	219.05	161.407	239.089	227.762	185.973	0.614381	8.3646	YES	0.0264332	NO	0.0699024		PTHR21049:SF0	DOLICHYL-DIPHOSPHOOLIGOSACCHARIDE--PROTEIN GLYCOSYLTRANSFERASE SUBUNIT 1	K12666	RPN1, OST1; dolichyl-diphosphooligosaccharide---protein glycosyltransferase subunit 1 (ribophorin I)	Glycan biosynthesis and metabolism; Genetic Information Processing
JCM_5958_gene_v001_00781	Native	133.48	119.339	105.742	119.839	128.318	87.0279	0.387063	7.77634	NO	0.0956659	NO	0.248904		PTHR12399	EUKARYOTIC TRANSLATION INITIATION FACTOR 3 SUBUNIT 7	K03251	EIF3D; translation initiation factor 3 subunit D	Protein families: genetic information processing
JCM_5958_gene_v001_00782	Native	34.0494	32.7359	45.365	32.7768	40.3772	25.208	0.295115	6.57823	NO	0.221837	NO	0.448871		PTHR11814:SF55	SODIUM-INDEPENDENT SULFATE ANION TRANSPORTER	K14708	SLC26A11; solute carrier family 26 (sodium-independent sulfate anion transporter), member 11	Protein families: signaling and cellular processes
JCM_5958_gene_v001_00783	Native	44.7506	41.6794	47.6885	33.1042	33.33	35.5016	0.0932931	4.60387	NO	0.569773	NO	0.892178		PTHR12111	SPLICING FACTOR YJU2
JCM_5958_gene_v001_00784	Native	33.8232	30.1968	40.0649	18.123	21.7161	23.9363	-0.219109	6.20175	NO	0.225319	NO	0.585317		PTHR31064	POTASSIUM TRANSPORT PROTEIN DDB_G0292412-RELATED	K24976	TRK, HKT; Trk/Ktr/HKT type cation transporter	Protein families: signaling and cellular processes
JCM_5958_gene_v001_00785	Native	116.625	101.516	112.501	57.311	70.7002	53.6844	-0.379728	7.34781	YES	0.0291255	NO	0.152966		PTHR48013:SF25	MAP KINASE KINASE PBS2	K11227	PBS2; mitogen-activated protein kinase kinase [EC:2.7.12.2]	Environmental Information Processing; Cellular Processes; Protein families: metabolism
JCM_5958_gene_v001_00786	Native	142.18	170.736	234.614	89.1558	81.9597	121.382	-0.412029	7.45198	NO	0.178438	NO	0.327586		PTHR28153	PROTEIN, PUTATIVE-RELATED
JCM_5958_gene_v001_00787	Native	62.3094	65.1078	47.7676	53.7796	55.7598	40.84	0.262195	7.09659	NO	0.252985	NO	0.507408		PTHR45639:SF3	HYPOXIA UP-REGULATED PROTEIN 1	K09486	HYOU1; hypoxia up-regulated 1	Genetic Information Processing; Protein families: genetic information processing
JCM_5958_gene_v001_00788	Native	0.033662	0.034198	2.33663	0	0	0
JCM_5958_gene_v001_00789	Native	0.001921	0.003983	0.014341	0	0	0
JCM_5958_gene_v001_00790	Native	75.3656	66.0758	81.129	48.2166	52.2748	51.0211	-0.0662192	8.79016	NO	0.685486	NO	0.933562		PTHR11405:SF57	CARBAMOYL-PHOSPHATE SYNTHASE [AMMONIA], MITOCHONDRIAL	K11541	URA2; carbamoyl-phosphate synthase / aspartate carbamoyltransferase [EC:6.3.5.5 2.1.3.2]	Nucleotide metabolism; Amino acid metabolism
JCM_5958_gene_v001_00791	HGT Bacteria	342.841	313.864	213.279	613.981	642.48	1039.07	1.88697	9.42378	YES	0.00255051	YES	0.00393163		PTHR42813:SF4	NADP-DEPENDENT ISOPROPANOL DEHYDROGENASE	K18369	adh2; alcohol dehydrogenase [EC:1.1.1.-]	Carbohydrate metabolism	Replacement
JCM_5958_gene_v001_00792	Native	212.444	190.347	181.426	208.443	223.856	402.759	1.00527	8.07354	YES	0.0179106	YES	0.0327722		PTHR22957:SF263	MITOTIC CHECK POINT PROTEIN BUB2	K02179	BUB2; cell cycle arrest protein BUB2	Cellular Processes
JCM_5958_gene_v001_00793	Native	68.888	68.54	58.6675	40.7369	48.4658	40.491	-0.11442	7.19885	NO	0.44837	NO	0.864601		PTHR11629:SF59	V-TYPE PROTON ATPASE SUBUNIT A, GOLGI ISOFORM	K02154	ATPeV0A, ATP6N; V-type H+-transporting ATPase subunit a	Energy metabolism; Cellular Processes; Protein families: signaling and cellular processes
JCM_5958_gene_v001_00794	Native	38.7407	32.6227	43.7834	23.9267	25.5668	26.2221	-0.114703	6.11761	NO	0.451341	NO	0.863286		PTHR31011	UNCHARACTERIZED
JCM_5958_gene_v001_00795	Native	49.5964	52.0633	50.4103	56.6891	52.3851	51.2842	0.564794	5.66838	YES	0.00679701	YES	0.0251558		PTHR10026:SF8	CYCLIN-H	K06634	CCNH; cyclin H	Genetic Information Processing; Cellular Processes; Protein families: genetic information processing
JCM_5958_gene_v001_00796	HGT Pezizomycotina	109.257	84.8714	125.768	89.2143	96.4151	97.5711	0.315458	7.61034	NO	0.104568	NO	0.335307		PTHR23502:SF45	MAJOR FACILITATOR SUPERFAMILY (MFS) PROFILE DOMAIN-CONTAINING PROTEIN
JCM_5958_gene_v001_00797	Native	55.1315	48.115	50.4723	20.4207	31.011	29.7219	-0.440974	7.32154	YES	0.0455175	NO	0.141796		PTHR15735:SF19	ACTIN CYTOSKELETON-REGULATORY COMPLEX PROTEIN SLA1
JCM_5958_gene_v001_00798	Native	392.091	405.65	377.499	282.977	286.237	277.262	0.0128965	8.83481	NO	0.939018	NO	0.987896		PTHR31121:SF6	ALPHA-1,2 MANNOSYLTRANSFERASE KTR1	K10967	KTR1_3; alpha 1,2-mannosyltransferase [EC:2.4.1.-]	Glycan biosynthesis and metabolism; Protein families: metabolism
JCM_5958_gene_v001_00799	Native	74.3512	66.1127	77.5503	41.5259	49.672	37.5496	-0.275115	7.11917	NO	0.086804	NO	0.411253		PTHR43261:SF1	RIBOSOME-RELEASING FACTOR 2, MITOCHONDRIAL	K02355	fusA, GFM, EFG; elongation factor G	Protein families: genetic information processing
JCM_5958_gene_v001_00800	Native	51.1456	53.7737	63.4001	57.7597	56.1256	44.893	0.404206	5.83774	NO	0.0511409	NO	0.173429		PTHR45860:SF1	TRANSLATION INITIATION FACTOR EIF-2B SUBUNIT ALPHA	K03239	EIF2B1; translation initiation factor eIF-2B subunit alpha	Protein families: genetic information processing
JCM_5958_gene_v001_00801	Native	65.2831	60.6044	71.3981	44.5991	38.4532	32.5447	-0.278015	5.27803	NO	0.175639	NO	0.446342		PTHR12069	DNA-DIRECTED RNA POLYMERASES III 80 KDA POLYPEPTIDE RNA POLYMERASE III SUBUNIT 5
JCM_5958_gene_v001_00802	Native	28.6228	27.7501	37.6926	16.2535	18.7419	16.1094	-0.392965	5.72051	YES	0.0483482	NO	0.177448		PTHR24031:SF89	ATP-DEPENDENT RNA HELICASE DDX31-RELATED	K14806	DDX31, DBP7; ATP-dependent RNA helicase DDX31/DBP7 [EC:3.6.4.13]	Protein families: metabolism; Protein families: genetic information processing
JCM_5958_gene_v001_00803	Native	65.6201	63.4764	56.4065	59.1676	50.917	47.9629	0.259366	5.71712	NO	0.164412	NO	0.476302		PTHR35870:SF6	MGS207 PROTEIN
JCM_5958_gene_v001_00804	Native	81.5298	74.6477	59.4195	57.0638	57.597	42.8091	0.0321975	6.02946	NO	0.891452	NO	0.965206		PTHR12732:SF8	NUCLEAR MRNA EXPORT PROTEIN THP1
JCM_5958_gene_v001_00805	Native	92.1513	92.3667	93.671	89.6218	79.1076	70.6599	0.27344	6.51329	NO	0.105867	NO	0.424234		PTHR45619:SF10	SERINE_THREONINE-PROTEIN PHOSPHATASE 6 CATALYTIC SUBUNIT	K15427	SIT4, PPH1; serine/threonine-protein phosphatase PP1-1 [EC:3.1.3.16]	Protein families: metabolism; Protein families: genetic information processing
JCM_5958_gene_v001_00806	Native	435.547	440.84	735.83	273.585	287.479	195.69	-0.601736	8.0864	NO	0.0744472	NO	0.152656		PTHR19237:SF20	NUCB1
JCM_5958_gene_v001_00807	Native	436.006	435.896	493.908	256.925	274.939	322.234	-0.189148	8.99065	NO	0.321069	NO	0.666736		PTHR11587	ARGININOSUCCINATE SYNTHASE	K01940	argG, ASS1; argininosuccinate synthase [EC:6.3.4.5]	Amino acid metabolism; Protein families: signaling and cellular processes
JCM_5958_gene_v001_00808	Native	13.8309	12.4796	16.7258	14.9226	17.1861	22.9265	0.843416	4.69279	YES	0.0119461	YES	0.0257838		PTHR43829:SF24	MIP AQUAPORIN (EUROFUNG)	K03441	GLP-F; aquaglyceroporin related protein, other eukaryote	Protein families: signaling and cellular processes
JCM_5958_gene_v001_00809	Native	44.5542	45.7937	49.455	29.8446	36.2052	34.5941	0.00977333	5.70814	NO	0.945311	NO	0.991374		PTHR31240	MATERNAL EFFECT EMBRYO ARREST 18
JCM_5958_gene_v001_00810	Native	144.374	116.248	202.561	13.8632	21.4737	45.2307	-2.03384	6.55815	YES	0.012684	YES	0.0189638		PTHR43828:SF5	TRANSCRIPTIONAL REPRESSOR XBP1
JCM_5958_gene_v001_00811	Native	167.327	179.531	170.091	188.898	190.617	153.388	0.529231	7.27616	YES	0.0117749	YES	0.0426242		PTHR11700:SF9	37S RIBOSOMAL PROTEIN S10, MITOCHONDRIAL	K02946	RP-S10, MRPS10, rpsJ; small subunit ribosomal protein S10	Genetic Information Processing; Protein families: genetic information processing
JCM_5958_gene_v001_00812	Native	40.5457	39.466	51.2348	33.7928	35.4861	43.7536	0.274658	5.11862	NO	0.194157	NO	0.46029		PTHR21008:SF1	25S RRNA (ADENINE(2142)-N(1))-METHYLTRANSFERASE	K18849	BMT2; 25S rRNA (adenine2142-N1)-methyltransferase [EC:2.1.1.286]	Protein families: genetic information processing
JCM_5958_gene_v001_00813	Native	49.3317	46.9539	52.2744	22.7367	28.8063	31.1329	-0.360804	7.83228	NO	0.0538833	NO	0.218522		PTHR10799:SF1012	NUCLEAR PROTEIN STH1_NPS1	K11786	STH1_SNF2; ATP-dependent helicase STH1/SNF2 [EC:5.6.2.-]	Protein families: genetic information processing
JCM_5958_gene_v001_00814	Native	102.68	103.935	99.9018	85.973	85.0374	83.295	0.217904	6.7697	NO	0.100554	NO	0.607147		PTHR11727:SF17	DIMETHYLADENOSINE TRANSFERASE 1, MITOCHONDRIAL	K15267	MTEF1; mitochondrial transcription factor 1	Protein families: genetic information processing
JCM_5958_gene_v001_00815	Native	71.8268	71.4656	78.2638	32.0905	43.9098	47.919	-0.355893	6.48256	NO	0.0776027	NO	0.255869		PTHR12228	TRANSCRIPTION INITIATION FACTOR TFIID 55 KD SUBUNIT-RELATED
JCM_5958_gene_v001_00816	Native	88.5866	81.0091	102.885	49.2229	64.1832	53.2385	-0.225526	7.23801	NO	0.161862	NO	0.568346		PTHR45759:SF1	GTP-BINDING PROTEIN 4	K06943	NOG1; nucleolar GTP-binding protein	Genetic Information Processing; Protein families: genetic information processing
JCM_5958_gene_v001_00817	Native	115.943	112.871	148.566	90.1595	79.357	140.603	0.210899	5.89428	NO	0.493893	NO	0.685952		PTHR31606:SF1	WW DOMAIN-BINDING PROTEIN 2
JCM_5958_gene_v001_00818	Native	255.801	289.686	358.532	69.0807	78.2465	140.63	-1.16146	7.26181	YES	0.0156491	YES	0.0269351		PTHR23235	KRUEPPEL-LIKE TRANSCRIPTION FACTOR
JCM_5958_gene_v001_00819	Native	55.211	54.8651	47.732	47.6073	44.8126	38.7293	0.220834	4.77516	NO	0.250879	NO	0.584503		PTHR20531	N-ALPHA-ACETYLTRANSFERASE 40
JCM_5958_gene_v001_00820	Native	142.045	142.927	133.867	79.6864	112.776	106.085	-0.00867589	7.11538	NO	0.960163	NO	0.990956		PTHR43083:SF6	MANNAN POLYMERASE COMPLEXES SUBUNIT MNN9	K05529	MNN9; mannan polymerase complexes MNN9 subunit [EC:2.4.1.232]	Glycan biosynthesis and metabolism; Protein families: metabolism
JCM_5958_gene_v001_00821	Native	226.131	219.81	262.345	68.7316	91.6638	135.373	-0.773525	7.44479	YES	0.0309285	NO	0.0631997		PTHR11224:SF10	RING-TYPE E3 UBIQUITIN TRANSFERASE
JCM_5958_gene_v001_00822	Native	444.777	443.577	386.195	392.277	361.076	360.703	0.293998	8.17027	NO	0.0967598	NO	0.369754		PTHR43986	ELONGATION FACTOR 1-GAMMA	K03233	EEF1G; elongation factor 1-gamma	Protein families: genetic information processing
JCM_5958_gene_v001_00823	Native	199.356	170.249	182.221	70.6688	87.8931	74.3681	-0.7602	8.27311	YES	0.00234818	YES	0.00606188		PTHR14898:SF0	ENHANCER OF POLYCOMB-LIKE PROTEIN
JCM_5958_gene_v001_00824	Native	223.566	234.954	209.648	627.706	612.261	411.42	1.79032	8.86844	YES	0.00106929	YES	0.00162422
JCM_5958_gene_v001_00825	Native	366.964	372.639	298.683	442.443	424.602	365.969	0.733851	8.04216	YES	0.0066923	YES	0.0182273		PTHR22811:SF212	ENDOSOMAL PROTEIN P24B	K20347	TMED2, EMP24; p24 family protein beta-1	Protein families: genetic information processing
JCM_5958_gene_v001_00826	Native	39.4316	38.5086	37.1543	25.3095	25.4335	21.6819	-0.181022	5.22022	NO	0.246811	NO	0.700788		PTHR12415:SF0	TYROSYL-DNA PHOSPHODIESTERASE 1	K10862	TDP1; tyrosyl-DNA phosphodiesterase 1 [EC:3.1.4.-]	Genetic Information Processing; Protein families: genetic information processing
JCM_5958_gene_v001_00827	Native	286.294	287.968	183.892	231.513	206.361	201.095	0.239614	8.10711	NO	0.365232	NO	0.590236		PTHR11188	ARRESTIN DOMAIN CONTAINING PROTEIN
JCM_5958_gene_v001_00828	Native	114.572	110.986	115.655	69.6592	74.5326	81.1425	-0.111613	6.9781	NO	0.393377	NO	0.889686		PTHR12358:SF108	DAGKC DOMAIN-CONTAINING PROTEIN
JCM_5958_gene_v001_00829	Native	65.149	62.7963	69.351	37.3148	42.5634	45.5218	-0.168135	5.9849	NO	0.223128	NO	0.757934		PTHR24074	CO-CHAPERONE PROTEIN DJLA
JCM_5958_gene_v001_00830	Native	49.7204	46.7387	37.3763	40.5203	43.4244	29.1179	0.239948	7.02042	NO	0.306205	NO	0.565696		PTHR12250	PHOSPHATIDYLINOSITOL GLYCAN, CLASS N	K05285	PIGN; GPI ethanolamine phosphate transferase 1 [EC:2.7.-.-]	Glycan biosynthesis and metabolism
JCM_5958_gene_v001_00831	Native	20.2317	23.4516	28.6236	19.4516	22.0141	21.1163	0.276898	5.47803	NO	0.15475	NO	0.438577		PTHR23502:SF31	POLYAMINE TRANSPORTER 1	K08157	TPO1; MFS transporter, DHA1 family, multidrug resistance protein	Protein families: signaling and cellular processes
JCM_5958_gene_v001_00832	Native	38.4536	33.7764	33.4628	16.6028	24.7686	20.948	-0.282384	6.92787	NO	0.126531	NO	0.412779		PTHR18898	NUCLEOPROTEIN TPR-RELATED
JCM_5958_gene_v001_00833	Native	33.3362	30.4401	44.2001	14.7048	16.8714	19.7702	-0.582774	4.69544	YES	0.0345177	NO	0.0884398
JCM_5958_gene_v001_00834	Native	63.2626	61.8827	70.3331	44.7967	58.0739	57.9529	0.201677	6.03354	NO	0.193859	NO	0.640698
JCM_5958_gene_v001_00835	Native	34.2133	30.194	29.8068	23.6362	28.6694	21.1487	0.124416	5.40175	NO	0.45988	NO	0.830315		PTHR13152	TFIIH, POLYPEPTIDE 4	K03144	TFIIH4, GTF2H4, TFB2; transcription initiation factor TFIIH subunit 4	Genetic Information Processing; Protein families: genetic information processing
JCM_5958_gene_v001_00836	Native	218.996	216.972	188.603	180.475	185.953	140.689	0.184121	7.52578	NO	0.315984	NO	0.681332		PTHR11024:SF2	PROTEIN SEC13 HOMOLOG	K14004	SEC13; protein transport protein SEC13	Genetic Information Processing; Environmental Information Processing; Protein families: genetic information processing
JCM_5958_gene_v001_00837	Native	109.211	105.413	105.644	60.5872	69.441	59.0116	-0.276068	6.38482	YES	0.0398511	NO	0.384727		PTHR11904	METHYLTHIOADENOSINE/PURINE NUCLEOSIDE PHOSPHORYLASE	K03783	punA, PNP; purine-nucleoside phosphorylase [EC:2.4.2.1]	Nucleotide metabolism; Metabolism of cofactors and vitamins
JCM_5958_gene_v001_00838	Native	28.211	26.7434	29.1731	18.4884	20.9265	17.2914	-0.0836899	6.52458	NO	0.485685	NO	0.938073		PTHR20856:SF8	DNA-DIRECTED RNA POLYMERASE III SUBUNIT RPC2	K03021	RPC2, POLR3B; DNA-directed RNA polymerase III subunit RPC2 [EC:2.7.7.6]	Genetic Information Processing; Protein families: genetic information processing
JCM_5958_gene_v001_00839	Native	50.7962	46.997	54.5717	25.0321	31.294	30.4655	-0.326508	4.12619	NO	0.119741	NO	0.331499
JCM_5958_gene_v001_00840	Native	46.7815	41.4818	46.968	34.0823	38.9939	27.7973	0.0627025	6.29962	NO	0.707093	NO	0.937052		PTHR12687:SF4	NUCLEOLAR COMPLEX PROTEIN 2 HOMOLOG	K14833	NOC2; nucleolar complex protein 2	Protein families: genetic information processing
JCM_5958_gene_v001_00841	Native	656.187	622.238	723.177	276.068	299.478	275.103	-0.747275	8.86512	YES	0.00311168	YES	0.00838718		PTHR28154	CELL WALL SYNTHESIS PROTEIN KNH1-RELATED
JCM_5958_gene_v001_00842	Native	95.958	100.716	124.841	91.6489	98.4966	92.1033	0.299408	6.76246	NO	0.0747925	NO	0.341618
JCM_5958_gene_v001_00843	Native	68.4985	75.0854	65.2767	88.02	67.6741	64.9137	0.569477	5.0581	YES	0.0334018	NO	0.0874293		PTHR11761:SF3	54S RIBOSOMAL PROTEIN L38, MITOCHONDRIAL
JCM_5958_gene_v001_00844	Native	93.0815	87.1174	77.2219	77.4297	93.481	71.1052	0.393116	5.08191	NO	0.0506804	NO	0.180754		PTHR11239:SF1	DNA-DIRECTED RNA POLYMERASE II SUBUNIT RPB9	K03017	RPB9, POLR2I; DNA-directed RNA polymerase II subunit RPB9	Genetic Information Processing; Protein families: genetic information processing
JCM_5958_gene_v001_00845	Native	0.52236	3.12937	27.5933	4.05163	5.35422	2.39573	-0.877117	0.7738	NO	0.569773	NO	0.674924
JCM_5958_gene_v001_00846	Native	193.824	188.467	142.753	343.267	294.429	207.6	1.17471	7.17138	YES	0.00524648	YES	0.00946101		PTHR45987:SF4	39S RIBOSOMAL PROTEIN L12, MITOCHONDRIAL	K02935	RP-L7, MRPL12, rplL; large subunit ribosomal protein L7/L12	Genetic Information Processing; Protein families: genetic information processing
JCM_5958_gene_v001_00847	Native	150.997	161.784	141.028	273.027	245.542	209.697	1.16961	6.51796	YES	0.00132022	YES	0.00215371		PTHR13274	MITOCHONDRIAL RIBOSOMAL PROTEIN S25	K17440	MRP49; large subunit ribosomal protein MRP49	Protein families: genetic information processing
JCM_5958_gene_v001_00848	Native	167.736	168.646	151.98	154.498	157.839	160.287	0.438445	5.71867	YES	0.0143506	NO	0.0733307
JCM_5958_gene_v001_00849	Native	32.0143	32.0926	24.5444	16.3785	20.8452	13.7411	-0.319238	4.9146	NO	0.192466	NO	0.40158		PTHR11909:SF7	CELL DIVISION CYCLE 7-RELATED PROTEIN KINASE	K02214	CDC7; cell division control protein 7 [EC:2.7.11.1]	Cellular Processes; Protein families: metabolism; Protein families: genetic information processing
JCM_5958_gene_v001_00850	Native	287.278	331.425	231.559	428.999	374.024	246.582	0.788541	7.82687	YES	0.0319693	NO	0.0640143		PTHR22811	TRANSMEMBRANE EMP24 DOMAIN-CONTAINING PROTEIN
JCM_5958_gene_v001_00851	Native	78.8006	74.5197	56.7667	63.4862	66.6172	51.5386	0.274027	6.82709	NO	0.203598	NO	0.463901		PTHR12802:SF180	SWI_SNF COMPLEX SUBUNIT SWI3
JCM_5958_gene_v001_00852	Native	181.038	167.836	93.5735	94.4331	91.6624	60.7349	-0.358054	6.21136	NO	0.335161	NO	0.504197		PTHR11266:SF93	INTEGRAL MEMBRANE PROTEIN 25D9-6
JCM_5958_gene_v001_00853	Native	711.681	587.561	328.567	214.943	264.84	149.671	-0.892536	7.7463	NO	0.0526665	NO	0.0909687		PTHR47775	BUD SITE SELECTION PROTEIN 14
JCM_5958_gene_v001_00854	Native	117.683	111.818	88.1905	75.351	89.2582	65.9657	0.0186263	8.10746	NO	0.930944	NO	0.980927		PTHR10527:SF3	FI21453P1-RELATED	K18752	TNPO1, IPO2, KPNB2; transportin-1	Genetic Information Processing; Protein families: genetic information processing
JCM_5958_gene_v001_00855	Native	720.445	834.139	1019.99	1337.74	1192.07	1430.05	1.11235	8.42746	YES	0.00258221	YES	0.00475921		PTHR12119	UBIQUINOL-CYTOCHROME C REDUCTASE COMPLEX UBIQUINONE-BINDING PROTEIN QP-C	K00418	QCR8, UQCRQ; ubiquinol-cytochrome c reductase subunit 8	Energy metabolism
JCM_5958_gene_v001_00856	Native	19.8366	19.7	23.6549	4.5736	3.98622	7.14682	-1.51358	2.84153	YES	0.0110636	YES	0.0178515
JCM_5958_gene_v001_00857	Native	190.719	233.404	186.008	795.301	688.635	503.98	2.18978	8.26464	YES	0.0010274	YES	0.00152696		PTHR11655:SF16	60S RIBOSOMAL PROTEIN L9	K02940	RP-L9e, RPL9; large subunit ribosomal protein L9e	Genetic Information Processing; Protein families: genetic information processing
JCM_5958_gene_v001_00858	Native	135.345	153.639	119.163	206.206	208.901	141.484	0.929646	8.57174	YES	0.00820652	YES	0.0172229		PTHR14043:SF2	HOMEOBOX PROTEIN CUT	K09313	CUTL; homeobox protein cut-like	Protein families: genetic information processing
JCM_5958_gene_v001_00859	Native	274.019	304.869	207.318	893.365	839.628	481.052	1.97617	8.46568	YES	0.00196029	YES	0.00279969		PTHR11593:SF10	60S RIBOSOMAL PROTEIN L17	K02880	RP-L17e, RPL17; large subunit ribosomal protein L17e	Genetic Information Processing; Protein families: genetic information processing
JCM_5958_gene_v001_00860	Native	366.054	366.785	383.765	404.881	433.686	328.877	0.549366	8.67432	YES	0.0156491	NO	0.0511412		PTHR10335:SF17	FIBRILLARIN	K14563	NOP1, FBL; rRNA 2'-O-methyltransferase fibrillarin [EC:2.1.1.-]	Genetic Information Processing; Protein families: genetic information processing
JCM_5958_gene_v001_00861	Native	139.905	131.954	211.625	79.2438	89.9819	106.011	-0.322558	6.74508	NO	0.213252	NO	0.414831		PTHR15071:SF38	AUTOPHAGY-RELATED PROTEIN 27	K21141	ATG27; autophagy-related protein 27	Cellular Processes; Protein families: genetic information processing
JCM_5958_gene_v001_00862	Native	251.815	271.277	258.695	420.361	423.282	431.404	1.19203	7.087	YES	0.000963899	YES	0.00145463		PTHR20903:SF0	PREFOLDIN SUBUNIT 1	K09548	PFDN1; prefoldin subunit 1	Protein families: genetic information processing
JCM_5958_gene_v001_00863	Native	72.2514	78.6311	75.131	44.0081	48.2816	48.0574	-0.202975	5.80146	NO	0.141529	NO	0.652448		PTHR21013	ATP SYNTHASE MITOCHONDRIAL F1 COMPLEX ASSEMBLY FACTOR 2/ATP12 PROTEIN, MITOCHONDRIAL PRECURSOR	K07556	ATPeAF2, ATPAF2, ATP12; ATP synthase mitochondrial F1 complex assembly factor 2	Protein families: genetic information processing
JCM_5958_gene_v001_00864	Native	91.7601	94.9073	61.6085	39.6292	52.4199	46.2954	-0.365988	7.45628	NO	0.150042	NO	0.322049
JCM_5958_gene_v001_00865	Native	59.325	55.7249	56.8164	31.6021	30.7127	39.064	-0.272516	5.3846	NO	0.141922	NO	0.441856
JCM_5958_gene_v001_00866	Native	321.653	317.067	274.78	199.014	293.374	283.228	0.242784	8.767	NO	0.27167	NO	0.546392		PTHR11588:SF492	TUBULIN BETA-4 CHAIN	K07375	TUBB; tubulin beta	Cellular Processes; Protein families: genetic information processing; Protein families: signaling and cellular processes
JCM_5958_gene_v001_00867	Native	189.131	192.651	217.112	79.031	87.1356	118.751	-0.583423	9.16209	YES	0.0392887	NO	0.0975789		PTHR43778	PYRUVATE CARBOXYLASE	K01958	PC, pyc; pyruvate carboxylase [EC:6.4.1.1]	Carbohydrate metabolism; Energy metabolism
JCM_5958_gene_v001_00868	Native	124.177	130.061	140.543	148.815	141.694	118.58	0.53942	6.51286	YES	0.0107958	YES	0.0384294		PTHR23237	NUCLEOLAR PROTEIN FAMILY A MEMBER 1 SNORNP PROTEIN GAR1	K11128	GAR1, NOLA1; H/ACA ribonucleoprotein complex subunit 1	Genetic Information Processing; Protein families: genetic information processing
JCM_5958_gene_v001_00869	Native	59.465	64.2171	73.9892	45.3351	48.7961	38.0229	-0.0951697	5.44281	NO	0.594564	NO	0.881057		PTHR46498	GTP-BINDING PROTEIN 8
JCM_5958_gene_v001_00870	Native	140.841	152.741	157.881	216.758	183.2	177.834	0.846534	6.52996	YES	0.00258015	YES	0.00606188		PTHR28008	DOMAIN PROTEIN, PUTATIVE (AFU_ORTHOLOGUE AFUA_3G10980)-RELATED
JCM_5958_gene_v001_00871	Native	60.3907	61.4861	61.6791	42.4732	47.3079	43.7393	0.0256222	6.90607	NO	0.836331	NO	0.986224		PTHR45752	LEUCINE-RICH REPEAT-CONTAINING
JCM_5958_gene_v001_00872	Native	64.215	60.1698	61.6089	36.2102	43.8332	41.9155	-0.124624	7.4682	NO	0.32588	NO	0.872606		PTHR11216:SF161	EPIDERMAL GROWTH FACTOR RECEPTOR PATHWAY SUBSTRATE CLONE 15, ISOFORM A
JCM_5958_gene_v001_00873	Native	176.571	182.039	184.946	92.3148	103.132	113.142	-0.330995	9.04759	NO	0.0834765	NO	0.294218		PTHR11405:SF57	CARBAMOYL-PHOSPHATE SYNTHASE [AMMONIA], MITOCHONDRIAL	K01955	carB, CPA2; carbamoyl-phosphate synthase large subunit [EC:6.3.5.5]	Nucleotide metabolism; Amino acid metabolism
JCM_5958_gene_v001_00874	Native	466.502	451.301	389.734	240.722	230.11	238.4	-0.394686	7.99936	YES	0.0357503	NO	0.152943		PTHR12652:SF10	PEROXIN 11
JCM_5958_gene_v001_00875	Native	37.6002	36.913	32.6134	15.5991	27.9118	18.3901	-0.318794	5.36892	NO	0.213982	NO	0.41958		PTHR13526	TRANSCRIPTION FACTOR SPT20 HOMOLOG
JCM_5958_gene_v001_00876	Native	43.01	36.5728	39.2301	23.9504	27.2153	25.7023	-0.141822	6.01779	NO	0.253221	NO	0.842513
JCM_5958_gene_v001_00877	Native	838.257	824.991	946.174	658.121	609.859	648.818	0.0456816	8.89577	NO	0.803615	NO	0.95362		PTHR10430:SF39	PEROXIREDOXIN AHP1	K11187	PRDX5; peroxiredoxin 5 [EC:1.11.1.24]	Cellular Processes
JCM_5958_gene_v001_00878	Native	372.89	387.935	330.889	462.998	418.148	449.071	0.773399	7.66977	YES	0.00338513	YES	0.00864893		PTHR16290:SF0	DECAPPING PROTEIN 1, ISOFORM A	K12612	DCP1; mRNA-decapping enzyme subunit 1	Genetic Information Processing; Protein families: genetic information processing
JCM_5958_gene_v001_00879	Native	46.8617	42.0403	41.0247	27.4969	30.6233	26.14	-0.138939	5.60916	NO	0.316717	NO	0.826848		PTHR11685:SF245	RING-TYPE DOMAIN-CONTAINING PROTEIN	K11968	ARIH1; ariadne-1 [EC:2.3.2.31]	Cellular Processes; Protein families: genetic information processing
JCM_5958_gene_v001_00880	Native	96.3745	92.6473	126.12	63.5048	70.0667	74.9047	-0.107156	7.26699	NO	0.552347	NO	0.860243		PTHR21535:SF55	MAGNESIUM TRANSPORTER ALR1-RELATED	K16073	ALR, MNR; magnesium transporter	Protein families: signaling and cellular processes
JCM_5958_gene_v001_00881	Native	23.8086	24.5684	37.4078	12.2938	14.8942	11.1572	-0.675442	5.45474	YES	0.0256833	NO	0.0619489		PTHR16193:SF0	TETRATRICOPEPTIDE REPEAT PROTEIN 27	K24935	TTC27; tetratricopeptide repeat protein 27	Protein families: signaling and cellular processes
JCM_5958_gene_v001_00882	Native	351.249	349.935	260.171	262.446	290.867	211.577	0.15169	8.26149	NO	0.506314	NO	0.764347		PTHR12703	TRANSMEMBRANE PROTEIN 33
JCM_5958_gene_v001_00883	Native	413.232	420.401	390.788	845.25	798.075	677.148	1.40958	7.92707	YES	0.0010274	YES	0.00152696		PTHR13362:SF2	28S RIBOSOMAL PROTEIN S33, MITOCHONDRIAL	K17411	MRPS33; small subunit ribosomal protein S33	Protein families: genetic information processing
JCM_5958_gene_v001_00884	Native	47.0807	42.8125	48.3927	22.13	24.663	24.1477	-0.475853	7.6458	YES	0.00657168	YES	0.0343954		PTHR45628:SF7	VOLTAGE-DEPENDENT CALCIUM CHANNEL TYPE A SUBUNIT ALPHA-1	K21864	CCH1; voltage-dependent calcium channel	Protein families: signaling and cellular processes
JCM_5958_gene_v001_00885	Native	204.707	206.437	223.514	108.53	100.596	169.463	-0.253347	7.36117	NO	0.354832	NO	0.574105		PTHR12320:SF1	PROTEIN PHOSPHATASE PTC7 HOMOLOG	K17508	PTC7, PPTC7; protein phosphatase PTC7 [EC:3.1.3.16]	Protein families: metabolism
JCM_5958_gene_v001_00886	Native	303.1	291.43	255.688	417.251	359.626	433.058	0.999309	6.73857	YES	0.00192391	YES	0.00356839		PTHR10252:SF5	DR1-ASSOCIATED COREPRESSOR	K21752	DRAP1, NC2-alpha; Dr1-associated corepressor	Protein families: genetic information processing
JCM_5958_gene_v001_00887	Native	93.4231	93.1604	84.3572	49.482	72.1929	59.3885	-0.103329	6.67594	NO	0.542517	NO	0.871711		PTHR11712:SF336	3-OXOACYL-[ACYL-CARRIER-PROTEIN] SYNTHASE, MITOCHONDRIAL	K09458	fabF, OXSM, CEM1; 3-oxoacyl-[acyl-carrier-protein] synthase II [EC:2.3.1.179]	Lipid metabolism; Metabolism of cofactors and vitamins; Protein families: metabolism
JCM_5958_gene_v001_00888	Native	388.687	363.191	304.924	339.043	329.223	273.217	0.319815	8.23729	NO	0.118138	NO	0.339181		PTHR10672:SF25	MEIOTICALLY UP-REGULATED GENE 14 PROTEIN
JCM_5958_gene_v001_00889	Native	102.565	84.4333	86.1336	59.4844	63.7376	58.609	-0.0993481	7.28787	NO	0.471707	NO	0.903329		PTHR31806:SF1	PURINE-CYTOSINE PERMEASE FCY2-RELATED
JCM_5958_gene_v001_00890	Native	119.087	122.029	139.264	106.226	106.22	123.856	0.31135	7.20462	NO	0.069999	NO	0.313746		PTHR11108:SF1	FERROCHELATASE, MITOCHONDRIAL	K01772	hemH, FECH; protoporphyrin/coproporphyrin ferrochelatase [EC:4.98.1.1 4.99.1.9]	Metabolism of cofactors and vitamins
JCM_5958_gene_v001_00891	Native	66.0586	66.8114	69.3942	37.4609	37.7511	35.3827	-0.383362	6.3579	YES	0.0132441	NO	0.103801		PTHR13906:SF4	LYSOPHOSPHOLIPID ACYLTRANSFERASE 6	K13519	LPT1, ALE1; lysophospholipid acyltransferase [EC:2.3.1.51 2.3.1.23 2.3.1.-]	Lipid metabolism; Protein families: metabolism
JCM_5958_gene_v001_00892	Native	150.921	145.54	149.419	111.655	120.236	90.7369	0.0187729	6.84868	NO	0.907011	NO	0.98422		PTHR12875:SF0	GOLGI TO ER TRAFFIC PROTEIN 4 HOMOLOG	K23387	GET4; golgi to ER traffic protein 4	Genetic Information Processing; Protein families: genetic information processing
JCM_5958_gene_v001_00893	Native	92.9859	84.7054	72.2068	42.4012	55.0707	50.8384	-0.27039	5.1218	NO	0.159842	NO	0.453542		PTHR12629:SF0	APS, ISOFORM A	K07766	E3.6.1.52; diphosphoinositol-polyphosphate diphosphatase [EC:3.6.1.52]	Unclassified: metabolism
JCM_5958_gene_v001_00894	Native	22.9387	20.7813	20.9976	16.0259	19.6995	14.2993	0.11107	6.18165	NO	0.472647	NO	0.867672		PTHR31778	BUD SITE SELECTION PROTEIN RAX2
JCM_5958_gene_v001_00895	Native	98.9126	99.6837	132.92	48.8991	55.7317	72.0749	-0.418801	7.68762	NO	0.0974651	NO	0.231003		PTHR10890:SF3	CYSTEINE--TRNA LIGASE, CYTOPLASMIC	K01883	CARS, cysS; cysteinyl-tRNA synthetase [EC:6.1.1.16]	Genetic Information Processing; Protein families: metabolism; Protein families: genetic information processing
JCM_5958_gene_v001_00896	Native	31.4494	30.3085	33.9228	16.7749	19.5658	23.7597	-0.183849	7.96519	NO	0.32588	NO	0.681376		PTHR16166	VACUOLAR PROTEIN SORTING-ASSOCIATED PROTEIN VPS13	K19525	VPS13A_C; vacuolar protein sorting-associated protein 13A/C	Protein families: genetic information processing
JCM_5958_gene_v001_00897	Native	40.6514	36.382	37.8639	25.0743	30.8962	26.4412	0.00397077	5.82222	NO	0.976909	NO	0.997703		PTHR47965:SF109	ASPARTIC PROTEINASE 3-RELATED
JCM_5958_gene_v001_00898	Native	31.933	32.5262	25.3401	25.9178	31.282	19.1694	0.24619	4.84421	NO	0.339678	NO	0.573232		PTHR11138	METHIONYL-TRNA FORMYLTRANSFERASE	K00604	MTFMT, fmt; methionyl-tRNA formyltransferase [EC:2.1.2.9]	Metabolism of cofactors and vitamins; Genetic Information Processing
JCM_5958_gene_v001_00899	Native	126.125	123.322	87.472	96.9166	101.534	82.7503	0.222366	7.2067	NO	0.316926	NO	0.595466		PTHR21576:SF158	NODULIN-LIKE DOMAIN-CONTAINING PROTEIN
JCM_5958_gene_v001_00900	Native	79.0665	66.1878	87.3375	35.7437	41.6987	45.3858	-0.432406	7.10599	YES	0.0310969	NO	0.117451		PTHR23090:SF9	GLUTAMINE-DEPENDENT NAD(+) SYNTHETASE	K01950	E6.3.5.1, NADSYN1, QNS1, nadE; NAD+ synthase (glutamine-hydrolysing) [EC:6.3.5.1]	Metabolism of cofactors and vitamins
JCM_5958_gene_v001_00901	Native	98.6313	99.974	83.1269	75.7822	70.1031	54.9851	-0.00108469	6.33743	NO	0.995848	NO	0.998477		PTHR14189	PROTEIN PHOSPHATASE METHYLESTERASE-1 RELATED	K13617	PPME1; protein phosphatase methylesterase 1 [EC:3.1.1.89]	Protein families: metabolism
JCM_5958_gene_v001_00902	Native	96.5936	75.9498	54.0244	41.1516	47.1346	41.3673	-0.321232	6.91528	NO	0.226013	NO	0.426684		PTHR31361:SF16	GLUCOSIDASE	K21850	KRE6; beta-glucan synthesis-associated protein KRE6	Protein families: genetic information processing
JCM_5958_gene_v001_00903	Native	2635.01	2407.13	1857.22	361.625	364.701	499.827	-2.00442	11.1473	YES	0.00136603	YES	0.00189042		PTHR21631	ISOCITRATE LYASE/MALATE SYNTHASE	K01637	E4.1.3.1, aceA; isocitrate lyase [EC:4.1.3.1]	Carbohydrate metabolism
JCM_5958_gene_v001_00904	Native	155.57	144.779	192.514	47.6123	55.1059	64.7954	-1.06844	6.93051	YES	0.00204449	YES	0.00376134		PTHR19304	CYCLIC-AMP RESPONSE ELEMENT BINDING PROTEIN	K09051	SKO1, ATF1, PCR1; ATF/CREB family transcription factor	Environmental Information Processing; Protein families: genetic information processing
JCM_5958_gene_v001_00905	Native	48.6253	46.416	44.1936	17.8429	20.2008	17.8891	-0.830634	5.4535	YES	0.00146258	YES	0.00310103		PTHR48081:SF8	STERYL ACETYL HYDROLASE MUG81-RELATED
JCM_5958_gene_v001_00906	Native	86.1337	88.6827	89.4619	51.1478	61.6233	60.6996	-0.123844	6.3698	NO	0.329107	NO	0.873142		PTHR43885	HALOACID DEHALOGENASE-LIKE HYDROLASE
JCM_5958_gene_v001_00907	Native	101.521	98.7214	82.7156	74.3989	80.3221	74.1058	0.177806	6.91637	NO	0.245155	NO	0.711985		PTHR10529:SF340	CARMINE, ISOFORM A	K12398	AP3M; AP-3 complex subunit mu	Cellular Processes; Protein families: genetic information processing
JCM_5958_gene_v001_00908	Native	1.60677	0.076218	14.0908	8.6567	3.41892	0	0.149568	1.58893	NO	0.949817	NO	0.974557
JCM_5958_gene_v001_00909	Native	44.3042	38.8871	44.6068	27.0464	29.6664	28.141	-0.103327	7.54589	NO	0.397931	NO	0.914466		PTHR19376:SF11	DNA-DIRECTED RNA POLYMERASE I SUBUNIT RPA1	K02999	RPA1, POLR1A; DNA-directed RNA polymerase I subunit RPA1 [EC:2.7.7.6]	Genetic Information Processing; Protein families: genetic information processing
JCM_5958_gene_v001_00910	Native	70.1479	65.9794	58.7746	45.6761	51.4299	43.7533	0.0153977	8.24087	NO	0.924679	NO	0.986914		PTHR23198:SF6	NUCLEAR PORE COMPLEX PROTEIN NUP98-NUP96
JCM_5958_gene_v001_00911	Native	244.741	228.737	181.124	103.769	126.78	92.9557	-0.53631	8.50797	YES	0.0338638	NO	0.0922416		PTHR43272:SF83	ACYL-COA SYNTHETASE LONG-CHAIN, ISOFORM J	K01897	ACSL, fadD; long-chain acyl-CoA synthetase [EC:6.2.1.3]	Lipid metabolism; Cellular Processes; Protein families: metabolism; Protein families: signaling and cellular processes
JCM_5958_gene_v001_00912	Native	174.154	173.195	152.289	145.442	175.197	121.455	0.304123	8.54854	NO	0.143188	NO	0.381852		PTHR45639	HSC70CB, ISOFORM G-RELATED	K09485	HSP110; heat shock protein 110kDa	Genetic Information Processing; Protein families: genetic information processing
JCM_5958_gene_v001_00913	Native	275.941	312.456	303.518	463.329	433.178	506.973	1.14209	6.7097	YES	0.00106596	YES	0.00171797		PTHR34386:SF1	GLUTAREDOXIN-LIKE PROTEIN NRDH
JCM_5958_gene_v001_00914	Native	235.852	211.986	242.391	145.709	162.119	159.814	-0.0743006	8.54494	NO	0.61077	NO	0.93201		PTHR48020:SF12	MFS DOMAIN-CONTAINING PROTEIN	K08150	SLC2A13, ITR; MFS transporter, SP family, solute carrier family 2 (myo-inositol transporter), member 13	Protein families: signaling and cellular processes
JCM_5958_gene_v001_00915	Native	72.3325	64.1129	80.2936	31.2693	40.867	32.8164	-0.562194	6.58787	YES	0.00744653	YES	0.0268795		PTHR38426	MAINTENANCE OF TELOMERE CAPPING PROTEIN 4
JCM_5958_gene_v001_00916	Native	47.0959	43.447	44.8704	44.892	40.8925	40.0842	0.385618	4.41888	NO	0.0560648	NO	0.195234		PTHR12403:SF1	TRAFFICKING PROTEIN PARTICLE COMPLEX SUBUNIT 2-RELATED	K20301	TRAPPC2, TRS20; trafficking protein particle complex subunit 2	Protein families: genetic information processing
JCM_5958_gene_v001_00917	Native	85.2974	75.3975	82.4474	54.1961	58.9793	58.3358	-0.0158552	6.43408	NO	0.896237	NO	0.990487		PTHR28185	MITOCHONDRIAL DISTRIBUTION AND MORPHOLOGY PROTEIN 34
JCM_5958_gene_v001_00918	Native	289.588	294.874	313.773	571.01	505.807	715.397	1.4883	7.4715	YES	0.00106596	YES	0.00162422		PTHR12434	MEDIATOR OF RNA POLYMERASE II TRANSCRIPTION SUBUNIT 22	K15140	SRB6, MED22; mediator of RNA polymerase II transcription subunit 22, fungi type	Protein families: genetic information processing
JCM_5958_gene_v001_00919	Native	270.587	246.134	288.196	117.98	173.384	196.097	-0.240301	8.4381	NO	0.313357	NO	0.567697		PTHR31941:SF14	CYTOSKELETAL SIGNALING PROTEIN SLM1
JCM_5958_gene_v001_00920	Native	59.6586	53.0336	55.2037	41.0408	47.6142	43.0381	0.134976	7.20899	NO	0.266591	NO	0.862138		PTHR13145	SSM4 PROTEIN
JCM_5958_gene_v001_00921	Native	68.1571	65.809	39.312	46.893	55.3167	41.23	0.206421	6.72583	NO	0.475593	NO	0.680615		PTHR11199	STROMAL ANTIGEN
JCM_5958_gene_v001_00922	Native	27.6011	27.5485	31.3846	26.5982	27.8631	27.1652	0.403395	7.23078	YES	0.0139642	NO	0.0909687		PTHR24223:SF353	ABC TRANSPORTER ATP-BINDING PROTEIN_PERMEASE VMR1-RELATED
JCM_5958_gene_v001_00923	Native	22.4611	20.4077	21.3823	14.5202	16.6769	13.9921	-0.0227345	6.15266	NO	0.861538	NO	0.986464		PTHR43977:SF2	STRUCTURAL MAINTENANCE OF CHROMOSOMES PROTEIN	K06674	SMC2; structural maintenance of chromosome 2	Cellular Processes; Protein families: genetic information processing
JCM_5958_gene_v001_00924	Native	57.5361	49.3144	59.8831	44.3006	46.1882	49.9246	0.241867	6.36026	NO	0.0967127	NO	0.515943		PTHR23524	TRANSPORTER, PUTATIVE (AFU_ORTHOLOGUE AFUA_8G04850)-RELATED
JCM_5958_gene_v001_00925	Native	165.122	167.586	174.347	86.1466	101.335	103.437	-0.316851	8.41933	NO	0.0565696	NO	0.290579		PTHR10520:SF12	TRIFUNCTIONAL PURINE BIOSYNTHETIC PROTEIN ADENOSINE-3	K11788	ADE5; phosphoribosylamine--glycine ligase / phosphoribosylformylglycinamidine cyclo-ligase [EC:6.3.4.13 6.3.3.1]	Nucleotide metabolism
JCM_5958_gene_v001_00926	Native	631.417	699.628	508.657	1361.66	1330.08	795.375	1.40482	9.65913	YES	0.00485062	YES	0.00808771		PTHR13718:SF4	40S RIBOSOMAL PROTEIN S2	K02981	RP-S2e, RPS2; small subunit ribosomal protein S2e	Genetic Information Processing; Protein families: genetic information processing
JCM_5958_gene_v001_00927	Native	89.186	87.3044	88.8683	52.7278	71.7384	69.6698	0.0308283	6.57723	NO	0.849877	NO	0.973593		PTHR43127:SF2	DEVELOPMENTALLY-REGULATED GTP-BINDING PROTEIN 2	K06944	DRG, RBG; developmentally-regulated GTP-binding protein [EC:3.6.5.-]	Unclassified: metabolism
JCM_5958_gene_v001_00928	Native	194.589	213.088	191.488	446.212	372.223	272.7	1.35341	6.8051	YES	0.00208851	YES	0.00348984		PTHR12763:SF28	GEO10507P1-RELATED	K09539	DNAJC19; DnaJ homolog subfamily C member 19	Protein families: genetic information processing
JCM_5958_gene_v001_00929	Native	138.833	139.387	144.468	265.586	235.18	207.42	1.23428	7.04665	YES	0.00106596	YES	0.00162422		PTHR10792:SF8	RIBOSOME BIOGENESIS PROTEIN RLP24-RELATED	K02896	RP-L24e, RPL24; large subunit ribosomal protein L24e	Genetic Information Processing; Protein families: genetic information processing
JCM_5958_gene_v001_00930	Native	175.297	162.784	164.112	143.213	124.289	148.265	0.219229	5.99532	NO	0.180113	NO	0.584972
JCM_5958_gene_v001_00931	Native	41.5078	41.1967	60.852	32.8849	45.5193	63.0336	0.465508	6.73632	NO	0.166701	NO	0.301414		PTHR47782:SF1	PYRIMIDINE PATHWAY REGULATORY PROTEIN 1
JCM_5958_gene_v001_00932	Native	144.116	123.782	143.664	81.6709	93.6507	116.197	-0.00907835	7.29285	NO	0.963036	NO	0.990487		PTHR12726:SF0	CERAMIDE GLUCOSYLTRANSFERASE	K00720	UGCG; ceramide glucosyltransferase [EC:2.4.1.80]	Lipid metabolism; Protein families: metabolism
JCM_5958_gene_v001_00933	Native	69.9155	58.3256	69.3588	25.4969	31.7917	30.5827	-0.683212	6.42552	YES	0.0026675	YES	0.00826242		PTHR42862	DELTA-1-PYRROLINE-5-CARBOXYLATE DEHYDROGENASE 1, ISOFORM A-RELATED	K00294	E1.2.1.88; 1-pyrroline-5-carboxylate dehydrogenase [EC:1.2.1.88]	Amino acid metabolism
JCM_5958_gene_v001_00934	Native	28.3249	28.7218	28.4183	12.3845	13.3693	12.0314	-0.691781	5.27925	YES	0.00244905	YES	0.00713644		PTHR43341:SF15	GENERAL AMINO ACID PERMEASE AGP2	K16261	YAT; yeast amino acid transporter	Protein families: signaling and cellular processes
JCM_5958_gene_v001_00935	Native	123.165	100.371	93.3956	72.032	85.8508	78.0859	0.0592956	6.89264	NO	0.722075	NO	0.93957		PTHR19346:SF4	TPT DOMAIN-CONTAINING PROTEIN
JCM_5958_gene_v001_00936	Native	51.4261	45.0471	55.411	44.2225	48.3323	35.3727	0.239474	6.66461	NO	0.171361	NO	0.527185
JCM_5958_gene_v001_00937	Native	51.5394	47.5091	59.5616	81.8123	67.6018	66.9413	0.941949	5.36498	YES	0.00282954	YES	0.00610029
JCM_5958_gene_v001_00938	Native	80.8698	68.8523	67.9396	47.225	58.5412	50.4213	0.00480512	7.59059	NO	0.9746	NO	0.995676		PTHR43310:SF4	SULFATE TRANSPORTER	K03321	TC.SULP; sulfate permease, SulP family	Protein families: signaling and cellular processes
JCM_5958_gene_v001_00939	Native	56.416	53.4204	58.0888	6.14959	7.15104	7.16597	-2.54799	5.44898	YES	0.00014478	YES	0.00016421		PTHR36910:SF3	ZAD DOMAIN-CONTAINING PROTEIN
JCM_5958_gene_v001_00940	Native	47.4945	42.5699	40.1246	29.42	32.8872	30.1133	-0.0089927	7.67963	NO	0.949817	NO	0.991448		PTHR13162:SF8	CCR4-NOT TRANSCRIPTION COMPLEX SUBUNIT 1	K12604	CNOT1, NOT1; CCR4-NOT transcription complex subunit 1	Genetic Information Processing; Protein families: genetic information processing
JCM_5958_gene_v001_00941	Native	73.4652	67.2233	78.3958	48.8352	50.0216	41.3855	-0.155098	6.59849	NO	0.271789	NO	0.788338		PTHR12746:SF2	60S RIBOSOMAL EXPORT PROTEIN NMD3	K07562	NMD3; 60S ribosomal export protein NMD3	Genetic Information Processing; Protein families: genetic information processing
JCM_5958_gene_v001_00942	Native	20.9163	20.0339	23.0142	14.3072	18.3746	15.5618	0.0763658	6.52585	NO	0.561376	NO	0.93797		PTHR48012:SF26	SERINE_THREONINE-PROTEIN KINASE DDB_G0283821
JCM_5958_gene_v001_00943	Native	107.233	95.128	92.6784	42.716	50.4992	64.4698	-0.417411	6.41994	NO	0.0652957	NO	0.186081		PTHR12305:SF60	PHOSPHATIDYLINOSITOL 3,4,5-TRISPHOSPHATE 3-PHOSPHATASE TPTE2-RELATED	K01110	PTEN; phosphatidylinositol-3,4,5-trisphosphate 3-phosphatase and dual-specificity protein phosphatase PTEN [EC:3.1.3.16 3.1.3.48 3.1.3.67]	Carbohydrate metabolism; Environmental Information Processing; Cellular Processes; Protein families: metabolism
JCM_5958_gene_v001_00944	Native	100.764	80.9604	81.413	32.9499	49.2455	49.6529	-0.515076	6.29817	YES	0.037169	NO	0.102163		PTHR10414:SF66	CHOLINE_ETHANOLAMINEPHOSPHOTRANSFERASE 1-RELATED	K00993	EPT1; ethanolaminephosphotransferase [EC:2.7.8.1]	Lipid metabolism; Metabolism of other amino acids
JCM_5958_gene_v001_00945	Native	204.709	175.496	143.45	81.3671	105.183	94.0228	-0.418602	8.2384	NO	0.0637125	NO	0.183471		PTHR46140:SF1	VACUOLAR TRANSPORTER CHAPERONE 4
JCM_5958_gene_v001_00946	Native	130.878	124.816	131.809	83.3343	95.8208	81.6186	-0.086847	7.64116	NO	0.482067	NO	0.933235		PTHR11609:SF13	PHOSPHORIBOSYLAMINOIMIDAZOLE CARBOXYLASE	K11808	ADE2; phosphoribosylaminoimidazole carboxylase [EC:4.1.1.21]	Nucleotide metabolism
JCM_5958_gene_v001_00947	Native	60.9995	56.4309	46.9183	18.9785	24.2557	17.466	-0.95697	6.63862	YES	0.00258221	YES	0.00539767		PTHR14030:SF4	BUB1 KINASE, ISOFORM A-RELATED
JCM_5958_gene_v001_00948	Native	88.8349	85.3263	89.1699	59.9816	71.4578	61.8819	0.0381026	6.97433	NO	0.759285	NO	0.975742		PTHR12959:SF11	GPI TRANSAMIDASE COMPONENT PIG-T	K05292	PIGT; GPI-anchor transamidase subunit T	Glycan biosynthesis and metabolism
JCM_5958_gene_v001_00949	Native	12.1534	7.59224	10.6243	7.68886	9.36439	7.46006	0.179978	1.33121	NO	0.761915	NO	0.864076
JCM_5958_gene_v001_00950	Native	18.1196	17.1377	17.1371	15.439	16.3483	8.01338	0.0883349	4.70372	NO	0.79973	NO	0.908287		PTHR11081:SF54	FI23547P1
JCM_5958_gene_v001_00951	Native	502.147	461.668	521.914	594.254	580.913	718.1	0.840471	9.60807	YES	0.00577804	YES	0.0137359		PTHR13847:SF150	OXIDOREDUCTASE TDA3-RELATED
JCM_5958_gene_v001_00952	Native	112.766	107.557	97.6144	96.9838	121.457	112.913	0.541757	6.40819	YES	0.0065171	YES	0.0257838		PTHR19957:SF224	HL02043P	K08499	TLG1; member of the syntaxin family of t-SNAREs	Genetic Information Processing; Protein families: genetic information processing
JCM_5958_gene_v001_00953	Native	75.9863	86.6064	75.5236	85.0812	76.5823	75.4045	0.480988	5.04669	YES	0.0271966	NO	0.0909687
JCM_5958_gene_v001_00954	Native	24.7081	12.0687	23.0997	12.7121	23.2511	9.20062	0.0728918	2.13452	NO	0.91242	NO	0.959011
JCM_5958_gene_v001_00955	Native	45.8697	41.8088	51.2419	30.6301	34.1	35.7127	0.019917	5.6605	NO	0.89844	NO	0.98422		PTHR24089:SF772	MITOCHONDRIAL FUSION AND TRANSPORT PROTEIN UGO1	K17967	UGO1; mitochondrial fusion and transport protein UGO1	Protein families: genetic information processing
JCM_5958_gene_v001_00956	Native	54.8161	50.8498	48.1236	32.9859	45.7017	36.808	0.06686	5.91472	NO	0.678319	NO	0.933562		PTHR18870	PROTEIN TAG-278-RELATED
JCM_5958_gene_v001_00957	Native	703.073	826.67	607.836	2437.11	2262.47	1446.73	2.00696	9.46887	YES	0.00145496	YES	0.0021319		PTHR10497:SF0	60S RIBOSOMAL PROTEIN L27	K02901	RP-L27e, RPL27; large subunit ribosomal protein L27e	Genetic Information Processing; Protein families: genetic information processing
JCM_5958_gene_v001_00958	Native	67.0516	74.8849	69.7495	37.8137	54.7899	45.9364	-0.134152	6.42877	NO	0.42758	NO	0.811631		PTHR11778:SF7	SERINE--TRNA LIGASE, CYTOPLASMIC-RELATED	K01875	SARS, serS; seryl-tRNA synthetase [EC:6.1.1.11]	Genetic Information Processing; Protein families: metabolism; Protein families: genetic information processing
JCM_5958_gene_v001_00959	Native	16.2832	15.5566	17.087	10.4384	12.0813	11.2078	-0.0513941	6.72657	NO	0.656708	NO	0.971093		PTHR11254	HECT DOMAIN UBIQUITIN-PROTEIN LIGASE
JCM_5958_gene_v001_00960	Native	19.3866	19.2496	24.602	18.1172	18.878	23.3894	0.423323	7.31129	NO	0.0530688	NO	0.164565		PTHR12295	FURRY-RELATED
JCM_5958_gene_v001_00961	Native	53.184	52.366	51.4297	53.7718	48.8203	35.3085	0.302841	4.69301	NO	0.204798	NO	0.42809		PTHR24067:SF352	UBIQUITIN-CONJUGATING ENZYME	K10689	PEX4; peroxin-4 [EC:2.3.2.23]	Protein families: genetic information processing
JCM_5958_gene_v001_00962	Native	27.3668	25.632	25.9976	23.2543	24.2658	18.808	0.234226	6.30932	NO	0.135488	NO	0.539656		PTHR15952:SF11	EXPORTIN-T	K14288	XPOT; exportin-T	Genetic Information Processing; Protein families: genetic information processing
JCM_5958_gene_v001_00963	Native	68.0192	70.3096	71.5906	51.8937	69.5076	47.7189	0.167617	6.01313	NO	0.333535	NO	0.727076		PTHR12903:SF0	39S RIBOSOMAL PROTEIN L24, MITOCHONDRIAL	K02895	RP-L24, MRPL24, rplX; large subunit ribosomal protein L24	Genetic Information Processing; Protein families: genetic information processing
JCM_5958_gene_v001_00964	Native	68.32	68.2481	50.8235	152.635	126.109	92.6575	1.47536	5.76279	YES	0.00249448	YES	0.00406017		PTHR23064:SF87	BASAL BODY CENTRIN-3	K16466	CETN3, CDC31; centrin-3	Protein families: genetic information processing
JCM_5958_gene_v001_00965	Native	29.824	28.1372	25.267	19.2919	25.2254	15.1255	-0.00207889	5.01148	NO	0.993445	NO	0.998161		PTHR19354:SF2	ZIPPER PUTATIVE TUMOR SUPPRESSOR 2 HOMOLOG-LIKE PROTEIN-RELATED
JCM_5958_gene_v001_00966	Native	36.6255	32.2808	29.1333	25.3405	25.9508	18.2622	-0.00842546	5.36951	NO	0.969647	NO	0.990487		PTHR45871:SF1	PHOSPHATIDYLINOSITOL N-ACETYLGLUCOSAMINYLTRANSFERASE SUBUNIT A	K03857	PIGA, GPI3; phosphatidylinositol N-acetylglucosaminyltransferase subunit A [EC:2.4.1.198]	Glycan biosynthesis and metabolism; Protein families: metabolism
JCM_5958_gene_v001_00967	Native	59.8938	55.3629	54.2304	25.8011	34.5112	31.0228	-0.410074	6.76266	YES	0.0204264	NO	0.106367		PTHR10404	N-ACETYLATED-ALPHA-LINKED ACIDIC DIPEPTIDASE	K01301	NAALAD; N-acetylated-alpha-linked acidic dipeptidase [EC:3.4.17.21]	Protein families: metabolism
JCM_5958_gene_v001_00968	Native	573.078	571.122	685.25	768.788	626.654	1019.41	0.895676	8.48938	YES	0.0121752	YES	0.0250081		PTHR10281:SF72	LD12946P	K17278	PGRMC1_2; membrane-associated progesterone receptor component	Environmental Information Processing; Protein families: signaling and cellular processes
JCM_5958_gene_v001_00969	HGT Pezizomycotina	25.183	23.8794	27.3105	14.7341	15.3002	20.8535	-0.0964202	6.04701	NO	0.638717	NO	0.873142		PTHR40626:SF38	NICOTINATE CATABOLISM CLUSTER-SPECIFIC TRANSCRIPTION FACTOR-RELATED
JCM_5958_gene_v001_00970	Native	175.138	163.661	189.689	92.9634	118.508	112.891	-0.220076	8.46084	NO	0.175502	NO	0.584183		PTHR11254:SF436	E3 UBIQUITIN-PROTEIN LIGASE PUB3	K10591	NEDD4, RSP5; E3 ubiquitin-protein ligase NEDD4 [EC:2.3.2.26]	Genetic Information Processing; Environmental Information Processing; Cellular Processes; Protein families: genetic information processing
JCM_5958_gene_v001_00971	Native	181.444	163.83	142.726	115.106	134.073	99.4009	-0.00286344	7.7499	NO	0.988329	NO	0.997554		PTHR42737:SF2	GLUTATHIONE REDUCTASE	K00383	GSR, gor; glutathione reductase (NADPH) [EC:1.8.1.7]	Metabolism of other amino acids
JCM_5958_gene_v001_00972	Native	400.77	398.461	383.508	479.975	444.745	400.322	0.652277	8.14862	YES	0.00539346	YES	0.0177007		PTHR21242	TRANSCRIPTION INITIATION FACTOR TFIID SUBUNIT 10	K03134	TAF10; transcription initiation factor TFIID subunit 10	Genetic Information Processing; Protein families: genetic information processing
JCM_5958_gene_v001_00973	Native	118.19	107.477	107.265	68.4308	74.596	70.3952	-0.155188	7.3764	NO	0.207572	NO	0.816021		PTHR22696	E3 UBIQUITIN-PROTEIN LIGASE RNF26
JCM_5958_gene_v001_00974	Native	153.317	136.887	126.416	63.1937	86.2007	131.944	-0.0813879	7.51065	NO	0.813258	NO	0.915636		PTHR12800:SF4	HSP90 CO-CHAPERONE CDC37	K09554	CDC37; cell division cycle protein 37	Environmental Information Processing; Protein families: genetic information processing; Protein families: signaling and cellular processes
JCM_5958_gene_v001_00975	Native	544.241	578.436	487.516	346.265	354.094	411.97	-0.0476885	9.27423	NO	0.828365	NO	0.947062		PTHR11879:SF55	GLUTAMATE OXALOACETATE TRANSAMINASE 1, ISOFORM B	K14454	GOT1; aspartate aminotransferase, cytoplasmic [EC:2.6.1.1]	Energy metabolism; Amino acid metabolism; Biosynthesis of other secondary metabolites; Protein families: metabolism; Protein families: genetic information processing; Protein families: signaling and cellular processes
JCM_5958_gene_v001_00976	Native	69.3198	69.9234	78.5229	48.4026	52.2055	45.2852	-0.0913734	6.39322	NO	0.468298	NO	0.925148		PTHR10615:SF161	HISTONE ACETYLTRANSFERASE KAT5	K11304	TIP60, KAT5, ESA1; histone acetyltransferase HTATIP [EC:2.3.1.48]	Genetic Information Processing; Protein families: genetic information processing
JCM_5958_gene_v001_00977	Native	16.7904	12.5883	16.2361	10.428	7.79937	10.4154	-0.173654	3.30863	NO	0.599403	NO	0.769674		PTHR12801:SF150	INTERFERON-STIMULATED EXONUCLEASE GENE 20-LIKE 2-RELATED	K18327	REXO4, REX4; RNA exonuclease 4 [EC:3.1.-.-]	Protein families: genetic information processing
JCM_5958_gene_v001_00978	Native	58.1432	54.3048	54.462	31.3961	36.3811	33.2125	-0.239905	5.84721	NO	0.0694084	NO	0.527821		PTHR14212:SF0	U4_U6 SMALL NUCLEAR RIBONUCLEOPROTEIN PRP3	K12843	PRPF3, PRP3; U4/U6 small nuclear ribonucleoprotein PRP3	Genetic Information Processing; Protein families: genetic information processing
JCM_5958_gene_v001_00979	Native	235.456	242.106	206.139	314.791	307.977	286.627	0.897486	7.83303	YES	0.00186325	YES	0.00373522		PTHR23195:SF2	SOMETHING ABOUT SILENCING PROTEIN 5-RELATED	K03140	TAF14; transcription initiation factor TFIID/TFIIF subunit	Genetic Information Processing; Protein families: genetic information processing
JCM_5958_gene_v001_00980	Native	62.9577	61.367	52.3879	57.4821	56.3432	53.2563	0.40576	6.13038	YES	0.026531	NO	0.124005		PTHR43991:SF9	DUF2415 DOMAIN-CONTAINING PROTEIN
JCM_5958_gene_v001_00981	Native	27.4095	26.2201	31.2533	18.5328	20.6309	17.1897	-0.103003	4.08242	NO	0.61399	NO	0.862138		PTHR12360:SF12	TRANSCRIPTIONAL REPRESSOR NF-X1
JCM_5958_gene_v001_00982	Native	22.563	16.5749	25.298	12.1568	16.3886	9.93859	-0.253976	2.16286	NO	0.612537	NO	0.753137
JCM_5958_gene_v001_00983	Native	99.8432	90.9471	97.7813	74.1731	71.8112	69.079	0.0651715	6.62195	NO	0.596502	NO	0.955189		PTHR10012:SF5	SERINE_THREONINE-PROTEIN PHOSPHATASE 2A ACTIVATOR 2	K17605	PPP2R4, PTPA; serine/threonine-protein phosphatase 2A activator	Protein families: metabolism
JCM_5958_gene_v001_00984	Native	312.456	311.056	280.337	300.09	293.705	262.212	0.408169	8.15663	YES	0.0289104	NO	0.12761		PTHR23222:SF0	PROHIBITIN 1	K17080	PHB1; prohibitin 1	Protein families: genetic information processing; Protein families: signaling and cellular processes
JCM_5958_gene_v001_00985	Native	37.878	30.2366	32.2651	24.9015	25.9396	23.3788	0.0530169	4.77524	NO	0.761125	NO	0.946537		PTHR19923	WD40 REPEAT PROTEINPRL1/PRL2-RELATED	K12862	PLRG1, PRL1, PRP46; pleiotropic regulator 1	Genetic Information Processing; Protein families: genetic information processing
JCM_5958_gene_v001_00986	Native	27.501	24.044	25.1438	14.2695	16.1939	14.5515	-0.282729	4.29092	NO	0.123192	NO	0.409842		PTHR38123	CELL WALL SERINE-THREONINE-RICH GALACTOMANNOPROTEIN MP1 (AFU_ORTHOLOGUE AFUA_4G03240)
JCM_5958_gene_v001_00987	Native	25.643	24.9068	27.812	10.9209	12.6773	7.26664	-0.859196	4.45618	YES	0.0130871	YES	0.027266		PTHR38123	CELL WALL SERINE-THREONINE-RICH GALACTOMANNOPROTEIN MP1 (AFU_ORTHOLOGUE AFUA_4G03240)
JCM_5958_gene_v001_00988	Native	41.7033	38.0653	50.5905	27.3074	29.0337	27.4263	-0.149006	6.2698	NO	0.321208	NO	0.793087		PTHR24221:SF402	IRON-SULFUR CLUSTERS TRANSPORTER ABCB7, MITOCHONDRIAL	K05662	ABCB7, ATM; ATP-binding cassette, subfamily B (MDR/TAP), member 7	Environmental Information Processing; Protein families: signaling and cellular processes
JCM_5958_gene_v001_00989	Native	114.076	115.578	145.296	70.2749	72.7173	62.8273	-0.377216	6.91326	YES	0.042351	NO	0.181507		PTHR31121	ALPHA-1,2 MANNOSYLTRANSFERASE KTR1	K10967	KTR1_3; alpha 1,2-mannosyltransferase [EC:2.4.1.-]	Glycan biosynthesis and metabolism; Protein families: metabolism
JCM_5958_gene_v001_00990	Native	70.2217	64.1991	66.3028	27.5228	40.5915	33.1562	-0.507002	6.30874	YES	0.0146709	NO	0.0545287
JCM_5958_gene_v001_00991	Native	329.795	350.788	288.277	214.666	261.691	249.757	0.0650575	9.00164	NO	0.742052	NO	0.927508		PTHR16631:SF24	FAMILY 17 GLUCOSIDASE SCW11-RELATED
JCM_5958_gene_v001_00992	Native	301.814	275.422	307.387	123.638	159.712	177.466	-0.455928	8.42541	YES	0.0379867	NO	0.120869		PTHR46734	TELOMERIC REPEAT-BINDING FACTOR 1 TERF1
JCM_5958_gene_v001_00993	Native	47.3488	41.8306	49.175	19.5753	25.5574	20.9196	-0.58287	6.43778	YES	0.00474543	YES	0.0177007		PTHR10920:SF13	PRE-RRNA 2'-O-RIBOSE RNA METHYLTRANSFERASE FTSJ3	K14857	SPB1, FTSJ3; AdoMet-dependent rRNA methyltransferase SPB1 [EC:2.1.1.-]	Protein families: genetic information processing
JCM_5958_gene_v001_00994	Native	105.874	96.4566	92.7251	56.4105	68.7312	58.481	-0.200954	6.94384	NO	0.147976	NO	0.657822		PTHR24006:SF758	UBIQUITIN CARBOXYL-TERMINAL HYDROLASE 36	K11855	USP36_42; ubiquitin carboxyl-terminal hydrolase 36/42 [EC:3.4.19.12]	Protein families: metabolism; Protein families: genetic information processing
JCM_5958_gene_v001_00995	Native	82.4052	81.9528	77.3694	32.871	59.823	44.5578	-0.34304	6.22366	NO	0.154843	NO	0.344398		PTHR12358:SF101	MITOCHONDRIAL IMPORT INNER MEMBRANE TRANSLOCASE SUBUNIT TIM54	K17792	TIM54; mitochondrial import inner membrane translocase subunit TIM54	Protein families: genetic information processing; Protein families: signaling and cellular processes
JCM_5958_gene_v001_00996	Native	112.986	110.138	101.354	70.2939	86.6927	67.9136	-0.0473445	7.17992	NO	0.756874	NO	0.959091		PTHR11680:SF66	SERINE HYDROXYMETHYLTRANSFERASE, CYTOSOLIC	K00600	glyA, SHMT; glycine hydroxymethyltransferase [EC:2.1.2.1]	Carbohydrate metabolism; Energy metabolism; Amino acid metabolism; Metabolism of other amino acids; Metabolism of cofactors and vitamins
JCM_5958_gene_v001_00997	Native	46.7788	46.3754	49.5257	48.7872	48.2273	40.6143	0.435902	6.0348	YES	0.016223	NO	0.0808509		PTHR18763	WD-REPEAT PROTEIN 18	K14829	IPI3; pre-rRNA-processing protein IPI3	Protein families: genetic information processing
JCM_5958_gene_v001_00998	Native	52.8076	58.0233	52.063	47.6357	48.4943	31.7319	0.134873	6.01985	NO	0.552838	NO	0.800104		PTHR24320:SF281	OXIDOREDUCTASE, SHORT CHAIN DEHYDROGENASE_REDUCTASE FAMILY (AFU_ORTHOLOGUE AFUA_5G10790)
JCM_5958_gene_v001_00999	Native	37.275	32.2709	37.2434	18.5866	25.4574	21.1961	-0.228327	6.61257	NO	0.133049	NO	0.56181		PTHR12131:SF7	EXOSOME RNA HELICASE MTR4	K12598	MTR4, SKIV2L2; ATP-dependent RNA helicase DOB1 [EC:3.6.4.13]	Genetic Information Processing; Protein families: genetic information processing
JCM_5958_gene_v001_01000	Native	52.2193	49.4048	50.2499	37.4025	39.705	34.9746	0.0482342	5.73021	NO	0.707419	NO	0.966854
JCM_5958_gene_v001_01001	Native	88.444	79.3793	87.2577	31.8768	49.838	53.5065	-0.434288	6.9998	NO	0.0805103	NO	0.199146		PTHR24343:SF113	NITROGEN PERMEASE REACTIVATOR PROTEIN
JCM_5958_gene_v001_01002	Native	129.652	120.358	118.602	181.844	180.928	126.708	0.89551	6.21059	YES	0.0038464	YES	0.0083389		PTHR11661:SF1	39S RIBOSOMAL PROTEIN L11, MITOCHONDRIAL	K02867	RP-L11, MRPL11, rplK; large subunit ribosomal protein L11	Genetic Information Processing; Protein families: genetic information processing
JCM_5958_gene_v001_01003	Native	179.493	175.725	169.102	190.923	188.017	145.441	0.486987	7.4108	YES	0.021049	NO	0.0759415		PTHR10589:SF16	UBIQUITIN CARBOXYL-TERMINAL HYDROLASE ISOZYME L5	K05610	UCHL5, UCH37; ubiquitin carboxyl-terminal hydrolase L5 [EC:3.4.19.12]	Genetic Information Processing; Protein families: metabolism; Protein families: genetic information processing
JCM_5958_gene_v001_01004	Native	62.6624	56.6769	55.6075	31.839	46.1263	38.2158	-0.111009	7.03415	NO	0.503647	NO	0.859947		PTHR11566:SF237	INTERFERON-INDUCED GTP-BINDING PROTEIN MX	K22140	MGM1; dynamin-like GTPase MGM1, mitochondrial	Protein families: genetic information processing
JCM_5958_gene_v001_01005	Native	33.5759	34.8928	32.9623	22.7318	21.5951	17.5463	-0.224777	4.32964	NO	0.284361	NO	0.583423		PTHR46174:SF1	CXXC-TYPE ZINC FINGER PROTEIN 1
JCM_5958_gene_v001_01006	Native	49.7705	48.2399	41.1966	33.5693	32.986	27.594	-0.07733	5.21974	NO	0.679735	NO	0.912925		PTHR10983:SF24	1-ACYLGLYCEROL-3-PHOSPHATE O-ACYLTRANSFERASE 3, ISOFORM E-RELATED
JCM_5958_gene_v001_01007	Native	5.21399	6.79363	9.59666	3.50953	3.61111	0.551994	-0.990079	1.67839	NO	0.274755	NO	0.362286
JCM_5958_gene_v001_01008	Native	219.851	219.076	210.802	169.341	175.31	145.935	0.0804169	6.92556	NO	0.565439	NO	0.928409		PTHR23091:SF4	N-TERMINAL AMINO-ACID N(ALPHA)-ACETYLTRANSFERASE NATA	K20791	NAA10_11, ARD1_2; N-alpha-acetyltransferase 10/11 [EC:2.3.1.255]	Protein families: genetic information processing
JCM_5958_gene_v001_01009	Native	113.923	113.659	116.632	95.2584	104.375	124.717	0.400969	6.36833	YES	0.031685	NO	0.138641		PTHR20902:SF0	TRAFFICKING PROTEIN PARTICLE COMPLEX SUBUNIT 5	K20280	TRAPPC5, TRS31; trafficking protein particle complex subunit 5	Protein families: genetic information processing
JCM_5958_gene_v001_01010	Native	19.6371	20.1267	20.4367	12.0161	13.0168	12.3515	-0.200546	4.28768	NO	0.248634	NO	0.637022		PTHR28009	PHEROMONE ALPHA FACTOR RECEPTOR
JCM_5958_gene_v001_01011	Native	181.002	172.556	170.392	68.5841	91.7472	65.7035	-0.732934	8.38911	YES	0.00506778	YES	0.0141315		PTHR15549:SF41	CHITIN-BINDING TYPE-1 DOMAIN-CONTAINING PROTEIN-RELATED
JCM_5958_gene_v001_01012	Native	346.251	355.178	387.943	187.918	217.772	226.24	-0.300192	7.84329	NO	0.0592739	NO	0.327586		PTHR17630:SF44	PROTEIN AIM2
JCM_5958_gene_v001_01013	Native	81.2582	76.2578	83.8732	45.5284	52.6484	46.8862	-0.249047	6.83126	NO	0.0536696	NO	0.493047		PTHR11802:SF190	PHEROMONE-PROCESSING CARBOXYPEPTIDASE KEX1	K01288	KEX1; carboxypeptidase D [EC:3.4.16.6]	Protein families: metabolism
JCM_5958_gene_v001_01014	Native	90.7823	88.3263	160.361	110.338	114.315	129.001	0.551961	7.49891	NO	0.0871633	NO	0.181249		PTHR12655:SF0	ACYL-COENZYME A THIOESTERASE 9, MITOCHONDRIAL	K17361	ACOT9; acyl-coenzyme A thioesterase 9 [EC:3.1.2.-]	Protein families: metabolism
JCM_5958_gene_v001_01015	Native	197.871	198.694	379.892	288.385	341.627	518.302	1.05728	8.19038	YES	0.0331853	NO	0.0560066		PTHR13044:SF14	CRYPTOCEPHAL, ISOFORM A
JCM_5958_gene_v001_01016	Native	44.2357	40.8799	43.5023	69.9368	79.1269	48.5406	1.10226	4.84127	YES	0.00329846	YES	0.00615585		PTHR10707:SF10	CYTOCHROME C OXIDASE SUBUNIT 4
JCM_5958_gene_v001_01017	Native	20.1949	18.1301	21.3858	25.4555	26.052	22.7191	0.80285	4.28589	YES	0.00433351	YES	0.01081		PTHR12416:SF3	RRNA-PROCESSING PROTEIN UTP23 HOMOLOG	K14773	UTP23; U3 small nucleolar RNA-associated protein 23	Protein families: genetic information processing
JCM_5958_gene_v001_01018	Native	339.332	342.946	337.807	391.235	380.888	405.265	0.695031	7.88511	YES	0.00250958	YES	0.00732575		PTHR37331	YALI0F11671P
JCM_5958_gene_v001_01019	Native	86.0215	78.1297	91.2003	31.1423	37.029	45.619	-0.678973	6.59836	YES	0.0089058	YES	0.0253448		PTHR12864:SF84	RAN-BINDING PROTEINS 9_10 HOMOLOG	K23334	RANBP9_10, RANBPM; Ran-binding protein 9/10	Protein families: genetic information processing
JCM_5958_gene_v001_01020	Native	718.663	769.261	396.416	464.779	524.394	315.836	-0.0532302	9.6504	NO	0.900057	NO	0.956357		PTHR23420:SF0	ADENOSYLHOMOCYSTEINASE	K01251	AHCY, ahcY; adenosylhomocysteinase [EC:3.13.2.1]	Amino acid metabolism; Protein families: metabolism; Protein families: signaling and cellular processes
JCM_5958_gene_v001_01021	Native	64.2928	58.3233	61.1831	47.9152	59.6131	44.6874	0.210893	6.75578	NO	0.157373	NO	0.616109
JCM_5958_gene_v001_01022	Native	146.469	145.561	138.961	181.248	160.215	157.635	0.701288	6.77431	YES	0.00333905	YES	0.0099063		PTHR13050:SF7	VESICLE TRANSPORT PROTEIN USE1
JCM_5958_gene_v001_01023	Native	5.32541	4.78996	7.62202	5.24105	4.78996	3.76832	0.129163	1.51787	NO	0.831	NO	0.913144
JCM_5958_gene_v001_01024	Native	31.3834	27.9136	35.7889	22.2524	25.4836	17.8848	-0.048098	5.54951	NO	0.812424	NO	0.947488		PTHR45709:SF2	LARGE SUBUNIT GTPASE 1 HOMOLOG	K14539	LSG1; large subunit GTPase 1 [EC:3.6.1.-]	Genetic Information Processing; Protein families: genetic information processing
JCM_5958_gene_v001_01025	Native	33.0594	34.2991	34.2286	25.151	21.0956	24.3722	-0.0328688	4.36284	NO	0.88096	NO	0.965206		PTHR14209:SF19	ISOAMYL ACETATE-HYDROLYZING ESTERASE 1 HOMOLOG	K23978	IAH1; isoamyl acetate esterase [EC:3.1.1.112]	Unclassified: metabolism
JCM_5958_gene_v001_01026	Native	54.1942	48.2917	60.005	24.3544	33.9574	39.1303	-0.253109	5.96178	NO	0.256147	NO	0.523157		PTHR43245:SF51	SHORT CHAIN DEHYDROGENASE_REDUCTASE FAMILY 42E, MEMBER 2
JCM_5958_gene_v001_01027	Native	27.6144	24.1281	26.3432	19.0011	23.3721	29.3184	0.361696	3.94753	NO	0.179995	NO	0.353964
JCM_5958_gene_v001_01028	Native	192.37	184.597	160.252	150.148	164.612	141.578	0.24871	7.51337	NO	0.115973	NO	0.493719		PTHR45758	MITOFERRIN-1-RELATED	K15113	SLC25A28_37, MFRN; solute carrier family 25 (mitochondrial iron transporter), member 28/37	Protein families: genetic information processing; Protein families: signaling and cellular processes
JCM_5958_gene_v001_01029	Native	135.65	139.526	114.401	142.019	134.045	133.204	0.557865	6.48471	YES	0.0101257	YES	0.0347652		PTHR11266:SF125	YALI0E12881P
JCM_5958_gene_v001_01030	Native	137.607	131.243	127.862	69.7979	75.7733	62.8818	-0.44298	7.68604	YES	0.0129514	NO	0.06704		PTHR45887:SF1	TRANSLATION INITIATION FACTOR EIF-2B SUBUNIT EPSILON	K03240	EIF2B5; translation initiation factor eIF-2B subunit epsilon	Protein families: genetic information processing
JCM_5958_gene_v001_01031	Native	505.162	488.146	400.72	555.315	468.185	400.44	0.519968	8.35837	YES	0.0455722	NO	0.117482		PTHR24072:SF337	CELL DIVISION CONTROL PROTEIN 42 HOMOLOG	K04393	CDC42; cell division control protein 42	Environmental Information Processing; Cellular Processes; Protein families: genetic information processing; Protein families: signaling and cellular processes
JCM_5958_gene_v001_01032	Native	8.71861	8.85261	8.86626	6.51783	7.25346	2.50969	-0.212243	2.78171	NO	0.706502	NO	0.823021		PTHR22834	NUCLEAR FUSION PROTEIN FUS2
JCM_5958_gene_v001_01033	Native	223.572	204.841	246.588	85.3865	100.798	75.318	-0.883145	8.43807	YES	0.00245155	YES	0.0053813		PTHR31145:SF4	FLAVIN CARRIER PROTEIN 1-RELATED
JCM_5958_gene_v001_01034	Native	46.929	43.2217	60.1083	22.9923	26.6206	30.0097	-0.427375	7.39621	NO	0.0528951	NO	0.161891		PTHR11908:SF100	XANTHINE DEHYDROGENASE	K00106	XDH; xanthine dehydrogenase/oxidase [EC:1.17.1.4 1.17.3.2]	Nucleotide metabolism; Biosynthesis of other secondary metabolites; Xenobiotics biodegradation and metabolism; Cellular Processes; Protein families: signaling and cellular processes
JCM_5958_gene_v001_01035	Native	217.542	254.612	250.941	187.947	177.338	252.915	0.262462	6.10807	NO	0.242277	NO	0.50253		PTHR15741:SF37	LD38259P
JCM_5958_gene_v001_01036	Native	0	0.090077	3.26507	0.389436	0	0
JCM_5958_gene_v001_01037	Native	0.920582	0.740407	5.54488	0.513737	0.576144	0.695387	-1.48403	1.06102	NO	0.190605	NO	0.254738		PTHR10209:SF172	FE2OG DIOXYGENASE DOMAIN-CONTAINING PROTEIN
JCM_5958_gene_v001_01038	Native	0.93547	0.823329	3.79329	0.376534	0.444641	0.113616	-2.02215	1.18297	NO	0.0805103	NO	0.111031		PTHR46154	FAMILY NOT NAMED	K20989	DUR3; urea-proton symporter	Protein families: signaling and cellular processes
JCM_5958_gene_v001_01039	Native	6.91725	7.92465	17.0249	5.50777	5.86875	3.67645	-0.59107	3.45977	NO	0.244346	NO	0.357213		PTHR11360:SF224	MFS DOMAIN-CONTAINING PROTEIN-RELATED
JCM_5958_gene_v001_01040	Native	95.8709	97.0605	111.302	101.07	101.892	73.8796	0.350939	7.03071	NO	0.0882688	NO	0.273097		PTHR31306	ALPHA-1,6-MANNOSYLTRANSFERASE MNN11-RELATED
JCM_5958_gene_v001_01041	Native	21.9356	19.9423	26.8387	14.0774	16.895	12.2274	-0.183807	5.64876	NO	0.337847	NO	0.681376		PTHR45990	DNA REPAIR PROTEIN REV1	K03515	REV1; DNA repair protein REV1 [EC:2.7.7.-]	Genetic Information Processing; Protein families: genetic information processing
JCM_5958_gene_v001_01042	Native	1155.4	941.194	1308.19	1298.59	1543.17	2403.16	1.11481	11.3774	YES	0.0153377	YES	0.0269765		PTHR11817:SF3	AT14039P-RELATED	K00873	PK, pyk; pyruvate kinase [EC:2.7.1.40]	Carbohydrate metabolism; Protein families: genetic information processing; Protein families: signaling and cellular processes
JCM_5958_gene_v001_01043	Native	1846.98	2040.93	1640.46	2653.97	2449.61	2143.75	0.876566	10.202	YES	0.00851948	YES	0.0187668		PTHR11349:SF113	NUCLEOSIDE DIPHOSPHATE KINASE	K00940	ndk, NME; nucleoside-diphosphate kinase [EC:2.7.4.6]	Nucleotide metabolism; Xenobiotics biodegradation and metabolism; Environmental Information Processing; Protein families: genetic information processing
JCM_5958_gene_v001_01044	Native	151.654	148.692	183.394	96.8129	93.9969	82.866	-0.331786	7.04196	NO	0.0611493	NO	0.268845		PTHR24089:SF705	GRAVES DISEASE CARRIER PROTEIN	K15084	SLC25A16, GDA, LEU5; solute carrier family 25 (mitochondrial carrier protein), member 16	Protein families: signaling and cellular processes
JCM_5958_gene_v001_01045	Native	61.5204	56.1249	52.6642	35.3043	44.4127	31.4409	-0.133953	6.08381	NO	0.433003	NO	0.81132		PTHR43267:SF2	TRNA THREONYLCARBAMOYLADENOSINE DEHYDRATASE 1-RELATED	K22132	tcdA; tRNA threonylcarbamoyladenosine dehydratase	Protein families: genetic information processing
JCM_5958_gene_v001_01046	Native	1954.22	1900.6	2023.2	1487.33	1489.7	2121.52	0.284821	8.55442	NO	0.217068	NO	0.458468		PTHR45929:SF7	LAS SEVENTEEN-BINDING PROTEIN 1
JCM_5958_gene_v001_01047	Native	179.036	185.544	187.987	58.1092	74.3363	79.699	-0.898285	6.791	YES	0.00198423	YES	0.00410983		PTHR45929:SF7	LAS SEVENTEEN-BINDING PROTEIN 1	K20522	LSB1_2; LAS seventeen-binding protein 1/2	Protein families: genetic information processing
JCM_5958_gene_v001_01048	Native	112.625	105.493	102.082	50.1422	57.9843	59.1094	-0.451831	6.98154	YES	0.0109252	NO	0.0567432		PTHR28234	NUCLEAR CONTROL OF ATPASE PROTEIN 2	K18158	NCA2; nuclear control of ATPase protein 2	Protein families: genetic information processing
JCM_5958_gene_v001_01049	Native	166.703	139.621	169.93	63.9419	74.3356	56.3691	-0.804798	7.91378	YES	0.00265208	YES	0.00646396		PTHR10638:SF33	AMINE OXIDASE	K00276	AOC3, AOC2, tynA; primary-amine oxidase [EC:1.4.3.21]	Amino acid metabolism; Metabolism of other amino acids; Biosynthesis of other secondary metabolites
JCM_5958_gene_v001_01050	Native	164.055	161.524	145.14	190.104	184.847	128.377	0.582485	7.99477	YES	0.0281384	NO	0.075917		PTHR15350:SF2	EUKARYOTIC TRANSLATION INITIATION FACTOR 3 SUBUNIT M	K15030	EIF3M; translation initiation factor 3 subunit M	Protein families: genetic information processing
JCM_5958_gene_v001_01051	Native	163.087	181.223	190.496	123.521	134.338	131.857	0.0286734	5.53399	NO	0.852752	NO	0.975862
JCM_5958_gene_v001_01052	Native	68.8951	117.576	68.4399	88.1981	89.2298	65.2867	0.405626	5.17897	NO	0.238703	NO	0.397185
JCM_5958_gene_v001_01053	Native	159.173	125.996	127.995	94.7763	108.799	103.984	0.0605703	5.73263	NO	0.699816	NO	0.941873
JCM_5958_gene_v001_01054	Native	329.06	351.299	255.989	417.449	510.583	334.36	0.908802	8.97639	YES	0.0100262	YES	0.0209288		PTHR11363	60S RIBOSOMAL PROTEIN L3-RELATED	K02925	RP-L3e, RPL3; large subunit ribosomal protein L3e	Genetic Information Processing; Protein families: genetic information processing
JCM_5958_gene_v001_01055	Native	57.4441	56.7425	64.5483	26.0393	34.1198	30.3383	-0.499137	5.8398	YES	0.0101929	YES	0.0424089		PTHR23041	RING FINGER DOMAIN-CONTAINING
JCM_5958_gene_v001_01056	Native	45.44	46.6128	50.3056	33.1753	29.6228	31.7967	-0.0991206	5.24543	NO	0.540814	NO	0.882968		PTHR24056:SF0	CYCLIN-DEPENDENT KINASE 7
JCM_5958_gene_v001_01057	Native	301.265	316.583	221.599	293.741	292.025	176.053	0.342279	8.64037	NO	0.280963	NO	0.459901		PTHR20913	TBC1 DOMAIN FAMILY MEMBER 20/GTPASE
JCM_5958_gene_v001_01058	Native	2276.52	2258.5	1470.59	2093.23	2009.34	1264.11	0.320945	10.0597	NO	0.366441	NO	0.539656		PTHR11071:SF577	RAN BINDING PROTEIN 2	K01802	E5.2.1.8; peptidylprolyl isomerase [EC:5.2.1.8]	Unclassified: metabolism
JCM_5958_gene_v001_01059	Native	99.7445	88.9974	102.254	57.5054	73.09	67.0017	-0.0738044	6.85619	NO	0.57951	NO	0.938073		PTHR12276:SF45	ENTHOPROTIN-RELATED	K12471	EPN; epsin	Cellular Processes; Protein families: genetic information processing
JCM_5958_gene_v001_01060	Native	196.125	195.618	194.563	168.128	159.321	153.564	0.202947	5.96661	NO	0.141381	NO	0.652448		PTHR10358:SF6	ENDOSULFINE, ISOFORM A
JCM_5958_gene_v001_01061	Native	126.608	113.968	121.464	74.6878	73.9464	90.4483	-0.108755	6.11148	NO	0.486826	NO	0.870628
JCM_5958_gene_v001_01062	Native	17.056	15.5643	35.0285	6.96707	8.73451	5.45791	-1.1865	3.61742	YES	0.0297928	YES	0.0486368
JCM_5958_gene_v001_01063	Native	55.2458	53.9977	67.3355	38.9696	38.0903	47.9282	-0.0076973	5.94575	NO	0.968187	NO	0.991374		PTHR17490:SF16	THREONYLCARBAMOYL-AMP SYNTHASE	K07566	tsaC, rimN, SUA5, YRDC; L-threonylcarbamoyladenylate synthase [EC:2.7.7.87]	Protein families: genetic information processing
JCM_5958_gene_v001_01064	Native	60.6871	56.9813	54.6657	48.1365	51.8846	35.5966	0.138902	7.25631	NO	0.468298	NO	0.792666		PTHR42861:SF29	SECRETORY PATHWAY CALCIUM ATPASE, ISOFORM G	K01537	ATP2C; P-type Ca2+ transporter type 2C [EC:7.2.2.10]	Unclassified: metabolism
JCM_5958_gene_v001_01065	Native	33.4943	28.8809	31.675	23.4788	30.4561	21.8568	0.170807	6.8072	NO	0.289454	NO	0.725581		PTHR20856:SF5	DNA-DIRECTED RNA POLYMERASE I SUBUNIT RPA2	K03002	RPA2, POLR1B; DNA-directed RNA polymerase I subunit RPA2 [EC:2.7.7.6]	Genetic Information Processing; Protein families: genetic information processing
JCM_5958_gene_v001_01066	Native	82.1732	88.0872	119.727	89.9675	95.9776	26.4853	0.0376148	4.80768	NO	0.950358	NO	0.976137		PTHR35523	CELL WALL PROTEIN SED1
JCM_5958_gene_v001_01067	Native	72.0981	62.3584	57.2777	101.182	83.0946	99.7387	1.05925	6.21402	YES	0.0019682	YES	0.00356839		PTHR12729:SF6	TRNA(HIS) GUANYLYLTRANSFERASE-RELATED	K10761	THG1; tRNA(His) guanylyltransferase [EC:2.7.7.79]	Protein families: genetic information processing
JCM_5958_gene_v001_01068	Native	121.79	109.312	101.555	61.4752	81.2675	75.0889	-0.128782	6.84776	NO	0.413172	NO	0.829828
JCM_5958_gene_v001_01069	Native	200.233	197.386	187.49	116.237	117.887	103.77	-0.305661	7.19643	YES	0.0454251	NO	0.302341		PTHR32179	NICOTINATE-NUCLEOTIDE PYROPHOSPHORYLASE [CARBOXYLATING]	K00767	nadC, QPRT; nicotinate-nucleotide pyrophosphorylase (carboxylating) [EC:2.4.2.19]	Metabolism of cofactors and vitamins
JCM_5958_gene_v001_01070	Native	119.424	109.836	108.489	49.6295	60.1191	62.7131	-0.484972	7.32777	YES	0.0117749	NO	0.0503588		PTHR12537:SF12	MATERNAL PROTEIN PUMILIO
JCM_5958_gene_v001_01071	Native	59.5288	56.7689	37.9445	59.9239	62.1808	56.4386	0.694466	6.00603	YES	0.0183647	YES	0.045899
JCM_5958_gene_v001_01072	Native	141.48	126.605	118.726	11.5932	12.7439	5.09589	-3.21541	4.01819	YES	0.0010274	YES	0.00152696
JCM_5958_gene_v001_01073	Native	113.693	100.315	102.481	53.6325	58.7371	51.2678	-0.464918	6.48372	YES	0.00657168	YES	0.0367457		PTHR11227:SF18	WD REPEAT DOMAIN PHOSPHOINOSITIDE-INTERACTING PROTEIN 3	K22991	WDR45, WIPI4, WIPI3; WD repeat-containing protein 45	Cellular Processes; Protein families: genetic information processing
JCM_5958_gene_v001_01074	Native	48.6383	45.1064	66.4105	48.8702	52.0317	46.1391	0.366756	6.52641	NO	0.075425	NO	0.241364		PTHR11907:SF0	AMIDOPHOSPHORIBOSYLTRANSFERASE	K00764	purF, PPAT; amidophosphoribosyltransferase [EC:2.4.2.14]	Nucleotide metabolism; Amino acid metabolism; Protein families: metabolism
JCM_5958_gene_v001_01075	Native	17.8789	19.0487	25.8772	16.2542	20.0016	11.9101	0.100733	4.60864	NO	0.731154	NO	0.87538		PTHR44029	DNAJ HOMOLOG SUBFAMILY C MEMBER 21
JCM_5958_gene_v001_01076	Native	39.3397	34.4598	35.519	20.5843	23.5997	18.2794	-0.322398	6.47435	YES	0.0441639	NO	0.264187		PTHR16092:SF14	EXOCYST COMPLEX COMPONENT 1 ISOFORM X1
JCM_5958_gene_v001_01077	Native	36.643	35.7994	28.656	24.8042	25.3308	18.2243	-0.080213	5.74621	NO	0.72214	NO	0.901702		PTHR11782:SF121	NUCLEOSIDE-DIPHOSPHATASE MIG-23	K14642	YND1; golgi apyrase [EC:3.6.1.5]	Nucleotide metabolism
JCM_5958_gene_v001_01078	Native	47.6404	41.5844	43.2884	18.5651	21.6324	14.8387	-0.782483	6.17502	YES	0.00400218	YES	0.010237		PTHR14025	FANCONI ANEMIA GROUP M FANCM FAMILY MEMBER	K14635	MPH1; ATP-dependent DNA helicase MPH1 [EC:5.6.2.4]	Protein families: genetic information processing
JCM_5958_gene_v001_01079	Native	107.869	108.058	71.3046	41.2118	59.867	33.5002	-0.620558	7.40184	NO	0.0689153	NO	0.140361		PTHR48015:SF6	SERINE_THREONINE-PROTEIN KINASE CLA4-RELATED
JCM_5958_gene_v001_01080	Native	1.85787	2.1772	5.08375	2.22373	2.41683	1.3108	-0.10914	0.534916	NO	0.900386	NO	0.947783
JCM_5958_gene_v001_01081	Native	110.16	107.359	99.7136	179.699	168.374	134.557	1.09329	6.37899	YES	0.00145311	YES	0.00248411		PTHR11759:SF3	28S RIBOSOMAL PROTEIN S11, MITOCHONDRIAL	K02948	RP-S11, MRPS11, rpsK; small subunit ribosomal protein S11	Genetic Information Processing; Protein families: genetic information processing
JCM_5958_gene_v001_01082	Native	22.5932	21.8811	17.7955	13.4896	20.2101	14.3252	0.101456	4.83189	NO	0.662832	NO	0.864601		PTHR12586	CDP-DIACYLGLYCEROL--SERINE O-PHOSPHATIDYLTRANSFERASE	K00995	pgsA, PGS1; CDP-diacylglycerol---glycerol-3-phosphate 3-phosphatidyltransferase [EC:2.7.8.5]	Lipid metabolism
JCM_5958_gene_v001_01083	Native	120.852	122.281	84.4784	97.3491	113.068	91.0394	0.360184	6.51212	NO	0.115794	NO	0.292665		PTHR21539	UNCHARACTERIZED	K11364	SGF29; SAGA-associated factor 29	Protein families: genetic information processing
JCM_5958_gene_v001_01084	Native	200.998	183.646	151.788	261.402	236.512	269.077	1.00509	7.12635	YES	0.0021755	YES	0.00420349		PTHR21297:SF0	DNA-DIRECTED RNA POLYMERASE II SUBUNIT RPB4	K03012	RPB4, POLR2D; DNA-directed RNA polymerase II subunit RPB4	Genetic Information Processing; Protein families: genetic information processing
JCM_5958_gene_v001_01085	Native	282.625	269.71	258.224	259.613	263.289	218.71	0.358186	8.03045	YES	0.042102	NO	0.201487		PTHR23003	RNA RECOGNITION MOTIF RRM DOMAIN CONTAINING PROTEIN
JCM_5958_gene_v001_01086	Native	153.33	149.791	161.785	158.509	154.325	152.55	0.490015	6.32408	YES	0.00558828	YES	0.0278871		PTHR23404:SF2	MOLYBDOPTERIN SYNTHASE CATALYTIC SUBUNIT	K03635	MOCS2B, moaE; molybdopterin synthase catalytic subunit [EC:2.8.1.12]	Metabolism of cofactors and vitamins; Genetic Information Processing
JCM_5958_gene_v001_01087	Native	48.2707	43.7371	42.1045	25.9049	30.5131	26.1643	-0.21547	6.61611	NO	0.108868	NO	0.614007		PTHR13803	SEC24-RELATED PROTEIN	K14007	SEC24; protein transport protein SEC24	Genetic Information Processing; Protein families: genetic information processing
JCM_5958_gene_v001_01088	Native	42.6473	38.7018	44.1039	19.7664	22.2215	21.5816	-0.493165	5.58219	YES	0.00666355	YES	0.0313958		PTHR11081:SF8	EXONUCLEASE 1	K10746	EXO1; exonuclease 1 [EC:3.1.-.-]	Genetic Information Processing; Protein families: genetic information processing
JCM_5958_gene_v001_01089	Native	80.8946	86.0145	83.0549	62.0539	62.2105	71.3718	0.134143	5.09288	NO	0.414366	NO	0.814318		PTHR47094:SF12	ELFLESS, ISOFORM B	K22646	SLX8; E3 ubiquitin-protein ligase complex SLX5-SLX8 subunit SLX8 [EC:2.3.2.27]	Protein families: genetic information processing
JCM_5958_gene_v001_01090	Native	45.7599	41.3023	45.4736	20.0059	27.9968	27.208	-0.334821	7.43038	NO	0.0674733	NO	0.27166		PTHR11216:SF177	ACTIN CYTOSKELETON-REGULATORY COMPLEX PROTEIN PAN1
JCM_5958_gene_v001_01091	Native	781.018	872.091	929.142	925.979	862.507	962.73	0.580647	8.85086	YES	0.0149073	YES	0.045987		PTHR24068:SF526	UBC CORE DOMAIN-CONTAINING PROTEIN	K06689	UBE2D, UBC4, UBC5; ubiquitin-conjugating enzyme E2 D [EC:2.3.2.23]	Genetic Information Processing; Environmental Information Processing; Protein families: genetic information processing
JCM_5958_gene_v001_01092	Native	145.863	156.679	257.496	71.2352	70.9375	240.357	-0.0530378	6.92966	NO	0.942299	NO	0.973593		PTHR13232:SF11	NAD(P)H-HYDRATE EPIMERASE	K17759	NAXE, nnrE; NAD(P)H-hydrate epimerase [EC:5.1.99.6]	Unclassified: metabolism
JCM_5958_gene_v001_01093	Native	32.0793	31.36	48.5578	21.6737	24.9794	28.426	-0.087799	5.55773	NO	0.732265	NO	0.889686		PTHR14233:SF4	ANTHOCYANIN-RELATED MEMBRANE PROTEIN 2-RELATED	K15287	SLC35F1_2; solute carrier family 35, member F1/2	Protein families: signaling and cellular processes
JCM_5958_gene_v001_01094	Native	219.019	238.048	200.568	358.286	311.789	275.776	1.01217	6.81734	YES	0.0022351	YES	0.00429186		PTHR19836	30S RIBOSOMAL PROTEIN S14	K02954	RP-S14, MRPS14, rpsN; small subunit ribosomal protein S14	Genetic Information Processing; Protein families: genetic information processing
JCM_5958_gene_v001_01095	Native	99.767	94.1667	137.655	100.503	104.109	97.786	0.357538	6.64651	NO	0.0816122	NO	0.258767
JCM_5958_gene_v001_01096	Native	250.855	254.727	406.487	171.71	157.034	242.866	-0.178976	7.18823	NO	0.574671	NO	0.755294		PTHR11158:SF17	PROTEIN SLOWMO
JCM_5958_gene_v001_01097	HGT Pezizomycotina	1335.72	1581.74	1018.13	4419.9	3809.31	2458.84	1.92532	10.4729	YES	0.00255051	YES	0.00390784		PTHR10666:SF463	UBIQUITIN-40S RIBOSOMAL PROTEIN S27A-2	K02977	RP-S27Ae, RPS27A, UBA80; ubiquitin-small subunit ribosomal protein S27Ae	Genetic Information Processing; Cellular Processes; Protein families: genetic information processing; Protein families: signaling and cellular processes	Replacement
JCM_5958_gene_v001_01098	Native	1.83631	2.01528	3.81519	1.15319	1.83221	0.446649	-0.672389	1.08346	NO	0.420034	NO	0.530022	Expressed	PTHR24055:SF52	SERINE_THREONINE-PROTEIN KINASE DYF-5	K12765	IME2; meiosis induction protein kinase IME2/SME1 [EC:2.7.11.1]	Cellular Processes; Protein families: metabolism
JCM_5958_gene_v001_01099	Native	30.4302	28.6545	37.3364	20.9159	23.7176	24.4182	0.00674959	5.18782	NO	0.969434	NO	0.991448		PTHR46462:SF3	UPSET, ISOFORM A
JCM_5958_gene_v001_01100	Native	193.19	205.503	203.74	326.286	307.898	258.754	1.05513	6.7183	YES	0.0012202	YES	0.00215477		PTHR12388:SF0	MITOCHONDRIAL IMPORT INNER MEMBRANE TRANSLOCASE SUBUNIT TIM16	K17805	PAM16, TIM16; mitochondrial import inner membrane translocase subunit TIM16	Protein families: genetic information processing
JCM_5958_gene_v001_01101	Native	56.1872	44.4061	56.7214	32.4166	35.0977	33.5248	-0.148785	4.79637	NO	0.372126	NO	0.777634		PTHR17602:SF4	RIBOSOME BIOGENESIS REGULATORY PROTEIN HOMOLOG	K14852	RRS1; regulator of ribosome biosynthesis	Protein families: genetic information processing
JCM_5958_gene_v001_01102	Native	38.8033	39.0074	37.707	27.7205	31.3222	32.3732	0.147352	8.691	NO	0.348942	NO	0.789844		PTHR11139:SF1	TRANSFORMATION_TRANSCRIPTION DOMAIN-ASSOCIATED PROTEIN	K08874	TRRAP; transformation/transcription domain-associated protein	Genetic Information Processing; Protein families: metabolism; Protein families: genetic information processing
JCM_5958_gene_v001_01103	Native	149.186	148.077	134.022	153.865	146.116	117.194	0.439085	6.74922	YES	0.0334067	NO	0.118976		PTHR12652:SF25	MICROBODY (PEROXISOME) PROLIFERATION PROTEIN PEROXIN 11C (EUROFUNG)-RELATED
JCM_5958_gene_v001_01104	Native	532.732	515.925	623.14	215.053	187.845	289.392	-0.778496	6.51737	YES	0.0124339	YES	0.0284922
JCM_5958_gene_v001_01105	Native	458.9	401.189	539.956	170.704	246.747	341.339	-0.396977	9.07025	NO	0.231913	NO	0.392378		PTHR45646:SF11	SERINE_THREONINE-PROTEIN KINASE DOA	K08287	E2.7.12.1; dual-specificity kinase [EC:2.7.12.1]	Unclassified: metabolism
JCM_5958_gene_v001_01106	Native	164.702	163.991	169.57	111.306	146.656	122.194	0.0908901	8.72916	NO	0.580145	NO	0.895666		PTHR23253:SF9	EUKARYOTIC TRANSLATION INITIATION FACTOR 4G1, ISOFORM B-RELATED
JCM_5958_gene_v001_01107	Native	106.423	103.529	122.376	57.7002	54.796	61.4973	-0.442572	5.93166	YES	0.018169	NO	0.0834631		PTHR28049	TRANSMEMBRANE PROTEIN YOR223W
JCM_5958_gene_v001_01108	Native	236.501	223.595	237.777	143.817	160.315	148.653	-0.138314	7.98201	NO	0.262197	NO	0.852683		PTHR23073:SF162	AAA+ ATPASE DOMAIN-CONTAINING PROTEIN	K03066	PSMC5, RPT6; 26S proteasome regulatory subunit T6	Genetic Information Processing; Protein families: genetic information processing
JCM_5958_gene_v001_01109	Native	15.5631	13.6403	14.2748	6.3436	5.37706	3.12847	-1.05018	2.68645	YES	0.0488036	NO	0.0799008
JCM_5958_gene_v001_01110	Native	85.3181	76.0955	58.7865	60.5127	70.2372	51.7819	0.21135	7.62103	NO	0.338397	NO	0.620348		PTHR11533:SF174	PUROMYCIN-SENSITIVE AMINOPEPTIDASE-RELATED	K13721	APE2; aminopeptidase 2 [EC:3.4.11.-]	Protein families: metabolism
JCM_5958_gene_v001_01111	Native	90.9468	84.7462	101.585	47.3021	47.1493	57.8627	-0.373625	7.05901	YES	0.0492295	NO	0.195234		PTHR12555:SF13	UBIQUITIN RECOGNITION FACTOR IN ER-ASSOCIATED DEGRADATION PROTEIN 1
JCM_5958_gene_v001_01112	Native	171.803	193.243	229.08	118.594	109.136	171.725	-0.0812646	6.25139	NO	0.770536	NO	0.905208
JCM_5958_gene_v001_01113	Native	1617.16	1535.77	1739.91	671.934	715.27	787.974	-0.68121	9.35811	YES	0.00781977	YES	0.0225945		PTHR10093:SF8	IRON-SULFUR CLUSTER ASSEMBLY ENZYME ISCU, MITOCHONDRIAL	K22068	ISCU; iron-sulfur cluster assembly enzyme ISCU, mitochondrial	Protein families: genetic information processing
JCM_5958_gene_v001_01114	Native	128.354	116.963	136.149	106.11	103.139	87.8292	0.129045	6.61249	NO	0.375766	NO	0.839929		PTHR10026:SF112	CTD KINASE SUBUNIT BETA	K15564	CTK2; CTD kinase subunit beta	Protein families: genetic information processing
JCM_5958_gene_v001_01115	Native	79.5358	81.3485	90.9076	56.8567	70.2718	57.3252	0.0343539	6.16663	NO	0.811624	NO	0.973693		PTHR11129:SF2	GERANYLGERANYL TRANSFERASE TYPE-2 SUBUNIT ALPHA	K14050	RABGGTA; geranylgeranyl transferase type-2 subunit alpha [EC:2.5.1.60]	Protein families: metabolism; Protein families: genetic information processing
JCM_5958_gene_v001_01116	Native	3.60318	3.29125	9.55778	1.49693	1.14514	0.689567	-1.7556	1.04769	NO	0.0586054	NO	0.0844327		PTHR11842:SF11	MITOTIC SPINDLE ASSEMBLY CHECKPOINT PROTEIN MAD2A	K02537	MAD2; mitotic spindle assembly checkpoint protein MAD2	Cellular Processes; Protein families: genetic information processing
JCM_5958_gene_v001_01117	Native	0	1.71817	1.07668	0.060102	0.606927	0.008773
JCM_5958_gene_v001_01118	Native	13.3751	11.2293	13.105	14.0088	13.1646	4.75325	0.247797	2.11745	NO	0.703478	NO	0.816816
JCM_5958_gene_v001_01119	Native	526.065	534.067	191.411	500.552	499.606	242.295	0.466983	9.90136	NO	0.431329	NO	0.56181		PTHR19375:SF380	ENDOPLASMIC RETICULUM CHAPERONE BIP	K09490	HSPA5, BIP; endoplasmic reticulum chaperone BiP [EC:3.6.4.10]	Genetic Information Processing; Protein families: genetic information processing; Protein families: signaling and cellular processes
JCM_5958_gene_v001_01120	Native	188.906	169.797	234.935	82.2259	85.8132	89.4775	-0.714408	7.65272	YES	0.00506778	YES	0.0145348		PTHR45949:SF2	SORTING NEXIN-4	K17919	SNX4; sorting nexin-4	Cellular Processes; Protein families: genetic information processing; Protein families: signaling and cellular processes
JCM_5958_gene_v001_01121	Native	54.2091	45.7115	50.6688	29.126	30.1062	31.4461	-0.242355	6.80724	NO	0.0815284	NO	0.515892		PTHR47804:SF1	ARAE_2 DOMAIN-CONTAINING PROTEIN
JCM_5958_gene_v001_01122	Native	35.0481	36.7326	40.4628	19.3765	16.7817	16.1375	-0.610033	5.71226	YES	0.00892409	YES	0.0284585		PTHR11709:SF515	ADR239WP
JCM_5958_gene_v001_01123	Native	24.897	24.7861	26.6478	15.1354	18.9014	14.6684	-0.165924	5.50658	NO	0.268889	NO	0.751076		PTHR45626	TRANSCRIPTION TERMINATION FACTOR 2-RELATED
JCM_5958_gene_v001_01124	Native	13.4461	11.4517	17.3049	8.27255	7.58988	8.42844	-0.29883	2.74272	NO	0.452958	NO	0.61725
JCM_5958_gene_v001_01125	Native	405.496	367.676	449.176	223.385	222.063	261.302	-0.29945	9.01644	NO	0.132428	NO	0.381852		PTHR47442	MYND-TYPE ZINC FINGER PROTEIN MUB1
JCM_5958_gene_v001_01126	Native	125.099	125.852	121.156	82.6054	91.3731	82.906	-0.0498159	7.2113	NO	0.683619	NO	0.968647		PTHR11081:SF32	POST-TRANSCRIPTIONAL REGULATOR MKT1
JCM_5958_gene_v001_01127	Native	66.6988	74.3868	99.3403	46.9393	52.9681	55.786	-0.139994	6.28233	NO	0.495191	NO	0.788338		PTHR20861:SF1	HOMOSERINE KINASE	K00872	thrB; homoserine kinase [EC:2.7.1.39]	Amino acid metabolism
JCM_5958_gene_v001_01128	Native	68.8733	66.5099	67.8237	45.5256	51.31	39.9857	-0.085995	5.73853	NO	0.549197	NO	0.918571		PTHR12428:SF34	CYTOCHROME C OXIDASE ASSEMBLY PROTEIN COX18, MITOCHONDRIAL	K17797	COX18; mitochondrial inner membrane protein COX18	Protein families: genetic information processing; Protein families: signaling and cellular processes
JCM_5958_gene_v001_01129	Native	38.5876	36.3182	34.6569	36.2508	40.4956	40.2609	0.580233	7.74496	YES	0.0040993	YES	0.0156871		PTHR45615:SF40	MYOSIN HEAVY CHAIN, MUSCLE-RELATED	K10352	MYH9s; myosin heavy chain 9/10/11/14	Cellular Processes; Protein families: signaling and cellular processes
JCM_5958_gene_v001_01130	Native	46.8762	46.6769	46.869	24.9051	25.648	23.6189	-0.434033	6.13179	YES	0.00807178	NO	0.0520939		PTHR16631:SF17	GLUCAN ENDO-1,3-BETA-GLUCOSIDASE BTGC
JCM_5958_gene_v001_01131	Native	94.3522	89.2693	78.8411	71.0063	83.9666	70.6328	0.26447	7.05701	NO	0.0924712	NO	0.444721		PTHR12413:SF1	DOLICHYL PYROPHOSPHATE MAN9GLCNAC2 ALPHA-1,3-GLUCOSYLTRANSFERASE	K03848	ALG6; alpha-1,3-glucosyltransferase [EC:2.4.1.267]	Glycan biosynthesis and metabolism; Protein families: metabolism
JCM_5958_gene_v001_01132	Native	85.4077	89.612	95.452	96.3889	88.896	83.69	0.481163	6.58054	YES	0.0115385	NO	0.0503588		PTHR12001:SF70	PYROPHOSPHATE SYNTHETASE ATMG, PUTATIVE (AFU_ORTHOLOGUE AFUA_8G02400)-RELATED	K00804	GGPS1; geranylgeranyl diphosphate synthase, type III [EC:2.5.1.1 2.5.1.10 2.5.1.29]	Metabolism of terpenoids and polyketides; Protein families: metabolism
JCM_5958_gene_v001_01133	Native	148.042	136.553	145.62	82.5862	109.065	100.525	-0.0752457	6.41066	NO	0.577812	NO	0.937052		PTHR11009:SF1	DERLIN-1	K13989	DERL2_3; Derlin-2/3	Genetic Information Processing
JCM_5958_gene_v001_01134	Native	703.065	712.013	895.218	386.082	409.482	878.065	0.0276295	9.10596	NO	0.950709	NO	0.978871
JCM_5958_gene_v001_01135	Native	176.906	180.597	182.52	153.627	161.071	129.345	0.203186	7.46861	NO	0.175471	NO	0.639816		PTHR43200:SF6	3'(2'),5'-BISPHOSPHATE NUCLEOTIDASE	K01082	cysQ, MET22, BPNT1; 3'(2'), 5'-bisphosphate nucleotidase [EC:3.1.3.7]	Energy metabolism; Protein families: genetic information processing
JCM_5958_gene_v001_01136	Native	71.9334	66.8939	103.39	27.8222	43.4206	35.6803	-0.697808	6.73732	YES	0.0232026	NO	0.0549997		PTHR15706:SF2	BUD EMERGENCE PROTEIN 1	K11237	BEM1; bud emergence protein 1	Environmental Information Processing
JCM_5958_gene_v001_01137	Native	78.4254	78.8369	76.4625	43.7389	49.8524	66.0487	-0.0641202	4.89619	NO	0.785891	NO	0.925697
JCM_5958_gene_v001_01138	Native	128.915	121.519	229.114	26.9402	41.4691	64.7642	-1.3596	7.10799	YES	0.0233878	YES	0.0367457		PTHR23101	RAB GDP/GTP EXCHANGE FACTOR
JCM_5958_gene_v001_01139	Native	85.36	91.9616	92.4222	107.079	87.6397	96.0492	0.599564	6.21881	YES	0.00945712	YES	0.0302595		PTHR10589:SF17	UBIQUITIN CARBOXYL-TERMINAL HYDROLASE	K05609	UCHL3, YUH1; ubiquitin carboxyl-terminal hydrolase L3 [EC:3.4.19.12]	Protein families: metabolism; Protein families: genetic information processing
JCM_5958_gene_v001_01140	Native	60.1338	56.4359	49.3616	29.1391	35.3774	31.5711	-0.305271	6.25409	NO	0.0592383	NO	0.316296		PTHR12436:SF4	LEUKOCYTE RECEPTOR CLUSTER MEMBER 8
JCM_5958_gene_v001_01141	Native	37.0571	31.7933	37.4848	16.071	19.7399	20.5601	-0.429076	4.83122	YES	0.0340217	NO	0.125125		PTHR10188:SF8	THREONINE ASPARTASE 1
JCM_5958_gene_v001_01142	Native	904.638	829.315	636.485	1413.31	1310.95	1268.59	1.23996	8.65336	YES	0.00196029	YES	0.00322059		PTHR10484:SF188	HISTONE H4	K11254	H4; histone H4	Protein families: genetic information processing
JCM_5958_gene_v001_01143	Native	60.4268	60.9227	54.9491	57.4238	57.3697	51.1843	0.398937	5.72226	YES	0.0245067	NO	0.124651
JCM_5958_gene_v001_01144	Native	79.4562	81.3436	67.3267	77.1593	80.4784	54.0876	0.375774	6.34974	NO	0.107213	NO	0.271068		PTHR11669:SF9	REPLICATION FACTOR C SUBUNIT 5	K10756	RFC3_5; replication factor C subunit 3/5	Genetic Information Processing; Protein families: genetic information processing
JCM_5958_gene_v001_01145	Native	49.4129	43.5613	52.2483	22.6818	27.3477	17.2671	-0.624688	5.77258	YES	0.0169118	YES	0.0486368		PTHR39142	MID1P	K08284	MID1; calcium channel MID1	Protein families: signaling and cellular processes
JCM_5958_gene_v001_01146	Native	111.431	104.426	86.9636	76.7608	81.0363	66.4003	0.0509437	6.49103	NO	0.775575	NO	0.94771		PTHR13767	TRNA-PSEUDOURIDINE SYNTHASE	K03177	truB, PUS4, TRUB1; tRNA pseudouridine55 synthase [EC:5.4.99.25]	Protein families: genetic information processing
JCM_5958_gene_v001_01147	Native	59.3721	52.0324	52.4631	28.5563	37.7065	33.1732	-0.238078	6.80469	NO	0.114107	NO	0.528308		PTHR10465:SF0	TRANSMEMBRANE GTPASE MARF-RELATED	K06030	MFN2, FZO1; mitofusin 2 [EC:3.6.5.-]	Cellular Processes; Protein families: genetic information processing
JCM_5958_gene_v001_01148	Native	373.374	355.727	419.776	333.049	278.122	319.4	0.189442	7.47869	NO	0.271392	NO	0.668057		PTHR24067:SF357	UBIQUITIN-CONJUGATING ENZYME E2 2	K10573	UBE2A, UBC2, RAD6A; ubiquitin-conjugating enzyme E2 A [EC:2.3.2.23]	Genetic Information Processing; Protein families: genetic information processing
JCM_5958_gene_v001_01149	Native	324.485	329.629	286.023	192.499	267.701	242.004	0.0581026	8.29883	NO	0.758881	NO	0.937689		PTHR45657:SF1	CRAL-TRIO DOMAIN-CONTAINING PROTEIN YKL091C-RELATED	K26544	SEC14, SEC14L; phosphatidylinositol/phosphatidylcholine transfer protein	Protein families: signaling and cellular processes
JCM_5958_gene_v001_01150	Native	225.882	220.187	189.931	146.123	159.45	117.182	-0.105912	7.62794	NO	0.56693	NO	0.860519		PTHR10996:SF286	D-3-PHOSPHOGLYCERATE DEHYDROGENASE 1-RELATED	K00015	gyaR, GOR1; glyoxylate reductase [EC:1.1.1.26]	Carbohydrate metabolism
JCM_5958_gene_v001_01151	Native	63.3083	57.0489	57.9253	31.451	36.7586	28.2695	-0.401524	6.60663	YES	0.0199036	NO	0.11099
JCM_5958_gene_v001_01152	Native	290.179	279.228	345.708	247.91	269.28	188.763	0.111722	9.28597	NO	0.626706	NO	0.844964		PTHR10937:SF10	GLUTAMINE--FRUCTOSE-6-PHOSPHATE AMINOTRANSFERASE [ISOMERIZING] 2	K00820	glmS, GFPT; glutamine---fructose-6-phosphate transaminase (isomerizing) [EC:2.6.1.16]	Carbohydrate metabolism; Amino acid metabolism; Protein families: metabolism
JCM_5958_gene_v001_01153	Native	40.4482	37.9013	54.2802	21.5355	27.4147	25.0766	-0.355164	5.54483	NO	0.0937026	NO	0.274072		PTHR19855:SF11	RIBOSOME BIOGENESIS PROTEIN WDR12	K14863	WDR12, YTM1; ribosome biogenesis protein	Protein families: genetic information processing
JCM_5958_gene_v001_01154	Native	3.42461	4.44162	9.19495	2.99708	1.90005	4.84866
JCM_5958_gene_v001_01155	Native	4.05196	5.88147	5.3899	9.40697	5.64212	0.797794	0.48103	-0.856032	NO	0.684842	NO	0.789524
JCM_5958_gene_v001_01156	Native	556.612	533.592	722.345	454.436	492.204	808.97	0.445824	9.52228	NO	0.195884	NO	0.338458		PTHR12863:SF1	FATTY ACID 2-HYDROXYLASE	K19703	FA2H, SCS7; 4-hydroxysphinganine ceramide fatty acyl 2-hydroxylase [EC:1.14.18.6]	Unclassified: metabolism
JCM_5958_gene_v001_01157	Native	148.66	139.566	149.33	206.041	203.939	638.788	1.755	6.89131	YES	0.0256005	YES	0.0376959
JCM_5958_gene_v001_01158	Native	58.9859	56.6772	61.4988	54.8904	60.1557	56.8499	0.44247	5.63467	YES	0.00834128	NO	0.05035		PTHR16201:SF35	VACUOLAR AMINO ACID TRANSPORTER YPQ1-RELATED	K23678	PQLC2, SLC66A1, LAAT1; solute carrier family 66 (lysosomal lysine-arginine transporter), member 1	Cellular Processes; Protein families: signaling and cellular processes
JCM_5958_gene_v001_01159	Native	172.961	169.871	167.155	97.2958	148.782	146.713	0.102616	7.03058	NO	0.611433	NO	0.863526		PTHR17453:SF0	SIGNAL RECOGNITION PARTICLE 19 KDA PROTEIN
JCM_5958_gene_v001_01160	Native	72.6075	70.4549	69.6744	64.1928	71.5548	64.0559	0.394749	5.26422	YES	0.0181323	NO	0.111031		PTHR33911:SF1	RRNA-PROCESSING PROTEIN EFG1
JCM_5958_gene_v001_01161	Native	121.92	120.41	119.291	50.3857	90.3387	80.5706	-0.23274	6.71851	NO	0.329665	NO	0.584344		PTHR23146:SF0	RNA POLYMERASE-ASSOCIATED PROTEIN LEO1
JCM_5958_gene_v001_01162	Native	312.208	317.365	313.419	291.62	284.233	269.595	0.3301	7.69912	YES	0.0344092	NO	0.234368		PTHR47980	LD44762P	K07901	RAB8A, MEL; Ras-related protein Rab-8A	Environmental Information Processing; Cellular Processes; Protein families: genetic information processing; Protein families: signaling and cellular processes
JCM_5958_gene_v001_01163	Native	169.756	193.716	268.918	208.3	200.68	259.205	0.570756	7.28081	YES	0.0482157	NO	0.114641		PTHR12653:SF0	NADH DEHYDROGENASE [UBIQUINONE] 1 ALPHA SUBCOMPLEX SUBUNIT 5	K03949	NDUFA5; NADH dehydrogenase (ubiquinone) 1 alpha subcomplex subunit 5	Energy metabolism
JCM_5958_gene_v001_01164	Native	83.6105	77.1147	81.8135	66.9505	75.5493	62.9678	0.246136	7.20727	NO	0.0703428	NO	0.502902		PTHR10947:SF0	PHENYLALANINE--TRNA LIGASE BETA SUBUNIT	K01890	FARSB, pheT; phenylalanyl-tRNA synthetase beta chain [EC:6.1.1.20]	Genetic Information Processing; Protein families: metabolism; Protein families: genetic information processing
JCM_5958_gene_v001_01165	Native	63.3896	63.406	46.1034	46.9178	59.481	41.305	0.251187	5.9772	NO	0.274203	NO	0.533836		PTHR10778:SF10	SOLUTE CARRIER FAMILY 35 MEMBER B1	K15275	SLC35B1; solute carrier family 35 (UDP-galactose transporter), member B1	Protein families: signaling and cellular processes
JCM_5958_gene_v001_01166	Native	83.1522	77.2149	67.9569	60.0851	79.1461	64.2585	0.314245	6.75108	NO	0.0731627	NO	0.312014		PTHR10625:SF5	HISTONE DEACETYLASE	K06067	HDAC1_2; histone deacetylase 1/2 [EC:3.5.1.98]	Genetic Information Processing; Environmental Information Processing; Cellular Processes; Protein families: genetic information processing
JCM_5958_gene_v001_01167	Native	44.1351	51.1789	59.7505	18.0116	25.1769	24.5743	-0.713199	5.30267	YES	0.0119586	YES	0.0302337		PTHR20275:SF26	NADH KINASE POS5, MITOCHONDRIAL	K19386	POS5; NADH kinase [EC:2.7.1.86]	Unclassified: metabolism
JCM_5958_gene_v001_01168	Native	41.4008	37.9162	36.0951	19.598	23.0903	19.1206	-0.416919	6.37749	YES	0.0143228	NO	0.0840469		PTHR17920:SF24	LIPASE MIL1-RELATED
JCM_5958_gene_v001_01169	Native	73.1613	69.1829	59.5477	45.139	55.3161	46.9431	0.028212	6.16332	NO	0.863304	NO	0.974881		PTHR10598	SET1/ASH2 HISTONE METHYLTRANSFERASE COMPLEX SUBUNIT ASH2	K14967	BRE2, CPS60; COMPASS component BRE2	Protein families: genetic information processing
JCM_5958_gene_v001_01170	Native	960.078	1064.01	693.552	1143.32	962.372	1011.47	0.684901	8.2487	YES	0.0265726	NO	0.0626608		PTHR23310:SF141	ACYL-COA-BINDING PROTEIN	K08762	DBI, ACBP; diazepam-binding inhibitor (GABA receptor modulator, acyl-CoA-binding protein)	Protein families: signaling and cellular processes
JCM_5958_gene_v001_01171	Native	130.095	119.907	128.031	85.1425	85.5102	79.6699	-0.106341	6.82307	NO	0.377481	NO	0.913257		PTHR12246	PALMITOYLTRANSFERASE ZDHHC16	K20028	ZDHHC2_15_20; palmitoyltransferase ZDHHC2/15/20 [EC:2.3.1.225]	Protein families: genetic information processing
JCM_5958_gene_v001_01172	Native	76.4377	69.6332	87.4352	61.6754	67.5494	89.3527	0.393828	4.88981	NO	0.101184	NO	0.250938		PTHR12763	UNCHARACTERIZED	K09539	DNAJC19; DnaJ homolog subfamily C member 19	Protein families: genetic information processing
JCM_5958_gene_v001_01173	Native	173.12	191.704	187.141	188.249	194.356	213.997	0.59841	6.72195	YES	0.00484035	YES	0.0175572		PTHR31204:SF1	SIGMA INTRACELLULAR RECEPTOR 2	K26171	TMEM97, S2R; sigma intracellular receptor 2	Environmental Information Processing
JCM_5958_gene_v001_01174	Native	32.9534	27.5512	24.5282	16.6256	20.5381	12.0764	-0.306243	6.15193	NO	0.227359	NO	0.441867		PTHR23077:SF9	PEROXISOME ASSEMBLY FACTOR 2	K13339	PEX6, PXAAA1; peroxin-6	Cellular Processes; Protein families: genetic information processing
JCM_5958_gene_v001_01175	Native	154.578	159.114	180.557	170.41	159.625	172.099	0.512934	6.62383	YES	0.00890669	YES	0.0363254		PTHR13074	MEDIATOR OF RNA POLYMERASE II TRANSCRIPTION SUBUNIT 8	K15130	MED8; mediator of RNA polymerase II transcription subunit 8, fungi type	Protein families: genetic information processing
JCM_5958_gene_v001_01176	Native	42.2093	32.5698	41.7961	42.5144	38.4341	36.0933	0.499077	4.64572	YES	0.0324504	NO	0.0966478		PTHR21686	UNCHARACTERIZED
JCM_5958_gene_v001_01177	Native	24.6532	18.9189	28.0286	20.4811	18.8243	22.662	0.289599	2.77945	NO	0.458851	NO	0.624927
JCM_5958_gene_v001_01178	Native	45.5667	44.6603	42.4772	19.744	21.9328	19.458	-0.633483	5.99317	YES	0.00234818	YES	0.00804015		PTHR21329	PHOSPHATIDYLINOSITOL N-ACETYLGLUCOSAMINYLTRANSFERASE SUBUNIT Q-RELATED	K03860	PIGQ, GPI1; phosphatidylinositol N-acetylglucosaminyltransferase subunit Q	Glycan biosynthesis and metabolism
JCM_5958_gene_v001_01179	Native	28.4375	23.3476	31.1767	19.8017	25.0458	22.1852	0.178179	5.62999	NO	0.279692	NO	0.70348		PTHR34105:SF1	PROLINE-, GLUTAMIC ACID- AND LEUCINE-RICH PROTEIN 1
JCM_5958_gene_v001_01180	Native	90.0086	106.932	176.385	86.8026	87.824	125.266	0.176371	6.61041	NO	0.624125	NO	0.783746		PTHR11921	SUCCINATE DEHYDROGENASE IRON-SULFUR PROTEIN	K00235	SDHB, SDH2; succinate dehydrogenase (ubiquinone) iron-sulfur subunit [EC:1.3.5.1]	Carbohydrate metabolism; Energy metabolism
JCM_5958_gene_v001_01181	Native	92.6814	97.9418	73.8483	163.833	143.201	98.0027	1.10147	6.07463	YES	0.00638851	YES	0.0122586		PTHR13505	TRANSMEMBRANE PROTEIN 208
JCM_5958_gene_v001_01182	Native	75.1847	75.0639	71.4996	69.7485	75.2305	62.4795	0.388615	6.87388	YES	0.0193792	NO	0.119716		PTHR43270:SF14	M20_DIMER DOMAIN-CONTAINING PROTEIN	K15428	DUG1; Cys-Gly metallodipeptidase DUG1 [EC:3.4.13.-]	Metabolism of other amino acids; Protein families: metabolism
JCM_5958_gene_v001_01183	Native	126.399	111.524	136.202	44.6821	66.4107	63.7421	-0.614942	7.25093	YES	0.0136622	YES	0.0406181		PTHR10071	TRANSCRIPTION FACTOR GATA FAMILY MEMBER
JCM_5958_gene_v001_01184	Native	58.78	53.0466	52.8166	23.9555	38.6734	32.6597	-0.310549	5.21343	NO	0.15087	NO	0.37792
JCM_5958_gene_v001_01185	Native	86.6033	80.385	115.65	41.7374	54.6332	57.9593	-0.386355	7.27033	NO	0.0969829	NO	0.250908		PTHR28020	YAP1-BINDING PROTEIN 1-RELATED
JCM_5958_gene_v001_01186	Native	267.798	277.372	473.604	315.925	275.302	338.262	0.363438	7.59385	NO	0.234952	NO	0.407741		PTHR44086	THIOSULFATE SULFURTRANSFERASE RDL2, MITOCHONDRIAL-RELATED
JCM_5958_gene_v001_01187	Native	145.11	147.719	149.303	184.804	185.479	172.075	0.781806	7.15229	YES	0.00142063	YES	0.00316238		PTHR21738	UNCHARACTERIZED
JCM_5958_gene_v001_01188	Native	76.0825	69.1211	53.4149	34.428	46.041	32.1236	-0.340151	6.60598	NO	0.141922	NO	0.335724		PTHR45815:SF3	PROTEIN DISULFIDE-ISOMERASE A6
JCM_5958_gene_v001_01189	Native	29.0302	28.6358	27.928	23.3508	25.7729	24.3884	0.265548	7.30069	YES	0.0470972	NO	0.427977		PTHR10663:SF375	LD29171P	K18442	ARFGEF, BIG; brefeldin A-inhibited guanine nucleotide-exchange protein	Cellular Processes; Protein families: genetic information processing
JCM_5958_gene_v001_01190	Native	124.869	132.347	134.2	89.2648	88.8788	70.0007	-0.171195	7.22234	NO	0.301106	NO	0.722089		PTHR11947:SF25	[PYRUVATE DEHYDROGENASE (ACETYL-TRANSFERRING)] KINASE 2, MITOCHONDRIAL	K00898	PDK2_3_4; pyruvate dehydrogenase kinase 2/3/4 [EC:2.7.11.2]	Protein families: metabolism
JCM_5958_gene_v001_01191	Native	66.7981	62.5621	50.112	52.811	53.9816	52.3157	0.312404	5.21167	NO	0.111358	NO	0.345396		PTHR47438	PHOSPHATE METABOLISM PROTEIN 8-RELATED	K18551	SDT1; pyrimidine and pyridine-specific 5'-nucleotidase [EC:3.1.3.-]	Metabolism of cofactors and vitamins
JCM_5958_gene_v001_01192	Native	83.2617	75.8937	64.6867	57.2852	65.4211	61.2629	0.201039	6.06512	NO	0.204597	NO	0.640698
JCM_5958_gene_v001_01193	Native	132.227	134.156	95.5092	130.06	181.363	89.3755	0.620894	7.24181	NO	0.0794078	NO	0.156352		PTHR21708:SF30	2-REDUCTASE FAMILY PROTEIN, PUTATIVE (AFU_ORTHOLOGUE AFUA_3G00740)-RELATED
JCM_5958_gene_v001_01194	Native	181.409	184.209	189.525	156.001	151.652	131.976	0.151099	7.67194	NO	0.300783	NO	0.792666		PTHR11825:SF44	BRANCHED-CHAIN-AMINO-ACID AMINOTRANSFERASE	K00826	E2.6.1.42, ilvE; branched-chain amino acid aminotransferase [EC:2.6.1.42]	Amino acid metabolism; Metabolism of cofactors and vitamins; Biosynthesis of other secondary metabolites; Protein families: metabolism
JCM_5958_gene_v001_01195	Native	42.8097	49.2941	49.9565	39.8915	43.7871	47.5557	0.370345	5.70338	YES	0.042351	NO	0.188293		PTHR12896	PAX6 NEIGHBOR PROTEIN PAXNEB	K11375	ELP4; elongator complex protein 4	Protein families: genetic information processing
JCM_5958_gene_v001_01196	Native	5.21792	4.42863	5.38019	4.34482	0	6.08331	-0.0122869	0.0710153	NO	0.993663	NO	0.997159
JCM_5958_gene_v001_01197	Native	44.3784	41.7779	39.2124	38.5129	46.2798	39.5292	0.47066	7.04208	YES	0.00935582	YES	0.0457598		PTHR22914:SF38	CHITIN SYNTHASE 2	K00698	CHS1; chitin synthase [EC:2.4.1.16]	Carbohydrate metabolism; Protein families: metabolism
JCM_5958_gene_v001_01198	Native	73.5956	71.0396	68.6695	35.2284	42.0663	36.3561	-0.424994	6.54953	YES	0.00897393	NO	0.059923		PTHR44156:SF26	F-BOX DOMAIN-CONTAINING PROTEIN
JCM_5958_gene_v001_01199	Native	152.155	145.328	132.729	144.95	136.304	124.599	0.404193	7.2336	YES	0.0276232	NO	0.127348		PTHR12151:SF5	AT19154P	K07152	SCO1; protein SCO1	Protein families: genetic information processing
JCM_5958_gene_v001_01200	Native	23.0287	25.403	38.2736	38.2428	39.7783	36.9379	0.896172	5.04106	YES	0.00944635	YES	0.0201847		PTHR12709:SF5	DNA-DIRECTED RNA POLYMERASE I SUBUNIT RPA43	K03004	RPA43, POLR1F, TWISTNB; DNA-directed RNA polymerase I subunit RPA43	Genetic Information Processing; Protein families: genetic information processing
JCM_5958_gene_v001_01201	Native	1992.35	2287.03	1283.28	7807.01	6527.38	3654.88	2.17693	11.0995	YES	0.00354325	YES	0.00521338		PTHR11843:SF0	40S RIBOSOMAL PROTEIN S12	K02951	RP-S12e, RPS12; small subunit ribosomal protein S12e	Genetic Information Processing; Protein families: genetic information processing
JCM_5958_gene_v001_01202	Native	23.4882	21.9959	33.6512	2.46355	3.25286	4.43493	-2.47613	4.60608	YES	0.00106596	YES	0.00152696
JCM_5958_gene_v001_01203	Native	67.9747	48.9423	36.155	13.5291	14.3075	23.5085	-1.08649	5.96166	YES	0.0228507	YES	0.0392963		PTHR43341:SF1	GENERAL AMINO-ACID PERMEASE GAP1	K16261	YAT; yeast amino acid transporter	Protein families: signaling and cellular processes
JCM_5958_gene_v001_01204	Native	149.057	152.401	114.659	135.629	123.596	134.588	0.407627	6.99281	NO	0.0616779	NO	0.186913		PTHR10870	CELL CYCLE CHECKPOINT PROTEIN RAD1
JCM_5958_gene_v001_01205	Native	194.464	210.878	229.009	199.656	179.918	198.838	0.35706	6.70611	YES	0.0437676	NO	0.205796
JCM_5958_gene_v001_01206	Native	48.3182	47.1131	51.7414	24.6471	24.9177	21.6806	-0.558534	5.49475	YES	0.00630119	YES	0.0240343		PTHR13890:SF27	MAGNESIUM TRANSPORTER MRS2, MITOCHONDRIAL	K16075	MRS2, MFM1; magnesium transporter	Protein families: signaling and cellular processes
JCM_5958_gene_v001_01207	Native	66.6783	73.9057	90.6289	49.723	46.8541	64.3043	-0.0321738	5.29294	NO	0.89844	NO	0.965206		PTHR47385:SF14	MUSCLE-SPECIFIC PROTEIN 20	K20526	TAGLN; transgelin	Protein families: genetic information processing
JCM_5958_gene_v001_01208	Native	55.3687	50.3716	65.1908	16.9756	25.5855	26.6341	-0.822149	6.2551	YES	0.00803188	YES	0.0187041
JCM_5958_gene_v001_01209	Native	96.2943	87.4819	94.5437	43.8427	57.1106	56.2553	-0.340325	6.4964	YES	0.037652	NO	0.221517
JCM_5958_gene_v001_01210	Native	0	0.196725	3.96211	0.728191	0	0.174294
JCM_5958_gene_v001_01211	Native	121.766	111.878	144.443	91.7506	103.05	87.1422	0.0638887	7.70189	NO	0.683567	NO	0.938073		PTHR23316:SF93	IMPORTIN SUBUNIT ALPHA-2	K15042	KPNA5_6; importin subunit alpha-6/7	Genetic Information Processing; Protein families: genetic information processing
JCM_5958_gene_v001_01212	Native	1.93391	1.43108	8.22348	1.20555	1.32811	2.28851	-0.754241	2.63531	NO	0.403987	NO	0.510305	Expressed	PTHR46154	FAMILY NOT NAMED	K20989	DUR3; urea-proton symporter	Protein families: signaling and cellular processes
JCM_5958_gene_v001_01213	Native	0	0	2.41395	0	0	0.508937
JCM_5958_gene_v001_01214	Native	0	0	0	0	0	5.59831
JCM_5958_gene_v001_01215	Native	81.9071	72.1072	86.1406	31.3104	34.211	38.9585	-0.711723	6.44568	YES	0.00302977	YES	0.00874803		PTHR12746:SF2	60S RIBOSOMAL EXPORT PROTEIN NMD3	K07562	NMD3; 60S ribosomal export protein NMD3	Genetic Information Processing; Protein families: genetic information processing
JCM_5958_gene_v001_01216	Native	28.309	27.7929	32.7998	13.5	17.8267	13.4208	-0.507473	5.37665	YES	0.0176279	NO	0.0626608		PTHR17039	U3 SMALL NUCLEOLAR RIBONUCLEOPROTEIN PROTEIN MPP10	K14559	MPP10; U3 small nucleolar RNA-associated protein MPP10	Genetic Information Processing; Protein families: metabolism; Protein families: genetic information processing
JCM_5958_gene_v001_01217	Native	93.736	89.3345	81.7649	76.0781	86.0685	72.251	0.307482	6.66566	YES	0.0443606	NO	0.296681		PTHR23151:SF82	PYRUVATE DEHYDROGENASE COMPLEX PROTEIN X COMPONENT, MITOCHONDRIAL
JCM_5958_gene_v001_01218	Native	92.201	88.3654	73.0428	50.3616	57.2457	43.5256	-0.264487	6.89537	NO	0.156716	NO	0.461974		PTHR40644	UPF0653 PROTEIN C607.02C
JCM_5958_gene_v001_01219	Native	32.4175	32.121	33.9454	16.6582	22.427	19.7119	-0.262863	5.75915	NO	0.0908456	NO	0.448188		PTHR14428	NUCLEOLAR COMPLEX PROTEIN 3	K14834	NOC3; nucleolar complex protein 3	Protein families: genetic information processing
JCM_5958_gene_v001_01220	Native	119.555	119.59	133.277	85.8454	92.5688	70.0509	-0.0982572	6.79212	NO	0.535101	NO	0.886987		PTHR31306:SF5	ALPHA-1,6-MANNOSYLTRANSFERASE MNN10-RELATED	K05531	MNN10; mannan polymerase II complex MNN10 subunit [EC:2.4.1.-]	Glycan biosynthesis and metabolism
JCM_5958_gene_v001_01221	Native	333.489	360.422	330.071	458.015	393.889	479.701	0.868877	7.7167	YES	0.00278056	YES	0.00636627		PTHR28029	PROTEIN ILM1
JCM_5958_gene_v001_01222	Native	46.8566	41.8994	41.1594	24.4008	29.4737	31.0598	-0.128131	7.19725	NO	0.396448	NO	0.83616		PTHR44305:SF25	UNCHARCTERIZED PROTEIN LOC107980443
JCM_5958_gene_v001_01223	Native	43.4768	40.1755	38.5064	20.8656	23.9785	20.9431	-0.408131	6.49957	YES	0.0114935	NO	0.0789635		PTHR10150	DNA REPAIR ENDONUCLEASE XPF	K10848	ERCC4, XPF; DNA excision repair protein ERCC-4 [EC:3.1.-.-]	Genetic Information Processing; Protein families: genetic information processing
JCM_5958_gene_v001_01224	Native	110.847	97.6122	97.9167	61.6125	73.3878	57.9316	-0.183405	7.26653	NO	0.205956	NO	0.705279		PTHR45754:SF1	METHYLENETETRAHYDROFOLATE REDUCTASE 1	K25004	MTHFR; methylenetetrahydrofolate reductase (NADPH) [EC:1.5.1.53]	Metabolism of cofactors and vitamins
JCM_5958_gene_v001_01225	Native	383.123	384.157	352.13	294.264	312.208	294.557	0.172242	8.51311	NO	0.251487	NO	0.73102		PTHR11645:SF0	PYRROLINE-5-CARBOXYLATE REDUCTASE	K00286	proC; pyrroline-5-carboxylate reductase [EC:1.5.1.2]	Amino acid metabolism
JCM_5958_gene_v001_01226	Native	36.2425	37.7788	41.6794	30.2471	29.4897	30.5928	0.130191	3.98424	NO	0.53688	NO	0.808691
JCM_5958_gene_v001_01227	Native	38.3504	35.1521	36.7562	23.3376	28.3312	26.7579	-0.00683008	6.26728	NO	0.956655	NO	0.995676		PTHR45814:SF2	HISTONE-LYSINE N-METHYLTRANSFERASE SETD1
JCM_5958_gene_v001_01228	Native	180.002	173.126	141.426	164.218	162.113	158.996	0.459066	7.18296	YES	0.0234376	NO	0.0896859		PTHR18860:SF39	14-3-3 PROTEIN (EUROFUNG)	K06630	YWHAE; 14-3-3 protein epsilon	Environmental Information Processing; Cellular Processes; Protein families: genetic information processing; Protein families: signaling and cellular processes
JCM_5958_gene_v001_01229	Native	108.501	116.839	177.634	43.7141	55.3722	117.176	-0.406667	7.45187	NO	0.431753	NO	0.574391		PTHR10578:SF149	L-LACTATE DEHYDROGENASE (CYTOCHROME)	K00101	lldD; L-lactate dehydrogenase (cytochrome) [EC:1.1.2.3]	Carbohydrate metabolism
JCM_5958_gene_v001_01230	Native	121.345	115.788	101.247	178.018	161.382	164.365	1.0627	6.09669	YES	0.00119373	YES	0.0021319		PTHR23249:SF15	TRAFFICKING PROTEIN PARTICLE COMPLEX SUBUNIT 4	K20303	TRAPPC4, TRS23; trafficking protein particle complex subunit 4	Protein families: genetic information processing
JCM_5958_gene_v001_01231	Native	16.4635	15.0212	19.7528	4.07361	5.26097	3.27802	-1.53425	4.15776	YES	0.00169729	YES	0.00254731
JCM_5958_gene_v001_01232	Native	0	0	0	0	0	0
JCM_5958_gene_v001_01233	Native	20.4883	18.5469	19.8781	13.4891	18.1127	12.8433	0.0745344	5.85964	NO	0.656708	NO	0.921477		PTHR10997:SF9	IMPORTIN-9	K20224	IPO9, RANBP9; importin-9	Genetic Information Processing; Protein families: genetic information processing
JCM_5958_gene_v001_01234	Native	96.8726	97.8746	103.804	147.546	134.987	114.618	0.900692	7.18272	YES	0.0020469	YES	0.0042757		PTHR11703:SF0	DEOXYHYPUSINE SYNTHASE	K00809	DHPS, dys; deoxyhypusine synthase [EC:2.5.1.46]	Unclassified: metabolism
JCM_5958_gene_v001_01235	Native	283.464	275.525	357.747	260.664	303.438	352.59	0.487805	7.26045	YES	0.0323833	NO	0.0990921		PTHR12910:SF2	NADH DEHYDROGENASE [UBIQUINONE] 1 ALPHA SUBCOMPLEX SUBUNIT 12	K11352	NDUFA12; NADH dehydrogenase (ubiquinone) 1 alpha subcomplex subunit 12	Energy metabolism
JCM_5958_gene_v001_01236	Native	83.2074	79.5021	67.2414	74.3051	81.6603	60.7159	0.397547	7.05917	NO	0.0540475	NO	0.18295		PTHR48078:SF11	THREONINE DEHYDRATASE, MITOCHONDRIAL	K01754	E4.3.1.19, ilvA, tdcB; threonine dehydratase [EC:4.3.1.19]	Amino acid metabolism
JCM_5958_gene_v001_01237	Native	16.7005	14.271	17.1169	7.86192	8.50988	8.14972	-0.481081	4.4646	YES	0.0205917	NO	0.0763785		PTHR47792	PROTEIN SOK2-RELATED
JCM_5958_gene_v001_01238	Native	26.9243	22.9305	27.0793	17.7867	19.4272	17.08	-0.0142041	4.77337	NO	0.930414	NO	0.987456
JCM_5958_gene_v001_01239	Native	51.6482	42.4964	33.9941	9.03509	9.35256	9.63631	-1.70425	5.47751	YES	0.0010274	YES	0.00152696		PTHR46072:SF10	ACETAMIDASE
JCM_5958_gene_v001_01240	Native	259.209	270.433	323.05	151.943	152.341	164.965	-0.372491	8.30638	YES	0.0492743	NO	0.196573		PTHR11063:SF8	DELTA-1-PYRROLINE-5-CARBOXYLATE SYNTHASE	K00147	proA; glutamate-5-semialdehyde dehydrogenase [EC:1.2.1.41]	Amino acid metabolism; Biosynthesis of other secondary metabolites
JCM_5958_gene_v001_01241	Native	27.31	30.293	24.2406	24.7273	25.6386	17.627	0.215512	4.75145	NO	0.368342	NO	0.622535		PTHR10971	MRNA EXPORT FACTOR AND BUB3	K02180	BUB3; cell cycle arrest protein BUB3	Cellular Processes; Protein families: genetic information processing
JCM_5958_gene_v001_01242	Native	204.155	216.26	228.365	207.472	264.935	180.79	0.490148	8.22171	YES	0.028265	NO	0.0907082		PTHR47958:SF1	EUKARYOTIC TRANSLATION INITIATION FACTOR EIF-4A	K03257	EIF4A; translation initiation factor 4A	Protein families: genetic information processing; Protein families: signaling and cellular processes
JCM_5958_gene_v001_01243	Native	47.3771	52.1037	48.9205	77.1058	82.9023	46.7384	0.960453	6.07454	YES	0.0089058	YES	0.0180688		PTHR11800:SF13	DNA-DIRECTED RNA POLYMERASES I AND III SUBUNIT RPAC1	K03027	RPAC1, RPC40, POLR1C; DNA-directed RNA polymerases I and III subunit RPAC1	Genetic Information Processing; Protein families: genetic information processing
JCM_5958_gene_v001_01244	Native	22.5166	23.1549	20.7952	19.125	25.8063	14.4945	0.315937	5.04558	NO	0.220245	NO	0.426684
JCM_5958_gene_v001_01245	Native	59.1058	52.0667	67.6678	24.6234	29.8723	25.3688	-0.67686	6.87837	YES	0.00368068	YES	0.0115906		PTHR31382:SF4	NA(+)_H(+) ANTIPORTER	K24160	NHA1, SOD2; sodium/hydrogen antiporter	Protein families: signaling and cellular processes
JCM_5958_gene_v001_01246	Native	208.339	199.257	221.497	145.875	174.91	154.635	0.0802536	7.55788	NO	0.519883	NO	0.938073		PTHR13832:SF824	PPM-TYPE PHOSPHATASE DOMAIN-CONTAINING PROTEIN	K19704	PTC1; protein phosphatase PTC1 [EC:3.1.3.16]	Environmental Information Processing; Protein families: metabolism
JCM_5958_gene_v001_01247	Native	213.439	205.052	184.537	343.79	288.482	288.8	1.10161	6.8909	YES	0.00140842	YES	0.00243236
JCM_5958_gene_v001_01248	Native	122.501	113.514	138.576	53.4892	68.3586	74.8335	-0.443874	7.30333	YES	0.034357	NO	0.118869		PTHR19305:SF9	SYNAPTOSOMAL-ASSOCIATED PROTEIN 29
JCM_5958_gene_v001_01249	Native	103.456	95.312	104.919	56.0636	61.4606	52.7314	-0.348263	7.26664	YES	0.0207892	NO	0.173429		PTHR12196	DOMAIN OF UNKNOWN FUNCTION 71 DUF71 -CONTAINING PROTEIN	K06927	DPH6; diphthine-ammonia ligase [EC:6.3.1.14]	Protein families: genetic information processing
JCM_5958_gene_v001_01250	Native	212.228	227.93	185.527	257.185	235.753	195.535	0.624504	6.99073	YES	0.0143593	YES	0.0420741		PTHR21058	6,7-DIMETHYL-8-RIBITYLLUMAZINE SYNTHASE DMRL SYNTHASE LUMAZINE SYNTHASE	K00794	ribH, RIB4; 6,7-dimethyl-8-ribityllumazine synthase [EC:2.5.1.78]	Metabolism of cofactors and vitamins
JCM_5958_gene_v001_01251	Native	33.205	27.9097	33.0428	13.8371	15.4914	15.8148	-0.572309	6.87301	YES	0.00444323	YES	0.0171639		PTHR24223:SF353	ABC TRANSPORTER ATP-BINDING PROTEIN_PERMEASE VMR1-RELATED
JCM_5958_gene_v001_01252	Native	94.4418	88.5073	97.3278	68.2701	73.7707	70.7621	0.0895739	6.42056	NO	0.414857	NO	0.942883		PTHR13377	PLACENTAL PROTEIN 6
JCM_5958_gene_v001_01253	Native	40.2584	37.3637	26.9909	24.5289	28.8167	19.2177	-0.0467762	5.22716	NO	0.867839	NO	0.947783		PTHR45752:SF149	LEUCINE-RICH REPEAT-CONTAINING PROTEIN 39
JCM_5958_gene_v001_01254	Native	27.7755	23.4668	21.721	15.6651	18.7299	14.088	-0.106494	5.27953	NO	0.566904	NO	0.85946
JCM_5958_gene_v001_01255	Native	88.6364	89.0428	93.8017	45.104	59.5452	61.9687	-0.22151	6.88703	NO	0.185691	NO	0.580178		PTHR11465:SF9	CATALASE	K03781	katE, CAT, catB, srpA; catalase [EC:1.11.1.6]	Carbohydrate metabolism; Amino acid metabolism; Environmental Information Processing; Cellular Processes
JCM_5958_gene_v001_01256	Native	4302.41	3787.34	4931.81	4013.93	4883.77	8870.44	0.939533	13.2017	NO	0.0549641	NO	0.0924112		PTHR10836:SF134	TRIOSEPHOSPHATE ISOMERASE_GLYCERALDEHYDE-3-PHOSPHATE DEHYDROGENASE	K00134	GAPDH, gapA; glyceraldehyde 3-phosphate dehydrogenase (phosphorylating) [EC:1.2.1.12]	Carbohydrate metabolism; Energy metabolism; Environmental Information Processing; Protein families: genetic information processing; Protein families: signaling and cellular processes
JCM_5958_gene_v001_01257	Native	202.212	282.382	394.04	260.395	278.12	325.85	0.463974	6.3655	NO	0.141922	NO	0.27166		PTHR28254	CYTOCHROME B-C1 COMPLEX SUBUNIT 10
JCM_5958_gene_v001_01258	Native	52.0487	51.8527	53.5363	36.4353	37.0647	40.4608	0.0214973	6.42281	NO	0.873644	NO	0.986464		PTHR23501:SF191	VACUOLAR BASIC AMINO ACID TRANSPORTER 4
JCM_5958_gene_v001_01259	Native	163.209	164.744	211.78	121.314	138.416	161.844	0.131456	7.49004	NO	0.503682	NO	0.807389		PTHR45973:SF23	PROTEIN PHOSPHATASE 1 REGULATORY SUBUNIT 7	K17550	PPP1R7, SDS22; protein phosphatase 1 regulatory subunit 7	Protein families: metabolism
JCM_5958_gene_v001_01260	Native	700.075	730.466	829.949	638.626	655.758	804.779	0.381908	8.21787	NO	0.0606411	NO	0.204761		PTHR20863:SF28	ACYL CARRIER PROTEIN, MITOCHONDRIAL	K03955	NDUFAB1; NADH dehydrogenase (ubiquinone) 1 alpha/beta subcomplex 1, acyl-carrier protein	Energy metabolism; Lipid metabolism
JCM_5958_gene_v001_01261	Native	330.545	372.046	725.892	887.996	817.055	1301.35	1.5704	8.86769	YES	0.00915002	YES	0.0146176		PTHR13939:SF9	PROTEIN CINA, PUTATIVE-RELATED
JCM_5958_gene_v001_01262	Native	47.1443	49.1789	100.685	24.7292	25.5781	25.0812	-0.890776	3.72024	NO	0.0534233	NO	0.0922238
JCM_5958_gene_v001_01263	Native	40.7553	39.4277	62.4935	14.4728	17.9609	20.6875	-0.936786	5.02699	YES	0.0111378	YES	0.0225086
JCM_5958_gene_v001_01264	Native	196.947	194.407	216.642	166.787	167.63	157.814	0.183476	7.26815	NO	0.162022	NO	0.724		PTHR19316	PROTEIN FOLDING REGULATOR	K09562	HSPBP1, FES1; hsp70-interacting protein	Genetic Information Processing; Protein families: genetic information processing
JCM_5958_gene_v001_01265	Native	2366.72	2295.91	2495.59	1407.69	1425.05	1571.04	-0.212075	11.0106	NO	0.331105	NO	0.61725		PTHR10683:SF18	TRANSALDOLASE	K00616	TALDO1, talB, talA; transaldolase [EC:2.2.1.2]	Carbohydrate metabolism
JCM_5958_gene_v001_01266	Native	229.851	204.023	194.967	141.937	148.763	107.066	-0.175031	7.62786	NO	0.356027	NO	0.704351		PTHR43137	DIHYDROOROTASE	K01465	URA4, pyrC; dihydroorotase [EC:3.5.2.3]	Nucleotide metabolism
JCM_5958_gene_v001_01267	Native	32.8938	33.4549	42.1037	5.65423	6.82646	8.75005	-1.8662	5.5963	YES	0.0010274	YES	0.00152696		PTHR47473	BTA1P	K13621	BTA1; betaine lipid synthase	Lipid metabolism
JCM_5958_gene_v001_01268	Native	78.3244	70.9144	70.1165	36.502	40.9673	37.2997	-0.44869	6.51997	YES	0.00657168	YES	0.0410839		PTHR31126:SF18	PROTEIN OCA4
JCM_5958_gene_v001_01269	Native	311.506	305.384	303.746	223.622	245.699	247.332	0.124449	8.85915	NO	0.422782	NO	0.840361		PTHR43389:SF1	V-TYPE PROTON ATPASE SUBUNIT B, KIDNEY ISOFORM	K02147	ATPeV1B, ATP6B; V-type H+-transporting ATPase subunit B	Energy metabolism; Environmental Information Processing; Cellular Processes; Protein families: signaling and cellular processes
JCM_5958_gene_v001_01270	Native	70.1967	72.3683	67.3824	59.7643	57.0572	62.1601	0.257867	6.47569	NO	0.0805103	NO	0.460631		PTHR31121:SF10	MANNOSYLTRANSFERASE KTR2-RELATED	K03854	KTR; mannosyltransferase [EC:2.4.1.-]	Protein families: metabolism
JCM_5958_gene_v001_01271	Native	138.914	134.455	159.833	91.8932	97.8682	93.1153	-0.127026	6.83359	NO	0.323299	NO	0.86638		PTHR12743:SF3	HOLOCYTOCHROME-C SYNTHASE	K01764	HCCS; cytochrome c heme-lyase [EC:4.4.1.17]	Metabolism of cofactors and vitamins
JCM_5958_gene_v001_01272	Native	44.9102	38.5949	59.2638	24.0181	22.9264	27.5952	-0.443404	6.19906	NO	0.0652284	NO	0.173782		PTHR47550	DUAL SPECIFICITY PROTEIN PHOSPHATASE PPS1	K04459	DUSP, MKP; dual specificity MAP kinase phosphatase [EC:3.1.3.16 3.1.3.48]	Environmental Information Processing; Cellular Processes; Protein families: metabolism
JCM_5958_gene_v001_01273	Native	236.351	255.133	235.26	136.333	151.776	161.94	-0.206876	7.88478	NO	0.177074	NO	0.6254		PTHR10314:SF211	PALP DOMAIN-CONTAINING PROTEIN-RELATED	K01738	cysK; cysteine synthase [EC:2.5.1.47]	Energy metabolism; Amino acid metabolism
JCM_5958_gene_v001_01274	Native	87.3342	91.2218	98.3632	97.3142	92.2221	74.0931	0.417667	5.28315	YES	0.046471	NO	0.156782
JCM_5958_gene_v001_01275	Native	745.15	888.994	713.014	2312.38	2092.65	1402.32	1.79156	9.62073	YES	0.00169704	YES	0.00245039		PTHR10744:SF9	40S RIBOSOMAL PROTEIN S11	K02949	RP-S11e, RPS11; small subunit ribosomal protein S11e	Genetic Information Processing; Protein families: genetic information processing
JCM_5958_gene_v001_01276	HGT Bacteria	165.101	162.716	174.076	164.108	143.453	150.032	0.357794	6.86698	YES	0.0364558	NO	0.192744		PTHR11080	PYRAZINAMIDASE/NICOTINAMIDASE	K08281	pncA; nicotinamidase/pyrazinamidase [EC:3.5.1.19 3.5.1.-]	Metabolism of cofactors and vitamins	Replacement
JCM_5958_gene_v001_01277	Native	129.548	116.219	137.651	90.1609	89.5969	90.5628	-0.0142544	7.05569	NO	0.917221	NO	0.989415
JCM_5958_gene_v001_01278	Native	99.2537	91.4342	81.1606	77.7559	71.5818	56.4635	0.086834	6.63718	NO	0.66704	NO	0.891111		PTHR43448:SF2	PROTOHEME IX FARNESYLTRANSFERASE, MITOCHONDRIAL	K02257	COX10, ctaB, cyoE; heme o synthase [EC:2.5.1.141]	Energy metabolism; Metabolism of cofactors and vitamins; Protein families: metabolism; Protein families: genetic information processing
JCM_5958_gene_v001_01279	Native	52.2158	47.0756	46.4595	15.0036	20.7196	21.3273	-0.870767	6.27943	YES	0.00269623	YES	0.00618288		PTHR45589:SF1	WD REPEAT DOMAIN 62, ISOFORM G
JCM_5958_gene_v001_01280	Native	71.6505	55.1921	20.9703	32.3713	26.9004	14.8613	-0.505819	4.50357	NO	0.42222	NO	0.547008
JCM_5958_gene_v001_01281	Native	64.2658	56.3293	61.4223	36.5799	40.4615	38.9079	-0.163383	7.23628	NO	0.180169	NO	0.798794		PTHR43520	ATP7, ISOFORM B	K17686	copA, ctpA, ATP7; P-type Cu+ transporter [EC:7.2.2.8]	Environmental Information Processing
JCM_5958_gene_v001_01282	Native	47.5762	41.7577	44.6458	23.9211	23.0664	29.456	-0.318872	6.07812	NO	0.0827525	NO	0.312416		PTHR12181:SF12	PHOSPHATIDATE PHOSPHATASE	K15728	LPIN; phosphatidate phosphatase LPIN [EC:3.1.3.4]	Lipid metabolism; Environmental Information Processing; Protein families: metabolism
JCM_5958_gene_v001_01283	Native	65.8159	58.9141	59.3409	28.1923	28.648	31.8757	-0.56436	6.46438	YES	0.00485062	YES	0.0190187		PTHR12790:SF0	RNA POLYMERASE I-SPECIFIC TRANSCRIPTION INITIATION FACTOR RRN3-RELATED	K15216	RRN3, TIFIA; RNA polymerase I-specific transcription initiation factor RRN3	Protein families: genetic information processing
JCM_5958_gene_v001_01284	Native	48.4414	44.9622	45.9276	25.0606	34.2398	33.9041	-0.097886	7.08111	NO	0.548022	NO	0.884294		PTHR10742:SF386	LYSINE-SPECIFIC HISTONE DEMETHYLASE 1A
JCM_5958_gene_v001_01285	Native	0	0	0	0	0	0
JCM_5958_gene_v001_01286	Native	847.764	1082.47	773.303	2853.51	2448.91	1884.41	1.89525	9.5408	YES	0.00145311	YES	0.00213466		PTHR12538	40S RIBOSOMAL PROTEIN S26	K02976	RP-S26e, RPS26; small subunit ribosomal protein S26e	Genetic Information Processing; Protein families: genetic information processing
JCM_5958_gene_v001_01287	Native	1406.53	1305.39	1360.05	804.506	819.963	683.259	-0.331911	8.70664	NO	0.0668863	NO	0.274473
JCM_5958_gene_v001_01288	Native	811.032	698.547	703.293	299.316	335.532	288.476	-0.775253	8.70615	YES	0.0028656	YES	0.00745394		PTHR46714:SF6	TRANSCRIPTIONAL ACTIVATOR HAC1
JCM_5958_gene_v001_01289	Native	97.1815	90.3596	102.409	32.7011	46.8613	39.3753	-0.804624	7.39259	YES	0.00253341	YES	0.00613101		PTHR31315:SF1	PROTEIN SIP5
JCM_5958_gene_v001_01290	Native	158.533	157.463	171.528	125.674	129.828	120.819	0.113897	6.40021	NO	0.330298	NO	0.907175		PTHR23418:SF0	ACIREDUCTONE DIOXYGENASE	K08967	mtnD, mtnZ, ADI1; 1,2-dihydroxy-3-keto-5-methylthiopentene dioxygenase [EC:1.13.11.53 1.13.11.54]	Amino acid metabolism
JCM_5958_gene_v001_01291	Native	551.879	642.695	474.877	1163.16	1131.29	758.598	1.35324	8.24458	YES	0.00261895	YES	0.00443053		PTHR45696:SF33	60S ACIDIC RIBOSOMAL PROTEIN P1-BETA	K02942	RP-LP1, RPLP1; large subunit ribosomal protein LP1	Genetic Information Processing; Protein families: genetic information processing
JCM_5958_gene_v001_01292	Native	490.132	551.654	412.473	1318.25	1218.97	791.773	1.67871	8.76752	YES	0.00196812	YES	0.00293311		PTHR21569:SF16	40S RIBOSOMAL PROTEIN S16	K02960	RP-S16e, RPS16; small subunit ribosomal protein S16e	Genetic Information Processing; Protein families: genetic information processing
JCM_5958_gene_v001_01293	Native	142.447	134.366	174.393	80.2952	101.827	128.996	-0.0491424	7.20774	NO	0.846206	NO	0.945349
JCM_5958_gene_v001_01294	Native	202.649	215.897	250.795	237.942	239.524	248.99	0.606535	7.65292	YES	0.00589254	YES	0.0207828
JCM_5958_gene_v001_01295	Native	120.91	134.393	86.6765	163.731	166.981	107.757	0.839175	7.45375	YES	0.0217991	YES	0.04431		PTHR12083	BIFUNCTIONAL POLYNUCLEOTIDE PHOSPHATASE/KINASE
JCM_5958_gene_v001_01296	Native	347.017	416.616	315.524	896.895	865.915	495.151	1.54713	8.58359	YES	0.00324694	YES	0.0052606		PTHR11655:SF16	60S RIBOSOMAL PROTEIN L9	K02940	RP-L9e, RPL9; large subunit ribosomal protein L9e	Genetic Information Processing; Protein families: genetic information processing
JCM_5958_gene_v001_01297	Native	137.91	129.038	121.502	43.9745	67.8225	55.586	-0.736644	7.44046	YES	0.00611036	YES	0.0168109		PTHR18884:SF123	CELL DIVISION CONTROL PROTEIN 11	K16945	CDC11; cell division control protein 11	Protein families: signaling and cellular processes
JCM_5958_gene_v001_01298	Native	173.491	183.67	275.953	128.982	118.589	150.464	-0.17604	8.39278	NO	0.512345	NO	0.727677		PTHR48086:SF10	UREA TRANSPORTER
JCM_5958_gene_v001_01299	Native	105.367	93.4793	120.215	64.4174	72.9571	94.2018	0.0268496	6.5739	NO	0.902947	NO	0.973593
JCM_5958_gene_v001_01300	Native	28.9279	27.7705	31.8766	13.1567	16.1126	14.3311	-0.536465	3.80386	YES	0.0360933	NO	0.096911
JCM_5958_gene_v001_01301	Native	961.808	1053.41	884.821	1777.33	1697.68	1236.82	1.18509	9.59346	YES	0.00338513	YES	0.00610029		PTHR11991:SF0	TRANSLATIONALLY-CONTROLLED TUMOR PROTEIN
JCM_5958_gene_v001_01302	Native	44.3164	41.8356	36.5893	26.9209	31.3983	24.2525	-0.0893199	6.64791	NO	0.577398	NO	0.901756		PTHR35784	MEDIATOR OF RNA POLYMERASE II TRANSCRIPTION SUBUNIT 5
JCM_5958_gene_v001_01303	Native	334.033	329.066	268.982	444.1	463.993	285.831	0.839998	9.59507	YES	0.0193962	YES	0.0400812		PTHR19375:SF467	RIBOSOME-ASSOCIATED MOLECULAR CHAPERONE SSB1-RELATED	K03283	HSPA1s; heat shock 70kDa protein 1/2/6/8	Genetic Information Processing; Environmental Information Processing; Cellular Processes; Protein families: metabolism; Protein families: genetic information processing; Protein families: signaling and cellular processes
JCM_5958_gene_v001_01304	Native	76.6019	81.3498	58.5696	115.704	110.409	99.2437	1.07227	5.80082	YES	0.00248746	YES	0.00458995		PTHR22768:SF0	DNA REPLICATION COMPLEX GINS PROTEIN PSF3	K10734	GINS3; GINS complex subunit 3	Protein families: genetic information processing
JCM_5958_gene_v001_01305	Native	221.058	206.504	229.096	115.856	150.368	136.249	-0.222987	8.31034	NO	0.147976	NO	0.577983		PTHR14009:SF1	MITOCHONDRIAL PROTON_CALCIUM EXCHANGER PROTEIN	K17800	LETM1, MDM38; LETM1 and EF-hand domain-containing protein 1, mitochondrial	Cellular Processes; Protein families: genetic information processing; Protein families: signaling and cellular processes
JCM_5958_gene_v001_01306	Native	38.4899	37.652	44.1936	26.3132	27.5871	28.8975	-0.0510503	7.40825	NO	0.715575	NO	0.959505		PTHR17972	NUCLEOLAR RNA-ASSOCIATED PROTEIN	K14544	UTP22, NOL6; U3 small nucleolar RNA-associated protein 22	Genetic Information Processing; Protein families: genetic information processing
JCM_5958_gene_v001_01307	Native	58.2153	52.3773	64.371	19.1906	26.2041	36.512	-0.609266	5.69949	NO	0.055729	NO	0.122295		PTHR10340:SF27	ASMASE_C DOMAIN-CONTAINING PROTEIN
JCM_5958_gene_v001_01308	Native	46.6348	36.78	48.4336	14.0863	21.357	25.8108	-0.621585	5.13984	NO	0.0501971	NO	0.11099		PTHR10340:SF27	ASMASE_C DOMAIN-CONTAINING PROTEIN
JCM_5958_gene_v001_01309	Native	92.1194	90.4949	114.166	65.3106	66.4136	64.9587	-0.104319	6.22683	NO	0.480302	NO	0.884203		PTHR15067:SF8	E3 UBIQUITIN-PROTEIN LIGASE RNF8
JCM_5958_gene_v001_01310	Native	26.2787	25.282	27.7746	23.9892	27.285	19.4722	0.31937	5.02889	NO	0.0982494	NO	0.323937		PTHR23305:SF11	OBG-LIKE ATPASE 1	K19788	OLA1; obg-like ATPase 1	Protein families: genetic information processing
JCM_5958_gene_v001_01311	Native	101.908	101.632	89.3936	63.8129	66.8797	58.1076	-0.148602	6.23664	NO	0.296279	NO	0.801792		PTHR30024:SF1	TAURINE-BINDING PERIPLASMIC PROTEIN
JCM_5958_gene_v001_01312	Native	77.9232	71.9358	75.0397	57.246	61.3861	57.6802	0.135792	5.87816	NO	0.24937	NO	0.866867		PTHR12419:SF10	DEUBIQUITINASE OTUD6B	K18342	OTUD6; OTU domain-containing protein 6 [EC:3.4.19.12]	Protein families: genetic information processing
JCM_5958_gene_v001_01313	Native	73.941	74.6036	123.43	65.8606	70.0665	74.6874	0.121784	6.50354	NO	0.644188	NO	0.831868		PTHR19818:SF158	ZINC-RESPONSIVE TRANSCRIPTIONAL REGULATOR ZAP1
JCM_5958_gene_v001_01314	Native	42.8597	42.2391	63.044	18.4875	20.4285	28.004	-0.656074	6.05089	YES	0.0389465	NO	0.088287		PTHR14226:SF66	TRIACYLGLYCEROL LIPASE PTL2
JCM_5958_gene_v001_01315	Native	411.113	416.012	486.142	478.258	467.37	563.958	0.691071	7.98881	YES	0.00589254	YES	0.0176703		PTHR40621:SF11	TRANSCRIPTION FACTOR KAPC-RELATED
JCM_5958_gene_v001_01316	Native	64.9921	72.4362	80.9968	117.349	85.6017	90.7375	0.921012	5.0793	YES	0.00653469	YES	0.0141438
JCM_5958_gene_v001_01317	Native	84.7594	76.217	78.7999	38.6277	58.7874	46.862	-0.253536	6.39524	NO	0.153764	NO	0.486923		PTHR10621:SF0	UV EXCISION REPAIR PROTEIN RAD23	K10839	RAD23, HR23; UV excision repair protein RAD23	Genetic Information Processing; Protein families: genetic information processing
JCM_5958_gene_v001_01318	Native	3.03791	4.12316	5.89766	1.1877	1.72281	0.601731	-1.40634	1.89147	NO	0.059568	NO	0.0884398		PTHR11802:SF51	VACUOLAR SERINE-TYPE CARBOXYPEPTIDASE ATG42	K13289	CTSA, CPY; cathepsin A (carboxypeptidase C) [EC:3.4.16.5]	Cellular Processes; Protein families: metabolism; Protein families: genetic information processing; Protein families: signaling and cellular processes
JCM_5958_gene_v001_01319	Native	4.60565	2.9384	15.768	1.05659	1.81912	2.06593	-1.72867	1.64091	NO	0.0841103	NO	0.117482
JCM_5958_gene_v001_01320	Native	69.5118	58.4762	65.3812	50.6156	57.6347	43.3588	0.134636	7.68831	NO	0.395912	NO	0.817045		PTHR10527:SF6	IMPORTIN-4	K20221	IPO4, RANBP4; importin-4	Genetic Information Processing; Protein families: genetic information processing
JCM_5958_gene_v001_01321	Native	25.2383	19.2964	24.5444	6.41835	6.76379	7.55633	-1.24333	4.5005	YES	0.00140842	YES	0.00226805		PTHR48022:SF68	MAJOR FACILITATOR SUPERFAMILY (MFS) PROFILE DOMAIN-CONTAINING PROTEIN-RELATED
JCM_5958_gene_v001_01322	Native	0	0.002297	0	0	0	0
JCM_5958_gene_v001_01323	Native	40.7163	37.3207	37.3176	36.2763	34.7802	31.1394	0.313914	5.52256	NO	0.0590069	NO	0.298481		PTHR44472:SF1	DDB1 AND CUL4-ASSOCIATED FACTOR 4
JCM_5958_gene_v001_01324	Native	2954.07	2893.28	2976.2	3740.81	3128.66	3495.96	0.72447	10.1353	YES	0.0119808	YES	0.0297752		PTHR28161	ATP SYNTHASE SUBUNIT F, MITOCHONDRIAL	K02139	ATPeFF, ATP17; F-type H+-transporting ATPase subunit f	Energy metabolism
JCM_5958_gene_v001_01325	Native	48.5789	49.1657	58.3098	34.1885	38.5778	37.7117	-0.0120408	6.77094	NO	0.93236	NO	0.990487		PTHR32004	TRNA LIGASE	K14679	TRL1; tRNA ligase [EC:6.5.1.3]	Protein families: genetic information processing
JCM_5958_gene_v001_01326	Native	164.832	178.655	162.996	132.153	137.839	149.63	0.214154	7.37431	NO	0.152333	NO	0.605892		PTHR45753:SF3	ORNITHINE TRANSCARBAMYLASE, MITOCHONDRIAL	K00611	OTC, argF, argI; ornithine carbamoyltransferase [EC:2.1.3.3]	Amino acid metabolism
JCM_5958_gene_v001_01327	Native	74.3963	64.1432	54.9652	69.7337	64.2601	55.3358	0.457428	5.34697	NO	0.0510714	NO	0.14395
JCM_5958_gene_v001_01328	Native	47.8964	43.716	51.1432	24.652	26.4426	23.0484	-0.457545	6.19086	YES	0.0081599	YES	0.0445329		PTHR37612	FIBROIN HEAVY CHAIN FIB-H LIKE PROTEIN
JCM_5958_gene_v001_01329	Native	36.1413	37.2228	36.8999	15.828	20.1479	15.9055	-0.606423	5.64135	YES	0.00505238	YES	0.0179542
JCM_5958_gene_v001_01330	Native	5.83	5.82918	6.37944	2.62219	3.8216	2.9813	-0.460656	1.05601	NO	0.437652	NO	0.567567
JCM_5958_gene_v001_01331	Native	103.826	94.6769	116.364	47.4684	64.4353	52.8851	-0.45147	6.8082	YES	0.0189968	NO	0.0820529		PTHR23074:SF83	VESICLE-FUSING ATPASE	K12196	VPS4; vacuolar protein-sorting-associated protein 4	Genetic Information Processing; Cellular Processes; Protein families: genetic information processing
JCM_5958_gene_v001_01332	Native	65.8253	66.5048	81.2434	22.7754	28.2539	34.3285	-0.837301	6.27383	YES	0.00599579	YES	0.0142625		PTHR23342:SF4	AMINO-ACID ACETYLTRANSFERASE, MITOCHONDRIAL	K00618	ARG2; amino-acid N-acetyltransferase [EC:2.3.1.1]	Amino acid metabolism
JCM_5958_gene_v001_01333	Native	103.931	87.9521	91.671	113.766	107.324	104.785	0.690825	6.05052	YES	0.00269623	YES	0.00826242		PTHR12772	DNA REPLICATION COMPLEX GINS PROTEIN PSF2	K10733	GINS2, PSF2; GINS complex subunit 2	Protein families: genetic information processing
JCM_5958_gene_v001_01334	Native	167.67	176.639	218.065	212.135	188.769	200.658	0.588727	6.80305	YES	0.0117663	YES	0.0370672		PTHR28040	PYRIDOXAMINE 5'-PHOSPHATE OXIDASE YLR456W HOMOLOG-RELATED
JCM_5958_gene_v001_01335	Native	20.445	20.835	25.1339	17.4273	19.0854	16.5051	0.161402	4.81398	NO	0.340607	NO	0.747253		PTHR12087	ORIGIN RECOGNITION COMPLEX SUBUNIT 4	K02606	ORC4; origin recognition complex subunit 4	Cellular Processes; Protein families: genetic information processing
JCM_5958_gene_v001_01336	Native	110.383	115.332	118.953	109.388	109.749	84.2304	0.302067	7.58293	NO	0.0984901	NO	0.353964		PTHR42854:SF19	EUKARYOTIC TRANSLATION INITIATION FACTOR 2 SUBUNIT 3	K03242	EIF2S3; translation initiation factor 2 subunit 3	Protein families: genetic information processing
JCM_5958_gene_v001_01337	Native	144.043	140.997	102.09	19.6617	21.6229	31.0589	-1.9351	6.66864	YES	0.00116563	YES	0.00171797		PTHR23520:SF2	ABR173CP
JCM_5958_gene_v001_01338	Native	2176.68	2167.75	2129.5	587.783	477.375	1281.6	-0.968604	9.2781	NO	0.0657815	NO	0.106286
JCM_5958_gene_v001_01339	Native	207.482	209.892	249.944	132.488	134.751	156.657	-0.16531	6.93012	NO	0.310468	NO	0.740222		PTHR13348	RIBONUCLEASE P SUBUNIT P29
JCM_5958_gene_v001_01340	Native	38.1504	36.2668	43.0497	20.3054	28.5233	25.5615	-0.176825	4.93529	NO	0.330259	NO	0.700319		PTHR14614:SF132	PROTEIN-LYSINE N-METHYLTRANSFERASE EFM2
JCM_5958_gene_v001_01341	Native	14.2569	13.3171	31.4506	6.16304	6.9374	4.85812	-1.2209	4.44376	YES	0.0234	YES	0.0384117		PTHR42718:SF14	AMINOTRIAZOLE RESISTANCE PROTEIN	K08165	ATR1; MFS transporter, DHA2 family, multidrug resistance protein	Protein families: signaling and cellular processes
JCM_5958_gene_v001_01342	Native	347.461	368.477	700.945	261.015	290.185	404.88	-0.0748714	6.67163	NO	0.858455	NO	0.933562		PTHR21659:SF57	PROTEIN SNA2-RELATED
JCM_5958_gene_v001_01343	Native	85.421	76.659	133.672	40.2737	48.2896	52.047	-0.582704	7.20665	NO	0.0542187	NO	0.124651		PTHR31845:SF21	REGULATORY PROTEIN LEU3
JCM_5958_gene_v001_01344	Native	833.61	957.471	696.882	1923.58	1874.76	1200.89	1.48897	9.88421	YES	0.00325595	YES	0.00536257		PTHR11205:SF63	RIBOSOMAL PROTEIN S5, PUTATIVE, EXPRESSED-RELATED	K02989	RP-S5e, RPS5; small subunit ribosomal protein S5e	Genetic Information Processing; Protein families: genetic information processing
JCM_5958_gene_v001_01345	Native	68.0516	62.4306	69.2362	29.5078	40.8582	39.2356	-0.383327	6.28931	YES	0.0357979	NO	0.163372		PTHR10335:SF23	HAD_SAK_1 DOMAIN-CONTAINING PROTEIN
JCM_5958_gene_v001_01346	Native	4.52752	4.57858	8.14134	2.1671	2.1428	1.9324	-0.964788	2.39303	NO	0.0767174	NO	0.121213
JCM_5958_gene_v001_01347	Native	298.643	353.362	239.495	701.556	573.241	449.349	1.43785	7.13343	YES	0.00269302	YES	0.0044411		PTHR13509:SF3	PROTEIN TRANSPORT PROTEIN SEC61 SUBUNIT BETA	K09481	SEC61B, SBH2; protein transport protein SEC61 subunit beta	Genetic Information Processing; Cellular Processes; Protein families: genetic information processing; Protein families: signaling and cellular processes
JCM_5958_gene_v001_01348	Native	55.2463	46.7852	67.4606	22.5557	30.9777	45.5876	-0.285555	6.83997	NO	0.382888	NO	0.569605		PTHR11188:SF183	ARRESTIN-RELATED TRAFFICKING ADAPTER C2D10.04-RELATED
JCM_5958_gene_v001_01349	Native	59.2854	56.0653	59.8757	39.7387	41.5601	53.1762	0.10643	5.33891	NO	0.570246	NO	0.85946
JCM_5958_gene_v001_01350	Native	125.446	123.524	130.483	172.85	156.206	162.238	0.862877	6.11803	YES	0.00139581	YES	0.00274488		PTHR15954:SF4	VACUOLAR PROTEIN SORTING-ASSOCIATED PROTEIN 51 HOMOLOG
JCM_5958_gene_v001_01351	Native	138.896	144.666	159.228	63.3993	68.0448	72.046	-0.634714	7.67517	YES	0.00371932	YES	0.0131427		PTHR45754	METHYLENETETRAHYDROFOLATE REDUCTASE	K25004	MTHFR; methylenetetrahydrofolate reductase (NADPH) [EC:1.5.1.53]	Metabolism of cofactors and vitamins
JCM_5958_gene_v001_01352	Native	141.851	143.256	186.721	101.022	103.01	103.775	-0.12674	7.73547	NO	0.456913	NO	0.824863		PTHR10367:SF25	DUAL SPECIFICITY PHOSPHATASE CATALYTIC DOMAIN PROTEIN (AFU_ORTHOLOGUE AFUA_1G03540)
JCM_5958_gene_v001_01353	Native	489.369	511.237	728.427	561.716	470.489	578.883	0.392936	8.39991	NO	0.131078	NO	0.285335		PTHR12645:SF1	FAD-LINKED SULFHYDRYL OXIDASE ERV2	K17891	ERV2; FAD-linked sulfhydryl oxidase [EC:1.8.3.2]	Unclassified: metabolism
JCM_5958_gene_v001_01354	Native	93.6193	89.0809	95.2821	42.3363	52.8057	63.757	-0.321446	8.11768	NO	0.125751	NO	0.343191		PTHR32075	ISWI CHROMATIN-REMODELING COMPLEX SUBUNIT YPL216W-RELATED
JCM_5958_gene_v001_01355	Native	42.2644	35.0937	41.0421	19.8438	24.7168	20.864	-0.370795	6.7068	YES	0.0234163	NO	0.148703		PTHR12858:SF2	RIBOSOME BIOGENESIS PROTEIN BMS1 HOMOLOG	K14569	BMS1; ribosome biogenesis protein BMS1	Genetic Information Processing; Protein families: genetic information processing
JCM_5958_gene_v001_01356	Native	431.603	455.512	390.44	508.981	455.601	407.101	0.590335	8.19364	YES	0.0144033	YES	0.0438114		PTHR45684	RE74312P	K07953	SAR1; GTP-binding protein SAR1 [EC:3.6.5.-]	Genetic Information Processing; Protein families: genetic information processing; Protein families: signaling and cellular processes
JCM_5958_gene_v001_01357	Native	3.83717	1.84312	2.48563	2.62453	2.96306	1.49201	0.326677	-0.362009	NO	0.708366	NO	0.813463
JCM_5958_gene_v001_01358	Native	127.922	116.678	88.2718	77.035	105.56	68.5367	0.0706184	8.14024	NO	0.790365	NO	0.918571		PTHR19876:SF77	COATOMER SUBUNIT BETA'	K17302	COPB2, SEC27; coatomer subunit beta'	Protein families: genetic information processing; Protein families: signaling and cellular processes
JCM_5958_gene_v001_01359	Native	242.849	206.455	235.863	172.497	196.91	138.438	0.0532923	8.6513	NO	0.79449	NO	0.940199		PTHR19211:SF15	ATP-BINDING CASSETTE SUB-FAMILY F MEMBER 2	K06185	ABCF2; ATP-binding cassette, subfamily F, member 2	Protein families: genetic information processing
JCM_5958_gene_v001_01360	Native	139.87	133.953	203.044	73.549	89.3386	104.721	-0.344987	6.6818	NO	0.172014	NO	0.358864
JCM_5958_gene_v001_01361	Native	28.3939	27.5195	42.4274	30.3093	33.9832	34.2067	0.491533	5.19835	NO	0.055729	NO	0.14171		PTHR11807:SF12	CYTOPLASMIC TRNA 2-THIOLATION PROTEIN 1	K14168	CTU1, NCS6; cytoplasmic tRNA 2-thiolation protein 1 [EC:2.7.7.-]	Genetic Information Processing; Protein families: genetic information processing
JCM_5958_gene_v001_01362	Native	25.891	24.6022	27.2368	13.0222	15.388	14.9876	-0.355443	6.77675	YES	0.0188863	NO	0.156773		PTHR32170	PROTEASOME ACTIVATOR COMPLEX SUBUNIT 4
JCM_5958_gene_v001_01363	Native	76.9308	70.0013	61.5827	61.9159	75.6792	49.3314	0.323296	6.75432	NO	0.135197	NO	0.349009		PTHR31987:SF11	DUF2433 DOMAIN-CONTAINING PROTEIN
JCM_5958_gene_v001_01364	Native	110.874	102.456	107.976	42.5559	53.0933	52.7506	-0.630063	7.7122	YES	0.0038509	YES	0.0136543		PTHR24343:SF108	SERINE_THREONINE PROTEIN KINASE KIN1-RELATED	K19852	KIN1_2; serine/threonine protein kinase KIN1/2 [EC:2.7.11.1]	Protein families: metabolism; Protein families: genetic information processing
JCM_5958_gene_v001_01365	Native	238.549	211.751	151.844	88.333	104.601	69.0843	-0.719865	7.93405	YES	0.02667	NO	0.059923		PTHR45962:SF1	N-FATTY-ACYL-AMINO ACID SYNTHASE_HYDROLASE PM20D1	K01293	E3.4.17.4; Gly-Xaa carboxypeptidase [EC:3.4.17.4]	Protein families: metabolism
JCM_5958_gene_v001_01366	Native	159.763	151.623	152.804	65.3466	79.235	100.634	-0.435475	6.3709	NO	0.0543823	NO	0.160579		PTHR24189:SF50	MYOTROPHIN-RELATED
JCM_5958_gene_v001_01367	Native	354.367	319.577	349.855	116.264	157.093	144.363	-0.810625	9.19081	YES	0.00427704	YES	0.0104982		PTHR31145:SF4	FLAVIN CARRIER PROTEIN 1-RELATED
JCM_5958_gene_v001_01368	Native	287.497	267.318	332.042	138.976	150.254	167.128	-0.469672	7.38555	YES	0.0168005	NO	0.0695379
JCM_5958_gene_v001_01369	Native	100.668	101.271	95.926	143.457	161.228	110.515	0.961844	6.74578	YES	0.00223021	YES	0.00443577		PTHR15615:SF32	PHO85 CYCLIN-10-RELATED
JCM_5958_gene_v001_01370	Native	942.091	1091.22	747.238	2345.23	2202.76	1265.55	1.54619	10.1623	YES	0.00518557	YES	0.00826961		PTHR23105:SF101	RIBOSOMAL PROTEIN	K02865	RP-L10Ae, RPL10A; large subunit ribosomal protein L10Ae	Genetic Information Processing; Protein families: genetic information processing
JCM_5958_gene_v001_01371	Native	43.7469	42.314	37.2058	34.4538	36.8706	28.2531	0.176825	5.24237	NO	0.332121	NO	0.700319		PTHR10920:SF18	RRNA METHYLTRANSFERASE 2, MITOCHONDRIAL	K15508	MRM2; 21S rRNA (uridine2791-2'-O)-methyltransferase [EC:2.1.1.168]	Protein families: genetic information processing
JCM_5958_gene_v001_01372	Native	30.2977	31.356	34.5378	30.6957	30.4968	30.4825	0.418132	5.34714	YES	0.0196053	NO	0.0990921		PTHR11933:SF5	MITOCHONDRIAL TRNA-SPECIFIC 2-THIOURIDYLASE 1	K21027	TRMU, SLM3; tRNA-5-taurinomethyluridine 2-sulfurtransferase [EC:2.8.1.14]	Protein families: genetic information processing
JCM_5958_gene_v001_01373	Native	32.4216	34.4528	34.857	38.7892	38.9547	43.7007	0.742004	4.60184	YES	0.00465857	YES	0.0127251
JCM_5958_gene_v001_01374	Native	101.742	100.647	135.213	53.4138	79.5399	95.0191	-0.0831046	5.89772	NO	0.773988	NO	0.903329
JCM_5958_gene_v001_01375	Native	326.425	345.823	453.992	494.553	424.722	582.942	0.908938	6.63899	YES	0.00645797	YES	0.0141438		PTHR36987	NADH DEHYDROGENASE [UBIQUINONE] 1 BETA SUBCOMPLEX SUBUNIT 2-LIKE
JCM_5958_gene_v001_01376	Native	47.3866	42.069	40.4608	32.2316	36.1639	32.3686	0.118691	7.34031	NO	0.368885	NO	0.875434		PTHR45630:SF8	CATION-TRANSPORTING ATPASE	K13526	ATP13A2; cation-transporting P-type ATPase 13A2 [EC:7.2.2.-]	Unclassified: metabolism
JCM_5958_gene_v001_01377	Native	69.6523	60.7766	65.4875	55.3489	54.6377	48.7395	0.18558	6.3944	NO	0.169643	NO	0.711355		PTHR46404	DNA POLYMERASE IOTA	K03510	POLI; DNA polymerase iota [EC:2.7.7.7]	Genetic Information Processing; Protein families: genetic information processing
JCM_5958_gene_v001_01378	Native	165.537	159.354	222.515	49.9982	78.7059	86.4539	-0.864195	7.28838	YES	0.0146454	YES	0.0300507		PTHR14359:SF17	PHOSPHOPANTOTHENOYLCYSTEINE DECARBOXYLASE SUBUNIT SIS2-RELATED
JCM_5958_gene_v001_01379	Native	145.931	132.308	142.149	99.6533	103.814	99.8485	0.0170381	7.25179	NO	0.892288	NO	0.989415		PTHR45780:SF2	ETHANOLAMINE-PHOSPHATE CYTIDYLYLTRANSFERASE	K00967	PCYT2; ethanolamine-phosphate cytidylyltransferase [EC:2.7.7.14]	Lipid metabolism; Metabolism of other amino acids
JCM_5958_gene_v001_01380	Native	66.6579	62.4911	70.4458	51.3164	65.9693	51.6091	0.241927	6.32545	NO	0.0990991	NO	0.515892		PTHR22597:SF3	CHROMATIN STRUCTURE-REMODELING COMPLEX SUBUNIT RSC7	K11761	NPL6, RSC7; chromatin structure-remodeling complex protein RSC7	Protein families: genetic information processing
JCM_5958_gene_v001_01381	Native	68.5079	67.6089	69.6798	71.4478	64.3269	52.5812	0.362738	4.11019	NO	0.130969	NO	0.305743
JCM_5958_gene_v001_01382	Native	92.1422	88.2754	89.2708	50.8021	56.2617	55.5249	-0.244037	6.72779	NO	0.0551677	NO	0.514169		PTHR45755:SF5	ZINC TRANSPORTER
JCM_5958_gene_v001_01383	Native	97.6778	99.0289	88.2797	79.7019	81.7525	63.1743	0.141514	6.67457	NO	0.39937	NO	0.795313		PTHR43285:SF2	ANTHRANILATE PHOSPHORIBOSYLTRANSFERASE	K00766	trpD; anthranilate phosphoribosyltransferase [EC:2.4.2.18]	Amino acid metabolism
JCM_5958_gene_v001_01384	Native	133.406	131.388	129.285	122.348	121.116	106.097	0.314403	7.4386	YES	0.0447556	NO	0.281594		PTHR11937:SF274	BRAHMA ASSOCIATED PROTEIN 55KD	K11400	ARP4; actin-related protein 4	Genetic Information Processing; Protein families: genetic information processing
JCM_5958_gene_v001_01385	Native	446.442	428.711	588.418	175.406	255.335	266.285	-0.586577	7.04727	YES	0.032562	NO	0.0844116		PTHR45701:SF9	SYNAPTOBREVIN HOMOLOG 1-RELATED	K08513	VAMP4; vesicle-associated membrane protein 4	Genetic Information Processing; Protein families: genetic information processing
JCM_5958_gene_v001_01386	Native	156.113	153.14	138.991	145.391	158.364	136.026	0.456862	7.29552	YES	0.0116757	NO	0.0576724		PTHR12223:SF28	RE50040P	K10082	LMAN2, VIP36; lectin, mannose-binding 2	Genetic Information Processing; Protein families: genetic information processing; Protein families: signaling and cellular processes
JCM_5958_gene_v001_01387	Native	1046.11	1123.44	1172.19	1128.31	1081.75	1164.99	0.502835	9.27027	YES	0.024049	NO	0.07878		PTHR13822:SF7	ATP SYNTHASE SUBUNIT DELTA, MITOCHONDRIAL	K02134	ATPeF1D, ATP5D, ATP16; F-type H+-transporting ATPase subunit delta	Energy metabolism
JCM_5958_gene_v001_01388	Native	360.53	404.209	295.22	416.981	410.813	314.592	0.591084	9.5063	YES	0.0448461	NO	0.107192		PTHR45633:SF3	60 KDA HEAT SHOCK PROTEIN, MITOCHONDRIAL	K04077	groEL, HSPD1; chaperonin GroEL [EC:5.6.1.7]	Genetic Information Processing; Protein families: genetic information processing; Protein families: signaling and cellular processes
JCM_5958_gene_v001_01389	Native	182.95	158.326	71.1453	28.0516	41.4205	10.3507	-1.9	7.39631	YES	0.032517	YES	0.0468853		PTHR10909	ELECTRON TRANSPORT OXIDOREDUCTASE	K00232	E1.3.3.6, ACOX1, ACOX3; acyl-CoA oxidase [EC:1.3.3.6]	Carbohydrate metabolism; Lipid metabolism; Metabolism of other amino acids; Environmental Information Processing; Cellular Processes
JCM_5958_gene_v001_01390	Native	238.266	252.01	192.516	225.902	217.603	158.86	0.303536	7.86857	NO	0.206033	NO	0.428143		PTHR23427:SF14	SURFEIT LOCUS PROTEIN 4	K20369	ERV29, SURF4; ER-derived vesicles protein	Protein families: genetic information processing
JCM_5958_gene_v001_01391	Native	499.631	501.202	473.517	385.161	445.529	455.919	0.287682	7.72154	NO	0.0599768	NO	0.360302
JCM_5958_gene_v001_01392	Native	40.0304	32.4009	31.4048	17.5628	20.5615	15.7105	-0.462486	6.45576	YES	0.02393	NO	0.0896859		PTHR43690:SF18	INSULIN-DEGRADING ENZYME-RELATED	K01408	IDE, ide; insulysin [EC:3.4.24.56]	Genetic Information Processing; Protein families: metabolism
JCM_5958_gene_v001_01393	Native	40.4168	30.1926	29.0916	17.3772	20.2207	16.3722	-0.399541	6.08355	NO	0.0553758	NO	0.183513		PTHR22746	RAB6A-GEF COMPLEX PARTNER PROTEIN 1	K20476	RIC1; RAB6A-GEF complex partner protein 1	Protein families: genetic information processing
JCM_5958_gene_v001_01394	Native	313.687	369.504	409.886	534.122	466.534	527.412	0.973646	7.60581	YES	0.00245155	YES	0.00484657		PTHR12964:SF0	NADH DEHYDROGENASE [UBIQUINONE] 1 ALPHA SUBCOMPLEX SUBUNIT 6	K03950	NDUFA6; NADH dehydrogenase (ubiquinone) 1 alpha subcomplex subunit 6	Energy metabolism
JCM_5958_gene_v001_01395	Native	91.9185	90.622	131.644	106.15	95.481	145.47	0.637967	6.10119	YES	0.0445314	NO	0.0994015		PTHR16201:SF11	PQ LOOP REPEAT PROTEIN (AFU_ORTHOLOGUE AFUA_3G10470)
JCM_5958_gene_v001_01396	Native	4.01021	1.25015	5.14532	6.86047	7.85133	2.85144	1.18523	-0.983897	NO	0.279474	NO	0.362286
JCM_5958_gene_v001_01397	Native	90.8543	84.2636	79.8894	68.0587	75.4919	57.8703	0.143926	7.02649	NO	0.354325	NO	0.799268		PTHR13832:SF668	GM14286P	K01102	PDP; pyruvate dehydrogenase phosphatase [EC:3.1.3.43]	Protein families: metabolism
JCM_5958_gene_v001_01398	Native	145.388	133.716	146.057	70.2988	100.343	77.4368	-0.296861	6.97764	NO	0.082678	NO	0.353602		PTHR12681:SF0	ZINC FINGER CCCH DOMAIN-CONTAINING PROTEIN 15
JCM_5958_gene_v001_01399	Native	356.761	376.485	325.882	423.722	405.563	260.145	0.525764	7.90733	NO	0.0634346	NO	0.14692		PTHR22932:SF1	CO-CHAPERONE PROTEIN DAF-41
JCM_5958_gene_v001_01400	Native	33.8756	28.7847	27.279	19.1494	22.2953	19.7042	-0.0717669	6.52622	NO	0.612151	NO	0.937052		PTHR12616:SF8	VACUOLAR PROTEIN SORTING-ASSOCIATED PROTEIN 8 HOMOLOG	K20178	VPS8; vacuolar protein sorting-associated protein 8	Cellular Processes; Protein families: genetic information processing
JCM_5958_gene_v001_01401	Native	66.6744	59.9133	71.8922	29.7179	30.9403	38.8476	-0.506041	7.65155	YES	0.0219575	NO	0.0735113
JCM_5958_gene_v001_01402	Native	86.0022	87.5972	82.0982	63.9808	68.5686	65.4112	0.116037	6.60301	NO	0.327567	NO	0.899901		PTHR11808:SF35	CYSTATHIONINE GAMMA-SYNTHASE (AFU_ORTHOLOGUE AFUA_7G01590)
JCM_5958_gene_v001_01403	Native	37.4825	34.4038	39.8622	16.518	23.7049	17.6222	-0.469306	5.69093	YES	0.0242162	NO	0.088287		PTHR15052	RNA POLYMERASE III TRANSCRIPTION INITIATION FACTOR COMPLEX SUBUNIT	K15205	TFC6; transcription factor C subunit 6	Protein families: genetic information processing
JCM_5958_gene_v001_01404	Native	66.4276	67.0722	75.1646	43.1587	46.3177	34.7235	-0.262378	6.12056	NO	0.123679	NO	0.458468		PTHR10953:SF102	ADENYLYLTRANSFERASE AND SULFURTRANSFERASE MOCS3	K11996	MOCS3, UBA4; adenylyltransferase and sulfurtransferase [EC:2.7.7.80 2.8.1.11]	Genetic Information Processing; Protein families: genetic information processing
JCM_5958_gene_v001_01405	Native	225.591	264.224	144.623	413.812	379.617	230.122	1.17112	7.7296	YES	0.0180421	YES	0.0303504		PTHR22811:SF118	PROTEIN ERP1-RELATED	K20346	TMED4_9_11; p24 family protein alpha	Protein families: genetic information processing
JCM_5958_gene_v001_01406	Native	58.9924	55.7362	47.7546	48.85	53.6901	38.8771	0.283095	5.98859	NO	0.14924	NO	0.423656
JCM_5958_gene_v001_01407	Native	0	0	3.10526	1.45326	1.08378	0
JCM_5958_gene_v001_01408	Native	97.4893	87.5338	108.011	70.6099	80.088	78.3962	0.132409	6.9459	NO	0.323668	NO	0.847483		PTHR31726	PROTEIN ICE2
JCM_5958_gene_v001_01409	Native	24.2327	18.8985	20.2923	10.1764	12.0058	14.6641	-0.294283	4.272	NO	0.226531	NO	0.453542		PTHR11188	ARRESTIN DOMAIN CONTAINING PROTEIN
JCM_5958_gene_v001_01410	Native	58.1417	58.757	58.9828	55.7493	56.4067	46.9697	0.342228	6.87551	YES	0.0367683	NO	0.216455		PTHR12933	ORF PROTEIN-RELATED	K14774	UTP25, DEF; U3 small nucleolar RNA-associated protein 25	Protein families: genetic information processing
JCM_5958_gene_v001_01411	Native	92.4107	87.1736	73.9921	75.6476	77.5497	60.6021	0.23909	6.76616	NO	0.198136	NO	0.532728
JCM_5958_gene_v001_01412	Native	132.651	124.703	112.467	166.535	146.293	104.956	0.664985	6.80467	YES	0.0226162	NO	0.0569946		PTHR37799	37S RIBOSOMAL PROTEIN S25, MITOCHONDRIAL	K17402	MRPS23; small subunit ribosomal protein S23	Protein families: genetic information processing
JCM_5958_gene_v001_01413	Native	15.1699	13.6891	13.007	7.30252	8.00496	7.35545	-0.399558	6.10276	YES	0.0146772	NO	0.0964975		PTHR11139:SF72	SERINE-PROTEIN KINASE ATM
JCM_5958_gene_v001_01414	Native	77.3249	72.3894	63.4671	101.186	78.5882	83.3007	0.795505	5.95581	YES	0.00634843	YES	0.0158367		PTHR14614	HEPATOCELLULAR CARCINOMA-ASSOCIATED ANTIGEN	K21804	METTL21A; protein N-lysine methyltransferase METTL21A [EC:2.1.1.-]	Protein families: genetic information processing
JCM_5958_gene_v001_01415	Native	0	1.31256	0.440234	2.82155	1.5362	1.92972
JCM_5958_gene_v001_01416	Native	313.985	310.068	188.825	165.717	167.282	161.552	-0.233214	6.95509	NO	0.381078	NO	0.605778		PTHR12210:SF70	CTD NUCLEAR ENVELOPE PHOSPHATASE 1	K17617	CTDNEP1, DULLARD, NEM1; CTD nuclear envelope phosphatase 1 [EC:3.1.3.16]	Protein families: metabolism
JCM_5958_gene_v001_01417	Native	21.4243	20.7959	21.9941	9.04551	12.5062	9.11742	-0.585576	4.77682	YES	0.0133759	YES	0.0417667		PTHR24115:SF9	KINESIN HEAVY CHAIN
JCM_5958_gene_v001_01418	Native	150.25	144.008	155.672	130.786	130.026	125.718	0.269793	6.17124	YES	0.0453057	NO	0.411408		PTHR36784	HISTONE-LYSINE N-METHYLTRANSFERASE
JCM_5958_gene_v001_01419	Native	121.016	117.32	118.935	88.2623	95.0562	81.5703	0.0539417	7.09714	NO	0.668871	NO	0.962585		PTHR10137:SF0	V-TYPE PROTON ATPASE SUBUNIT C	K02148	ATPeV1C, ATP6C; V-type H+-transporting ATPase subunit C	Energy metabolism; Environmental Information Processing; Cellular Processes
JCM_5958_gene_v001_01420	Native	61.0991	58.9161	60.3668	43.4054	52.1761	56.461	0.237997	6.20879	NO	0.119186	NO	0.528308
JCM_5958_gene_v001_01421	Native	102.05	94.5967	107.998	27.2963	45.8912	38.7974	-0.965094	6.43993	YES	0.00339864	YES	0.00688363		PTHR46467	TETHER CONTAINING UBX DOMAIN FOR GLUT4	K15627	ASPSCR1, ASPL; tether containing UBX domain for GLUT4
JCM_5958_gene_v001_01422	Native	204.949	200.678	208.031	231.699	191.503	305.766	0.742061	8.17254	YES	0.0175231	YES	0.0410979		PTHR47260:SF4	MIOREX COMPLEX COMPONENT 3
JCM_5958_gene_v001_01423	Native	153.662	134.217	86.9975	40.4573	44.5522	51.0624	-0.977492	7.25505	YES	0.0104188	YES	0.020561		PTHR24064:SF200	METABOLITE TRANSPORT PROTEIN C1271.09-RELATED
JCM_5958_gene_v001_01424	Native	410.889	359.103	381.981	583.497	544.257	656.936	1.12288	7.00439	YES	0.00106929	YES	0.00171797		PTHR12263:SF0	V-TYPE PROTON ATPASE SUBUNIT	K02153	ATPeV0E, ATP6H; V-type H+-transporting ATPase subunit e	Energy metabolism; Cellular Processes
JCM_5958_gene_v001_01425	Native	112.796	109.039	108.185	126.3	119.197	133.858	0.6901	6.58888	YES	0.00245203	YES	0.00719614		PTHR11009:SF1	DERLIN-1	K13989	DERL2_3; Derlin-2/3	Genetic Information Processing
JCM_5958_gene_v001_01426	Native	16.6127	18.3147	16.9987	17.4793	18.8318	14.5505	0.453353	3.80725	NO	0.0805113	NO	0.192271		PTHR10627:SF65	SAM DOMAIN-CONTAINING PROTEIN
JCM_5958_gene_v001_01427	Native	64.4997	62.1308	72.3592	31.2429	34.0518	34.9268	-0.501797	5.66704	YES	0.00800204	YES	0.0345759		PTHR23306	TUMOR SUSCEPTIBILITY GENE 101 PROTEIN-RELATED	K12183	TSG101, STP22, VPS23; ESCRT-I complex subunit TSG101	Genetic Information Processing; Cellular Processes; Protein families: genetic information processing; Protein families: signaling and cellular processes
JCM_5958_gene_v001_01428	Native	142.428	140.461	139.396	104.79	125.929	105.352	0.153457	7.66144	NO	0.24096	NO	0.807389		PTHR23127	CENTROMERE/MICROTUBULE BINDING PROTEIN CBF5	K11131	DKC1, NOLA4, CBF5; H/ACA ribonucleoprotein complex subunit 4 [EC:5.4.99.-]	Genetic Information Processing; Protein families: genetic information processing
JCM_5958_gene_v001_01429	Native	157.007	159.57	155.545	134.251	125.06	113.637	0.148179	7.54112	NO	0.320475	NO	0.795313		PTHR24078:SF538	PROTEIN SIS1	K09510	DNAJB4; DnaJ homolog subfamily B member 4	Protein families: genetic information processing
JCM_5958_gene_v001_01430	Native	81.3084	77.2273	101.536	71.5815	70.6381	73.0694	0.218153	6.37894	NO	0.177812	NO	0.588878		PTHR19842:SF0	TARGET OF RAPAMYCIN COMPLEX SUBUNIT LST8	K08266	MLST8, GBL; target of rapamycin complex subunit LST8	Environmental Information Processing; Cellular Processes; Protein families: genetic information processing
JCM_5958_gene_v001_01431	Native	27.5263	28.2718	105.872	8.49062	8.42042	1.95983	-2.58839	4.34689	YES	0.031685	YES	0.0439402		PTHR40633	MATRIX PROTEIN, PUTATIVE (AFU_ORTHOLOGUE AFUA_8G05410)-RELATED
JCM_5958_gene_v001_01432	Native	130.65	113.35	146.463	46.4739	55.609	51.2949	-0.861213	7.61117	YES	0.00169704	YES	0.00355392		PTHR12619:SF5	RFX, ISOFORM H
JCM_5958_gene_v001_01433	Native	699.778	724.25	457.77	1767.85	1623.27	982.924	1.70035	9.86551	YES	0.00406042	YES	0.00625605		PTHR11524	60S RIBOSOMAL PROTEIN L7	K02937	RP-L7e, RPL7; large subunit ribosomal protein L7e	Genetic Information Processing; Protein families: genetic information processing
JCM_5958_gene_v001_01434	Native	132.599	135.681	90.747	51.2976	49.9136	35.5837	-0.907041	5.93979	YES	0.0123902	YES	0.0251693		PTHR11941:SF75	ENOYL-COA DELTA ISOMERASE 2, PEROXISOMAL
JCM_5958_gene_v001_01435	Native	656.55	766.703	982.374	905.153	779.486	1145.14	0.727536	9.01875	YES	0.0324221	NO	0.0691948		PTHR10122:SF0	CYTOCHROME C OXIDASE SUBUNIT 5B, ISOFORM A-RELATED	K02265	COX5B; cytochrome c oxidase subunit 5b	Energy metabolism
JCM_5958_gene_v001_01436	Native	398.791	389.704	504.429	257.043	334.037	190.537	-0.244827	9.11325	NO	0.374935	NO	0.590236		PTHR10963:SF22	GLYCOSIDASE CRH2-RELATED
JCM_5958_gene_v001_01437	Native	0.009107	0.272563	0.009891	0.005663	0.005858	0.005299
JCM_5958_gene_v001_01438	Native	45.7898	41.1711	44.7473	19.6569	23.7693	21.3536	-0.538801	5.78108	YES	0.00445927	YES	0.0190187		PTHR43102	SLR1143 PROTEIN
JCM_5958_gene_v001_01439	Native	30.7236	25.6116	27.677	13.0837	16.3918	12.997	-0.498964	4.7707	YES	0.0182086	NO	0.0659214		PTHR14152	SQUAMOUS CELL CARCINOMA ANTIGEN RECOGNISED BY CYTOTOXIC T LYMPHOCYTES
JCM_5958_gene_v001_01440	Native	18.5833	17.0028	23.1941	13.9179	15.6543	14.2729	0.066635	3.78885	NO	0.792789	NO	0.924386		PTHR28133	REQUIRED FOR RESPIRATORY GROWTH PROTEIN 7, MITOCHONDRIAL
JCM_5958_gene_v001_01441	Native	28.4611	28.319	25.7342	8.16474	15.1044	15.8791	-0.600468	2.7416	NO	0.191411	NO	0.298462
JCM_5958_gene_v001_01442	Native	104.37	101.462	97.2762	38.3866	59.0861	57.347	-0.490331	6.56464	YES	0.0338638	NO	0.10118		PTHR12785:SF6	SPLICING FACTOR 3B SUBUNIT 2
JCM_5958_gene_v001_01443	Native	107.644	127.025	111.65	107.677	102.198	87.1355	0.263947	6.08723	NO	0.148645	NO	0.460769		PTHR13605:SF4	ER MEMBRANE PROTEIN COMPLEX SUBUNIT 7
JCM_5958_gene_v001_01444	Native	41.4725	38.9328	37.025	31.256	36.6145	32.3836	0.25548	5.07803	NO	0.0998925	NO	0.469902
JCM_5958_gene_v001_01445	Native	58.3759	59.5986	86.2105	42.125	47.2439	56.7166	0.00633902	7.12384	NO	0.980042	NO	0.991448		PTHR43105:SF13	NADH-UBIQUINONE OXIDOREDUCTASE 75 KDA SUBUNIT, MITOCHONDRIAL	K03934	NDUFS1; NADH dehydrogenase (ubiquinone) Fe-S protein 1 [EC:7.1.1.2]	Energy metabolism
JCM_5958_gene_v001_01446	Native	47.2655	46.9011	81.7971	46.4667	55.2944	51.8611	0.292801	8.01729	NO	0.301106	NO	0.504322		PTHR11493:SF47	SULFITE REDUCTASE [NADPH] SUBUNIT BETA	K00381	cysI; sulfite reductase (NADPH) hemoprotein beta-component [EC:1.8.1.2]	Energy metabolism
JCM_5958_gene_v001_01447	Native	25.0586	23.4128	30.889	15.3969	18.1212	13.7336	-0.261948	5.67423	NO	0.158881	NO	0.467673		PTHR15495	NEGATIVE REGULATOR OF VESICLE FORMATION-RELATED
JCM_5958_gene_v001_01448	Native	88.3198	86.6404	92.3506	204.438	171.738	135.69	1.42837	6.2375	YES	0.00118407	YES	0.00182202		PTHR11545:SF2	39S RIBOSOMAL PROTEIN L13, MITOCHONDRIAL	K02871	RP-L13, MRPL13, rplM; large subunit ribosomal protein L13	Genetic Information Processing; Protein families: genetic information processing
JCM_5958_gene_v001_01449	Native	101.246	98.5813	95.8971	89.4785	82.7987	67.6387	0.187309	6.17872	NO	0.273307	NO	0.675313		PTHR10223:SF0	26S PROTEASOME NON-ATPASE REGULATORY SUBUNIT 4	K03029	PSMD4, RPN10; 26S proteasome regulatory subunit N10	Genetic Information Processing; Protein families: genetic information processing
JCM_5958_gene_v001_01450	Native	122.399	108.861	112.175	74.0347	86.7349	71.3698	-0.0805023	8.6169	NO	0.60586	NO	0.918571		PTHR20856:SF7	DNA-DIRECTED RNA POLYMERASE II SUBUNIT RPB2	K03010	RPB2, POLR2B; DNA-directed RNA polymerase II subunit RPB2 [EC:2.7.7.6]	Genetic Information Processing; Protein families: genetic information processing
JCM_5958_gene_v001_01451	Native	231.239	206.661	198.325	175.972	190.019	155.035	0.197384	8.02571	NO	0.207972	NO	0.653398		PTHR11132:SF427	SOLUTE CARRIER FAMILY 35 MEMBER E1	K15283	SLC35E1; solute carrier family 35, member E1	Protein families: signaling and cellular processes
JCM_5958_gene_v001_01452	Native	142.256	128.499	76.8144	77.8288	87.3413	53.2548	-0.189689	6.58356	NO	0.588984	NO	0.757615		PTHR46982	CITRATE/OXOGLUTARATE CARRIER PROTEIN
JCM_5958_gene_v001_01453	Native	114.566	107.753	88.3356	50.5838	64.6025	57.3529	-0.367255	6.2872	NO	0.0543823	NO	0.211026		PTHR24056:SF462	CYCLIN-DEPENDENT KINASE 3	K04563	CDC28, CDC2; cyclin-dependent kinase [EC:2.7.11.22]	Environmental Information Processing; Cellular Processes; Protein families: genetic information processing
JCM_5958_gene_v001_01454	Native	146.109	136.532	99.3608	85.8045	89.3612	60.9599	-0.210443	6.78281	NO	0.417757	NO	0.649189		PTHR43086:SF2	HYDROXYSTEROID DEHYDROGENASE-LIKE PROTEIN 1	K10251	HSD17B12, KAR, IFA38; 17beta-estradiol 17-dehydrogenase / very-long-chain 3-oxoacyl-CoA reductase [EC:1.1.1.62 1.1.1.330]	Lipid metabolism; Protein families: metabolism
JCM_5958_gene_v001_01455	Native	8.46416	6.7609	9.13845	1.33032	2.04899	2.25997	-1.61159	2.0402	YES	0.0150534	YES	0.0235919
JCM_5958_gene_v001_01456	Native	10.7718	12.435	13.9108	6.87912	9.33685	9.72762	-0.0326269	1.455	NO	0.954845	NO	0.97956
JCM_5958_gene_v001_01457	Native	56.9545	63.2187	57.224	37.2316	52.5059	41.474	0.0428146	5.36347	NO	0.821506	NO	0.95804		PTHR24324:SF5	HEMATOPOIETICALLY-EXPRESSED HOMEOBOX PROTEIN HHEX
JCM_5958_gene_v001_01458	Native	316.498	319.46	294.762	248.771	271.768	243.94	0.200537	7.8212	NO	0.145932	NO	0.660617		PTHR10746:SF6	39S RIBOSOMAL PROTEIN L4, MITOCHONDRIAL	K02926	RP-L4, MRPL4, rplD; large subunit ribosomal protein L4	Genetic Information Processing; Protein families: genetic information processing
JCM_5958_gene_v001_01459	Native	170.441	165.072	177.266	87.4174	109.306	114.514	-0.236088	6.87255	NO	0.128613	NO	0.534275		PTHR22946:SF14	SUBFAMILY NOT NAMED
JCM_5958_gene_v001_01460	Native	258.514	224.375	214.459	130.188	196.493	188.386	0.0431103	8.88719	NO	0.85918	NO	0.952252		PTHR22880:SF225	BROMODOMAIN-CONTAINING PROTEIN BET-1	K11684	BDF1; bromodomain-containing factor 1	Protein families: genetic information processing
JCM_5958_gene_v001_01461	Native	49.7141	44.0185	56.8259	29.4596	29.3371	28.862	-0.287994	3.47723	NO	0.271383	NO	0.486923
JCM_5958_gene_v001_01462	Native	757.52	829.146	624.545	1991.3	2146.28	1228.64	1.75908	9.10651	YES	0.00192583	YES	0.00279969		PTHR11700:SF8	40S RIBOSOMAL PROTEIN S20	K02969	RP-S20e, RPS20; small subunit ribosomal protein S20e	Genetic Information Processing; Protein families: genetic information processing
JCM_5958_gene_v001_01463	Native	228.814	222.294	321.102	142.084	184.122	224.592	-0.000237569	8.00192	NO	0.999453	NO	0.999663
JCM_5958_gene_v001_01464	Native	89.2003	88.4226	79.0727	70.5377	86.0099	62.569	0.252688	6.75181	NO	0.140961	NO	0.486341		PTHR13155	A-KINASE ANCHOR PROTEINS
JCM_5958_gene_v001_01465	Native	201.282	189.812	136.808	103.396	127.721	114.205	-0.131664	8.3711	NO	0.556105	NO	0.807037		PTHR11834	TRANSCRIPTIONAL ENHANCER FACTOR TEF RELATED
JCM_5958_gene_v001_01466	Native	28.9105	31.666	30.697	28.1873	25.5758	24.3424	0.264759	4.79329	NO	0.148645	NO	0.459942		PTHR16557:SF2	NUCLEIC ACID DIOXYGENASE ALKBH1
JCM_5958_gene_v001_01467	Native	168.705	160.362	110.31	74.712	87.6631	52.4267	-0.552997	7.18594	NO	0.0820061	NO	0.17346		PTHR11879	ASPARTATE AMINOTRANSFERASE	K14455	GOT2; aspartate aminotransferase, mitochondrial [EC:2.6.1.1]	Energy metabolism; Amino acid metabolism; Biosynthesis of other secondary metabolites; Protein families: metabolism
JCM_5958_gene_v001_01468	Native	92.8716	88.0978	76.1445	78.2906	78.5478	57.6417	0.224829	5.31384	NO	0.285684	NO	0.58369		PTHR13483:SF17	PROTEIN HIT1	K23309	ZNHIT3; zinc finger HIT domain-containing protein 3	Protein families: genetic information processing
JCM_5958_gene_v001_01469	Native	11.5993	13.8205	10.2509	13.2505	9.75569	4.94138	0.140098	1.80728	NO	0.836976	NO	0.91423
JCM_5958_gene_v001_01470	Native	173.774	153.459	183.216	104.542	126.06	116.217	-0.071781	8.33001	NO	0.624187	NO	0.933562		PTHR43655:SF14	MITOCHONDRIAL RESPIRATORY CHAIN COMPLEXES ASSEMBLY PROTEIN YTA12	K08956	AFG3; AFG3 family protein [EC:3.4.24.-]	Protein families: metabolism; Protein families: genetic information processing
JCM_5958_gene_v001_01471	Native	257.641	259.774	204.775	153.168	186.254	155.742	-0.0639142	7.94843	NO	0.729443	NO	0.931461		PTHR18884:SF109	SEPTIN-1	K16948	CDC12; cell division control protein 12	Protein families: signaling and cellular processes
JCM_5958_gene_v001_01472	Native	54.5775	50.6288	48.4693	31.4461	35.7775	24.7756	-0.255214	5.24667	NO	0.192008	NO	0.49449		PTHR12780:SF1	DNA-DIRECTED RNA POLYMERASE III SUBUNIT RPC6	K03025	RPC6, POLR3F; DNA-directed RNA polymerase III subunit RPC6	Genetic Information Processing; Protein families: genetic information processing
JCM_5958_gene_v001_01473	Native	533.158	499.833	433.996	377.851	446.709	354.83	0.167399	9.00504	NO	0.38268	NO	0.723664		PTHR48105:SF32	THIOREDOXIN REDUCTASE	K00384	trxB, TRR; thioredoxin reductase (NADPH) [EC:1.8.1.9]	Metabolism of other amino acids
JCM_5958_gene_v001_01474	Native	62.2968	57.0863	57.0295	44.9831	39.9271	54.5324	0.152546	4.80757	NO	0.467724	NO	0.759074		PTHR10555:SF170	FI18122P1
JCM_5958_gene_v001_01475	Native	25.8193	26.2494	25.7939	28.7092	26.341	25.2413	0.533081	6.98729	YES	0.00773922	YES	0.0297277		PTHR12910:SF1	NADH DEHYDROGENASE [UBIQUINONE] 1 ALPHA SUBCOMPLEX SUBUNIT 12
JCM_5958_gene_v001_01476	Native	0.546166	0.329499	0.595247	0.773386	0.158729	0.835087
JCM_5958_gene_v001_01477	Native	72.3295	66.4995	50.7057	38.8962	46.4426	38.3945	-0.133509	7.02966	NO	0.503361	NO	0.801829		PTHR11947:SF20	[3-METHYL-2-OXOBUTANOATE DEHYDROGENASE [LIPOAMIDE]] KINASE, MITOCHONDRIAL
JCM_5958_gene_v001_01478	Native	46.7549	40.5119	54.0662	14.4928	23.6876	34.2043	-0.480734	4.93524	NO	0.203598	NO	0.338458		PTHR40130	EXPRESSED PROTEIN
JCM_5958_gene_v001_01479	Native	188.26	181.402	175.666	100.592	116.399	91.5122	-0.338384	7.36114	YES	0.037061	NO	0.223572		PTHR10855:SF1	26S PROTEASOME NON-ATPASE REGULATORY SUBUNIT 12	K03035	PSMD12, RPN5; 26S proteasome regulatory subunit N5	Genetic Information Processing; Protein families: genetic information processing
JCM_5958_gene_v001_01480	Native	101.709	90.6861	97.7228	42.2324	53.1374	54.6281	-0.466826	7.4123	YES	0.0146433	NO	0.0637344		PTHR18934:SF85	ATP-DEPENDENT RNA HELICASE DHX8	K12813	DHX16; pre-mRNA-splicing factor ATP-dependent RNA helicase DHX16 [EC:3.6.4.13]	Genetic Information Processing; Protein families: genetic information processing
JCM_5958_gene_v001_01481	Native	214.313	215.013	201.776	164.868	179.437	174.111	0.201236	7.0215	NO	0.120774	NO	0.668371		PTHR12391	ARP2/3 COMPLEX 21 KD SUBUNIT	K05756	ARPC3; actin related protein 2/3 complex, subunit 3	Cellular Processes; Protein families: genetic information processing; Protein families: signaling and cellular processes
JCM_5958_gene_v001_01482	Native	52.966	48.2318	59.1263	21.5671	25.0291	29.0491	-0.596204	6.39845	YES	0.0096789	YES	0.0307758		PTHR13038:SF10	AUTOPHAGY-RELATED PROTEIN 9	K17907	ATG9; autophagy-related protein 9	Cellular Processes; Protein families: genetic information processing
JCM_5958_gene_v001_01483	Native	24.9654	21.4144	25.1177	10.2235	14.4866	12.4169	-0.462971	5.49498	YES	0.0234	NO	0.088287		PTHR23183	NOP14	K14766	NOP14, UTP2; nucleolar protein 14	Protein families: genetic information processing
JCM_5958_gene_v001_01484	Native	16.2898	15.7442	19.1853	9.23828	11.2281	9.75341	-0.276081	5.97391	NO	0.0724685	NO	0.402073
JCM_5958_gene_v001_01485	Native	619.523	665.745	675.016	627.832	617.18	574.005	0.379143	8.56825	YES	0.0378557	NO	0.171979		PTHR12300:SF133	RECEPTOR EXPRESSION-ENHANCING PROTEIN 6	K17279	REEP5_6; receptor expression-enhancing protein 5/6	Protein families: signaling and cellular processes
JCM_5958_gene_v001_01486	Native	88.2862	90.7466	85.8647	133.404	127.313	103.681	0.946992	6.57274	YES	0.00170999	YES	0.00332304		PTHR28554	39S RIBOSOMAL PROTEIN L45, MITOCHONDRIAL	K17801	MBA1; mitochondrial protein MBA1	Protein families: genetic information processing
JCM_5958_gene_v001_01487	Native	20.6079	19.8426	21.1214	11.1939	10.7051	9.50558	-0.481338	4.67523	YES	0.0204338	NO	0.075917		PTHR18884:SF109	SEPTIN-1	K16948	CDC12; cell division control protein 12	Protein families: signaling and cellular processes
JCM_5958_gene_v001_01488	Native	146.534	130.32	101.533	83.9697	94.794	105.082	0.0699209	6.72341	NO	0.746074	NO	0.918571		PTHR47792	PROTEIN SOK2-RELATED
JCM_5958_gene_v001_01489	Native	75.0062	70.1407	67.5641	33.9306	44.5872	45.4588	-0.296156	8.34376	NO	0.108303	NO	0.373083		PTHR13402:SF6	SECRETORY 16, ISOFORM I
JCM_5958_gene_v001_01490	Native	28.581	27.9863	36.5332	11.5802	14.7062	15.3002	-0.676577	5.31058	YES	0.0103724	YES	0.0284992		PTHR11135:SF0	ELONGATOR COMPLEX PROTEIN 3	K07739	ELP3, KAT9; elongator complex protein 3 (tRNA carboxymethyluridine synthase) [EC:2.3.1.311]	Protein families: genetic information processing
JCM_5958_gene_v001_01491	Native	238.604	223.176	260.513	197.472	188.612	294.287	0.406097	8.13275	NO	0.125608	NO	0.271953		PTHR42850:SF4	METALLOPHOSPHOESTERASE YNL217W-RELATED
JCM_5958_gene_v001_01492	Native	159.532	166.599	137.16	354.354	315.345	262.467	1.49572	7.51092	YES	0.00106596	YES	0.00162422		PTHR10535	DNA-DIRECTED RNA POLYMERASES I, II, AND III SUBUNIT RPABC1	K03013	RPABC1, RPB5, POLR2E; DNA-directed RNA polymerases I, II, and III subunit RPABC1	Genetic Information Processing; Protein families: genetic information processing
JCM_5958_gene_v001_01493	Native	197.297	197.849	230.155	250.135	249.378	339.185	0.913389	6.02295	YES	0.00385493	YES	0.00826242
JCM_5958_gene_v001_01494	Native	86.0181	82.4751	85.637	28.8519	42.8584	47.2494	-0.613843	7.28512	YES	0.0217991	NO	0.0603095		PTHR19862:SF21	WD_REPEATS_REGION DOMAIN-CONTAINING PROTEIN
JCM_5958_gene_v001_01495	Native	1.77265	0.375887	4.01772	0.821572	0.463217	0.390632
JCM_5958_gene_v001_01496	Native	102.695	106.73	67.6221	140.734	116.046	119.766	0.930129	5.9936	YES	0.0103244	YES	0.0211822
JCM_5958_gene_v001_01497	Native	249.751	237.64	253.679	155.69	167.329	187.847	-0.0489593	8.0823	NO	0.74913	NO	0.958553		PTHR45820:SF4	FI23527P1	K14688	SLC30A1, ZNT1; solute carrier family 30 (zinc transporter), member 1	Protein families: signaling and cellular processes
JCM_5958_gene_v001_01498	Native	193.561	192.905	261.705	103.38	133.838	129.536	-0.336672	7.88833	NO	0.107018	NO	0.309109		PTHR46430:SF1	CHITIN SYNTHASE REGULATOR SKT5-RELATED	K07126	K07126; uncharacterized protein
JCM_5958_gene_v001_01499	Native	80.7452	73.9862	70.031	24.4521	38.1439	35.3947	-0.718593	6.63326	YES	0.00870445	YES	0.0233124		PTHR24006:SF944	RE52890P	K11872	UBP9_13; ubiquitin carboxyl-terminal hydrolase 9/13 [EC:3.4.19.12]	Protein families: metabolism; Protein families: genetic information processing
JCM_5958_gene_v001_01500	Native	230.176	228.389	222.287	212.193	252.828	247.028	0.548322	8.1322	YES	0.00597587	YES	0.0237589		PTHR11028:SF0	V-TYPE PROTON ATPASE SUBUNIT D 1	K02146	ATPeV0D, ATP6D; V-type H+-transporting ATPase subunit d	Energy metabolism; Cellular Processes
JCM_5958_gene_v001_01501	Native	43.7087	39.8561	41.2252	23.2528	26.2726	23.8058	-0.281058	6.46041	YES	0.031685	NO	0.359955		PTHR21311	CONSERVED OLIGOMERIC GOLGI COMPLEX COMPONENT 8
JCM_5958_gene_v001_01502	Native	68.8742	71.2252	77.7676	86.0751	79.4494	146.143	1.0078	6.05077	YES	0.0136063	YES	0.0255224		PTHR40370	EXPRESSED PROTEIN
JCM_5958_gene_v001_01503	Native	17.4045	17.1793	16.2781	16.2869	17.4694	16.6321	0.470664	4.35918	YES	0.0234674	NO	0.0862749		PTHR28079	RNA POLYMERASE I-SPECIFIC TRANSCRIPTION INITIATION FACTOR RRN5
JCM_5958_gene_v001_01504	Native	31.9967	31.5937	24.784	21.5464	26.8251	18.3705	0.0745395	5.82261	NO	0.734966	NO	0.912925
JCM_5958_gene_v001_01505	Native	129.378	127.002	125.373	220.041	227.265	179.872	1.20194	6.12369	YES	0.0010274	YES	0.00152696		PTHR21431	PREFOLDIN SUBUNIT 6	K04798	pfdB, PFDN6; prefoldin beta subunit	Protein families: genetic information processing
JCM_5958_gene_v001_01506	Native	75.2555	63.9294	56.8514	27.9614	35.4497	26.8416	-0.6373	7.23985	YES	0.0100262	YES	0.0300464		PTHR11630:SF66	DNA REPLICATION LICENSING FACTOR MCM4	K02212	MCM4, CDC54; DNA replication licensing factor MCM4 [EC:5.6.2.3]	Genetic Information Processing; Cellular Processes; Protein families: genetic information processing
JCM_5958_gene_v001_01507	Native	86.2063	85.3971	79.9507	48.8228	59.3153	50.1158	-0.186448	8.47288	NO	0.224098	NO	0.687988		PTHR11451:SF46	THREONINE--TRNA LIGASE
JCM_5958_gene_v001_01508	Native	27.2675	25.9954	18.8384	12.911	16.5973	7.67206	-0.47811	5.2237	NO	0.191866	NO	0.327334		PTHR11070:SF2	ATP-DEPENDENT DNA HELICASE SRS2	K03657	uvrD, pcrA; ATP-dependent DNA helicase UvrD/PcrA [EC:5.6.2.4]	Genetic Information Processing; Protein families: genetic information processing
JCM_5958_gene_v001_01509	Native	33.6491	31.3831	45.529	12.7683	15.2958	26.3257	-0.531555	3.32925	NO	0.224504	NO	0.34687
JCM_5958_gene_v001_01510	Native	145.727	148.895	77.8206	120.39	159.075	142.11	0.655072	8.06297	NO	0.0705789	NO	0.137707		PTHR12205	CENTROMERE/KINETOCHORE PROTEIN ZW10
JCM_5958_gene_v001_01511	Native	256.504	249.134	128.497	214.127	271.402	254.233	0.69951	5.63905	NO	0.0626939	NO	0.119782
JCM_5958_gene_v001_01512	Native	30.8997	27.5045	12.7319	24.9558	30.1171	21.4113	0.582486	6.61411	NO	0.177762	NO	0.287024		PTHR43977:SF1	STRUCTURAL MAINTENANCE OF CHROMOSOMES PROTEIN 3	K06669	SMC3, CSPG6; structural maintenance of chromosome 3 (chondroitin sulfate proteoglycan 6)	Cellular Processes; Protein families: genetic information processing; Protein families: signaling and cellular processes
JCM_5958_gene_v001_01513	Native	44.3895	42.517	63.2604	27.0872	28.8072	46.0339	-0.0673634	6.23639	NO	0.840953	NO	0.931461		PTHR23502:SF36	MEMBRANE TRANSPORTER
JCM_5958_gene_v001_01514	Native	3.40233	4.37955	7.92388	1.20475	0.994324	1.20155	-1.69	2.39152	YES	0.018169	YES	0.0274515
JCM_5958_gene_v001_01515	Native	26.4524	25.4155	34.1948	13.5135	15.5112	18.3358	-0.373034	6.58649	NO	0.0834765	NO	0.245602		PTHR14248:SF18	CYCLIN Y, ISOFORM A
JCM_5958_gene_v001_01516	Native	51.1234	47.9437	48.1275	21.1696	29.412	18.9676	-0.602172	5.57335	YES	0.0159745	YES	0.0474987		PTHR15272	CHROMATIN ASSEMBLY FACTOR 1 SUBUNIT A CAF-1 SUBUNIT A	K10750	CHAF1A; chromatin assembly factor 1 subunit A	Protein families: genetic information processing
JCM_5958_gene_v001_01517	Native	42.2354	39.9841	45.5126	23.8602	29.4148	23.9255	-0.242715	7.43294	NO	0.0924712	NO	0.513542		PTHR12747	ELONGATOR COMPLEX PROTEIN 1
JCM_5958_gene_v001_01518	Native	71.6213	63.0809	76.603	35.9253	41.0542	37.1157	-0.402005	6.60257	YES	0.0127152	NO	0.0877595		PTHR21426:SF12	EXOCYST COMPLEX COMPONENT 8	K19986	EXOC8, SEC84; exocyst complex component 8	Protein families: genetic information processing
JCM_5958_gene_v001_01519	Native	93.9309	79.6071	97.0914	54.5943	57.2597	43.4812	-0.312094	6.14233	NO	0.0827625	NO	0.323353		PTHR12132:SF1	DNA REPAIR PROTEIN RAD52 HOMOLOG
JCM_5958_gene_v001_01520	Native	138.054	129.452	119.794	181.755	206.724	203.908	1.09779	8.23166	YES	0.0010274	YES	0.00162422		PTHR24286:SF228	C-22 STEROL DESATURASE ERG5	K09831	ERG5, CYP61A; sterol 22-desaturase [EC:1.14.19.41]	Lipid metabolism; Protein families: metabolism
JCM_5958_gene_v001_01521	Native	182.332	180.623	172.051	137.972	160.758	139.82	0.19644	7.31847	NO	0.13257	NO	0.684273		PTHR19957:SF307	SYNTAXIN-1A	K08486	STX1B_2_3; syntaxin 1B/2/3	Genetic Information Processing; Protein families: genetic information processing; Protein families: signaling and cellular processes
JCM_5958_gene_v001_01522	Native	87.1609	88.2798	98.5344	86.2542	101.686	110.104	0.606821	6.60054	YES	0.00528221	YES	0.0187668		PTHR19957:SF307	SYNTAXIN-1A	K08486	STX1B_2_3; syntaxin 1B/2/3	Genetic Information Processing; Protein families: genetic information processing; Protein families: signaling and cellular processes
JCM_5958_gene_v001_01523	Native	224.102	208.399	166.342	128.425	137.198	145.903	-0.0557135	9.9852	NO	0.821209	NO	0.937052		PTHR10982:SF23	FATTY ACID SYNTHASE SUBUNIT ALPHA	K00667	FAS2; fatty acid synthase subunit alpha, fungi type [EC:2.3.1.86]	Lipid metabolism; Protein families: metabolism
JCM_5958_gene_v001_01524	Native	49.1423	42.2787	55.8063	21.9665	25.379	27.5726	-0.485836	6.53788	YES	0.0175331	NO	0.0672956		PTHR45629	SNF2/RAD54 FAMILY MEMBER	K10875	RAD54L, RAD54; DNA repair and recombination protein RAD54 and RAD54-like protein [EC:5.6.2.-]	Genetic Information Processing; Protein families: genetic information processing
JCM_5958_gene_v001_01525	Native	22.4672	20.9518	19.4933	7.15532	7.88403	7.18281	-1.01385	4.49763	YES	0.00158424	YES	0.00288009		PTHR47657	STEROL REGULATORY ELEMENT-BINDING PROTEIN ECM22
JCM_5958_gene_v001_01526	HGT Bacteria	13.0656	12.3975	17.8047	2.66184	3.87622	4.29495	-1.51101	3.97864	YES	0.00271575	YES	0.00446112		PTHR22642	IMIDAZOLONEPROPIONASE
JCM_5958_gene_v001_01527	Native	2.64151	1.62284	3.12154	2.13582	2.12277	1.44993	0.123221	2.01387	NO	0.832993	NO	0.91423		PTHR45649:SF6	GABA-SPECIFIC PERMEASE
JCM_5958_gene_v001_01528	HGT Bacteria	16.1292	14.6461	13.9265	10.9209	9.98155	6.55166	-0.215107	2.72775	NO	0.616888	NO	0.766281		PTHR37315	UPF0311 PROTEIN BLR7842
JCM_5958_gene_v001_01529	Native	67.5701	63.2475	73.6815	32.6974	38.7484	37.7826	-0.418893	6.13891	YES	0.0123528	NO	0.0759415		PTHR12705	ORIGIN RECOGNITION COMPLEX SUBUNIT 5	K02607	ORC5; origin recognition complex subunit 5	Cellular Processes; Protein families: metabolism; Protein families: genetic information processing
JCM_5958_gene_v001_01530	Native	63.1763	66.254	91.107	22.8861	29.3204	43.6709	-0.715006	5.6346	NO	0.0520784	NO	0.101863		PTHR10142	DNA REPAIR PROTEIN COMPLEMENTING XP-A CELLS	K10847	XPA; DNA-repair protein complementing XP-A cells	Genetic Information Processing; Protein families: genetic information processing
JCM_5958_gene_v001_01531	Native	97.2064	85.5564	110.452	33.6566	45.6788	51.8974	-0.674339	6.94226	YES	0.0144551	YES	0.0384117		PTHR47794	VACUOLAR PROTEIN SORTING-ASSOCIATED PROTEIN 27
JCM_5958_gene_v001_01532	Native	456.363	444.454	286.104	103.581	111.374	67.1307	-1.59187	7.84117	YES	0.00281176	YES	0.00452006		PTHR45939:SF1	MITOCHONDRIAL THIAMINE PYROPHOSPHATE CARRIER 1
JCM_5958_gene_v001_01533	Native	984.768	1064.83	806.697	2505.12	2273.5	1485.47	1.61789	9.86022	YES	0.00257551	YES	0.00410153		PTHR11661:SF21	60S RIBOSOMAL PROTEIN L12	K02870	RP-L12e, RPL12; large subunit ribosomal protein L12e	Genetic Information Processing; Protein families: genetic information processing
JCM_5958_gene_v001_01534	Native	203.437	224.543	189.898	288.731	266.26	236.633	0.843846	6.88437	YES	0.00290657	YES	0.00681888		PTHR45910:SF1	N-ALPHA-ACETYLTRANSFERASE 20	K17972	NAA20, NAT3; N-terminal acetyltransferase B complex catalytic subunit [EC:2.3.1.254]	Protein families: genetic information processing
JCM_5958_gene_v001_01535	Native	122.09	116.706	102.354	182.042	164.71	147.543	1.02364	6.77538	YES	0.00166213	YES	0.00296242		PTHR13586:SF0	TRAILER HITCH, ISOFORM H
JCM_5958_gene_v001_01536	Native	124.09	115.732	117.418	112.337	105.336	92.7159	0.287077	5.41838	NO	0.0909936	NO	0.381535		PTHR38699	CHROMOSOME 1, WHOLE GENOME SHOTGUN SEQUENCE
JCM_5958_gene_v001_01537	Native	89.1565	81.0408	81.2379	75.3503	93.1831	88.5954	0.515763	6.32587	YES	0.005717	YES	0.0255224		PTHR11800:SF2	DNA-DIRECTED RNA POLYMERASE II SUBUNIT RPB3	K03011	RPB3, POLR2C; DNA-directed RNA polymerase II subunit RPB3	Genetic Information Processing; Protein families: genetic information processing
JCM_5958_gene_v001_01538	Native	68.2883	67.9036	49.7795	36.4225	34.5431	28.7245	-0.413835	5.34729	NO	0.0917537	NO	0.225939		PTHR43090:SF2	1-(5-PHOSPHORIBOSYL)-5-[(5-PHOSPHORIBOSYLAMINO)METHYLIDENEAMINO] IMIDAZOLE-4-CARBOXAMIDE ISOMERASE	K01814	hisA; phosphoribosylformimino-5-aminoimidazole carboxamide ribotide isomerase [EC:5.3.1.16]	Amino acid metabolism
JCM_5958_gene_v001_01539	Native	81.4207	86.0842	54.805	25.6199	35.5355	25.8999	-0.87708	5.33425	YES	0.0132018	YES	0.0270901		PTHR28096	PROTEIN FAF1
JCM_5958_gene_v001_01540	Native	59.4447	63.7066	40.1248	18.4541	26.8516	9.91584	-1.09199	5.77633	YES	0.0400222	NO	0.0659337		PTHR31104:SF1	PEPTIDE-N4-(N-ACETYL-BETA-GLUCOSAMINYL)ASPARAGINE AMIDASE A PROTEIN
JCM_5958_gene_v001_01541	Native	93.6917	91.3246	86.7269	43.8227	57.7658	54.5133	-0.318461	5.91583	NO	0.0543766	NO	0.28513		PTHR23310:SF135	COA BINDING PROTEIN, PUTATIVE (AFU_ORTHOLOGUE AFUA_1G12300)-RELATED
JCM_5958_gene_v001_01542	Native	650.503	752.033	562.256	1426.65	1560.52	882.635	1.45686	9.07447	YES	0.00347066	YES	0.00576732		PTHR11885:SF21	RIBOSOMAL PROTEIN S13_S15 N-TERMINAL DOMAIN-CONTAINING PROTEIN	K02953	RP-S13e, RPS13; small subunit ribosomal protein S13e	Genetic Information Processing; Protein families: genetic information processing
JCM_5958_gene_v001_01543	Native	135.853	155.319	148.389	179.739	156.042	164.264	0.675015	5.79572	YES	0.0057992	YES	0.0179542
JCM_5958_gene_v001_01544	Native	180.197	166.276	160.479	115.23	123.984	131.401	0.034946	7.77206	NO	0.811688	NO	0.973593		PTHR11787:SF8	RAB GDP DISSOCIATION INHIBITOR	K17255	GDI1_2; Rab GDP dissociation inhibitor	Protein families: signaling and cellular processes
JCM_5958_gene_v001_01545	Native	43.3574	42.693	42.4974	20.6583	30.8838	27.4991	-0.222861	5.73732	NO	0.215418	NO	0.57714		PTHR43514:SF4	ABC TRANSPORTER I FAMILY MEMBER 10
JCM_5958_gene_v001_01546	Native	94.2997	88.361	76.2963	91.6124	103.702	76.1678	0.550929	7.3896	YES	0.0167557	NO	0.0538138		PTHR13693:SF82	AMINOTRANSFERASE CLASS I_CLASSII DOMAIN-CONTAINING PROTEIN	K00654	SPT; serine palmitoyltransferase [EC:2.3.1.50]	Lipid metabolism; Environmental Information Processing; Cellular Processes; Protein families: metabolism
JCM_5958_gene_v001_01547	Native	63.924	58.2913	59.4163	28.7285	42.673	30.2021	-0.359756	6.75074	NO	0.066491	NO	0.23755		PTHR21646:SF95	UBIQUITIN CARBOXYL-TERMINAL HYDROLASE 4-RELATED	K11839	USP8, UBP5; ubiquitin carboxyl-terminal hydrolase 8 [EC:3.4.19.12]	Cellular Processes; Protein families: metabolism; Protein families: genetic information processing
JCM_5958_gene_v001_01548	Native	161.483	157.044	184.724	100.488	127.387	112.549	-0.0800513	6.83745	NO	0.563861	NO	0.930022		PTHR16019	SYNAPSE-ASSOCIATED PROTEIN
JCM_5958_gene_v001_01549	Native	92.0117	97.4835	105.667	151.944	144.236	147.636	1.07684	6.07861	YES	0.0010274	YES	0.00160265		PTHR31126:SF14	TYROSINE-PROTEIN PHOSPHATASE OCA6-RELATED	K18046	OCA6; tyrosine-protein phosphatase OCA6 [EC:3.1.3.48]	Protein families: metabolism
JCM_5958_gene_v001_01550	Native	395.099	353.086	203.482	206.575	257.313	135.63	-0.190105	9.09572	NO	0.641503	NO	0.78969		PTHR11985:SF15	GLYCEROL-3-PHOSPHATE DEHYDROGENASE, MITOCHONDRIAL	K00111	glpA, glpD; glycerol-3-phosphate dehydrogenase [EC:1.1.5.3]	Lipid metabolism
JCM_5958_gene_v001_01551	Native	152.548	133.726	46.5875	56.4952	56.1586	17.8834	-0.86846	5.42942	NO	0.2564	NO	0.345784		PTHR21660:SF59	THIOESTERASE
JCM_5958_gene_v001_01552	Native	93.1446	98.5057	123.706	35.516	57.5062	63.64	-0.528817	6.57342	NO	0.0753345	NO	0.166709		PTHR46621	SNRNA-ACTIVATING PROTEIN COMPLEX SUBUNIT 4
JCM_5958_gene_v001_01553	Native	473	466.086	546.852	405.369	377.49	369.846	0.124128	9.744	NO	0.538054	NO	0.821025		PTHR12917:SF1	AT13091P	K11885	DDI1; DNA damage-inducible protein 1	Protein families: genetic information processing
JCM_5958_gene_v001_01554	Native	44.9382	41.2919	51.3921	32.3642	34.0308	33.4739	0.0269963	5.21549	NO	0.867737	NO	0.975862		PTHR43003:SF15	DNA-3-METHYLADENINE GLYCOSYLASE	K01247	alkA; DNA-3-methyladenine glycosylase II [EC:3.2.2.21]	Genetic Information Processing; Protein families: genetic information processing
JCM_5958_gene_v001_01555	Native	591.574	600.706	529.593	833.298	764.402	752.744	0.936822	7.77991	YES	0.00166213	YES	0.00316387		PTHR20971:SF0	U6 SNRNA-ASSOCIATED SM-LIKE PROTEIN LSM5	K12624	LSM5; U6 snRNA-associated Sm-like protein LSm5	Genetic Information Processing; Protein families: genetic information processing
JCM_5958_gene_v001_01556	Native	149.409	142.973	146.121	107.498	107.336	117.585	0.0891317	6.00039	NO	0.492156	NO	0.925148
JCM_5958_gene_v001_01557	Native	1760.32	1760.87	2019.59	1528.25	1372.61	1429.44	0.135526	9.9245	NO	0.514781	NO	0.797428		PTHR12700:SF12	ATP SYNTHASE SUBUNIT D, MITOCHONDRIAL	K02138	ATPeF0D, ATP5H, ATP7; F-type H+-transporting ATPase subunit d	Energy metabolism
JCM_5958_gene_v001_01558	Native	16.9429	15.5379	18.5955	12.7824	14.7413	12.0214	0.116624	6.12279	NO	0.387913	NO	0.875434		PTHR13500	NUCLEOLAR PRERIBOSOMAL-ASSOCIATED PROTEIN 1
JCM_5958_gene_v001_01559	Native	114.268	117.947	79.8298	193.086	161.647	156.942	1.20121	6.51333	YES	0.00281176	YES	0.00513388		PTHR12465:SF0	MEDIATOR OF RNA POLYMERASE II TRANSCRIPTION SUBUNIT 20
JCM_5958_gene_v001_01560	Native	17.6884	14.3031	15.0007	11.4086	12.7776	9.09456	-0.0110414	3.7964	NO	0.967051	NO	0.987896		PTHR14464	EXONUCLEASE V
JCM_5958_gene_v001_01561	Native	64.4378	58.5722	60.7333	35.2549	39.9158	29.8959	-0.321098	6.14258	NO	0.0535576	NO	0.2783		PTHR13036:SF0	CHITOBIOSYLDIPHOSPHODOLICHOL BETA-MANNOSYLTRANSFERASE	K03842	ALG1; beta-1,4-mannosyltransferase [EC:2.4.1.142]	Glycan biosynthesis and metabolism; Protein families: metabolism
JCM_5958_gene_v001_01562	Native	66.931	56.2614	63.6647	43.5842	39.531	39.5028	-0.116127	5.80208	NO	0.439069	NO	0.862138		PTHR19861:SF0	WD REPEAT-CONTAINING PROTEIN 82	K14962	WDR82, SWD2, CPS35; COMPASS component SWD2	Genetic Information Processing; Protein families: genetic information processing
JCM_5958_gene_v001_01563	Native	117.517	110.298	115.032	77.6111	84.0732	87.8024	0.0283456	7.06797	NO	0.828872	NO	0.982456		PTHR12400:SF100	INOSITOL HEXAKISPHOSPHATE KINASE 1
JCM_5958_gene_v001_01564	Native	897.955	1010.09	733.288	3849.14	3123.66	2161.88	2.27713	9.35551	YES	0.00120183	YES	0.00171797		PTHR10442:SF0	40S RIBOSOMAL PROTEIN S21	K02971	RP-S21e, RPS21; small subunit ribosomal protein S21e	Genetic Information Processing; Protein families: genetic information processing
JCM_5958_gene_v001_01565	Native	65.9013	62.9222	66.3131	50.4291	62.195	49.9223	0.219072	6.54558	NO	0.0994898	NO	0.603263
JCM_5958_gene_v001_01566	Native	131.619	121.562	111.713	68.0304	82.2237	76.0749	-0.205783	7.59478	NO	0.160566	NO	0.634398		PTHR45637:SF22	FLIPPASE KINASE 1-RELATED	K08286	E2.7.11.-; protein-serine/threonine kinase [EC:2.7.11.-]	Unclassified: metabolism
JCM_5958_gene_v001_01567	Native	6.03259	5.41629	15.1204	1.46921	2.03139	2.21444	-1.72077	3.18873	YES	0.0171852	YES	0.0261138		PTHR11802:SF51	VACUOLAR SERINE-TYPE CARBOXYPEPTIDASE ATG42	K13289	CTSA, CPY; cathepsin A (carboxypeptidase C) [EC:3.4.16.5]	Cellular Processes; Protein families: metabolism; Protein families: genetic information processing; Protein families: signaling and cellular processes
JCM_5958_gene_v001_01568	HGT Pezizomycotina	95.7458	89.0834	95.8449	50.7787	53.4166	65.5149	-0.237118	7.09172	NO	0.16003	NO	0.532594		PTHR45649:SF9	AMINO-ACID PERMEASE 2
JCM_5958_gene_v001_01569	HGT Pezizomycotina	101.494	94.8267	114.021	64.8199	66.2109	80.2619	-0.0644012	7.29891	NO	0.706632	NO	0.933562		PTHR11552:SF152	OXIDASE (CODA), PUTATIVE (AFU_ORTHOLOGUE AFUA_8G04090)-RELATED
JCM_5958_gene_v001_01570	HGT Pezizomycotina	75.0837	60.0797	62.464	34.4426	40.4354	50.1606	-0.172715	6.50549	NO	0.391605	NO	0.709783		PTHR11699:SF228	4-TRIMETHYLAMINOBUTYRALDEHYDE DEHYDROGENASE	K00130	betB, gbsA; betaine-aldehyde dehydrogenase [EC:1.2.1.8]	Amino acid metabolism	New function
JCM_5958_gene_v001_01571	Native	8.08614	7.04364	12.3922	5.89783	5.77208	10.1148	0.15743	4.23243	NO	0.696274	NO	0.830315		PTHR10638:SF33	AMINE OXIDASE	K00276	AOC3, AOC2, tynA; primary-amine oxidase [EC:1.4.3.21]	Amino acid metabolism; Metabolism of other amino acids; Biosynthesis of other secondary metabolites
JCM_5958_gene_v001_01572	Native	0.472068	0.042039	1.97548	0.893288	0.252657	1.15414	0.417203	0.139312	NO	0.786769	NO	0.86879
JCM_5958_gene_v001_01573	Native	0.682835	0.662659	2.96104	1.93554	1.60545	5.7632	1.59983	1.59235	NO	0.147275	NO	0.198134
JCM_5958_gene_v001_01574	Native	1.79628	2.38705	4.77948	11.2341	7.41298	20.0196	2.58984	1.88242	YES	0.0126865	YES	0.0184527		PTHR36169	ETHANOLAMINE UTILIZATION PROTEIN EUTQ
JCM_5958_gene_v001_01575	HGT Pezizomycotina	148.89	133.498	92.5369	145.891	130.246	98.415	0.485771	7.65141	NO	0.113298	NO	0.229339		PTHR43029:SF15	AMMONIUM TRANSPORTER	K03320	amt, AMT, MEP; ammonium transporter, Amt family	Protein families: signaling and cellular processes	Reinforcement
JCM_5958_gene_v001_01576	Native	22.0622	18.5811	18.4796	8.96905	9.7927	9.3131	-0.586055	4.84217	YES	0.00803188	YES	0.0269925		PTHR31644	TRANSCRIPTIONAL ACTIVATOR ARO80-RELATED
JCM_5958_gene_v001_01577	HGT Pezizomycotina	0	0.171672	2.15444	0.208497	0.352573	0.336922	-0.84412	-0.490113	NO	0.645842	NO	0.749015		PTHR41677	YALI0B19030P
JCM_5958_gene_v001_01578	Native	39.1097	36.331	44.6825	38.8997	42.4179	32.8532	0.413852	6.38743	YES	0.0269269	NO	0.119489		PTHR19248:SF16	ATP-BINDING CASSETTE SUB-FAMILY E MEMBER 1	K06174	ABCE1, Rli1; ATP-binding cassette, sub-family E, member 1	Protein families: genetic information processing
JCM_5958_gene_v001_01579	Native	100.214	124.527	124.305	227.193	198.282	190.04	1.3061	5.74853	YES	0.00116563	YES	0.00183429		PTHR13094:SF1	NADH DEHYDROGENASE [UBIQUINONE] 1 BETA SUBCOMPLEX SUBUNIT 10
JCM_5958_gene_v001_01580	Native	130.346	118.52	137.792	141.921	189.969	158.389	0.82489	7.35009	YES	0.00183046	YES	0.00401697		PTHR22166:SF12	ENDOPLASMIC RETICULUM JUNCTION FORMATION PROTEIN LUNAPARK	K23292	LNPK; endoplasmic reticulum junction formation protein lunapark	Protein families: genetic information processing
JCM_5958_gene_v001_01581	Native	2200.73	1841.11	2548.47	4833.66	4802.54	6735.39	1.8063	12.5324	YES	0.00192391	YES	0.00274488		PTHR11406:SF0	PHOSPHOGLYCERATE KINASE	K00927	PGK, pgk; phosphoglycerate kinase [EC:2.7.2.3]	Carbohydrate metabolism; Energy metabolism; Environmental Information Processing; Protein families: signaling and cellular processes
JCM_5958_gene_v001_01582	Native	60.5119	62.5124	69.6443	21.8506	23.8993	29.5298	-0.868377	6.08822	YES	0.00283348	YES	0.00645572		PTHR11276:SF43	DNA POLYMERASE IV	K03512	POLL; DNA polymerase lambda [EC:2.7.7.7 4.2.99.-]	Genetic Information Processing; Protein families: genetic information processing
JCM_5958_gene_v001_01583	Native	166.526	165.251	172.109	63.0716	72.2223	81.9186	-0.727971	7.72098	YES	0.00333905	YES	0.00930318		PTHR42699	FAMILY NOT NAMED	K01739	metB; cystathionine gamma-synthase [EC:2.5.1.48]	Energy metabolism; Amino acid metabolism; Metabolism of other amino acids
JCM_5958_gene_v001_01584	Native	47.7655	44.0205	49.4391	36.5527	40.614	43.9691	0.265659	5.04207	NO	0.10459	NO	0.444827		PTHR22306	UNCHARACTERIZED
JCM_5958_gene_v001_01585	Native	84.7232	78.1875	73.9159	49.5293	56.2321	54.6469	-0.0768191	6.23814	NO	0.546171	NO	0.939392		PTHR12045	ALLANTOICASE	K01477	alc, ALLC; allantoicase [EC:3.5.3.4]	Nucleotide metabolism
JCM_5958_gene_v001_01586	Native	57.9749	50.711	46.0853	50.1313	61.964	52.5072	0.571589	6.98152	YES	0.00811138	YES	0.0279191		PTHR24345:SF92	PROTEIN KINASE DOMAIN-CONTAINING PROTEIN	K06660	CDC5; cell cycle serine/threonine-protein kinase CDC5/MSD2 [EC:2.7.11.21]	Cellular Processes
JCM_5958_gene_v001_01587	Native	97.0187	83.2228	99.7471	65.3474	59.7759	98.6448	0.170374	6.33289	NO	0.520609	NO	0.739052		PTHR11266:SF50	VACUOLAR MEMBRANE PROTEIN YOR292C
JCM_5958_gene_v001_01588	Native	30.3587	28.1428	23.3426	18.74	20.8539	15.0967	-0.0979086	5.41738	NO	0.640078	NO	0.870628		PTHR15496:SF2	GENERAL TRANSCRIPTION FACTOR 3C POLYPEPTIDE 4
JCM_5958_gene_v001_01589	Native	23.6615	20.9247	26.0686	10.0917	11.3761	13.4936	-0.526244	6.1236	YES	0.0168005	NO	0.0573161		PTHR45727:SF2	NPC INTRACELLULAR CHOLESTEROL TRANSPORTER 1	K12385	NPC1; Niemann-Pick C1 protein	Genetic Information Processing; Cellular Processes; Protein families: signaling and cellular processes
JCM_5958_gene_v001_01590	Native	191.738	186.204	189.629	157.903	155.557	161.893	0.232631	7.25321	NO	0.0841103	NO	0.553949		PTHR10619	F-ACTIN-CAPPING PROTEIN SUBUNIT BETA	K10365	CAPZB; F-actin-capping protein subunit beta	Cellular Processes; Protein families: genetic information processing; Protein families: signaling and cellular processes
JCM_5958_gene_v001_01591	Native	58.0473	53.55	56.1261	43.4768	45.5752	38.5492	0.0928727	5.95479	NO	0.474884	NO	0.92054		PTHR48067:SF1	GPI-ANCHOR TRANSAMIDASE	K05290	PIGK; GPI-anchor transamidase subunit K	Glycan biosynthesis and metabolism
JCM_5958_gene_v001_01592	Native	31.6569	29.5241	36.0005	12.4499	16.7302	17.9396	-0.559945	5.96929	YES	0.0172453	NO	0.0541884		PTHR45738:SF5	POLYPHOSPHOINOSITIDE PHOSPHATASE	K22913	FIG4; phosphatidylinositol 3,5-bisphosphate 5-phosphatase [EC:3.1.3.-]	Carbohydrate metabolism
JCM_5958_gene_v001_01593	Native	51.5285	49.0944	49.0173	44.7539	52.8989	39.6815	0.359305	5.83848	YES	0.0375734	NO	0.192744		PTHR12460:SF3	REGULATION OF NUCLEAR PRE-MRNA DOMAIN-CONTAINING PROTEIN 1B	K15559	RTT103; regulator of Ty1 transposition protein 103	Protein families: genetic information processing
JCM_5958_gene_v001_01594	Native	201.93	191.884	161.02	180.951	177.911	171.458	0.421566	7.91708	YES	0.0319693	NO	0.125089		PTHR12867:SF6	N-ACETYLGLUCOSAMINYLDIPHOSPHODOLICHOL N-ACETYLGLUCOSAMINYLTRANSFERASE
JCM_5958_gene_v001_01595	Native	141.916	116.38	83.2125	26.6536	38.8895	27.2454	-1.40224	6.67846	YES	0.00263399	YES	0.00442437		PTHR12459:SF19	YALI0E33319P
JCM_5958_gene_v001_01596	Native	116.701	114.066	91.4174	43.0377	45.3033	41.0207	-0.831627	6.54077	YES	0.00249911	YES	0.00595013		PTHR43149	ENOYL-COA HYDRATASE	K12663	ECH1; Delta3,5-Delta2,4-dienoyl-CoA isomerase [EC:5.3.3.21]	Cellular Processes
JCM_5958_gene_v001_01597	Native	355.647	382.317	386.483	405.293	347.121	372.406	0.49105	8.60354	YES	0.0244162	NO	0.082682		PTHR43700:SF1	PHOSPHORIBOSYLAMINOIMIDAZOLE-SUCCINOCARBOXAMIDE SYNTHASE	K01923	purC; phosphoribosylaminoimidazole-succinocarboxamide synthase [EC:6.3.2.6]	Nucleotide metabolism
JCM_5958_gene_v001_01598	Native	63.685	64.5927	73.325	43.6509	49.6623	39.6982	-0.115327	5.86337	NO	0.426873	NO	0.86844		PTHR11380:SF17	PROTEIN SPT3	K11313	SUPT3H, SPT3; transcription initiation protein SPT3	Protein families: genetic information processing
JCM_5958_gene_v001_01599	Native	48.9891	48.4019	43.921	36.7276	32.4282	31.0071	-0.00679394	5.46508	NO	0.969282	NO	0.991448
JCM_5958_gene_v001_01600	Native	52.1536	54.0431	54.2427	33.2955	48.5269	44.7645	0.137791	5.88009	NO	0.42758	NO	0.800437		PTHR43671:SF13	LD04361P	K20872	NEK2; serine/threonine-protein kinase Nek2 [EC:2.7.11.1]	Protein families: metabolism; Protein families: genetic information processing
JCM_5958_gene_v001_01601	Native	296.886	304.088	288.778	314.219	294.929	330.25	0.567014	7.31605	YES	0.00631739	YES	0.0235919		PTHR23048:SF50	CALMODULIN 2	K02183	CALM; calmodulin	Environmental Information Processing; Cellular Processes; Protein families: metabolism; Protein families: genetic information processing; Protein families: signaling and cellular processes
JCM_5958_gene_v001_01602	Native	92.5325	86.6412	82.7419	57.6651	58.1823	47.5014	-0.194216	6.07824	NO	0.206938	NO	0.663977		PTHR45624:SF31	MITOCHONDRIAL ORNITHINE TRANSPORTER 1	K15114	ORT1; mitochondrial ornithine carrier protein	Protein families: signaling and cellular processes
JCM_5958_gene_v001_01603	Native	123.342	121.572	104.637	87.9093	93.5185	71.8638	0.019673	5.93176	NO	0.914485	NO	0.981638		PTHR12789:SF0	DENSITY-REGULATED PROTEIN	K24272	DENR, TMA22; density-regulated protein	Protein families: genetic information processing
JCM_5958_gene_v001_01604	Native	95.9382	85.8268	87.3992	53.285	60.0969	53.977	-0.199712	6.30272	NO	0.105937	NO	0.685173		PTHR10996:SF284	DEHYDROGENASE, PUTATIVE (AFU_ORTHOLOGUE AFUA_1G14400)-RELATED	K00015	gyaR, GOR1; glyoxylate reductase [EC:1.1.1.26]	Carbohydrate metabolism
JCM_5958_gene_v001_01605	Native	208.094	221.469	192.671	226.397	221.716	198.414	0.540938	6.92354	YES	0.00934402	YES	0.034256		PTHR13085:SF0	SIGNAL PEPTIDASE COMPLEX SUBUNIT 2
JCM_5958_gene_v001_01606	Native	40.6334	36.5377	39.4458	19.6714	27.0909	24.9479	-0.219199	5.52417	NO	0.179995	NO	0.584972		PTHR12983	RING FINGER 10 FAMILY MEMBER
JCM_5958_gene_v001_01607	Native	45.2333	43.9762	40.2076	32.0215	43.182	32.0031	0.207606	6.51641	NO	0.203979	NO	0.61876		PTHR10856:SF0	CORONIN-LIKE PROTEIN	K13886	CORO1B_1C_6; coronin-1B/1C/6	Protein families: signaling and cellular processes
JCM_5958_gene_v001_01608	Native	46.225	45.4314	39.3946	40.9058	48.916	51.9514	0.595964	6.00502	YES	0.00824119	YES	0.0271057		PTHR18916:SF6	DYNACTIN SUBUNIT 1
JCM_5958_gene_v001_01609	Native	94.4863	116.748	135.059	62.6036	63.0977	84.9998	-0.228279	7.47963	NO	0.346874	NO	0.596734		PTHR21000	DIHYDROXY-ACID DEHYDRATASE DAD	K01687	ilvD; dihydroxy-acid dehydratase [EC:4.2.1.9]	Amino acid metabolism; Metabolism of cofactors and vitamins
JCM_5958_gene_v001_01610	Native	3106.9	3259.09	2348.05	2992.64	2948.54	2769.65	0.483975	11.6032	NO	0.099089	NO	0.208353		PTHR31962:SF3	SPHINGOLIPID LONG CHAIN BASE-RESPONSIVE PROTEIN LSP1
JCM_5958_gene_v001_01611	Native	177.23	176.495	177.578	212.593	202.01	192.904	0.681694	6.30793	YES	0.0021755	YES	0.00642019		PTHR17130	MITOCHONDRIAL OUTER MEMBRANE PROTEIN 25	K18182	COX16; cytochrome c oxidase assembly protein subunit 16	Protein families: genetic information processing
JCM_5958_gene_v001_01612	Native	42.5339	35.5475	29.7854	25.4366	28.6137	25.8747	0.0523706	7.20887	NO	0.786528	NO	0.943754		PTHR22754:SF32	DISCO-INTERACTING PROTEIN 2
JCM_5958_gene_v001_01613	Native	42.5251	39.6068	47.7925	21.3724	32.235	28.7001	-0.17753	6.51038	NO	0.328358	NO	0.698664		PTHR23193:SF23	NUCLEAR PORE COMPLEX PROTEIN NUP153
JCM_5958_gene_v001_01614	Native	122.655	133.897	135.056	184.614	183.639	158.367	0.913249	5.9414	YES	0.00144617	YES	0.00274488		PTHR46749:SF1	COMPLEX III ASSEMBLY FACTOR LYRM7	K18170	LYRM7, MZM1; complex III assembly factor LYRM7	Protein families: genetic information processing
JCM_5958_gene_v001_01615	Native	67.3563	63.6989	59.9213	42.565	55.6368	60.6061	0.216468	5.91234	NO	0.237147	NO	0.593363
JCM_5958_gene_v001_01616	Native	30.1167	27.088	27.6023	15.552	19.9371	15.2194	-0.259195	4.57346	NO	0.160007	NO	0.475385
JCM_5958_gene_v001_01617	Native	55.0594	44.8913	47.9426	59.6273	60.3228	54.4427	0.72605	4.56299	YES	0.00518557	YES	0.0145348
JCM_5958_gene_v001_01618	Native	106.84	100.31	84.8831	64.5783	70.5582	56.5527	-0.123408	6.47566	NO	0.457314	NO	0.834698		PTHR45849:SF3	HISTONE CHAPERONE RTT106
JCM_5958_gene_v001_01619	Native	32.3309	31.4888	37.7353	26.2856	22.8608	21.1497	-0.0380703	4.88483	NO	0.853992	NO	0.959955		PTHR22850:SF27	CHROMATIN ASSEMBLY FACTOR 1 P55 SUBUNIT
JCM_5958_gene_v001_01620	Native	57.0627	51.6703	56.1156	26.3927	38.094	32.5766	-0.282818	6.16836	NO	0.0919147	NO	0.393759		PTHR36135	FIBROUS SHEATH CABYR-BINDING PROTEIN
JCM_5958_gene_v001_01621	Native	549.667	484.176	439.294	343.237	412.282	364.33	0.0879121	8.88198	NO	0.628672	NO	0.893883		PTHR11668:SF377	SERINE_THREONINE-PROTEIN PHOSPHATASE PP1-ALPHA CATALYTIC SUBUNIT	K06269	PPP1C; serine/threonine-protein phosphatase PP1 catalytic subunit [EC:3.1.3.16]	Genetic Information Processing; Environmental Information Processing; Cellular Processes; Protein families: metabolism; Protein families: genetic information processing
JCM_5958_gene_v001_01622	Native	32.6876	28.5154	33.5826	12.9634	19.2071	17.2836	-0.455299	4.49327	NO	0.0516652	NO	0.146018		PTHR21330	UNCHARACTERIZED
JCM_5958_gene_v001_01623	Native	88.0286	80.4305	71.8179	40.8754	63.2825	49.1173	-0.171612	6.50487	NO	0.377396	NO	0.711922		PTHR12515:SF5	PROTEIN SMAUG
JCM_5958_gene_v001_01624	Native	53.0408	47.1742	61.459	36.431	46.09	61.3196	0.318919	6.33275	NO	0.208456	NO	0.414446		PTHR11347:SF230	HIGH AFFINITY CGMP-SPECIFIC 3',5'-CYCLIC PHOSPHODIESTERASE 9A
JCM_5958_gene_v001_01625	Native	38.8136	35.125	43.3662	20.1912	23.2557	28.4021	-0.218795	7.17838	NO	0.252908	NO	0.589066		PTHR45685:SF1	HELICASE SRCAP	K11661	SRCAP, SWR1; helicase SRCAP/SWR1 [EC:5.6.2.-]	Genetic Information Processing; Protein families: genetic information processing
JCM_5958_gene_v001_01626	Native	46.3755	40.1516	41.4029	27.2942	33.0566	25.7229	-0.0875792	6.0583	NO	0.540814	NO	0.915893
JCM_5958_gene_v001_01627	Native	134.777	126.771	125.68	101.477	109.914	134.15	0.322942	7.04933	NO	0.0772245	NO	0.300497		PTHR19957:SF83	SYNTAXIN-16	K08489	STX16; syntaxin 16	Genetic Information Processing; Protein families: genetic information processing
JCM_5958_gene_v001_01628	Native	190.136	197.516	185.691	218.233	221.06	176.8	0.589193	7.6905	YES	0.00821253	YES	0.0274239		PTHR11558:SF11	SPERMIDINE SYNTHASE	K00797	speE, SRM, SPE3; spermidine synthase [EC:2.5.1.16]	Amino acid metabolism; Metabolism of other amino acids
JCM_5958_gene_v001_01629	Native	140.262	136.378	170.161	68.6265	71.0653	95.3526	-0.436241	7.18549	NO	0.0623449	NO	0.17278		PTHR10404	N-ACETYLATED-ALPHA-LINKED ACIDIC DIPEPTIDASE
JCM_5958_gene_v001_01630	Native	21.1412	17.6552	20.8581	15.3959	18.7471	14.0747	0.178214	4.72479	NO	0.320688	NO	0.697273		PTHR47959:SF13	ATP-DEPENDENT RNA HELICASE RHLE	K17678	MRH4; ATP-dependent RNA helicase MRH4, mitochondrial [EC:3.6.4.13]	Protein families: genetic information processing
JCM_5958_gene_v001_01631	Native	62.7395	56.1356	54.1163	44.7395	56.3754	35.5847	0.14146	6.59349	NO	0.483131	NO	0.784987		PTHR14094	SIGNAL RECOGNITION PARTICLE 72	K03108	SRP72; signal recognition particle subunit SRP72	Genetic Information Processing; Protein families: signaling and cellular processes
JCM_5958_gene_v001_01632	Native	72.284	75.1729	69.4719	200.86	166.608	115.175	1.64275	6.29246	YES	0.00152058	YES	0.00226805		PTHR23415:SF4	60S RIBOSOME SUBUNIT BIOGENESIS PROTEIN NIP7 HOMOLOG	K07565	NIP7; 60S ribosome subunit biogenesis protein NIP7	Protein families: genetic information processing
JCM_5958_gene_v001_01633	Native	86.6115	85.8427	61.3805	76.4343	89.4608	58.0978	0.417492	6.5862	NO	0.116335	NO	0.255833		PTHR12810	MITOCHONDRIAL 28S RIBOSOMAL PROTEIN S29	K17408	DAP3, MRPS29; small subunit ribosomal protein S29	Protein families: genetic information processing
JCM_5958_gene_v001_01634	Native	80.0942	77.7372	61.956	77.6709	87.4396	60.1491	0.517323	6.60028	YES	0.0364558	NO	0.100394		PTHR10367:SF17	MRNA-CAPPING ENZYME	K00987	CEG1; mRNA guanylyltransferase [EC:2.7.7.50]	Protein families: genetic information processing
JCM_5958_gene_v001_01635	Native	29.8132	27.3098	36.9559	12.901	17.3703	15.7805	-0.545719	4.69813	YES	0.0256005	NO	0.0747538		PTHR45885:SF1	CELL DIVISION CYCLE 5-LIKE PROTEIN
JCM_5958_gene_v001_01636	Native	84.5061	78.171	79.2752	91.3591	94.3989	85.692	0.653015	6.03513	YES	0.0020681	YES	0.00645572		PTHR13484	FIP1-LIKE 1 PROTEIN
JCM_5958_gene_v001_01637	Native	30.1498	27.8806	21.2503	24.9874	30.4312	24.8469	0.498737	7.39137	YES	0.0336763	NO	0.0990921		PTHR36100	BUD SITE SELECTION PROTEIN 4
JCM_5958_gene_v001_01638	Native	0	0	0.535618	0	0	0.141372
JCM_5958_gene_v001_01639	Native	67.7376	64.5383	68.6304	86.4732	84.9572	61.6326	0.70181	5.0016	YES	0.0103596	YES	0.0270901		PTHR10840:SF0	PROGRAMMED CELL DEATH PROTEIN 5	K06875	PDCD5, TFAR19; programmed cell death protein 5	Unclassified: signaling and cellular processes
JCM_5958_gene_v001_01640	Native	96.9943	98.4278	106.576	97.8434	94.5447	95.3437	0.419063	8.24123	YES	0.0188863	NO	0.0966478		PTHR10048:SF22	PHOSPHATIDYLINOSITOL 4-KINASE BETA	K19801	PI4KB; phosphatidylinositol 4-kinase B [EC:2.7.1.67]	Carbohydrate metabolism; Environmental Information Processing
JCM_5958_gene_v001_01641	Native	154.846	142.786	150.102	66.4911	70.0672	77.3876	-0.577087	6.99575	YES	0.00440016	YES	0.01687		PTHR11227:SF17	WD REPEAT DOMAIN PHOSPHOINOSITIDE-INTERACTING PROTEIN 2	K17908	WIPI1_2, ATG18; autophagy-related protein 18	Cellular Processes; Protein families: genetic information processing
JCM_5958_gene_v001_01642	Native	171.814	156.378	159.561	92.9843	103.446	86.639	-0.299373	7.22892	YES	0.0409011	NO	0.312754		PTHR14430:SF0	RAB GUANINE NUCLEOTIDE EXCHANGE FACTOR SEC2
JCM_5958_gene_v001_01643	Native	307.507	260.47	246.851	139.302	163.971	124.517	-0.445883	9.30379	NO	0.0530688	NO	0.152943		PTHR14107:SF16	AT02583P
JCM_5958_gene_v001_01644	Native	299.684	320.075	411.022	326.011	304.301	290.42	0.327688	7.31904	NO	0.100207	NO	0.313746		PTHR10293:SF16	GLUTAREDOXIN-RELATED PROTEIN 5, MITOCHONDRIAL	K07390	grxD, GLRX5; monothiol glutaredoxin	Protein families: genetic information processing
JCM_5958_gene_v001_01645	Native	28.4559	28.3436	23.8409	29.0589	29.7049	24.0411	0.522149	5.26261	YES	0.0208083	NO	0.0678274		PTHR24056:SF573	CYCLIN-DEPENDENT KINASE 12	K00916	CTK1; CTD kinase subunit alpha [EC:2.7.11.22 2.7.11.23]	Protein families: metabolism; Protein families: genetic information processing
JCM_5958_gene_v001_01646	Native	58.8708	53.5669	54.4065	38.6974	45.3252	39.2659	0.0479573	7.51818	NO	0.706902	NO	0.967787		PTHR10799:SF1012	NUCLEAR PROTEIN STH1_NPS1	K11786	STH1_SNF2; ATP-dependent helicase STH1/SNF2 [EC:5.6.2.-]	Protein families: genetic information processing
JCM_5958_gene_v001_01647	Native	25.2103	25.0083	26.0871	13.4322	16.5402	12.5902	-0.35957	5.82262	YES	0.0336814	NO	0.184851		PTHR47185	PX DOMAIN-CONTAINING PROTEIN YPR097W
JCM_5958_gene_v001_01648	Native	2.41232	2.11079	6.14329	0.71206	0.61864	0.239031	-2.22933	1.71632	YES	0.0266265	YES	0.0381255	Expressed	PTHR24287:SF1	P450, PUTATIVE (EUROFUNG)-RELATED
JCM_5958_gene_v001_01649	Native	36.0858	34.2474	40.1771	27.7774	31.8256	22.7498	0.0608094	6.04651	NO	0.726048	NO	0.937378		PTHR45613	PENTATRICOPEPTIDE REPEAT-CONTAINING PROTEIN
JCM_5958_gene_v001_01650	Native	41.6804	34.2961	35.0319	15.2365	21.2234	15.1973	-0.622594	6.23031	YES	0.0100072	YES	0.0304039		PTHR23082	TRANSCRIPTION INITIATION FACTOR IIIC TFIIIC , POLYPEPTIDE 3-RELATED	K15201	GTP3C3, TFC4; general transcription factor 3C polypeptide 3 (transcription factor C subunit 4)	Protein families: genetic information processing
JCM_5958_gene_v001_01651	Native	78.8375	72.3168	51.8082	57.6175	56.1049	45.8894	0.139186	6.27552	NO	0.558726	NO	0.794123		PTHR10332:SF90	NUCLEOSIDE TRANSPORTER FUN26	K15014	SLC29A1_2_3, ENT1_2_3; solute carrier family 29 (equilibrative nucleoside transporter), member 1/2/3	Protein families: signaling and cellular processes
JCM_5958_gene_v001_01652	Native	175.716	172.707	118.17	138.025	146.025	111.418	0.243597	8.5049	NO	0.339881	NO	0.57591		PTHR10050:SF46	PROTEIN O-MANNOSYL-TRANSFERASE 2	K00728	POMT, pmt; dolichyl-phosphate-mannose-protein mannosyltransferase [EC:2.4.1.109]	Glycan biosynthesis and metabolism; Protein families: metabolism
JCM_5958_gene_v001_01653	Native	34.5897	30.9836	34.112	24.5021	26.1427	18.5804	-0.0391478	5.97046	NO	0.835216	NO	0.960789		PTHR44111	ELONGATOR COMPLEX PROTEIN 2	K11374	ELP2; elongator complex protein 2	Protein families: genetic information processing
JCM_5958_gene_v001_01654	Native	173.593	168.47	128.855	234.552	221.414	155.68	0.862768	7.23073	YES	0.0111378	YES	0.0238886		PTHR13124:SF12	39S RIBOSOMAL PROTEIN L46, MITOCHONDRIAL	K17427	MRPL46; large subunit ribosomal protein L46	Protein families: genetic information processing
JCM_5958_gene_v001_01655	Native	152.119	138.903	121.562	78.0096	95.4826	81.1922	-0.213644	7.57526	NO	0.18654	NO	0.602459		PTHR10352:SF81	BINDING PROTEIN NRD1, PUTATIVE-RELATED	K15560	NRD1; protein NRD1	Protein families: genetic information processing
JCM_5958_gene_v001_01656	Native	33.5626	31.0108	32.3157	15.3888	16.902	16.3453	-0.506094	4.2765	YES	0.018169	NO	0.0640558		PTHR10927:SF1	RIBOSOME MATURATION PROTEIN SBDS	K14574	SDO1, SBDS; ribosome maturation protein SDO1	Genetic Information Processing; Protein families: genetic information processing
JCM_5958_gene_v001_01657	Native	45.6257	49.7331	46.6836	46.9668	42.1199	45.4103	0.41018	5.34007	YES	0.0335718	NO	0.136129		PTHR43550:SF6	SHORT CHAIN DEHYDROGENASE_REDUCTASE FAMILY PROTEIN (AFU_ORTHOLOGUE AFUA_2G08050)
JCM_5958_gene_v001_01658	Native	48.3511	41.1555	40.4486	25.8028	31.7296	27.6508	-0.125541	6.98079	NO	0.377396	NO	0.852165		PTHR46572:SF1	RHO1 GUANINE NUCLEOTIDE EXCHANGE FACTOR TUS1
JCM_5958_gene_v001_01659	Native	94.5504	85.5924	91.1483	64.7045	72.3885	67.3942	0.0782865	7.05175	NO	0.499066	NO	0.947488		PTHR23086:SF8	PHOSPHATIDYLINOSITOL 5-PHOSPHATE 4-KINASE, ISOFORM A	K00889	PIP5K; 1-phosphatidylinositol-4-phosphate 5-kinase [EC:2.7.1.68]	Carbohydrate metabolism; Environmental Information Processing; Cellular Processes; Protein families: genetic information processing
JCM_5958_gene_v001_01660	Native	121.496	118.789	133.707	121.759	112.089	109.121	0.365446	8.36877	YES	0.0421252	NO	0.193274		PTHR11364	THIOSULFATE SULFERTANSFERASE
JCM_5958_gene_v001_01661	Native	64.3446	61.6942	79.5134	33.5634	34.7564	35.985	-0.489187	6.17114	YES	0.0134675	NO	0.0545826		PTHR43840:SF4	CDF DIVALENT METAL CATION TRANSPORTER (EUROFUNG)
JCM_5958_gene_v001_01662	Native	118.416	112.996	104.038	117.491	117.862	108.454	0.5223	6.0886	YES	0.00657168	YES	0.0274953		PTHR21021:SF15	FREE METHIONINE-R-SULFOXIDE REDUCTASE	K08968	msrC; L-methionine (R)-S-oxide reductase [EC:1.8.4.14]	Amino acid metabolism
JCM_5958_gene_v001_01663	Native	55.3487	58.783	53.0468	60.6891	67.3646	61.1421	0.661039	4.30927	YES	0.00821253	YES	0.0247093		PTHR12791:SF28	BET1 HOMOLOG	K08504	BET1; blocked early in transport 1	Genetic Information Processing; Protein families: genetic information processing
JCM_5958_gene_v001_01664	Native	37.3439	39.1051	46.3872	49.4441	44.2986	32.9076	0.534261	4.31339	NO	0.0615507	NO	0.141917
JCM_5958_gene_v001_01665	Native	283.072	358.538	447.454	506.498	483.423	582.129	1.01911	7.93094	YES	0.00498773	YES	0.00992379		PTHR12840:SF1	NADH DEHYDROGENASE [UBIQUINONE] 1 BETA SUBCOMPLEX SUBUNIT 8, MITOCHONDRIAL	K03964	NDUFB8; NADH dehydrogenase (ubiquinone) 1 beta subcomplex subunit 8	Energy metabolism
JCM_5958_gene_v001_01666	Native	106.841	97.4785	80.9947	26.5299	37.4474	25.4165	-1.1962	6.8005	YES	0.00193943	YES	0.00323598		PTHR28013:SF5	MEMBRANE-ANCHORED PROTEIN 1
JCM_5958_gene_v001_01667	Native	95.2192	106.365	110.775	111.877	97.0722	104.911	0.496751	5.97146	YES	0.0169118	NO	0.06292		PTHR47260:SF1	UPF0644 PROTEIN PB2B4.06
JCM_5958_gene_v001_01668	Native	47.7578	40.9081	54.4749	21.4022	26.2716	27.8982	-0.433995	5.53379	YES	0.0387995	NO	0.132369		PTHR11188	ARRESTIN DOMAIN CONTAINING PROTEIN
JCM_5958_gene_v001_01669	Native	17.6394	13.865	24.2333	4.22321	6.85627	6.24296	-1.19828	3.30475	YES	0.0144768	YES	0.0248348		PTHR11440:SF97	BCDNA.GH02384	K01046	lip, TGL2; triacylglycerol lipase [EC:3.1.1.3]	Lipid metabolism
JCM_5958_gene_v001_01670	Native	66.7121	60.7584	77.9661	64.5449	64.273	66.6336	0.419904	4.0785	NO	0.0682815	NO	0.189568		PTHR21614:SF0	SHORT COILED-COIL PROTEIN
JCM_5958_gene_v001_01671	Native	77.8102	69.0615	87.2064	41.6716	49.5206	39.8891	-0.350303	6.53394	YES	0.0357986	NO	0.201024		PTHR11952:SF2	LD24639P	K00972	UAP1; UDP-N-acetylglucosamine/UDP-N-acetylgalactosamine diphosphorylase [EC:2.7.7.23 2.7.7.83]	Carbohydrate metabolism
JCM_5958_gene_v001_01672	Native	95.4277	93.4263	105.952	60.9533	56.881	49.0397	-0.330622	5.64158	NO	0.0661277	NO	0.27577		PTHR28626:SF3	SRR1-LIKE PROTEIN
JCM_5958_gene_v001_01673	Native	151.173	132.67	171.736	57.2195	74.3513	60.9144	-0.758668	8.6182	YES	0.00478207	YES	0.0127251		PTHR45339:SF1	HYBRID SIGNAL TRANSDUCTION HISTIDINE KINASE J	K19691	NIK1, TCSC; osomolarity two-component system, sensor histidine kinase NIK1 [EC:2.7.13.3]	Environmental Information Processing; Protein families: metabolism; Protein families: signaling and cellular processes
JCM_5958_gene_v001_01674	Native	881.266	972.078	672.613	1763.13	1686.52	1012.84	1.30348	10.3543	YES	0.00816772	YES	0.0141315		PTHR45699:SF3	60S ACIDIC RIBOSOMAL PROTEIN P0	K02941	RP-LP0, RPLP0; large subunit ribosomal protein LP0	Genetic Information Processing; Protein families: genetic information processing
JCM_5958_gene_v001_01675	Native	16.5962	14.243	18.3271	18.3949	16.0226	12.1372	0.414283	3.71499	NO	0.171327	NO	0.319017		PTHR28083	GOOD FOR FULL DBP5 ACTIVITY PROTEIN 2
JCM_5958_gene_v001_01676	Native	26.1871	23.3966	28.0427	13.2698	16.3688	12.6793	-0.390474	5.55018	YES	0.0316925	NO	0.147427		PTHR15830	TELOMERE LENGTH REGULATION PROTEIN TEL2 FAMILY MEMBER	K11137	TELO2, TEL2; telomere length regulation protein	Genetic Information Processing; Environmental Information Processing; Protein families: genetic information processing
JCM_5958_gene_v001_01677	Native	238.354	239.925	243.851	383.391	317.073	392.33	1.08958	6.56301	YES	0.00135771	YES	0.00226805		PTHR12735:SF27	BOLA-LIKE PROTEIN 2
JCM_5958_gene_v001_01678	Native	299.983	281.309	391.654	219.362	226.603	274.739	0.0583061	7.99629	NO	0.790365	NO	0.933562		PTHR13799	NGG1 INTERACTING FACTOR 3
JCM_5958_gene_v001_01679	Native	1950.21	1835.77	3694.92	1489.56	1450.01	2920.28	0.146016	10.2984	NO	0.77978	NO	0.878288		PTHR23241:SF106	DUF4149 DOMAIN-CONTAINING PROTEIN
JCM_5958_gene_v001_01680	Native	45.2843	49.9807	81.281	47.4742	41.9218	52.2139	0.176355	5.25287	NO	0.564206	NO	0.752295
JCM_5958_gene_v001_01681	Native	33.7084	33.1383	51.5933	33.0844	37.5718	24.0783	0.165082	5.84944	NO	0.557237	NO	0.757934		PTHR45903	GLUTAMATE-RICH WD REPEAT-CONTAINING PROTEIN 1	K14848	RRB1, GRWD1; ribosome assembly protein RRB1	Protein families: genetic information processing
JCM_5958_gene_v001_01682	Native	14.6429	14.1994	18.6118	12.0332	14.4933	10.4962	0.126347	3.39001	NO	0.672703	NO	0.835164		PTHR20973:SF0	NON-STRUCTURAL MAINTENANCE OF CHROMOSOMES ELEMENT 1 HOMOLOG	K22817	NSMCE1, NSE1; non-structural maintenance of chromosomes element 1 [EC:2.3.2.27]	Protein families: genetic information processing
JCM_5958_gene_v001_01683	Native	40.7049	37.951	46.022	45.4093	54.0849	33.404	0.576306	5.64429	YES	0.028685	NO	0.0776725		PTHR19443:SF24	HEXOKINASE YLR446W-RELATED	K00844	HK; hexokinase [EC:2.7.1.1]	Carbohydrate metabolism; Biosynthesis of other secondary metabolites; Environmental Information Processing; Protein families: genetic information processing
JCM_5958_gene_v001_01684	Native	319.771	295.055	398.971	174.672	184.039	191.073	-0.392932	7.93705	YES	0.0430564	NO	0.168657		PTHR11122:SF39	GLUCOSE-6-PHOSPHATE 1-EPIMERASE	K01792	E5.1.3.15; glucose-6-phosphate 1-epimerase [EC:5.1.3.15]	Carbohydrate metabolism
JCM_5958_gene_v001_01685	Native	351.017	332.553	270.651	965.647	970.81	1110.65	2.16203	9.49969	YES	0.000892553	YES	0.00122811		PTHR11122:SF39	GLUCOSE-6-PHOSPHATE 1-EPIMERASE	K01792	E5.1.3.15; glucose-6-phosphate 1-epimerase [EC:5.1.3.15]	Carbohydrate metabolism
JCM_5958_gene_v001_01686	Native	51.4743	48.0539	51.3729	33.5919	33.4408	44.1117	0.0482057	5.29164	NO	0.812362	NO	0.947488
JCM_5958_gene_v001_01687	Native	23.0302	21.4646	24.5379	12.0901	14.4339	14.0611	-0.280868	6.55742	YES	0.0443313	NO	0.370834		PTHR45748:SF7	1-PHOSPHATIDYLINOSITOL 3-PHOSPHATE 5-KINASE-RELATED
JCM_5958_gene_v001_01688	Native	423.818	393.273	502.103	253.853	245.803	288.531	-0.251295	8.01491	NO	0.163838	NO	0.494942		PTHR47978:SF65	RAB43, MEMBER RAS ONCOGENE FAMILY	K07889	RAB5C; Ras-related protein Rab-5C	Environmental Information Processing; Cellular Processes; Protein families: genetic information processing; Protein families: signaling and cellular processes
JCM_5958_gene_v001_01689	Native	171.045	168.75	204.025	149.234	129.463	194.787	0.293507	6.38847	NO	0.212376	NO	0.445245		PTHR15710:SF4	E3 UBIQUITIN-PROTEIN LIGASE IRUKA
JCM_5958_gene_v001_01690	Native	130.041	131.742	132.667	91.2508	93.6195	75.7371	-0.111705	6.47865	NO	0.430462	NO	0.877152		PTHR47795	UBIQUITIN AND WLM DOMAIN-CONTAINING METALLOPROTEASE SPCC1442.07C
JCM_5958_gene_v001_01691	Native	50.9906	47.8531	42.9829	23.1781	25.8782	20.2061	-0.548816	4.79537	YES	0.0162961	NO	0.0529972		PTHR14089:SF6	PRE-MRNA-SPLICING FACTOR RBM22	K12872	RBM22, SLT11; pre-mRNA-splicing factor RBM22/SLT11	Genetic Information Processing; Protein families: genetic information processing
JCM_5958_gene_v001_01692	Native	270.124	297.012	238.678	155.221	157.56	120.057	-0.413097	7.19845	NO	0.0588784	NO	0.179827		PTHR11002:SF83	CARBONIC ANHYDRASE	K01673	cynT, can; carbonic anhydrase [EC:4.2.1.1]	Energy metabolism
JCM_5958_gene_v001_01693	Native	198.828	193.474	115.201	133.65	142.382	97.7342	0.0394575	7.45252	NO	0.905023	NO	0.961368		PTHR45672	PROTEIN DISULFIDE-ISOMERASE C17H9.14C-RELATED	K09584	PDIA6, TXNDC7; protein disulfide-isomerase A6 [EC:5.3.4.1]	Genetic Information Processing; Protein families: genetic information processing
JCM_5958_gene_v001_01694	Native	149.288	127.599	106.86	80.2757	88.8964	80.0716	-0.137337	6.66066	NO	0.434136	NO	0.800437		PTHR31902:SF10	ACTIN PATCHES DISTAL PROTEIN 1
JCM_5958_gene_v001_01695	Native	78.4734	64.559	35.2581	10.923	14.1681	14.0497	-1.70688	6.24668	YES	0.00387444	YES	0.00606188		PTHR46056:SF4	LONG-CHAIN-ALCOHOL OXIDASE
JCM_5958_gene_v001_01696	Native	153.473	146.316	172.304	86.9933	109.034	128.127	-0.0564629	7.2494	NO	0.780501	NO	0.937929		PTHR12210:SF139	CARBOXY-TERMINAL DOMAIN RNA POLYMERASE II POLYPEPTIDE A SMALL PHOSPHATASE 1	K15731	CTDSP; carboxy-terminal domain RNA polymerase II polypeptide A small phosphatase [EC:3.1.3.16]	Protein families: metabolism; Protein families: genetic information processing
JCM_5958_gene_v001_01697	Native	117.875	106.27	116.567	69.6581	96.3723	92.9618	0.0869864	8.21572	NO	0.613598	NO	0.899901		PTHR22949	WHITE COLLAR 2 PROTEIN WC2
JCM_5958_gene_v001_01698	Native	53.6883	51.1665	55.6394	32.3137	35.2052	39.0544	-0.103319	6.94487	NO	0.453563	NO	0.895666		PTHR22957:SF661	GH16847P	K19951	TBC1D8_9; TBC1 domain family member 8/9	Protein families: genetic information processing
JCM_5958_gene_v001_01699	Native	140.713	135.505	171.158	128.629	117.38	203.177	0.499623	6.92936	NO	0.108834	NO	0.220642		PTHR23024:SF574	KYNURENINE FORMAMIDASE	K14263	BNA7; kynurenine formamidase [EC:3.5.1.9]	Carbohydrate metabolism; Amino acid metabolism
JCM_5958_gene_v001_01700	Native	791.148	933.645	664.063	2665.21	2226.85	1352.15	1.87159	9.47939	YES	0.00262161	YES	0.00410153		PTHR23413:SF1	60S RIBOSOMAL PROTEIN L32	K02912	RP-L32e, RPL32; large subunit ribosomal protein L32e	Genetic Information Processing; Protein families: genetic information processing
JCM_5958_gene_v001_01701	Native	168.103	145.142	186.085	121.588	125.716	134.026	0.101433	6.41748	NO	0.479938	NO	0.893009		PTHR28270	MEDIATOR OF RNA POLYMERASE II TRANSCRIPTION SUBUNIT 19	K15138	ROX3, MED19; mediator of RNA polymerase II transcription subunit 19, fungi type	Protein families: genetic information processing
JCM_5958_gene_v001_01702	Native	98.263	99.9245	100.798	74.651	84.0577	79.2592	0.155347	6.09717	NO	0.185391	NO	0.826077		PTHR13618	LEUCINE ZIPPER CONTAINING TRANSCRIPTION FACTOR LZF1
JCM_5958_gene_v001_01703	Native	231.333	223.811	184.913	230.477	256.761	180.68	0.543662	8.26726	YES	0.0299328	NO	0.0840469		PTHR23236:SF117	EUKARYOTIC TRANSLATION INITIATION FACTOR 4H	K03258	EIF4B; translation initiation factor 4B	Environmental Information Processing; Protein families: genetic information processing
JCM_5958_gene_v001_01704	Native	69.5622	73.1548	79.729	69.7886	56.0447	59.9787	0.233029	5.84058	NO	0.207999	NO	0.549188
JCM_5958_gene_v001_01705	Native	44.897	37.3819	37.5099	20.2611	25.378	20.8205	-0.366337	6.43298	YES	0.0320896	NO	0.173824		PTHR16453:SF9	GATOR COMPLEX PROTEIN MIOS	K20407	MIOS, MIO, SEA4; SEA/GATOR complex protein SEA4/MIOS	Environmental Information Processing; Protein families: genetic information processing
JCM_5958_gene_v001_01706	Native	138.263	147.272	180.064	76.9087	79.4036	96.7514	-0.390332	7.98399	NO	0.0699297	NO	0.211278		PTHR24161:SF17	PALMITOYLTRANSFERASE HIP14	K20032	ZDHHC13_17, HIP14; palmitoyltransferase ZDHHC13/17 [EC:2.3.1.225]	Protein families: genetic information processing
JCM_5958_gene_v001_01707	Native	75.7851	70.7486	73.4789	75.0536	72.2694	73.793	0.496227	6.2141	YES	0.00561445	YES	0.0270901		PTHR45788:SF4	TRICARBOXYLATE TRANSPORT PROTEIN, MITOCHONDRIAL	K15100	SLC25A1, CTP; solute carrier family 25 (mitochondrial citrate transporter), member 1	Protein families: signaling and cellular processes
JCM_5958_gene_v001_01708	Native	19.5151	18.1479	23.3191	10.5798	12.2673	19.7285	-0.0282405	7.28679	NO	0.930173	NO	0.973593		PTHR15678:SF6	PROTEIN KIAA0100
JCM_5958_gene_v001_01709	Native	26.8996	26.6254	29.7625	16.7041	17.7654	17.1072	-0.204273	5.12342	NO	0.157895	NO	0.640698		PTHR10678:SF3	COP9 SIGNALOSOME COMPLEX SUBUNIT 2	K12176	COPS2, CSN2, TRIP15; COP9 signalosome complex subunit 2	Protein families: genetic information processing
JCM_5958_gene_v001_01710	Native	69.3605	68.9126	63.6399	54.5689	57.7086	49.637	0.166892	6.40947	NO	0.209965	NO	0.768515		PTHR14969:SF28	DIHYDROSPHINGOSINE 1-PHOSPHATE PHOSPHATASE LCB3-RELATED	K23451	LCB3; dihydrosphingosine 1-phosphate phosphatase [EC:3.1.3.-]	Lipid metabolism
JCM_5958_gene_v001_01711	Native	66.9727	65.6414	62.8788	45.9082	51.6355	52.6668	0.104648	6.01045	NO	0.410689	NO	0.908083
JCM_5958_gene_v001_01712	Native	146.708	139.998	162.287	132.545	119.054	165.202	0.385252	6.34217	NO	0.0728076	NO	0.220356		PTHR12857	UNCHARACTERIZED
JCM_5958_gene_v001_01713	Native	83.2917	96.1302	111.829	149.815	131.756	120.31	0.954095	5.74279	YES	0.00320335	YES	0.00656473		PTHR12773:SF0	MULTIFUNCTIONAL METHYLTRANSFERASE SUBUNIT TRM112-LIKE PROTEIN	K15448	TRM112, TRMT112; multifunctional methyltransferase subunit TRM112	Protein families: genetic information processing
JCM_5958_gene_v001_01714	Native	241.75	260.707	239.958	350.211	293.189	299.795	0.8353	6.76132	YES	0.00271575	YES	0.00645572		PTHR47106	COILED-COIL-HELIX-COILED-COIL-HELIX DOMAIN-CONTAINING PROTEIN 5
[truncated: 3,890 more rows]

## Sheet: Supplementary Data 7
Supplementary Data 7. RNA-seq gene expression analysis of Wickerhamiella domercqiae. Results of transcript quantification in transcript per million (TPM), differential expression analysis, functional annotation performed with PANTHER and BlastKOALA, and classification of xenologous genes in their metabolic contribution to the host genome.
[truncated: 4,989 more rows]

[truncated: 1 more sheets: Supplementary Data 8]
