# Supplementary material for: Regions of low gene expression promote maintenance and adaptation of horizontally acquired genes in yeasts
Source: Commun Biol. 2026 May 9;9:968. doi: 10.1038/s42003-026-10153-8 (PMC13376923; doi:10.1038/s42003-026-10153-8)
Supplement: Supplementary file 7 — Supplementary Data 9 [file 42003_2026_10153_MOESM7_ESM.xlsx]

## Sheet: Supplementary Data 9
Supplementary Data 9. Functional classification of the whole proteome of W/S-clade species discriminated for native and xenologous genes. Analyses were performed with PANTHER Classification System, PANTHER GO-Slim and PANTHER Protein Class annotations. Only top scoring functional inferences with Evalue < 10-6 are included.
PANTHER LEVEL 0: GO-SLIM MOLECULAR FUNCTION
	W. versatilis	Native			HGT-Pezizomycotina			HGT-Bacteria				W. domerqiae	Native			HGT-Pezizomycotina			HGT-Bacteria				St. bombicola	Native			HGT-Pezizomycotina			HGT-Bacteria
	Category name (Accession)	# seq	% seq. hit against total # sequences	% seq. hit against total # Function hits	# seq	% seq. hit against total # sequences	% seq. hit against total # Function hits	# seq	% seq. hit against total # sequences	% seq. hit against total # Function hits	.	Category name (Accession)	# seq	% seq. hit against total # sequences	% seq. hit against total # Function hits	# seq	% seq. hit against total # sequences	% seq. hit against total # Function hits	# seq	% seq. hit against total # sequences	% seq. hit against total # Function hits	.	Category name (Accession)	# seq	% seq. hit against total # sequences	% seq. hit against total # Function hits	# seq	% seq. hit against total # sequences	% seq. hit against total # Function hits	# seq	% seq. hit against total # sequences	% seq. hit against total # Function hits	.			.
	transporter activity (GO:0005215)	299	0.068	0.101	7	0.056	0.14	3	0.014	0.026		transporter activity (GO:0005215)	241	0.059	0.087	3	0.07	0.15					transporter activity (GO:0005215)	220	0.056	0.082	3	0.111	0.188
	translation regulator activity (GO:0045182)	29	0.007	0.01								translation regulator activity (GO:0045182)	29	0.007	0.01								translation regulator activity (GO:0045182)	28	0.007	0.01
	cargo receptor activity (GO:0038024)	1	0	0								cargo receptor activity (GO:0038024)	1	0	0								cargo receptor activity (GO:0038024)
	transcription regulator activity (GO:0140110)	115	0.026	0.039	1	0.008	0.02					transcription regulator activity (GO:0140110)	94	0.023	0.034	2	0.047	0.1					transcription regulator activity (GO:0140110)	92	0.024	0.034	1	0.037	0.063
	catalytic activity (GO:0003824)	1224	0.278	0.412	34	0.27	0.68	95	0.44	0.812		catalytic activity (GO:0003824)	1157	0.281	0.417	11	0.256	0.55	47	0.431	0.746		catalytic activity (GO:0003824)	1112	0.284	0.414	9	0.333	0.563	23	0.411	0.821
	cytoskeletal motor activity (GO:0003774)	9	0.002	0.003								cytoskeletal motor activity (GO:0003774)	9	0.002	0.003								cytoskeletal motor activity (GO:0003774)	12	0.003	0.004
	molecular function regulator activity (GO:0098772)	86	0.02	0.029								molecular function regulator activity (GO:0098772)	88	0.021	0.032								molecular function regulator activity (GO:0098772)	84	0.021	0.031
	ATP-dependent activity (GO:0140657)	133	0.03	0.045								ATP-dependent activity (GO:0140657)	129	0.031	0.046								ATP-dependent activity (GO:0140657)	128	0.033	0.048
	molecular transducer activity (GO:0060089)	9	0.002	0.003								molecular transducer activity (GO:0060089)	8	0.002	0.003								molecular transducer activity (GO:0060089)	8	0.002	0.003
	molecular adaptor activity (GO:0060090)	37	0.008	0.012								molecular adaptor activity (GO:0060090)	35	0.009	0.013								molecular adaptor activity (GO:0060090)	34	0.009	0.013
	antioxidant activity (GO:0016209)	10	0.002	0.003				2	0.009	0.017		antioxidant activity (GO:0016209)	9	0.002	0.003				3	0.028	0.048		antioxidant activity (GO:0016209)	11	0.003	0.004				1	0.018	0.036
	structural molecule activity (GO:0005198)	140	0.032	0.047	3	0.024	0.06	1	0.005	0.009		structural molecule activity (GO:0005198)	129	0.031	0.046	1	0.023	0.05	1	0.009	0.016		structural molecule activity (GO:0005198)	122	0.031	0.045
	binding (GO:0005488)	882	0.201	0.297	5	0.04	0.1	16	0.074	0.137		binding (GO:0005488)	847	0.206	0.305	3	0.07	0.15	12	0.11	0.19		binding (GO:0005488)	836	0.214	0.311	3	0.111	0.188	4	0.071	0.143
LEVEL 0: GO-SLIM BIOLOGICAL PROCESS
	W. versatilis	Native			HGT-Pezizomycotina			HGT-Bacteria				W. domerqiae	Native			HGT-Pezizomycotina			HGT-Bacteria				St. bombicola	Native			HGT-Pezizomycotina			HGT-Bacteria
	Category name (Accession)	# seq	% seq. hit against total # sequences	% seq. hit against total # Function hits	# seq	% seq. hit against total # sequences	% seq. hit against total # Function hits	# seq	% seq. hit against total # sequences	% seq. hit against total # Function hits	.	Category name (Accession)	# seq	% seq. hit against total # sequences	% seq. hit against total # Function hits	# seq	% seq. hit against total # sequences	% seq. hit against total # Function hits	# seq	% seq. hit against total # sequences	% seq. hit against total # Function hits	.	Category name (Accession)	# seq	% seq. hit against total # sequences	% seq. hit against total # Function hits	# seq	% seq. hit against total # sequences	% seq. hit against total # Function hits	# seq	% seq. hit against total # sequences	% seq. hit against total # Function hits	.			.
	cellular process (GO:0009987)	1967	0.447	0.408	13	0.103	0.351	27	0.125	0.338		cellular process (GO:0009987)	1920	0.467	0.413	7	0.163	0.333	14	0.128	0.333		cellular process (GO:0009987)	1830	0.468	0.407	5	0.185	0.313	3	0.054	0.214
	reproductive process (GO:0022414)	23	0.005	0.005								reproductive process (GO:0022414)	19	0.005	0.004								reproductive process (GO:0022414)	24	0.006	0.005
	localization (GO:0051179)	572	0.13	0.119	5	0.04	0.135	4	0.019	0.05		localization (GO:0051179)	532	0.129	0.114	4	0.093	0.19	2	0.018	0.048		localization (GO:0051179)	515	0.132	0.114	3	0.111	0.188
	detoxification (GO:0098754)	4	0.001	0.001				2	0.009	0.025		detoxification (GO:0098754)	3	0.001	0.001				1	0.009	0.024		detoxification (GO:0098754)	3	0.001	0.001
	reproduction (GO:0000003)	27	0.006	0.006								reproduction (GO:0000003)	23	0.006	0.005								reproduction (GO:0000003)	27	0.007	0.006
	biological regulation (GO:0065007)	452	0.103	0.094	3	0.024	0.081	3	0.014	0.038		biological regulation (GO:0065007)	422	0.103	0.091	3	0.07	0.143	2	0.018	0.048		biological regulation (GO:0065007)	421	0.108	0.094	3	0.111	0.188
	response to stimulus (GO:0050896)	270	0.061	0.056	2	0.016	0.054	5	0.023	0.063		response to stimulus (GO:0050896)	258	0.063	0.055	3	0.07	0.143	2	0.018	0.048		response to stimulus (GO:0050896)	261	0.067	0.058	1	0.037	0.063	1	0.018	0.071
	homeostatic process (GO:0042592)	56	0.013	0.012				1	0.005	0.013		homeostatic process (GO:0042592)	55	0.013	0.012				1	0.009	0.024		homeostatic process (GO:0042592)	54	0.014	0.012				1	0.018	0.071
	developmental process (GO:0032502)	10	0.002	0.002								developmental process (GO:0032502)	7	0.002	0.002								developmental process (GO:0032502)	11	0.003	0.002
	multicellular organismal process (GO:0032501)	3	0.001	0.001								multicellular organismal process (GO:0032501)	2	0	0								multicellular organismal process (GO:0032501)	5	0.001	0.001
	metabolic process (GO:0008152)	1441	0.328	0.299	13	0.103	0.351	38	0.176	0.475		metabolic process (GO:0008152)	1413	0.343	0.304	3	0.07	0.143	20	0.183	0.476		metabolic process (GO:0008152)	1348	0.345	0.3	3	0.111	0.188	9	0.161	0.643
	rhythmic process (GO:0048511)				1	0.008	0.027					rhythmic process (GO:0048511)				1	0.023	0.048					rhythmic process (GO:0048511)				1	0.037	0.063
LEVEL 0: PANTHER PROTEIN CLASS
	W. versatilis	Native			HGT-Pezizomycotina			HGT-Bacteria				W. domerqiae	Native			HGT-Pezizomycotina			HGT-Bacteria				St. bombicola	Native			HGT-Pezizomycotina			HGT-Bacteria
	Category name (Accession)	# seq	% seq. hit against total # sequences	% seq. hit against total # Function hits	# seq	% seq. hit against total # sequences	% seq. hit against total # Function hits	# seq	% seq. hit against total # sequences	% seq. hit against total # Function hits	.	Category name (Accession)	# seq	% seq. hit against total # sequences	% seq. hit against total # Function hits	# seq	% seq. hit against total # sequences	% seq. hit against total # Function hits	# seq	% seq. hit against total # sequences	% seq. hit against total # Function hits	.	Category name (Accession)	# seq	% seq. hit against total # sequences	% seq. hit against total # Function hits	# seq	% seq. hit against total # sequences	% seq. hit against total # Function hits	# seq	% seq. hit against total # sequences	% seq. hit against total # Function hits	.			.
	extracellular matrix protein (PC00102)	5	0.001	0.002								extracellular matrix protein (PC00102)	1	0	0				1	0.009	0.011		extracellular matrix protein (PC00102)	3	0.001	0.001
	cytoskeletal protein (PC00085)	88	0.02	0.028								cytoskeletal protein (PC00085)	89	0.022	0.03								cytoskeletal protein (PC00085)	90	0.023	0.032
	transporter (PC00227)	382	0.087	0.121	8	0.063	0.118	4	0.019	0.023		transporter (PC00227)	316	0.077	0.106	7	0.163	0.28	1	0.009	0.011		transporter (PC00227)	299	0.076	0.105	4	0.148	0.235
	scaffold/adaptor protein (PC00226)	56	0.013	0.018								scaffold/adaptor protein (PC00226)	53	0.013	0.018								scaffold/adaptor protein (PC00226)	53	0.014	0.019
	DNA metabolism protein (PC00009)	123	0.028	0.039	1	0.008	0.015					DNA metabolism protein (PC00009)	128	0.031	0.043	1	0.023	0.04	1	0.009	0.011		DNA metabolism protein (PC00009)	125	0.032	0.044	2	0.074	0.118
	cell adhesion molecule (PC00069)	1	0	0								cell adhesion molecule (PC00069)											cell adhesion molecule (PC00069)	1	0	0
	intercellular signal molecule (PC00207)	1	0	0								intercellular signal molecule (PC00207)	1	0	0								intercellular signal molecule (PC00207)	1	0	0
	protein-binding activity modulator (PC00095)	108	0.025	0.034								protein-binding activity modulator (PC00095)	117	0.028	0.039								protein-binding activity modulator (PC00095)	104	0.027	0.037
	viral or transposable element protein (PC00237)	2	0	0.001								viral or transposable element protein (PC00237)	2	0	0.001								viral or transposable element protein (PC00237)	3	0.001	0.001
	RNA metabolism protein (PC00031)	354	0.081	0.112								RNA metabolism protein (PC00031)	353	0.086	0.119								RNA metabolism protein (PC00031)	336	0.086	0.118
	calcium-binding protein (PC00060)	2	0	0.001								calcium-binding protein (PC00060)	2	0	0.001								calcium-binding protein (PC00060)	2	0.001	0.001
	gene-specific transcriptional regulator (PC00264)	136	0.031	0.043	5	0.04	0.074	1	0.005	0.006		gene-specific transcriptional regulator (PC00264)	109	0.026	0.037				1	0.009	0.011		gene-specific transcriptional regulator (PC00264)	88	0.023	0.031				1	0.018	0.021
	defense/immunity protein (PC00090)	7	0.002	0.002								defense/immunity protein (PC00090)	6	0.001	0.002								defense/immunity protein (PC00090)	6	0.002	0.002
	translational protein (PC00263)	247	0.056	0.078	1	0.008	0.015	1	0.005	0.006		translational protein (PC00263)	250	0.061	0.084	1	0.023	0.04	2	0.018	0.022		translational protein (PC00263)	232	0.059	0.082	1	0.037	0.059
	metabolite interconversion enzyme (PC00262)	949	0.216	0.301	47	0.373	0.691	161	0.745	0.915		metabolite interconversion enzyme (PC00262)	852	0.207	0.287	13	0.302	0.52	77	0.706	0.846		metabolite interconversion enzyme (PC00262)	788	0.202	0.278	8	0.296	0.471	46	0.821	0.979
	protein modifying enzyme (PC00260)	375	0.085	0.119	6	0.048	0.088	9	0.042	0.051		protein modifying enzyme (PC00260)	369	0.09	0.124	3	0.07	0.12	4	0.037	0.044		protein modifying enzyme (PC00260)	405	0.104	0.143	2	0.074	0.118
	chromatin/chromatin-binding, or -regulatory protein (PC00077)	62	0.014	0.02								chromatin/chromatin-binding, or -regulatory protein (PC00077)	65	0.016	0.022								chromatin/chromatin-binding, or -regulatory protein (PC00077)	61	0.016	0.022
	transfer/carrier protein (PC00219)	17	0.004	0.005								transfer/carrier protein (PC00219)	15	0.004	0.005				1	0.009	0.011		transfer/carrier protein (PC00219)	14	0.004	0.005
	membrane traffic protein (PC00150)	126	0.029	0.04								membrane traffic protein (PC00150)	126	0.031	0.042				1	0.009	0.011		membrane traffic protein (PC00150)	119	0.03	0.042
	chaperone (PC00072)	87	0.02	0.028								chaperone (PC00072)	90	0.022	0.03				2	0.018	0.022		chaperone (PC00072)	86	0.022	0.03
	structural protein (PC00211)	4	0.001	0.001								structural protein (PC00211)	5	0.001	0.002								structural protein (PC00211)	3	0.001	0.001
	transmembrane signal receptor (PC00197)	21	0.005	0.007								transmembrane signal receptor (PC00197)	19	0.005	0.006								transmembrane signal receptor (PC00197)	18	0.005	0.006
