# Supplementary material for: Regions of low gene expression promote maintenance and adaptation of horizontally acquired genes in yeasts
Source: Commun Biol. 2026 May 9;9:968. doi: 10.1038/s42003-026-10153-8 (PMC13376923; doi:10.1038/s42003-026-10153-8)
Supplement: Supplementary file 8 — Supplementary Data 10 [file 42003_2026_10153_MOESM8_ESM.xlsx]

## Sheet: Supp. Data 10 Summary_results
Functional annotation of xenolog genes from the WS-clade species, comparison between BlastKOALA, PANTHER, EggNOG, and InterProScan annotation pipelines.
	1. Functional annotation of xenolog genes from the WS-clade species, comparison between BlastKOALA and PANTHER annotation pipelines.
	Species	Gene oringin	Total No. Genes	with BlastKOALA annotation	with PATHER annotation	with no BlastKOALA and no PANTHER annotation
	W. versatilis	HGT Bacteria	222	143	216	5
		HGT Pezizomycotina	133	31	126	7
	W. domercqiae	HGT Bacteria	112	60	107	5
		HGT Pezizomycotina	47	9	43	4
	St. bombicola	HGT Bacteria	55	37	54	1
		HGT Pezizomycotina	27	12	27	0
	2. Summary results of functional annotation performed with EggNOG and InterProScan pipelines.
	Species	Gene	Gene oringin	Functional classification
	W. versatilis	JCM_5958_gene_v001_00049	HGT Bacteria	Putative M61 family metalloprotease.
		JCM_5958_gene_v001_02799	HGT Bacteria	DUF1868 family protein with predicted phosphodiesterase-like fold.
		JCM_5958_gene_v001_04036	HGT Bacteria	Protein of unknown function with a conserved GXWXG/DUF4334 domain.
		JCM_5958_gene_v001_04053	HGT Bacteria	Protein of unknown function with a conserved GXWXG/DUF4334 domain.
		JCM_5958_gene_v001_05433	HGT Bacteria	Protein of unknown function, likely with a secreted glycoside hydrolase–like protein.
		JCM_5958_gene_v001_03100	HGT Pezizomycotina	Secreted GH16 family glycoside hydrolase, putatively involved in carbohydrate metabolism.
		JCM_5958_gene_v001_04055	HGT Pezizomycotina	Transmembrane protein of unknown function.
		JCM_5958_gene_v001_05484	HGT Pezizomycotina	SnoaL-like domain protein of unknown function.
		JCM_5958_gene_v001_00108	HGT Pezizomycotina	Secreted glycosidase-like protein of unknown function.
		JCM_5958_gene_v001_02865	HGT Pezizomycotina	NTF2-like domain protein of unknown function.
		JCM_5958_gene_v001_04120	HGT Pezizomycotina	Secreted fungal protein of unknown function.
		JCM_5958_gene_v001_00098	HGT Pezizomycotina	Fungal-specific transcription factor–like protein of unknown regulatory function.
	W. domercqiae	JCM_9478_gene_v001_01635	HGT Bacteria	Protein of unknown function
		JCM_9478_gene_v001_02963	HGT Bacteria	Multi-pass membrane protein of unknown function.
		JCM_9478_gene_v001_03101	HGT Bacteria	Putative transcriptional regulator containing a GCR1-like domain.
		JCM_9478_gene_v001_03104	HGT Bacteria	Protein of unknown function
		JCM_9478_gene_v001_03513	HGT Bacteria	Transcription factor–like protein of unknown regulatory function.
		JCM_9478_gene_v001_00772	HGT Pezizomycotina	Protein of unknown function
		JCM_9478_gene_v001_01567	HGT Pezizomycotina	Glycosyltransferase family 25 protein, involved in coenzyme-linked carbohydrate metabolism.
		JCM_9478_gene_v001_03733	HGT Pezizomycotina	Protein of unknown function
		JCM_9478_gene_v001_04209	HGT Pezizomycotina	Protein of unknown function
	St. bombicola	PEOC01000543.1.g2526	HGT Bacteria	Membrane-bound acyltransferase family protein (AT3), of unknown function.

## Sheet: Supplementary Data 10_Wv
Functional annotation of W. versatilis xenolog genes that lack annotation using either BlastKOALA and PANTHER annotation pipelines.
	1. Results from EggNOG using the basic emapper algorithm and the hmmer emapper applied to either the Bacterial or Fungi datasets for the HGT-Bacteria and HGT-Pezizomycotina genes, respectively.
	Gene_ID	Gene_origin	Algorithm/Pipeline	seed_ortholog	Evalue	score	eggNOG_OGs	max_annot_lvl	COG_category	Description	Preferred_name	GOs	EC	KEGG_ko	KEGG_Pathway	KEGG_Module	KEGG_Reaction	KEGG_rclass	BRITE	KEGG_TC	CAZy	BiGG_Reaction	PFAMs
	JCM_5958_gene_v001_00049	HGT Bacteria	basic.emapper.annotations	190486.XAC0172	1.55e-143	432	COG3975@1|root,COG3975@2|Bacteria,1R9ST@1224|Proteobacteria,1TD54@1236|Gammaproteobacteria,1XA58@135614|Xanthomonadales	135614|Xanthomonadales	S - Function unknown	M61 glycyl aminopeptidase	-	-	-	-	-	-	-	-	-	-	-	-	Peptidase_M61
	JCM_5958_gene_v001_00049	HGT Bacteria	hmmer_bacteria.emapper.annotations	190486.XAC0172	2.1e-142	471.8	COG3975@1|root,COG3975@2|Bacteria,1R9ST@1224|Proteobacteria,1TD54@1236|Gammaproteobacteria,1XA58@135614|Xanthomonadales	135614|Xanthomonadales	S - Function unknown	M61 glycyl aminopeptidase	-	-	-	-	-	-	-	-	-	-	-	-	Peptidase_M61
	JCM_5958_gene_v001_02799	HGT Bacteria	basic.emapper.annotations	1500893.JQNB01000001_gene2656	5.18e-31	122	COG5255@1|root,COG5255@2|Bacteria,1R6P6@1224|Proteobacteria,1S74Z@1236|Gammaproteobacteria,1XAKJ@135614|Xanthomonadales	135614|Xanthomonadales	S - Function unknown	Domain of unknown function (DUF1868)	-	-	-	-	-	-	-	-	-	-	-	-	2H-phosphodiest
	JCM_5958_gene_v001_02799	HGT Bacteria	hmmer_bacteria.emapper.annotations	340.xcc-b100_0054	1.3e-39	129.7	COG5255@1|root,COG5255@2|Bacteria,1R6P6@1224|Proteobacteria,1S74Z@1236|Gammaproteobacteria,1XAKJ@135614|Xanthomonadales	135614|Xanthomonadales	S - Function unknown	Domain of unknown function (DUF1868)	-	-	-	-	-	-	-	-	-	-	-	-	2H-phosphodiest
	JCM_5958_gene_v001_04036	HGT Bacteria	basic.emapper.annotations	1208583.COMX_05250	7.12e-66	206	2CFVF@1|root,3287S@2|Bacteria,1RJQE@1224|Proteobacteria,2UH0V@28211|Alphaproteobacteria	28211|Alphaproteobacteria	S - Function unknown	Domain of unknown function (DUF4334)	-	-	-	-	-	-	-	-	-	-	-	-	DUF4334,GXWXG
	JCM_5958_gene_v001_04036	HGT Bacteria	hmmer_bacteria.emapper.annotations	401053.AciPR4_3011	2.5e-50	161.8	2DMJS@1|root,32S1R@2|Bacteria	2|Bacteria	S - Function unknown	GXWXG protein	-	-	-	-	-	-	-	-	-	-	-	-	DUF4334,GXWXG
	JCM_5958_gene_v001_04053	HGT Bacteria	basic.emapper.annotations	1208583.COMX_05250	8.24e-60	190	2CFVF@1|root,3287S@2|Bacteria,1RJQE@1224|Proteobacteria,2UH0V@28211|Alphaproteobacteria	28211|Alphaproteobacteria	S - Function unknown	Domain of unknown function (DUF4334)	-	-	-	-	-	-	-	-	-	-	-	-	DUF4334,GXWXG
	JCM_5958_gene_v001_04053	HGT Bacteria	hmmer_bacteria.emapper.annotations	521000.PROVRETT_09847	4.8e-55	178.6	2AVWZ@1|root,31MQX@2|Bacteria,1R3IV@1224|Proteobacteria,1T68N@1236|Gammaproteobacteria	1236|Gammaproteobacteria	S - Function unknown	GXWXG protein	-	-	-	-	-	-	-	-	-	-	-	-	DUF4334,GXWXG
	JCM_5958_gene_v001_05433	HGT Bacteria	basic.emapper.annotations	29908.U7PT89	2.18e-28	116	29H6Y@1|root,2RQDN@2759|Eukaryota,38BS2@33154|Opisthokonta,3PAKS@4751|Fungi,3QRBA@4890|Ascomycota,217F7@147550|Sordariomycetes,3UV2B@5151|Ophiostomatales	4751|Fungi	S - Function unknown	Hyaluronidase	-	-	-	-	-	-	-	-	-	-	-	-	Glyco_hydro_56
	JCM_5958_gene_v001_05433	HGT Bacteria	hmmer_bacteria.emapper.annotations	84531.JMTZ01000167_gene399	7.6e-12	32.2	2BJM8@1|root,32DYJ@2|Bacteria,1QTAB@1224|Proteobacteria,1SUJI@1236|Gammaproteobacteria	1236|Gammaproteobacteria	-	-	-	-	-	-	-	-	-	-	-	-	-	-	-
	JCM_5958_gene_v001_03100	HGT Pezizomycotina	basic.emapper.annotations	318829.MGG_07715T0	1.19e-33	137	2CB82@1|root,2S39Z@2759|Eukaryota,39X9I@33154|Opisthokonta,3NWG2@4751|Fungi,3QKV1@4890|Ascomycota,212I9@147550|Sordariomycetes	4751|Fungi	G - Carbohydrate transport and metabolism	Glycoside hydrolase family 16	-	-	3.2.1.181	ko:K20832	-	-	-	-	ko00000,ko01000	-	GH16	-	Glyco_hydro_16
	JCM_5958_gene_v001_03100	HGT Pezizomycotina	hmmer_fungi.emapper.annotations	710243.XP_007593473.1	7.3e-47	151.9	2CB82@1|root,2S39Z@2759|Eukaryota,39X9I@33154|Opisthokonta,3NWG2@4751|Fungi,3QKV1@4890|Ascomycota,212I9@147550|Sordariomycetes,1EYXE@1028384|Glomerellales	4751|Fungi	G - Carbohydrate transport and metabolism	Glycoside hydrolase family 16	-	-	3.2.1.181	ko:K20832	-	-	-	-	ko00000,ko01000	-	GH16	-	Glyco_hydro_16
	JCM_5958_gene_v001_04055	HGT Pezizomycotina	basic.emapper.annotations	264951.V5GGN6	7.58e-65	203	2CXRV@1|root,2RZAI@2759|Eukaryota,3A17E@33154|Opisthokonta,3P1U4@4751|Fungi,3QUYC@4890|Ascomycota,20IR6@147545|Eurotiomycetes,3S8NV@5042|Eurotiales	4751|Fungi	S - Function unknown	Phosphoglycerate mutase family protein	-	-	-	-	-	-	-	-	-	-	-	-	-
	JCM_5958_gene_v001_04055	HGT Pezizomycotina	hmmer_fungi.emapper.annotations	264951.V5GGN6	3.3e-67	217.4	2CXRV@1|root,2RZAI@2759|Eukaryota,3A17E@33154|Opisthokonta,3P1U4@4751|Fungi,3QUYC@4890|Ascomycota,20IR6@147545|Eurotiomycetes,3S8NV@5042|Eurotiales	4751|Fungi	S - Function unknown	Phosphoglycerate mutase family protein	-	-	-	-	-	-	-	-	-	-	-	-	-
	JCM_5958_gene_v001_05484	HGT Pezizomycotina	basic.emapper.annotations	36630.CADNFIAP00000119	3.91e-39	137	2DZS8@1|root,2S791@2759|Eukaryota,3A8W2@33154|Opisthokonta,3P6MT@4751|Fungi,3QXY2@4890|Ascomycota,20NIE@147545|Eurotiomycetes,3S9NG@5042|Eurotiales	4751|Fungi	S - Function unknown	SnoaL-like domain	-	-	-	-	-	-	-	-	-	-	-	-	SnoaL_4
	JCM_5958_gene_v001_05484	HGT Pezizomycotina	hmmer_fungi.emapper.annotations	36630.CADNFIAP00000119	1.8e-43	139.9	2DZS8@1|root,2S791@2759|Eukaryota,3A8W2@33154|Opisthokonta,3P6MT@4751|Fungi,3QXY2@4890|Ascomycota,20NIE@147545|Eurotiomycetes,3S9NG@5042|Eurotiales	4751|Fungi	S - Function unknown	SnoaL-like domain	-	-	-	-	-	-	-	-	-	-	-	-	SnoaL_4
	JCM_5958_gene_v001_00108	HGT Pezizomycotina	basic.emapper.annotations	28564.XP_002484593.1	1.11e-196	568	2993U@1|root,2RG5A@2759|Eukaryota,38E92@33154|Opisthokonta,3NXE3@4751|Fungi,3QR0B@4890|Ascomycota,20FI7@147545|Eurotiomycetes,3S3AF@5042|Eurotiales	4751|Fungi	-	-	-	-	-	-	-	-	-	-	-	-	-	-	-
	JCM_5958_gene_v001_00108	HGT Pezizomycotina	hmmer_fungi.emapper.annotations	28564.XP_002484593.1	1.9e-188	619.5	2993U@1|root,2RG5A@2759|Eukaryota,38E92@33154|Opisthokonta,3NXE3@4751|Fungi,3QR0B@4890|Ascomycota,20FI7@147545|Eurotiomycetes,3S3AF@5042|Eurotiales	4751|Fungi	-	-	-	-	-	-	-	-	-	-	-	-	-	-	-
	JCM_5958_gene_v001_02865	HGT Pezizomycotina	basic.emapper.annotations	470704.XP_007761685.1	1.78e-55	177	2E71I@1|root,2SDPH@2759|Eukaryota,3A5ZR@33154|Opisthokonta,3P5FV@4751|Fungi,3QY05@4890|Ascomycota,20NKK@147545|Eurotiomycetes	4751|Fungi	-	-	-	-	-	-	-	-	-	-	-	-	-	-	-
	JCM_5958_gene_v001_02865	HGT Pezizomycotina	hmmer_fungi.emapper.annotations	470704.XP_007761685.1	9.7e-58	185.7	2E71I@1|root,2SDPH@2759|Eukaryota,3A5ZR@33154|Opisthokonta,3P5FV@4751|Fungi,3QY05@4890|Ascomycota,20NKK@147545|Eurotiomycetes	4751|Fungi	-	-	-	-	-	-	-	-	-	-	-	-	-	-	-
	JCM_5958_gene_v001_04120	HGT Pezizomycotina	basic.emapper.annotations	64363.EME46147	3.13e-197	569	2993U@1|root,2RG5A@2759|Eukaryota,38E92@33154|Opisthokonta,3NXE3@4751|Fungi,3QR0B@4890|Ascomycota,20752@147541|Dothideomycetes,3MNH9@451867|Dothideomycetidae	4751|Fungi	-	-	-	-	-	-	-	-	-	-	-	-	-	-	-
	JCM_5958_gene_v001_04120	HGT Pezizomycotina	hmmer_fungi.emapper.annotations	64363.EME46147	9.3e-190	623.9	2993U@1|root,2RG5A@2759|Eukaryota,38E92@33154|Opisthokonta,3NXE3@4751|Fungi,3QR0B@4890|Ascomycota,20752@147541|Dothideomycetes,3MNH9@451867|Dothideomycetidae	4751|Fungi	-	-	-	-	-	-	-	-	-	-	-	-	-	-	-
	JCM_5958_gene_v001_00098	HGT Pezizomycotina	basic.emapper.annotations
	JCM_5958_gene_v001_00098	HGT Pezizomycotina	hmmer_fungi.emapper.annotations	43228.XP_007734177.1	1.1e-06	21.1	28SW0@1|root,2QZJZ@2759|Eukaryota,39SJA@33154|Opisthokonta,3NWH1@4751|Fungi,3QPV5@4890|Ascomycota,20CFJ@147545|Eurotiomycetes,3MV34@451870|Chaetothyriomycetidae	4751|Fungi	P - Inorganic ion transport and metabolism	Fungal specific transcription factor domain	-	-	-	-	-	-	-	-	-	-	-	-	Fungal_trans
	2. Results from InterProScan
	Gene_ID	Gene_origin	Analysis	Evalue	Protein length	Start	End	Signature accession no.	Signature description	InterPro accession	InterPro description	GO annotations	Pathways
	JCM_5958_gene_v001_00049	HGT Bacteria	SUPERFAMILY	8.55e-06	565	281	437	SSF55486	Metalloproteases ("zincins"), catalytic domain	-	-	-	-
	JCM_5958_gene_v001_00049	HGT Bacteria	Gene3D	2.6e-09	565	209	445	G3DSA:1.10.390.10	Neutral Protease Domain 2	IPR027268	Peptidase M4/M1, CTD superfamily	-	Reactome:R-BTA-2142691|Reactome:R-BTA-6798695|Reactome:R-BTA-9018676|Reactome:R-BTA-9018681|Reactome:R-BTA-9018896|Reactome:R-BTA-9020265|Reactome:R-BTA-9023661|Reactome:R-BTA-983170|Reactome:R-CEL-2022377|Reactome:R-CEL-2142691|Reactome:R-CEL-674695|Reactome:R-CEL-6798695|Reactome:R-CEL-73776|Reactome:R-CEL-73779|Reactome:R-CEL-75953|Reactome:R-CEL-76042|Reactome:R-CEL-9018676|Reactome:R-CEL-901…
	JCM_5958_gene_v001_02799	HGT Bacteria	MobiDBLite	-	245	8	20	mobidb-lite	consensus disorder prediction	-	-	-	-
	JCM_5958_gene_v001_02799	HGT Bacteria	MobiDBLite	-	245	1	25	mobidb-lite	consensus disorder prediction	-	-	-	-
	JCM_5958_gene_v001_02799	HGT Bacteria	Pfam	7.3e-18	245	25	126	PF08975	Domain of unknown function (DUF1868)	IPR015069	2H-phosphodiesterase-like, Domain of unknown function DUF1868	-	-
	JCM_5958_gene_v001_02799	HGT Bacteria	Gene3D	6.2e-49	245	1	245	G3DSA:3.90.1140.10	Cyclic phosphodiesterase	-	-	-	-
	JCM_5958_gene_v001_02799	HGT Bacteria	SUPERFAMILY	1.92e-34	245	23	244	SSF55144	LigT-like	IPR009097	Cyclic phosphodiesterase	-	Reactome:R-HSA-112126
	JCM_5958_gene_v001_04036	HGT Bacteria	Gene3D	1.9e-45	176	2	159	G3DSA:2.40.128.580	GXWXG domain	-	-	-	-
	JCM_5958_gene_v001_04036	HGT Bacteria	Pfam	6.7e-16	176	24	82	PF14231	GXWXG protein	IPR025951	GXWXG domain	-	-
	JCM_5958_gene_v001_04036	HGT Bacteria	Pfam	1e-21	176	93	158	PF14232	Domain of unknown function (DUF4334)	IPR025568	Domain of unknown function DUF4334	-	-
	JCM_5958_gene_v001_04053	HGT Bacteria	Pfam	1.7e-15	175	24	82	PF14231	GXWXG protein	IPR025951	GXWXG domain	-	-
	JCM_5958_gene_v001_04053	HGT Bacteria	Pfam	1.7e-21	175	93	157	PF14232	Domain of unknown function (DUF4334)	IPR025568	Domain of unknown function DUF4334	-	-
	JCM_5958_gene_v001_04053	HGT Bacteria	Gene3D	2.8e-43	175	3	159	G3DSA:2.40.128.580	GXWXG domain	-	-	-	-
	JCM_5958_gene_v001_05433	HGT Bacteria	Phobius	-	270	1	1	SIGNAL_PEPTIDE_N_REGION	N-terminal region of a signal peptide.	-	-	-	-
	JCM_5958_gene_v001_05433	HGT Bacteria	Phobius	-	270	10	13	SIGNAL_PEPTIDE_C_REGION	C-terminal region of a signal peptide.	-	-	-	-
	JCM_5958_gene_v001_05433	HGT Bacteria	Phobius	-	270	1	13	SIGNAL_PEPTIDE	Signal peptide region	-	-	-	-
	JCM_5958_gene_v001_05433	HGT Bacteria	SignalP_EUK	-	270	1	13	SignalP-noTM	SignalP-noTM	-	-	-	-
	JCM_5958_gene_v001_05433	HGT Bacteria	SUPERFAMILY	4.84e-06	270	108	243	SSF51445	(Trans)glycosidases	IPR017853	Glycoside hydrolase superfamily	-	Reactome:R-BTA-114608|Reactome:R-BTA-2022857|Reactome:R-BTA-2024101|Reactome:R-BTA-2160916|Reactome:R-BTA-6798695|Reactome:R-BTA-70221|Reactome:R-BTA-975578|Reactome:R-BTA-9840310|Reactome:R-CEL-189085|Reactome:R-CEL-2022857|Reactome:R-CEL-2024101|Reactome:R-CEL-2160916|Reactome:R-CEL-2534343|Reactome:R-CEL-381426|Reactome:R-CEL-6798695|Reactome:R-CEL-8853383|Reactome:R-CEL-8957275|Reactome:R-CEL…
	JCM_5958_gene_v001_05433	HGT Bacteria	Phobius	-	270	14	270	NON_CYTOPLASMIC_DOMAIN	Region of a membrane-bound protein predicted to be outside the membrane, in the extracellular region.	-	-	-	-
	JCM_5958_gene_v001_05433	HGT Bacteria	Phobius	-	270	2	9	SIGNAL_PEPTIDE_H_REGION	Hydrophobic region of a signal peptide.	-	-	-	-
	JCM_5958_gene_v001_05433	HGT Bacteria	Gene3D	7.6e-14	270	93	252	G3DSA:3.20.20.70	Aldolase class I	IPR013785	Aldolase-type TIM barrel	-	Reactome:R-BTA-189451|Reactome:R-BTA-196780|Reactome:R-BTA-2160916|Reactome:R-BTA-389661|Reactome:R-BTA-390918|Reactome:R-BTA-4085001|Reactome:R-BTA-6798695|Reactome:R-BTA-70263|Reactome:R-BTA-70268|Reactome:R-BTA-71336|Reactome:R-BTA-73817|Reactome:R-BTA-77111|Reactome:R-BTA-9033241|Reactome:R-BTA-947581|Reactome:R-BTA-9748787|Reactome:R-BTA-9857492|Reactome:R-CEL-114608|Reactome:R-CEL-196780|Re…
	JCM_5958_gene_v001_03100	HGT Pezizomycotina	Phobius	-	738	12	16	SIGNAL_PEPTIDE_C_REGION	C-terminal region of a signal peptide.	-	-	-	-
	JCM_5958_gene_v001_03100	HGT Pezizomycotina	MobiDBLite	-	738	674	683	mobidb-lite	consensus disorder prediction	-	-	-	-
	JCM_5958_gene_v001_03100	HGT Pezizomycotina	MobiDBLite	-	738	493	529	mobidb-lite	consensus disorder prediction	-	-	-	-
	JCM_5958_gene_v001_03100	HGT Pezizomycotina	MobiDBLite	-	738	434	448	mobidb-lite	consensus disorder prediction	-	-	-	-
	JCM_5958_gene_v001_03100	HGT Pezizomycotina	MobiDBLite	-	738	561	602	mobidb-lite	consensus disorder prediction	-	-	-	-
	JCM_5958_gene_v001_03100	HGT Pezizomycotina	MobiDBLite	-	738	674	695	mobidb-lite	consensus disorder prediction	-	-	-	-
	JCM_5958_gene_v001_03100	HGT Pezizomycotina	MobiDBLite	-	738	434	456	mobidb-lite	consensus disorder prediction	-	-	-	-
	JCM_5958_gene_v001_03100	HGT Pezizomycotina	MobiDBLite	-	738	569	583	mobidb-lite	consensus disorder prediction	-	-	-	-
	JCM_5958_gene_v001_03100	HGT Pezizomycotina	MobiDBLite	-	738	497	514	mobidb-lite	consensus disorder prediction	-	-	-	-
	JCM_5958_gene_v001_03100	HGT Pezizomycotina	MobiDBLite	-	738	684	695	mobidb-lite	consensus disorder prediction	-	-	-	-
	JCM_5958_gene_v001_03100	HGT Pezizomycotina	MobiDBLite	-	738	253	303	mobidb-lite	consensus disorder prediction	-	-	-	-
	JCM_5958_gene_v001_03100	HGT Pezizomycotina	MobiDBLite	-	738	320	365	mobidb-lite	consensus disorder prediction	-	-	-	-
	JCM_5958_gene_v001_03100	HGT Pezizomycotina	MobiDBLite	-	738	320	366	mobidb-lite	consensus disorder prediction	-	-	-	-
	JCM_5958_gene_v001_03100	HGT Pezizomycotina	MobiDBLite	-	738	584	602	mobidb-lite	consensus disorder prediction	-	-	-	-
	JCM_5958_gene_v001_03100	HGT Pezizomycotina	Phobius	-	738	1	1	SIGNAL_PEPTIDE_N_REGION	N-terminal region of a signal peptide.	-	-	-	-
	JCM_5958_gene_v001_03100	HGT Pezizomycotina	Phobius	-	738	1	16	SIGNAL_PEPTIDE	Signal peptide region	-	-	-	-
	JCM_5958_gene_v001_03100	HGT Pezizomycotina	Phobius	-	738	17	738	NON_CYTOPLASMIC_DOMAIN	Region of a membrane-bound protein predicted to be outside the membrane, in the extracellular region.	-	-	-	-
	JCM_5958_gene_v001_03100	HGT Pezizomycotina	SUPERFAMILY	1.37e-18	738	26	237	SSF49899	Concanavalin A-like lectins/glucanases	IPR013320	Concanavalin A-like lectin/glucanase domain superfamily	-	Reactome:R-BTA-114608|Reactome:R-BTA-140837|Reactome:R-BTA-140875|Reactome:R-BTA-159740|Reactome:R-BTA-159763|Reactome:R-BTA-159782|Reactome:R-BTA-202733|Reactome:R-BTA-204005|Reactome:R-BTA-216083|Reactome:R-BTA-3000178|Reactome:R-BTA-3134975|Reactome:R-BTA-381426|Reactome:R-BTA-5694530|Reactome:R-BTA-8951664|Reactome:R-BTA-8957275|Reactome:R-BTA-9755511|Reactome:R-BTA-983168|Reactome:R-CEL-3214…
	JCM_5958_gene_v001_03100	HGT Pezizomycotina	Phobius	-	738	2	11	SIGNAL_PEPTIDE_H_REGION	Hydrophobic region of a signal peptide.	-	-	-	-
	JCM_5958_gene_v001_03100	HGT Pezizomycotina	Gene3D	1.9e-20	738	25	247	G3DSA:2.60.120.200	-	-	-	-	-
	JCM_5958_gene_v001_03100	HGT Pezizomycotina	ProSiteProfiles	11.8476	738	17	259	PS51762	Glycosyl hydrolases family 16 (GH16) domain profile.	IPR000757	Beta-glucanase-like, N-terminal domain	GO:0004553(InterPro)|GO:0005975(InterPro)	-
	JCM_5958_gene_v001_03100	HGT Pezizomycotina	SignalP_EUK	-	738	1	16	SignalP-noTM	SignalP-noTM	-	-	-	-
	JCM_5958_gene_v001_04055	HGT Pezizomycotina	Phobius	-	167	23	167	CYTOPLASMIC_DOMAIN	Region of a membrane-bound protein predicted to be outside the membrane, in the cytoplasm.	-	-	-	-
	JCM_5958_gene_v001_04055	HGT Pezizomycotina	Phobius	-	167	6	22	TRANSMEMBRANE	Region of a membrane-bound protein predicted to be embedded in the membrane.	-	-	-	-
	JCM_5958_gene_v001_04055	HGT Pezizomycotina	Phobius	-	167	1	5	NON_CYTOPLASMIC_DOMAIN	Region of a membrane-bound protein predicted to be outside the membrane, in the extracellular region.	-	-	-	-
	JCM_5958_gene_v001_04055	HGT Pezizomycotina	SignalP_EUK	-	167	1	16	SignalP-noTM	SignalP-noTM	-	-	-	-
	JCM_5958_gene_v001_05484	HGT Pezizomycotina	Pfam	1.7e-12	156	13	140	PF13577	SnoaL-like domain	IPR037401	SnoaL-like domain	-	-
	JCM_5958_gene_v001_05484	HGT Pezizomycotina	Gene3D	1.7e-19	156	11	153	G3DSA:3.10.450.50	-	-	-	-	-
	JCM_5958_gene_v001_05484	HGT Pezizomycotina	SUPERFAMILY	2.52e-18	156	13	153	SSF54427	NTF2-like	IPR032710	NTF2-like domain superfamily	-	Reactome:R-BTA-159227|Reactome:R-BTA-159230|Reactome:R-BTA-159231|Reactome:R-BTA-159236|Reactome:R-BTA-3371571|Reactome:R-BTA-399719|Reactome:R-BTA-438066|Reactome:R-BTA-5576892|Reactome:R-BTA-5578775|Reactome:R-BTA-5673000|Reactome:R-BTA-5673001|Reactome:R-BTA-877300|Reactome:R-BTA-936837|Reactome:R-CEL-159236|Reactome:R-CEL-3371571|Reactome:R-CEL-4086398|Reactome:R-CEL-438066|Reactome:R-CEL-538…
	JCM_5958_gene_v001_00108	HGT Pezizomycotina	Phobius	-	565	12	16	SIGNAL_PEPTIDE_C_REGION	C-terminal region of a signal peptide.	-	-	-	-
	JCM_5958_gene_v001_00108	HGT Pezizomycotina	SUPERFAMILY	5.62e-08	565	216	435	SSF51445	(Trans)glycosidases	IPR017853	Glycoside hydrolase superfamily	-	Reactome:R-BTA-114608|Reactome:R-BTA-2022857|Reactome:R-BTA-2024101|Reactome:R-BTA-2160916|Reactome:R-BTA-6798695|Reactome:R-BTA-70221|Reactome:R-BTA-975578|Reactome:R-BTA-9840310|Reactome:R-CEL-189085|Reactome:R-CEL-2022857|Reactome:R-CEL-2024101|Reactome:R-CEL-2160916|Reactome:R-CEL-2534343|Reactome:R-CEL-381426|Reactome:R-CEL-6798695|Reactome:R-CEL-8853383|Reactome:R-CEL-8957275|Reactome:R-CEL…
	JCM_5958_gene_v001_00108	HGT Pezizomycotina	Phobius	-	565	1	16	SIGNAL_PEPTIDE	Signal peptide region	-	-	-	-
	JCM_5958_gene_v001_00108	HGT Pezizomycotina	SignalP_EUK	-	565	1	16	SignalP-noTM	SignalP-noTM	-	-	-	-
	JCM_5958_gene_v001_00108	HGT Pezizomycotina	Gene3D	4e-09	565	212	449	G3DSA:3.20.20.80	Glycosidases	-	-	-	-
	JCM_5958_gene_v001_00108	HGT Pezizomycotina	Phobius	-	565	1	2	SIGNAL_PEPTIDE_N_REGION	N-terminal region of a signal peptide.	-	-	-	-
	JCM_5958_gene_v001_00108	HGT Pezizomycotina	Phobius	-	565	3	11	SIGNAL_PEPTIDE_H_REGION	Hydrophobic region of a signal peptide.	-	-	-	-
	JCM_5958_gene_v001_00108	HGT Pezizomycotina	Phobius	-	565	17	565	NON_CYTOPLASMIC_DOMAIN	Region of a membrane-bound protein predicted to be outside the membrane, in the extracellular region.	-	-	-	-
	JCM_5958_gene_v001_02865	HGT Pezizomycotina	SUPERFAMILY	8.14e-07	149	15	139	SSF54427	NTF2-like	IPR032710	NTF2-like domain superfamily	-	Reactome:R-BTA-159227|Reactome:R-BTA-159230|Reactome:R-BTA-159231|Reactome:R-BTA-159236|Reactome:R-BTA-3371571|Reactome:R-BTA-399719|Reactome:R-BTA-438066|Reactome:R-BTA-5576892|Reactome:R-BTA-5578775|Reactome:R-BTA-5673000|Reactome:R-BTA-5673001|Reactome:R-BTA-877300|Reactome:R-BTA-936837|Reactome:R-CEL-159236|Reactome:R-CEL-3371571|Reactome:R-CEL-4086398|Reactome:R-CEL-438066|Reactome:R-CEL-538…
	JCM_5958_gene_v001_02865	HGT Pezizomycotina	Gene3D	1.2e-07	149	6	142	G3DSA:3.10.450.50	-	-	-	-	-
	JCM_5958_gene_v001_04120	HGT Pezizomycotina	Phobius	-	579	12	16	SIGNAL_PEPTIDE_C_REGION	C-terminal region of a signal peptide.	-	-	-	-
	JCM_5958_gene_v001_04120	HGT Pezizomycotina	Phobius	-	579	17	579	NON_CYTOPLASMIC_DOMAIN	Region of a membrane-bound protein predicted to be outside the membrane, in the extracellular region.	-	-	-	-
	JCM_5958_gene_v001_04120	HGT Pezizomycotina	Phobius	-	579	1	16	SIGNAL_PEPTIDE	Signal peptide region	-	-	-	-
	JCM_5958_gene_v001_04120	HGT Pezizomycotina	Phobius	-	579	1	2	SIGNAL_PEPTIDE_N_REGION	N-terminal region of a signal peptide.	-	-	-	-
	JCM_5958_gene_v001_04120	HGT Pezizomycotina	Phobius	-	579	3	11	SIGNAL_PEPTIDE_H_REGION	Hydrophobic region of a signal peptide.	-	-	-	-
	JCM_5958_gene_v001_00098	HGT Pezizomycotina	MobiDBLite	-	804	159	176	mobidb-lite	consensus disorder prediction	-	-	-	-
	JCM_5958_gene_v001_00098	HGT Pezizomycotina	MobiDBLite	-	804	134	144	mobidb-lite	consensus disorder prediction	-	-	-	-
	JCM_5958_gene_v001_00098	HGT Pezizomycotina	MobiDBLite	-	804	32	61	mobidb-lite	consensus disorder prediction	-	-	-	-
	JCM_5958_gene_v001_00098	HGT Pezizomycotina	MobiDBLite	-	804	77	196	mobidb-lite	consensus disorder prediction	-	-	-	-
	JCM_5958_gene_v001_00098	HGT Pezizomycotina	MobiDBLite	-	804	77	100	mobidb-lite	consensus disorder prediction	-	-	-	-
	JCM_5958_gene_v001_00098	HGT Pezizomycotina	MobiDBLite	-	804	36	54	mobidb-lite	consensus disorder prediction	-	-	-	-
	JCM_5958_gene_v001_00098	HGT Pezizomycotina	MobiDBLite	-	804	115	125	mobidb-lite	consensus disorder prediction	-	-	-	-
	JCM_5958_gene_v001_00098	HGT Pezizomycotina	CDD	1.23257e-13	804	393	792	cd12148	fungal_TF_MHR	-	-	-	-
	3. Summary of the EggNOG and InterProScan classifications
	Gene	Gene oringin	Functional classification
	JCM_5958_gene_v001_00049	HGT Bacteria	Putative M61 family metalloprotease.
	JCM_5958_gene_v001_02799	HGT Bacteria	DUF1868 family protein with predicted phosphodiesterase-like fold.
	JCM_5958_gene_v001_04036	HGT Bacteria	Protein of unknown function with a conserved GXWXG/DUF4334 domain.
	JCM_5958_gene_v001_04053	HGT Bacteria	Protein of unknown function with a conserved GXWXG/DUF4334 domain.
	JCM_5958_gene_v001_05433	HGT Bacteria	Protein of unknown function, likely with a secreted glycoside hydrolase–like protein.
	JCM_5958_gene_v001_03100	HGT Pezizomycotina	Secreted GH16 family glycoside hydrolase, putatively involved in carbohydrate metabolism.
	JCM_5958_gene_v001_04055	HGT Pezizomycotina	Transmembrane protein of unknown function.
	JCM_5958_gene_v001_05484	HGT Pezizomycotina	SnoaL-like domain protein of unknown function.
	JCM_5958_gene_v001_00108	HGT Pezizomycotina	Secreted glycosidase-like protein of unknown function.
	JCM_5958_gene_v001_02865	HGT Pezizomycotina	NTF2-like domain protein of unknown function.
	JCM_5958_gene_v001_04120	HGT Pezizomycotina	Secreted fungal protein of unknown function.
	JCM_5958_gene_v001_00098	HGT Pezizomycotina	Fungal-specific transcription factor–like protein of unknown regulatory function.

## Sheet: Supplementary Data 10_Wd
Functional annotation of W. domercqiae xenolog genes that lack annotation using either BlastKOALA and PANTHER annotation pipelines.
	1. Results from EggNOG using the basic emapper algorithm and the hmmer emapper applied to either the Bacterial or Fungi datasets for the HGT-Bacteria and HGT-Pezizomycotina genes, respectively. Searches that led to no results are indicated with "*".
	Gene_ID	Gene_origin	Algorithm/Pipeline	seed_ortholog	Evalue	score	eggNOG_OGs	max_annot_lvl	COG_category	Description	Preferred_name	GOs	EC	KEGG_ko	KEGG_Pathway	KEGG_Module	KEGG_Reaction	KEGG_rclass	BRITE	KEGG_TC	CAZy	BiGG_Reaction	PFAMs
	JCM_9478_gene_v001_01635*	HGT Bacteria	basic.emapper.annotations
	JCM_9478_gene_v001_01635*	HGT Bacteria	hmmer_bacteria.emapper.annotations
	JCM_9478_gene_v001_02963	HGT Bacteria	basic.emapper.annotations	1449049.JONW01000008_gene682	1.66e-42	149	arCOG09454@1|root,30G4A@2|Bacteria,1N61J@1224|Proteobacteria,2UEFT@28211|Alphaproteobacteria	28211|Alphaproteobacteria	-	-	-	-	-	-	-	-	-	-	-	-	-	-	-
	JCM_9478_gene_v001_02963	HGT Bacteria	hmmer_bacteria.emapper.annotations	1449049.JONW01000008_gene682	8.6e-42	135.3	arCOG09454@1|root,30G4A@2|Bacteria,1N61J@1224|Proteobacteria,2UEFT@28211|Alphaproteobacteria	28211|Alphaproteobacteria	-	-	-	-	-	-	-	-	-	-	-	-	-	-	-
	JCM_9478_gene_v001_03101*	HGT Bacteria	basic.emapper.annotations
	JCM_9478_gene_v001_03101*	HGT Bacteria	hmmer_bacteria.emapper.annotations
	JCM_9478_gene_v001_03104*	HGT Bacteria	basic.emapper.annotations
	JCM_9478_gene_v001_03104*	HGT Bacteria	hmmer_bacteria.emapper.annotations
	JCM_9478_gene_v001_03513	HGT Bacteria	basic.emapper.annotations	86049.XP_008726280.1	4.02e-39	144	2CMHH@1|root,2QQCV@2759|Eukaryota,38FEC@33154|Opisthokonta,3P0EI@4751|Fungi,3QR1F@4890|Ascomycota,20D72@147545|Eurotiomycetes	4751|Fungi	B - Chromatin structure and dynamics	Fungal specific transcription factor domain	-	-	-	-	-	-	-	-	-	-	-	-	Fungal_trans,Zn_clus
	JCM_9478_gene_v001_03513*	HGT Bacteria	hmmer_bacteria.emapper.annotations
	JCM_9478_gene_v001_00772	HGT Pezizomycotina	basic.emapper.annotations	749414.SBI_05161	1.63e-38	136	COG3832@1|root,COG3832@2|Bacteria,2IGSJ@201174|Actinobacteria	201174|Actinobacteria	J - Translation, ribosomal structure and biogenesis	glyoxalase III activity	-	-	-	-	-	-	-	-	-	-	-	-	-
	JCM_9478_gene_v001_00772	HGT Pezizomycotina	hmmer_fungi.emapper.annotations	63577.G9NFT4	2.5e-40	128.2	2BE7T@1|root,2S145@2759|Eukaryota,3A1HN@33154|Opisthokonta,3P3Q1@4751|Fungi,3QUI1@4890|Ascomycota,219RI@147550|Sordariomycetes,3TMX1@5125|Hypocreales	4751|Fungi	-	-	-	-	-	-	-	-	-	-	-	-	-	-	-
	JCM_9478_gene_v001_01567	HGT Pezizomycotina	basic.emapper.annotations	568076.XP_007819461.1	2.55e-32	131	KOG4179@1|root,KOG4179@2759|Eukaryota,38BZB@33154|Opisthokonta,3P68B@4751|Fungi,3QYBK@4890|Ascomycota,21PE0@147550|Sordariomycetes	4751|Fungi	H - Coenzyme transport and metabolism	Glycosyltransferase family 25 (LPS biosynthesis protein)	-	-	-	-	-	-	-	-	-	-	-	-	Glyco_transf_25
	JCM_9478_gene_v001_01567	HGT Pezizomycotina	hmmer_fungi.emapper.annotations	5147.XP_003346832.1	1.4e-37	120.1	KOG4179@1|root,KOG4179@2759|Eukaryota,38BZB@33154|Opisthokonta,3P68B@4751|Fungi,3QYBK@4890|Ascomycota,21PE0@147550|Sordariomycetes,3UCNV@5139|Sordariales,3UJBB@5148|Sordariaceae	4751|Fungi	H - Coenzyme transport and metabolism	Glycosyltransferase family 25 (LPS biosynthesis protein)	-	-	-	-	-	-	-	-	-	-	-	-	Glyco_transf_25
	JCM_9478_gene_v001_03733	HGT Pezizomycotina	basic.emapper.annotations	117187.FVEG_13666T0	1.26e-63	211	2EPJX@1|root,2SSRP@2759|Eukaryota,3AK54@33154|Opisthokonta,3PDAA@4751|Fungi,3R3CJ@4890|Ascomycota,21ESV@147550|Sordariomycetes,3TPDF@5125|Hypocreales,1FW0U@110618|Nectriaceae	4751|Fungi	-	-	-	-	-	-	-	-	-	-	-	-	-	-	HEAT_2
	JCM_9478_gene_v001_03733	HGT Pezizomycotina	hmmer_fungi.emapper.annotations	117187.FVEG_13666T0	8.3e-69	221.2	2EPJX@1|root,2SSRP@2759|Eukaryota,3AK54@33154|Opisthokonta,3PDAA@4751|Fungi,3R3CJ@4890|Ascomycota,21ESV@147550|Sordariomycetes,3TPDF@5125|Hypocreales,1FW0U@110618|Nectriaceae	4751|Fungi	-	-	-	-	-	-	-	-	-	-	-	-	-	-	HEAT_2
	JCM_9478_gene_v001_04209	HGT Pezizomycotina	basic.emapper.annotations	117187.FVEG_13689T0	1.34e-13	70.5	29G1R@1|root,2RP7R@2759|Eukaryota,3AQ7J@33154|Opisthokonta,3PFE4@4751|Fungi,3RDWT@4890|Ascomycota,21CF9@147550|Sordariomycetes,3TJH2@5125|Hypocreales	4751|Fungi	-	-	-	-	-	-	-	-	-	-	-	-	-	-	-
	JCM_9478_gene_v001_04209	HGT Pezizomycotina	hmmer_fungi.emapper.annotations	5507.FOXG_16540P0	4.5e-20	61.2	29G1R@1|root,2RP7R@2759|Eukaryota,3AQ7J@33154|Opisthokonta,3PFE4@4751|Fungi,3RDWT@4890|Ascomycota,21CF9@147550|Sordariomycetes,3TJH2@5125|Hypocreales,1FXE4@110618|Nectriaceae	4751|Fungi	-	-	-	-	-	-	-	-	-	-	-	-	-	-	-
	2. Results from InterProScan. Searches that led to no results are indicated with "*".
	Gene_ID	Gene_origin	Analysis	Evalue	Protein length	Start	End	Signature accession no.	Signature description	InterPro accession	InterPro description	GO annotations	Pathways
	JCM_9478_gene_v001_01635	HGT Bacteria	Coils	-	123	33	60	Coil	Coil	-	-	-	-
	JCM_9478_gene_v001_01635	HGT Bacteria	Coils	-	123	5	25	Coil	Coil	-	-	-	-
	JCM_9478_gene_v001_01635	HGT Bacteria	Coils	-	123	71	106	Coil	Coil	-	-	-	-
	JCM_9478_gene_v001_01635	HGT Bacteria	MobiDBLite	-	123	13	110	mobidb-lite	consensus disorder prediction	-	-	-	-
	JCM_9478_gene_v001_01635	HGT Bacteria	MobiDBLite	-	123	1	10	mobidb-lite	consensus disorder prediction	-	-	-	-
	JCM_9478_gene_v001_01635	HGT Bacteria	MobiDBLite	-	123	1	111	mobidb-lite	consensus disorder prediction	-	-	-	-
	JCM_9478_gene_v001_02963	HGT Bacteria	Phobius	-	213	162	180	TRANSMEMBRANE	Region of a membrane-bound protein predicted to be embedded in the membrane.	-	-	-	-
	JCM_9478_gene_v001_02963	HGT Bacteria	Phobius	-	213	19	38	TRANSMEMBRANE	Region of a membrane-bound protein predicted to be embedded in the membrane.	-	-	-	-
	JCM_9478_gene_v001_02963	HGT Bacteria	Phobius	-	213	39	58	CYTOPLASMIC_DOMAIN	Region of a membrane-bound protein predicted to be outside the membrane, in the cytoplasm.	-	-	-	-
	JCM_9478_gene_v001_02963	HGT Bacteria	Phobius	-	213	181	186	CYTOPLASMIC_DOMAIN	Region of a membrane-bound protein predicted to be outside the membrane, in the cytoplasm.	-	-	-	-
	JCM_9478_gene_v001_02963	HGT Bacteria	Phobius	-	213	93	111	TRANSMEMBRANE	Region of a membrane-bound protein predicted to be embedded in the membrane.	-	-	-	-
	JCM_9478_gene_v001_02963	HGT Bacteria	Phobius	-	213	112	131	CYTOPLASMIC_DOMAIN	Region of a membrane-bound protein predicted to be outside the membrane, in the cytoplasm.	-	-	-	-
	JCM_9478_gene_v001_02963	HGT Bacteria	Phobius	-	213	1	18	NON_CYTOPLASMIC_DOMAIN	Region of a membrane-bound protein predicted to be outside the membrane, in the extracellular region.	-	-	-	-
	JCM_9478_gene_v001_02963	HGT Bacteria	Phobius	-	213	187	210	TRANSMEMBRANE	Region of a membrane-bound protein predicted to be embedded in the membrane.	-	-	-	-
	JCM_9478_gene_v001_02963	HGT Bacteria	TMHMM	-	213	161	180	TMhelix	Region of a membrane-bound protein predicted to be embedded in the membrane.	-	-	-	-
	JCM_9478_gene_v001_02963	HGT Bacteria	TMHMM	-	213	58	80	TMhelix	Region of a membrane-bound protein predicted to be embedded in the membrane.	-	-	-	-
	JCM_9478_gene_v001_02963	HGT Bacteria	Phobius	-	213	211	213	NON_CYTOPLASMIC_DOMAIN	Region of a membrane-bound protein predicted to be outside the membrane, in the extracellular region.	-	-	-	-
	JCM_9478_gene_v001_02963	HGT Bacteria	TMHMM	-	213	93	110	TMhelix	Region of a membrane-bound protein predicted to be embedded in the membrane.	-	-	-	-
	JCM_9478_gene_v001_02963	HGT Bacteria	TMHMM	-	213	21	43	TMhelix	Region of a membrane-bound protein predicted to be embedded in the membrane.	-	-	-	-
	JCM_9478_gene_v001_02963	HGT Bacteria	Phobius	-	213	151	161	NON_CYTOPLASMIC_DOMAIN	Region of a membrane-bound protein predicted to be outside the membrane, in the extracellular region.	-	-	-	-
	JCM_9478_gene_v001_02963	HGT Bacteria	Phobius	-	213	59	81	TRANSMEMBRANE	Region of a membrane-bound protein predicted to be embedded in the membrane.	-	-	-	-
	JCM_9478_gene_v001_02963	HGT Bacteria	Phobius	-	213	82	92	NON_CYTOPLASMIC_DOMAIN	Region of a membrane-bound protein predicted to be outside the membrane, in the extracellular region.	-	-	-	-
	JCM_9478_gene_v001_02963	HGT Bacteria	TMHMM	-	213	187	209	TMhelix	Region of a membrane-bound protein predicted to be embedded in the membrane.	-	-	-	-
	JCM_9478_gene_v001_02963	HGT Bacteria	Phobius	-	213	132	150	TRANSMEMBRANE	Region of a membrane-bound protein predicted to be embedded in the membrane.	-	-		-
	JCM_9478_gene_v001_03101	HGT Bacteria	Pfam	7e-06	425	306	384	PF12550	Transcriptional activator of glycolytic enzymes	IPR022210	Transcription activator GCR1-like domain	-	-
	JCM_9478_gene_v001_03104*	HGT Bacteria
	JCM_9478_gene_v001_03513*	HGT Bacteria
	JCM_9478_gene_v001_00772	HGT Pezizomycotina	Gene3D	1.8e-38	173	1	168	G3DSA:3.30.530.20	-	IPR023393	START-like domain superfamily	-	Reactome:R-BTA-1483191|Reactome:R-BTA-1483196|Reactome:R-BTA-159418|Reactome:R-BTA-1660661|Reactome:R-BTA-196108|Reactome:R-BTA-77289|Reactome:R-BTA-9837999|Reactome:R-DDI-1483196|Reactome:R-DME-1483226|Reactome:R-DME-611105|Reactome:R-DME-9864848|Reactome:R-DRE-1660661|Reactome:R-DRE-196108|Reactome:R-DRE-611105|Reactome:R-DRE-9837999|Reactome:R-DRE-9864848|Reactome:R-GGA-196108|Reactome:R-GGA-9…
	JCM_9478_gene_v001_00772	HGT Pezizomycotina	SUPERFAMILY	8.8e-06	173	19	166	SSF55961	Bet v1-like	-	-	-	-
	JCM_9478_gene_v001_01567	HGT Pezizomycotina	Pfam	0.0037	313	43	213	PF01755	Glycosyltransferase family 25 (LPS biosynthesis protein)	IPR002654	Glycosyl transferase, family 25	-	Reactome:R-BTA-1650814|Reactome:R-DME-1650814|Reactome:R-DRE-1650814|Reactome:R-HSA-1650814|Reactome:R-MMU-1650814
	JCM_9478_gene_v001_03733	HGT Pezizomycotina	SUPERFAMILY	1.65e-08	346	30	266	SSF48371	ARM repeat	IPR016024	Armadillo-type fold	-	Reactome:R-BTA-109704|Reactome:R-BTA-112399|Reactome:R-BTA-114604|Reactome:R-BTA-1169091|Reactome:R-BTA-1222556|Reactome:R-BTA-1234176|Reactome:R-BTA-1236978|Reactome:R-BTA-1250342|Reactome:R-BTA-1257604|Reactome:R-BTA-140342|Reactome:R-BTA-141444|Reactome:R-BTA-1433557|Reactome:R-BTA-156827|Reactome:R-BTA-1660499|Reactome:R-BTA-174084|Reactome:R-BTA-174154|Reactome:R-BTA-174178|Reactome:R-BTA-17…
	JCM_9478_gene_v001_03733	HGT Pezizomycotina	Gene3D	1.8e-07	346	26	320	G3DSA:1.25.10.10	-	IPR011989	Armadillo-like helical	-	Reactome:R-BTA-1169091|Reactome:R-BTA-1222556|Reactome:R-BTA-1234176|Reactome:R-BTA-1236978|Reactome:R-BTA-140342|Reactome:R-BTA-141444|Reactome:R-BTA-174084|Reactome:R-BTA-174154|Reactome:R-BTA-174178|Reactome:R-BTA-174184|Reactome:R-BTA-177504|Reactome:R-BTA-187577|Reactome:R-BTA-195253|Reactome:R-BTA-196299|Reactome:R-BTA-201681|Reactome:R-BTA-201722|Reactome:R-BTA-202424|Reactome:R-BTA-204005…
	JCM_9478_gene_v001_04209	HGT Pezizomycotina	Phobius	-	134	12	16	SIGNAL_PEPTIDE_C_REGION	C-terminal region of a signal peptide.	-	-	-	-
	JCM_9478_gene_v001_04209	HGT Pezizomycotina	Phobius	-	134	17	134	NON_CYTOPLASMIC_DOMAIN	Region of a membrane-bound protein predicted to be outside the membrane, in the extracellular region.	-	-	-	-
	JCM_9478_gene_v001_04209	HGT Pezizomycotina	Phobius	-	134	1	16	SIGNAL_PEPTIDE	Signal peptide region	-	-	-	-
	JCM_9478_gene_v001_04209	HGT Pezizomycotina	SUPERFAMILY	2.34e-05	134	29	117	SSF54427	NTF2-like	IPR032710	NTF2-like domain superfamily	-	Reactome:R-BTA-159227|Reactome:R-BTA-159230|Reactome:R-BTA-159231|Reactome:R-BTA-159236|Reactome:R-BTA-3371571|Reactome:R-BTA-399719|Reactome:R-BTA-438066|Reactome:R-BTA-5576892|Reactome:R-BTA-5578775|Reactome:R-BTA-5673000|Reactome:R-BTA-5673001|Reactome:R-BTA-877300|Reactome:R-BTA-936837|Reactome:R-CEL-159236|Reactome:R-CEL-3371571|Reactome:R-CEL-4086398|Reactome:R-CEL-438066|Reactome:R-CEL-538…
	JCM_9478_gene_v001_04209	HGT Pezizomycotina	SignalP_EUK	-	134	1	16	SignalP-noTM	SignalP-noTM	-	-	-	-
	JCM_9478_gene_v001_04209	HGT Pezizomycotina	Phobius	-	134	1	2	SIGNAL_PEPTIDE_N_REGION	N-terminal region of a signal peptide.	-	-	-	-
	JCM_9478_gene_v001_04209	HGT Pezizomycotina	Phobius	-	134	3	11	SIGNAL_PEPTIDE_H_REGION	Hydrophobic region of a signal peptide.	-	-	-	-
	3. Summary of the EggNOG and InterProScan classifications
	Gene	Gene oringin	Functional classification
	JCM_9478_gene_v001_01635	HGT Bacteria	Protein of unknown function
	JCM_9478_gene_v001_02963	HGT Bacteria	Multi-pass membrane protein of unknown function.
	JCM_9478_gene_v001_03101	HGT Bacteria	Putative transcriptional regulator containing a GCR1-like domain.
	JCM_9478_gene_v001_03104	HGT Bacteria	Protein of unknown function
	JCM_9478_gene_v001_03513	HGT Bacteria	Transcription factor–like protein of unknown regulatory function.
	JCM_9478_gene_v001_00772	HGT Pezizomycotina	Protein of unknown function
	JCM_9478_gene_v001_01567	HGT Pezizomycotina	Glycosyltransferase family 25 protein, involved in coenzyme-linked carbohydrate metabolism.
	JCM_9478_gene_v001_03733	HGT Pezizomycotina	Protein of unknown function
	JCM_9478_gene_v001_04209	HGT Pezizomycotina	Protein of unknown function

## Sheet: Supplementary Data 10_Sb
Functional annotation of St. bombicola xenolog genes that lack annotation using either BlastKOALA and PANTHER annotation pipelines.
	1. Results from EggNOG using the basic emapper algorithm and the hmmer emapper applied to the Bacterial dataset.
	Gene_ID	Gene_origin	Algorithm/Pipeline	seed_ortholog	Evalue	score	eggNOG_OGs	max_annot_lvl	COG_category	Description	Preferred_name	GOs	EC	KEGG_ko	KEGG_Pathway	KEGG_Module	KEGG_Reaction	KEGG_rclass	BRITE	KEGG_TC	CAZy	BiGG_Reaction	PFAMs
	PEOC01000543.1.g2497	HGT Bacteria	basic.emapper.annotations	290402.Cbei_1299	1.41e-27	119	COG3274@1|root,COG3274@2|Bacteria,1V9EN@1239|Firmicutes,25CM5@186801|Clostridia	186801|Clostridia	S - Function unknown	Acyltransferase family	-	-	-	-	-	-	-	-	-	-	-	-	Acyl_transf_3
	PEOC01000543.1.g2497	HGT Bacteria	hmmer_bacteria.emapper.annotations	290402.Cbei_1299	5.6e-32	107	COG3274@1|root,COG3274@2|Bacteria,1V9EN@1239|Firmicutes,25CM5@186801|Clostridia	186801|Clostridia	S - Function unknown	Acyltransferase family	-	-	-	-	-	-	-	-	-	-	-	-	Acyl_transf_3
	2. Results from InterProScan.
	Gene_ID	Gene_origin	Analysis	Evalue	Protein length	Start	End	Signature accession no.	Signature description	InterPro accession	InterPro description	GO annotations	Pathways
	PEOC01000543.1.g2497	HGT Bacteria	Phobius	-	367	145	150	CYTOPLASMIC_DOMAIN	-	-	-	-
	PEOC01000543.1.g2498	HGT Bacteria	Phobius	-	367	324	367	CYTOPLASMIC_DOMAIN	-	-	-	-
	PEOC01000543.1.g2499	HGT Bacteria	Phobius	-	367	175	191	TRANSMEMBRANE	-	-	-	-
	PEOC01000543.1.g2500	HGT Bacteria	TMHMM	-	367	167	189	TMhelix	-	-	-	-
	PEOC01000543.1.g2501	HGT Bacteria	Phobius	-	367	294	304	NON_CYTOPLASMIC_DOMAIN	-	-	-	-
	PEOC01000543.1.g2502	HGT Bacteria	Phobius	-	367	29	47	NON_CYTOPLASMIC_DOMAIN	-	-	-	-
	PEOC01000543.1.g2503	HGT Bacteria	Phobius	-	367	305	323	TRANSMEMBRANE	-	-	-	-
	PEOC01000543.1.g2504	HGT Bacteria	TMHMM	-	367	82	104	TMhelix	-	-	-	-
	PEOC01000543.1.g2505	HGT Bacteria	TMHMM	-	367	265	287	TMhelix	-	-	-	-
	PEOC01000543.1.g2506	HGT Bacteria	TMHMM	-	367	202	224	TMhelix	-	-	-	-
	PEOC01000543.1.g2507	HGT Bacteria	Phobius	-	367	151	169	TRANSMEMBRANE	-	-	-	-
	PEOC01000543.1.g2508	HGT Bacteria	Phobius	-	367	203	223	TRANSMEMBRANE	-	-	-	-
	PEOC01000543.1.g2509	HGT Bacteria	Phobius	-	367	272	293	TRANSMEMBRANE	-	-	-	-
	PEOC01000543.1.g2510	HGT Bacteria	Phobius	-	367	1	11	CYTOPLASMIC_DOMAIN	-	-	-	-
	PEOC01000543.1.g2511	HGT Bacteria	Phobius	-	367	48	73	TRANSMEMBRANE	-	-	-	-
	PEOC01000543.1.g2512	HGT Bacteria	TMHMM	-	367	239	258	TMhelix	-	-	-	-
	PEOC01000543.1.g2513	HGT Bacteria	Phobius	-	367	85	103	TRANSMEMBRANE	-	-	-	-
	PEOC01000543.1.g2514	HGT Bacteria	Phobius	-	367	261	271	CYTOPLASMIC_DOMAIN	-	-	-	-
	PEOC01000543.1.g2515	HGT Bacteria	Phobius	-	367	74	84	CYTOPLASMIC_DOMAIN	-	-	-	-
	PEOC01000543.1.g2516	HGT Bacteria	Phobius	-	367	224	242	NON_CYTOPLASMIC_DOMAIN	-	-	-	-
	PEOC01000543.1.g2517	HGT Bacteria	Phobius	-	367	123	144	TRANSMEMBRANE	-	-	-	-
	PEOC01000543.1.g2518	HGT Bacteria	Phobius	-	367	12	28	TRANSMEMBRANE	-	-	-	-
	PEOC01000543.1.g2519	HGT Bacteria	Phobius	-	367	243	260	TRANSMEMBRANE	-	-	-	-
	PEOC01000543.1.g2520	HGT Bacteria	Phobius	-	367	170	174	NON_CYTOPLASMIC_DOMAIN	-	-	-	-
	PEOC01000543.1.g2521	HGT Bacteria	TMHMM	-	367	125	147	TMhelix	-	-	-	-
	PEOC01000543.1.g2522	HGT Bacteria	Phobius	-	367	104	122	NON_CYTOPLASMIC_DOMAIN	-	-	-	-
	PEOC01000543.1.g2523	HGT Bacteria	TMHMM	-	367	13	35	TMhelix	-	-	-	-
	PEOC01000543.1.g2524	HGT Bacteria	Pfam	4.8e-10	367	10	322	PF01757	IPR002656	Acyltransferase 3 domain	GO:0016747(InterPro)	-
	PEOC01000543.1.g2525	HGT Bacteria	TMHMM	-	367	307	329	TMhelix	-	-	-	-
	PEOC01000543.1.g2526	HGT Bacteria	Phobius	-	367	192	202	CYTOPLASMIC_DOMAIN	-	-	-	-
	3. Summary of the EggNOG and InterProScan classifications
	Gene	Gene oringin	Functional classification
	PEOC01000543.1.g2526	HGT Bacteria	Membrane-bound acyltransferase family protein (AT3), of unknown function.
