# Supplementary material for: Regions of low gene expression promote maintenance and adaptation of horizontally acquired genes in yeasts
Source: Commun Biol. 2026 May 9;9:968. doi: 10.1038/s42003-026-10153-8 (PMC13376923; doi:10.1038/s42003-026-10153-8)
Supplement: Supplementary file 9 — Supplementary Data 11–12 [file 42003_2026_10153_MOESM9_ESM.xlsx]

## Sheet: Supplementary Data 11
Supplementary Data 11. Mapping results of RNA-seq reads to the reference genomes.
Taxon	Strain ID	Other collection	Replicate	Reads	Mapped reads	Unmapped reads	BioProject (RNA-Seq)	BioSample (RNA-Seq)	Run (RNA-seq)
Wickerhamiella versatilis	PYCC 7102	CBS 7511; JCM 5958	YNB1	24621204	22,900,624 (93.01%)	1,720,580 (6.99%)	PRJNA1146581	SAMN43108612	SRR30194997
			YNB2	29901788	27,017,354 (90.35%)	2,884,434 (9.65%)	PRJNA1146581	SAMN43108613	SRR30194996
			YNB3	26882379	24,608,252 (91.54%)	2,274,127 (8.46%)	PRJNA1146581	SAMN43108614	SRR30194995
			YPD1	29361568	27,260,470 (92.84%)	2,101,098 (7.16%)	PRJNA1146581	SAMN43108609	SRR30195008
			YPD2	26983270	25,292,972 (93.74%)	1,690,298 (6.26%)	PRJNA1146581	SAMN43108610	SRR30195007
			YPD3	25723490	22,847,865 (88.82%)	2,875,625 (11.18%)	PRJNA1146581	SAMN43108611	SRR30194998
Wickerhamiella domercqiae	PYCC 3067	CBS 4351; JCM 9478; NRRL Y-6692	YNB1	24756311	24,480,063 (98.88%)	276,248 (1.12%)	PRJNA1146581	SAMN43108618	SRR30194991
			YNB2	17549870	17,440,648 (99.38%)	109,222 (0.62%)	PRJNA1146581	SAMN43108619	SRR30195006
			YNB3	20154334	20,028,338 (99.37%)	125,996 (0.63%)	PRJNA1146581	SAMN43108620	SRR30195005
			YPD1	19226879	18,873,424 (98.16%)	353,455 (1.84%)	PRJNA1146581	SAMN43108615	SRR30194994
			YPD2	19545109	17,939,366 (91.78%)	1,605,743 (8.22%)	PRJNA1146581	SAMN43108616	SRR30194993
			YPD3	22968686	22,509,684 (98%)	459,002 (2%)	PRJNA1146581	SAMN43108617	SRR30194992
Starmerella bombicola	PYCC 5882	ON 1.1	YNB1	23433009	23,370,052 (99.73%)	62,957 (0.27%)	PRJNA1146581	SAMN43108624	SRR30195001
			YNB2	29406357	29,335,302 (99.76%)	71,055 (0.24%)	PRJNA1146581	SAMN43108625	SRR30195000
			YNB3	24997484	24,939,723 (99.77%)	57,761 (0.23%)	PRJNA1146581	SAMN43108626	SRR30194999
			YPD1	24821100	24,768,505 (99.79%)	52,595 (0.21%)	PRJNA1146581	SAMN43108621	SRR30195004
			YPD2	29467841	29,400,922 (99.77%)	66,919 (0.23%)	PRJNA1146581	SAMN43108622	SRR30195003
			YPD3	28013539	27,957,402 (99.8%)	56,137 (0.2%)	PRJNA1146581	SAMN43108623	SRR30195002

## Sheet: Supplementary Data 12
Summary information of the reference genomes assemblies used in RNA-seq analysis.
					Assembly statistics
Organism	Strain	Assembly type	Assembly level	Assembly name	Genome size (Mb)	Number of scaffolds	N50	GC percent	Genome coverage	Number of predicted genes	Assembly accession	Source	Submitter	Annnotation provider
Wickerhamiella versatilis	JCM 5958	Haploid	Scaffold	JCM_5958_assembly_v001	9.3	19	2.2 Mb	45	441x	5535	GCA_001600375.1	GenBank	RIKEN Center for Life Science Technologies, Division of Genomic Technologies	NBRP/RIKEN
Wickerhamiella domercqiae	JCM 9478	Haploid	Scaffold	JCM_9478_assembly_v001	8.5	4	2.2 Mb	49	344x	4928	GCA_001599275.1	GenBank	RIKEN Center for Life Science Technologies, Division of Genomic Technologies	NBRP/RIKEN
Starmerella bombicola	PYCC 5882	Haploid	Scaffold	ASM303378v1	9.6	544	244.1 kb	47.1	71x	4711	GCA_003033785.1	GenBank	UCIBIO-REQUIMTE	This study
Summary information of the Nanopore assemblies of reference genomes
					Assembly statistics											BUSCO pipeline		BUSCO statistics (% and total gene numbers)
Organism	Strain	Assembly type	Assembly level	Assembly name	Genome size (Mb)	Number of scaffolds	N50	GC percent	Genome coverage	BioProject	BioSample	NCBI Accession	SRA Accession - Nanopore sequencing reads	SRA Accession - Illumina sequencing reads	Submitter	Lineage dataset	Gene predictor	Complete (total)	Complete -single**	Complete-duplicated	Fragmented	Missing
Wickerhamiella versatilis	JCM 5958	Haploid	Chromosome	Wversatilis_PYCC7102_nanopore	9.54415	3 chr; mtDNA; rRNA*	2.78 Mb	45	102x	PRJNA1146746	SAMN43110681	JBHGPL000000000	SRR38099989	DRX038302	UCIBIO-REQUIMTE (this study)	saccharomycetes_odb12	Augustus	81.9% (1899)	81.2% (1883)	0.7% (16)	5% (115)	13.2% (305)
Wickerhamiella domercqiae	JCM 9478	Haploid	Chromosome	Wdomercqiae_PYCC3067_nanopore	8.59233	3 chr; mtDNA	2.58 Mb	49	200x	PRJNA1146746	SAMN43110682	JBHTQU000000000	SRR38099988	DRX029417	UCIBIO-REQUIMTE (this study)	saccharomycetes_odb12	Augustus	80.5% (1867)	80.3% (1862)	0.2% (5)	5% (117)	14.4% (335)
Starmerella bombicola	PYCC 5882	Haploid	Chromosome	Sbombicola.PYCC5882_nanopore	9.88534	3 chr; mtDNA	3.22 Mb	47	105x	PRJNA1146746	SAMN43110683	JBHTQV000000000	SRR38099987	SRR38103677	UCIBIO-REQUIMTE (this study)	saccharomycetes_odb12	Augustus	79.6% (1846)	79.4% (1841)	0.2% (5)	4.1% (96)	16.3% (377)
* In W. versatilis the final assembly recovered 5 scaffolds that included 3 nuclear chromosomes, 1 mitochondrial chromosome, and a contig composed of rRNA genes that did not assembled with the remaining scaffolds.
** similar analysis found in Shen et al 2018 and Opulente et al 2024.
Localization of the telomeres*
strain/assembly	Scaffold/contig	seq.from (bp)	seq.to (bp)	length (bp)	target name
Wversatilis_PYCC7102_nanopore	scaffold01_4470735	1	410	410	Telomere
Wversatilis_PYCC7102_nanopore	scaffold01_4470735	4470615	4470735	121	Telomere
Wversatilis_PYCC7102_nanopore	scaffold02_2781304	2780976	2781304	329	Telomere
Wversatilis_PYCC7102_nanopore	scaffold03_2156295	1	410	410	Telomere
Wversatilis_PYCC7102_nanopore	scaffold03_2156295	2156090	2156295	206	Telomere
Wdomercqiae_PYCC3067_nanopore	contig_01_3726322	1	480	480	Telomere
Wdomercqiae_PYCC3067_nanopore	contig_01_3726322	3726082	3726322	241	Telomere
Wdomercqiae_PYCC3067_nanopore	contig_02_2576037	1	150	150	Telomere
Wdomercqiae_PYCC3067_nanopore	contig_02_2576037	2575797	2576037	241	Telomere
Sbombicola.PYCC5882_nanopore	scaffold01_3572562	1	460	460	Telomere
Sbombicola.PYCC5882_nanopore	scaffold01_3572562	3572122	3572562	441	Telomere
Sbombicola.PYCC5882_nanopore	scaffold02_3223787	3223527	3223787	261	Telomere
Sbombicola.PYCC5882_nanopore	scaffold03_3030756	1	480	480	Telomere
*De novo detection of telomeric motif sequences was performed by searching for tandem repeated sequences on all chromosome ends using Telfinder (78), where stretches of terminal 60 kb were analyzed using a kmer window size that ranged from 5 to 60 nucleotides. These results were confirmed with tidk (79) in “search” mode by screening the whole assembly for the presence of Telfinder repeats
