# Supplementary material for: Regions of low gene expression promote maintenance and adaptation of horizontally acquired genes in yeasts
Source: Commun Biol. 2026 May 9;9:968. doi: 10.1038/s42003-026-10153-8 (PMC13376923; doi:10.1038/s42003-026-10153-8)
Supplement: Supplementary file 10 — Supplementary Data 13 [file 42003_2026_10153_MOESM10_ESM.xlsx]

## Sheet: Supplementary Data 13
Supplementary Data 13. Approximate boundaries of chromosomal "End" and "Middle" regions, defined based on the AT-rich/GC-equilibrated segments in W. versatilis and St. bombicola genomes. The following two excel sheets present the raw data used to determine these chromosomal regions. "End" domains are represented by blue bars on Figures 6A-C and S8A-C.
Species	Chromosome	Start	End	Region length	Chrom. Region	Criteria used in the classification of the Chromosomal regions
W. versatilis	scaffold01_4470735	1	88888	88888	End	Limit defined after a long continuous R0 region (~18 Kb) followed by a long R1 region (~340 Kb) that includes the rRNA genes.
W. versatilis	scaffold01_4470735	88889	4195735	4106847	Middle
W. versatilis	scaffold01_4470735	4194337	4470735	276399	End	Limit defined before a long R0 region (~147 Kb).
W. versatilis	scaffold02_2781304	1	379576	379576	End	Limit defined after a long continuous R0 region (~71 Kb)
W. versatilis	scaffold02_2781304	379577	2192398	1812822	Middle
W. versatilis	scaffold02_2781304	2192399	2781304	588906	End	Limit defined after a long continuous R1 region (~1 Mb).
W. versatilis	scaffold03_2156295	1	76197	76197	End	Limit defined after a long continuous R0 region (~76 Kb) followed by a long R1 region (~216 Kb).
W. versatilis	scaffold03_2156295	76198	1710061	1633864	Middle
W. versatilis	scaffold03_2156295	1710062	2156295	446234	End	Limit defined after a long continuous R1 region (~143 Kb) followed by a long R0 region (~109 Kb).
St. bombicola	scaffold01_3572562	1	61432	61432	End	Limit defined after a long continuous R0 region (~15 Kb) followed by a long R1 region (~910 Kb).
St. bombicola	scaffold01_3572562	61433	3518818	3457386	Middle
St. bombicola	scaffold01_3572562	3518819	3572562	53744	End	Limit defined after a continuous R1 region (~21 Kb).
St. bombicola	scaffold02_3223787	1	34410	34410	End	Limit defined after a continuous R0 region (~34 Kb) followed by a long R1 region (~84 Kb).
St. bombicola	scaffold02_3223787	34411	3167833	3133423	Middle
St. bombicola	scaffold02_3223787	3167834	3223787	55954	End	Limit defined after a continuous R1 region (~14 Kb).
St. bombicola	scaffold03_3030756	1	50432	50432	End	Limit defined after a continuous R0 region (~7 Kb) followed by a long R1 region (~12 Kb).
St. bombicola	scaffold03_3030756	50433	2951813	2901381	Middle
St. bombicola	scaffold03_3030756	2951814	3030756	78943	End	Limit defined after a continuous R1 region (~13 Kb)

## Sheet: Supp. Data 13_Chrom.Regions.Wv
GroupedRegions.gff3 - output of OcculterCut indicating for each scaffold of W. versatilis the limits of each AT-rich (R0_region) and GC-equilibrated (R1_region) region.								Transposition of OcculterCut AT-rich (R0_region) and GC-equilibrated (R1_region) regions to the proteome of W. versatilis. The last column (Chrm-region) corresponds to our delimitation of chromosomal regions.
Chromosome	Regions	Start	End	Region.ID	Region length		order	Gene.ID	Origin	Mean.Expression	Midpoint	Scaffold	Regions	Chrm-region
scaffold01_4470735	R1_region	1	2083	ID=0.R1.0;	2082		1	JCM_5958_transcript_v001_05585-R1	Native	28.8459	1624.5	scaffold01_4470735	R1_region	End
scaffold01_4470735	R0_region	2084	15297	ID=0.R0.0;	13213		2	JCM_5958_transcript_v001_05586-R1	Native	2.3679	3688.5	scaffold01_4470735	R0_region	End
scaffold01_4470735	R1_region	15298	16541	ID=0.R1.1;	1243		3	JCM_5958_transcript_v001_05587-R1	HGT_Pezizomycotina	3.25055	5529	scaffold01_4470735	R0_region	End
scaffold01_4470735	R0_region	16542	68015	ID=0.R0.1;	51473		4	JCM_5958_transcript_v001_05588-R1	Native	10.3701	6518	scaffold01_4470735	R0_region	End
scaffold01_4470735	R1_region	68016	71000	ID=0.R1.2;	2984		5	JCM_5958_transcript_v001_05600-R1	Native	32.5046	10212.5	scaffold01_4470735	R0_region	End
scaffold01_4470735	R0_region	71001	88888	ID=0.R0.2;	17887	***Limit_sc1_5'	6	JCM_5958_transcript_v001_05596-R1	Native	0.4158	10521.5	scaffold01_4470735	R0_region	End
scaffold01_4470735	R1_region	88889	430033	ID=0.R1.3;	341144		7	JCM_5958_transcript_v001_05599-R1	Native	0.3805	10521.5	scaffold01_4470735	R0_region	End
scaffold01_4470735	R0_region	430034	474057	ID=0.R0.3;	44023		8	JCM_5958_transcript_v001_05597-R1	Native	29.8097	11972.5	scaffold01_4470735	R0_region	End
scaffold01_4470735	R1_region	474058	694158	ID=0.R1.4;	220100		9	JCM_5958_transcript_v001_05598-R1	Native	29.7818	11972.5	scaffold01_4470735	R0_region	End
scaffold01_4470735	R0_region	694159	709788	ID=0.R0.4;	15629		10	JCM_5958_transcript_v001_05512-R1	Native	145.921	21706	scaffold01_4470735	R0_region	End
scaffold01_4470735	R1_region	709789	842520	ID=0.R1.5;	132731		11	JCM_5958_transcript_v001_05511-R1	Native	2.5823	26153	scaffold01_4470735	R0_region	End
scaffold01_4470735	R0_region	842521	852607	ID=0.R0.5;	10086		12	JCM_5958_transcript_v001_05510-R1	Native	33.0117	28770	scaffold01_4470735	R0_region	End
scaffold01_4470735	R1_region	852608	1146052	ID=0.R1.6;	293444		13	JCM_5958_transcript_v001_05509-R1	Native	2.12465	30423.5	scaffold01_4470735	R0_region	End
scaffold01_4470735	R0_region	1146053	1152057	ID=0.R0.6;	6004		14	JCM_5958_transcript_v001_05508-R1	HGT_Pezizomycotina	0.6342	33200	scaffold01_4470735	R0_region	End
scaffold01_4470735	R1_region	1152058	1361671	ID=0.R1.7;	209613		15	JCM_5958_transcript_v001_05507-R1	Native	0.5467	35193	scaffold01_4470735	R0_region	End
scaffold01_4470735	R0_region	1361672	1395567	ID=0.R0.7;	33895		16	JCM_5958_transcript_v001_05506-R1	HGT_Bacteria	169.21	37883	scaffold01_4470735	R0_region	End
scaffold01_4470735	R1_region	1395568	1444671	ID=0.R1.8;	49103		17	JCM_5958_transcript_v001_05505-R1	Native	16.7693	41217	scaffold01_4470735	R0_region	End
scaffold01_4470735	R0_region	1444672	1450907	ID=0.R0.8;	6235		18	JCM_5958_transcript_v001_05504-R1	Native	11.5842	45449.5	scaffold01_4470735	R0_region	End
scaffold01_4470735	R1_region	1450908	1668497	ID=0.R1.9;	217589		19	JCM_5958_transcript_v001_05503-R1	Native	58.0475	47710	scaffold01_4470735	R0_region	End
scaffold01_4470735	R0_region	1668498	1702998	ID=0.R0.9;	34500		20	JCM_5958_transcript_v001_05502-R1	Native	102.442	51591	scaffold01_4470735	R0_region	End
scaffold01_4470735	R1_region	1702999	3591935	ID=0.R1.10;	1888936		21	JCM_5958_transcript_v001_02668-R1	Native	96.4506	157350	scaffold01_4470735	R1_region	Middle
scaffold01_4470735	R0_region	3591936	3603891	ID=0.R0.10;	11955		22	JCM_5958_transcript_v001_02667-R1	Native	212.001	160056	scaffold01_4470735	R1_region	Middle
scaffold01_4470735	R1_region	3603892	3922715	ID=0.R1.11;	318823		23	JCM_5958_transcript_v001_02666-R1	Native	349.452	164342	scaffold01_4470735	R1_region	Middle
scaffold01_4470735	R0_region	3922716	3927372	ID=0.R0.11;	4656		24	JCM_5958_transcript_v001_02664-R1	Native	109.533	167198	scaffold01_4470735	R1_region	Middle
scaffold01_4470735	R1_region	3927373	4164538	ID=0.R1.12;	237165		25	JCM_5958_transcript_v001_02665-R1	Native	16.5628	167383	scaffold01_4470735	R1_region	Middle
scaffold01_4470735	R0_region	4164539	4165806	ID=0.R0.12;	1267		26	JCM_5958_transcript_v001_02663-R1	Native	63.0054	169304	scaffold01_4470735	R1_region	Middle
scaffold01_4470735	R1_region	4165807	4194336	ID=0.R1.13;	28529	***Limit_sc1_3'	27	JCM_5958_transcript_v001_02662-R1	Native	1614.77	169916	scaffold01_4470735	R1_region	Middle
scaffold01_4470735	R0_region	4194337	4341758	ID=0.R0.13;	147421		28	JCM_5958_transcript_v001_02661-R1	Native	122.459	170008	scaffold01_4470735	R1_region	Middle
scaffold01_4470735	R1_region	4341759	4347130	ID=0.R1.14;	5371		29	JCM_5958_transcript_v001_02660-R1	Native	168.517	172807	scaffold01_4470735	R1_region	Middle
scaffold01_4470735	R0_region	4347131	4352759	ID=0.R0.14;	5628		30	JCM_5958_transcript_v001_02659-R1	Native	40.5063	173014	scaffold01_4470735	R1_region	Middle
scaffold01_4470735	R1_region	4352760	4360416	ID=0.R1.15;	7656		31	JCM_5958_transcript_v001_02658-R1	Native	6.89475	173776	scaffold01_4470735	R1_region	Middle
scaffold01_4470735	R0_region	4360417	4382546	ID=0.R0.15;	22129		32	JCM_5958_transcript_v001_02657-R1	Native	4.00425	174516	scaffold01_4470735	R1_region	Middle
scaffold01_4470735	R1_region	4382547	4400507	ID=0.R1.16;	17960		33	JCM_5958_transcript_v001_02656-R1	Native	129.012	178094	scaffold01_4470735	R1_region	Middle
scaffold01_4470735	R0_region	4400508	4402820	ID=0.R0.16;	2312		34	JCM_5958_transcript_v001_02655-R1	Native	50.8167	178250	scaffold01_4470735	R1_region	Middle
scaffold01_4470735	R1_region	4402821	4415400	ID=0.R1.17;	12579		35	JCM_5958_transcript_v001_02654-R1	Native	184.519	179492	scaffold01_4470735	R1_region	Middle
scaffold01_4470735	R0_region	4415401	4439132	ID=0.R0.17;	23731		36	JCM_5958_transcript_v001_02653-R1	Native	614.313	180048	scaffold01_4470735	R1_region	Middle
scaffold01_4470735	R1_region	4439133	4443715	ID=0.R1.18;	4582		37	JCM_5958_transcript_v001_02652-R1	Native	1019.33	182896	scaffold01_4470735	R1_region	Middle
scaffold01_4470735	R0_region	4443716	4470735	ID=0.R0.18;	27019		38	JCM_5958_transcript_v001_02651-R1	Native	138.135	184752	scaffold01_4470735	R1_region	Middle
scaffold02_2781304	R0_region	1	11326	ID=1.R0.0;	11325		39	JCM_5958_transcript_v001_02649-R1	Native	50.88	191667	scaffold01_4470735	R1_region	Middle
scaffold02_2781304	R1_region	11327	12990	ID=1.R1.0;	1663		40	JCM_5958_transcript_v001_02647-R1	Native	135.786	192593	scaffold01_4470735	R1_region	Middle
scaffold02_2781304	R0_region	12991	109600	ID=1.R0.1;	96609		41	JCM_5958_transcript_v001_02648-R1	Native	62.007	192920	scaffold01_4470735	R1_region	Middle
scaffold02_2781304	R1_region	109601	166532	ID=1.R1.1;	56931		42	JCM_5958_transcript_v001_02650-R1	Native	19.3786	193227	scaffold01_4470735	R1_region	Middle
scaffold02_2781304	R0_region	166533	168000	ID=1.R0.2;	1467		43	JCM_5958_transcript_v001_02646-R1	Native	56.3603	193732	scaffold01_4470735	R1_region	Middle
scaffold02_2781304	R1_region	168001	170822	ID=1.R1.2;	2821		44	JCM_5958_transcript_v001_02645-R1	Native	139.628	195406	scaffold01_4470735	R1_region	Middle
scaffold02_2781304	R0_region	170823	204971	ID=1.R0.3;	34148		45	JCM_5958_transcript_v001_02644-R1	Native	58.131	195690	scaffold01_4470735	R1_region	Middle
scaffold02_2781304	R1_region	204972	207008	ID=1.R1.3;	2036		46	JCM_5958_transcript_v001_02643-R1	Native	5026.49	195788	scaffold01_4470735	R1_region	Middle
scaffold02_2781304	R0_region	207009	211925	ID=1.R0.4;	4916		47	JCM_5958_transcript_v001_02642-R1	Native	41.6364	197754	scaffold01_4470735	R1_region	Middle
scaffold02_2781304	R1_region	211926	220217	ID=1.R1.4;	8291		48	JCM_5958_transcript_v001_02640-R1	Native	311.432	200288	scaffold01_4470735	R1_region	Middle
scaffold02_2781304	R0_region	220218	222882	ID=1.R0.5;	2664		49	JCM_5958_transcript_v001_02641-R1	Native	30.5765	200951	scaffold01_4470735	R1_region	Middle
scaffold02_2781304	R1_region	222883	265843	ID=1.R1.5;	42960		50	JCM_5958_transcript_v001_02639-R1	Native	44.972	204007	scaffold01_4470735	R1_region	Middle
scaffold02_2781304	R0_region	265844	285577	ID=1.R0.6;	19733		51	JCM_5958_transcript_v001_02638-R1	Native	36.6305	204824	scaffold01_4470735	R1_region	Middle
scaffold02_2781304	R1_region	285578	308555	ID=1.R1.6;	22977		52	JCM_5958_transcript_v001_02637-R1	Native	52.4264	207280	scaffold01_4470735	R1_region	Middle
scaffold02_2781304	R0_region	308556	379576	ID=1.R0.7;	71020	***Limit_sc2_5'	53	JCM_5958_transcript_v001_02636-R1	Native	21.8898	209604	scaffold01_4470735	R1_region	Middle
scaffold02_2781304	R1_region	379577	408972	ID=1.R1.7;	29395		54	JCM_5958_transcript_v001_02635-R1	Native	25.0247	212596	scaffold01_4470735	R1_region	Middle
scaffold02_2781304	R0_region	408973	410589	ID=1.R0.8;	1616		55	JCM_5958_transcript_v001_02634-R1	Native	1065.7	212976	scaffold01_4470735	R1_region	Middle
scaffold02_2781304	R1_region	410590	412961	ID=1.R1.8;	2371		56	JCM_5958_transcript_v001_02633-R1	Native	37.651	213682	scaffold01_4470735	R1_region	Middle
scaffold02_2781304	R0_region	412962	434573	ID=1.R0.9;	21611		57	JCM_5958_transcript_v001_02632-R1	Native	19.3116	216054	scaffold01_4470735	R1_region	Middle
scaffold02_2781304	R1_region	434574	482266	ID=1.R1.9;	47692		58	JCM_5958_transcript_v001_02631-R1	Native	171.825	216980	scaffold01_4470735	R1_region	Middle
scaffold02_2781304	R0_region	482267	495534	ID=1.R0.10;	13267		59	JCM_5958_transcript_v001_02630-R1	Native	63.69	219554	scaffold01_4470735	R1_region	Middle
scaffold02_2781304	R1_region	495535	500654	ID=1.R1.10;	5119		60	JCM_5958_transcript_v001_02629-R1	Native	84.6376	221102	scaffold01_4470735	R1_region	Middle
scaffold02_2781304	R0_region	500655	504217	ID=1.R0.11;	3562		61	JCM_5958_transcript_v001_02628-R1	Native	30.3556	222402	scaffold01_4470735	R1_region	Middle
scaffold02_2781304	R1_region	504218	1051816	ID=1.R1.11;	547598		62	JCM_5958_transcript_v001_02627-R1	Native	109.661	223922	scaffold01_4470735	R1_region	Middle
scaffold02_2781304	R0_region	1051817	1059658	ID=1.R0.12;	7841		63	JCM_5958_transcript_v001_02626-R1	Native	456.735	224946	scaffold01_4470735	R1_region	Middle
scaffold02_2781304	R1_region	1059659	1065031	ID=1.R1.12;	5372		64	JCM_5958_transcript_v001_02625-R1	Native	73.959	227299	scaffold01_4470735	R1_region	Middle
scaffold02_2781304	R0_region	1065032	1099507	ID=1.R0.13;	34475		65	JCM_5958_transcript_v001_02624-R1	Native	39.7195	227768	scaffold01_4470735	R1_region	Middle
scaffold02_2781304	R1_region	1099508	2192398	ID=1.R1.13;	1092890	***Limit_sc2_3'	66	JCM_5958_transcript_v001_02623-R1	Native	55.5772	229149	scaffold01_4470735	R1_region	Middle
scaffold02_2781304	R0_region	2192399	2222858	ID=1.R0.14;	30459		67	JCM_5958_transcript_v001_02622-R1	Native	38.9558	232120	scaffold01_4470735	R1_region	Middle
scaffold02_2781304	R1_region	2222859	2225708	ID=1.R1.14;	2849		68	JCM_5958_transcript_v001_02621-R1	Native	151.052	232418	scaffold01_4470735	R1_region	Middle
scaffold02_2781304	R0_region	2225709	2237260	ID=1.R0.15;	11551		69	JCM_5958_transcript_v001_02620-R1	Native	27.0792	232952	scaffold01_4470735	R1_region	Middle
scaffold02_2781304	R1_region	2237261	2245830	ID=1.R1.15;	8569		70	JCM_5958_transcript_v001_02619-R1	Native	82.6073	234280	scaffold01_4470735	R1_region	Middle
scaffold02_2781304	R0_region	2245831	2254027	ID=1.R0.16;	8196		71	JCM_5958_transcript_v001_02618-R1	Native	93.2986	235918	scaffold01_4470735	R1_region	Middle
scaffold02_2781304	R1_region	2254028	2264707	ID=1.R1.16;	10679		72	JCM_5958_transcript_v001_02617-R1	Native	144.676	237022	scaffold01_4470735	R1_region	Middle
scaffold02_2781304	R0_region	2264708	2266323	ID=1.R0.17;	1615		73	JCM_5958_transcript_v001_02616-R1	Native	590.524	238348	scaffold01_4470735	R1_region	Middle
scaffold02_2781304	R1_region	2266324	2267462	ID=1.R1.17;	1138		74	JCM_5958_transcript_v001_02615-R1	Native	17.6849	239478	scaffold01_4470735	R1_region	Middle
scaffold02_2781304	R0_region	2267463	2296647	ID=1.R0.18;	29184		75	JCM_5958_transcript_v001_02614-R1	Native	98.3605	240074	scaffold01_4470735	R1_region	Middle
scaffold02_2781304	R1_region	2296648	2318998	ID=1.R1.18;	22350		76	JCM_5958_transcript_v001_02613-R1	Native	29.486	243778	scaffold01_4470735	R1_region	Middle
scaffold02_2781304	R0_region	2318999	2322756	ID=1.R0.19;	3757		77	JCM_5958_transcript_v001_02612-R1	Native	72.7574	244944	scaffold01_4470735	R1_region	Middle
scaffold02_2781304	R1_region	2322757	2336384	ID=1.R1.19;	13627		78	JCM_5958_transcript_v001_02611-R1	Native	206.668	245405	scaffold01_4470735	R1_region	Middle
scaffold02_2781304	R0_region	2336385	2354851	ID=1.R0.20;	18466		79	JCM_5958_transcript_v001_02610-R1	Native	22.4459	249154	scaffold01_4470735	R1_region	Middle
scaffold02_2781304	R1_region	2354852	2391018	ID=1.R1.20;	36166		80	JCM_5958_transcript_v001_02609-R1	Native	46.34	249711	scaffold01_4470735	R1_region	Middle
scaffold02_2781304	R0_region	2391019	2392216	ID=1.R0.21;	1197		81	JCM_5958_transcript_v001_02607-R1	HGT_Bacteria	15.3301	252854	scaffold01_4470735	R1_region	Middle
scaffold02_2781304	R1_region	2392217	2398779	ID=1.R1.21;	6562		82	JCM_5958_transcript_v001_02608-R1	Native	162.876	253197	scaffold01_4470735	R1_region	Middle
scaffold02_2781304	R0_region	2398780	2663858	ID=1.R0.22;	265078		83	JCM_5958_transcript_v001_02606-R1	Native	61.4502	254014	scaffold01_4470735	R1_region	Middle
scaffold02_2781304	R1_region	2663859	2667485	ID=1.R1.22;	3626		84	JCM_5958_transcript_v001_02605-R1	Native	46.7338	256199	scaffold01_4470735	R1_region	Middle
scaffold02_2781304	R0_region	2667486	2690505	ID=1.R0.23;	23019		85	JCM_5958_transcript_v001_02604-R1	Native	220.834	258138	scaffold01_4470735	R1_region	Middle
scaffold02_2781304	R1_region	2690506	2691630	ID=1.R1.23;	1124		86	JCM_5958_transcript_v001_02603-R1	Native	183.332	258982	scaffold01_4470735	R1_region	Middle
scaffold02_2781304	R0_region	2691631	2696619	ID=1.R0.24;	4988		87	JCM_5958_transcript_v001_02602-R1	Native	337.031	259368	scaffold01_4470735	R1_region	Middle
scaffold02_2781304	R1_region	2696620	2699834	ID=1.R1.24;	3214		88	JCM_5958_transcript_v001_02601-R1	Native	49.521	260265	scaffold01_4470735	R1_region	Middle
scaffold02_2781304	R0_region	2699835	2703645	ID=1.R0.25;	3810		89	JCM_5958_transcript_v001_02600-R1	Native	30.7936	263396	scaffold01_4470735	R1_region	Middle
scaffold02_2781304	R1_region	2703646	2712702	ID=1.R1.25;	9056		90	JCM_5958_transcript_v001_02599-R1	Native	47.1011	263660	scaffold01_4470735	R1_region	Middle
scaffold02_2781304	R0_region	2712703	2778597	ID=1.R0.26;	65894		91	JCM_5958_transcript_v001_02598-R1	Native	284.874	264310	scaffold01_4470735	R1_region	Middle
scaffold02_2781304	R1_region	2778598	2781304	ID=1.R1.26;	2706		92	JCM_5958_transcript_v001_02597-R1	Native	44.3576	268314	scaffold01_4470735	R1_region	Middle
scaffold03_2156295	R0_region	1	76197	ID=2.R0.0;	76196		93	JCM_5958_transcript_v001_02596-R1	Native	109.308	269704	scaffold01_4470735	R1_region	Middle
scaffold03_2156295	R1_region	76198	292184	ID=2.R1.0;	215986		94	JCM_5958_transcript_v001_02595-R1	Native	55.3094	275234	scaffold01_4470735	R1_region	Middle
scaffold03_2156295	R0_region	292185	301652	ID=2.R0.1;	9467		95	JCM_5958_transcript_v001_02594-R1	Native	57.7533	278114	scaffold01_4470735	R1_region	Middle
scaffold03_2156295	R1_region	301653	310482	ID=2.R1.1;	8829		96	JCM_5958_transcript_v001_02592-R1	Native	444.107	281670	scaffold01_4470735	R1_region	Middle
scaffold03_2156295	R0_region	310483	319509	ID=2.R0.2;	9026		97	JCM_5958_transcript_v001_02593-R1	Native	15.8951	281962	scaffold01_4470735	R1_region	Middle
scaffold03_2156295	R1_region	319510	418927	ID=2.R1.2;	99417		98	JCM_5958_transcript_v001_02591-R1	Native	63.5489	282936	scaffold01_4470735	R1_region	Middle
scaffold03_2156295	R0_region	418928	424104	ID=2.R0.3;	5176		99	JCM_5958_transcript_v001_02589-R1	Native	58.1324	285927	scaffold01_4470735	R1_region	Middle
scaffold03_2156295	R1_region	424105	438988	ID=2.R1.3;	14883		100	JCM_5958_transcript_v001_02590-R1	Native	79.3397	288448	scaffold01_4470735	R1_region	Middle
scaffold03_2156295	R0_region	438989	458702	ID=2.R0.4;	19713		101	JCM_5958_transcript_v001_02588-R1	Native	74.5169	289806	scaffold01_4470735	R1_region	Middle
scaffold03_2156295	R1_region	458703	462528	ID=2.R1.4;	3825		102	JCM_5958_transcript_v001_02586-R1	Native	356.275	296473	scaffold01_4470735	R1_region	Middle
scaffold03_2156295	R0_region	462529	463641	ID=2.R0.5;	1112		103	JCM_5958_transcript_v001_02587-R1	Native	46.9113	297430	scaffold01_4470735	R1_region	Middle
scaffold03_2156295	R1_region	463642	870010	ID=2.R1.5;	406368		104	JCM_5958_transcript_v001_02585-R1	Native	54.9411	298141	scaffold01_4470735	R1_region	Middle
scaffold03_2156295	R0_region	870011	877485	ID=2.R0.6;	7474		105	JCM_5958_transcript_v001_02584-R1	Native	96.9682	302165	scaffold01_4470735	R1_region	Middle
scaffold03_2156295	R1_region	877486	971976	ID=2.R1.6;	94490		106	JCM_5958_transcript_v001_02583-R1	Native	228.425	302594	scaffold01_4470735	R1_region	Middle
scaffold03_2156295	R0_region	971977	980929	ID=2.R0.7;	8952		107	JCM_5958_transcript_v001_02582-R1	Native	91.6703	305124	scaffold01_4470735	R1_region	Middle
scaffold03_2156295	R1_region	980930	1002372	ID=2.R1.7;	21442		108	JCM_5958_transcript_v001_02580-R1	Native	112.294	308630	scaffold01_4470735	R1_region	Middle
scaffold03_2156295	R0_region	1002373	1007497	ID=2.R0.8;	5124		109	JCM_5958_transcript_v001_02581-R1	Native	16.5472	309460	scaffold01_4470735	R1_region	Middle
scaffold03_2156295	R1_region	1007498	1035973	ID=2.R1.8;	28475		110	JCM_5958_transcript_v001_02579-R1	Native	25.0409	310677	scaffold01_4470735	R1_region	Middle
scaffold03_2156295	R0_region	1035974	1039294	ID=2.R0.9;	3320		111	JCM_5958_transcript_v001_02578-R1	Native	29.0091	312908	scaffold01_4470735	R1_region	Middle
scaffold03_2156295	R1_region	1039295	1057041	ID=2.R1.9;	17746		112	JCM_5958_transcript_v001_02577-R1	Native	44.8713	313971	scaffold01_4470735	R1_region	Middle
scaffold03_2156295	R0_region	1057042	1059101	ID=2.R0.10;	2059		113	JCM_5958_transcript_v001_02576-R1	Native	143.798	316363	scaffold01_4470735	R1_region	Middle
scaffold03_2156295	R1_region	1059102	1063327	ID=2.R1.10;	4225		114	JCM_5958_transcript_v001_02575-R1	Native	0.83505	317652	scaffold01_4470735	R1_region	Middle
scaffold03_2156295	R0_region	1063328	1067634	ID=2.R0.11;	4306		115	JCM_5958_transcript_v001_02574-R1	Native	104.75	319013	scaffold01_4470735	R1_region	Middle
scaffold03_2156295	R1_region	1067635	1080548	ID=2.R1.11;	12913		116	JCM_5958_transcript_v001_02573-R1	Native	32.368	320543	scaffold01_4470735	R1_region	Middle
scaffold03_2156295	R0_region	1080549	1081840	ID=2.R0.12;	1291		117	JCM_5958_transcript_v001_02572-R1	Native	2.34175	320673	scaffold01_4470735	R1_region	Middle
scaffold03_2156295	R1_region	1081841	1514938	ID=2.R1.12;	433097		118	JCM_5958_transcript_v001_02571-R1	Native	97.0558	321747	scaffold01_4470735	R1_region	Middle
scaffold03_2156295	R0_region	1514939	1541476	ID=2.R0.13;	26537		119	JCM_5958_transcript_v001_02569-R1	Native	49.593	324794	scaffold01_4470735	R1_region	Middle
scaffold03_2156295	R1_region	1541477	1564371	ID=2.R1.13;	22894		120	JCM_5958_transcript_v001_02570-R1	Native	22.7188	325655	scaffold01_4470735	R1_region	Middle
scaffold03_2156295	R0_region	1564372	1567536	ID=2.R0.14;	3164		121	JCM_5958_transcript_v001_02568-R1	Native	79.9057	326968	scaffold01_4470735	R1_region	Middle
scaffold03_2156295	R1_region	1567537	1710061	ID=2.R1.14;	142524		122	JCM_5958_transcript_v001_02567-R1	Native	216.55	327715	scaffold01_4470735	R1_region	Middle
scaffold03_2156295	R0_region	1710062	1818972	ID=2.R0.15;	108910		123	JCM_5958_transcript_v001_02566-R1	Native	76.8819	327757	scaffold01_4470735	R1_region	Middle
scaffold03_2156295	R1_region	1818973	1831727	ID=2.R1.15;	12754		124	JCM_5958_transcript_v001_02565-R1	Native	31.5767	329888	scaffold01_4470735	R1_region	Middle
scaffold03_2156295	R0_region	1831728	1833104	ID=2.R0.16;	1376		125	JCM_5958_transcript_v001_02564-R1	Native	59.2891	330489	scaffold01_4470735	R1_region	Middle
scaffold03_2156295	R1_region	1833105	1834213	ID=2.R1.16;	1108		126	JCM_5958_transcript_v001_02563-R1	Native	54.8212	333144	scaffold01_4470735	R1_region	Middle
scaffold03_2156295	R0_region	1834214	1845113	ID=2.R0.17;	10899		127	JCM_5958_transcript_v001_02562-R1	Native	531.633	334270	scaffold01_4470735	R1_region	Middle
scaffold03_2156295	R1_region	1845114	1862082	ID=2.R1.17;	16968		128	JCM_5958_transcript_v001_02561-R1	HGT_Bacteria	6548.29	335718	scaffold01_4470735	R1_region	Middle
scaffold03_2156295	R0_region	1862083	1916354	ID=2.R0.18;	54271		129	JCM_5958_transcript_v001_02560-R1	Native	2053.9	336084	scaffold01_4470735	R1_region	Middle
scaffold03_2156295	R1_region	1916355	1922629	ID=2.R1.18;	6274		130	JCM_5958_transcript_v001_02559-R1	Native	65.4079	338584	scaffold01_4470735	R1_region	Middle
scaffold03_2156295	R0_region	1922630	2053841	ID=2.R0.19;	131211		131	JCM_5958_transcript_v001_02558-R1	Native	57.8475	338920	scaffold01_4470735	R1_region	Middle
scaffold03_2156295	R1_region	2053842	2056803	ID=2.R1.19;	2961		132	JCM_5958_transcript_v001_02557-R1	Native	66.4219	340958	scaffold01_4470735	R1_region	Middle
scaffold03_2156295	R0_region	2056804	2112599	ID=2.R0.20;	55795		133	JCM_5958_transcript_v001_02556-R1	Native	86.1176	344048	scaffold01_4470735	R1_region	Middle
scaffold03_2156295	R1_region	2112600	2126070	ID=2.R1.20;	13470		134	JCM_5958_transcript_v001_02555-R1	Native	45.7165	349063	scaffold01_4470735	R1_region	Middle
scaffold03_2156295	R0_region	2126071	2156295	ID=2.R0.21;	30224		135	JCM_5958_transcript_v001_02554-R1	Native	274.135	350707	scaffold01_4470735	R1_region	Middle
							136	JCM_5958_transcript_v001_02553-R1	Native	148.172	351030	scaffold01_4470735	R1_region	Middle
							137	JCM_5958_transcript_v001_02552-R1	Native	47.7482	353479	scaffold01_4470735	R1_region	Middle
							138	JCM_5958_transcript_v001_02551-R1	Native	155.052	354314	scaffold01_4470735	R1_region	Middle
							139	JCM_5958_transcript_v001_02550-R1	Native	29.5333	356110	scaffold01_4470735	R1_region	Middle
							140	JCM_5958_transcript_v001_02549-R1	Native	196.936	357836	scaffold01_4470735	R1_region	Middle
							141	JCM_5958_transcript_v001_02548-R1	HGT_Bacteria	3738.31	359632	scaffold01_4470735	R1_region	Middle
							142	JCM_5958_transcript_v001_02547-R1	Native	324.76	361005	scaffold01_4470735	R1_region	Middle
							143	JCM_5958_transcript_v001_02546-R1	Native	85.492	361914	scaffold01_4470735	R1_region	Middle
							144	JCM_5958_transcript_v001_02545-R1	Native	1118.36	364810	scaffold01_4470735	R1_region	Middle
							145	JCM_5958_transcript_v001_02544-R1	Native	230.72	366350	scaffold01_4470735	R1_region	Middle
							146	JCM_5958_transcript_v001_02543-R1	Native	69.8925	369495	scaffold01_4470735	R1_region	Middle
							147	JCM_5958_transcript_v001_02541-R1	Native	40.3103	370712	scaffold01_4470735	R1_region	Middle
							148	JCM_5958_transcript_v001_02542-R1	Native	105.788	373550	scaffold01_4470735	R1_region	Middle
							149	JCM_5958_transcript_v001_02540-R1	Native	101.766	376312	scaffold01_4470735	R1_region	Middle
							150	JCM_5958_transcript_v001_02539-R1	Native	339.673	376618	scaffold01_4470735	R1_region	Middle
							151	JCM_5958_transcript_v001_02537-R1	Native	259.346	379766	scaffold01_4470735	R1_region	Middle
							152	JCM_5958_transcript_v001_02538-R1	Native	28.0614	380466	scaffold01_4470735	R1_region	Middle
							153	JCM_5958_transcript_v001_02536-R1	Native	525.943	382286	scaffold01_4470735	R1_region	Middle
							154	JCM_5958_transcript_v001_02535-R1	Native	263.084	382477	scaffold01_4470735	R1_region	Middle
							155	JCM_5958_transcript_v001_02533-R1	Native	40.5855	384518	scaffold01_4470735	R1_region	Middle
							156	JCM_5958_transcript_v001_02534-R1	Native	59.968	384651	scaffold01_4470735	R1_region	Middle
							157	JCM_5958_transcript_v001_02532-R1	Native	34.1843	387472	scaffold01_4470735	R1_region	Middle
							158	JCM_5958_transcript_v001_02531-R1	Native	30.6488	387954	scaffold01_4470735	R1_region	Middle
							159	JCM_5958_transcript_v001_02530-R1	Native	192.138	388205	scaffold01_4470735	R1_region	Middle
							160	JCM_5958_transcript_v001_02529-R1	Native	431.213	389490	scaffold01_4470735	R1_region	Middle
							161	JCM_5958_transcript_v001_02528-R1	Native	61.7505	392050	scaffold01_4470735	R1_region	Middle
							162	JCM_5958_transcript_v001_02527-R1	Native	54.636	394724	scaffold01_4470735	R1_region	Middle
							163	JCM_5958_transcript_v001_02526-R1	Native	82.9823	395350	scaffold01_4470735	R1_region	Middle
							164	JCM_5958_transcript_v001_02525-R1	Native	147.654	395723	scaffold01_4470735	R1_region	Middle
							165	JCM_5958_transcript_v001_02524-R1	Native	260.559	396880	scaffold01_4470735	R1_region	Middle
							166	JCM_5958_transcript_v001_02523-R1	Native	85.3388	397052	scaffold01_4470735	R1_region	Middle
							167	JCM_5958_transcript_v001_02521-R1	Native	125.235	401624	scaffold01_4470735	R1_region	Middle
							168	JCM_5958_transcript_v001_02522-R1	Native	53.6397	402146	scaffold01_4470735	R1_region	Middle
							169	JCM_5958_transcript_v001_02520-R1	Native	59.1245	402996	scaffold01_4470735	R1_region	Middle
							170	JCM_5958_transcript_v001_02519-R1	Native	251.246	404370	scaffold01_4470735	R1_region	Middle
							171	JCM_5958_transcript_v001_02518-R1	Native	1.30655	407714	scaffold01_4470735	R1_region	Middle
							172	JCM_5958_transcript_v001_02516-R1	Native	69.8603	408676	scaffold01_4470735	R1_region	Middle
							173	JCM_5958_transcript_v001_02517-R1	Native	68.5858	409056	scaffold01_4470735	R1_region	Middle
							174	JCM_5958_transcript_v001_02515-R1	Native	204.298	410267	scaffold01_4470735	R1_region	Middle
							175	JCM_5958_transcript_v001_02514-R1	Native	150.023	412966	scaffold01_4470735	R1_region	Middle
							176	JCM_5958_transcript_v001_02513-R1	Native	136.989	413132	scaffold01_4470735	R1_region	Middle
							177	JCM_5958_transcript_v001_02512-R1	Native	38.6499	415669	scaffold01_4470735	R1_region	Middle
							178	JCM_5958_transcript_v001_02511-R1	Native	30.5337	416468	scaffold01_4470735	R1_region	Middle
							179	JCM_5958_transcript_v001_02510-R1	Native	130.774	418746	scaffold01_4470735	R1_region	Middle
							180	JCM_5958_transcript_v001_02509-R1	Native	26.8803	422480	scaffold01_4470735	R1_region	Middle
							181	JCM_5958_transcript_v001_02508-R1	Native	118.127	426872	scaffold01_4470735	R1_region	Middle
							182	JCM_5958_transcript_v001_02507-R1	Native	95.3897	427279	scaffold01_4470735	R1_region	Middle
							183	JCM_5958_transcript_v001_02506-R1	Native	47.1055	428080	scaffold01_4470735	R1_region	Middle
							184	JCM_5958_transcript_v001_02504-R1	Native	23.3672	428207	scaffold01_4470735	R1_region	Middle
							185	JCM_5958_transcript_v001_02505-R1	Native	4.46455	428349	scaffold01_4470735	R1_region	Middle
							186	JCM_5958_transcript_v001_02503-R1	Native	77.7501	429655	scaffold01_4470735	R1_region	Middle
							187	JCM_5958_transcript_v001_02502-R1	Native	76.5552	430498	scaffold01_4470735	R0_region	Middle
							188	JCM_5958_transcript_v001_02501-R1	Native	51.3767	431240	scaffold01_4470735	R0_region	Middle
							189	JCM_5958_transcript_v001_02500-R1	Native	36.4751	433764	scaffold01_4470735	R0_region	Middle
							190	JCM_5958_transcript_v001_02499-R1	Native	49.4761	433918	scaffold01_4470735	R0_region	Middle
							191	JCM_5958_transcript_v001_02498-R1	Native	138.332	435618	scaffold01_4470735	R0_region	Middle
							192	JCM_5958_transcript_v001_02497-R1	Native	76.0456	437268	scaffold01_4470735	R0_region	Middle
							193	JCM_5958_transcript_v001_02496-R1	Native	98.6424	437987	scaffold01_4470735	R0_region	Middle
							194	JCM_5958_transcript_v001_02495-R1	Native	41.3066	439088	scaffold01_4470735	R0_region	Middle
							195	JCM_5958_transcript_v001_02494-R1	Native	45.8604	439110	scaffold01_4470735	R0_region	Middle
							196	JCM_5958_transcript_v001_02493-R1	Native	374.839	441306	scaffold01_4470735	R0_region	Middle
							197	JCM_5958_transcript_v001_02492-R1	Native	39.8267	442090	scaffold01_4470735	R0_region	Middle
							198	JCM_5958_transcript_v001_02491-R1	Native	70.0356	442884	scaffold01_4470735	R0_region	Middle
							199	JCM_5958_transcript_v001_02490-R1	Native	107.178	444310	scaffold01_4470735	R0_region	Middle
							200	JCM_5958_transcript_v001_02489-R1	Native	51.7484	444502	scaffold01_4470735	R0_region	Middle
							201	JCM_5958_transcript_v001_02488-R1	Native	37.6983	447730	scaffold01_4470735	R0_region	Middle
							202	JCM_5958_transcript_v001_02487-R1	HGT_Pezizomycotina	51.9767	447872	scaffold01_4470735	R0_region	Middle
							203	JCM_5958_transcript_v001_02485-R1	Native	60.937	451001	scaffold01_4470735	R0_region	Middle
							204	JCM_5958_transcript_v001_02484-R1	Native	147.505	454186	scaffold01_4470735	R0_region	Middle
							205	JCM_5958_transcript_v001_02483-R1	Native	98.9224	455120	scaffold01_4470735	R0_region	Middle
							206	JCM_5958_transcript_v001_02482-R1	Native	84.9917	455779	scaffold01_4470735	R0_region	Middle
							207	JCM_5958_transcript_v001_02481-R1	Native	206.101	457164	scaffold01_4470735	R0_region	Middle
							208	JCM_5958_transcript_v001_02480-R1	Native	85.3795	457664	scaffold01_4470735	R0_region	Middle
							209	JCM_5958_transcript_v001_02479-R1	Native	64.6693	458754	scaffold01_4470735	R0_region	Middle
							210	JCM_5958_transcript_v001_02478-R1	Native	118.165	460652	scaffold01_4470735	R0_region	Middle
							211	JCM_5958_transcript_v001_02477-R1	Native	51.6442	463732	scaffold01_4470735	R0_region	Middle
							212	JCM_5958_transcript_v001_02476-R1	Native	182.991	466076	scaffold01_4470735	R0_region	Middle
							213	JCM_5958_transcript_v001_02475-R1	Native	103.3	468735	scaffold01_4470735	R0_region	Middle
							214	JCM_5958_transcript_v001_02474-R1	Native	9.4689	470489	scaffold01_4470735	R0_region	Middle
							215	JCM_5958_transcript_v001_02473-R1	Native	45.25	472926	scaffold01_4470735	R0_region	Middle
							216	JCM_5958_transcript_v001_02472-R1	Native	67.599	475140	scaffold01_4470735	R1_region	Middle
							217	JCM_5958_transcript_v001_02471-R1	Native	65.5716	476702	scaffold01_4470735	R1_region	Middle
							218	JCM_5958_transcript_v001_02470-R1	Native	75.4925	477980	scaffold01_4470735	R1_region	Middle
							219	JCM_5958_transcript_v001_02468-R1	Native	572.38	480168	scaffold01_4470735	R1_region	Middle
							220	JCM_5958_transcript_v001_02469-R1	Native	57.347	480345	scaffold01_4470735	R1_region	Middle
							221	JCM_5958_transcript_v001_02466-R1	Native	53.975	488766	scaffold01_4470735	R1_region	Middle
							222	JCM_5958_transcript_v001_02465-R1	Native	240.786	490988	scaffold01_4470735	R1_region	Middle
							223	JCM_5958_transcript_v001_02467-R1	Native	19.8955	491618	scaffold01_4470735	R1_region	Middle
							224	JCM_5958_transcript_v001_02464-R1	Native	147.883	491768	scaffold01_4470735	R1_region	Middle
							225	JCM_5958_transcript_v001_02462-R1	Native	406.001	494384	scaffold01_4470735	R1_region	Middle
							226	JCM_5958_transcript_v001_02461-R1	Native	37.9502	499514	scaffold01_4470735	R1_region	Middle
							227	JCM_5958_transcript_v001_02459-R1	Native	76.5402	502864	scaffold01_4470735	R1_region	Middle
							228	JCM_5958_transcript_v001_02460-R1	Native	27.1254	504346	scaffold01_4470735	R1_region	Middle
							229	JCM_5958_transcript_v001_02458-R1	Native	20.5737	505386	scaffold01_4470735	R1_region	Middle
							230	JCM_5958_transcript_v001_02457-R1	Native	31.2895	505452	scaffold01_4470735	R1_region	Middle
							231	JCM_5958_transcript_v001_02456-R1	Native	36.9413	507276	scaffold01_4470735	R1_region	Middle
							232	JCM_5958_transcript_v001_02455-R1	Native	219.068	507988	scaffold01_4470735	R1_region	Middle
							233	JCM_5958_transcript_v001_02454-R1	Native	48.4108	510911	scaffold01_4470735	R1_region	Middle
							234	JCM_5958_transcript_v001_05592-R1	Native	92.4955	523250	scaffold01_4470735	R1_region	Middle
							235	JCM_5958_transcript_v001_05589-R1	Native	39.3556	527628	scaffold01_4470735	R1_region	Middle
							236	JCM_5958_transcript_v001_02451-R1	Native	123.719	541876	scaffold01_4470735	R1_region	Middle
							237	JCM_5958_transcript_v001_02450-R1	Native	96.1141	541903	scaffold01_4470735	R1_region	Middle
							238	JCM_5958_transcript_v001_02449-R1	Native	49.6499	547222	scaffold01_4470735	R1_region	Middle
							239	JCM_5958_transcript_v001_02446-R1	Native	293.552	548770	scaffold01_4470735	R1_region	Middle
							240	JCM_5958_transcript_v001_02448-R1	Native	37.2867	548976	scaffold01_4470735	R1_region	Middle
							241	JCM_5958_transcript_v001_02447-R1	Native	19.0367	549100	scaffold01_4470735	R1_region	Middle
							242	JCM_5958_transcript_v001_02445-R1	Native	36.5346	550087	scaffold01_4470735	R1_region	Middle
							243	JCM_5958_transcript_v001_02443-R1	Native	30.0794	552284	scaffold01_4470735	R1_region	Middle
							244	JCM_5958_transcript_v001_02444-R1	Native	42.7323	552628	scaffold01_4470735	R1_region	Middle
							245	JCM_5958_transcript_v001_02442-R1	Native	86.1205	553706	scaffold01_4470735	R1_region	Middle
							246	JCM_5958_transcript_v001_02441-R1	Native	90.9056	554497	scaffold01_4470735	R1_region	Middle
							247	JCM_5958_transcript_v001_02440-R1	Native	28.3389	557394	scaffold01_4470735	R1_region	Middle
							248	JCM_5958_transcript_v001_02439-R1	Native	249.697	557896	scaffold01_4470735	R1_region	Middle
							249	JCM_5958_transcript_v001_02437-R1	Native	0.70235	558710	scaffold01_4470735	R1_region	Middle
							250	JCM_5958_transcript_v001_02438-R1	Native	149.277	558958	scaffold01_4470735	R1_region	Middle
							251	JCM_5958_transcript_v001_02434-R1	Native	1664.99	560377	scaffold01_4470735	R1_region	Middle
							252	JCM_5958_transcript_v001_02432-R1	Native	22.4355	562164	scaffold01_4470735	R1_region	Middle
							253	JCM_5958_transcript_v001_02433-R1	Native	90.0367	562299	scaffold01_4470735	R1_region	Middle
							254	JCM_5958_transcript_v001_02430-R1	Native	59.3749	565754	scaffold01_4470735	R1_region	Middle
							255	JCM_5958_transcript_v001_02431-R1	Native	25.434	566126	scaffold01_4470735	R1_region	Middle
							256	JCM_5958_transcript_v001_02429-R1	Native	116.629	569368	scaffold01_4470735	R1_region	Middle
							257	JCM_5958_transcript_v001_02428-R1	Native	21.0712	571309	scaffold01_4470735	R1_region	Middle
							258	JCM_5958_transcript_v001_02427-R1	Native	45.108	574466	scaffold01_4470735	R1_region	Middle
							259	JCM_5958_transcript_v001_02426-R1	Native	43.8342	576541	scaffold01_4470735	R1_region	Middle
							260	JCM_5958_transcript_v001_02425-R1	Native	56.4064	577544	scaffold01_4470735	R1_region	Middle
							261	JCM_5958_transcript_v001_02424-R1	Native	79.9291	579367	scaffold01_4470735	R1_region	Middle
							262	JCM_5958_transcript_v001_02423-R1	Native	166.477	580877	scaffold01_4470735	R1_region	Middle
							263	JCM_5958_transcript_v001_02421-R1	Native	84.349	584304	scaffold01_4470735	R1_region	Middle
							264	JCM_5958_transcript_v001_02422-R1	Native	88.7713	584966	scaffold01_4470735	R1_region	Middle
							265	JCM_5958_transcript_v001_02420-R1	Native	151.684	585546	scaffold01_4470735	R1_region	Middle
							266	JCM_5958_transcript_v001_02419-R1	Native	37.9052	586422	scaffold01_4470735	R1_region	Middle
							267	JCM_5958_transcript_v001_02418-R1	Native	29.0641	589644	scaffold01_4470735	R1_region	Middle
							268	JCM_5958_transcript_v001_02417-R1	Native	96.0417	591643	scaffold01_4470735	R1_region	Middle
							269	JCM_5958_transcript_v001_02416-R1	Native	44.5598	594085	scaffold01_4470735	R1_region	Middle
							270	JCM_5958_transcript_v001_02415-R1	Native	61.8084	596166	scaffold01_4470735	R1_region	Middle
							271	JCM_5958_transcript_v001_02414-R1	Native	116.907	597183	scaffold01_4470735	R1_region	Middle
							272	JCM_5958_transcript_v001_02413-R1	Native	159.943	599298	scaffold01_4470735	R1_region	Middle
							273	JCM_5958_transcript_v001_02412-R1	Native	24.6025	599679	scaffold01_4470735	R1_region	Middle
							274	JCM_5958_transcript_v001_02411-R1	Native	517.324	600730	scaffold01_4470735	R1_region	Middle
							275	JCM_5958_transcript_v001_02409-R1	Native	32.693	603799	scaffold01_4470735	R1_region	Middle
							276	JCM_5958_transcript_v001_02410-R1	Native	13.7955	606012	scaffold01_4470735	R1_region	Middle
							277	JCM_5958_transcript_v001_02408-R1	Native	258.803	607246	scaffold01_4470735	R1_region	Middle
							278	JCM_5958_transcript_v001_02407-R1	Native	182.355	607972	scaffold01_4470735	R1_region	Middle
							279	JCM_5958_transcript_v001_02405-R1	Native	67.5806	609893	scaffold01_4470735	R1_region	Middle
							280	JCM_5958_transcript_v001_02406-R1	Native	37.9103	609950	scaffold01_4470735	R1_region	Middle
							281	JCM_5958_transcript_v001_02404-R1	Native	145.536	611366	scaffold01_4470735	R1_region	Middle
							282	JCM_5958_transcript_v001_02403-R1	Native	71.041	611707	scaffold01_4470735	R1_region	Middle
							283	JCM_5958_transcript_v001_02402-R1	Native	68.9471	613154	scaffold01_4470735	R1_region	Middle
							284	JCM_5958_transcript_v001_02401-R1	Native	64.9709	614723	scaffold01_4470735	R1_region	Middle
							285	JCM_5958_transcript_v001_02400-R1	Native	24.2151	616606	scaffold01_4470735	R1_region	Middle
							286	JCM_5958_transcript_v001_02399-R1	Native	837.592	618700	scaffold01_4470735	R1_region	Middle
							287	JCM_5958_transcript_v001_02398-R1	Native	102.559	619167	scaffold01_4470735	R1_region	Middle
							288	JCM_5958_transcript_v001_02397-R1	Native	77.5883	621876	scaffold01_4470735	R1_region	Middle
							289	JCM_5958_transcript_v001_02396-R1	Native	66.6873	625022	scaffold01_4470735	R1_region	Middle
							290	JCM_5958_transcript_v001_02395-R1	Native	21.8541	627212	scaffold01_4470735	R1_region	Middle
							291	JCM_5958_transcript_v001_02394-R1	Native	26.7491	632508	scaffold01_4470735	R1_region	Middle
							292	JCM_5958_transcript_v001_02393-R1	Native	95.0624	632782	scaffold01_4470735	R1_region	Middle
							293	JCM_5958_transcript_v001_02392-R1	Native	38.7734	633898	scaffold01_4470735	R1_region	Middle
							294	JCM_5958_transcript_v001_02391-R1	Native	323.158	635922	scaffold01_4470735	R1_region	Middle
							295	JCM_5958_transcript_v001_02390-R1	Native	15.9804	637658	scaffold01_4470735	R1_region	Middle
							296	JCM_5958_transcript_v001_02389-R1	Native	104.527	638684	scaffold01_4470735	R1_region	Middle
							297	JCM_5958_transcript_v001_02388-R1	Native	50.8179	640176	scaffold01_4470735	R1_region	Middle
							298	JCM_5958_transcript_v001_02387-R1	Native	56.0975	641404	scaffold01_4470735	R1_region	Middle
							299	JCM_5958_transcript_v001_02385-R1	Native	40.9155	645776	scaffold01_4470735	R1_region	Middle
							300	JCM_5958_transcript_v001_02386-R1	Native	40.6428	645912	scaffold01_4470735	R1_region	Middle
							301	JCM_5958_transcript_v001_02384-R1	Native	315.39	648580	scaffold01_4470735	R1_region	Middle
							302	JCM_5958_transcript_v001_02383-R1	Native	99.6093	648694	scaffold01_4470735	R1_region	Middle
							303	JCM_5958_transcript_v001_02381-R1	Native	289.08	652289	scaffold01_4470735	R1_region	Middle
							304	JCM_5958_transcript_v001_02382-R1	Native	620.677	652948	scaffold01_4470735	R1_region	Middle
							305	JCM_5958_transcript_v001_02379-R1	Native	59.4488	656210	scaffold01_4470735	R1_region	Middle
							306	JCM_5958_transcript_v001_02380-R1	Native	42.6268	657490	scaffold01_4470735	R1_region	Middle
							307	JCM_5958_transcript_v001_02377-R1	Native	60.8156	659354	scaffold01_4470735	R1_region	Middle
							308	JCM_5958_transcript_v001_02378-R1	Native	45.2919	659702	scaffold01_4470735	R1_region	Middle
							309	JCM_5958_transcript_v001_02376-R1	Native	248.519	660870	scaffold01_4470735	R1_region	Middle
							310	JCM_5958_transcript_v001_02374-R1	Native	42.9537	664738	scaffold01_4470735	R1_region	Middle
							311	JCM_5958_transcript_v001_02375-R1	Native	29.6029	664924	scaffold01_4470735	R1_region	Middle
							312	JCM_5958_transcript_v001_02372-R1	Native	7.7647	670098	scaffold01_4470735	R1_region	Middle
							313	JCM_5958_transcript_v001_02371-R1	Native	229.566	670906	scaffold01_4470735	R1_region	Middle
							314	JCM_5958_transcript_v001_02370-R1	Native	60.6178	671347	scaffold01_4470735	R1_region	Middle
							315	JCM_5958_transcript_v001_02369-R1	Native	81.6012	673422	scaffold01_4470735	R1_region	Middle
							316	JCM_5958_transcript_v001_02368-R1	Native	60.3111	674170	scaffold01_4470735	R1_region	Middle
							317	JCM_5958_transcript_v001_02366-R1	Native	168.643	677484	scaffold01_4470735	R1_region	Middle
							318	JCM_5958_transcript_v001_02367-R1	Native	26.7696	677625	scaffold01_4470735	R1_region	Middle
							319	JCM_5958_transcript_v001_02365-R1	Native	782.231	678528	scaffold01_4470735	R1_region	Middle
							320	JCM_5958_transcript_v001_02364-R1	Native	64.6632	681398	scaffold01_4470735	R1_region	Middle
							321	JCM_5958_transcript_v001_02362-R1	Native	338.548	683168	scaffold01_4470735	R1_region	Middle
							322	JCM_5958_transcript_v001_02363-R1	Native	37.0615	683318	scaffold01_4470735	R1_region	Middle
							323	JCM_5958_transcript_v001_02361-R1	Native	463.217	685332	scaffold01_4470735	R1_region	Middle
							324	JCM_5958_transcript_v001_02359-R1	Native	237.492	685853	scaffold01_4470735	R1_region	Middle
							325	JCM_5958_transcript_v001_02360-R1	Native	87.7717	685880	scaffold01_4470735	R1_region	Middle
							326	JCM_5958_transcript_v001_02358-R1	Native	27.4332	686716	scaffold01_4470735	R1_region	Middle
							327	JCM_5958_transcript_v001_02357-R1	Native	39.7909	690008	scaffold01_4470735	R1_region	Middle
							328	JCM_5958_transcript_v001_02356-R1	Native	390.368	690136	scaffold01_4470735	R1_region	Middle
							329	JCM_5958_transcript_v001_02355-R1	Native	87.0797	691114	scaffold01_4470735	R1_region	Middle
							330	JCM_5958_transcript_v001_02354-R1	Native	44.4706	692790	scaffold01_4470735	R1_region	Middle
							331	JCM_5958_transcript_v001_02353-R1	Native	116.709	694268	scaffold01_4470735	R0_region	Middle
							332	JCM_5958_transcript_v001_02352-R1	Native	11.7737	696882	scaffold01_4470735	R0_region	Middle
							333	JCM_5958_transcript_v001_02350-R1	Native	44.9336	698170	scaffold01_4470735	R0_region	Middle
							334	JCM_5958_transcript_v001_02351-R1	Native	46.1497	698362	scaffold01_4470735	R0_region	Middle
							335	JCM_5958_transcript_v001_02349-R1	Native	214.078	699146	scaffold01_4470735	R0_region	Middle
							336	JCM_5958_transcript_v001_02347-R1	Native	88.1283	701235	scaffold01_4470735	R0_region	Middle
							337	JCM_5958_transcript_v001_02346-R1	Native	229.864	701648	scaffold01_4470735	R0_region	Middle
							338	JCM_5958_transcript_v001_02345-R1	Native	51.5301	704136	scaffold01_4470735	R0_region	Middle
							339	JCM_5958_transcript_v001_02344-R1	Native	52.2102	704868	scaffold01_4470735	R0_region	Middle
							340	JCM_5958_transcript_v001_02342-R1	Native	62.1527	708018	scaffold01_4470735	R0_region	Middle
							341	JCM_5958_transcript_v001_02343-R1	Native	63.0244	708248	scaffold01_4470735	R0_region	Middle
							342	JCM_5958_transcript_v001_02341-R1	Native	85.9984	709434	scaffold01_4470735	R0_region	Middle
							343	JCM_5958_transcript_v001_02340-R1	Native	472.248	712556	scaffold01_4470735	R1_region	Middle
							344	JCM_5958_transcript_v001_02339-R1	Native	47.0073	716474	scaffold01_4470735	R1_region	Middle
							345	JCM_5958_transcript_v001_02338-R1	Native	78.9938	717972	scaffold01_4470735	R1_region	Middle
							346	JCM_5958_transcript_v001_02337-R1	Native	12.9741	721422	scaffold01_4470735	R1_region	Middle
							347	JCM_5958_transcript_v001_02336-R1	Native	60.0138	723380	scaffold01_4470735	R1_region	Middle
							348	JCM_5958_transcript_v001_02335-R1	Native	107.38	724431	scaffold01_4470735	R1_region	Middle
							349	JCM_5958_transcript_v001_02334-R1	Native	90.5979	727046	scaffold01_4470735	R1_region	Middle
							350	JCM_5958_transcript_v001_02333-R1	Native	21.1417	727540	scaffold01_4470735	R1_region	Middle
							351	JCM_5958_transcript_v001_02332-R1	Native	103.119	729613	scaffold01_4470735	R1_region	Middle
							352	JCM_5958_transcript_v001_02331-R1	Native	168.154	730182	scaffold01_4470735	R1_region	Middle
							353	JCM_5958_transcript_v001_02330-R1	Native	301.388	731201	scaffold01_4470735	R1_region	Middle
							354	JCM_5958_transcript_v001_02328-R1	Native	0.6495	732662	scaffold01_4470735	R1_region	Middle
							355	JCM_5958_transcript_v001_02329-R1	Native	171.528	733017	scaffold01_4470735	R1_region	Middle
							356	JCM_5958_transcript_v001_02327-R1	Native	74.2241	733078	scaffold01_4470735	R1_region	Middle
							357	JCM_5958_transcript_v001_02326-R1	Native	89.1932	733901	scaffold01_4470735	R1_region	Middle
							358	JCM_5958_transcript_v001_02325-R1	Native	30.7807	735332	scaffold01_4470735	R1_region	Middle
							359	JCM_5958_transcript_v001_02324-R1	Native	107.448	737033	scaffold01_4470735	R1_region	Middle
							360	JCM_5958_transcript_v001_02323-R1	Native	47.4876	740638	scaffold01_4470735	R1_region	Middle
							361	JCM_5958_transcript_v001_02322-R1	Native	107.689	741282	scaffold01_4470735	R1_region	Middle
							362	JCM_5958_transcript_v001_02321-R1	Native	19.8312	741289	scaffold01_4470735	R1_region	Middle
							363	JCM_5958_transcript_v001_02320-R1	Native	4.24675	742106	scaffold01_4470735	R1_region	Middle
							364	JCM_5958_transcript_v001_02319-R1	Native	100.556	742742	scaffold01_4470735	R1_region	Middle
							365	JCM_5958_transcript_v001_02318-R1	Native	492.076	743154	scaffold01_4470735	R1_region	Middle
							366	JCM_5958_transcript_v001_02317-R1	Native	169.533	743987	scaffold01_4470735	R1_region	Middle
							367	JCM_5958_transcript_v001_02316-R1	Native	81.2197	745034	scaffold01_4470735	R1_region	Middle
							368	JCM_5958_transcript_v001_02315-R1	Native	44.4607	746776	scaffold01_4470735	R1_region	Middle
							369	JCM_5958_transcript_v001_02314-R1	Native	74.1783	750484	scaffold01_4470735	R1_region	Middle
							370	JCM_5958_transcript_v001_02313-R1	Native	123.397	750922	scaffold01_4470735	R1_region	Middle
							371	JCM_5958_transcript_v001_02312-R1	Native	129.374	751218	scaffold01_4470735	R1_region	Middle
							372	JCM_5958_transcript_v001_02311-R1	HGT_Pezizomycotina	46.104	754928	scaffold01_4470735	R1_region	Middle
							373	JCM_5958_transcript_v001_02310-R1	Native	462.742	755236	scaffold01_4470735	R1_region	Middle
							374	JCM_5958_transcript_v001_02309-R1	Native	465.71	756044	scaffold01_4470735	R1_region	Middle
							375	JCM_5958_transcript_v001_02308-R1	Native	347.902	757470	scaffold01_4470735	R1_region	Middle
							376	JCM_5958_transcript_v001_02307-R1	Native	33.6675	758293	scaffold01_4470735	R1_region	Middle
							377	JCM_5958_transcript_v001_02306-R1	Native	45.0423	760356	scaffold01_4470735	R1_region	Middle
							378	JCM_5958_transcript_v001_02305-R1	Native	27.2655	762368	scaffold01_4470735	R1_region	Middle
							379	JCM_5958_transcript_v001_02304-R1	Native	94.7301	765493	scaffold01_4470735	R1_region	Middle
							380	JCM_5958_transcript_v001_02303-R1	Native	24.8334	766046	scaffold01_4470735	R1_region	Middle
							381	JCM_5958_transcript_v001_02302-R1	Native	24.6321	767708	scaffold01_4470735	R1_region	Middle
							382	JCM_5958_transcript_v001_02301-R1	Native	202.774	768750	scaffold01_4470735	R1_region	Middle
							383	JCM_5958_transcript_v001_02300-R1	Native	73.702	769378	scaffold01_4470735	R1_region	Middle
							384	JCM_5958_transcript_v001_02299-R1	Native	2596.48	771672	scaffold01_4470735	R1_region	Middle
							385	JCM_5958_transcript_v001_02298-R1	Native	171.636	773394	scaffold01_4470735	R1_region	Middle
							386	JCM_5958_transcript_v001_02297-R1	Native	44.9541	777876	scaffold01_4470735	R1_region	Middle
							387	JCM_5958_transcript_v001_02295-R1	Native	2469.22	779330	scaffold01_4470735	R1_region	Middle
							388	JCM_5958_transcript_v001_02296-R1	Native	64.9504	781744	scaffold01_4470735	R1_region	Middle
							389	JCM_5958_transcript_v001_02294-R1	Native	66.0353	783434	scaffold01_4470735	R1_region	Middle
							390	JCM_5958_transcript_v001_02293-R1	Native	10.3825	783584	scaffold01_4470735	R1_region	Middle
							391	JCM_5958_transcript_v001_02292-R1	Native	138.199	786386	scaffold01_4470735	R1_region	Middle
							392	JCM_5958_transcript_v001_02291-R1	Native	21.1517	787702	scaffold01_4470735	R1_region	Middle
							393	JCM_5958_transcript_v001_02290-R1	Native	34.7627	789108	scaffold01_4470735	R1_region	Middle
							394	JCM_5958_transcript_v001_02289-R1	Native	57.5587	789484	scaffold01_4470735	R1_region	Middle
							395	JCM_5958_transcript_v001_02288-R1	Native	109.061	790936	scaffold01_4470735	R1_region	Middle
							396	JCM_5958_transcript_v001_02287-R1	Native	103.537	791834	scaffold01_4470735	R1_region	Middle
							397	JCM_5958_transcript_v001_02286-R1	Native	1198.62	794110	scaffold01_4470735	R1_region	Middle
							398	JCM_5958_transcript_v001_02285-R1	Native	253.066	796293	scaffold01_4470735	R1_region	Middle
							399	JCM_5958_transcript_v001_02284-R1	Native	242.007	797896	scaffold01_4470735	R1_region	Middle
							400	JCM_5958_transcript_v001_02283-R1	Native	981.135	798248	scaffold01_4470735	R1_region	Middle
							401	JCM_5958_transcript_v001_02282-R1	Native	141.449	798766	scaffold01_4470735	R1_region	Middle
							402	JCM_5958_transcript_v001_02281-R1	Native	42.1825	799971	scaffold01_4470735	R1_region	Middle
							403	JCM_5958_transcript_v001_02280-R1	Native	82.853	800036	scaffold01_4470735	R1_region	Middle
							404	JCM_5958_transcript_v001_02279-R1	Native	95.9454	801739	scaffold01_4470735	R1_region	Middle
							405	JCM_5958_transcript_v001_02278-R1	Native	161.822	801906	scaffold01_4470735	R1_region	Middle
							406	JCM_5958_transcript_v001_02276-R1	Native	167.465	803044	scaffold01_4470735	R1_region	Middle
							407	JCM_5958_transcript_v001_02277-R1	Native	115.394	803222	scaffold01_4470735	R1_region	Middle
							408	JCM_5958_transcript_v001_02275-R1	Native	23.7222	805495	scaffold01_4470735	R1_region	Middle
							409	JCM_5958_transcript_v001_02274-R1	Native	39.171	808696	scaffold01_4470735	R1_region	Middle
							410	JCM_5958_transcript_v001_02273-R1	Native	83.0024	809641	scaffold01_4470735	R1_region	Middle
							411	JCM_5958_transcript_v001_02272-R1	Native	111.825	811523	scaffold01_4470735	R1_region	Middle
							412	JCM_5958_transcript_v001_02271-R1	Native	111.031	813053	scaffold01_4470735	R1_region	Middle
							413	JCM_5958_transcript_v001_02270-R1	Native	25.1143	813410	scaffold01_4470735	R1_region	Middle
							414	JCM_5958_transcript_v001_02269-R1	Native	89.1908	814689	scaffold01_4470735	R1_region	Middle
							415	JCM_5958_transcript_v001_02268-R1	Native	736.445	816109	scaffold01_4470735	R1_region	Middle
							416	JCM_5958_transcript_v001_02267-R1	Native	79.5404	816292	scaffold01_4470735	R1_region	Middle
							417	JCM_5958_transcript_v001_02266-R1	Native	258.216	817292	scaffold01_4470735	R1_region	Middle
							418	JCM_5958_transcript_v001_02265-R1	Native	97.3817	818634	scaffold01_4470735	R1_region	Middle
							419	JCM_5958_transcript_v001_02264-R1	Native	164.129	820191	scaffold01_4470735	R1_region	Middle
							420	JCM_5958_transcript_v001_02263-R1	Native	95.6565	822700	scaffold01_4470735	R1_region	Middle
							421	JCM_5958_transcript_v001_02262-R1	Native	37.0506	824272	scaffold01_4470735	R1_region	Middle
							422	JCM_5958_transcript_v001_02261-R1	Native	178.839	825368	scaffold01_4470735	R1_region	Middle
							423	JCM_5958_transcript_v001_02260-R1	Native	92.6507	826789	scaffold01_4470735	R1_region	Middle
							424	JCM_5958_transcript_v001_02259-R1	Native	5.9777	827722	scaffold01_4470735	R1_region	Middle
							425	JCM_5958_transcript_v001_02258-R1	Native	1696.02	830351	scaffold01_4470735	R1_region	Middle
							426	JCM_5958_transcript_v001_02257-R1	Native	667.394	831157	scaffold01_4470735	R1_region	Middle
							427	JCM_5958_transcript_v001_02255-R1	Native	192.363	832240	scaffold01_4470735	R1_region	Middle
							428	JCM_5958_transcript_v001_02256-R1	Native	202.503	832270	scaffold01_4470735	R1_region	Middle
							429	JCM_5958_transcript_v001_02254-R1	Native	238.455	835380	scaffold01_4470735	R1_region	Middle
							430	JCM_5958_transcript_v001_02253-R1	Native	34.1884	835970	scaffold01_4470735	R1_region	Middle
							431	JCM_5958_transcript_v001_02251-R1	Native	505.583	840616	scaffold01_4470735	R1_region	Middle
							432	JCM_5958_transcript_v001_02250-R1	Native	350.752	841970	scaffold01_4470735	R1_region	Middle
							433	JCM_5958_transcript_v001_02252-R1	Native	25.4787	841986	scaffold01_4470735	R1_region	Middle
							434	JCM_5958_transcript_v001_02249-R1	Native	101.415	843489	scaffold01_4470735	R0_region	Middle
							435	JCM_5958_transcript_v001_02248-R1	Native	82.7311	843850	scaffold01_4470735	R0_region	Middle
							436	JCM_5958_transcript_v001_02247-R1	Native	36.5131	846489	scaffold01_4470735	R0_region	Middle
							437	JCM_5958_transcript_v001_02246-R1	Native	34.9147	846912	scaffold01_4470735	R0_region	Middle
							438	JCM_5958_transcript_v001_02244-R1	Native	193.079	849854	scaffold01_4470735	R0_region	Middle
							439	JCM_5958_transcript_v001_02245-R1	Native	17.2976	850421	scaffold01_4470735	R0_region	Middle
							440	JCM_5958_transcript_v001_02243-R1	Native	23.896	852308	scaffold01_4470735	R0_region	Middle
							441	JCM_5958_transcript_v001_02242-R1	Native	152.59	853276	scaffold01_4470735	R1_region	Middle
							442	JCM_5958_transcript_v001_02241-R1	Native	84.2639	854408	scaffold01_4470735	R1_region	Middle
							443	JCM_5958_transcript_v001_02240-R1	Native	36.5177	856810	scaffold01_4470735	R1_region	Middle
							444	JCM_5958_transcript_v001_02239-R1	Native	43.3199	857756	scaffold01_4470735	R1_region	Middle
							445	JCM_5958_transcript_v001_02238-R1	Native	19.9995	860733	scaffold01_4470735	R1_region	Middle
							446	JCM_5958_transcript_v001_02237-R1	Native	44.0106	860736	scaffold01_4470735	R1_region	Middle
							447	JCM_5958_transcript_v001_02236-R1	Native	99.1802	862445	scaffold01_4470735	R1_region	Middle
							448	JCM_5958_transcript_v001_02234-R1	Native	75.9063	865278	scaffold01_4470735	R1_region	Middle
							449	JCM_5958_transcript_v001_02235-R1	Native	81.677	865302	scaffold01_4470735	R1_region	Middle
							450	JCM_5958_transcript_v001_02233-R1	Native	82.9429	867488	scaffold01_4470735	R1_region	Middle
							451	JCM_5958_transcript_v001_02232-R1	Native	65.9696	867492	scaffold01_4470735	R1_region	Middle
							452	JCM_5958_transcript_v001_02231-R1	Native	626.835	868818	scaffold01_4470735	R1_region	Middle
							453	JCM_5958_transcript_v001_02230-R1	Native	768.354	872403	scaffold01_4470735	R1_region	Middle
							454	JCM_5958_transcript_v001_02229-R1	Native	25.0381	874114	scaffold01_4470735	R1_region	Middle
							455	JCM_5958_transcript_v001_02228-R1	Native	113.416	879428	scaffold01_4470735	R1_region	Middle
							456	JCM_5958_transcript_v001_02227-R1	Native	16.2882	879594	scaffold01_4470735	R1_region	Middle
							457	JCM_5958_transcript_v001_02226-R1	Native	122.309	881200	scaffold01_4470735	R1_region	Middle
							458	JCM_5958_transcript_v001_02225-R1	Native	89.9165	883818	scaffold01_4470735	R1_region	Middle
							459	JCM_5958_transcript_v001_02224-R1	Native	41.8319	883946	scaffold01_4470735	R1_region	Middle
							460	JCM_5958_transcript_v001_02223-R1	Native	441.183	885235	scaffold01_4470735	R1_region	Middle
							461	JCM_5958_transcript_v001_02222-R1	Native	340.216	885320	scaffold01_4470735	R1_region	Middle
							462	JCM_5958_transcript_v001_02221-R1	Native	57.239	885958	scaffold01_4470735	R1_region	Middle
							463	JCM_5958_transcript_v001_02219-R1	Native	725.203	887648	scaffold01_4470735	R1_region	Middle
							464	JCM_5958_transcript_v001_02220-R1	Native	54.3741	888014	scaffold01_4470735	R1_region	Middle
							465	JCM_5958_transcript_v001_02218-R1	Native	48.0093	890289	scaffold01_4470735	R1_region	Middle
							466	JCM_5958_transcript_v001_02217-R1	Native	98.8161	893950	scaffold01_4470735	R1_region	Middle
							467	JCM_5958_transcript_v001_02216-R1	Native	119.921	896284	scaffold01_4470735	R1_region	Middle
							468	JCM_5958_transcript_v001_02215-R1	Native	32.7563	896831	scaffold01_4470735	R1_region	Middle
							469	JCM_5958_transcript_v001_02214-R1	Native	80.6906	898010	scaffold01_4470735	R1_region	Middle
							470	JCM_5958_transcript_v001_02213-R1	Native	87.7683	898803	scaffold01_4470735	R1_region	Middle
							471	JCM_5958_transcript_v001_02212-R1	Native	125.306	899381	scaffold01_4470735	R1_region	Middle
							472	JCM_5958_transcript_v001_02211-R1	Native	30.347	901641	scaffold01_4470735	R1_region	Middle
							473	JCM_5958_transcript_v001_02210-R1	Native	45.2567	903172	scaffold01_4470735	R1_region	Middle
							474	JCM_5958_transcript_v001_02209-R1	Native	81.9899	905648	scaffold01_4470735	R1_region	Middle
							475	JCM_5958_transcript_v001_02208-R1	Native	335.998	906623	scaffold01_4470735	R1_region	Middle
							476	JCM_5958_transcript_v001_02207-R1	Native	25.5414	907944	scaffold01_4470735	R1_region	Middle
							477	JCM_5958_transcript_v001_02205-R1	Native	92.8127	912410	scaffold01_4470735	R1_region	Middle
							478	JCM_5958_transcript_v001_02206-R1	Native	33.5119	916719	scaffold01_4470735	R1_region	Middle
							479	JCM_5958_transcript_v001_02204-R1	Native	32.1188	918156	scaffold01_4470735	R1_region	Middle
							480	JCM_5958_transcript_v001_02203-R1	Native	99.0988	921430	scaffold01_4470735	R1_region	Middle
							481	JCM_5958_transcript_v001_02202-R1	Native	104.423	922012	scaffold01_4470735	R1_region	Middle
							482	JCM_5958_transcript_v001_02201-R1	Native	31.7451	924160	scaffold01_4470735	R1_region	Middle
							483	JCM_5958_transcript_v001_02200-R1	Native	1144.1	925610	scaffold01_4470735	R1_region	Middle
							484	JCM_5958_transcript_v001_02199-R1	Native	47.4838	926538	scaffold01_4470735	R1_region	Middle
							485	JCM_5958_transcript_v001_02198-R1	Native	54.6346	926606	scaffold01_4470735	R1_region	Middle
							486	JCM_5958_transcript_v001_02197-R1	Native	18.8006	928278	scaffold01_4470735	R1_region	Middle
							487	JCM_5958_transcript_v001_02196-R1	Native	1986.69	929879	scaffold01_4470735	R1_region	Middle
							488	JCM_5958_transcript_v001_02195-R1	Native	118.034	930072	scaffold01_4470735	R1_region	Middle
							489	JCM_5958_transcript_v001_02193-R1	Native	35.2915	933341	scaffold01_4470735	R1_region	Middle
							490	JCM_5958_transcript_v001_02194-R1	Native	36.5106	933551	scaffold01_4470735	R1_region	Middle
							491	JCM_5958_transcript_v001_02192-R1	Native	125.992	934288	scaffold01_4470735	R1_region	Middle
							492	JCM_5958_transcript_v001_02191-R1	Native	56.9176	937449	scaffold01_4470735	R1_region	Middle
							493	JCM_5958_transcript_v001_02190-R1	Native	796.25	939387	scaffold01_4470735	R1_region	Middle
							494	JCM_5958_transcript_v001_02188-R1	Native	96.3357	940726	scaffold01_4470735	R1_region	Middle
							495	JCM_5958_transcript_v001_02189-R1	Native	770.849	941342	scaffold01_4470735	R1_region	Middle
							496	JCM_5958_transcript_v001_02187-R1	Native	112.011	941548	scaffold01_4470735	R1_region	Middle
							497	JCM_5958_transcript_v001_02186-R1	Native	120.349	943134	scaffold01_4470735	R1_region	Middle
							498	JCM_5958_transcript_v001_02185-R1	Native	28.9115	945538	scaffold01_4470735	R1_region	Middle
							499	JCM_5958_transcript_v001_02184-R1	Native	62.7897	948148	scaffold01_4470735	R1_region	Middle
							500	JCM_5958_transcript_v001_02183-R1	Native	16.3534	948746	scaffold01_4470735	R1_region	Middle
							501	JCM_5958_transcript_v001_02182-R1	Native	230.854	951956	scaffold01_4470735	R1_region	Middle
							502	JCM_5958_transcript_v001_02181-R1	Native	460.468	952086	scaffold01_4470735	R1_region	Middle
							503	JCM_5958_transcript_v001_02180-R1	Native	2206.64	953236	scaffold01_4470735	R1_region	Middle
							504	JCM_5958_transcript_v001_02179-R1	Native	83.3902	954222	scaffold01_4470735	R1_region	Middle
							505	JCM_5958_transcript_v001_02178-R1	Native	78.3953	956060	scaffold01_4470735	R1_region	Middle
							506	JCM_5958_transcript_v001_02177-R1	Native	36.6878	956470	scaffold01_4470735	R1_region	Middle
							507	JCM_5958_transcript_v001_02176-R1	Native	31.2648	957298	scaffold01_4470735	R1_region	Middle
							508	JCM_5958_transcript_v001_02174-R1	Native	66.0714	962724	scaffold01_4470735	R1_region	Middle
							509	JCM_5958_transcript_v001_02173-R1	Native	128.709	965556	scaffold01_4470735	R1_region	Middle
							510	JCM_5958_transcript_v001_02172-R1	Native	48.029	966188	scaffold01_4470735	R1_region	Middle
							511	JCM_5958_transcript_v001_02171-R1	Native	106.117	966377	scaffold01_4470735	R1_region	Middle
							512	JCM_5958_transcript_v001_02170-R1	Native	87.631	967454	scaffold01_4470735	R1_region	Middle
							513	JCM_5958_transcript_v001_02169-R1	Native	83.7752	968382	scaffold01_4470735	R1_region	Middle
							514	JCM_5958_transcript_v001_02168-R1	Native	70.927	968495	scaffold01_4470735	R1_region	Middle
							515	JCM_5958_transcript_v001_02167-R1	Native	149.889	969340	scaffold01_4470735	R1_region	Middle
							516	JCM_5958_transcript_v001_02166-R1	Native	26.1681	971572	scaffold01_4470735	R1_region	Middle
							517	JCM_5958_transcript_v001_02165-R1	Native	22.8446	972650	scaffold01_4470735	R1_region	Middle
							518	JCM_5958_transcript_v001_02163-R1	Native	32.2188	975030	scaffold01_4470735	R1_region	Middle
							519	JCM_5958_transcript_v001_02164-R1	Native	51.7995	975734	scaffold01_4470735	R1_region	Middle
							520	JCM_5958_transcript_v001_02162-R1	Native	60.4612	976091	scaffold01_4470735	R1_region	Middle
							521	JCM_5958_transcript_v001_02161-R1	Native	123.888	978782	scaffold01_4470735	R1_region	Middle
							522	JCM_5958_transcript_v001_02160-R1	Native	53.5363	979758	scaffold01_4470735	R1_region	Middle
							523	JCM_5958_transcript_v001_02159-R1	Native	64.6505	984134	scaffold01_4470735	R1_region	Middle
							524	JCM_5958_transcript_v001_02158-R1	Native	41.1971	985858	scaffold01_4470735	R1_region	Middle
							525	JCM_5958_transcript_v001_02157-R1	Native	42.7141	988440	scaffold01_4470735	R1_region	Middle
							526	JCM_5958_transcript_v001_02156-R1	Native	24.6411	991077	scaffold01_4470735	R1_region	Middle
							527	JCM_5958_transcript_v001_02155-R1	Native	3437.83	991995	scaffold01_4470735	R1_region	Middle
							528	JCM_5958_transcript_v001_02154-R1	Native	116.397	994256	scaffold01_4470735	R1_region	Middle
							529	JCM_5958_transcript_v001_02153-R1	Native	153.355	994308	scaffold01_4470735	R1_region	Middle
							530	JCM_5958_transcript_v001_02151-R1	Native	274.945	997206	scaffold01_4470735	R1_region	Middle
							531	JCM_5958_transcript_v001_02152-R1	Native	39.7417	997222	scaffold01_4470735	R1_region	Middle
							532	JCM_5958_transcript_v001_02150-R1	Native	117.668	998194	scaffold01_4470735	R1_region	Middle
							533	JCM_5958_transcript_v001_02149-R1	Native	15.8363	1005431	scaffold01_4470735	R1_region	Middle
							534	JCM_5958_transcript_v001_02148-R1	Native	202.731	1013618	scaffold01_4470735	R1_region	Middle
							535	JCM_5958_transcript_v001_02147-R1	Native	14.8125	1015097	scaffold01_4470735	R1_region	Middle
							536	JCM_5958_transcript_v001_02146-R1	Native	87.6024	1.01729e+06	scaffold01_4470735	R1_region	Middle
							537	JCM_5958_transcript_v001_02144-R1	Native	139.916	1021182	scaffold01_4470735	R1_region	Middle
							538	JCM_5958_transcript_v001_02143-R1	Native	480.648	1021386	scaffold01_4470735	R1_region	Middle
							539	JCM_5958_transcript_v001_02145-R1	Native	17.364	1.02155e+06	scaffold01_4470735	R1_region	Middle
							540	JCM_5958_transcript_v001_02142-R1	Native	54.7714	1023286	scaffold01_4470735	R1_region	Middle
							541	JCM_5958_transcript_v001_02141-R1	Native	66.7878	1026411	scaffold01_4470735	R1_region	Middle
							542	JCM_5958_transcript_v001_02140-R1	Native	79.8452	1.02942e+06	scaffold01_4470735	R1_region	Middle
							543	JCM_5958_transcript_v001_02139-R1	Native	74.0881	1.02942e+06	scaffold01_4470735	R1_region	Middle
							544	JCM_5958_transcript_v001_02138-R1	Native	776.589	1.03149e+06	scaffold01_4470735	R1_region	Middle
							545	JCM_5958_transcript_v001_02137-R1	Native	55.1308	1.03229e+06	scaffold01_4470735	R1_region	Middle
							546	JCM_5958_transcript_v001_02136-R1	Native	122.363	1032986	scaffold01_4470735	R1_region	Middle
							547	JCM_5958_transcript_v001_02135-R1	Native	31.5673	1.03568e+06	scaffold01_4470735	R1_region	Middle
							548	JCM_5958_transcript_v001_02134-R1	Native	60.3273	1036444	scaffold01_4470735	R1_region	Middle
							549	JCM_5958_transcript_v001_02133-R1	Native	64.9954	1037005	scaffold01_4470735	R1_region	Middle
							550	JCM_5958_transcript_v001_02132-R1	Native	8.72065	1.03884e+06	scaffold01_4470735	R1_region	Middle
							551	JCM_5958_transcript_v001_02131-R1	Native	56.7452	1042052	scaffold01_4470735	R1_region	Middle
							552	JCM_5958_transcript_v001_02130-R1	Native	32.151	1.04234e+06	scaffold01_4470735	R1_region	Middle
							553	JCM_5958_transcript_v001_02129-R1	Native	111.961	1044525	scaffold01_4470735	R1_region	Middle
							554	JCM_5958_transcript_v001_02128-R1	Native	89.0545	1.04586e+06	scaffold01_4470735	R1_region	Middle
							555	JCM_5958_transcript_v001_02127-R1	Native	78.1315	1047082	scaffold01_4470735	R1_region	Middle
							556	JCM_5958_transcript_v001_02126-R1	Native	27.9327	1048091	scaffold01_4470735	R1_region	Middle
							557	JCM_5958_transcript_v001_02125-R1	Native	147.129	1049633	scaffold01_4470735	R1_region	Middle
							558	JCM_5958_transcript_v001_02124-R1	Native	4.81155	1050368	scaffold01_4470735	R1_region	Middle
							559	JCM_5958_transcript_v001_02123-R1	Native	55.8837	1051512	scaffold01_4470735	R1_region	Middle
							560	JCM_5958_transcript_v001_02122-R1	Native	6954.83	1053450	scaffold01_4470735	R1_region	Middle
							561	JCM_5958_transcript_v001_02121-R1	Native	14.1697	1.05607e+06	scaffold01_4470735	R1_region	Middle
							562	JCM_5958_transcript_v001_02120-R1	Native	77.3784	1057463	scaffold01_4470735	R1_region	Middle
							563	JCM_5958_transcript_v001_02119-R1	Native	52.0898	1061064	scaffold01_4470735	R1_region	Middle
							564	JCM_5958_transcript_v001_02118-R1	Native	42.371	1062710	scaffold01_4470735	R1_region	Middle
							565	JCM_5958_transcript_v001_02117-R1	Native	337.181	1065894	scaffold01_4470735	R1_region	Middle
							566	JCM_5958_transcript_v001_02116-R1	Native	359.964	1065901	scaffold01_4470735	R1_region	Middle
							567	JCM_5958_transcript_v001_02115-R1	Native	19.8186	1068137	scaffold01_4470735	R1_region	Middle
							568	JCM_5958_transcript_v001_02113-R1	Native	90.9664	1070808	scaffold01_4470735	R1_region	Middle
							569	JCM_5958_transcript_v001_02114-R1	Native	161.427	1070990	scaffold01_4470735	R1_region	Middle
							570	JCM_5958_transcript_v001_02112-R1	Native	122.716	1071674	scaffold01_4470735	R1_region	Middle
							571	JCM_5958_transcript_v001_02111-R1	Native	56.846	1.07269e+06	scaffold01_4470735	R1_region	Middle
							572	JCM_5958_transcript_v001_02110-R1	Native	329.194	1.07437e+06	scaffold01_4470735	R1_region	Middle
							573	JCM_5958_transcript_v001_02109-R1	Native	80.3902	1.07542e+06	scaffold01_4470735	R1_region	Middle
							574	JCM_5958_transcript_v001_02108-R1	Native	42.0429	1078614	scaffold01_4470735	R1_region	Middle
							575	JCM_5958_transcript_v001_02107-R1	Native	31.8792	1078804	scaffold01_4470735	R1_region	Middle
							576	JCM_5958_transcript_v001_02106-R1	Native	110.269	1080246	scaffold01_4470735	R1_region	Middle
							577	JCM_5958_transcript_v001_02105-R1	Native	66.7071	1081938	scaffold01_4470735	R1_region	Middle
							578	JCM_5958_transcript_v001_02104-R1	Native	26.2954	1.08293e+06	scaffold01_4470735	R1_region	Middle
							579	JCM_5958_transcript_v001_02103-R1	Native	115.437	1.0853e+06	scaffold01_4470735	R1_region	Middle
							580	JCM_5958_transcript_v001_02102-R1	Native	39.9311	1086419	scaffold01_4470735	R1_region	Middle
							581	JCM_5958_transcript_v001_02101-R1	Native	0.8765	1087627	scaffold01_4470735	R1_region	Middle
							582	JCM_5958_transcript_v001_02100-R1	Native	21.874	1089949	scaffold01_4470735	R1_region	Middle
							583	JCM_5958_transcript_v001_02099-R1	Native	77.8217	1.0927e+06	scaffold01_4470735	R1_region	Middle
							584	JCM_5958_transcript_v001_02098-R1	Native	18.6701	1092848	scaffold01_4470735	R1_region	Middle
							585	JCM_5958_transcript_v001_02097-R1	Native	11.5959	1096378	scaffold01_4470735	R1_region	Middle
							586	JCM_5958_transcript_v001_02096-R1	Native	43.0333	1.10025e+06	scaffold01_4470735	R1_region	Middle
							587	JCM_5958_transcript_v001_02095-R1	Native	27.9222	1.10155e+06	scaffold01_4470735	R1_region	Middle
							588	JCM_5958_transcript_v001_02094-R1	Native	31.3074	1104302	scaffold01_4470735	R1_region	Middle
							589	JCM_5958_transcript_v001_02093-R1	Native	86.9271	1.10613e+06	scaffold01_4470735	R1_region	Middle
							590	JCM_5958_transcript_v001_02092-R1	Native	176.428	1106848	scaffold01_4470735	R1_region	Middle
							591	JCM_5958_transcript_v001_02091-R1	Native	462.017	1.10891e+06	scaffold01_4470735	R1_region	Middle
							592	JCM_5958_transcript_v001_02090-R1	Native	143.365	1.11079e+06	scaffold01_4470735	R1_region	Middle
							593	JCM_5958_transcript_v001_02089-R1	Native	226.907	1.11168e+06	scaffold01_4470735	R1_region	Middle
							594	JCM_5958_transcript_v001_02088-R1	Native	59.9892	1113214	scaffold01_4470735	R1_region	Middle
							595	JCM_5958_transcript_v001_02087-R1	Native	206.489	1.11438e+06	scaffold01_4470735	R1_region	Middle
							596	JCM_5958_transcript_v001_02086-R1	Native	151.687	1.11501e+06	scaffold01_4470735	R1_region	Middle
							597	JCM_5958_transcript_v001_02084-R1	Native	102.297	1.11899e+06	scaffold01_4470735	R1_region	Middle
							598	JCM_5958_transcript_v001_02085-R1	Native	29.855	1.11985e+06	scaffold01_4470735	R1_region	Middle
							599	JCM_5958_transcript_v001_02083-R1	Native	49.8922	1.11994e+06	scaffold01_4470735	R1_region	Middle
							600	JCM_5958_transcript_v001_02082-R1	Native	80.1762	1.12102e+06	scaffold01_4470735	R1_region	Middle
							601	JCM_5958_transcript_v001_02081-R1	Native	30.4509	1.12221e+06	scaffold01_4470735	R1_region	Middle
							602	JCM_5958_transcript_v001_02080-R1	Native	28.6978	1123356	scaffold01_4470735	R1_region	Middle
							603	JCM_5958_transcript_v001_02079-R1	Native	170.39	1.12477e+06	scaffold01_4470735	R1_region	Middle
							604	JCM_5958_transcript_v001_02078-R1	Native	122.272	1125314	scaffold01_4470735	R1_region	Middle
							605	JCM_5958_transcript_v001_02077-R1	Native	249.426	1.1264e+06	scaffold01_4470735	R1_region	Middle
							606	JCM_5958_transcript_v001_02076-R1	Native	523.146	1.12677e+06	scaffold01_4470735	R1_region	Middle
							607	JCM_5958_transcript_v001_02075-R1	Native	39.297	1127868	scaffold01_4470735	R1_region	Middle
							608	JCM_5958_transcript_v001_02074-R1	Native	194.135	1129244	scaffold01_4470735	R1_region	Middle
							609	JCM_5958_transcript_v001_02073-R1	Native	125.961	1.12973e+06	scaffold01_4470735	R1_region	Middle
							610	JCM_5958_transcript_v001_02072-R1	Native	633.082	1131264	scaffold01_4470735	R1_region	Middle
							611	JCM_5958_transcript_v001_02071-R1	Native	252.11	1134500	scaffold01_4470735	R1_region	Middle
							612	JCM_5958_transcript_v001_02070-R1	Native	278.512	1134676	scaffold01_4470735	R1_region	Middle
							613	JCM_5958_transcript_v001_02069-R1	Native	88.7664	1.13707e+06	scaffold01_4470735	R1_region	Middle
							614	JCM_5958_transcript_v001_02068-R1	Native	285.227	1.13713e+06	scaffold01_4470735	R1_region	Middle
							615	JCM_5958_transcript_v001_02066-R1	Native	136.864	1.1384e+06	scaffold01_4470735	R1_region	Middle
							616	JCM_5958_transcript_v001_02067-R1	Native	132.215	1.13852e+06	scaffold01_4470735	R1_region	Middle
							617	JCM_5958_transcript_v001_02065-R1	Native	122.373	1.13917e+06	scaffold01_4470735	R1_region	Middle
							618	JCM_5958_transcript_v001_02064-R1	Native	50.5273	1140749	scaffold01_4470735	R1_region	Middle
							619	JCM_5958_transcript_v001_02063-R1	Native	65.2886	1.14092e+06	scaffold01_4470735	R1_region	Middle
							620	JCM_5958_transcript_v001_02062-R1	Native	66.7461	1142558	scaffold01_4470735	R1_region	Middle
							621	JCM_5958_transcript_v001_02061-R1	Native	56.4395	1.14401e+06	scaffold01_4470735	R1_region	Middle
							622	JCM_5958_transcript_v001_02060-R1	Native	203.868	1.14517e+06	scaffold01_4470735	R1_region	Middle
							623	JCM_5958_transcript_v001_02059-R1	Native	10.6866	1.14812e+06	scaffold01_4470735	R0_region	Middle
							624	JCM_5958_transcript_v001_02058-R1	Native	53.7232	1151974	scaffold01_4470735	R0_region	Middle
							625	JCM_5958_transcript_v001_02056-R1	Native	0.31075	1155081	scaffold01_4470735	R1_region	Middle
							626	JCM_5958_transcript_v001_02055-R1	Native	41.1696	1155273	scaffold01_4470735	R1_region	Middle
							627	JCM_5958_transcript_v001_02057-R1	Native	51.5928	1.15535e+06	scaffold01_4470735	R1_region	Middle
							628	JCM_5958_transcript_v001_02054-R1	Native	212.593	1158193	scaffold01_4470735	R1_region	Middle
							629	JCM_5958_transcript_v001_02052-R1	Native	60.3409	1158229	scaffold01_4470735	R1_region	Middle
							630	JCM_5958_transcript_v001_02053-R1	Native	994.807	1158587	scaffold01_4470735	R1_region	Middle
							631	JCM_5958_transcript_v001_02051-R1	Native	69.6058	1158816	scaffold01_4470735	R1_region	Middle
							632	JCM_5958_transcript_v001_02050-R1	Native	79.9754	1160533	scaffold01_4470735	R1_region	Middle
							633	JCM_5958_transcript_v001_02049-R1	Native	163.697	1.16379e+06	scaffold01_4470735	R1_region	Middle
							634	JCM_5958_transcript_v001_02048-R1	Native	88.21	1.16744e+06	scaffold01_4470735	R1_region	Middle
							635	JCM_5958_transcript_v001_02046-R1	Native	141.168	1.16955e+06	scaffold01_4470735	R1_region	Middle
							636	JCM_5958_transcript_v001_02045-R1	Native	927.368	1170278	scaffold01_4470735	R1_region	Middle
							637	JCM_5958_transcript_v001_02047-R1	Native	67.208	1170315	scaffold01_4470735	R1_region	Middle
							638	JCM_5958_transcript_v001_02044-R1	Native	46.0763	1.17077e+06	scaffold01_4470735	R1_region	Middle
							639	JCM_5958_transcript_v001_02043-R1	Native	103.402	1.17179e+06	scaffold01_4470735	R1_region	Middle
							640	JCM_5958_transcript_v001_02041-R1	Native	44.0425	1.17319e+06	scaffold01_4470735	R1_region	Middle
							641	JCM_5958_transcript_v001_02042-R1	Native	241.787	1173257	scaffold01_4470735	R1_region	Middle
							642	JCM_5958_transcript_v001_02040-R1	Native	183.195	1.17432e+06	scaffold01_4470735	R1_region	Middle
							643	JCM_5958_transcript_v001_02039-R1	Native	52.4675	1175788	scaffold01_4470735	R1_region	Middle
							644	JCM_5958_transcript_v001_02038-R1	Native	118.949	1.17758e+06	scaffold01_4470735	R1_region	Middle
							645	JCM_5958_transcript_v001_02037-R1	Native	64.2061	1.1817e+06	scaffold01_4470735	R1_region	Middle
							646	JCM_5958_transcript_v001_02036-R1	Native	87.9952	1.18312e+06	scaffold01_4470735	R1_region	Middle
							647	JCM_5958_transcript_v001_02035-R1	Native	323.439	1189018	scaffold01_4470735	R1_region	Middle
							648	JCM_5958_transcript_v001_02034-R1	Native	32.3622	1189286	scaffold01_4470735	R1_region	Middle
							649	JCM_5958_transcript_v001_02033-R1	Native	8.6998	1.19095e+06	scaffold01_4470735	R1_region	Middle
							650	JCM_5958_transcript_v001_02032-R1	Native	167.683	1.19467e+06	scaffold01_4470735	R1_region	Middle
							651	JCM_5958_transcript_v001_02030-R1	Native	26.1918	1.19717e+06	scaffold01_4470735	R1_region	Middle
							652	JCM_5958_transcript_v001_02031-R1	Native	73.3217	1197864	scaffold01_4470735	R1_region	Middle
							653	JCM_5958_transcript_v001_02029-R1	Native	75.1162	1198360	scaffold01_4470735	R1_region	Middle
							654	JCM_5958_transcript_v001_02028-R1	Native	36.0014	1199392	scaffold01_4470735	R1_region	Middle
							655	JCM_5958_transcript_v001_02027-R1	Native	33.4363	1200574	scaffold01_4470735	R1_region	Middle
							656	JCM_5958_transcript_v001_02026-R1	Native	24.682	1201977	scaffold01_4470735	R1_region	Middle
							657	JCM_5958_transcript_v001_02024-R1	Native	140.81	1206543	scaffold01_4470735	R1_region	Middle
							658	JCM_5958_transcript_v001_02025-R1	Native	42.0208	1.20731e+06	scaffold01_4470735	R1_region	Middle
							659	JCM_5958_transcript_v001_02023-R1	Native	23.1098	1210349	scaffold01_4470735	R1_region	Middle
							660	JCM_5958_transcript_v001_02022-R1	Native	55.8117	1.21045e+06	scaffold01_4470735	R1_region	Middle
							661	JCM_5958_transcript_v001_02021-R1	Native	452.712	1211733	scaffold01_4470735	R1_region	Middle
							662	JCM_5958_transcript_v001_02020-R1	Native	100.058	1215024	scaffold01_4470735	R1_region	Middle
							663	JCM_5958_transcript_v001_02019-R1	Native	1.34975	1.21536e+06	scaffold01_4470735	R1_region	Middle
							664	JCM_5958_transcript_v001_02018-R1	Native	21.9864	1219483	scaffold01_4470735	R1_region	Middle
							665	JCM_5958_transcript_v001_02016-R1	Native	118.266	1.21975e+06	scaffold01_4470735	R1_region	Middle
							666	JCM_5958_transcript_v001_02017-R1	Native	155.273	1.21985e+06	scaffold01_4470735	R1_region	Middle
							667	JCM_5958_transcript_v001_02014-R1	Native	13.4875	1224234	scaffold01_4470735	R1_region	Middle
							668	JCM_5958_transcript_v001_02015-R1	Native	39.1529	1224237	scaffold01_4470735	R1_region	Middle
							669	JCM_5958_transcript_v001_02013-R1	Native	128.643	1.22464e+06	scaffold01_4470735	R1_region	Middle
							670	JCM_5958_transcript_v001_02012-R1	Native	58.8484	1.22604e+06	scaffold01_4470735	R1_region	Middle
							671	JCM_5958_transcript_v001_02011-R1	Native	17.4706	1227002	scaffold01_4470735	R1_region	Middle
							672	JCM_5958_transcript_v001_02010-R1	Native	43.9008	1229600	scaffold01_4470735	R1_region	Middle
							673	JCM_5958_transcript_v001_02009-R1	Native	57.9089	1.22993e+06	scaffold01_4470735	R1_region	Middle
							674	JCM_5958_transcript_v001_02008-R1	Native	251.75	1.23082e+06	scaffold01_4470735	R1_region	Middle
							675	JCM_5958_transcript_v001_02007-R1	Native	398.215	1231477	scaffold01_4470735	R1_region	Middle
							676	JCM_5958_transcript_v001_02005-R1	Native	20.4094	1235154	scaffold01_4470735	R1_region	Middle
							677	JCM_5958_transcript_v001_02006-R1	Native	78.4214	1.23528e+06	scaffold01_4470735	R1_region	Middle
							678	JCM_5958_transcript_v001_02004-R1	Native	105.787	1236240	scaffold01_4470735	R1_region	Middle
							679	JCM_5958_transcript_v001_02003-R1	Native	22.3549	1238250	scaffold01_4470735	R1_region	Middle
							680	JCM_5958_transcript_v001_02002-R1	Native	47.9603	1.2406e+06	scaffold01_4470735	R1_region	Middle
							681	JCM_5958_transcript_v001_02001-R1	Native	42.8858	1242172	scaffold01_4470735	R1_region	Middle
							682	JCM_5958_transcript_v001_01999-R1	Native	490.837	1.24453e+06	scaffold01_4470735	R1_region	Middle
							683	JCM_5958_transcript_v001_02000-R1	Native	182.931	1.24474e+06	scaffold01_4470735	R1_region	Middle
							684	JCM_5958_transcript_v001_01998-R1	Native	135.336	1245414	scaffold01_4470735	R1_region	Middle
							685	JCM_5958_transcript_v001_01997-R1	Native	86.2344	1.2468e+06	scaffold01_4470735	R1_region	Middle
							686	JCM_5958_transcript_v001_01996-R1	Native	195.588	1247186	scaffold01_4470735	R1_region	Middle
							687	JCM_5958_transcript_v001_01995-R1	Native	43.178	1248418	scaffold01_4470735	R1_region	Middle
							688	JCM_5958_transcript_v001_01994-R1	Native	79.3903	1.24994e+06	scaffold01_4470735	R1_region	Middle
							689	JCM_5958_transcript_v001_01993-R1	Native	604.806	1251995	scaffold01_4470735	R1_region	Middle
							690	JCM_5958_transcript_v001_01992-R1	Native	102.731	1.25211e+06	scaffold01_4470735	R1_region	Middle
							691	JCM_5958_transcript_v001_01991-R1	Native	162.032	1.25273e+06	scaffold01_4470735	R1_region	Middle
							692	JCM_5958_transcript_v001_01990-R1	Native	49.77	1253633	scaffold01_4470735	R1_region	Middle
							693	JCM_5958_transcript_v001_01989-R1	Native	99.7711	1256126	scaffold01_4470735	R1_region	Middle
							694	JCM_5958_transcript_v001_01987-R1	Native	174.379	1.25916e+06	scaffold01_4470735	R1_region	Middle
							695	JCM_5958_transcript_v001_01988-R1	Native	47.5789	1.25925e+06	scaffold01_4470735	R1_region	Middle
							696	JCM_5958_transcript_v001_01986-R1	Native	365.256	1.25937e+06	scaffold01_4470735	R1_region	Middle
							697	JCM_5958_transcript_v001_01985-R1	Native	114.928	1261239	scaffold01_4470735	R1_region	Middle
							698	JCM_5958_transcript_v001_01983-R1	Native	93.4056	1263577	scaffold01_4470735	R1_region	Middle
							699	JCM_5958_transcript_v001_01984-R1	Native	223.606	1.26378e+06	scaffold01_4470735	R1_region	Middle
							700	JCM_5958_transcript_v001_01982-R1	Native	36.6388	1.26718e+06	scaffold01_4470735	R1_region	Middle
							701	JCM_5958_transcript_v001_01981-R1	Native	251.469	1268005	scaffold01_4470735	R1_region	Middle
							702	JCM_5958_transcript_v001_01980-R1	Native	166.536	1.27063e+06	scaffold01_4470735	R1_region	Middle
							703	JCM_5958_transcript_v001_01979-R1	Native	15.298	1272604	scaffold01_4470735	R1_region	Middle
							704	JCM_5958_transcript_v001_01978-R1	Native	36.1738	1.27555e+06	scaffold01_4470735	R1_region	Middle
							705	JCM_5958_transcript_v001_01977-R1	Native	859.894	1276151	scaffold01_4470735	R1_region	Middle
							706	JCM_5958_transcript_v001_01976-R1	Native	72.2445	1277145	scaffold01_4470735	R1_region	Middle
							707	JCM_5958_transcript_v001_01975-R1	Native	75.6329	1278975	scaffold01_4470735	R1_region	Middle
							708	JCM_5958_transcript_v001_01974-R1	Native	420.044	1.27948e+06	scaffold01_4470735	R1_region	Middle
							709	JCM_5958_transcript_v001_01973-R1	Native	68.3935	1280523	scaffold01_4470735	R1_region	Middle
							710	JCM_5958_transcript_v001_01972-R1	Native	138.031	1.28145e+06	scaffold01_4470735	R1_region	Middle
							711	JCM_5958_transcript_v001_01971-R1	Native	31.2439	1.28476e+06	scaffold01_4470735	R1_region	Middle
							712	JCM_5958_transcript_v001_01969-R1	Native	55.1007	1.28737e+06	scaffold01_4470735	R1_region	Middle
							713	JCM_5958_transcript_v001_01970-R1	Native	26.2364	1288204	scaffold01_4470735	R1_region	Middle
							714	JCM_5958_transcript_v001_01968-R1	Native	38.5616	1288585	scaffold01_4470735	R1_region	Middle
							715	JCM_5958_transcript_v001_01967-R1	Native	183.715	1.29064e+06	scaffold01_4470735	R1_region	Middle
							716	JCM_5958_transcript_v001_01966-R1	Native	434.332	1.29204e+06	scaffold01_4470735	R1_region	Middle
							717	JCM_5958_transcript_v001_01965-R1	Native	33.0084	1.295e+06	scaffold01_4470735	R1_region	Middle
							718	JCM_5958_transcript_v001_01963-R1	Native	8088.23	1295259	scaffold01_4470735	R1_region	Middle
							719	JCM_5958_transcript_v001_01962-R1	Native	297.433	1.29756e+06	scaffold01_4470735	R1_region	Middle
							720	JCM_5958_transcript_v001_01961-R1	Native	105.484	1300212	scaffold01_4470735	R1_region	Middle
							721	JCM_5958_transcript_v001_01960-R1	Native	72.4566	1.30059e+06	scaffold01_4470735	R1_region	Middle
							722	JCM_5958_transcript_v001_01959-R1	Native	55.4982	1.3019e+06	scaffold01_4470735	R1_region	Middle
							723	JCM_5958_transcript_v001_01958-R1	Native	98.2627	1.304e+06	scaffold01_4470735	R1_region	Middle
							724	JCM_5958_transcript_v001_01957-R1	Native	75.2893	1304209	scaffold01_4470735	R1_region	Middle
							725	JCM_5958_transcript_v001_01956-R1	Native	74.5097	1.30593e+06	scaffold01_4470735	R1_region	Middle
							726	JCM_5958_transcript_v001_01955-R1	Native	28.4139	1.30623e+06	scaffold01_4470735	R1_region	Middle
							727	JCM_5958_transcript_v001_01954-R1	Native	41.0772	1.31035e+06	scaffold01_4470735	R1_region	Middle
							728	JCM_5958_transcript_v001_01953-R1	Native	115.006	1.31157e+06	scaffold01_4470735	R1_region	Middle
							729	JCM_5958_transcript_v001_01951-R1	Native	40.984	1.31721e+06	scaffold01_4470735	R1_region	Middle
							730	JCM_5958_transcript_v001_01950-R1	Native	159.15	1.31822e+06	scaffold01_4470735	R1_region	Middle
							731	JCM_5958_transcript_v001_01952-R1	Native	13.6807	1318841	scaffold01_4470735	R1_region	Middle
							732	JCM_5958_transcript_v001_01949-R1	Native	20.6387	1.32496e+06	scaffold01_4470735	R1_region	Middle
							733	JCM_5958_transcript_v001_01948-R1	Native	95.1301	1325350	scaffold01_4470735	R1_region	Middle
							734	JCM_5958_transcript_v001_01947-R1	Native	34.8394	1326162	scaffold01_4470735	R1_region	Middle
							735	JCM_5958_transcript_v001_01946-R1	Native	44.8777	1327596	scaffold01_4470735	R1_region	Middle
							736	JCM_5958_transcript_v001_01945-R1	Native	338.694	1329249	scaffold01_4470735	R1_region	Middle
							737	JCM_5958_transcript_v001_01944-R1	Native	46.2338	1331340	scaffold01_4470735	R1_region	Middle
							738	JCM_5958_transcript_v001_01943-R1	Native	31.3787	1334934	scaffold01_4470735	R1_region	Middle
							739	JCM_5958_transcript_v001_01942-R1	Native	229.389	1336016	scaffold01_4470735	R1_region	Middle
							740	JCM_5958_transcript_v001_01941-R1	Native	52.3984	1336361	scaffold01_4470735	R1_region	Middle
							741	JCM_5958_transcript_v001_01939-R1	Native	186.947	1343194	scaffold01_4470735	R1_region	Middle
							742	JCM_5958_transcript_v001_01940-R1	Native	82.4017	1344380	scaffold01_4470735	R1_region	Middle
							743	JCM_5958_transcript_v001_01938-R1	Native	42.6953	1.3475e+06	scaffold01_4470735	R1_region	Middle
							744	JCM_5958_transcript_v001_01937-R1	Native	30.7913	1.3478e+06	scaffold01_4470735	R1_region	Middle
							745	JCM_5958_transcript_v001_01936-R1	Native	31.0155	1.35163e+06	scaffold01_4470735	R1_region	Middle
							746	JCM_5958_transcript_v001_01935-R1	Native	331.167	1.35389e+06	scaffold01_4470735	R1_region	Middle
							747	JCM_5958_transcript_v001_01934-R1	Native	147.469	1354621	scaffold01_4470735	R1_region	Middle
							748	JCM_5958_transcript_v001_01933-R1	Native	178.126	1.35544e+06	scaffold01_4470735	R1_region	Middle
							749	JCM_5958_transcript_v001_01932-R1	Native	130.145	1.35672e+06	scaffold01_4470735	R1_region	Middle
							750	JCM_5958_transcript_v001_01931-R1	Native	129.095	1.35806e+06	scaffold01_4470735	R1_region	Middle
							751	JCM_5958_transcript_v001_01930-R1	Native	314.615	1.36038e+06	scaffold01_4470735	R1_region	Middle
							752	JCM_5958_transcript_v001_01929-R1	Native	120.679	1360761	scaffold01_4470735	R1_region	Middle
							753	JCM_5958_transcript_v001_01928-R1	Native	54.246	1361230	scaffold01_4470735	R1_region	Middle
							754	JCM_5958_transcript_v001_01926-R1	Native	1616.3	1368358	scaffold01_4470735	R0_region	Middle
							755	JCM_5958_transcript_v001_01927-R1	Native	31.4367	1368582	scaffold01_4470735	R0_region	Middle
							756	JCM_5958_transcript_v001_01924-R1	Native	1.6051	1368937	scaffold01_4470735	R0_region	Middle
							757	JCM_5958_transcript_v001_01922-R1	Native	105.337	1373634	scaffold01_4470735	R0_region	Middle
							758	JCM_5958_transcript_v001_01921-R1	Native	30.1874	1374784	scaffold01_4470735	R0_region	Middle
							759	JCM_5958_transcript_v001_01923-R1	Native	21.9728	1375004	scaffold01_4470735	R0_region	Middle
							760	JCM_5958_transcript_v001_01920-R1	Native	12.8994	1376639	scaffold01_4470735	R0_region	Middle
							761	JCM_5958_transcript_v001_01919-R1	Native	30.9121	1.37752e+06	scaffold01_4470735	R0_region	Middle
							762	JCM_5958_transcript_v001_01918-R1	Native	104.472	1.37932e+06	scaffold01_4470735	R0_region	Middle
							763	JCM_5958_transcript_v001_01917-R1	Native	70.5088	1379772	scaffold01_4470735	R0_region	Middle
							764	JCM_5958_transcript_v001_01916-R1	Native	58.1174	1.3801e+06	scaffold01_4470735	R0_region	Middle
							765	JCM_5958_transcript_v001_01914-R1	Native	75.9822	1383329	scaffold01_4470735	R0_region	Middle
							766	JCM_5958_transcript_v001_01915-R1	Native	35.428	1.38367e+06	scaffold01_4470735	R0_region	Middle
							767	JCM_5958_transcript_v001_01913-R1	Native	115.595	1384327	scaffold01_4470735	R0_region	Middle
							768	JCM_5958_transcript_v001_01912-R1	Native	31.4054	1.38537e+06	scaffold01_4470735	R0_region	Middle
							769	JCM_5958_transcript_v001_01911-R1	Native	22.2101	1387628	scaffold01_4470735	R0_region	Middle
							770	JCM_5958_transcript_v001_01909-R1	Native	204.561	1.39062e+06	scaffold01_4470735	R0_region	Middle
							771	JCM_5958_transcript_v001_01910-R1	Native	12.8254	1390728	scaffold01_4470735	R0_region	Middle
							772	JCM_5958_transcript_v001_01908-R1	Native	14.4734	1392324	scaffold01_4470735	R0_region	Middle
							773	JCM_5958_transcript_v001_01907-R1	Native	56.9485	1392780	scaffold01_4470735	R0_region	Middle
							774	JCM_5958_transcript_v001_01906-R1	Native	44.031	1.39405e+06	scaffold01_4470735	R0_region	Middle
							775	JCM_5958_transcript_v001_01905-R1	Native	45.2575	1395101	scaffold01_4470735	R0_region	Middle
							776	JCM_5958_transcript_v001_01904-R1	Native	33.4083	1397955	scaffold01_4470735	R1_region	Middle
							777	JCM_5958_transcript_v001_01903-R1	Native	18.8981	1398096	scaffold01_4470735	R1_region	Middle
							778	JCM_5958_transcript_v001_01902-R1	HGT_Bacteria	66.8688	1399853	scaffold01_4470735	R1_region	Middle
							779	JCM_5958_transcript_v001_01901-R1	Native	342.799	1400382	scaffold01_4470735	R1_region	Middle
							780	JCM_5958_transcript_v001_01900-R1	Native	282.911	1.40095e+06	scaffold01_4470735	R1_region	Middle
							781	JCM_5958_transcript_v001_01899-R1	Native	39.0451	1402712	scaffold01_4470735	R1_region	Middle
							782	JCM_5958_transcript_v001_01898-R1	Native	85.4093	1.40293e+06	scaffold01_4470735	R1_region	Middle
							783	JCM_5958_transcript_v001_01897-R1	Native	123.029	1.40471e+06	scaffold01_4470735	R1_region	Middle
							784	JCM_5958_transcript_v001_01896-R1	Native	72.2374	1.40634e+06	scaffold01_4470735	R1_region	Middle
							785	JCM_5958_transcript_v001_01895-R1	Native	44.4778	1409089	scaffold01_4470735	R1_region	Middle
							786	JCM_5958_transcript_v001_01894-R1	Native	68.0051	1412212	scaffold01_4470735	R1_region	Middle
							787	JCM_5958_transcript_v001_01893-R1	Native	245.976	1412240	scaffold01_4470735	R1_region	Middle
							788	JCM_5958_transcript_v001_01892-R1	Native	22.1687	1.41295e+06	scaffold01_4470735	R1_region	Middle
							789	JCM_5958_transcript_v001_01891-R1	Native	55.6671	1.41418e+06	scaffold01_4470735	R1_region	Middle
							790	JCM_5958_transcript_v001_01890-R1	Native	135.701	1.41536e+06	scaffold01_4470735	R1_region	Middle
							791	JCM_5958_transcript_v001_01889-R1	Native	52.6949	1.41668e+06	scaffold01_4470735	R1_region	Middle
							792	JCM_5958_transcript_v001_01888-R1	Native	29.3489	1.41728e+06	scaffold01_4470735	R1_region	Middle
							793	JCM_5958_transcript_v001_01887-R1	Native	46.01	1.41965e+06	scaffold01_4470735	R1_region	Middle
							794	JCM_5958_transcript_v001_01886-R1	Native	131.488	1.42014e+06	scaffold01_4470735	R1_region	Middle
							795	JCM_5958_transcript_v001_01885-R1	Native	93.7373	1.42208e+06	scaffold01_4470735	R1_region	Middle
							796	JCM_5958_transcript_v001_01884-R1	Native	264.09	1.42356e+06	scaffold01_4470735	R1_region	Middle
							797	JCM_5958_transcript_v001_01883-R1	Native	57.749	1424527	scaffold01_4470735	R1_region	Middle
							798	JCM_5958_transcript_v001_01882-R1	Native	79.6113	1.42758e+06	scaffold01_4470735	R1_region	Middle
							799	JCM_5958_transcript_v001_01881-R1	Native	195.027	1.42789e+06	scaffold01_4470735	R1_region	Middle
							800	JCM_5958_transcript_v001_01880-R1	Native	274.706	1.43142e+06	scaffold01_4470735	R1_region	Middle
							801	JCM_5958_transcript_v001_01879-R1	Native	8.06885	1433371	scaffold01_4470735	R1_region	Middle
							802	JCM_5958_transcript_v001_01878-R1	Native	181.751	1.43427e+06	scaffold01_4470735	R1_region	Middle
							803	JCM_5958_transcript_v001_01877-R1	Native	1639.79	1.43499e+06	scaffold01_4470735	R1_region	Middle
							804	JCM_5958_transcript_v001_01876-R1	Native	98.4501	1.43655e+06	scaffold01_4470735	R1_region	Middle
							805	JCM_5958_transcript_v001_01875-R1	Native	47.4213	1440083	scaffold01_4470735	R1_region	Middle
							806	JCM_5958_transcript_v001_01874-R1	Native	58.166	1441424	scaffold01_4470735	R1_region	Middle
							807	JCM_5958_transcript_v001_01873-R1	Native	48.2692	1443864	scaffold01_4470735	R1_region	Middle
							808	JCM_5958_transcript_v001_01872-R1	Native	63.4222	1.44638e+06	scaffold01_4470735	R0_region	Middle
							809	JCM_5958_transcript_v001_01870-R1	Native	72.7634	1.45051e+06	scaffold01_4470735	R0_region	Middle
							810	JCM_5958_transcript_v001_01871-R1	Native	176.244	1.45139e+06	scaffold01_4470735	R1_region	Middle
							811	JCM_5958_transcript_v001_01869-R1	Native	2585.58	1.45351e+06	scaffold01_4470735	R1_region	Middle
							812	JCM_5958_transcript_v001_01868-R1	Native	88.5036	1.45457e+06	scaffold01_4470735	R1_region	Middle
							813	JCM_5958_transcript_v001_01867-R1	Native	77.6867	1.45782e+06	scaffold01_4470735	R1_region	Middle
							814	JCM_5958_transcript_v001_01865-R1	Native	236.975	1459867	scaffold01_4470735	R1_region	Middle
							815	JCM_5958_transcript_v001_01866-R1	Native	148.671	1.46e+06	scaffold01_4470735	R1_region	Middle
							816	JCM_5958_transcript_v001_01864-R1	Native	36.5287	1461991	scaffold01_4470735	R1_region	Middle
							817	JCM_5958_transcript_v001_01863-R1	HGT_Bacteria	71.5752	1.46313e+06	scaffold01_4470735	R1_region	Middle
							818	JCM_5958_transcript_v001_01862-R1	Native	131.79	1.46344e+06	scaffold01_4470735	R1_region	Middle
							819	JCM_5958_transcript_v001_01861-R1	Native	199.575	1.46594e+06	scaffold01_4470735	R1_region	Middle
							820	JCM_5958_transcript_v001_01860-R1	Native	155.332	1.46719e+06	scaffold01_4470735	R1_region	Middle
							821	JCM_5958_transcript_v001_01859-R1	Native	37.1448	1.4696e+06	scaffold01_4470735	R1_region	Middle
							822	JCM_5958_transcript_v001_01858-R1	Native	46.4025	1.47145e+06	scaffold01_4470735	R1_region	Middle
							823	JCM_5958_transcript_v001_01856-R1	Native	75.5797	1474150	scaffold01_4470735	R1_region	Middle
							824	JCM_5958_transcript_v001_01857-R1	Native	47.7417	1.4742e+06	scaffold01_4470735	R1_region	Middle
							825	JCM_5958_transcript_v001_01855-R1	Native	173.649	1475396	scaffold01_4470735	R1_region	Middle
							826	JCM_5958_transcript_v001_01854-R1	Native	71.7198	1477169	scaffold01_4470735	R1_region	Middle
							827	JCM_5958_transcript_v001_01853-R1	Native	1935.32	1.47736e+06	scaffold01_4470735	R1_region	Middle
							828	JCM_5958_transcript_v001_01852-R1	Native	1046.08	1477875	scaffold01_4470735	R1_region	Middle
							829	JCM_5958_transcript_v001_01851-R1	Native	32.0627	1478919	scaffold01_4470735	R1_region	Middle
							830	JCM_5958_transcript_v001_01850-R1	Native	19.4898	1479995	scaffold01_4470735	R1_region	Middle
							831	JCM_5958_transcript_v001_01849-R1	Native	218.501	1481148	scaffold01_4470735	R1_region	Middle
							832	JCM_5958_transcript_v001_01848-R1	Native	204.468	1.48307e+06	scaffold01_4470735	R1_region	Middle
							833	JCM_5958_transcript_v001_01847-R1	Native	51.0273	1.48451e+06	scaffold01_4470735	R1_region	Middle
							834	JCM_5958_transcript_v001_01846-R1	Native	50.6922	1.48558e+06	scaffold01_4470735	R1_region	Middle
							835	JCM_5958_transcript_v001_01845-R1	Native	37.0228	1.48708e+06	scaffold01_4470735	R1_region	Middle
							836	JCM_5958_transcript_v001_01844-R1	Native	58.931	1489020	scaffold01_4470735	R1_region	Middle
							837	JCM_5958_transcript_v001_01843-R1	Native	38.1897	1.48981e+06	scaffold01_4470735	R1_region	Middle
							838	JCM_5958_transcript_v001_01842-R1	Native	133.613	1.49146e+06	scaffold01_4470735	R1_region	Middle
							839	JCM_5958_transcript_v001_01841-R1	Native	55.3549	1493016	scaffold01_4470735	R1_region	Middle
							840	JCM_5958_transcript_v001_01840-R1	Native	482.308	1493346	scaffold01_4470735	R1_region	Middle
							841	JCM_5958_transcript_v001_01839-R1	Native	3.14375	1494192	scaffold01_4470735	R1_region	Middle
							842	JCM_5958_transcript_v001_01838-R1	Native	32.5934	1495869	scaffold01_4470735	R1_region	Middle
							843	JCM_5958_transcript_v001_01837-R1	Native	46.455	1.49626e+06	scaffold01_4470735	R1_region	Middle
							844	JCM_5958_transcript_v001_01836-R1	Native	1016.18	1.49973e+06	scaffold01_4470735	R1_region	Middle
							845	JCM_5958_transcript_v001_01835-R1	Native	347.212	1502343	scaffold01_4470735	R1_region	Middle
							846	JCM_5958_transcript_v001_01833-R1	Native	45.5092	1.50672e+06	scaffold01_4470735	R1_region	Middle
							847	JCM_5958_transcript_v001_01834-R1	Native	14.2522	1.50674e+06	scaffold01_4470735	R1_region	Middle
							848	JCM_5958_transcript_v001_01832-R1	Native	96.424	1.50758e+06	scaffold01_4470735	R1_region	Middle
							849	JCM_5958_transcript_v001_01831-R1	Native	52.5566	1.51098e+06	scaffold01_4470735	R1_region	Middle
							850	JCM_5958_transcript_v001_01830-R1	Native	0.00755	1.51105e+06	scaffold01_4470735	R1_region	Middle
							851	JCM_5958_transcript_v001_01829-R1	Native	86.9661	1511158	scaffold01_4470735	R1_region	Middle
							852	JCM_5958_transcript_v001_01828-R1	Native	469.774	1.51228e+06	scaffold01_4470735	R1_region	Middle
							853	JCM_5958_transcript_v001_01827-R1	Native	29.8834	1.51454e+06	scaffold01_4470735	R1_region	Middle
							854	JCM_5958_transcript_v001_01826-R1	Native	53.1915	1518551	scaffold01_4470735	R1_region	Middle
							855	JCM_5958_transcript_v001_01825-R1	Native	39.4849	1.52237e+06	scaffold01_4470735	R1_region	Middle
							856	JCM_5958_transcript_v001_01824-R1	Native	63.5413	1525079	scaffold01_4470735	R1_region	Middle
							857	JCM_5958_transcript_v001_01823-R1	Native	73.1386	1.52625e+06	scaffold01_4470735	R1_region	Middle
							858	JCM_5958_transcript_v001_01822-R1	Native	360.69	1526766	scaffold01_4470735	R1_region	Middle
							859	JCM_5958_transcript_v001_01821-R1	Native	57.6816	1528587	scaffold01_4470735	R1_region	Middle
							860	JCM_5958_transcript_v001_01820-R1	Native	131.557	1529699	scaffold01_4470735	R1_region	Middle
							861	JCM_5958_transcript_v001_01819-R1	Native	200.841	1.53157e+06	scaffold01_4470735	R1_region	Middle
							862	JCM_5958_transcript_v001_01818-R1	Native	0.0154	1.53163e+06	scaffold01_4470735	R1_region	Middle
							863	JCM_5958_transcript_v001_01817-R1	Native	46.7976	1.53586e+06	scaffold01_4470735	R1_region	Middle
							864	JCM_5958_transcript_v001_01816-R1	Native	57.6408	1.53668e+06	scaffold01_4470735	R1_region	Middle
							865	JCM_5958_transcript_v001_01815-R1	Native	82.3076	1.53754e+06	scaffold01_4470735	R1_region	Middle
							866	JCM_5958_transcript_v001_01814-R1	Native	609.153	1.54034e+06	scaffold01_4470735	R1_region	Middle
							867	JCM_5958_transcript_v001_01812-R1	Native	338.381	1540707	scaffold01_4470735	R1_region	Middle
							868	JCM_5958_transcript_v001_01811-R1	Native	212.316	1.542e+06	scaffold01_4470735	R1_region	Middle
							869	JCM_5958_transcript_v001_01810-R1	Native	739.317	1543073	scaffold01_4470735	R1_region	Middle
							870	JCM_5958_transcript_v001_01809-R1	Native	130.169	1.54537e+06	scaffold01_4470735	R1_region	Middle
							871	JCM_5958_transcript_v001_01807-R1	Native	5.72535	1.54671e+06	scaffold01_4470735	R1_region	Middle
							872	JCM_5958_transcript_v001_01808-R1	Native	131.592	1546819	scaffold01_4470735	R1_region	Middle
							873	JCM_5958_transcript_v001_01805-R1	Native	215.186	1549130	scaffold01_4470735	R1_region	Middle
							874	JCM_5958_transcript_v001_01806-R1	Native	279.189	1.54977e+06	scaffold01_4470735	R1_region	Middle
							875	JCM_5958_transcript_v001_01804-R1	Native	88.6598	1551924	scaffold01_4470735	R1_region	Middle
							876	JCM_5958_transcript_v001_01802-R1	Native	46.584	1553569	scaffold01_4470735	R1_region	Middle
							877	JCM_5958_transcript_v001_01803-R1	Native	41.5284	1553829	scaffold01_4470735	R1_region	Middle
							878	JCM_5958_transcript_v001_01801-R1	Native	38.5313	1555482	scaffold01_4470735	R1_region	Middle
							879	JCM_5958_transcript_v001_01800-R1	Native	120.716	1558250	scaffold01_4470735	R1_region	Middle
							880	JCM_5958_transcript_v001_01799-R1	Native	20.025	1559602	scaffold01_4470735	R1_region	Middle
							881	JCM_5958_transcript_v001_01798-R1	Native	17.7458	1.56591e+06	scaffold01_4470735	R1_region	Middle
							882	JCM_5958_transcript_v001_01797-R1	Native	77.7358	1566771	scaffold01_4470735	R1_region	Middle
							883	JCM_5958_transcript_v001_01796-R1	Native	12.2704	1.56685e+06	scaffold01_4470735	R1_region	Middle
							884	JCM_5958_transcript_v001_01795-R1	Native	37.743	1568713	scaffold01_4470735	R1_region	Middle
							885	JCM_5958_transcript_v001_01794-R1	Native	159.591	1571836	scaffold01_4470735	R1_region	Middle
							886	JCM_5958_transcript_v001_01792-R1	Native	195.335	1.5726e+06	scaffold01_4470735	R1_region	Middle
							887	JCM_5958_transcript_v001_01793-R1	Native	46.6556	1.57276e+06	scaffold01_4470735	R1_region	Middle
							888	JCM_5958_transcript_v001_01791-R1	Native	16.7848	1.5735e+06	scaffold01_4470735	R1_region	Middle
							889	JCM_5958_transcript_v001_01790-R1	Native	186.906	1574427	scaffold01_4470735	R1_region	Middle
							890	JCM_5958_transcript_v001_01788-R1	Native	30.5646	1.57768e+06	scaffold01_4470735	R1_region	Middle
							891	JCM_5958_transcript_v001_01789-R1	Native	20.409	1.57807e+06	scaffold01_4470735	R1_region	Middle
							892	JCM_5958_transcript_v001_01787-R1	Native	87.3297	1581291	scaffold01_4470735	R1_region	Middle
							893	JCM_5958_transcript_v001_01786-R1	Native	145.187	1.58199e+06	scaffold01_4470735	R1_region	Middle
							894	JCM_5958_transcript_v001_01785-R1	Native	53.7452	1583740	scaffold01_4470735	R1_region	Middle
							895	JCM_5958_transcript_v001_01784-R1	Native	43.5304	1.58434e+06	scaffold01_4470735	R1_region	Middle
							896	JCM_5958_transcript_v001_01783-R1	Native	119.406	1.58574e+06	scaffold01_4470735	R1_region	Middle
							897	JCM_5958_transcript_v001_01781-R1	Native	74.9839	1587022	scaffold01_4470735	R1_region	Middle
							898	JCM_5958_transcript_v001_01782-R1	Native	0.03835	1587066	scaffold01_4470735	R1_region	Middle
							899	JCM_5958_transcript_v001_01780-R1	Native	745.892	1.58886e+06	scaffold01_4470735	R1_region	Middle
							900	JCM_5958_transcript_v001_01779-R1	Native	137.609	1.58945e+06	scaffold01_4470735	R1_region	Middle
							901	JCM_5958_transcript_v001_01778-R1	Native	111.3	1592519	scaffold01_4470735	R1_region	Middle
							902	JCM_5958_transcript_v001_01777-R1	Native	346.913	1.59252e+06	scaffold01_4470735	R1_region	Middle
							903	JCM_5958_transcript_v001_01776-R1	Native	173.99	1593501	scaffold01_4470735	R1_region	Middle
							904	JCM_5958_transcript_v001_01775-R1	Native	48.5754	1595756	scaffold01_4470735	R1_region	Middle
							905	JCM_5958_transcript_v001_01774-R1	Native	147.306	1.59595e+06	scaffold01_4470735	R1_region	Middle
							906	JCM_5958_transcript_v001_01772-R1	Native	28.0574	1597893	scaffold01_4470735	R1_region	Middle
							907	JCM_5958_transcript_v001_01773-R1	Native	81.6906	1.59815e+06	scaffold01_4470735	R1_region	Middle
							908	JCM_5958_transcript_v001_01771-R1	Native	77.2389	1.59964e+06	scaffold01_4470735	R1_region	Middle
							909	JCM_5958_transcript_v001_01770-R1	Native	1806.87	1.59983e+06	scaffold01_4470735	R1_region	Middle
							910	JCM_5958_transcript_v001_01769-R1	Native	58.7583	1601022	scaffold01_4470735	R1_region	Middle
							911	JCM_5958_transcript_v001_01768-R1	Native	51.7499	1604318	scaffold01_4470735	R1_region	Middle
							912	JCM_5958_transcript_v001_01767-R1	Native	159.454	1605888	scaffold01_4470735	R1_region	Middle
							913	JCM_5958_transcript_v001_01766-R1	Native	9.5953	1608216	scaffold01_4470735	R1_region	Middle
							914	JCM_5958_transcript_v001_01765-R1	Native	226.276	1.60835e+06	scaffold01_4470735	R1_region	Middle
							915	JCM_5958_transcript_v001_01764-R1	Native	116.55	1.6126e+06	scaffold01_4470735	R1_region	Middle
							916	JCM_5958_transcript_v001_01762-R1	Native	287.518	1614011	scaffold01_4470735	R1_region	Middle
							917	JCM_5958_transcript_v001_01763-R1	Native	51.485	1.61403e+06	scaffold01_4470735	R1_region	Middle
							918	JCM_5958_transcript_v001_01761-R1	Native	140.587	1.61595e+06	scaffold01_4470735	R1_region	Middle
							919	JCM_5958_transcript_v001_01760-R1	Native	553.659	1616881	scaffold01_4470735	R1_region	Middle
							920	JCM_5958_transcript_v001_01759-R1	Native	17.5598	1619322	scaffold01_4470735	R1_region	Middle
							921	JCM_5958_transcript_v001_01758-R1	Native	67.0811	1623392	scaffold01_4470735	R1_region	Middle
							922	JCM_5958_transcript_v001_01757-R1	Native	16.097	1625821	scaffold01_4470735	R1_region	Middle
							923	JCM_5958_transcript_v001_01755-R1	Native	33.7112	1.62984e+06	scaffold01_4470735	R1_region	Middle
							924	JCM_5958_transcript_v001_01756-R1	Native	16.1291	1630456	scaffold01_4470735	R1_region	Middle
							925	JCM_5958_transcript_v001_01754-R1	HGT_Bacteria	301.456	1.63111e+06	scaffold01_4470735	R1_region	Middle
							926	JCM_5958_transcript_v001_01753-R1	Native	38.1434	1.63211e+06	scaffold01_4470735	R1_region	Middle
							927	JCM_5958_transcript_v001_01751-R1	Native	312.07	1635511	scaffold01_4470735	R1_region	Middle
							928	JCM_5958_transcript_v001_01752-R1	Native	124.274	1.63558e+06	scaffold01_4470735	R1_region	Middle
							929	JCM_5958_transcript_v001_01750-R1	Native	409.555	1.63703e+06	scaffold01_4470735	R1_region	Middle
							930	JCM_5958_transcript_v001_01749-R1	Native	8.883	1.63776e+06	scaffold01_4470735	R1_region	Middle
							931	JCM_5958_transcript_v001_01747-R1	Native	134.728	1638603	scaffold01_4470735	R1_region	Middle
							932	JCM_5958_transcript_v001_01748-R1	Native	731.373	1638627	scaffold01_4470735	R1_region	Middle
							933	JCM_5958_transcript_v001_01745-R1	Native	40.4845	1.64448e+06	scaffold01_4470735	R1_region	Middle
							934	JCM_5958_transcript_v001_01746-R1	Native	61.5281	1.64465e+06	scaffold01_4470735	R1_region	Middle
							935	JCM_5958_transcript_v001_01744-R1	Native	621.957	1646027	scaffold01_4470735	R1_region	Middle
							936	JCM_5958_transcript_v001_01743-R1	Native	32.6392	1646701	scaffold01_4470735	R1_region	Middle
							937	JCM_5958_transcript_v001_01742-R1	Native	147.555	1648690	scaffold01_4470735	R1_region	Middle
							938	JCM_5958_transcript_v001_01741-R1	Native	349.413	1.64892e+06	scaffold01_4470735	R1_region	Middle
							939	JCM_5958_transcript_v001_01740-R1	Native	1130.38	1649553	scaffold01_4470735	R1_region	Middle
							940	JCM_5958_transcript_v001_01739-R1	Native	156.531	1.65152e+06	scaffold01_4470735	R1_region	Middle
							941	JCM_5958_transcript_v001_01738-R1	Native	63.4085	1.6521e+06	scaffold01_4470735	R1_region	Middle
							942	JCM_5958_transcript_v001_01737-R1	Native	125.036	1652944	scaffold01_4470735	R1_region	Middle
							943	JCM_5958_transcript_v001_01736-R1	Native	93.0366	1.65408e+06	scaffold01_4470735	R1_region	Middle
							944	JCM_5958_transcript_v001_01735-R1	Native	82.2346	1.65604e+06	scaffold01_4470735	R1_region	Middle
							945	JCM_5958_transcript_v001_01734-R1	Native	165.196	1.65802e+06	scaffold01_4470735	R1_region	Middle
							946	JCM_5958_transcript_v001_01733-R1	HGT_Bacteria	123.744	1658812	scaffold01_4470735	R1_region	Middle
							947	JCM_5958_transcript_v001_01732-R1	Native	42.9644	1659325	scaffold01_4470735	R1_region	Middle
							948	JCM_5958_transcript_v001_01731-R1	Native	192.031	1661522	scaffold01_4470735	R1_region	Middle
							949	JCM_5958_transcript_v001_01730-R1	Native	117.148	1661547	scaffold01_4470735	R1_region	Middle
							950	JCM_5958_transcript_v001_01729-R1	Native	105.971	1.66272e+06	scaffold01_4470735	R1_region	Middle
							951	JCM_5958_transcript_v001_01728-R1	Native	26.8841	1663739	scaffold01_4470735	R1_region	Middle
							952	JCM_5958_transcript_v001_01727-R1	Native	26.5494	1.66866e+06	scaffold01_4470735	R0_region	Middle
							953	JCM_5958_transcript_v001_01725-R1	Native	170.506	1668947	scaffold01_4470735	R0_region	Middle
							954	JCM_5958_transcript_v001_01726-R1	Native	177.823	1668963	scaffold01_4470735	R0_region	Middle
							955	JCM_5958_transcript_v001_01724-R1	Native	59.023	1669748	scaffold01_4470735	R0_region	Middle
							956	JCM_5958_transcript_v001_01723-R1	Native	12.5265	1670453	scaffold01_4470735	R0_region	Middle
							957	JCM_5958_transcript_v001_01721-R1	Native	107.454	1.67224e+06	scaffold01_4470735	R0_region	Middle
							958	JCM_5958_transcript_v001_01722-R1	Native	30.9697	1.67241e+06	scaffold01_4470735	R0_region	Middle
							959	JCM_5958_transcript_v001_01720-R1	Native	119.632	1.67323e+06	scaffold01_4470735	R0_region	Middle
							960	JCM_5958_transcript_v001_01719-R1	Native	57.6067	1674634	scaffold01_4470735	R0_region	Middle
							961	JCM_5958_transcript_v001_01718-R1	Native	30.5223	1676437	scaffold01_4470735	R0_region	Middle
							962	JCM_5958_transcript_v001_01717-R1	Native	7.6082	1678580	scaffold01_4470735	R0_region	Middle
							963	JCM_5958_transcript_v001_01716-R1	Native	144.566	1680091	scaffold01_4470735	R0_region	Middle
							964	JCM_5958_transcript_v001_01714-R1	Native	280.935	1681042	scaffold01_4470735	R0_region	Middle
							965	JCM_5958_transcript_v001_01715-R1	Native	25.5638	1681403	scaffold01_4470735	R0_region	Middle
							966	JCM_5958_transcript_v001_01713-R1	Native	115.522	1.68185e+06	scaffold01_4470735	R0_region	Middle
							967	JCM_5958_transcript_v001_01712-R1	Native	144.299	1682686	scaffold01_4470735	R0_region	Middle
							968	JCM_5958_transcript_v001_01711-R1	Native	57.6172	1.68297e+06	scaffold01_4470735	R0_region	Middle
							969	JCM_5958_transcript_v001_01710-R1	Native	60.6379	1.68533e+06	scaffold01_4470735	R0_region	Middle
							970	JCM_5958_transcript_v001_01709-R1	Native	22.4774	1686965	scaffold01_4470735	R0_region	Middle
							971	JCM_5958_transcript_v001_01707-R1	Native	73.5214	1696102	scaffold01_4470735	R0_region	Middle
							972	JCM_5958_transcript_v001_01706-R1	Native	119.777	1.69715e+06	scaffold01_4470735	R0_region	Middle
							973	JCM_5958_transcript_v001_01708-R1	Native	17.2597	1698507	scaffold01_4470735	R0_region	Middle
							974	JCM_5958_transcript_v001_01704-R1	Native	68.043	1.70219e+06	scaffold01_4470735	R0_region	Middle
							975	JCM_5958_transcript_v001_01705-R1	Native	31.0414	1.70293e+06	scaffold01_4470735	R0_region	Middle
							976	JCM_5958_transcript_v001_01702-R1	Native	89.4922	1704730	scaffold01_4470735	R1_region	Middle
							977	JCM_5958_transcript_v001_01703-R1	Native	217.996	1704826	scaffold01_4470735	R1_region	Middle
							978	JCM_5958_transcript_v001_01701-R1	Native	146.777	1.70604e+06	scaffold01_4470735	R1_region	Middle
							979	JCM_5958_transcript_v001_01700-R1	Native	1438.84	1706397	scaffold01_4470735	R1_region	Middle
							980	JCM_5958_transcript_v001_01699-R1	Native	149.427	1707001	scaffold01_4470735	R1_region	Middle
							981	JCM_5958_transcript_v001_01698-R1	Native	44.5112	1708826	scaffold01_4470735	R1_region	Middle
							982	JCM_5958_transcript_v001_01697-R1	Native	99.9507	1.71184e+06	scaffold01_4470735	R1_region	Middle
							983	JCM_5958_transcript_v001_01696-R1	Native	132.708	1.71598e+06	scaffold01_4470735	R1_region	Middle
							984	JCM_5958_transcript_v001_01694-R1	Native	105.498	1718703	scaffold01_4470735	R1_region	Middle
							985	JCM_5958_transcript_v001_01695-R1	Native	36.2385	1.71888e+06	scaffold01_4470735	R1_region	Middle
							986	JCM_5958_transcript_v001_01693-R1	Native	146.878	1720755	scaffold01_4470735	R1_region	Middle
							987	JCM_5958_transcript_v001_01692-R1	Native	206.442	1.72136e+06	scaffold01_4470735	R1_region	Middle
							988	JCM_5958_transcript_v001_01691-R1	Native	35.1815	1721723	scaffold01_4470735	R1_region	Middle
							989	JCM_5958_transcript_v001_01690-R1	Native	109.176	1.7225e+06	scaffold01_4470735	R1_region	Middle
							990	JCM_5958_transcript_v001_01689-R1	Native	169.551	1.72355e+06	scaffold01_4470735	R1_region	Middle
							991	JCM_5958_transcript_v001_01688-R1	Native	351.23	1.72373e+06	scaffold01_4470735	R1_region	Middle
							992	JCM_5958_transcript_v001_01686-R1	Native	43.6742	1729284	scaffold01_4470735	R1_region	Middle
							993	JCM_5958_transcript_v001_01685-R1	Native	666.888	1.73088e+06	scaffold01_4470735	R1_region	Middle
							994	JCM_5958_transcript_v001_01687-R1	Native	18.2696	1731172	scaffold01_4470735	R1_region	Middle
							995	JCM_5958_transcript_v001_01684-R1	Native	260.597	1.73191e+06	scaffold01_4470735	R1_region	Middle
							996	JCM_5958_transcript_v001_01683-R1	Native	42.9293	1732902	scaffold01_4470735	R1_region	Middle
							997	JCM_5958_transcript_v001_01682-R1	Native	14.0795	1.73465e+06	scaffold01_4470735	R1_region	Middle
							998	JCM_5958_transcript_v001_01681-R1	Native	35.5291	1.73654e+06	scaffold01_4470735	R1_region	Middle
							999	JCM_5958_transcript_v001_01680-R1	Native	53.026	1736890	scaffold01_4470735	R1_region	Middle
							1000	JCM_5958_transcript_v001_01679-R1	Native	2223.46	1737212	scaffold01_4470735	R1_region	Middle
							1001	JCM_5958_transcript_v001_01677-R1	Native	302.488	1738564	scaffold01_4470735	R1_region	Middle
							1002	JCM_5958_transcript_v001_01678-R1	Native	282.275	1.73867e+06	scaffold01_4470735	R1_region	Middle
							1003	JCM_5958_transcript_v001_01675-R1	Native	15.9535	1741398	scaffold01_4470735	R1_region	Middle
							1004	JCM_5958_transcript_v001_01676-R1	Native	19.9907	1.74202e+06	scaffold01_4470735	R1_region	Middle
							1005	JCM_5958_transcript_v001_01674-R1	Native	1164.74	1.74243e+06	scaffold01_4470735	R1_region	Middle
							1006	JCM_5958_transcript_v001_01672-R1	Native	76.9467	1.74789e+06	scaffold01_4470735	R1_region	Middle
							1007	JCM_5958_transcript_v001_01673-R1	Native	108.011	1.74815e+06	scaffold01_4470735	R1_region	Middle
							1008	JCM_5958_transcript_v001_01671-R1	Native	60.8599	1.74834e+06	scaffold01_4470735	R1_region	Middle
							1009	JCM_5958_transcript_v001_01670-R1	Native	66.8147	1749577	scaffold01_4470735	R1_region	Middle
							1010	JCM_5958_transcript_v001_01669-R1	Native	12.1767	1749962	scaffold01_4470735	R1_region	Middle
							1011	JCM_5958_transcript_v001_01668-R1	Native	36.4521	1750979	scaffold01_4470735	R1_region	Middle
							1012	JCM_5958_transcript_v001_01667-R1	Native	104.37	1752444	scaffold01_4470735	R1_region	Middle
							1013	JCM_5958_transcript_v001_01666-R1	Native	62.4514	1753837	scaffold01_4470735	R1_region	Middle
							1014	JCM_5958_transcript_v001_01665-R1	Native	443.519	1.75506e+06	scaffold01_4470735	R1_region	Middle
							1015	JCM_5958_transcript_v001_01663-R1	Native	59.3957	1.75604e+06	scaffold01_4470735	R1_region	Middle
							1016	JCM_5958_transcript_v001_01664-R1	Native	41.5811	1756063	scaffold01_4470735	R1_region	Middle
							1017	JCM_5958_transcript_v001_01662-R1	Native	113.209	1757082	scaffold01_4470735	R1_region	Middle
							1018	JCM_5958_transcript_v001_01661-R1	Native	51.6429	1.75885e+06	scaffold01_4470735	R1_region	Middle
							1019	JCM_5958_transcript_v001_01660-R1	Native	119.494	1759637	scaffold01_4470735	R1_region	Middle
							1020	JCM_5958_transcript_v001_01659-R1	Native	79.2964	1763237	scaffold01_4470735	R1_region	Middle
							1021	JCM_5958_transcript_v001_01657-R1	Native	46.0898	1.76667e+06	scaffold01_4470735	R1_region	Middle
							1022	JCM_5958_transcript_v001_01658-R1	Native	35.8564	1767624	scaffold01_4470735	R1_region	Middle
							1023	JCM_5958_transcript_v001_01656-R1	Native	24.2542	1768197	scaffold01_4470735	R1_region	Middle
							1024	JCM_5958_transcript_v001_01655-R1	Native	111.211	1.76871e+06	scaffold01_4470735	R1_region	Middle
							1025	JCM_5958_transcript_v001_01654-R1	Native	180.427	1770727	scaffold01_4470735	R1_region	Middle
							1026	JCM_5958_transcript_v001_01653-R1	Native	28.1517	1771727	scaffold01_4470735	R1_region	Middle
							1027	JCM_5958_transcript_v001_01652-R1	Native	143.677	1.77611e+06	scaffold01_4470735	R1_region	Middle
							1028	JCM_5958_transcript_v001_01651-R1	Native	60.429	1776316	scaffold01_4470735	R1_region	Middle
							1029	JCM_5958_transcript_v001_01650-R1	Native	27.1109	1780946	scaffold01_4470735	R1_region	Middle
							1030	JCM_5958_transcript_v001_01649-R1	Native	32.1439	1.78108e+06	scaffold01_4470735	R1_region	Middle
							1031	JCM_5958_transcript_v001_01648-R1	Native	2.03935	1783641	scaffold01_4470735	R1_region	Middle
							1032	JCM_5958_transcript_v001_01647-R1	Native	19.8114	1.7885e+06	scaffold01_4470735	R1_region	Middle
							1033	JCM_5958_transcript_v001_01646-R1	Native	48.3554	1.7892e+06	scaffold01_4470735	R1_region	Middle
							1034	JCM_5958_transcript_v001_01644-R1	Native	325.252	1792584	scaffold01_4470735	R1_region	Middle
							1035	JCM_5958_transcript_v001_01645-R1	Native	27.241	1792932	scaffold01_4470735	R1_region	Middle
							1036	JCM_5958_transcript_v001_01643-R1	Native	207.103	1795002	scaffold01_4470735	R1_region	Middle
							1037	JCM_5958_transcript_v001_01642-R1	Native	128.47	1798781	scaffold01_4470735	R1_region	Middle
							1038	JCM_5958_transcript_v001_01641-R1	Native	110.28	1800160	scaffold01_4470735	R1_region	Middle
							1039	JCM_5958_transcript_v001_01640-R1	Native	98.2883	1801241	scaffold01_4470735	R1_region	Middle
							1040	JCM_5958_transcript_v001_01639-R1	Native	72.3282	1.80287e+06	scaffold01_4470735	R1_region	Middle
							1041	JCM_5958_transcript_v001_01638-R1	Native	0.1128	1.80338e+06	scaffold01_4470735	R1_region	Middle
							1042	JCM_5958_transcript_v001_01637-R1	Native	26.591	1.8067e+06	scaffold01_4470735	R1_region	Middle
							1043	JCM_5958_transcript_v001_01636-R1	Native	85.567	1810838	scaffold01_4470735	R1_region	Middle
							1044	JCM_5958_transcript_v001_01635-R1	Native	23.3551	1.81124e+06	scaffold01_4470735	R1_region	Middle
							1045	JCM_5958_transcript_v001_01634-R1	Native	74.1745	1812455	scaffold01_4470735	R1_region	Middle
							1046	JCM_5958_transcript_v001_01632-R1	Native	116.595	1.81475e+06	scaffold01_4470735	R1_region	Middle
							1047	JCM_5958_transcript_v001_01633-R1	Native	76.3046	1814892	scaffold01_4470735	R1_region	Middle
							1048	JCM_5958_transcript_v001_01631-R1	Native	51.6151	1.81767e+06	scaffold01_4470735	R1_region	Middle
							1049	JCM_5958_transcript_v001_01630-R1	Native	17.9787	1.81769e+06	scaffold01_4470735	R1_region	Middle
							1050	JCM_5958_transcript_v001_01629-R1	Native	113.641	1.8201e+06	scaffold01_4470735	R1_region	Middle
							1051	JCM_5958_transcript_v001_01628-R1	Native	198.239	1821038	scaffold01_4470735	R1_region	Middle
							1052	JCM_5958_transcript_v001_01627-R1	Native	122.128	1.8216e+06	scaffold01_4470735	R1_region	Middle
							1053	JCM_5958_transcript_v001_01626-R1	Native	35.6673	1.82465e+06	scaffold01_4470735	R1_region	Middle
							1054	JCM_5958_transcript_v001_01625-R1	Native	31.5256	1826215	scaffold01_4470735	R1_region	Middle
							1055	JCM_5958_transcript_v001_01624-R1	Native	50.9191	1.82908e+06	scaffold01_4470735	R1_region	Middle
							1056	JCM_5958_transcript_v001_01623-R1	Native	65.5921	1.83168e+06	scaffold01_4470735	R1_region	Middle
							1057	JCM_5958_transcript_v001_01622-R1	Native	24.04	1832053	scaffold01_4470735	R1_region	Middle
							1058	JCM_5958_transcript_v001_01621-R1	Native	432.164	1833730	scaffold01_4470735	R1_region	Middle
							1059	JCM_5958_transcript_v001_01619-R1	Native	28.6418	1.83658e+06	scaffold01_4470735	R1_region	Middle
							1060	JCM_5958_transcript_v001_01620-R1	Native	43.6519	1.8368e+06	scaffold01_4470735	R1_region	Middle
							1061	JCM_5958_transcript_v001_01618-R1	Native	80.6204	1.83768e+06	scaffold01_4470735	R1_region	Middle
							1062	JCM_5958_transcript_v001_01617-R1	Native	53.7144	1838806	scaffold01_4470735	R1_region	Middle
							1063	JCM_5958_transcript_v001_01616-R1	Native	22.586	1840319	scaffold01_4470735	R1_region	Middle
							1064	JCM_5958_transcript_v001_01615-R1	Native	58.2974	1840851	scaffold01_4470735	R1_region	Middle
							1065	JCM_5958_transcript_v001_01614-R1	Native	153.038	1842078	scaffold01_4470735	R1_region	Middle
							1066	JCM_5958_transcript_v001_01613-R1	Native	35.372	1843600	scaffold01_4470735	R1_region	Middle
							1067	JCM_5958_transcript_v001_01612-R1	Native	31.2986	1.84702e+06	scaffold01_4470735	R1_region	Middle
							1068	JCM_5958_transcript_v001_01611-R1	Native	189.802	1849715	scaffold01_4470735	R1_region	Middle
							1069	JCM_5958_transcript_v001_01610-R1	Native	2904.14	1851793	scaffold01_4470735	R1_region	Middle
							1070	JCM_5958_transcript_v001_01609-R1	Native	92.8324	1.85305e+06	scaffold01_4470735	R1_region	Middle
							1071	JCM_5958_transcript_v001_01608-R1	Native	45.4707	1854878	scaffold01_4470735	R1_region	Middle
							1072	JCM_5958_transcript_v001_01607-R1	Native	39.4372	1.85666e+06	scaffold01_4470735	R1_region	Middle
							1073	JCM_5958_transcript_v001_01605-R1	Native	211.46	1859398	scaffold01_4470735	R1_region	Middle
							1074	JCM_5958_transcript_v001_01606-R1	Native	31.3879	1859779	scaffold01_4470735	R1_region	Middle
							1075	JCM_5958_transcript_v001_01604-R1	Native	72.7538	1.86039e+06	scaffold01_4470735	R1_region	Middle
							1076	JCM_5958_transcript_v001_01603-R1	Native	100.474	1.86131e+06	scaffold01_4470735	R1_region	Middle
							1077	JCM_5958_transcript_v001_01601-R1	Native	304.858	1.86299e+06	scaffold01_4470735	R1_region	Middle
							1078	JCM_5958_transcript_v001_01602-R1	Native	70.8774	1.86299e+06	scaffold01_4470735	R1_region	Middle
							1079	JCM_5958_transcript_v001_01600-R1	Native	47.8377	1864422	scaffold01_4470735	R1_region	Middle
							1080	JCM_5958_transcript_v001_01599-R1	Native	40.2458	1865598	scaffold01_4470735	R1_region	Middle
							1081	JCM_5958_transcript_v001_01598-R1	Native	55.769	1.86676e+06	scaffold01_4470735	R1_region	Middle
							1082	JCM_5958_transcript_v001_01597-R1	Native	374.878	1867822	scaffold01_4470735	R1_region	Middle
							1083	JCM_5958_transcript_v001_01596-R1	Native	75.2577	1869148	scaffold01_4470735	R1_region	Middle
							1084	JCM_5958_transcript_v001_01595-R1	Native	72.3828	1.87091e+06	scaffold01_4470735	R1_region	Middle
							1085	JCM_5958_transcript_v001_01594-R1	Native	180.859	1.87233e+06	scaffold01_4470735	R1_region	Middle
							1086	JCM_5958_transcript_v001_01593-R1	Native	47.8291	1.8736e+06	scaffold01_4470735	R1_region	Middle
							1087	JCM_5958_transcript_v001_01591-R1	Native	49.2208	1.87717e+06	scaffold01_4470735	R1_region	Middle
							1088	JCM_5958_transcript_v001_01592-R1	Native	24.0501	1877792	scaffold01_4470735	R1_region	Middle
							1089	JCM_5958_transcript_v001_01590-R1	Native	173.821	1878933	scaffold01_4470735	R1_region	Middle
							1090	JCM_5958_transcript_v001_01589-R1	Native	17.6027	1.88072e+06	scaffold01_4470735	R1_region	Middle
							1091	JCM_5958_transcript_v001_01588-R1	Native	22.7558	1.88357e+06	scaffold01_4470735	R1_region	Middle
							1092	JCM_5958_transcript_v001_01587-R1	Native	83.9594	1.8865e+06	scaffold01_4470735	R1_region	Middle
							1093	JCM_5958_transcript_v001_01586-R1	Native	53.2289	1887824	scaffold01_4470735	R1_region	Middle
							1094	JCM_5958_transcript_v001_01585-R1	Native	66.2058	1.89048e+06	scaffold01_4470735	R1_region	Middle
							1095	JCM_5958_transcript_v001_01584-R1	Native	43.7268	1.89057e+06	scaffold01_4470735	R1_region	Middle
							1096	JCM_5958_transcript_v001_01582-R1	Native	44.6581	1.89387e+06	scaffold01_4470735	R1_region	Middle
							1097	JCM_5958_transcript_v001_01583-R1	Native	120.183	1893943	scaffold01_4470735	R1_region	Middle
							1098	JCM_5958_transcript_v001_01581-R1	Native	3826.98	1896689	scaffold01_4470735	R1_region	Middle
							1099	JCM_5958_transcript_v001_01580-R1	Native	146.156	1896884	scaffold01_4470735	R1_region	Middle
							1100	JCM_5958_transcript_v001_01579-R1	Native	160.76	1.8979e+06	scaffold01_4470735	R1_region	Middle
							1101	JCM_5958_transcript_v001_01578-R1	Native	39.049	1.90068e+06	scaffold01_4470735	R1_region	Middle
							1102	JCM_5958_transcript_v001_01577-R1	HGT_Pezizomycotina	0.53735	1.90263e+06	scaffold01_4470735	R1_region	Middle
							1103	JCM_5958_transcript_v001_01576-R1	Native	14.5329	1.90361e+06	scaffold01_4470735	R1_region	Middle
							1104	JCM_5958_transcript_v001_01575-R1	HGT_Pezizomycotina	124.913	1.90715e+06	scaffold01_4470735	R1_region	Middle
							1105	JCM_5958_transcript_v001_01574-R1	Native	7.93825	1.9073e+06	scaffold01_4470735	R1_region	Middle
							1106	JCM_5958_transcript_v001_01573-R1	Native	2.26845	1909348	scaffold01_4470735	R1_region	Middle
							1107	JCM_5958_transcript_v001_01572-R1	Native	0.7983	1909765	scaffold01_4470735	R1_region	Middle
							1108	JCM_5958_transcript_v001_01571-R1	Native	8.2178	1911668	scaffold01_4470735	R1_region	Middle
							1109	JCM_5958_transcript_v001_01570-R1	HGT_Pezizomycotina	53.7777	1915160	scaffold01_4470735	R1_region	Middle
							1110	JCM_5958_transcript_v001_01569-R1	HGT_Pezizomycotina	86.939	1.91561e+06	scaffold01_4470735	R1_region	Middle
							1111	JCM_5958_transcript_v001_01568-R1	HGT_Pezizomycotina	75.064	1917743	scaffold01_4470735	R1_region	Middle
							1112	JCM_5958_transcript_v001_01567-R1	Native	5.3807	1.92004e+06	scaffold01_4470735	R1_region	Middle
							1113	JCM_5958_transcript_v001_01565-R1	Native	59.6138	1.92376e+06	scaffold01_4470735	R1_region	Middle
							1114	JCM_5958_transcript_v001_01566-R1	Native	98.5371	1.9239e+06	scaffold01_4470735	R1_region	Middle
							1115	JCM_5958_transcript_v001_01564-R1	Native	1962.67	1.92516e+06	scaffold01_4470735	R1_region	Middle
							1116	JCM_5958_transcript_v001_01563-R1	Native	98.7224	1926339	scaffold01_4470735	R1_region	Middle
							1117	JCM_5958_transcript_v001_01562-R1	Native	51.5792	1927711	scaffold01_4470735	R1_region	Middle
							1118	JCM_5958_transcript_v001_01561-R1	Native	48.135	1.92899e+06	scaffold01_4470735	R1_region	Middle
							1119	JCM_5958_transcript_v001_01559-R1	Native	137.287	1.93094e+06	scaffold01_4470735	R1_region	Middle
							1120	JCM_5958_transcript_v001_01560-R1	Native	13.3788	1931085	scaffold01_4470735	R1_region	Middle
							1121	JCM_5958_transcript_v001_01558-R1	Native	15.1036	1.93346e+06	scaffold01_4470735	R1_region	Middle
							1122	JCM_5958_transcript_v001_01557-R1	Native	1645.18	1.93598e+06	scaffold01_4470735	R1_region	Middle
							1123	JCM_5958_transcript_v001_01556-R1	Native	128.487	1936548	scaffold01_4470735	R1_region	Middle
							1124	JCM_5958_transcript_v001_01555-R1	Native	678.72	1936933	scaffold01_4470735	R1_region	Middle
							1125	JCM_5958_transcript_v001_01554-R1	Native	39.5819	1.93854e+06	scaffold01_4470735	R1_region	Middle
							1126	JCM_5958_transcript_v001_01553-R1	Native	439.774	1.93953e+06	scaffold01_4470735	R1_region	Middle
							1127	JCM_5958_transcript_v001_01552-R1	Native	78.6697	1942371	scaffold01_4470735	R1_region	Middle
							1128	JCM_5958_transcript_v001_01551-R1	Native	77.2332	1942452	scaffold01_4470735	R1_region	Middle
							1129	JCM_5958_transcript_v001_01550-R1	Native	258.531	1.94432e+06	scaffold01_4470735	R1_region	Middle
							1130	JCM_5958_transcript_v001_01549-R1	Native	123.163	1946093	scaffold01_4470735	R1_region	Middle
							1131	JCM_5958_transcript_v001_01548-R1	Native	140.613	1946258	scaffold01_4470735	R1_region	Middle
							1132	JCM_5958_transcript_v001_01547-R1	Native	47.2058	1950045	scaffold01_4470735	R1_region	Middle
							1133	JCM_5958_transcript_v001_01546-R1	Native	88.4065	1.95172e+06	scaffold01_4470735	R1_region	Middle
							1134	JCM_5958_transcript_v001_01545-R1	Native	34.5982	1.95327e+06	scaffold01_4470735	R1_region	Middle
							1135	JCM_5958_transcript_v001_01544-R1	Native	146.261	1953639	scaffold01_4470735	R1_region	Middle
							1136	JCM_5958_transcript_v001_01543-R1	Native	156.601	1954946	scaffold01_4470735	R1_region	Middle
							1137	JCM_5958_transcript_v001_01542-R1	Native	972.434	1.95562e+06	scaffold01_4470735	R1_region	Middle
							1138	JCM_5958_transcript_v001_01541-R1	Native	71.3075	1.95695e+06	scaffold01_4470735	R1_region	Middle
							1139	JCM_5958_transcript_v001_01540-R1	Native	36.4163	1959035	scaffold01_4470735	R1_region	Middle
							1140	JCM_5958_transcript_v001_01539-R1	Native	51.5609	1959951	scaffold01_4470735	R1_region	Middle
							1141	JCM_5958_transcript_v001_01538-R1	Native	47.6103	1959992	scaffold01_4470735	R1_region	Middle
							1142	JCM_5958_transcript_v001_01536-R1	Native	111.272	1.96174e+06	scaffold01_4470735	R1_region	Middle
							1143	JCM_5958_transcript_v001_01537-R1	Native	84.7606	1961957	scaffold01_4470735	R1_region	Middle
							1144	JCM_5958_transcript_v001_01535-R1	Native	139.241	1.96327e+06	scaffold01_4470735	R1_region	Middle
							1145	JCM_5958_transcript_v001_01534-R1	Native	234.917	1.96329e+06	scaffold01_4470735	R1_region	Middle
							1146	JCM_5958_transcript_v001_01533-R1	Native	1520.06	1.96463e+06	scaffold01_4470735	R1_region	Middle
							1147	JCM_5958_transcript_v001_01532-R1	Native	244.834	1965357	scaffold01_4470735	R1_region	Middle
							1148	JCM_5958_transcript_v001_01531-R1	Native	70.7413	1966848	scaffold01_4470735	R1_region	Middle
							1149	JCM_5958_transcript_v001_01530-R1	Native	52.7358	1969041	scaffold01_4470735	R1_region	Middle
							1150	JCM_5958_transcript_v001_01529-R1	Native	52.2879	1.96924e+06	scaffold01_4470735	R1_region	Middle
							1151	JCM_5958_transcript_v001_01528-R1	HGT_Bacteria	12.026	1970653	scaffold01_4470735	R1_region	Middle
							1152	JCM_5958_transcript_v001_01527-R1	Native	2.1824	1.97134e+06	scaffold01_4470735	R1_region	Middle
							1153	JCM_5958_transcript_v001_01526-R1	HGT_Bacteria	9.0168	1.97332e+06	scaffold01_4470735	R1_region	Middle
							1154	JCM_5958_transcript_v001_01525-R1	Native	14.1891	1975015	scaffold01_4470735	R1_region	Middle
							1155	JCM_5958_transcript_v001_01524-R1	Native	37.0242	1976999	scaffold01_4470735	R1_region	Middle
							1156	JCM_5958_transcript_v001_01522-R1	Native	95.3366	1.9847e+06	scaffold01_4470735	R1_region	Middle
							1157	JCM_5958_transcript_v001_01521-R1	Native	162.259	1986075	scaffold01_4470735	R1_region	Middle
							1158	JCM_5958_transcript_v001_01523-R1	Native	168.395	1986296	scaffold01_4470735	R1_region	Middle
							1159	JCM_5958_transcript_v001_01520-R1	Native	163.281	1.98768e+06	scaffold01_4470735	R1_region	Middle
							1160	JCM_5958_transcript_v001_01517-R1	Native	34.1554	1992450	scaffold01_4470735	R1_region	Middle
							1161	JCM_5958_transcript_v001_01519-R1	Native	70.9941	1993539	scaffold01_4470735	R1_region	Middle
							1162	JCM_5958_transcript_v001_01518-R1	Native	54.2334	1995682	scaffold01_4470735	R1_region	Middle
							1163	JCM_5958_transcript_v001_01516-R1	Native	36.124	1998011	scaffold01_4470735	R1_region	Middle
							1164	JCM_5958_transcript_v001_01515-R1	Native	22.2372	2.00347e+06	scaffold01_4470735	R1_region	Middle
							1165	JCM_5958_transcript_v001_01514-R1	Native	3.1844	2.00403e+06	scaffold01_4470735	R1_region	Middle
							1166	JCM_5958_transcript_v001_01513-R1	Native	42.0159	2004994	scaffold01_4470735	R1_region	Middle
							1167	JCM_5958_transcript_v001_01512-R1	Native	24.6033	2007743	scaffold01_4470735	R1_region	Middle
							1168	JCM_5958_transcript_v001_01511-R1	Native	228.983	2.01009e+06	scaffold01_4470735	R1_region	Middle
							1169	JCM_5958_transcript_v001_01509-R1	Native	27.4918	2012489	scaffold01_4470735	R1_region	Middle
							1170	JCM_5958_transcript_v001_01510-R1	Native	132.336	2.01279e+06	scaffold01_4470735	R1_region	Middle
							1171	JCM_5958_transcript_v001_01508-R1	Native	18.2136	2015518	scaffold01_4470735	R1_region	Middle
							1172	JCM_5958_transcript_v001_01507-R1	Native	68.3013	2.01705e+06	scaffold01_4470735	R1_region	Middle
							1173	JCM_5958_transcript_v001_01506-R1	Native	47.7148	2.02132e+06	scaffold01_4470735	R1_region	Middle
							1174	JCM_5958_transcript_v001_01505-R1	Native	168.155	2023068	scaffold01_4470735	R1_region	Middle
							1175	JCM_5958_transcript_v001_01503-R1	Native	16.8751	2.02586e+06	scaffold01_4470735	R1_region	Middle
							1176	JCM_5958_transcript_v001_01504-R1	Native	25.8528	2026249	scaffold01_4470735	R1_region	Middle
							1177	JCM_5958_transcript_v001_01502-R1	Native	88.2557	2.02683e+06	scaffold01_4470735	R1_region	Middle
							1178	JCM_5958_transcript_v001_01501-R1	Native	33.0202	2028551	scaffold01_4470735	R1_region	Middle
							1179	JCM_5958_transcript_v001_01500-R1	Native	232.15	2.03068e+06	scaffold01_4470735	R1_region	Middle
							1180	JCM_5958_transcript_v001_01499-R1	Native	53.7922	2033850	scaffold01_4470735	R1_region	Middle
							1181	JCM_5958_transcript_v001_01498-R1	Native	169.154	2034999	scaffold01_4470735	R1_region	Middle
							1182	JCM_5958_transcript_v001_01497-R1	Native	208.656	2037616	scaffold01_4470735	R1_region	Middle
							1183	JCM_5958_transcript_v001_01496-R1	Native	108.932	2.03822e+06	scaffold01_4470735	R1_region	Middle
							1184	JCM_5958_transcript_v001_01495-R1	Native	1.30695	2.03859e+06	scaffold01_4470735	R1_region	Middle
							1185	JCM_5958_transcript_v001_01494-R1	Native	62.1816	2.03996e+06	scaffold01_4470735	R1_region	Middle
							1186	JCM_5958_transcript_v001_01493-R1	Native	244	2041553	scaffold01_4470735	R1_region	Middle
							1187	JCM_5958_transcript_v001_01492-R1	Native	232.576	2.0418e+06	scaffold01_4470735	R1_region	Middle
							1188	JCM_5958_transcript_v001_01491-R1	Native	233.777	2.04293e+06	scaffold01_4470735	R1_region	Middle
							1189	JCM_5958_transcript_v001_01490-R1	Native	22.4478	2045993	scaffold01_4470735	R1_region	Middle
							1190	JCM_5958_transcript_v001_01489-R1	Native	56.1146	2.04828e+06	scaffold01_4470735	R1_region	Middle
							1191	JCM_5958_transcript_v001_01488-R1	Native	110.372	2051929	scaffold01_4470735	R1_region	Middle
							1192	JCM_5958_transcript_v001_01487-R1	Native	15.4961	2054389	scaffold01_4470735	R1_region	Middle
							1193	JCM_5958_transcript_v001_01486-R1	Native	104.882	2054873	scaffold01_4470735	R1_region	Middle
							1194	JCM_5958_transcript_v001_01485-R1	Native	629.884	2055507	scaffold01_4470735	R1_region	Middle
							1195	JCM_5958_transcript_v001_01483-R1	Native	18.1041	2.06085e+06	scaffold01_4470735	R1_region	Middle
							1196	JCM_5958_transcript_v001_01484-R1	Native	13.5732	2.0617e+06	scaffold01_4470735	R1_region	Middle
							1197	JCM_5958_transcript_v001_01481-R1	Native	191.586	2064710	scaffold01_4470735	R1_region	Middle
							1198	JCM_5958_transcript_v001_01482-R1	Native	39.3282	2065083	scaffold01_4470735	R1_region	Middle
							1199	JCM_5958_transcript_v001_01479-R1	Native	142.305	2.068e+06	scaffold01_4470735	R1_region	Middle
							1200	JCM_5958_transcript_v001_01480-R1	Native	73.3526	2068281	scaffold01_4470735	R1_region	Middle
							1201	JCM_5958_transcript_v001_01478-R1	Native	35.6197	2.06976e+06	scaffold01_4470735	R1_region	Middle
							1202	JCM_5958_transcript_v001_01477-R1	Native	52.2113	2.07086e+06	scaffold01_4470735	R1_region	Middle
							1203	JCM_5958_transcript_v001_01475-R1	Native	26.359	2074418	scaffold01_4470735	R1_region	Middle
							1204	JCM_5958_transcript_v001_01474-R1	Native	52.6425	2.07705e+06	scaffold01_4470735	R1_region	Middle
							1205	JCM_5958_transcript_v001_01473-R1	Native	441.063	2077934	scaffold01_4470735	R1_region	Middle
							1206	JCM_5958_transcript_v001_01472-R1	Native	40.9458	2079049	scaffold01_4470735	R1_region	Middle
							1207	JCM_5958_transcript_v001_01471-R1	Native	202.892	2081280	scaffold01_4470735	R1_region	Middle
							1208	JCM_5958_transcript_v001_01470-R1	Native	142.878	2082044	scaffold01_4470735	R1_region	Middle
							1209	JCM_5958_transcript_v001_01469-R1	Native	10.603	2.08381e+06	scaffold01_4470735	R1_region	Middle
							1210	JCM_5958_transcript_v001_01468-R1	Native	78.599	2.08419e+06	scaffold01_4470735	R1_region	Middle
							1211	JCM_5958_transcript_v001_01467-R1	Native	109.03	2085403	scaffold01_4470735	R1_region	Middle
							1212	JCM_5958_transcript_v001_01466-R1	Native	28.2298	2.0865e+06	scaffold01_4470735	R1_region	Middle
							1213	JCM_5958_transcript_v001_01465-R1	Native	145.537	2090148	scaffold01_4470735	R1_region	Middle
							1214	JCM_5958_transcript_v001_01464-R1	Native	79.302	2.09055e+06	scaffold01_4470735	R1_region	Middle
							1215	JCM_5958_transcript_v001_01463-R1	Native	220.501	2.09286e+06	scaffold01_4470735	R1_region	Middle
							1216	JCM_5958_transcript_v001_01462-R1	Native	1262.91	2.09336e+06	scaffold01_4470735	R1_region	Middle
							1217	JCM_5958_transcript_v001_01461-R1	Native	39.7028	2.09341e+06	scaffold01_4470735	R1_region	Middle
							1218	JCM_5958_transcript_v001_01459-R1	Native	137.336	2096802	scaffold01_4470735	R1_region	Middle
							1219	JCM_5958_transcript_v001_01460-R1	Native	202.069	2.0971e+06	scaffold01_4470735	R1_region	Middle
							1220	JCM_5958_transcript_v001_01458-R1	Native	282.533	2097570	scaffold01_4470735	R1_region	Middle
							1221	JCM_5958_transcript_v001_01456-R1	Native	10.5102	2098584	scaffold01_4470735	R1_region	Middle
							1222	JCM_5958_transcript_v001_01457-R1	Native	51.4348	2099022	scaffold01_4470735	R1_region	Middle
							1223	JCM_5958_transcript_v001_01455-R1	Native	5.0005	2.10029e+06	scaffold01_4470735	R1_region	Middle
							1224	JCM_5958_transcript_v001_01454-R1	Native	103.021	2100709	scaffold01_4470735	R1_region	Middle
							1225	JCM_5958_transcript_v001_01453-R1	Native	80.5323	2.102e+06	scaffold01_4470735	R1_region	Middle
							1226	JCM_5958_transcript_v001_01452-R1	Native	94.3323	2103428	scaffold01_4470735	R1_region	Middle
							1227	JCM_5958_transcript_v001_01451-R1	Native	192.875	2105702	scaffold01_4470735	R1_region	Middle
							1228	JCM_5958_transcript_v001_01450-R1	Native	95.9291	2107458	scaffold01_4470735	R1_region	Middle
							1229	JCM_5958_transcript_v001_01449-R1	Native	89.2733	2.1106e+06	scaffold01_4470735	R1_region	Middle
							1230	JCM_5958_transcript_v001_01448-R1	Native	129.863	2111549	scaffold01_4470735	R1_region	Middle
							1231	JCM_5958_transcript_v001_01447-R1	Native	21.102	2.11276e+06	scaffold01_4470735	R1_region	Middle
							1232	JCM_5958_transcript_v001_01445-R1	Native	58.3785	2.12011e+06	scaffold01_4470735	R1_region	Middle
							1233	JCM_5958_transcript_v001_01446-R1	Native	54.931	2120118	scaffold01_4470735	R1_region	Middle
							1234	JCM_5958_transcript_v001_01444-R1	Native	36.2807	2.12252e+06	scaffold01_4470735	R1_region	Middle
							1235	JCM_5958_transcript_v001_01443-R1	Native	107.222	2122701	scaffold01_4470735	R1_region	Middle
							1236	JCM_5958_transcript_v001_01441-R1	Native	20.2771	2.1247e+06	scaffold01_4470735	R1_region	Middle
							1237	JCM_5958_transcript_v001_01440-R1	Native	17.1042	2.12475e+06	scaffold01_4470735	R1_region	Middle
							1238	JCM_5958_transcript_v001_01442-R1	Native	76.3213	2124758	scaffold01_4470735	R1_region	Middle
							1239	JCM_5958_transcript_v001_01439-R1	Native	21.0808	2125759	scaffold01_4470735	R1_region	Middle
							1240	JCM_5958_transcript_v001_01438-R1	Native	32.748	2.12716e+06	scaffold01_4470735	R1_region	Middle
							1241	JCM_5958_transcript_v001_01437-R1	Native	0.0514	2.12835e+06	scaffold01_4470735	R1_region	Middle
							1242	JCM_5958_transcript_v001_01436-R1	Native	345.757	2.12879e+06	scaffold01_4470735	R1_region	Middle
							1243	JCM_5958_transcript_v001_01435-R1	Native	872.568	2130811	scaffold01_4470735	R1_region	Middle
							1244	JCM_5958_transcript_v001_01434-R1	Native	82.6369	2131844	scaffold01_4470735	R1_region	Middle
							1245	JCM_5958_transcript_v001_01433-R1	Native	1042.64	2.13299e+06	scaffold01_4470735	R1_region	Middle
							1246	JCM_5958_transcript_v001_01432-R1	Native	90.6401	2.13427e+06	scaffold01_4470735	R1_region	Middle
							1247	JCM_5958_transcript_v001_01431-R1	Native	30.0902	2136057	scaffold01_4470735	R1_region	Middle
							1248	JCM_5958_transcript_v001_01430-R1	Native	79.2267	2.13736e+06	scaffold01_4470735	R1_region	Middle
							1249	JCM_5958_transcript_v001_01429-R1	Native	140.845	2137908	scaffold01_4470735	R1_region	Middle
							1250	JCM_5958_transcript_v001_01428-R1	Native	126.393	2.14076e+06	scaffold01_4470735	R1_region	Middle
							1251	JCM_5958_transcript_v001_01427-R1	Native	49.8685	2141604	scaffold01_4470735	R1_region	Middle
							1252	JCM_5958_transcript_v001_01426-R1	Native	17.1313	2142388	scaffold01_4470735	R1_region	Middle
							1253	JCM_5958_transcript_v001_01425-R1	Native	118.229	2.14242e+06	scaffold01_4470735	R1_region	Middle
							1254	JCM_5958_transcript_v001_01424-R1	Native	489.444	2143364	scaffold01_4470735	R1_region	Middle
							1255	JCM_5958_transcript_v001_01423-R1	Native	85.1582	2145915	scaffold01_4470735	R1_region	Middle
							1256	JCM_5958_transcript_v001_01422-R1	Native	223.771	2.14648e+06	scaffold01_4470735	R1_region	Middle
							1257	JCM_5958_transcript_v001_01421-R1	Native	69.4383	2.14783e+06	scaffold01_4470735	R1_region	Middle
							1258	JCM_5958_transcript_v001_01420-R1	Native	55.404	2150217	scaffold01_4470735	R1_region	Middle
							1259	JCM_5958_transcript_v001_01419-R1	Native	103.693	2150310	scaffold01_4470735	R1_region	Middle
							1260	JCM_5958_transcript_v001_01418-R1	Native	139.41	2151280	scaffold01_4470735	R1_region	Middle
							1261	JCM_5958_transcript_v001_01417-R1	Native	15.8139	2152633	scaffold01_4470735	R1_region	Middle
							1262	JCM_5958_transcript_v001_01416-R1	Native	217.905	2154353	scaffold01_4470735	R1_region	Middle
							1263	JCM_5958_transcript_v001_01414-R1	Native	79.3761	2155779	scaffold01_4470735	R1_region	Middle
							1264	JCM_5958_transcript_v001_01413-R1	Native	10.7548	2.15927e+06	scaffold01_4470735	R1_region	Middle
							1265	JCM_5958_transcript_v001_01412-R1	Native	131.267	2164391	scaffold01_4470735	R1_region	Middle
							1266	JCM_5958_transcript_v001_01411-R1	Native	77.8959	2164845	scaffold01_4470735	R1_region	Middle
							1267	JCM_5958_transcript_v001_01410-R1	Native	55.8346	2.16853e+06	scaffold01_4470735	R1_region	Middle
							1268	JCM_5958_transcript_v001_01409-R1	Native	16.7116	2.16925e+06	scaffold01_4470735	R1_region	Middle
							1269	JCM_5958_transcript_v001_01408-R1	Native	87.0213	2.16941e+06	scaffold01_4470735	R1_region	Middle
							1270	JCM_5958_transcript_v001_01407-R1	Native	0.9404	2170278	scaffold01_4470735	R1_region	Middle
							1271	JCM_5958_transcript_v001_01406-R1	Native	50.6501	2.17132e+06	scaffold01_4470735	R1_region	Middle
							1272	JCM_5958_transcript_v001_01405-R1	Native	276.332	2172505	scaffold01_4470735	R1_region	Middle
							1273	JCM_5958_transcript_v001_01404-R1	Native	55.4774	2.17367e+06	scaffold01_4470735	R1_region	Middle
							1274	JCM_5958_transcript_v001_01403-R1	Native	28.2656	2.17689e+06	scaffold01_4470735	R1_region	Middle
							1275	JCM_5958_transcript_v001_01400-R1	Native	25.1814	2.18065e+06	scaffold01_4470735	R1_region	Middle
							1276	JCM_5958_transcript_v001_01402-R1	Native	75.6098	2181292	scaffold01_4470735	R1_region	Middle
							1277	JCM_5958_transcript_v001_01401-R1	Native	49.6643	2182991	scaffold01_4470735	R1_region	Middle
							1278	JCM_5958_transcript_v001_01399-R1	Native	358.093	2185354	scaffold01_4470735	R1_region	Middle
							1279	JCM_5958_transcript_v001_01398-R1	Native	112.207	2.18729e+06	scaffold01_4470735	R1_region	Middle
							1280	JCM_5958_transcript_v001_01397-R1	Native	76.0713	2188081	scaffold01_4470735	R1_region	Middle
							1281	JCM_5958_transcript_v001_01395-R1	Native	110.214	2.18987e+06	scaffold01_4470735	R1_region	Middle
							1282	JCM_5958_transcript_v001_01394-R1	Native	436.857	2190424	scaffold01_4470735	R1_region	Middle
							1283	JCM_5958_transcript_v001_01393-R1	Native	25.6118	2194586	scaffold01_4470735	R1_region	Middle
							1284	JCM_5958_transcript_v001_01392-R1	Native	26.2784	2195232	scaffold01_4470735	R1_region	Middle
							1285	JCM_5958_transcript_v001_01391-R1	Native	460.16	2.19754e+06	scaffold01_4470735	R1_region	Middle
							1286	JCM_5958_transcript_v001_01390-R1	Native	214.193	2.19887e+06	scaffold01_4470735	R1_region	Middle
							1287	JCM_5958_transcript_v001_01389-R1	Native	82.0406	2.20153e+06	scaffold01_4470735	R1_region	Middle
							1288	JCM_5958_transcript_v001_01387-R1	Native	1119.46	2203457	scaffold01_4470735	R1_region	Middle
							1289	JCM_5958_transcript_v001_01388-R1	Native	367.057	2.20366e+06	scaffold01_4470735	R1_region	Middle
							1290	JCM_5958_transcript_v001_01386-R1	Native	148.004	2205291	scaffold01_4470735	R1_region	Middle
							1291	JCM_5958_transcript_v001_01385-R1	Native	360.099	2206138	scaffold01_4470735	R1_region	Middle
							1292	JCM_5958_transcript_v001_01384-R1	Native	123.94	2.20697e+06	scaffold01_4470735	R1_region	Middle
							1293	JCM_5958_transcript_v001_01383-R1	Native	84.9359	2.2093e+06	scaffold01_4470735	R1_region	Middle
							1294	JCM_5958_transcript_v001_01382-R1	Native	72.0461	2209800	scaffold01_4470735	R1_region	Middle
							1295	JCM_5958_transcript_v001_01381-R1	Native	65.6921	2.21099e+06	scaffold01_4470735	R1_region	Middle
							1296	JCM_5958_transcript_v001_01380-R1	Native	61.4149	2212682	scaffold01_4470735	R1_region	Middle
							1297	JCM_5958_transcript_v001_01379-R1	Native	120.617	2213010	scaffold01_4470735	R1_region	Middle
							1298	JCM_5958_transcript_v001_01378-R1	Native	127.094	2.21425e+06	scaffold01_4470735	R1_region	Middle
							1299	JCM_5958_transcript_v001_01377-R1	Native	59.1071	2.21683e+06	scaffold01_4470735	R1_region	Middle
							1300	JCM_5958_transcript_v001_01376-R1	Native	38.4468	2.21811e+06	scaffold01_4470735	R1_region	Middle
							1301	JCM_5958_transcript_v001_01375-R1	Native	438.076	2.22059e+06	scaffold01_4470735	R1_region	Middle
							1302	JCM_5958_transcript_v001_01374-R1	Native	94.2625	2221470	scaffold01_4470735	R1_region	Middle
							1303	JCM_5958_transcript_v001_01373-R1	Native	37.196	2221621	scaffold01_4470735	R1_region	Middle
							1304	JCM_5958_transcript_v001_01372-R1	Native	31.3111	2.22259e+06	scaffold01_4470735	R1_region	Middle
							1305	JCM_5958_transcript_v001_01371-R1	Native	37.1407	2.22386e+06	scaffold01_4470735	R1_region	Middle
							1306	JCM_5958_transcript_v001_01370-R1	Native	1432.35	2.22484e+06	scaffold01_4470735	R1_region	Middle
							1307	JCM_5958_transcript_v001_01369-R1	Native	118.844	2.22564e+06	scaffold01_4470735	R1_region	Middle
							1308	JCM_5958_transcript_v001_01368-R1	Native	223.869	2.22643e+06	scaffold01_4470735	R1_region	Middle
							1309	JCM_5958_transcript_v001_01366-R1	Native	118.234	2230220	scaffold01_4470735	R1_region	Middle
							1310	JCM_5958_transcript_v001_01367-R1	Native	240.254	2230263	scaffold01_4470735	R1_region	Middle
							1311	JCM_5958_transcript_v001_01365-R1	Native	144.027	2231754	scaffold01_4470735	R1_region	Middle
							1312	JCM_5958_transcript_v001_01363-R1	Native	65.9069	2.23614e+06	scaffold01_4470735	R1_region	Middle
							1313	JCM_5958_transcript_v001_01364-R1	Native	78.2843	2236283	scaffold01_4470735	R1_region	Middle
							1314	JCM_5958_transcript_v001_01362-R1	Native	20.188	2239536	scaffold01_4470735	R1_region	Middle
							1315	JCM_5958_transcript_v001_01361-R1	Native	32.8067	2242597	scaffold01_4470735	R1_region	Middle
							1316	JCM_5958_transcript_v001_01360-R1	Native	124.079	2243710	scaffold01_4470735	R1_region	Middle
							1317	JCM_5958_transcript_v001_01359-R1	Native	198.835	2.24518e+06	scaffold01_4470735	R1_region	Middle
							1318	JCM_5958_transcript_v001_01357-R1	Native	2.54095	2.24958e+06	scaffold01_4470735	R1_region	Middle
							1319	JCM_5958_transcript_v001_01356-R1	Native	441.539	2.2501e+06	scaffold01_4470735	R1_region	Middle
							1320	JCM_5958_transcript_v001_01358-R1	Native	97.3341	2250101	scaffold01_4470735	R1_region	Middle
							1321	JCM_5958_transcript_v001_01355-R1	Native	30.6375	2.25522e+06	scaffold01_4470735	R1_region	Middle
							1322	JCM_5958_transcript_v001_01354-R1	Native	72.8136	2256363	scaffold01_4470735	R1_region	Middle
							1323	JCM_5958_transcript_v001_01353-R1	Native	556.687	2.25912e+06	scaffold01_4470735	R1_region	Middle
							1324	JCM_5958_transcript_v001_01352-R1	Native	129.939	2261354	scaffold01_4470735	R1_region	Middle
							1325	JCM_5958_transcript_v001_01351-R1	Native	107.713	2.26191e+06	scaffold01_4470735	R1_region	Middle
							1326	JCM_5958_transcript_v001_01350-R1	Native	145.124	2263599	scaffold01_4470735	R1_region	Middle
							1327	JCM_5958_transcript_v001_01349-R1	Native	51.6169	2264462	scaffold01_4470735	R1_region	Middle
							1328	JCM_5958_transcript_v001_01348-R1	Native	44.7689	2.26575e+06	scaffold01_4470735	R1_region	Middle
							1329	JCM_5958_transcript_v001_01347-R1	Native	435.941	2.26726e+06	scaffold01_4470735	R1_region	Middle
							1330	JCM_5958_transcript_v001_01346-R1	Native	3.915	2.26878e+06	scaffold01_4470735	R1_region	Middle
							1331	JCM_5958_transcript_v001_01345-R1	Native	51.5534	2271611	scaffold01_4470735	R1_region	Middle
							1332	JCM_5958_transcript_v001_01344-R1	Native	1247.86	2272046	scaffold01_4470735	R1_region	Middle
							1333	JCM_5958_transcript_v001_01342-R1	Native	395.494	2274333	scaffold01_4470735	R1_region	Middle
							1334	JCM_5958_transcript_v001_01343-R1	Native	72.727	2274799	scaffold01_4470735	R1_region	Middle
							1335	JCM_5958_transcript_v001_01341-R1	Native	12.8306	2275930	scaffold01_4470735	R1_region	Middle
							1336	JCM_5958_transcript_v001_01340-R1	Native	31.9762	2277314	scaffold01_4470735	R1_region	Middle
							1337	JCM_5958_transcript_v001_01339-R1	Native	181.869	2278874	scaffold01_4470735	R1_region	Middle
							1338	JCM_5958_transcript_v001_01338-R1	Native	1470.12	2.2798e+06	scaffold01_4470735	R1_region	Middle
							1339	JCM_5958_transcript_v001_01337-R1	Native	76.5789	2.28172e+06	scaffold01_4470735	R1_region	Middle
							1340	JCM_5958_transcript_v001_01336-R1	Native	108.006	2.28223e+06	scaffold01_4470735	R1_region	Middle
							1341	JCM_5958_transcript_v001_01334-R1	Native	193.989	2284748	scaffold01_4470735	R1_region	Middle
							1342	JCM_5958_transcript_v001_01335-R1	Native	19.9053	2285006	scaffold01_4470735	R1_region	Middle
							1343	JCM_5958_transcript_v001_01333-R1	Native	101.572	2.28613e+06	scaffold01_4470735	R1_region	Middle
							1344	JCM_5958_transcript_v001_01332-R1	Native	49.8219	2286904	scaffold01_4470735	R1_region	Middle
							1345	JCM_5958_transcript_v001_01331-R1	Native	79.9426	2.28971e+06	scaffold01_4470735	R1_region	Middle
							1346	JCM_5958_transcript_v001_01329-R1	Native	27.0242	2.29055e+06	scaffold01_4470735	R1_region	Middle
							1347	JCM_5958_transcript_v001_01330-R1	Native	4.5773	2291153	scaffold01_4470735	R1_region	Middle
							1348	JCM_5958_transcript_v001_01327-R1	Native	63.8058	2.29481e+06	scaffold01_4470735	R1_region	Middle
							1349	JCM_5958_transcript_v001_01328-R1	Native	36.1498	2.29506e+06	scaffold01_4470735	R1_region	Middle
							1350	JCM_5958_transcript_v001_01326-R1	Native	154.351	2295750	scaffold01_4470735	R1_region	Middle
							1351	JCM_5958_transcript_v001_01324-R1	Native	3198.17	2.29884e+06	scaffold01_4470735	R1_region	Middle
							1352	JCM_5958_transcript_v001_01325-R1	Native	44.422	2299713	scaffold01_4470735	R1_region	Middle
							1353	JCM_5958_transcript_v001_01323-R1	Native	36.2584	2300889	scaffold01_4470735	R1_region	Middle
							1354	JCM_5958_transcript_v001_01322-R1	Native	0.0004	2301190	scaffold01_4470735	R1_region	Middle
							1355	JCM_5958_transcript_v001_01321-R1	Native	14.9696	2.30142e+06	scaffold01_4470735	R1_region	Middle
							1356	JCM_5958_transcript_v001_01319-R1	Native	4.70895	2.30637e+06	scaffold01_4470735	R1_region	Middle
							1357	JCM_5958_transcript_v001_01320-R1	Native	57.4964	2307079	scaffold01_4470735	R1_region	Middle
							1358	JCM_5958_transcript_v001_01318-R1	Native	2.7618	2308781	scaffold01_4470735	R1_region	Middle
							1359	JCM_5958_transcript_v001_01316-R1	Native	85.3522	2309874	scaffold01_4470735	R1_region	Middle
							1360	JCM_5958_transcript_v001_01317-R1	Native	64.0088	2310286	scaffold01_4470735	R1_region	Middle
							1361	JCM_5958_transcript_v001_01315-R1	Native	470.476	2.31063e+06	scaffold01_4470735	R1_region	Middle
							1362	JCM_5958_transcript_v001_01314-R1	Native	35.8438	2.31395e+06	scaffold01_4470735	R1_region	Middle
							1363	JCM_5958_transcript_v001_01313-R1	Native	80.4314	2314043	scaffold01_4470735	R1_region	Middle
							1364	JCM_5958_transcript_v001_01312-R1	Native	66.8685	2315190	scaffold01_4470735	R1_region	Middle
							1365	JCM_5958_transcript_v001_01311-R1	Native	80.2889	2316164	scaffold01_4470735	R1_region	Middle
							1366	JCM_5958_transcript_v001_01310-R1	Native	25.0136	2.31721e+06	scaffold01_4470735	R1_region	Middle
							1367	JCM_5958_transcript_v001_01309-R1	Native	82.2438	2318458	scaffold01_4470735	R1_region	Middle
							1368	JCM_5958_transcript_v001_01308-R1	Native	32.1838	2321298	scaffold01_4470735	R1_region	Middle
							1369	JCM_5958_transcript_v001_01307-R1	Native	42.8117	2322396	scaffold01_4470735	R1_region	Middle
							1370	JCM_5958_transcript_v001_01306-R1	Native	33.8556	2.32261e+06	scaffold01_4470735	R1_region	Middle
							1371	JCM_5958_transcript_v001_01305-R1	Native	176.522	2.32761e+06	scaffold01_4470735	R1_region	Middle
							1372	JCM_5958_transcript_v001_01304-R1	Native	90.3131	2.32936e+06	scaffold01_4470735	R1_region	Middle
							1373	JCM_5958_transcript_v001_01303-R1	Native	354.334	2.33115e+06	scaffold01_4470735	R1_region	Middle
							1374	JCM_5958_transcript_v001_01301-R1	Native	1268.64	2335438	scaffold01_4470735	R1_region	Middle
							1375	JCM_5958_transcript_v001_01302-R1	Native	34.2189	2336099	scaffold01_4470735	R1_region	Middle
							1376	JCM_5958_transcript_v001_01300-R1	Native	22.0293	2336745	scaffold01_4470735	R1_region	Middle
							1377	JCM_5958_transcript_v001_01299-R1	Native	91.7729	2.337e+06	scaffold01_4470735	R1_region	Middle
							1378	JCM_5958_transcript_v001_01298-R1	Native	171.858	2.33875e+06	scaffold01_4470735	R1_region	Middle
							1379	JCM_5958_transcript_v001_01295-R1	Native	130.075	2342267	scaffold01_4470735	R1_region	Middle
							1380	JCM_5958_transcript_v001_01297-R1	Native	92.6388	2342355	scaffold01_4470735	R1_region	Middle
							1381	JCM_5958_transcript_v001_01296-R1	Native	556.186	2.34314e+06	scaffold01_4470735	R1_region	Middle
							1382	JCM_5958_transcript_v001_01294-R1	Native	232.633	2.34364e+06	scaffold01_4470735	R1_region	Middle
							1383	JCM_5958_transcript_v001_01293-R1	Native	127.054	2345608	scaffold01_4470735	R1_region	Middle
							1384	JCM_5958_transcript_v001_01292-R1	Native	797.209	2.34618e+06	scaffold01_4470735	R1_region	Middle
							1385	JCM_5958_transcript_v001_01291-R1	Native	787.084	2.3468e+06	scaffold01_4470735	R1_region	Middle
							1386	JCM_5958_transcript_v001_01290-R1	Native	143.974	2347687	scaffold01_4470735	R1_region	Middle
							1387	JCM_5958_transcript_v001_01289-R1	Native	68.1479	2.34877e+06	scaffold01_4470735	R1_region	Middle
							1388	JCM_5958_transcript_v001_01288-R1	Native	522.699	2.3513e+06	scaffold01_4470735	R1_region	Middle
							1389	JCM_5958_transcript_v001_01287-R1	Native	1063.28	2352258	scaffold01_4470735	R1_region	Middle
							1390	JCM_5958_transcript_v001_01286-R1	Native	1648.39	2353002	scaffold01_4470735	R1_region	Middle
							1391	JCM_5958_transcript_v001_01285-R1	Native	0	2.35329e+06	scaffold01_4470735	R1_region	Middle
							1392	JCM_5958_transcript_v001_01284-R1	Native	38.7559	2355353	scaffold01_4470735	R1_region	Middle
							1393	JCM_5958_transcript_v001_01283-R1	Native	45.4645	2359735	scaffold01_4470735	R1_region	Middle
							1394	JCM_5958_transcript_v001_01282-R1	Native	35.0705	2.3601e+06	scaffold01_4470735	R1_region	Middle
							1395	JCM_5958_transcript_v001_01281-R1	Native	49.6611	2362510	scaffold01_4470735	R1_region	Middle
							1396	JCM_5958_transcript_v001_01280-R1	Native	36.991	2.36436e+06	scaffold01_4470735	R1_region	Middle
							1397	JCM_5958_transcript_v001_01279-R1	Native	33.8002	2.36584e+06	scaffold01_4470735	R1_region	Middle
							1398	JCM_5958_transcript_v001_01278-R1	Native	79.6083	2367720	scaffold01_4470735	R1_region	Middle
							1399	JCM_5958_transcript_v001_01277-R1	Native	108.956	2370418	scaffold01_4470735	R1_region	Middle
							1400	JCM_5958_transcript_v001_01276-R1	HGT_Bacteria	159.914	2.37106e+06	scaffold01_4470735	R1_region	Middle
							1401	JCM_5958_transcript_v001_01275-R1	Native	1359.09	2.37196e+06	scaffold01_4470735	R1_region	Middle
							1402	JCM_5958_transcript_v001_01274-R1	Native	90.0914	2372612	scaffold01_4470735	R1_region	Middle
							1403	JCM_5958_transcript_v001_01273-R1	Native	196.132	2.373e+06	scaffold01_4470735	R1_region	Middle
							1404	JCM_5958_transcript_v001_01272-R1	Native	36.2181	2.37683e+06	scaffold01_4470735	R1_region	Middle
							1405	JCM_5958_transcript_v001_01271-R1	Native	119.346	2.3775e+06	scaffold01_4470735	R1_region	Middle
							1406	JCM_5958_transcript_v001_01270-R1	Native	64.8215	2379112	scaffold01_4470735	R1_region	Middle
							1407	JCM_5958_transcript_v001_01269-R1	Native	272.882	2.37963e+06	scaffold01_4470735	R1_region	Middle
							1408	JCM_5958_transcript_v001_01268-R1	Native	55.6874	2381290	scaffold01_4470735	R1_region	Middle
							1409	JCM_5958_transcript_v001_01267-R1	Native	21.6138	2384106	scaffold01_4470735	R1_region	Middle
							1410	JCM_5958_transcript_v001_01266-R1	Native	171.101	2386955	scaffold01_4470735	R1_region	Middle
							1411	JCM_5958_transcript_v001_01265-R1	Native	1927	2.38798e+06	scaffold01_4470735	R1_region	Middle
							1412	JCM_5958_transcript_v001_01264-R1	Native	183.371	2388424	scaffold01_4470735	R1_region	Middle
							1413	JCM_5958_transcript_v001_01263-R1	Native	32.633	2.38929e+06	scaffold01_4470735	R1_region	Middle
							1414	JCM_5958_transcript_v001_01262-R1	Native	45.3993	2.39032e+06	scaffold01_4470735	R1_region	Middle
							1415	JCM_5958_transcript_v001_01261-R1	Native	739.147	2.39124e+06	scaffold01_4470735	R1_region	Middle
							1416	JCM_5958_transcript_v001_01260-R1	Native	726.609	2391727	scaffold01_4470735	R1_region	Middle
							1417	JCM_5958_transcript_v001_01259-R1	Native	160.218	2392645	scaffold01_4470735	R1_region	Middle
							1418	JCM_5958_transcript_v001_01257-R1	Native	290.5	2.39535e+06	scaffold01_4470735	R1_region	Middle
							1419	JCM_5958_transcript_v001_01258-R1	Native	45.233	2.39569e+06	scaffold01_4470735	R1_region	Middle
							1420	JCM_5958_transcript_v001_01256-R1	Native	5131.62	2.39811e+06	scaffold01_4470735	R1_region	Middle
							1421	JCM_5958_transcript_v001_01255-R1	Native	73.0165	2.40028e+06	scaffold01_4470735	R1_region	Middle
							1422	JCM_5958_transcript_v001_01254-R1	Native	20.2411	2403775	scaffold01_4470735	R1_region	Middle
							1423	JCM_5958_transcript_v001_01253-R1	Native	29.5294	2403829	scaffold01_4470735	R1_region	Middle
							1424	JCM_5958_transcript_v001_01252-R1	Native	82.18	2.4061e+06	scaffold01_4470735	R1_region	Middle
							1425	JCM_5958_transcript_v001_01251-R1	Native	23.2168	2.40839e+06	scaffold01_4470735	R1_region	Middle
							1426	JCM_5958_transcript_v001_01250-R1	Native	219.026	2.41153e+06	scaffold01_4470735	R1_region	Middle
							1427	JCM_5958_transcript_v001_01249-R1	Native	78.9904	2414004	scaffold01_4470735	R1_region	Middle
							1428	JCM_5958_transcript_v001_01248-R1	Native	95.2121	2.4143e+06	scaffold01_4470735	R1_region	Middle
							1429	JCM_5958_transcript_v001_01247-R1	Native	254.017	2.41539e+06	scaffold01_4470735	R1_region	Middle
							1430	JCM_5958_transcript_v001_01246-R1	Native	184.085	2416994	scaffold01_4470735	R1_region	Middle
							1431	JCM_5958_transcript_v001_01245-R1	Native	43.1174	2420463	scaffold01_4470735	R1_region	Middle
							1432	JCM_5958_transcript_v001_01244-R1	Native	20.9821	2421255	scaffold01_4470735	R1_region	Middle
							1433	JCM_5958_transcript_v001_01243-R1	Native	59.1913	2.42343e+06	scaffold01_4470735	R1_region	Middle
							1434	JCM_5958_transcript_v001_01242-R1	Native	216.996	2.42411e+06	scaffold01_4470735	R1_region	Middle
							1435	JCM_5958_transcript_v001_01241-R1	Native	24.9728	2426131	scaffold01_4470735	R1_region	Middle
							1436	JCM_5958_transcript_v001_01240-R1	Native	220.324	2.42873e+06	scaffold01_4470735	R1_region	Middle
							1437	JCM_5958_transcript_v001_01239-R1	Native	26.0271	2.42948e+06	scaffold01_4470735	R1_region	Middle
							1438	JCM_5958_transcript_v001_01238-R1	Native	21.8713	2431068	scaffold01_4470735	R1_region	Middle
							1439	JCM_5958_transcript_v001_01237-R1	Native	12.1016	2434306	scaffold01_4470735	R1_region	Middle
							1440	JCM_5958_transcript_v001_01236-R1	Native	74.4387	2.43542e+06	scaffold01_4470735	R1_region	Middle
							1441	JCM_5958_transcript_v001_01235-R1	Native	305.571	2436599	scaffold01_4470735	R1_region	Middle
							1442	JCM_5958_transcript_v001_01234-R1	Native	115.95	2438488	scaffold01_4470735	R1_region	Middle
							1443	JCM_5958_transcript_v001_01233-R1	Native	17.2264	2440273	scaffold01_4470735	R1_region	Middle
							1444	JCM_5958_transcript_v001_01232-R1	Native	0	2442484	scaffold01_4470735	R1_region	Middle
							1445	JCM_5958_transcript_v001_01231-R1	Native	10.6417	2.44386e+06	scaffold01_4470735	R1_region	Middle
							1446	JCM_5958_transcript_v001_01230-R1	Native	140.358	2.4442e+06	scaffold01_4470735	R1_region	Middle
							1447	JCM_5958_transcript_v001_01229-R1	Native	103.206	2.44515e+06	scaffold01_4470735	R1_region	Middle
							1448	JCM_5958_transcript_v001_01228-R1	Native	163.314	2446547	scaffold01_4470735	R1_region	Middle
							1449	JCM_5958_transcript_v001_01226-R1	Native	34.3384	2449420	scaffold01_4470735	R1_region	Middle
							1450	JCM_5958_transcript_v001_01227-R1	Native	31.4475	2.45027e+06	scaffold01_4470735	R1_region	Middle
							1451	JCM_5958_transcript_v001_01225-R1	Native	336.74	2451242	scaffold01_4470735	R1_region	Middle
							1452	JCM_5958_transcript_v001_01224-R1	Native	83.2178	2.45395e+06	scaffold01_4470735	R1_region	Middle
							1453	JCM_5958_transcript_v001_01223-R1	Native	31.3243	2.45479e+06	scaffold01_4470735	R1_region	Middle
							1454	JCM_5958_transcript_v001_01221-R1	Native	392.598	2460368	scaffold01_4470735	R1_region	Middle
							1455	JCM_5958_transcript_v001_01222-R1	Native	35.8083	2461637	scaffold01_4470735	R1_region	Middle
							1456	JCM_5958_transcript_v001_01220-R1	Native	103.481	2.46206e+06	scaffold01_4470735	R1_region	Middle
							1457	JCM_5958_transcript_v001_01219-R1	Native	26.2135	2464896	scaffold01_4470735	R1_region	Middle
							1458	JCM_5958_transcript_v001_01218-R1	Native	67.457	2.46501e+06	scaffold01_4470735	R1_region	Middle
							1459	JCM_5958_transcript_v001_01217-R1	Native	83.2055	2.46763e+06	scaffold01_4470735	R1_region	Middle
							1460	JCM_5958_transcript_v001_01216-R1	Native	22.2749	2.46819e+06	scaffold01_4470735	R1_region	Middle
							1461	JCM_5958_transcript_v001_01215-R1	Native	57.4391	2469949	scaffold01_4470735	R1_region	Middle
							1462	JCM_5958_transcript_v001_01214-R1	Native	0.93305	2470885	scaffold01_4470735	R1_region	Middle
							1463	JCM_5958_transcript_v001_01213-R1	Native	0.48715	2.47174e+06	scaffold01_4470735	R1_region	Middle
							1464	JCM_5958_transcript_v001_01212-R1	Native	2.7351	2473384	scaffold01_4470735	R1_region	Middle
							1465	JCM_5958_transcript_v001_01211-R1	Native	110.005	2477195	scaffold01_4470735	R1_region	Middle
							1466	JCM_5958_transcript_v001_01209-R1	Native	72.5881	2478509	scaffold01_4470735	R1_region	Middle
							1467	JCM_5958_transcript_v001_01207-R1	Native	65.3491	2.48045e+06	scaffold01_4470735	R1_region	Middle
							1468	JCM_5958_transcript_v001_01208-R1	Native	40.0211	2.48072e+06	scaffold01_4470735	R1_region	Middle
							1469	JCM_5958_transcript_v001_01206-R1	Native	36.403	2481350	scaffold01_4470735	R1_region	Middle
							1470	JCM_5958_transcript_v001_01205-R1	Native	202.127	2.48267e+06	scaffold01_4470735	R1_region	Middle
							1471	JCM_5958_transcript_v001_01204-R1	Native	134.988	2482918	scaffold01_4470735	R1_region	Middle
							1472	JCM_5958_transcript_v001_01203-R1	Native	34.0695	2.48502e+06	scaffold01_4470735	R1_region	Middle
							1473	JCM_5958_transcript_v001_01202-R1	Native	14.8811	2486895	scaffold01_4470735	R1_region	Middle
							1474	JCM_5958_transcript_v001_01201-R1	Native	3925.32	2.4881e+06	scaffold01_4470735	R1_region	Middle
							1475	JCM_5958_transcript_v001_01200-R1	Native	33.6106	2.48964e+06	scaffold01_4470735	R1_region	Middle
							1476	JCM_5958_transcript_v001_01199-R1	Native	139.344	2491494	scaffold01_4470735	R1_region	Middle
							1477	JCM_5958_transcript_v001_01198-R1	Native	54.4926	2492117	scaffold01_4470735	R1_region	Middle
							1478	JCM_5958_transcript_v001_01196-R1	Native	4.24245	2496684	scaffold01_4470735	R1_region	Middle
							1479	JCM_5958_transcript_v001_01197-R1	Native	41.615	2.49715e+06	scaffold01_4470735	R1_region	Middle
							1480	JCM_5958_transcript_v001_01195-R1	Native	45.5491	2.49768e+06	scaffold01_4470735	R1_region	Middle
							1481	JCM_5958_transcript_v001_01194-R1	Native	165.795	2.4978e+06	scaffold01_4470735	R1_region	Middle
							1482	JCM_5958_transcript_v001_01193-R1	Native	127.115	2.50067e+06	scaffold01_4470735	R1_region	Middle
							1483	JCM_5958_transcript_v001_01192-R1	Native	67.9685	2500888	scaffold01_4470735	R1_region	Middle
							1484	JCM_5958_transcript_v001_01191-R1	Native	56.4301	2.50223e+06	scaffold01_4470735	R1_region	Middle
							1485	JCM_5958_transcript_v001_01190-R1	Native	106.593	2.50324e+06	scaffold01_4470735	R1_region	Middle
							1486	JCM_5958_transcript_v001_01189-R1	Native	26.5177	2506564	scaffold01_4470735	R1_region	Middle
							1487	JCM_5958_transcript_v001_01188-R1	Native	51.8685	2510230	scaffold01_4470735	R1_region	Middle
							1488	JCM_5958_transcript_v001_01187-R1	Native	164.082	2511940	scaffold01_4470735	R1_region	Middle
							1489	JCM_5958_transcript_v001_01186-R1	Native	324.711	2513182	scaffold01_4470735	R1_region	Middle
							1490	JCM_5958_transcript_v001_01185-R1	Native	72.8281	2514308	scaffold01_4470735	R1_region	Middle
							1491	JCM_5958_transcript_v001_01184-R1	Native	43.322	2516570	scaffold01_4470735	R1_region	Middle
							1492	JCM_5958_transcript_v001_01183-R1	Native	91.4933	2519076	scaffold01_4470735	R1_region	Middle
							1493	JCM_5958_transcript_v001_01182-R1	Native	71.5345	2.52001e+06	scaffold01_4470735	R1_region	Middle
							1494	JCM_5958_transcript_v001_01181-R1	Native	111.585	2.52161e+06	scaffold01_4470735	R1_region	Middle
							1495	JCM_5958_transcript_v001_01180-R1	Native	112.203	2.52255e+06	scaffold01_4470735	R1_region	Middle
							1496	JCM_5958_transcript_v001_01179-R1	Native	24.9991	2523423	scaffold01_4470735	R1_region	Middle
							1497	JCM_5958_transcript_v001_01178-R1	Native	32.3066	2.52539e+06	scaffold01_4470735	R1_region	Middle
							1498	JCM_5958_transcript_v001_01177-R1	Native	22.2614	2526700	scaffold01_4470735	R1_region	Middle
							1499	JCM_5958_transcript_v001_01176-R1	Native	38.9361	2526882	scaffold01_4470735	R1_region	Middle
							1500	JCM_5958_transcript_v001_01175-R1	Native	166.064	2528069	scaffold01_4470735	R1_region	Middle
							1501	JCM_5958_transcript_v001_01173-R1	Native	191.428	2.53176e+06	scaffold01_4470735	R1_region	Middle
							1502	JCM_5958_transcript_v001_01172-R1	Native	75.3473	2.53204e+06	scaffold01_4470735	R1_region	Middle
							1503	JCM_5958_transcript_v001_01174-R1	Native	22.3788	2532227	scaffold01_4470735	R1_region	Middle
							1504	JCM_5958_transcript_v001_01170-R1	Native	972.468	2533597	scaffold01_4470735	R1_region	Middle
							1505	JCM_5958_transcript_v001_01171-R1	Native	104.726	2533609	scaffold01_4470735	R1_region	Middle
							1506	JCM_5958_transcript_v001_01169-R1	Native	58.215	2535245	scaffold01_4470735	R1_region	Middle
							1507	JCM_5958_transcript_v001_01168-R1	Native	29.5369	2.53614e+06	scaffold01_4470735	R1_region	Middle
							1508	JCM_5958_transcript_v001_01167-R1	Native	37.1379	2.53801e+06	scaffold01_4470735	R1_region	Middle
							1509	JCM_5958_transcript_v001_01165-R1	Native	53.4338	2540399	scaffold01_4470735	R1_region	Middle
							1510	JCM_5958_transcript_v001_01166-R1	Native	71.969	2540507	scaffold01_4470735	R1_region	Middle
							1511	JCM_5958_transcript_v001_01163-R1	Native	216.762	2.54361e+06	scaffold01_4470735	R1_region	Middle
							1512	JCM_5958_transcript_v001_01164-R1	Native	74.6677	2.54382e+06	scaffold01_4470735	R1_region	Middle
							1513	JCM_5958_transcript_v001_01162-R1	Native	298.073	2545116	scaffold01_4470735	R1_region	Middle
							1514	JCM_5958_transcript_v001_01161-R1	Native	97.1526	2545519	scaffold01_4470735	R1_region	Middle
							1515	JCM_5958_transcript_v001_01160-R1	Native	68.7567	2.54676e+06	scaffold01_4470735	R1_region	Middle
							1516	JCM_5958_transcript_v001_01159-R1	Native	150.463	2547819	scaffold01_4470735	R1_region	Middle
							1517	JCM_5958_transcript_v001_01158-R1	Native	58.1763	2547837	scaffold01_4470735	R1_region	Middle
							1518	JCM_5958_transcript_v001_01157-R1	Native	247.721	2549382	scaffold01_4470735	R1_region	Middle
							1519	JCM_5958_transcript_v001_01156-R1	Native	594.693	2.55151e+06	scaffold01_4470735	R1_region	Middle
							1520	JCM_5958_transcript_v001_01153-R1	Native	34.4427	2552340	scaffold01_4470735	R1_region	Middle
							1521	JCM_5958_transcript_v001_01152-R1	Native	270.178	2556113	scaffold01_4470735	R1_region	Middle
							1522	JCM_5958_transcript_v001_01151-R1	Native	45.7936	2558567	scaffold01_4470735	R1_region	Middle
							1523	JCM_5958_transcript_v001_01150-R1	Native	176.459	2559780	scaffold01_4470735	R1_region	Middle
							1524	JCM_5958_transcript_v001_01149-R1	Native	273.724	2560500	scaffold01_4470735	R1_region	Middle
							1525	JCM_5958_transcript_v001_01148-R1	Native	346.575	2561357	scaffold01_4470735	R1_region	Middle
							1526	JCM_5958_transcript_v001_01146-R1	Native	87.8362	2564602	scaffold01_4470735	R1_region	Middle
							1527	JCM_5958_transcript_v001_01147-R1	Native	43.8839	2.56528e+06	scaffold01_4470735	R1_region	Middle
							1528	JCM_5958_transcript_v001_01145-R1	Native	35.4198	2567314	scaffold01_4470735	R1_region	Middle
							1529	JCM_5958_transcript_v001_01144-R1	Native	73.3087	2567423	scaffold01_4470735	R1_region	Middle
							1530	JCM_5958_transcript_v001_01143-R1	Native	57.0461	2.56926e+06	scaffold01_4470735	R1_region	Middle
							1531	JCM_5958_transcript_v001_01140-R1	Native	43.6698	2.57137e+06	scaffold01_4470735	R1_region	Middle
							1532	JCM_5958_transcript_v001_01142-R1	Native	1060.55	2571446	scaffold01_4470735	R1_region	Middle
							1533	JCM_5958_transcript_v001_01141-R1	Native	27.1177	2572783	scaffold01_4470735	R1_region	Middle
							1534	JCM_5958_transcript_v001_01139-R1	Native	93.4187	2.57489e+06	scaffold01_4470735	R1_region	Middle
							1535	JCM_5958_transcript_v001_01137-R1	Native	65.5608	2576592	scaffold01_4470735	R1_region	Middle
							1536	JCM_5958_transcript_v001_01138-R1	Native	102.12	2.57661e+06	scaffold01_4470735	R1_region	Middle
							1537	JCM_5958_transcript_v001_01136-R1	Native	58.19	2.57948e+06	scaffold01_4470735	R1_region	Middle
							1538	JCM_5958_transcript_v001_01135-R1	Native	164.011	2579629	scaffold01_4470735	R1_region	Middle
							1539	JCM_5958_transcript_v001_01134-R1	Native	663.988	2.58129e+06	scaffold01_4470735	R1_region	Middle
							1540	JCM_5958_transcript_v001_01133-R1	Native	120.399	2583205	scaffold01_4470735	R1_region	Middle
							1541	JCM_5958_transcript_v001_01132-R1	Native	89.9077	2583395	scaffold01_4470735	R1_region	Middle
							1542	JCM_5958_transcript_v001_01131-R1	Native	81.3448	2584701	scaffold01_4470735	R1_region	Middle
							1543	JCM_5958_transcript_v001_01130-R1	Native	35.7657	2586557	scaffold01_4470735	R1_region	Middle
							1544	JCM_5958_transcript_v001_01129-R1	Native	37.7617	2.5904e+06	scaffold01_4470735	R1_region	Middle
							1545	JCM_5958_transcript_v001_01128-R1	Native	56.6713	2594258	scaffold01_4470735	R1_region	Middle
							1546	JCM_5958_transcript_v001_01127-R1	Native	66.0199	2595461	scaffold01_4470735	R1_region	Middle
							1547	JCM_5958_transcript_v001_01126-R1	Native	104.832	2595739	scaffold01_4470735	R1_region	Middle
							1548	JCM_5958_transcript_v001_01124-R1	Native	11.0823	2597371	scaffold01_4470735	R1_region	Middle
							1549	JCM_5958_transcript_v001_01125-R1	Native	321.516	2598752	scaffold01_4470735	R1_region	Middle
							1550	JCM_5958_transcript_v001_01123-R1	Native	20.8393	2.60119e+06	scaffold01_4470735	R1_region	Middle
							1551	JCM_5958_transcript_v001_01122-R1	Native	27.4232	2.60149e+06	scaffold01_4470735	R1_region	Middle
							1552	JCM_5958_transcript_v001_01120-R1	Native	141.859	2605699	scaffold01_4470735	R1_region	Middle
							1553	JCM_5958_transcript_v001_01121-R1	Native	40.2113	2606152	scaffold01_4470735	R1_region	Middle
							1554	JCM_5958_transcript_v001_01119-R1	Native	415.666	2.60776e+06	scaffold01_4470735	R1_region	Middle
							1555	JCM_5958_transcript_v001_01118-R1	Native	11.606	2609014	scaffold01_4470735	R1_region	Middle
							1556	JCM_5958_transcript_v001_01117-R1	Native	0.57845	2609688	scaffold01_4470735	R1_region	Middle
							1557	JCM_5958_transcript_v001_01116-R1	Native	3.2973	2.61008e+06	scaffold01_4470735	R1_region	Middle
							1558	JCM_5958_transcript_v001_01115-R1	Native	72.7077	2610609	scaffold01_4470735	R1_region	Middle
							1559	JCM_5958_transcript_v001_01114-R1	Native	113.091	2.6123e+06	scaffold01_4470735	R1_region	Middle
							1560	JCM_5958_transcript_v001_01113-R1	Native	1178	2.61284e+06	scaffold01_4470735	R1_region	Middle
							1561	JCM_5958_transcript_v001_01112-R1	Native	165.597	2614052	scaffold01_4470735	R1_region	Middle
							1562	JCM_5958_transcript_v001_01111-R1	Native	71.5987	2614919	scaffold01_4470735	R1_region	Middle
							1563	JCM_5958_transcript_v001_01109-R1	Native	9.7212	2.61956e+06	scaffold01_4470735	R1_region	Middle
							1564	JCM_5958_transcript_v001_01110-R1	Native	67.1219	2619760	scaffold01_4470735	R1_region	Middle
							1565	JCM_5958_transcript_v001_01108-R1	Native	191.776	2621588	scaffold01_4470735	R1_region	Middle
							1566	JCM_5958_transcript_v001_01107-R1	Native	84.387	2.62369e+06	scaffold01_4470735	R1_region	Middle
							1567	JCM_5958_transcript_v001_01106-R1	Native	146.403	2.62742e+06	scaffold01_4470735	R1_region	Middle
							1568	JCM_5958_transcript_v001_01105-R1	Native	359.806	2627710	scaffold01_4470735	R1_region	Middle
							1569	JCM_5958_transcript_v001_01104-R1	Native	394.014	2.62889e+06	scaffold01_4470735	R1_region	Middle
							1570	JCM_5958_transcript_v001_01103-R1	Native	141.41	2.62927e+06	scaffold01_4470735	R1_region	Middle
							1571	JCM_5958_transcript_v001_01101-R1	Native	43.059	2641387	scaffold01_4470735	R1_region	Middle
							1572	JCM_5958_transcript_v001_01100-R1	Native	249.229	2.64208e+06	scaffold01_4470735	R1_region	Middle
							1573	JCM_5958_transcript_v001_01099-R1	Native	27.5787	2.64253e+06	scaffold01_4470735	R1_region	Middle
							1574	JCM_5958_transcript_v001_01098-R1	Native	1.8498	2644877	scaffold01_4470735	R1_region	Middle
							1575	JCM_5958_transcript_v001_01097-R1	HGT_Pezizomycotina	2437.27	2.64523e+06	scaffold01_4470735	R1_region	Middle
							1576	JCM_5958_transcript_v001_01102-R1	Native	34.489	2.64563e+06	scaffold01_4470735	R1_region	Middle
							1577	JCM_5958_transcript_v001_01096-R1	Native	247.28	2646673	scaffold01_4470735	R1_region	Middle
							1578	JCM_5958_transcript_v001_01095-R1	Native	105.665	2.64697e+06	scaffold01_4470735	R1_region	Middle
							1579	JCM_5958_transcript_v001_01094-R1	Native	267.248	2.64805e+06	scaffold01_4470735	R1_region	Middle
							1580	JCM_5958_transcript_v001_01093-R1	Native	31.1793	2648590	scaffold01_4470735	R1_region	Middle
							1581	JCM_5958_transcript_v001_01092-R1	Native	157.095	2650345	scaffold01_4470735	R1_region	Middle
							1582	JCM_5958_transcript_v001_01091-R1	Native	888.911	2650563	scaffold01_4470735	R1_region	Middle
							1583	JCM_5958_transcript_v001_01090-R1	Native	34.6244	2653507	scaffold01_4470735	R1_region	Middle
							1584	JCM_5958_transcript_v001_01089-R1	Native	74.2668	2656848	scaffold01_4470735	R1_region	Middle
							1585	JCM_5958_transcript_v001_01088-R1	Native	31.5037	2.65893e+06	scaffold01_4470735	R1_region	Middle
							1586	JCM_5958_transcript_v001_01087-R1	Native	36.1157	2659780	scaffold01_4470735	R1_region	Middle
							1587	JCM_5958_transcript_v001_01086-R1	Native	155.048	2661775	scaffold01_4470735	R1_region	Middle
							1588	JCM_5958_transcript_v001_01085-R1	Native	258.695	2.66205e+06	scaffold01_4470735	R1_region	Middle
							1589	JCM_5958_transcript_v001_01084-R1	Native	217.237	2.66301e+06	scaffold01_4470735	R1_region	Middle
							1590	JCM_5958_transcript_v001_01083-R1	Native	104.845	2664613	scaffold01_4470735	R1_region	Middle
							1591	JCM_5958_transcript_v001_01082-R1	Native	18.3824	2666323	scaffold01_4470735	R1_region	Middle
							1592	JCM_5958_transcript_v001_01081-R1	Native	133.31	2.66662e+06	scaffold01_4470735	R1_region	Middle
							1593	JCM_5958_transcript_v001_01080-R1	Native	2.5117	2667300	scaffold01_4470735	R1_region	Middle
							1594	JCM_5958_transcript_v001_01079-R1	Native	70.3018	2.67102e+06	scaffold01_4470735	R1_region	Middle
							1595	JCM_5958_transcript_v001_01078-R1	Native	31.2583	2674169	scaffold01_4470735	R1_region	Middle
							1596	JCM_5958_transcript_v001_01077-R1	Native	28.243	2.67572e+06	scaffold01_4470735	R1_region	Middle
							1597	JCM_5958_transcript_v001_01076-R1	Native	28.6303	2.67661e+06	scaffold01_4470735	R1_region	Middle
							1598	JCM_5958_transcript_v001_01075-R1	Native	18.4951	2678714	scaffold01_4470735	R1_region	Middle
							1599	JCM_5958_transcript_v001_01074-R1	Native	51.1994	2.68174e+06	scaffold01_4470735	R1_region	Middle
							1600	JCM_5958_transcript_v001_01073-R1	Native	80.0211	2682203	scaffold01_4470735	R1_region	Middle
							1601	JCM_5958_transcript_v001_01072-R1	Native	69.374	2.68316e+06	scaffold01_4470735	R1_region	Middle
							1602	JCM_5958_transcript_v001_01071-R1	Native	55.4642	2.68554e+06	scaffold01_4470735	R1_region	Middle
							1603	JCM_5958_transcript_v001_01070-R1	Native	85.0353	2686526	scaffold01_4470735	R1_region	Middle
							1604	JCM_5958_transcript_v001_01068-R1	Native	91.7481	2687550	scaffold01_4470735	R1_region	Middle
							1605	JCM_5958_transcript_v001_01069-R1	Native	153.834	2.68791e+06	scaffold01_4470735	R1_region	Middle
							1606	JCM_5958_transcript_v001_01067-R1	Native	79.2915	2690719	scaffold01_4470735	R1_region	Middle
							1607	JCM_5958_transcript_v001_01066-R1	Native	83.7363	2691215	scaffold01_4470735	R1_region	Middle
							1608	JCM_5958_transcript_v001_01065-R1	Native	28.307	2.69356e+06	scaffold01_4470735	R1_region	Middle
							1609	JCM_5958_transcript_v001_01064-R1	Native	51.3253	2.69951e+06	scaffold01_4470735	R1_region	Middle
							1610	JCM_5958_transcript_v001_01063-R1	Native	50.2612	2.70036e+06	scaffold01_4470735	R1_region	Middle
							1611	JCM_5958_transcript_v001_01062-R1	Native	14.8014	2701086	scaffold01_4470735	R1_region	Middle
							1612	JCM_5958_transcript_v001_01061-R1	Native	100.187	2.70142e+06	scaffold01_4470735	R1_region	Middle
							1613	JCM_5958_transcript_v001_01060-R1	Native	177.886	2701999	scaffold01_4470735	R1_region	Middle
							1614	JCM_5958_transcript_v001_01059-R1	Native	81.4321	2704099	scaffold01_4470735	R1_region	Middle
							1615	JCM_5958_transcript_v001_01058-R1	Native	1895.38	2.70437e+06	scaffold01_4470735	R1_region	Middle
							1616	JCM_5958_transcript_v001_01057-R1	Native	266.878	2705151	scaffold01_4470735	R1_region	Middle
							1617	JCM_5958_transcript_v001_01056-R1	Native	39.4922	2.70688e+06	scaffold01_4470735	R1_region	Middle
							1618	JCM_5958_transcript_v001_01055-R1	Native	44.8721	2.70912e+06	scaffold01_4470735	R1_region	Middle
							1619	JCM_5958_transcript_v001_01054-R1	Native	366.457	2.70935e+06	scaffold01_4470735	R1_region	Middle
							1620	JCM_5958_transcript_v001_01052-R1	Native	82.9377	2.71037e+06	scaffold01_4470735	R1_region	Middle
							1621	JCM_5958_transcript_v001_01053-R1	Native	120.121	2710709	scaffold01_4470735	R1_region	Middle
							1622	JCM_5958_transcript_v001_01051-R1	Native	154.087	2710818	scaffold01_4470735	R1_region	Middle
							1623	JCM_5958_transcript_v001_01050-R1	Native	162.341	2.71176e+06	scaffold01_4470735	R1_region	Middle
							1624	JCM_5958_transcript_v001_01049-R1	Native	111.817	2713766	scaffold01_4470735	R1_region	Middle
							1625	JCM_5958_transcript_v001_01048-R1	Native	81.2392	2.71628e+06	scaffold01_4470735	R1_region	Middle
							1626	JCM_5958_transcript_v001_01047-R1	Native	127.452	2717544	scaffold01_4470735	R1_region	Middle
							1627	JCM_5958_transcript_v001_01046-R1	Native	1829.43	2.71823e+06	scaffold01_4470735	R1_region	Middle
							1628	JCM_5958_transcript_v001_01045-R1	Native	46.9112	2719159	scaffold01_4470735	R1_region	Middle
							1629	JCM_5958_transcript_v001_01044-R1	Native	126.236	2.72127e+06	scaffold01_4470735	R1_region	Middle
							1630	JCM_5958_transcript_v001_01043-R1	Native	2129.28	2.72182e+06	scaffold01_4470735	R1_region	Middle
							1631	JCM_5958_transcript_v001_01042-R1	Native	1441.62	2723363	scaffold01_4470735	R1_region	Middle
							1632	JCM_5958_transcript_v001_01040-R1	Native	96.8457	2727552	scaffold01_4470735	R1_region	Middle
							1633	JCM_5958_transcript_v001_01041-R1	Native	18.6528	2.72794e+06	scaffold01_4470735	R1_region	Middle
							1634	JCM_5958_transcript_v001_01039-R1	Native	7.82	2729020	scaffold01_4470735	R1_region	Middle
							1635	JCM_5958_transcript_v001_01038-R1	Native	1.08115	2.73291e+06	scaffold01_4470735	R1_region	Middle
							1636	JCM_5958_transcript_v001_01037-R1	Native	1.49855	2.73293e+06	scaffold01_4470735	R1_region	Middle
							1637	JCM_5958_transcript_v001_01036-R1	Native	0.6241	2.7338e+06	scaffold01_4470735	R1_region	Middle
							1638	JCM_5958_transcript_v001_01035-R1	Native	223.549	2.73409e+06	scaffold01_4470735	R1_region	Middle
							1639	JCM_5958_transcript_v001_01034-R1	Native	38.3136	2.73633e+06	scaffold01_4470735	R1_region	Middle
							1640	JCM_5958_transcript_v001_01033-R1	Native	156.084	2.73966e+06	scaffold01_4470735	R1_region	Middle
							1641	JCM_5958_transcript_v001_01032-R1	Native	7.11975	2.74151e+06	scaffold01_4470735	R1_region	Middle
							1642	JCM_5958_transcript_v001_01031-R1	Native	469.661	2742990	scaffold01_4470735	R1_region	Middle
							1643	JCM_5958_transcript_v001_01029-R1	Native	133.141	2745382	scaffold01_4470735	R1_region	Middle
							1644	JCM_5958_transcript_v001_01030-R1	Native	100.861	2.7458e+06	scaffold01_4470735	R1_region	Middle
							1645	JCM_5958_transcript_v001_01028-R1	Native	165.593	2747736	scaffold01_4470735	R1_region	Middle
							1646	JCM_5958_transcript_v001_01027-R1	Native	24.9629	2748156	scaffold01_4470735	R1_region	Middle
							1647	JCM_5958_transcript_v001_01026-R1	Native	43.3222	2.74945e+06	scaffold01_4470735	R1_region	Middle
							1648	JCM_5958_transcript_v001_01025-R1	Native	28.701	2.7512e+06	scaffold01_4470735	R1_region	Middle
							1649	JCM_5958_transcript_v001_01024-R1	Native	26.7844	2752006	scaffold01_4470735	R1_region	Middle
							1650	JCM_5958_transcript_v001_01023-R1	Native	5.25615	2753555	scaffold01_4470735	R1_region	Middle
							1651	JCM_5958_transcript_v001_01022-R1	Native	155.015	2754167	scaffold01_4470735	R1_region	Middle
							1652	JCM_5958_transcript_v001_01020-R1	Native	531.558	2.75717e+06	scaffold01_4470735	R1_region	Middle
							1653	JCM_5958_transcript_v001_01021-R1	Native	56.0025	2757267	scaffold01_4470735	R1_region	Middle
							1654	JCM_5958_transcript_v001_01019-R1	Native	61.5237	2.75877e+06	scaffold01_4470735	R1_region	Middle
							1655	JCM_5958_transcript_v001_01018-R1	Native	366.246	2.76042e+06	scaffold01_4470735	R1_region	Middle
							1656	JCM_5958_transcript_v001_01017-R1	Native	22.3229	2760881	scaffold01_4470735	R1_region	Middle
							1657	JCM_5958_transcript_v001_01016-R1	Native	54.3704	2761607	scaffold01_4470735	R1_region	Middle
							1658	JCM_5958_transcript_v001_01015-R1	Native	320.795	2763031	scaffold01_4470735	R1_region	Middle
							1659	JCM_5958_transcript_v001_01014-R1	Native	115.521	2763924	scaffold01_4470735	R1_region	Middle
							1660	JCM_5958_transcript_v001_01012-R1	Native	286.884	2.767e+06	scaffold01_4470735	R1_region	Middle
							1661	JCM_5958_transcript_v001_01013-R1	Native	64.4086	2767066	scaffold01_4470735	R1_region	Middle
							1662	JCM_5958_transcript_v001_01011-R1	Native	124.997	2771151	scaffold01_4470735	R1_region	Middle
							1663	JCM_5958_transcript_v001_01010-R1	Native	16.2642	2771953	scaffold01_4470735	R1_region	Middle
							1664	JCM_5958_transcript_v001_01009-R1	Native	111.427	2773130	scaffold01_4470735	R1_region	Middle
							1665	JCM_5958_transcript_v001_01008-R1	Native	190.052	2774347	scaffold01_4470735	R1_region	Middle
							1666	JCM_5958_transcript_v001_01007-R1	Native	4.87945	2774629	scaffold01_4470735	R1_region	Middle
							1667	JCM_5958_transcript_v001_01006-R1	Native	38.8927	2775435	scaffold01_4470735	R1_region	Middle
							1668	JCM_5958_transcript_v001_01005-R1	Native	27.2173	2776836	scaffold01_4470735	R1_region	Middle
							1669	JCM_5958_transcript_v001_01004-R1	Native	48.5213	2780171	scaffold01_4470735	R1_region	Middle
							1670	JCM_5958_transcript_v001_01002-R1	Native	143.015	2.78065e+06	scaffold01_4470735	R1_region	Middle
							1671	JCM_5958_transcript_v001_01003-R1	Native	174.783	2780796	scaffold01_4470735	R1_region	Middle
							1672	JCM_5958_transcript_v001_01001-R1	Native	65.0504	2.78366e+06	scaffold01_4470735	R1_region	Middle
							1673	JCM_5958_transcript_v001_01000-R1	Native	43.9927	2784116	scaffold01_4470735	R1_region	Middle
							1674	JCM_5958_transcript_v001_00999-R1	Native	28.6715	2786509	scaffold01_4470735	R1_region	Middle
							1675	JCM_5958_transcript_v001_00998-R1	Native	48.4593	2.78987e+06	scaffold01_4470735	R1_region	Middle
							1676	JCM_5958_transcript_v001_00997-R1	Native	46.7182	2.7899e+06	scaffold01_4470735	R1_region	Middle
							1677	JCM_5958_transcript_v001_00996-R1	Native	91.5631	2.79138e+06	scaffold01_4470735	R1_region	Middle
							1678	JCM_5958_transcript_v001_00995-R1	Native	63.1632	2792717	scaffold01_4470735	R1_region	Middle
							1679	JCM_5958_transcript_v001_00994-R1	Native	79.7798	2.79552e+06	scaffold01_4470735	R1_region	Middle
							1680	JCM_5958_transcript_v001_00993-R1	Native	34.0677	2.79611e+06	scaffold01_4470735	R1_region	Middle
							1681	JCM_5958_transcript_v001_00992-R1	Native	224.24	2.79874e+06	scaffold01_4470735	R1_region	Middle
							1682	JCM_5958_transcript_v001_00991-R1	Native	282.496	2800884	scaffold01_4470735	R1_region	Middle
							1683	JCM_5958_transcript_v001_00990-R1	Native	50.3324	2.80101e+06	scaffold01_4470735	R1_region	Middle
							1684	JCM_5958_transcript_v001_00989-R1	Native	96.795	2.80457e+06	scaffold01_4470735	R1_region	Middle
							1685	JCM_5958_transcript_v001_00988-R1	Native	35.6878	2.80559e+06	scaffold01_4470735	R1_region	Middle
							1686	JCM_5958_transcript_v001_00987-R1	Native	18.2045	2.80835e+06	scaffold01_4470735	R1_region	Middle
							1687	JCM_5958_transcript_v001_00986-R1	Native	20.2839	2.80966e+06	scaffold01_4470735	R1_region	Middle
							1688	JCM_5958_transcript_v001_00985-R1	Native	29.0999	2.81073e+06	scaffold01_4470735	R1_region	Middle
							1689	JCM_5958_transcript_v001_00984-R1	Native	293.309	2.81091e+06	scaffold01_4470735	R1_region	Middle
							1690	JCM_5958_transcript_v001_00983-R1	Native	83.9391	2811949	scaffold01_4470735	R1_region	Middle
							1691	JCM_5958_transcript_v001_00982-R1	Native	17.1533	2813382	scaffold01_4470735	R1_region	Middle
							1692	JCM_5958_transcript_v001_00981-R1	Native	23.5394	2.81432e+06	scaffold01_4470735	R1_region	Middle
							1693	JCM_5958_transcript_v001_00980-R1	Native	57.2991	2.81659e+06	scaffold01_4470735	R1_region	Middle
							1694	JCM_5958_transcript_v001_00979-R1	Native	265.516	2.81748e+06	scaffold01_4470735	R1_region	Middle
							1695	JCM_5958_transcript_v001_00977-R1	Native	12.3763	2.81876e+06	scaffold01_4470735	R1_region	Middle
							1696	JCM_5958_transcript_v001_00978-R1	Native	44.6499	2.81896e+06	scaffold01_4470735	R1_region	Middle
							1697	JCM_5958_transcript_v001_00976-R1	Native	60.6099	2.81976e+06	scaffold01_4470735	R1_region	Middle
							1698	JCM_5958_transcript_v001_00975-R1	Native	453.754	2.82252e+06	scaffold01_4470735	R1_region	Middle
							1699	JCM_5958_transcript_v001_00974-R1	Native	116.326	2.82411e+06	scaffold01_4470735	R1_region	Middle
							1700	JCM_5958_transcript_v001_00973-R1	Native	91.059	2824320	scaffold01_4470735	R1_region	Middle
							1701	JCM_5958_transcript_v001_00972-R1	Native	417.963	2.82609e+06	scaffold01_4470735	R1_region	Middle
							1702	JCM_5958_transcript_v001_00971-R1	Native	139.43	2826836	scaffold01_4470735	R1_region	Middle
							1703	JCM_5958_transcript_v001_00970-R1	Native	142.142	2831028	scaffold01_4470735	R1_region	Middle
							1704	JCM_5958_transcript_v001_00968-R1	Native	707.384	2833925	scaffold01_4470735	R1_region	Middle
							1705	JCM_5958_transcript_v001_00969-R1	HGT_Pezizomycotina	21.2101	2.83436e+06	scaffold01_4470735	R1_region	Middle
							1706	JCM_5958_transcript_v001_00966-R1	Native	27.9322	2836888	scaffold01_4470735	R1_region	Middle
							1707	JCM_5958_transcript_v001_00967-R1	Native	43.4704	2.83733e+06	scaffold01_4470735	R1_region	Middle
							1708	JCM_5958_transcript_v001_00964-R1	Native	93.1323	2839019	scaffold01_4470735	R1_region	Middle
							1709	JCM_5958_transcript_v001_00965-R1	Native	23.8118	2.83937e+06	scaffold01_4470735	R1_region	Middle
							1710	JCM_5958_transcript_v001_00963-R1	Native	63.1733	2839867	scaffold01_4470735	R1_region	Middle
							1711	JCM_5958_transcript_v001_00961-R1	Native	49.1467	2844110	scaffold01_4470735	R1_region	Middle
							1712	JCM_5958_transcript_v001_00962-R1	Native	24.2207	2844725	scaffold01_4470735	R1_region	Middle
							1713	JCM_5958_transcript_v001_00960-R1	Native	20.6038	2.85414e+06	scaffold01_4470735	R1_region	Middle
							1714	JCM_5958_transcript_v001_00958-R1	Native	58.371	2.86011e+06	scaffold01_4470735	R1_region	Middle
							1715	JCM_5958_transcript_v001_00957-R1	Native	1380.65	2860469	scaffold01_4470735	R1_region	Middle
							1716	JCM_5958_transcript_v001_00956-R1	Native	44.8809	2.86129e+06	scaffold01_4470735	R1_region	Middle
							1717	JCM_5958_transcript_v001_00959-R1	Native	13.7757	2861403	scaffold01_4470735	R1_region	Middle
							1718	JCM_5958_transcript_v001_00955-R1	Native	39.8939	2.86266e+06	scaffold01_4470735	R1_region	Middle
							1719	JCM_5958_transcript_v001_00954-R1	Native	17.5067	2863546	scaffold01_4470735	R1_region	Middle
							1720	JCM_5958_transcript_v001_00953-R1	Native	79.1974	2.86391e+06	scaffold01_4470735	R1_region	Middle
							1721	JCM_5958_transcript_v001_00952-R1	Native	108.215	2.86411e+06	scaffold01_4470735	R1_region	Middle
							1722	JCM_5958_transcript_v001_00951-R1	Native	563.166	2.86567e+06	scaffold01_4470735	R1_region	Middle
							1723	JCM_5958_transcript_v001_00950-R1	Native	15.3659	2.86721e+06	scaffold01_4470735	R1_region	Middle
							1724	JCM_5958_transcript_v001_00949-R1	Native	9.1472	2.86868e+06	scaffold01_4470735	R1_region	Middle
							1725	JCM_5958_transcript_v001_00948-R1	Native	76.1087	2.86981e+06	scaffold01_4470735	R1_region	Middle
							1726	JCM_5958_transcript_v001_00947-R1	Native	37.5082	2874384	scaffold01_4470735	R1_region	Middle
							1727	JCM_5958_transcript_v001_00946-R1	Native	108.046	2.87473e+06	scaffold01_4470735	R1_region	Middle
							1728	JCM_5958_transcript_v001_00944-R1	Native	65.831	2.87855e+06	scaffold01_4470735	R1_region	Middle
							1729	JCM_5958_transcript_v001_00945-R1	Native	134.038	2.87875e+06	scaffold01_4470735	R1_region	Middle
							1730	JCM_5958_transcript_v001_00943-R1	Native	75.4541	2879756	scaffold01_4470735	R1_region	Middle
							1731	JCM_5958_transcript_v001_00942-R1	Native	18.7014	2882805	scaffold01_4470735	R1_region	Middle
							1732	JCM_5958_transcript_v001_00941-R1	Native	59.8878	2887531	scaffold01_4470735	R1_region	Middle
							1733	JCM_5958_transcript_v001_00940-R1	Native	37.1016	2889634	scaffold01_4470735	R1_region	Middle
							1734	JCM_5958_transcript_v001_00939-R1	Native	31.3986	2893274	scaffold01_4470735	R1_region	Middle
							1735	JCM_5958_transcript_v001_00938-R1	Native	62.3082	2.89579e+06	scaffold01_4470735	R1_region	Middle
							1736	JCM_5958_transcript_v001_00937-R1	Native	62.4943	2897622	scaffold01_4470735	R1_region	Middle
							1737	JCM_5958_transcript_v001_00936-R1	Native	46.6353	2.89903e+06	scaffold01_4470735	R1_region	Middle
							1738	JCM_5958_transcript_v001_00935-R1	Native	92.1501	2.90194e+06	scaffold01_4470735	R1_region	Middle
							1739	JCM_5958_transcript_v001_00934-R1	Native	20.5417	2.90414e+06	scaffold01_4470735	R1_region	Middle
							1740	JCM_5958_transcript_v001_00933-R1	Native	47.5785	2.90471e+06	scaffold01_4470735	R1_region	Middle
							1741	JCM_5958_transcript_v001_00932-R1	Native	117.18	2.90751e+06	scaffold01_4470735	R1_region	Middle
							1742	JCM_5958_transcript_v001_00931-R1	Native	47.499	2.90867e+06	scaffold01_4470735	R1_region	Middle
							1743	JCM_5958_transcript_v001_00930-R1	Native	152.993	2.91021e+06	scaffold01_4470735	R1_region	Middle
							1744	JCM_5958_transcript_v001_00928-R1	Native	281.717	2911001	scaffold01_4470735	R1_region	Middle
							1745	JCM_5958_transcript_v001_00929-R1	Native	188.479	2.91106e+06	scaffold01_4470735	R1_region	Middle
							1746	JCM_5958_transcript_v001_00926-R1	Native	887.803	2.91287e+06	scaffold01_4470735	R1_region	Middle
							1747	JCM_5958_transcript_v001_00927-R1	Native	76.5824	2.9129e+06	scaffold01_4470735	R1_region	Middle
							1748	JCM_5958_transcript_v001_00925-R1	Native	132.996	2916843	scaffold01_4470735	R1_region	Middle
							1749	JCM_5958_transcript_v001_00924-R1	Native	51.1912	2.91796e+06	scaffold01_4470735	R1_region	Middle
							1750	JCM_5958_transcript_v001_00923-R1	Native	18.2401	2.91921e+06	scaffold01_4470735	R1_region	Middle
							1751	JCM_5958_transcript_v001_00922-R1	Native	28.0268	2923582	scaffold01_4470735	R1_region	Middle
							1752	JCM_5958_transcript_v001_00921-R1	Native	52.7863	2.92862e+06	scaffold01_4470735	R1_region	Middle
							1753	JCM_5958_transcript_v001_00920-R1	Native	49.9315	2929803	scaffold01_4470735	R1_region	Middle
							1754	JCM_5958_transcript_v001_00918-R1	Native	448.408	2.93272e+06	scaffold01_4470735	R1_region	Middle
							1755	JCM_5958_transcript_v001_00919-R1	Native	215.397	2.93309e+06	scaffold01_4470735	R1_region	Middle
							1756	JCM_5958_transcript_v001_00917-R1	Native	69.1089	2.93458e+06	scaffold01_4470735	R1_region	Middle
							1757	JCM_5958_transcript_v001_00916-R1	Native	43.547	2.93476e+06	scaffold01_4470735	R1_region	Middle
							1758	JCM_5958_transcript_v001_00915-R1	Native	53.6153	2936418	scaffold01_4470735	R1_region	Middle
							1759	JCM_5958_transcript_v001_00914-R1	Native	192.978	2.93828e+06	scaffold01_4470735	R1_region	Middle
							1760	JCM_5958_transcript_v001_00913-R1	Native	382.566	2.93951e+06	scaffold01_4470735	R1_region	Middle
							1761	JCM_5958_transcript_v001_00912-R1	Native	156.955	2940554	scaffold01_4470735	R1_region	Middle
							1762	JCM_5958_transcript_v001_00910-R1	Native	55.9602	2945595	scaffold01_4470735	R1_region	Middle
							1763	JCM_5958_transcript_v001_00911-R1	Native	163.018	2.94715e+06	scaffold01_4470735	R1_region	Middle
							1764	JCM_5958_transcript_v001_00909-R1	Native	35.442	2952011	scaffold01_4470735	R1_region	Middle
							1765	JCM_5958_transcript_v001_00907-R1	Native	85.2974	2.95515e+06	scaffold01_4470735	R1_region	Middle
							1766	JCM_5958_transcript_v001_00908-R1	Native	4.64155	2.95573e+06	scaffold01_4470735	R1_region	Middle
							1767	JCM_5958_transcript_v001_00906-R1	Native	72.9582	2956341	scaffold01_4470735	R1_region	Middle
							1768	JCM_5958_transcript_v001_00905-R1	Native	32.528	2.95886e+06	scaffold01_4470735	R1_region	Middle
							1769	JCM_5958_transcript_v001_00904-R1	Native	110.063	2960643	scaffold01_4470735	R1_region	Middle
							1770	JCM_5958_transcript_v001_00903-R1	Native	1354.25	2961513	scaffold01_4470735	R1_region	Middle
							1771	JCM_5958_transcript_v001_00902-R1	Native	59.3702	2963812	scaffold01_4470735	R1_region	Middle
							1772	JCM_5958_transcript_v001_00901-R1	Native	80.4338	2.96529e+06	scaffold01_4470735	R1_region	Middle
							1773	JCM_5958_transcript_v001_00900-R1	Native	59.2366	2969199	scaffold01_4470735	R1_region	Middle
							1774	JCM_5958_transcript_v001_00898-R1	Native	27.6947	2970148	scaffold01_4470735	R1_region	Middle
							1775	JCM_5958_transcript_v001_00899-R1	Native	103.02	2.97022e+06	scaffold01_4470735	R1_region	Middle
							1776	JCM_5958_transcript_v001_00897-R1	Native	32.8848	2971501	scaffold01_4470735	R1_region	Middle
							1777	JCM_5958_transcript_v001_00895-R1	Native	84.7037	2982763	scaffold01_4470735	R1_region	Middle
							1778	JCM_5958_transcript_v001_00896-R1	Native	25.9635	2985597	scaffold01_4470735	R1_region	Middle
							1779	JCM_5958_transcript_v001_00894-R1	Native	19.1238	2986078	scaffold01_4470735	R1_region	Middle
							1780	JCM_5958_transcript_v001_00893-R1	Native	66.3681	2.9881e+06	scaffold01_4470735	R1_region	Middle
							1781	JCM_5958_transcript_v001_00892-R1	Native	128.085	2989749	scaffold01_4470735	R1_region	Middle
							1782	JCM_5958_transcript_v001_00891-R1	Native	52.1431	2991741	scaffold01_4470735	R1_region	Middle
							1783	JCM_5958_transcript_v001_00890-R1	Native	119.447	2.99193e+06	scaffold01_4470735	R1_region	Middle
							1784	JCM_5958_transcript_v001_00889-R1	Native	75.8272	2.99398e+06	scaffold01_4470735	R1_region	Middle
							1785	JCM_5958_transcript_v001_00888-R1	Native	333.047	2.99626e+06	scaffold01_4470735	R1_region	Middle
							1786	JCM_5958_transcript_v001_00887-R1	Native	75.334	2.99728e+06	scaffold01_4470735	R1_region	Middle
							1787	JCM_5958_transcript_v001_00886-R1	Native	343.359	2998304	scaffold01_4470735	R1_region	Middle
							1788	JCM_5958_transcript_v001_00885-R1	Native	168.875	2999101	scaffold01_4470735	R1_region	Middle
							1789	JCM_5958_transcript_v001_00884-R1	Native	34.8711	3.00238e+06	scaffold01_4470735	R1_region	Middle
							1790	JCM_5958_transcript_v001_00883-R1	Native	590.816	3005611	scaffold01_4470735	R1_region	Middle
							1791	JCM_5958_transcript_v001_00882-R1	Native	287.707	3.00634e+06	scaffold01_4470735	R1_region	Middle
							1792	JCM_5958_transcript_v001_00881-R1	Native	20.6883	3.0099e+06	scaffold01_4470735	R1_region	Middle
							1793	JCM_5958_transcript_v001_00880-R1	Native	87.2698	3.00994e+06	scaffold01_4470735	R1_region	Middle
							1794	JCM_5958_transcript_v001_00879-R1	Native	35.6978	3012655	scaffold01_4470735	R1_region	Middle
							1795	JCM_5958_transcript_v001_00878-R1	Native	403.655	3012832	scaffold01_4470735	R1_region	Middle
							1796	JCM_5958_transcript_v001_00877-R1	Native	754.37	3013538	scaffold01_4470735	R1_region	Middle
							1797	JCM_5958_transcript_v001_00876-R1	Native	32.6135	3016435	scaffold01_4470735	R1_region	Middle
							1798	JCM_5958_transcript_v001_00875-R1	Native	28.1713	3.01771e+06	scaffold01_4470735	R1_region	Middle
							1799	JCM_5958_transcript_v001_00874-R1	Native	336.128	3018292	scaffold01_4470735	R1_region	Middle
							1800	JCM_5958_transcript_v001_00873-R1	Native	142.024	3.02319e+06	scaffold01_4470735	R1_region	Middle
							1801	JCM_5958_transcript_v001_00872-R1	Native	51.3254	3026632	scaffold01_4470735	R1_region	Middle
							1802	JCM_5958_transcript_v001_00870-R1	Native	171.542	3.02829e+06	scaffold01_4470735	R1_region	Middle
							1803	JCM_5958_transcript_v001_00871-R1	Native	52.846	3028520	scaffold01_4470735	R1_region	Middle
							1804	JCM_5958_transcript_v001_00869-R1	Native	54.971	3.02866e+06	scaffold01_4470735	R1_region	Middle
							1805	JCM_5958_transcript_v001_00868-R1	Native	133.978	3.02996e+06	scaffold01_4470735	R1_region	Middle
							1806	JCM_5958_transcript_v001_00867-R1	Native	147.302	3.03194e+06	scaffold01_4470735	R1_region	Middle
							1807	JCM_5958_transcript_v001_00866-R1	Native	281.519	3.03616e+06	scaffold01_4470735	R1_region	Middle
							1808	JCM_5958_transcript_v001_00865-R1	Native	45.5408	3.03683e+06	scaffold01_4470735	R1_region	Middle
							1809	JCM_5958_transcript_v001_00864-R1	Native	64.4367	3.0383e+06	scaffold01_4470735	R1_region	Middle
							1810	JCM_5958_transcript_v001_00862-R1	Native	342.806	3.04067e+06	scaffold01_4470735	R1_region	Middle
							1811	JCM_5958_transcript_v001_00863-R1	Native	61.0601	3.04089e+06	scaffold01_4470735	R1_region	Middle
							1812	JCM_5958_transcript_v001_00861-R1	Native	126.453	3042094	scaffold01_4470735	R1_region	Middle
							1813	JCM_5958_transcript_v001_00860-R1	Native	380.675	3043346	scaffold01_4470735	R1_region	Middle
							1814	JCM_5958_transcript_v001_00859-R1	Native	500.042	3043959	scaffold01_4470735	R1_region	Middle
							1815	JCM_5958_transcript_v001_00858-R1	Native	160.79	3044837	scaffold01_4470735	R1_region	Middle
							1816	JCM_5958_transcript_v001_00857-R1	Native	433.008	3.04631e+06	scaffold01_4470735	R1_region	Middle
							1817	JCM_5958_transcript_v001_00856-R1	Native	13.1497	3.04758e+06	scaffold01_4470735	R1_region	Middle
							1818	JCM_5958_transcript_v001_00855-R1	Native	1089.07	3.04813e+06	scaffold01_4470735	R1_region	Middle
							1819	JCM_5958_transcript_v001_00853-R1	Native	376.211	3.05216e+06	scaffold01_4470735	R1_region	Middle
							1820	JCM_5958_transcript_v001_00854-R1	Native	91.3778	3.05218e+06	scaffold01_4470735	R1_region	Middle
							1821	JCM_5958_transcript_v001_00852-R1	Native	114.88	3053260	scaffold01_4470735	R1_region	Middle
							1822	JCM_5958_transcript_v001_00851-R1	Native	65.2882	3.05408e+06	scaffold01_4470735	R1_region	Middle
							1823	JCM_5958_transcript_v001_00850-R1	Native	316.645	3055987	scaffold01_4470735	R1_region	Middle
							1824	JCM_5958_transcript_v001_00849-R1	Native	23.2693	3056626	scaffold01_4470735	R1_region	Middle
							1825	JCM_5958_transcript_v001_00848-R1	Native	160.164	3057397	scaffold01_4470735	R1_region	Middle
							1826	JCM_5958_transcript_v001_00847-R1	Native	197.012	3058152	scaffold01_4470735	R1_region	Middle
							1827	JCM_5958_transcript_v001_00844-R1	Native	83.2395	3.05915e+06	scaffold01_4470735	R1_region	Middle
							1828	JCM_5958_transcript_v001_00846-R1	Native	228.39	3059175	scaffold01_4470735	R1_region	Middle
							1829	JCM_5958_transcript_v001_00845-R1	Native	7.17445	3.0594e+06	scaffold01_4470735	R1_region	Middle
							1830	JCM_5958_transcript_v001_00842-R1	Native	100.627	3.06008e+06	scaffold01_4470735	R1_region	Middle
							1831	JCM_5958_transcript_v001_00843-R1	Native	71.5781	3060756	scaffold01_4470735	R1_region	Middle
							1832	JCM_5958_transcript_v001_00841-R1	Native	475.375	3.06147e+06	scaffold01_4470735	R1_region	Middle
							1833	JCM_5958_transcript_v001_00839-R1	Native	39.8594	3.06414e+06	scaffold01_4470735	R1_region	Middle
							1834	JCM_5958_transcript_v001_00840-R1	Native	39.3508	3064757	scaffold01_4470735	R1_region	Middle
							1835	JCM_5958_transcript_v001_00837-R1	Native	84.8845	3068831	scaffold01_4470735	R1_region	Middle
							1836	JCM_5958_transcript_v001_00838-R1	Native	23.4723	3069858	scaffold01_4470735	R1_region	Middle
							1837	JCM_5958_transcript_v001_00836-R1	Native	188.615	3070773	scaffold01_4470735	R1_region	Middle
							1838	JCM_5958_transcript_v001_00835-R1	Native	27.9447	3.07106e+06	scaffold01_4470735	R1_region	Middle
							1839	JCM_5958_transcript_v001_00834-R1	Native	59.3837	3.07258e+06	scaffold01_4470735	R1_region	Middle
							1840	JCM_5958_transcript_v001_00833-R1	Native	26.5538	3073684	scaffold01_4470735	R1_region	Middle
							1841	JCM_5958_transcript_v001_00832-R1	Native	28.002	3076286	scaffold01_4470735	R1_region	Middle
							1842	JCM_5958_transcript_v001_00831-R1	Native	22.4815	3079543	scaffold01_4470735	R1_region	Middle
							1843	JCM_5958_transcript_v001_00830-R1	Native	41.1497	3.08466e+06	scaffold01_4470735	R1_region	Middle
							1844	JCM_5958_transcript_v001_00829-R1	Native	53.7827	3085133	scaffold01_4470735	R1_region	Middle
							1845	JCM_5958_transcript_v001_00828-R1	Native	94.4244	3085565	scaffold01_4470735	R1_region	Middle
							1846	JCM_5958_transcript_v001_00827-R1	Native	232.854	3.08786e+06	scaffold01_4470735	R1_region	Middle
							1847	JCM_5958_transcript_v001_00826-R1	Native	31.2532	3089125	scaffold01_4470735	R1_region	Middle
							1848	JCM_5958_transcript_v001_00825-R1	Native	378.55	3.08975e+06	scaffold01_4470735	R1_region	Middle
							1849	JCM_5958_transcript_v001_00824-R1	Native	386.593	3.08977e+06	scaffold01_4470735	R1_region	Middle
							1850	JCM_5958_transcript_v001_00823-R1	Native	130.793	3.09515e+06	scaffold01_4470735	R1_region	Middle
							1851	JCM_5958_transcript_v001_00822-R1	Native	398.101	3095202	scaffold01_4470735	R1_region	Middle
							1852	JCM_5958_transcript_v001_00821-R1	Native	167.342	3097260	scaffold01_4470735	R1_region	Middle
							1853	JCM_5958_transcript_v001_00820-R1	Native	119.564	3098793	scaffold01_4470735	R1_region	Middle
							1854	JCM_5958_transcript_v001_00819-R1	Native	48.1596	3.10132e+06	scaffold01_4470735	R1_region	Middle
							1855	JCM_5958_transcript_v001_00818-R1	Native	198.663	3.10194e+06	scaffold01_4470735	R1_region	Middle
							1856	JCM_5958_transcript_v001_00817-R1	Native	114.583	3.10321e+06	scaffold01_4470735	R1_region	Middle
							1857	JCM_5958_transcript_v001_00816-R1	Native	73.1876	3.10398e+06	scaffold01_4470735	R1_region	Middle
							1858	JCM_5958_transcript_v001_00814-R1	Native	93.4704	3.10708e+06	scaffold01_4470735	R1_region	Middle
							1859	JCM_5958_transcript_v001_00815-R1	Native	57.5793	3107227	scaffold01_4470735	R1_region	Middle
							1860	JCM_5958_transcript_v001_00812-R1	Native	40.7131	3114365	scaffold01_4470735	R1_region	Middle
							1861	JCM_5958_transcript_v001_00811-R1	Native	174.975	3114419	scaffold01_4470735	R1_region	Middle
							1862	JCM_5958_transcript_v001_00813-R1	Native	38.5393	3115854	scaffold01_4470735	R1_region	Middle
							1863	JCM_5958_transcript_v001_00810-R1	Native	90.6251	3116619	scaffold01_4470735	R1_region	Middle
							1864	JCM_5958_transcript_v001_00809-R1	Native	40.0745	3118288	scaffold01_4470735	R1_region	Middle
							1865	JCM_5958_transcript_v001_00808-R1	Native	16.3452	3119932	scaffold01_4470735	R1_region	Middle
							1866	JCM_5958_transcript_v001_00807-R1	Native	369.985	3120605	scaffold01_4470735	R1_region	Middle
							1867	JCM_5958_transcript_v001_00806-R1	Native	394.828	3.1218e+06	scaffold01_4470735	R1_region	Middle
							1868	JCM_5958_transcript_v001_00805-R1	Native	86.2631	3123547	scaffold01_4470735	R1_region	Middle
							1869	JCM_5958_transcript_v001_00804-R1	Native	62.1778	3124549	scaffold01_4470735	R1_region	Middle
							1870	JCM_5958_transcript_v001_00803-R1	Native	57.2584	3.12479e+06	scaffold01_4470735	R1_region	Middle
							1871	JCM_5958_transcript_v001_00801-R1	Native	52.1471	3.12757e+06	scaffold01_4470735	R1_region	Middle
							1872	JCM_5958_transcript_v001_00802-R1	Native	24.1951	3.12817e+06	scaffold01_4470735	R1_region	Middle
							1873	JCM_5958_transcript_v001_00800-R1	Native	54.5163	3.12938e+06	scaffold01_4470735	R1_region	Middle
							1874	JCM_5958_transcript_v001_00799-R1	Native	57.7936	3130052	scaffold01_4470735	R1_region	Middle
							1875	JCM_5958_transcript_v001_00798-R1	Native	336.953	3.1324e+06	scaffold01_4470735	R1_region	Middle
							1876	JCM_5958_transcript_v001_00797-R1	Native	39.1454	3.13519e+06	scaffold01_4470735	R1_region	Middle
							1877	JCM_5958_transcript_v001_00796-R1	HGT_Pezizomycotina	100.516	3.13976e+06	scaffold01_4470735	R1_region	Middle
							1878	JCM_5958_transcript_v001_00795-R1	Native	52.0714	3.14037e+06	scaffold01_4470735	R1_region	Middle
							1879	JCM_5958_transcript_v001_00794-R1	Native	31.8104	3143813	scaffold01_4470735	R1_region	Middle
							1880	JCM_5958_transcript_v001_00793-R1	Native	54.2982	3144546	scaffold01_4470735	R1_region	Middle
							1881	JCM_5958_transcript_v001_00792-R1	Native	236.546	3146727	scaffold01_4470735	R1_region	Middle
							1882	JCM_5958_transcript_v001_00791-R1	HGT_Bacteria	527.586	3147990	scaffold01_4470735	R1_region	Middle
							1883	JCM_5958_transcript_v001_00789-R1	Native	0.00335	3156663	scaffold01_4470735	R1_region	Middle
							1884	JCM_5958_transcript_v001_00787-R1	Native	54.2608	3157034	scaffold01_4470735	R1_region	Middle
							1885	JCM_5958_transcript_v001_00788-R1	Native	0.40075	3.15718e+06	scaffold01_4470735	R1_region	Middle
							1886	JCM_5958_transcript_v001_00790-R1	Native	62.3472	3.1587e+06	scaffold01_4470735	R1_region	Middle
							1887	JCM_5958_transcript_v001_00786-R1	Native	140.005	3.15996e+06	scaffold01_4470735	R1_region	Middle
							1888	JCM_5958_transcript_v001_00785-R1	Native	85.3897	3.16225e+06	scaffold01_4470735	R1_region	Middle
							1889	JCM_5958_transcript_v001_00783-R1	Native	39.3424	3.16462e+06	scaffold01_4470735	R1_region	Middle
							1890	JCM_5958_transcript_v001_00784-R1	Native	27.9767	3.16531e+06	scaffold01_4470735	R1_region	Middle
							1891	JCM_5958_transcript_v001_00782-R1	Native	35.0853	3169069	scaffold01_4470735	R1_region	Middle
							1892	JCM_5958_transcript_v001_00781-R1	Native	115.624	3169502	scaffold01_4470735	R1_region	Middle
							1893	JCM_5958_transcript_v001_00780-R1	Native	208.279	3171596	scaffold01_4470735	R1_region	Middle
							1894	JCM_5958_transcript_v001_00779-R1	Native	31.9246	3173242	scaffold01_4470735	R1_region	Middle
							1895	JCM_5958_transcript_v001_00778-R1	Native	2.5108	3.1779e+06	scaffold01_4470735	R1_region	Middle
							1896	JCM_5958_transcript_v001_00777-R1	Native	2.54815	3.17847e+06	scaffold01_4470735	R1_region	Middle
							1897	JCM_5958_transcript_v001_00776-R1	Native	52.9258	3179617	scaffold01_4470735	R1_region	Middle
							1898	JCM_5958_transcript_v001_00775-R1	Native	2889.51	3180731	scaffold01_4470735	R1_region	Middle
							1899	JCM_5958_transcript_v001_00774-R1	Native	399.978	3.18147e+06	scaffold01_4470735	R1_region	Middle
							1900	JCM_5958_transcript_v001_00773-R1	Native	129.979	3181994	scaffold01_4470735	R1_region	Middle
							1901	JCM_5958_transcript_v001_00772-R1	Native	65.2019	3.18364e+06	scaffold01_4470735	R1_region	Middle
							1902	JCM_5958_transcript_v001_00771-R1	Native	98.3019	3183944	scaffold01_4470735	R1_region	Middle
							1903	JCM_5958_transcript_v001_00770-R1	Native	42.6691	3185182	scaffold01_4470735	R1_region	Middle
							1904	JCM_5958_transcript_v001_00769-R1	Native	83.5509	3185443	scaffold01_4470735	R1_region	Middle
							1905	JCM_5958_transcript_v001_00768-R1	Native	701.623	3186445	scaffold01_4470735	R1_region	Middle
							1906	JCM_5958_transcript_v001_00767-R1	Native	288.659	3.18789e+06	scaffold01_4470735	R1_region	Middle
							1907	JCM_5958_transcript_v001_00766-R1	Native	359.15	3189247	scaffold01_4470735	R1_region	Middle
							1908	JCM_5958_transcript_v001_00765-R1	Native	86.3165	3.19024e+06	scaffold01_4470735	R1_region	Middle
							1909	JCM_5958_transcript_v001_00764-R1	Native	27.168	3191637	scaffold01_4470735	R1_region	Middle
							1910	JCM_5958_transcript_v001_00763-R1	Native	106.546	3192876	scaffold01_4470735	R1_region	Middle
							1911	JCM_5958_transcript_v001_00762-R1	Native	27.1177	3194189	scaffold01_4470735	R1_region	Middle
							1912	JCM_5958_transcript_v001_00761-R1	Native	92.0186	3196668	scaffold01_4470735	R1_region	Middle
							1913	JCM_5958_transcript_v001_00760-R1	Native	265.506	3.19671e+06	scaffold01_4470735	R1_region	Middle
							1914	JCM_5958_transcript_v001_00759-R1	Native	19.9079	3.19857e+06	scaffold01_4470735	R1_region	Middle
							1915	JCM_5958_transcript_v001_00758-R1	Native	20.3952	3.19906e+06	scaffold01_4470735	R1_region	Middle
							1916	JCM_5958_transcript_v001_00755-R1	Native	104.768	3201922	scaffold01_4470735	R1_region	Middle
							1917	JCM_5958_transcript_v001_00756-R1	Native	8.22565	3201973	scaffold01_4470735	R1_region	Middle
							1918	JCM_5958_transcript_v001_00757-R1	Native	47.3296	3202320	scaffold01_4470735	R1_region	Middle
							1919	JCM_5958_transcript_v001_00754-R1	Native	15.7225	3.20267e+06	scaffold01_4470735	R1_region	Middle
							1920	JCM_5958_transcript_v001_00753-R1	Native	60.063	3203868	scaffold01_4470735	R1_region	Middle
							1921	JCM_5958_transcript_v001_00751-R1	Native	414.234	3.20592e+06	scaffold01_4470735	R1_region	Middle
							1922	JCM_5958_transcript_v001_00750-R1	Native	120.785	3.20708e+06	scaffold01_4470735	R1_region	Middle
							1923	JCM_5958_transcript_v001_00748-R1	Native	37.3375	3208334	scaffold01_4470735	R1_region	Middle
							1924	JCM_5958_transcript_v001_00749-R1	Native	185.01	3208596	scaffold01_4470735	R1_region	Middle
							1925	JCM_5958_transcript_v001_00747-R1	Native	1349.27	3.2092e+06	scaffold01_4470735	R1_region	Middle
							1926	JCM_5958_transcript_v001_00746-R1	Native	136.071	3.21134e+06	scaffold01_4470735	R1_region	Middle
							1927	JCM_5958_transcript_v001_00745-R1	Native	2017.39	3211640	scaffold01_4470735	R1_region	Middle
							1928	JCM_5958_transcript_v001_00743-R1	Native	57.9967	3214277	scaffold01_4470735	R1_region	Middle
							1929	JCM_5958_transcript_v001_00744-R1	Native	1330.06	3214508	scaffold01_4470735	R1_region	Middle
							1930	JCM_5958_transcript_v001_00742-R1	Native	766.696	3214966	scaffold01_4470735	R1_region	Middle
							1931	JCM_5958_transcript_v001_00741-R1	Native	47.7854	3215803	scaffold01_4470735	R1_region	Middle
							1932	JCM_5958_transcript_v001_00740-R1	Native	35.2996	3216979	scaffold01_4470735	R1_region	Middle
							1933	JCM_5958_transcript_v001_00739-R1	Native	148.884	3218494	scaffold01_4470735	R1_region	Middle
							1934	JCM_5958_transcript_v001_00738-R1	Native	48.008	3221100	scaffold01_4470735	R1_region	Middle
							1935	JCM_5958_transcript_v001_00737-R1	Native	41.6763	3.22421e+06	scaffold01_4470735	R1_region	Middle
							1936	JCM_5958_transcript_v001_00736-R1	Native	84.9455	3228088	scaffold01_4470735	R1_region	Middle
							1937	JCM_5958_transcript_v001_00735-R1	Native	20.4802	3233236	scaffold01_4470735	R1_region	Middle
							1938	JCM_5958_transcript_v001_00733-R1	Native	48.1862	3.23329e+06	scaffold01_4470735	R1_region	Middle
							1939	JCM_5958_transcript_v001_00734-R1	Native	90.6955	3233408	scaffold01_4470735	R1_region	Middle
							1940	JCM_5958_transcript_v001_00732-R1	Native	390.128	3233875	scaffold01_4470735	R1_region	Middle
							1941	JCM_5958_transcript_v001_00731-R1	Native	607.536	3.23497e+06	scaffold01_4470735	R1_region	Middle
							1942	JCM_5958_transcript_v001_00729-R1	Native	40.8362	3238473	scaffold01_4470735	R1_region	Middle
							1943	JCM_5958_transcript_v001_00730-R1	Native	62.5153	3238946	scaffold01_4470735	R1_region	Middle
							1944	JCM_5958_transcript_v001_00728-R1	Native	24.4933	3.24141e+06	scaffold01_4470735	R1_region	Middle
							1945	JCM_5958_transcript_v001_00727-R1	Native	99.3681	3.24526e+06	scaffold01_4470735	R1_region	Middle
							1946	JCM_5958_transcript_v001_00726-R1	Native	180.561	3.24691e+06	scaffold01_4470735	R1_region	Middle
							1947	JCM_5958_transcript_v001_00725-R1	Native	10.1163	3252089	scaffold01_4470735	R1_region	Middle
							1948	JCM_5958_transcript_v001_00724-R1	Native	1935.37	3.25712e+06	scaffold01_4470735	R1_region	Middle
							1949	JCM_5958_transcript_v001_00723-R1	Native	28.7044	3.25834e+06	scaffold01_4470735	R1_region	Middle
							1950	JCM_5958_transcript_v001_00721-R1	Native	39.4825	3261915	scaffold01_4470735	R1_region	Middle
							1951	JCM_5958_transcript_v001_00722-R1	Native	78.2405	3.26236e+06	scaffold01_4470735	R1_region	Middle
							1952	JCM_5958_transcript_v001_00720-R1	Native	43.9009	3.26288e+06	scaffold01_4470735	R1_region	Middle
							1953	JCM_5958_transcript_v001_00719-R1	Native	60.6048	3.2647e+06	scaffold01_4470735	R1_region	Middle
							1954	JCM_5958_transcript_v001_00717-R1	Native	1114.21	3.26848e+06	scaffold01_4470735	R1_region	Middle
							1955	JCM_5958_transcript_v001_00718-R1	Native	19.8786	3269259	scaffold01_4470735	R1_region	Middle
							1956	JCM_5958_transcript_v001_00716-R1	Native	216.424	3.26951e+06	scaffold01_4470735	R1_region	Middle
							1957	JCM_5958_transcript_v001_00715-R1	Native	153.531	3.27124e+06	scaffold01_4470735	R1_region	Middle
							1958	JCM_5958_transcript_v001_00713-R1	Native	353.273	3272877	scaffold01_4470735	R1_region	Middle
							1959	JCM_5958_transcript_v001_00714-R1	Native	89.1586	3.27288e+06	scaffold01_4470735	R1_region	Middle
							1960	JCM_5958_transcript_v001_00711-R1	Native	31.8288	3275750	scaffold01_4470735	R1_region	Middle
							1961	JCM_5958_transcript_v001_00712-R1	Native	104.42	3276050	scaffold01_4470735	R1_region	Middle
							1962	JCM_5958_transcript_v001_00710-R1	Native	527.756	3276650	scaffold01_4470735	R1_region	Middle
							1963	JCM_5958_transcript_v001_00709-R1	Native	30.1727	3278802	scaffold01_4470735	R1_region	Middle
							1964	JCM_5958_transcript_v001_00708-R1	Native	134.809	3.28048e+06	scaffold01_4470735	R1_region	Middle
							1965	JCM_5958_transcript_v001_00707-R1	Native	56.6216	3282956	scaffold01_4470735	R1_region	Middle
							1966	JCM_5958_transcript_v001_00706-R1	Native	74.5644	3.28329e+06	scaffold01_4470735	R1_region	Middle
							1967	JCM_5958_transcript_v001_00705-R1	Native	144.486	3.28435e+06	scaffold01_4470735	R1_region	Middle
							1968	JCM_5958_transcript_v001_00704-R1	Native	61.2606	3.28696e+06	scaffold01_4470735	R1_region	Middle
							1969	JCM_5958_transcript_v001_00703-R1	Native	318.723	3287494	scaffold01_4470735	R1_region	Middle
							1970	JCM_5958_transcript_v001_00702-R1	Native	19.8301	3289425	scaffold01_4470735	R1_region	Middle
							1971	JCM_5958_transcript_v001_00699-R1	Native	209.554	3296861	scaffold01_4470735	R1_region	Middle
							1972	JCM_5958_transcript_v001_00700-R1	Native	70.7063	3.29687e+06	scaffold01_4470735	R1_region	Middle
							1973	JCM_5958_transcript_v001_00701-R1	Native	76.495	3.29703e+06	scaffold01_4470735	R1_region	Middle
							1974	JCM_5958_transcript_v001_00698-R1	Native	26.3947	3.2991e+06	scaffold01_4470735	R1_region	Middle
							1975	JCM_5958_transcript_v001_00696-R1	Native	71.1756	3307964	scaffold01_4470735	R1_region	Middle
							1976	JCM_5958_transcript_v001_00695-R1	Native	66.3016	3.30797e+06	scaffold01_4470735	R1_region	Middle
							1977	JCM_5958_transcript_v001_00697-R1	Native	61.4768	3.30826e+06	scaffold01_4470735	R1_region	Middle
							1978	JCM_5958_transcript_v001_00694-R1	Native	73.1312	3.31301e+06	scaffold01_4470735	R1_region	Middle
							1979	JCM_5958_transcript_v001_00692-R1	Native	222.333	3.31452e+06	scaffold01_4470735	R1_region	Middle
							1980	JCM_5958_transcript_v001_00693-R1	Native	21.1102	3314883	scaffold01_4470735	R1_region	Middle
							1981	JCM_5958_transcript_v001_00691-R1	Native	76.2417	3316829	scaffold01_4470735	R1_region	Middle
							1982	JCM_5958_transcript_v001_00689-R1	Native	46.2082	3318788	scaffold01_4470735	R1_region	Middle
							1983	JCM_5958_transcript_v001_00690-R1	Native	44.2187	3.31937e+06	scaffold01_4470735	R1_region	Middle
							1984	JCM_5958_transcript_v001_00688-R1	Native	58.6772	3319460	scaffold01_4470735	R1_region	Middle
							1985	JCM_5958_transcript_v001_00687-R1	Native	69.4485	3320234	scaffold01_4470735	R1_region	Middle
							1986	JCM_5958_transcript_v001_00686-R1	Native	115.493	3.3217e+06	scaffold01_4470735	R1_region	Middle
							1987	JCM_5958_transcript_v001_00684-R1	Native	186.581	3.32433e+06	scaffold01_4470735	R1_region	Middle
							1988	JCM_5958_transcript_v001_00685-R1	Native	351.643	3.32457e+06	scaffold01_4470735	R1_region	Middle
							1989	JCM_5958_transcript_v001_00683-R1	Native	115.798	3.32539e+06	scaffold01_4470735	R1_region	Middle
							1990	JCM_5958_transcript_v001_00682-R1	Native	202.725	3327261	scaffold01_4470735	R1_region	Middle
							1991	JCM_5958_transcript_v001_00680-R1	Native	119.835	3.33429e+06	scaffold01_4470735	R1_region	Middle
							1992	JCM_5958_transcript_v001_00681-R1	Native	44.4924	3335596	scaffold01_4470735	R1_region	Middle
							1993	JCM_5958_transcript_v001_00679-R1	Native	62.129	3.33628e+06	scaffold01_4470735	R1_region	Middle
							1994	JCM_5958_transcript_v001_00678-R1	Native	403.591	3.33695e+06	scaffold01_4470735	R1_region	Middle
							1995	JCM_5958_transcript_v001_00677-R1	Native	1780.98	3337031	scaffold01_4470735	R1_region	Middle
							1996	JCM_5958_transcript_v001_00676-R1	Native	78.7325	3337738	scaffold01_4470735	R1_region	Middle
							1997	JCM_5958_transcript_v001_00675-R1	Native	24.625	3340003	scaffold01_4470735	R1_region	Middle
							1998	JCM_5958_transcript_v001_00674-R1	Native	102.985	3340544	scaffold01_4470735	R1_region	Middle
[truncated: 3,500 more rows]
[truncated: 1 more columns]

## Sheet: Supp. Data 13_Chrom.Regions.Sb
GroupedRegions.gff3 - output of OcculterCut indicating for each scaffold of St. bombicola the limits of each AT-rich (R0_region) and GC-equilibrated (R1_region) region.								Transposition of OcculterCut AT-rich (R0_region) and GC-equilibrated (R1_region) regions to the proteome of St. bombicola. The last column (Chrm-region) corresponds to our delimitation of chromosomal regions.
Chromosome	Regions	Start	End	Region.ID	Region length			Gene.ID	Origin	Mean.Expression	Midpoint	Scaffold	Regions	Chrm-region
scaffold01_3572562	R0_region	1	7145	ID=0.R0.0;	7144			PEOC01000459.1.g2210	Native	0	31114	scaffold01_3572562	R0_region	End
scaffold01_3572562	R1_region	7146	12072	ID=0.R1.0;	4926			PEOC01000414.1.g2128	Native	0.0171	34582.5	scaffold01_3572562	R1_region	End
scaffold01_3572562	R0_region	12073	34090	ID=0.R0.1;	22017			PEOC01000469.1.g2129	Native	0.02545	42804	scaffold01_3572562	R0_region	End
scaffold01_3572562	R1_region	34091	40674	ID=0.R1.1;	6583			PEOC01000450.1.g3147	Native	1.23575	50810.5	scaffold01_3572562	R0_region	End
scaffold01_3572562	R0_region	40675	45684	ID=0.R0.2;	5009			PEOC01000483.1.g1711	Native	1.69915	63703	scaffold01_3572562	R1_region	Middle
scaffold01_3572562	R1_region	45685	46809	ID=0.R1.2;	1124			PEOC01000483.1.g1712	Native	1.48055	65713	scaffold01_3572562	R1_region	Middle
scaffold01_3572562	R0_region	46810	61432	ID=0.R0.3;	14622	***Limit_sc1_5'		PEOC01000483.1.g1713	Native	6.8958	67543	scaffold01_3572562	R1_region	Middle
scaffold01_3572562	R1_region	61433	971366	ID=0.R1.3;	909933			PEOC01000483.1.g1714	Native	149.937	69278	scaffold01_3572562	R1_region	Middle
scaffold01_3572562	R0_region	971367	974650	ID=0.R0.4;	3283			PEOC01000468.1.g1719	Native	108.132	72070.5	scaffold01_3572562	R1_region	Middle
scaffold01_3572562	R1_region	974651	1080616	ID=0.R1.4;	105965			PEOC01000468.1.g1718	Native	273.33	73877.5	scaffold01_3572562	R1_region	Middle
scaffold01_3572562	R0_region	1080617	1081676	ID=0.R0.5;	1059			PEOC01000468.1.g1717	Native	1.13685	77738	scaffold01_3572562	R1_region	Middle
scaffold01_3572562	R1_region	1081677	1235024	ID=0.R1.5;	153347			PEOC01000541.1.g387	Native	82.8781	90798	scaffold01_3572562	R1_region	Middle
scaffold01_3572562	R0_region	1235025	1237020	ID=0.R0.6;	1995			PEOC01000541.1.g386	HGT_Bacteria	23.6427	95522	scaffold01_3572562	R1_region	Middle
scaffold01_3572562	R1_region	1237021	1306584	ID=0.R1.6;	69563			PEOC01000541.1.g385	Native	41.5785	97068	scaffold01_3572562	R1_region	Middle
scaffold01_3572562	R0_region	1306585	1317180	ID=0.R0.7;	10595			PEOC01000541.1.g384	Native	67.6736	98803	scaffold01_3572562	R1_region	Middle
scaffold01_3572562	R1_region	1317181	1354933	ID=0.R1.7;	37752			PEOC01000541.1.g383	Native	103.217	101069	scaffold01_3572562	R1_region	Middle
scaffold01_3572562	R0_region	1354934	1357617	ID=0.R0.8;	2683			PEOC01000541.1.g382	Native	94.1949	103228	scaffold01_3572562	R1_region	Middle
scaffold01_3572562	R1_region	1357618	1359324	ID=0.R1.8;	1706			PEOC01000541.1.g381	Native	124.606	104436	scaffold01_3572562	R1_region	Middle
scaffold01_3572562	R0_region	1359325	1362797	ID=0.R0.9;	3472			PEOC01000541.1.g380	Native	59.2218	106560	scaffold01_3572562	R1_region	Middle
scaffold01_3572562	R1_region	1362798	1457531	ID=0.R1.9;	94733			PEOC01000541.1.g379	Native	0.762	109080	scaffold01_3572562	R1_region	Middle
scaffold01_3572562	R0_region	1457532	1459671	ID=0.R0.10;	2139			PEOC01000541.1.g378	Native	3.6852	112874	scaffold01_3572562	R1_region	Middle
scaffold01_3572562	R1_region	1459672	1994334	ID=0.R1.10;	534662			PEOC01000541.1.g377	Native	63.7266	115042	scaffold01_3572562	R1_region	Middle
scaffold01_3572562	R0_region	1994335	1995886	ID=0.R0.11;	1551			PEOC01000541.1.g376	Native	23.4594	117350	scaffold01_3572562	R1_region	Middle
scaffold01_3572562	R1_region	1995887	2695174	ID=0.R1.11;	699287			PEOC01000541.1.g375	Native	64.3628	118718	scaffold01_3572562	R1_region	Middle
scaffold01_3572562	R0_region	2695175	2696404	ID=0.R0.12;	1229			PEOC01000541.1.g374	Native	80.4411	120141	scaffold01_3572562	R1_region	Middle
scaffold01_3572562	R1_region	2696405	3108787	ID=0.R1.12;	412382			PEOC01000541.1.g373	Native	0.65085	121531	scaffold01_3572562	R1_region	Middle
scaffold01_3572562	R0_region	3108788	3109993	ID=0.R0.13;	1205			PEOC01000541.1.g372	Native	12.2721	123042	scaffold01_3572562	R1_region	Middle
scaffold01_3572562	R1_region	3109994	3272079	ID=0.R1.13;	162085			PEOC01000541.1.g371	Native	75.7425	124094	scaffold01_3572562	R1_region	Middle
scaffold01_3572562	R0_region	3272080	3274069	ID=0.R0.14;	1989			PEOC01000541.1.g370	Native	42.3216	125258	scaffold01_3572562	R1_region	Middle
scaffold01_3572562	R1_region	3274070	3391303	ID=0.R1.14;	117233			PEOC01000541.1.g369	Native	39.7377	127593	scaffold01_3572562	R1_region	Middle
scaffold01_3572562	R0_region	3391304	3394091	ID=0.R0.15;	2787			PEOC01000541.1.g368	Native	118.493	129967	scaffold01_3572562	R1_region	Middle
scaffold01_3572562	R1_region	3394092	3429583	ID=0.R1.15;	35491			PEOC01000541.1.g367	Native	1.4052	131670	scaffold01_3572562	R1_region	Middle
scaffold01_3572562	R0_region	3429584	3431118	ID=0.R0.16;	1534			PEOC01000541.1.g366	Native	24.9761	134516	scaffold01_3572562	R1_region	Middle
scaffold01_3572562	R1_region	3431119	3484956	ID=0.R1.16;	53837			PEOC01000541.1.g365	Native	24.6404	137480	scaffold01_3572562	R1_region	Middle
scaffold01_3572562	R0_region	3484957	3487601	ID=0.R0.17;	2644			PEOC01000541.1.g364	Native	31	140534	scaffold01_3572562	R1_region	Middle
scaffold01_3572562	R1_region	3487602	3492418	ID=0.R1.17;	4816			PEOC01000541.1.g363	Native	503.515	141805	scaffold01_3572562	R1_region	Middle
scaffold01_3572562	R0_region	3492419	3497913	ID=0.R0.18;	5494			PEOC01000541.1.g362	Native	14.4701	143048	scaffold01_3572562	R1_region	Middle
scaffold01_3572562	R1_region	3497914	3518818	ID=0.R1.18;	20904			PEOC01000541.1.g361	Native	25.6213	144970	scaffold01_3572562	R1_region	Middle
scaffold01_3572562	R0_region	3518819	3529754	ID=0.R0.19;	10935	***Limit_sc1_3'		PEOC01000541.1.g360	Native	258.265	146433	scaffold01_3572562	R1_region	Middle
scaffold01_3572562	R1_region	3529755	3537381	ID=0.R1.19;	7626			PEOC01000541.1.g359	Native	1689.67	147784	scaffold01_3572562	R1_region	Middle
scaffold01_3572562	R0_region	3537382	3539489	ID=0.R0.20;	2107			PEOC01000541.1.g358	Native	165.58	149331	scaffold01_3572562	R1_region	Middle
scaffold01_3572562	R1_region	3539490	3542148	ID=0.R1.20;	2658			PEOC01000541.1.g357	Native	44.0674	150604	scaffold01_3572562	R1_region	Middle
scaffold01_3572562	R0_region	3542149	3557473	ID=0.R0.21;	15324			PEOC01000541.1.g356	Native	558.133	151778	scaffold01_3572562	R1_region	Middle
scaffold01_3572562	R1_region	3557474	3569125	ID=0.R1.21;	11651			PEOC01000541.1.g355	Native	20.2267	153304	scaffold01_3572562	R1_region	Middle
scaffold01_3572562	R0_region	3569126	3572562	ID=0.R0.22;	3436			PEOC01000541.1.g354	Native	109.898	156268	scaffold01_3572562	R1_region	Middle
scaffold02_3223787	R0_region	1	34410	ID=1.R0.0;	34409	***Limit_sc2_5'		PEOC01000541.1.g353	Native	750.701	158684	scaffold01_3572562	R1_region	Middle
scaffold02_3223787	R1_region	34411	118561	ID=1.R1.0;	84150			PEOC01000541.1.g352	Native	1.4767	159242	scaffold01_3572562	R1_region	Middle
scaffold02_3223787	R0_region	118562	124224	ID=1.R0.1;	5662			PEOC01000541.1.g351	Native	22.7667	160634	scaffold01_3572562	R1_region	Middle
scaffold02_3223787	R1_region	124225	139665	ID=1.R1.1;	15440			PEOC01000541.1.g350	Native	116.632	161660	scaffold01_3572562	R1_region	Middle
scaffold02_3223787	R0_region	139666	147129	ID=1.R0.2;	7463			PEOC01000541.1.g349	Native	950.424	162476	scaffold01_3572562	R1_region	Middle
scaffold02_3223787	R1_region	147130	739687	ID=1.R1.2;	592557			PEOC01000541.1.g348	Native	265.127	162953	scaffold01_3572562	R1_region	Middle
scaffold02_3223787	R0_region	739688	740955	ID=1.R0.3;	1267			PEOC01000541.1.g347	Native	292.098	163738	scaffold01_3572562	R1_region	Middle
scaffold02_3223787	R1_region	740956	822125	ID=1.R1.3;	81169			PEOC01000541.1.g346	Native	94.841	164597	scaffold01_3572562	R1_region	Middle
scaffold02_3223787	R0_region	822126	831200	ID=1.R0.4;	9074			PEOC01000541.1.g345	Native	18.1573	167664	scaffold01_3572562	R1_region	Middle
scaffold02_3223787	R1_region	831201	939592	ID=1.R1.4;	108391			PEOC01000541.1.g344	Native	35.4061	170108	scaffold01_3572562	R1_region	Middle
scaffold02_3223787	R0_region	939593	940720	ID=1.R0.5;	1127			PEOC01000541.1.g343	Native	30.2189	171688	scaffold01_3572562	R1_region	Middle
scaffold02_3223787	R1_region	940721	1582842	ID=1.R1.5;	642121			PEOC01000541.1.g342	Native	25.6452	173652	scaffold01_3572562	R1_region	Middle
scaffold02_3223787	R0_region	1582843	1584806	ID=1.R0.6;	1963			PEOC01000541.1.g341	Native	69.5233	174930	scaffold01_3572562	R1_region	Middle
scaffold02_3223787	R1_region	1584807	1802957	ID=1.R1.6;	218150			PEOC01000541.1.g340	Native	128.079	176772	scaffold01_3572562	R1_region	Middle
scaffold02_3223787	R0_region	1802958	1804774	ID=1.R0.7;	1816			PEOC01000541.1.g339	Native	0.0961	180147	scaffold01_3572562	R1_region	Middle
scaffold02_3223787	R1_region	1804775	1822586	ID=1.R1.7;	17811			PEOC01000541.1.g338	Native	0.14655	183882	scaffold01_3572562	R1_region	Middle
scaffold02_3223787	R0_region	1822587	1825734	ID=1.R0.8;	3147			PEOC01000541.1.g337	Native	154.27	186658	scaffold01_3572562	R1_region	Middle
scaffold02_3223787	R1_region	1825735	1928018	ID=1.R1.8;	102283			PEOC01000541.1.g336	Native	909.252	187873	scaffold01_3572562	R1_region	Middle
scaffold02_3223787	R0_region	1928019	1930133	ID=1.R0.9;	2114			PEOC01000541.1.g335	Native	77.7871	188904	scaffold01_3572562	R1_region	Middle
scaffold02_3223787	R1_region	1930134	1994856	ID=1.R1.9;	64722			PEOC01000541.1.g334	Native	64.6911	190261	scaffold01_3572562	R1_region	Middle
scaffold02_3223787	R0_region	1994857	1995866	ID=1.R0.10;	1009			PEOC01000541.1.g333	Native	179.064	191222	scaffold01_3572562	R1_region	Middle
scaffold02_3223787	R1_region	1995867	2004221	ID=1.R1.10;	8354			PEOC01000541.1.g332	Native	61.9336	192956	scaffold01_3572562	R1_region	Middle
scaffold02_3223787	R0_region	2004222	2010739	ID=1.R0.11;	6517			PEOC01000541.1.g331	Native	34.8939	195191	scaffold01_3572562	R1_region	Middle
scaffold02_3223787	R1_region	2010740	2015500	ID=1.R1.11;	4760			PEOC01000541.1.g330	Native	1445.02	196810	scaffold01_3572562	R1_region	Middle
scaffold02_3223787	R0_region	2015501	2017384	ID=1.R0.12;	1883			PEOC01000541.1.g329	Native	317.7	197359	scaffold01_3572562	R1_region	Middle
scaffold02_3223787	R1_region	2017385	2027623	ID=1.R1.12;	10238			PEOC01000541.1.g328	Native	160.011	198490	scaffold01_3572562	R1_region	Middle
scaffold02_3223787	R0_region	2027624	2031637	ID=1.R0.13;	4013			PEOC01000541.1.g327	Native	14.4451	200598	scaffold01_3572562	R1_region	Middle
scaffold02_3223787	R1_region	2031638	2042592	ID=1.R1.13;	10954			PEOC01000541.1.g326	Native	16.5727	202674	scaffold01_3572562	R1_region	Middle
scaffold02_3223787	R0_region	2042593	2055266	ID=1.R0.14;	12673			PEOC01000541.1.g325	Native	78.7085	204602	scaffold01_3572562	R1_region	Middle
scaffold02_3223787	R1_region	2055267	2638446	ID=1.R1.14;	583179			PEOC01000541.1.g324	Native	14.8505	207123	scaffold01_3572562	R1_region	Middle
scaffold02_3223787	R0_region	2638447	2640523	ID=1.R0.15;	2076			PEOC01000541.1.g323	Native	93.4479	209180	scaffold01_3572562	R1_region	Middle
scaffold02_3223787	R1_region	2640524	2774693	ID=1.R1.15;	134169			PEOC01000541.1.g322	Native	114.588	210229	scaffold01_3572562	R1_region	Middle
scaffold02_3223787	R0_region	2774694	2783263	ID=1.R0.16;	8569			PEOC01000541.1.g321	Native	104.528	213223	scaffold01_3572562	R1_region	Middle
scaffold02_3223787	R1_region	2783264	3094371	ID=1.R1.16;	311107			PEOC01000541.1.g320	Native	1.2786	216072	scaffold01_3572562	R1_region	Middle
scaffold02_3223787	R0_region	3094372	3096706	ID=1.R0.17;	2334			PEOC01000541.1.g319	Native	626.586	217620	scaffold01_3572562	R1_region	Middle
scaffold02_3223787	R1_region	3096707	3143120	ID=1.R1.17;	46413			PEOC01000541.1.g318	Native	91.7109	218690	scaffold01_3572562	R1_region	Middle
scaffold02_3223787	R0_region	3143121	3145826	ID=1.R0.18;	2705			PEOC01000541.1.g317	Native	42.7189	221580	scaffold01_3572562	R1_region	Middle
scaffold02_3223787	R1_region	3145827	3152337	ID=1.R1.18;	6510			PEOC01000541.1.g316	Native	49.7	222544	scaffold01_3572562	R1_region	Middle
scaffold02_3223787	R0_region	3152338	3153493	ID=1.R0.19;	1155			PEOC01000541.1.g315	Native	32.724	224534	scaffold01_3572562	R1_region	Middle
scaffold02_3223787	R1_region	3153494	3167833	ID=1.R1.19;	14339			PEOC01000541.1.g314	Native	178.603	226036	scaffold01_3572562	R1_region	Middle
scaffold02_3223787	R0_region	3167834	3175746	ID=1.R0.20;	7912	***Limit_sc2_3'		PEOC01000541.1.g313	Native	34.8387	227504	scaffold01_3572562	R1_region	Middle
scaffold02_3223787	R1_region	3175747	3182420	ID=1.R1.20;	6673			PEOC01000541.1.g312	Native	172.085	229280	scaffold01_3572562	R1_region	Middle
scaffold02_3223787	R0_region	3182421	3211887	ID=1.R0.21;	29466			PEOC01000541.1.g311	Native	255.753	230090	scaffold01_3572562	R1_region	Middle
scaffold02_3223787	R1_region	3211888	3216806	ID=1.R1.21;	4918			PEOC01000541.1.g310	Native	457.122	231204	scaffold01_3572562	R1_region	Middle
scaffold02_3223787	R0_region	3216807	3223787	ID=1.R0.22;	6980			PEOC01000541.1.g309	Native	59.5287	232260	scaffold01_3572562	R1_region	Middle
scaffold03_3030756	R0_region	1	41205	ID=2.R0.0;	41204			PEOC01000541.1.g308	Native	30.7702	233969	scaffold01_3572562	R1_region	Middle
scaffold03_3030756	R1_region	41206	43340	ID=2.R1.0;	2134			PEOC01000541.1.g307	Native	40.8387	235598	scaffold01_3572562	R1_region	Middle
scaffold03_3030756	R0_region	43341	50432	ID=2.R0.1;	7091	***Limit_sc3_5'		PEOC01000541.1.g306	Native	390.839	238492	scaffold01_3572562	R1_region	Middle
scaffold03_3030756	R1_region	50433	62350	ID=2.R1.1;	11917			PEOC01000541.1.g305	Native	36.1917	239506	scaffold01_3572562	R1_region	Middle
scaffold03_3030756	R0_region	62351	65720	ID=2.R0.2;	3369			PEOC01000541.1.g304	Native	311.59	240351	scaffold01_3572562	R1_region	Middle
scaffold03_3030756	R1_region	65721	121538	ID=2.R1.2;	55817			PEOC01000541.1.g303	Native	91.1697	241942	scaffold01_3572562	R1_region	Middle
scaffold03_3030756	R0_region	121539	124427	ID=2.R0.3;	2888			PEOC01000541.1.g302	Native	932.789	242670	scaffold01_3572562	R1_region	Middle
scaffold03_3030756	R1_region	124428	1054495	ID=2.R1.3;	930067			PEOC01000541.1.g301	Native	2801.75	244878	scaffold01_3572562	R1_region	Middle
scaffold03_3030756	R0_region	1054496	1055914	ID=2.R0.4;	1418			PEOC01000541.1.g300	Native	1.80945	245916	scaffold01_3572562	R1_region	Middle
scaffold03_3030756	R1_region	1055915	1073759	ID=2.R1.4;	17844			PEOC01000541.1.g299	Native	24.8642	247076	scaffold01_3572562	R1_region	Middle
scaffold03_3030756	R0_region	1073760	1079007	ID=2.R0.5;	5247			PEOC01000541.1.g298	Native	42.3013	249150	scaffold01_3572562	R1_region	Middle
scaffold03_3030756	R1_region	1079008	1222342	ID=2.R1.5;	143334			PEOC01000541.1.g297	Native	110.91	251376	scaffold01_3572562	R1_region	Middle
scaffold03_3030756	R0_region	1222343	1224157	ID=2.R0.6;	1814			PEOC01000541.1.g296	Native	231.802	253426	scaffold01_3572562	R1_region	Middle
scaffold03_3030756	R1_region	1224158	1232717	ID=2.R1.6;	8559			PEOC01000541.1.g295	Native	38.514	255837	scaffold01_3572562	R1_region	Middle
scaffold03_3030756	R0_region	1232718	1235418	ID=2.R0.7;	2700			PEOC01000541.1.g294	Native	567.59	257247	scaffold01_3572562	R1_region	Middle
scaffold03_3030756	R1_region	1235419	1690346	ID=2.R1.7;	454927			PEOC01000541.1.g293	Native	5280.48	258178	scaffold01_3572562	R1_region	Middle
scaffold03_3030756	R0_region	1690347	1691665	ID=2.R0.8;	1318			PEOC01000541.1.g292	Native	1157.93	259878	scaffold01_3572562	R1_region	Middle
scaffold03_3030756	R1_region	1691666	1744224	ID=2.R1.8;	52558			PEOC01000541.1.g291	Native	1842.06	260602	scaffold01_3572562	R1_region	Middle
scaffold03_3030756	R0_region	1744225	1745606	ID=2.R0.9;	1381			PEOC01000541.1.g290	Native	9.34015	263088	scaffold01_3572562	R1_region	Middle
scaffold03_3030756	R1_region	1745607	2937769	ID=2.R1.9;	1192162			PEOC01000541.1.g289	HGT_Bacteria	173.467	264744	scaffold01_3572562	R1_region	Middle
scaffold03_3030756	R0_region	2937770	2939152	ID=2.R0.10;	1382			PEOC01000541.1.g288	HGT_Bacteria	176.965	265538	scaffold01_3572562	R1_region	Middle
scaffold03_3030756	R1_region	2939153	2951813	ID=2.R1.10;	12660	***Limit_sc3_3'		PEOC01000541.1.g287	HGT_Bacteria	57.282	266784	scaffold01_3572562	R1_region	Middle
scaffold03_3030756	R0_region	2951814	2956265	ID=2.R0.11;	4451			PEOC01000541.1.g286	Native	9.94295	268564	scaffold01_3572562	R1_region	Middle
scaffold03_3030756	R1_region	2956266	2962488	ID=2.R1.11;	6222			PEOC01000541.1.g285	HGT_Bacteria	41.0244	269907	scaffold01_3572562	R1_region	Middle
scaffold03_3030756	R0_region	2962489	3005175	ID=2.R0.12;	42686			PEOC01000541.1.g284	Native	147.754	271222	scaffold01_3572562	R1_region	Middle
scaffold03_3030756	R1_region	3005176	3008830	ID=2.R1.12;	3654			PEOC01000541.1.g283	Native	1.89045	273394	scaffold01_3572562	R1_region	Middle
scaffold03_3030756	R0_region	3008831	3015094	ID=2.R0.13;	6263			PEOC01000541.1.g282	Native	33.7385	275775	scaffold01_3572562	R1_region	Middle
scaffold03_3030756	R1_region	3015095	3018444	ID=2.R1.13;	3349			PEOC01000541.1.g281	Native	114.682	276865	scaffold01_3572562	R1_region	Middle
scaffold03_3030756	R0_region	3018445	3022350	ID=2.R0.14;	3905			PEOC01000541.1.g280	Native	38.2687	278692	scaffold01_3572562	R1_region	Middle
scaffold03_3030756	R1_region	3022351	3024307	ID=2.R1.14;	1956			PEOC01000541.1.g279	Native	31.5552	280606	scaffold01_3572562	R1_region	Middle
scaffold03_3030756	R0_region	3024308	3030756	ID=2.R0.15;	6448			PEOC01000541.1.g278	Native	96.9914	281914	scaffold01_3572562	R1_region	Middle
								PEOC01000541.1.g277	Native	71.5337	283253	scaffold01_3572562	R1_region	Middle
								PEOC01000541.1.g276	Native	11.0665	285349	scaffold01_3572562	R1_region	Middle
								PEOC01000541.1.g275	Native	28.3677	288334	scaffold01_3572562	R1_region	Middle
								PEOC01000541.1.g274	Native	134.847	290874	scaffold01_3572562	R1_region	Middle
								PEOC01000541.1.g273	Native	54.7406	292172	scaffold01_3572562	R1_region	Middle
								PEOC01000541.1.g272	Native	142.023	293230	scaffold01_3572562	R1_region	Middle
								PEOC01000541.1.g271	Native	105.883	293854	scaffold01_3572562	R1_region	Middle
								PEOC01000541.1.g270	Native	205.02	294567	scaffold01_3572562	R1_region	Middle
								PEOC01000541.1.g269	Native	26.3556	296488	scaffold01_3572562	R1_region	Middle
								PEOC01000541.1.g268	Native	25.1178	298936	scaffold01_3572562	R1_region	Middle
								PEOC01000541.1.g267	Native	37.785	300225	scaffold01_3572562	R1_region	Middle
								PEOC01000541.1.g266	Native	25.784	301898	scaffold01_3572562	R1_region	Middle
								PEOC01000541.1.g265	Native	54.4455	304292	scaffold01_3572562	R1_region	Middle
								PEOC01000541.1.g264	Native	163.689	307594	scaffold01_3572562	R1_region	Middle
								PEOC01000541.1.g263	Native	839.189	309331	scaffold01_3572562	R1_region	Middle
								PEOC01000541.1.g262	Native	90.6403	310612	scaffold01_3572562	R1_region	Middle
								PEOC01000541.1.g261	Native	48.7383	311673	scaffold01_3572562	R1_region	Middle
								PEOC01000541.1.g260	Native	160.689	313014	scaffold01_3572562	R1_region	Middle
								PEOC01000541.1.g259	Native	18.3849	314440	scaffold01_3572562	R1_region	Middle
								PEOC01000541.1.g258	Native	175.996	316290	scaffold01_3572562	R1_region	Middle
								PEOC01000541.1.g257	Native	44.8019	318480	scaffold01_3572562	R1_region	Middle
								PEOC01000541.1.g256	Native	116.706	320966	scaffold01_3572562	R1_region	Middle
								PEOC01000541.1.g255	Native	80.1636	324332	scaffold01_3572562	R1_region	Middle
								PEOC01000541.1.g254	Native	107.762	326185	scaffold01_3572562	R1_region	Middle
								PEOC01000541.1.g253	Native	31.848	327094	scaffold01_3572562	R1_region	Middle
								PEOC01000541.1.g252	Native	222.21	327914	scaffold01_3572562	R1_region	Middle
								PEOC01000541.1.g251	Native	356.226	328748	scaffold01_3572562	R1_region	Middle
								PEOC01000541.1.g250	Native	337.717	329624	scaffold01_3572562	R1_region	Middle
								PEOC01000541.1.g249	Native	22.9311	331522	scaffold01_3572562	R1_region	Middle
								PEOC01000541.1.g248	Native	49.365	333812	scaffold01_3572562	R1_region	Middle
								PEOC01000541.1.g247	Native	89.2864	336470	scaffold01_3572562	R1_region	Middle
								PEOC01000541.1.g246	Native	11.4071	338395	scaffold01_3572562	R1_region	Middle
								PEOC01000541.1.g245	Native	456.285	339593	scaffold01_3572562	R1_region	Middle
								PEOC01000541.1.g244	Native	297.944	340377	scaffold01_3572562	R1_region	Middle
								PEOC01000541.1.g243	Native	149.235	342680	scaffold01_3572562	R1_region	Middle
								PEOC01000541.1.g242	Native	76.3972	344781	scaffold01_3572562	R1_region	Middle
								PEOC01000541.1.g241	Native	78.6344	346384	scaffold01_3572562	R1_region	Middle
								PEOC01000541.1.g240	Native	40.2572	347794	scaffold01_3572562	R1_region	Middle
								PEOC01000541.1.g239	Native	27.5689	348689	scaffold01_3572562	R1_region	Middle
								PEOC01000541.1.g238	Native	6.2504	349926	scaffold01_3572562	R1_region	Middle
								PEOC01000541.1.g237	Native	107.002	352940	scaffold01_3572562	R1_region	Middle
								PEOC01000541.1.g236	Native	465.312	355918	scaffold01_3572562	R1_region	Middle
								PEOC01000541.1.g235	Native	27.7915	357910	scaffold01_3572562	R1_region	Middle
								PEOC01000541.1.g234	Native	34.1991	359482	scaffold01_3572562	R1_region	Middle
								PEOC01000541.1.g233	Native	40.6992	361473	scaffold01_3572562	R1_region	Middle
								PEOC01000541.1.g232	Native	152.882	363863	scaffold01_3572562	R1_region	Middle
								PEOC01000541.1.g231	Native	181.078	365538	scaffold01_3572562	R1_region	Middle
								PEOC01000541.1.g230	Native	63.3748	367730	scaffold01_3572562	R1_region	Middle
								PEOC01000541.1.g229	Native	66.4383	369400	scaffold01_3572562	R1_region	Middle
								PEOC01000541.1.g228	Native	2.6139	370838	scaffold01_3572562	R1_region	Middle
								PEOC01000541.1.g227	Native	63.1188	372198	scaffold01_3572562	R1_region	Middle
								PEOC01000541.1.g226	HGT_Bacteria	5607.49	375192	scaffold01_3572562	R1_region	Middle
								PEOC01000541.1.g225	Native	11.627	377039	scaffold01_3572562	R1_region	Middle
								PEOC01000541.1.g224	Native	416.08	378332	scaffold01_3572562	R1_region	Middle
								PEOC01000541.1.g223	Native	230.809	379000	scaffold01_3572562	R1_region	Middle
								PEOC01000541.1.g222	Native	15.1483	380464	scaffold01_3572562	R1_region	Middle
								PEOC01000541.1.g221	Native	33.1542	384163	scaffold01_3572562	R1_region	Middle
								PEOC01000541.1.g220	Native	72.1478	385868	scaffold01_3572562	R1_region	Middle
								PEOC01000541.1.g219	Native	31.5518	387133	scaffold01_3572562	R1_region	Middle
								PEOC01000541.1.g218	Native	130.325	388502	scaffold01_3572562	R1_region	Middle
								PEOC01000541.1.g217	Native	20.8392	390512	scaffold01_3572562	R1_region	Middle
								PEOC01000541.1.g216	Native	45.9781	392499	scaffold01_3572562	R1_region	Middle
								PEOC01000541.1.g215	Native	50.5252	393989	scaffold01_3572562	R1_region	Middle
								PEOC01000541.1.g214	Native	42.2882	395392	scaffold01_3572562	R1_region	Middle
								PEOC01000541.1.g213	Native	14.85	396091	scaffold01_3572562	R1_region	Middle
								PEOC01000541.1.g212	Native	3540.78	397304	scaffold01_3572562	R1_region	Middle
								PEOC01000541.1.g211	Native	101.32	399574	scaffold01_3572562	R1_region	Middle
								PEOC01000541.1.g210	Native	256.817	401997	scaffold01_3572562	R1_region	Middle
								PEOC01000541.1.g209	Native	282.164	403200	scaffold01_3572562	R1_region	Middle
								PEOC01000541.1.g208	Native	45.1079	404183	scaffold01_3572562	R1_region	Middle
								PEOC01000541.1.g207	Native	194.781	406712	scaffold01_3572562	R1_region	Middle
								PEOC01000541.1.g206	Native	257.4	407974	scaffold01_3572562	R1_region	Middle
								PEOC01000541.1.g205	Native	131.238	409842	scaffold01_3572562	R1_region	Middle
								PEOC01000541.1.g204	Native	124.746	410738	scaffold01_3572562	R1_region	Middle
								PEOC01000541.1.g203	Native	38.0108	414178	scaffold01_3572562	R1_region	Middle
								PEOC01000541.1.g202	Native	142.301	416686	scaffold01_3572562	R1_region	Middle
								PEOC01000541.1.g201	Native	193.341	417617	scaffold01_3572562	R1_region	Middle
								PEOC01000541.1.g200	Native	71.8545	419636	scaffold01_3572562	R1_region	Middle
								PEOC01000541.1.g199	Native	60.1134	422953	scaffold01_3572562	R1_region	Middle
								PEOC01000541.1.g198	Native	139.143	427075	scaffold01_3572562	R1_region	Middle
								PEOC01000541.1.g197	Native	456.379	428694	scaffold01_3572562	R1_region	Middle
								PEOC01000541.1.g196	Native	70.1902	429534	scaffold01_3572562	R1_region	Middle
								PEOC01000541.1.g195	Native	21.671	431038	scaffold01_3572562	R1_region	Middle
								PEOC01000541.1.g194	Native	1.7469	432908	scaffold01_3572562	R1_region	Middle
								PEOC01000541.1.g193	Native	404.704	434698	scaffold01_3572562	R1_region	Middle
								PEOC01000541.1.g192	Native	658.4	436984	scaffold01_3572562	R1_region	Middle
								PEOC01000541.1.g191	Native	51.0418	438078	scaffold01_3572562	R1_region	Middle
								PEOC01000541.1.g190	Native	87.8131	440222	scaffold01_3572562	R1_region	Middle
								PEOC01000541.1.g189	Native	38.7298	442233	scaffold01_3572562	R1_region	Middle
								PEOC01000541.1.g188	Native	54.5988	444164	scaffold01_3572562	R1_region	Middle
								PEOC01000541.1.g187	Native	257.366	446785	scaffold01_3572562	R1_region	Middle
								PEOC01000541.1.g186	Native	157.361	448938	scaffold01_3572562	R1_region	Middle
								PEOC01000541.1.g185	Native	29.856	454886	scaffold01_3572562	R1_region	Middle
								PEOC01000541.1.g184	Native	80.076	458186	scaffold01_3572562	R1_region	Middle
								PEOC01000541.1.g183	Native	93.1188	460088	scaffold01_3572562	R1_region	Middle
								PEOC01000541.1.g182	Native	34.2253	462403	scaffold01_3572562	R1_region	Middle
								PEOC01000541.1.g181	Native	378.927	465053	scaffold01_3572562	R1_region	Middle
								PEOC01000541.1.g180	Native	87.3986	467068	scaffold01_3572562	R1_region	Middle
								PEOC01000541.1.g179	Native	63.5444	468812	scaffold01_3572562	R1_region	Middle
								PEOC01000541.1.g178	Native	11.0227	470780	scaffold01_3572562	R1_region	Middle
								PEOC01000541.1.g177	HGT_Bacteria	142.878	472802	scaffold01_3572562	R1_region	Middle
								PEOC01000541.1.g176	Native	89.3247	474792	scaffold01_3572562	R1_region	Middle
								PEOC01000541.1.g175	Native	46.5428	476143	scaffold01_3572562	R1_region	Middle
								PEOC01000541.1.g174	Native	80.0948	477680	scaffold01_3572562	R1_region	Middle
								PEOC01000541.1.g173	Native	28.4672	479286	scaffold01_3572562	R1_region	Middle
								PEOC01000541.1.g172	Native	15.268	482446	scaffold01_3572562	R1_region	Middle
								PEOC01000541.1.g171	Native	32.7433	485402	scaffold01_3572562	R1_region	Middle
								PEOC01000541.1.g170	Native	31.5691	487004	scaffold01_3572562	R1_region	Middle
								PEOC01000541.1.g169	Native	104.466	491902	scaffold01_3572562	R1_region	Middle
								PEOC01000541.1.g168	Native	84.0159	495340	scaffold01_3572562	R1_region	Middle
								PEOC01000541.1.g167	Native	421.937	496191	scaffold01_3572562	R1_region	Middle
								PEOC01000541.1.g166	Native	36.6842	497429	scaffold01_3572562	R1_region	Middle
								PEOC01000541.1.g165	Native	19.3322	500785	scaffold01_3572562	R1_region	Middle
								PEOC01000541.1.g164	Native	473.43	502782	scaffold01_3572562	R1_region	Middle
								PEOC01000541.1.g163	Native	31.6177	504358	scaffold01_3572562	R1_region	Middle
								PEOC01000541.1.g162	Native	113.159	506084	scaffold01_3572562	R1_region	Middle
								PEOC01000541.1.g161	Native	295.637	507410	scaffold01_3572562	R1_region	Middle
								PEOC01000541.1.g160	Native	25.3688	508778	scaffold01_3572562	R1_region	Middle
								PEOC01000541.1.g159	Native	17.3837	512220	scaffold01_3572562	R1_region	Middle
								PEOC01000541.1.g158	Native	22.1342	514498	scaffold01_3572562	R1_region	Middle
								PEOC01000541.1.g157	Native	50.0438	516376	scaffold01_3572562	R1_region	Middle
								PEOC01000541.1.g156	Native	29.1811	517938	scaffold01_3572562	R1_region	Middle
								PEOC01000541.1.g155	Native	26.6096	519436	scaffold01_3572562	R1_region	Middle
								PEOC01000541.1.g154	Native	13.3414	520370	scaffold01_3572562	R1_region	Middle
								PEOC01000541.1.g153	Native	123.523	521919	scaffold01_3572562	R1_region	Middle
								PEOC01000541.1.g152	Native	262.9	524485	scaffold01_3572562	R1_region	Middle
								PEOC01000541.1.g151	Native	163.291	525428	scaffold01_3572562	R1_region	Middle
								PEOC01000541.1.g150	Native	217.742	526194	scaffold01_3572562	R1_region	Middle
								PEOC01000541.1.g149	Native	57.4006	527437	scaffold01_3572562	R1_region	Middle
								PEOC01000541.1.g148	Native	35.2448	529127	scaffold01_3572562	R1_region	Middle
								PEOC01000541.1.g147	Native	320.498	530925	scaffold01_3572562	R1_region	Middle
								PEOC01000541.1.g146	Native	243.502	531629	scaffold01_3572562	R1_region	Middle
								PEOC01000541.1.g145	Native	254.527	532348	scaffold01_3572562	R1_region	Middle
								PEOC01000541.1.g144	Native	42.3456	533880	scaffold01_3572562	R1_region	Middle
								PEOC01000541.1.g143	Native	108.014	536124	scaffold01_3572562	R1_region	Middle
								PEOC01000541.1.g142	Native	334.358	537805	scaffold01_3572562	R1_region	Middle
								PEOC01000541.1.g141	Native	202.813	539964	scaffold01_3572562	R1_region	Middle
								PEOC01000541.1.g140	Native	28.5752	542081	scaffold01_3572562	R1_region	Middle
								PEOC01000541.1.g139	Native	14.4606	545317	scaffold01_3572562	R1_region	Middle
								PEOC01000541.1.g138	Native	29.5392	547952	scaffold01_3572562	R1_region	Middle
								PEOC01000541.1.g137	Native	77.786	550225	scaffold01_3572562	R1_region	Middle
								PEOC01000541.1.g136	Native	108.534	551224	scaffold01_3572562	R1_region	Middle
								PEOC01000541.1.g135	Native	85.3478	551870	scaffold01_3572562	R1_region	Middle
								PEOC01000541.1.g134	Native	36.5956	553844	scaffold01_3572562	R1_region	Middle
								PEOC01000541.1.g133	Native	41.0124	555291	scaffold01_3572562	R1_region	Middle
								PEOC01000541.1.g132	Native	56.8036	556878	scaffold01_3572562	R1_region	Middle
								PEOC01000541.1.g131	Native	26.8423	559356	scaffold01_3572562	R1_region	Middle
								PEOC01000541.1.g130	Native	26.3103	561188	scaffold01_3572562	R1_region	Middle
								PEOC01000541.1.g129	Native	318.59	562360	scaffold01_3572562	R1_region	Middle
								PEOC01000541.1.g128	HGT_Bacteria	411.421	563856	scaffold01_3572562	R1_region	Middle
								PEOC01000541.1.g127	HGT_Bacteria	2060.67	564303	scaffold01_3572562	R1_region	Middle
								PEOC01000541.1.g126	Native	74.7256	564885	scaffold01_3572562	R1_region	Middle
								PEOC01000541.1.g125	Native	14.9466	566431	scaffold01_3572562	R1_region	Middle
								PEOC01000541.1.g124	Native	31.5839	567814	scaffold01_3572562	R1_region	Middle
								PEOC01000541.1.g123	Native	36.0874	572098	scaffold01_3572562	R1_region	Middle
								PEOC01000541.1.g122	Native	3.3482	574939	scaffold01_3572562	R1_region	Middle
								PEOC01000541.1.g121	Native	76.04	577497	scaffold01_3572562	R1_region	Middle
								PEOC01000541.1.g120	Native	16.2066	579314	scaffold01_3572562	R1_region	Middle
								PEOC01000541.1.g119	Native	53.996	580636	scaffold01_3572562	R1_region	Middle
								PEOC01000541.1.g118	Native	183.332	581721	scaffold01_3572562	R1_region	Middle
								PEOC01000541.1.g117	Native	263.907	582698	scaffold01_3572562	R1_region	Middle
								PEOC01000541.1.g116	Native	86.4398	584542	scaffold01_3572562	R1_region	Middle
								PEOC01000541.1.g115	Native	67.915	586282	scaffold01_3572562	R1_region	Middle
								PEOC01000541.1.g114	Native	129.742	589030	scaffold01_3572562	R1_region	Middle
								PEOC01000541.1.g113	Native	75.3702	591074	scaffold01_3572562	R1_region	Middle
								PEOC01000541.1.g112	Native	165.294	592354	scaffold01_3572562	R1_region	Middle
								PEOC01000541.1.g111	Native	92.5213	593496	scaffold01_3572562	R1_region	Middle
								PEOC01000541.1.g110	Native	200.855	595832	scaffold01_3572562	R1_region	Middle
								PEOC01000541.1.g109	Native	31.9264	599523	scaffold01_3572562	R1_region	Middle
								PEOC01000541.1.g108	Native	5.2721	601310	scaffold01_3572562	R1_region	Middle
								PEOC01000541.1.g107	Native	137.537	602257	scaffold01_3572562	R1_region	Middle
								PEOC01000541.1.g106	HGT_Bacteria	38.029	603440	scaffold01_3572562	R1_region	Middle
								PEOC01000541.1.g105	Native	49.9689	604398	scaffold01_3572562	R1_region	Middle
								PEOC01000541.1.g104	Native	128.375	605314	scaffold01_3572562	R1_region	Middle
								PEOC01000541.1.g103	Native	26.9929	606316	scaffold01_3572562	R1_region	Middle
								PEOC01000541.1.g102	Native	14.0207	608212	scaffold01_3572562	R1_region	Middle
								PEOC01000541.1.g101	Native	19.2396	610710	scaffold01_3572562	R1_region	Middle
								PEOC01000541.1.g100	Native	6.1894	615143	scaffold01_3572562	R1_region	Middle
								PEOC01000541.1.g99	Native	65.2579	619386	scaffold01_3572562	R1_region	Middle
								PEOC01000518.1.g1800	Native	23.5623	623351	scaffold01_3572562	R1_region	Middle
								PEOC01000518.1.g1799	Native	133.706	625668	scaffold01_3572562	R1_region	Middle
								PEOC01000518.1.g1798	Native	100.981	628157	scaffold01_3572562	R1_region	Middle
								PEOC01000518.1.g1797	Native	31.0491	629970	scaffold01_3572562	R1_region	Middle
								PEOC01000518.1.g1796	Native	54.044	630842	scaffold01_3572562	R1_region	Middle
								PEOC01000518.1.g1795	Native	2076.43	631830	scaffold01_3572562	R1_region	Middle
								PEOC01000518.1.g1794	Native	65.0699	632788	scaffold01_3572562	R1_region	Middle
								PEOC01000518.1.g1793	Native	34.9109	634490	scaffold01_3572562	R1_region	Middle
								PEOC01000518.1.g1792	Native	33.6075	636686	scaffold01_3572562	R1_region	Middle
								PEOC01000518.1.g1791	Native	129.678	639196	scaffold01_3572562	R1_region	Middle
								PEOC01000518.1.g1790	Native	40.7916	641554	scaffold01_3572562	R1_region	Middle
								PEOC01000518.1.g1789	Native	64.2926	643276	scaffold01_3572562	R1_region	Middle
								PEOC01000532.1.g1493	HGT_Pezizomycotina	51.9078	648035	scaffold01_3572562	R1_region	Middle
								PEOC01000532.1.g1492	Native	60.0996	649450	scaffold01_3572562	R1_region	Middle
								PEOC01000532.1.g1491	Native	106.571	651361	scaffold01_3572562	R1_region	Middle
								PEOC01000532.1.g1490	Native	18.8048	653324	scaffold01_3572562	R1_region	Middle
								PEOC01000532.1.g1489	Native	106.471	655238	scaffold01_3572562	R1_region	Middle
								PEOC01000532.1.g1488	Native	36.3638	656532	scaffold01_3572562	R1_region	Middle
								PEOC01000532.1.g1487	Native	27.9004	658744	scaffold01_3572562	R1_region	Middle
								PEOC01000532.1.g1486	Native	16.0996	660666	scaffold01_3572562	R1_region	Middle
								PEOC01000532.1.g1485	Native	48.9633	663678	scaffold01_3572562	R1_region	Middle
								PEOC01000532.1.g1484	Native	105.815	664736	scaffold01_3572562	R1_region	Middle
								PEOC01000532.1.g1483	Native	26.7078	666372	scaffold01_3572562	R1_region	Middle
								PEOC01000532.1.g1482	Native	152.484	667646	scaffold01_3572562	R1_region	Middle
								PEOC01000532.1.g1481	Native	98.9634	668905	scaffold01_3572562	R1_region	Middle
								PEOC01000532.1.g1480	Native	343.176	670410	scaffold01_3572562	R1_region	Middle
								PEOC01000532.1.g1479	Native	104.861	671129	scaffold01_3572562	R1_region	Middle
								PEOC01000532.1.g1478	Native	345.092	672694	scaffold01_3572562	R1_region	Middle
								PEOC01000532.1.g1477	Native	23.8448	674434	scaffold01_3572562	R1_region	Middle
								PEOC01000532.1.g1476	Native	22.367	676323	scaffold01_3572562	R1_region	Middle
								PEOC01000532.1.g1475	Native	300.245	678340	scaffold01_3572562	R1_region	Middle
								PEOC01000532.1.g1474	Native	50.9821	680504	scaffold01_3572562	R1_region	Middle
								PEOC01000532.1.g1473	Native	72.7135	681924	scaffold01_3572562	R1_region	Middle
								PEOC01000532.1.g1472	Native	110.569	682890	scaffold01_3572562	R1_region	Middle
								PEOC01000532.1.g1471	Native	60.3464	685728	scaffold01_3572562	R1_region	Middle
								PEOC01000532.1.g1470	Native	19.2128	690353	scaffold01_3572562	R1_region	Middle
								PEOC01000532.1.g1469	Native	147.906	692168	scaffold01_3572562	R1_region	Middle
								PEOC01000532.1.g1468	Native	21.8889	693803	scaffold01_3572562	R1_region	Middle
								PEOC01000532.1.g1467	Native	19.5842	695678	scaffold01_3572562	R1_region	Middle
								PEOC01000532.1.g1466	Native	14.8011	698490	scaffold01_3572562	R1_region	Middle
								PEOC01000532.1.g1465	Native	156.152	700338	scaffold01_3572562	R1_region	Middle
								PEOC01000532.1.g1464	Native	24.7802	701646	scaffold01_3572562	R1_region	Middle
								PEOC01000532.1.g1463	Native	24.7204	703175	scaffold01_3572562	R1_region	Middle
								PEOC01000532.1.g1462	Native	104.794	704587	scaffold01_3572562	R1_region	Middle
								PEOC01000532.1.g1461	Native	2193.53	705281	scaffold01_3572562	R1_region	Middle
								PEOC01000532.1.g1460	Native	53.6026	708532	scaffold01_3572562	R1_region	Middle
								PEOC01000532.1.g1459	Native	36.0973	710956	scaffold01_3572562	R1_region	Middle
								PEOC01000532.1.g1458	Native	185.104	712588	scaffold01_3572562	R1_region	Middle
								PEOC01000532.1.g1457	Native	53.2533	713294	scaffold01_3572562	R1_region	Middle
								PEOC01000532.1.g1456	Native	80.3394	714530	scaffold01_3572562	R1_region	Middle
								PEOC01000532.1.g1455	Native	45.0752	716032	scaffold01_3572562	R1_region	Middle
								PEOC01000532.1.g1454	Native	13.3564	718570	scaffold01_3572562	R1_region	Middle
								PEOC01000532.1.g1453	Native	38.2608	721367	scaffold01_3572562	R1_region	Middle
								PEOC01000532.1.g1452	Native	66.2971	722458	scaffold01_3572562	R1_region	Middle
								PEOC01000532.1.g1451	Native	49.1674	725518	scaffold01_3572562	R1_region	Middle
								PEOC01000532.1.g1450	Native	173.793	727704	scaffold01_3572562	R1_region	Middle
								PEOC01000532.1.g1449	Native	94.9361	728540	scaffold01_3572562	R1_region	Middle
								PEOC01000532.1.g1448	Native	155.903	729680	scaffold01_3572562	R1_region	Middle
								PEOC01000532.1.g1447	Native	267.826	730388	scaffold01_3572562	R1_region	Middle
								PEOC01000532.1.g1446	Native	49.1781	731002	scaffold01_3572562	R1_region	Middle
								PEOC01000532.1.g1445	Native	39.0284	731767	scaffold01_3572562	R1_region	Middle
								PEOC01000532.1.g1444	Native	35.633	733064	scaffold01_3572562	R1_region	Middle
								PEOC01000532.1.g1443	Native	8.2539	735324	scaffold01_3572562	R1_region	Middle
								PEOC01000532.1.g1442	Native	23.9916	738707	scaffold01_3572562	R1_region	Middle
								PEOC01000532.1.g1441	Native	87.8161	740666	scaffold01_3572562	R1_region	Middle
								PEOC01000532.1.g1440	Native	248.266	742403	scaffold01_3572562	R1_region	Middle
								PEOC01000532.1.g1439	Native	61.9162	743886	scaffold01_3572562	R1_region	Middle
								PEOC01000532.1.g1438	Native	56.7879	746450	scaffold01_3572562	R1_region	Middle
								PEOC01000532.1.g1437	Native	27.6746	748604	scaffold01_3572562	R1_region	Middle
								PEOC01000532.1.g1436	Native	41.2801	749694	scaffold01_3572562	R1_region	Middle
								PEOC01000532.1.g1435	Native	65.6288	751275	scaffold01_3572562	R1_region	Middle
								PEOC01000532.1.g1434	Native	9.25945	754278	scaffold01_3572562	R1_region	Middle
								PEOC01000532.1.g1433	Native	122.578	756688	scaffold01_3572562	R1_region	Middle
								PEOC01000532.1.g1432	Native	46.2608	759795	scaffold01_3572562	R1_region	Middle
								PEOC01000532.1.g1431	Native	30.7437	761354	scaffold01_3572562	R1_region	Middle
								PEOC01000532.1.g1430	Native	29.7903	763172	scaffold01_3572562	R1_region	Middle
								PEOC01000532.1.g1429	Native	10.5468	765504	scaffold01_3572562	R1_region	Middle
								PEOC01000532.1.g1428	Native	18.5172	767033	scaffold01_3572562	R1_region	Middle
								PEOC01000532.1.g1427	Native	32.7458	768979	scaffold01_3572562	R1_region	Middle
								PEOC01000532.1.g1426	Native	28.0006	770775	scaffold01_3572562	R1_region	Middle
								PEOC01000532.1.g1425	Native	216.325	772258	scaffold01_3572562	R1_region	Middle
								PEOC01000532.1.g1424	Native	207.279	772822	scaffold01_3572562	R1_region	Middle
								PEOC01000532.1.g1423	Native	202.529	774010	scaffold01_3572562	R1_region	Middle
								PEOC01000532.1.g1422	Native	79.099	775138	scaffold01_3572562	R1_region	Middle
								PEOC01000532.1.g1421	Native	64.369	776580	scaffold01_3572562	R1_region	Middle
								PEOC01000531.1.g2978	Native	2.33325	779611	scaffold01_3572562	R1_region	Middle
								PEOC01000531.1.g2977	Native	38.174	780643	scaffold01_3572562	R1_region	Middle
								PEOC01000531.1.g2976	Native	14.6394	782394	scaffold01_3572562	R1_region	Middle
								PEOC01000531.1.g2975	Native	55.5367	784668	scaffold01_3572562	R1_region	Middle
								PEOC01000531.1.g2974	Native	32.9075	787027	scaffold01_3572562	R1_region	Middle
								PEOC01000531.1.g2973	Native	99.809	788845	scaffold01_3572562	R1_region	Middle
								PEOC01000531.1.g2972	Native	97.6642	789620	scaffold01_3572562	R1_region	Middle
								PEOC01000531.1.g2971	Native	70.29	790394	scaffold01_3572562	R1_region	Middle
								PEOC01000531.1.g2970	Native	1423.43	791060	scaffold01_3572562	R1_region	Middle
								PEOC01000531.1.g2969	Native	133.678	791897	scaffold01_3572562	R1_region	Middle
								PEOC01000531.1.g2968	Native	171.12	792986	scaffold01_3572562	R1_region	Middle
								PEOC01000531.1.g2967	Native	20.702	795143	scaffold01_3572562	R1_region	Middle
								PEOC01000531.1.g2966	Native	371.4	797337	scaffold01_3572562	R1_region	Middle
								PEOC01000531.1.g2965	Native	27.8662	799086	scaffold01_3572562	R1_region	Middle
								PEOC01000531.1.g2964	Native	27.231	802547	scaffold01_3572562	R1_region	Middle
								PEOC01000531.1.g2963	Native	235	803680	scaffold01_3572562	R1_region	Middle
								PEOC01000531.1.g2962	Native	34.7268	805174	scaffold01_3572562	R1_region	Middle
								PEOC01000531.1.g2961	Native	59.315	806910	scaffold01_3572562	R1_region	Middle
								PEOC01000531.1.g2960	Native	36.9233	808594	scaffold01_3572562	R1_region	Middle
								PEOC01000531.1.g2959	Native	55.9337	810688	scaffold01_3572562	R1_region	Middle
								PEOC01000531.1.g2958	Native	18.5953	812872	scaffold01_3572562	R1_region	Middle
								PEOC01000531.1.g2957	Native	47.2739	814482	scaffold01_3572562	R1_region	Middle
								PEOC01000531.1.g2956	Native	287.63	815718	scaffold01_3572562	R1_region	Middle
								PEOC01000531.1.g2955	Native	52.4143	817862	scaffold01_3572562	R1_region	Middle
								PEOC01000531.1.g2954	Native	65.6636	819582	scaffold01_3572562	R1_region	Middle
								PEOC01000531.1.g2953	Native	28.6364	821150	scaffold01_3572562	R1_region	Middle
								PEOC01000531.1.g2952	Native	14.2549	823065	scaffold01_3572562	R1_region	Middle
								PEOC01000531.1.g2951	Native	290.453	824896	scaffold01_3572562	R1_region	Middle
								PEOC01000531.1.g2950	Native	98.5986	826394	scaffold01_3572562	R1_region	Middle
								PEOC01000531.1.g2949	Native	24.1161	828538	scaffold01_3572562	R1_region	Middle
								PEOC01000531.1.g2948	Native	47.4271	831938	scaffold01_3572562	R1_region	Middle
								PEOC01000531.1.g2947	Native	50.3229	833866	scaffold01_3572562	R1_region	Middle
								PEOC01000531.1.g2946	Native	119.699	835339	scaffold01_3572562	R1_region	Middle
								PEOC01000531.1.g2945	Native	83.4857	837538	scaffold01_3572562	R1_region	Middle
								PEOC01000531.1.g2944	Native	61.1955	839160	scaffold01_3572562	R1_region	Middle
								PEOC01000531.1.g2943	Native	105.313	842146	scaffold01_3572562	R1_region	Middle
								PEOC01000531.1.g2942	Native	23.3943	845774	scaffold01_3572562	R1_region	Middle
								PEOC01000531.1.g2941	Native	288.045	847318	scaffold01_3572562	R1_region	Middle
								PEOC01000531.1.g2940	Native	190.585	848330	scaffold01_3572562	R1_region	Middle
								PEOC01000531.1.g2939	Native	102.632	849576	scaffold01_3572562	R1_region	Middle
								PEOC01000531.1.g2938	Native	460.518	851130	scaffold01_3572562	R1_region	Middle
								PEOC01000531.1.g2937	Native	126.456	852424	scaffold01_3572562	R1_region	Middle
								PEOC01000531.1.g2936	Native	73.3441	854538	scaffold01_3572562	R1_region	Middle
								PEOC01000531.1.g2935	Native	27.9338	856822	scaffold01_3572562	R1_region	Middle
								PEOC01000531.1.g2934	Native	32.2985	859920	scaffold01_3572562	R1_region	Middle
								PEOC01000531.1.g2933	Native	44.1262	864318	scaffold01_3572562	R1_region	Middle
								PEOC01000531.1.g2932	Native	453.607	865908	scaffold01_3572562	R1_region	Middle
								PEOC01000531.1.g2931	Native	6.6683	868666	scaffold01_3572562	R1_region	Middle
								PEOC01000531.1.g2930	Native	19.5997	872219	scaffold01_3572562	R1_region	Middle
								PEOC01000531.1.g2929	Native	41.1939	874483	scaffold01_3572562	R1_region	Middle
								PEOC01000531.1.g2928	Native	115.411	878008	scaffold01_3572562	R1_region	Middle
								PEOC01000531.1.g2927	Native	5.7122	880646	scaffold01_3572562	R1_region	Middle
								PEOC01000531.1.g2926	Native	44.0949	884516	scaffold01_3572562	R1_region	Middle
								PEOC01000531.1.g2925	Native	49.8373	889182	scaffold01_3572562	R1_region	Middle
								PEOC01000531.1.g2924	Native	51.6787	890873	scaffold01_3572562	R1_region	Middle
								PEOC01000531.1.g2923	Native	54.9286	892240	scaffold01_3572562	R1_region	Middle
								PEOC01000531.1.g2922	Native	133.04	893180	scaffold01_3572562	R1_region	Middle
								PEOC01000531.1.g2921	Native	856.384	894241	scaffold01_3572562	R1_region	Middle
								PEOC01000531.1.g2920	Native	1.09465	896970	scaffold01_3572562	R1_region	Middle
								PEOC01000531.1.g2919	Native	56.1286	900460	scaffold01_3572562	R1_region	Middle
								PEOC01000531.1.g2918	Native	125.425	903340	scaffold01_3572562	R1_region	Middle
								PEOC01000531.1.g2917	Native	23.8677	906060	scaffold01_3572562	R1_region	Middle
								PEOC01000531.1.g2916	Native	24.7163	909620	scaffold01_3572562	R1_region	Middle
								PEOC01000531.1.g2915	Native	61.7298	913126	scaffold01_3572562	R1_region	Middle
								PEOC01000531.1.g2914	Native	14.1223	917381	scaffold01_3572562	R1_region	Middle
								PEOC01000531.1.g2913	Native	91.6011	921453	scaffold01_3572562	R1_region	Middle
								PEOC01000531.1.g2912	Native	342.073	922483	scaffold01_3572562	R1_region	Middle
								PEOC01000531.1.g2911	Native	38.3918	924272	scaffold01_3572562	R1_region	Middle
								PEOC01000531.1.g2910	Native	7795.88	926440	scaffold01_3572562	R1_region	Middle
								PEOC01000531.1.g2909	Native	9742.96	927086	scaffold01_3572562	R1_region	Middle
								PEOC01000531.1.g2908	Native	52.8135	928474	scaffold01_3572562	R1_region	Middle
								PEOC01000531.1.g2907	Native	59.5097	930522	scaffold01_3572562	R1_region	Middle
								PEOC01000531.1.g2906	Native	332.411	932468	scaffold01_3572562	R1_region	Middle
								PEOC01000531.1.g2905	Native	25.9411	935077	scaffold01_3572562	R1_region	Middle
								PEOC01000531.1.g2904	Native	17.7005	938022	scaffold01_3572562	R1_region	Middle
								PEOC01000531.1.g2903	Native	101.879	940246	scaffold01_3572562	R1_region	Middle
								PEOC01000531.1.g2902	Native	2650	941122	scaffold01_3572562	R1_region	Middle
								PEOC01000531.1.g2901	Native	387.933	942058	scaffold01_3572562	R1_region	Middle
								PEOC01000531.1.g2900	Native	25.3687	943342	scaffold01_3572562	R1_region	Middle
								PEOC01000531.1.g2899	Native	1532.66	945010	scaffold01_3572562	R1_region	Middle
								PEOC01000531.1.g2898	Native	197.339	945944	scaffold01_3572562	R1_region	Middle
								PEOC01000531.1.g2897	Native	29.1683	947446	scaffold01_3572562	R1_region	Middle
								PEOC01000531.1.g2896	Native	281.287	948732	scaffold01_3572562	R1_region	Middle
								PEOC01000531.1.g2895	Native	16.5931	951878	scaffold01_3572562	R1_region	Middle
								PEOC01000531.1.g2894	Native	20.1354	955286	scaffold01_3572562	R1_region	Middle
								PEOC01000531.1.g2893	Native	312.684	957292	scaffold01_3572562	R1_region	Middle
								PEOC01000531.1.g2892	Native	52.2965	958923	scaffold01_3572562	R1_region	Middle
								PEOC01000531.1.g2891	Native	27.9707	961935	scaffold01_3572562	R1_region	Middle
								PEOC01000531.1.g2890	Native	39.1808	965283	scaffold01_3572562	R1_region	Middle
								PEOC01000531.1.g2889	Native	40.6212	967084	scaffold01_3572562	R1_region	Middle
								PEOC01000531.1.g2888	Native	306.758	968206	scaffold01_3572562	R1_region	Middle
								PEOC01000531.1.g2887	Native	40.7034	969730	scaffold01_3572562	R1_region	Middle
								PEOC01000531.1.g2886	Native	46.4239	970766	scaffold01_3572562	R1_region	Middle
								PEOC01000509.1.g3142	Native	255.015	974864	scaffold01_3572562	R1_region	Middle
								PEOC01000509.1.g3141	Native	191.339	975900	scaffold01_3572562	R1_region	Middle
								PEOC01000509.1.g3140	Native	102.89	976543	scaffold01_3572562	R1_region	Middle
								PEOC01000509.1.g3139	Native	123.857	978118	scaffold01_3572562	R1_region	Middle
								PEOC01000509.1.g3138	Native	84.107	979668	scaffold01_3572562	R1_region	Middle
								PEOC01000509.1.g3137	Native	79.2405	981464	scaffold01_3572562	R1_region	Middle
								PEOC01000509.1.g3136	Native	2753.91	982896	scaffold01_3572562	R1_region	Middle
								PEOC01000509.1.g3135	Native	426.929	983956	scaffold01_3572562	R1_region	Middle
								PEOC01000509.1.g3134	Native	38.9427	987162	scaffold01_3572562	R1_region	Middle
								PEOC01000509.1.g3133	Native	119.129	990217	scaffold01_3572562	R1_region	Middle
								PEOC01000509.1.g3132	Native	42.2659	992236	scaffold01_3572562	R1_region	Middle
								PEOC01000509.1.g3131	Native	128.855	993694	scaffold01_3572562	R1_region	Middle
								PEOC01000509.1.g3130	Native	1187.47	994236	scaffold01_3572562	R1_region	Middle
								PEOC01000509.1.g3129	Native	77.1055	995588	scaffold01_3572562	R1_region	Middle
								PEOC01000509.1.g3128	Native	5.7651	997176	scaffold01_3572562	R1_region	Middle
								PEOC01000509.1.g3127	Native	29.5606	998830	scaffold01_3572562	R1_region	Middle
								PEOC01000509.1.g3126	Native	485.998	999848	scaffold01_3572562	R1_region	Middle
								PEOC01000509.1.g3125	Native	53.2899	1.00094e+06	scaffold01_3572562	R1_region	Middle
								PEOC01000509.1.g3124	Native	586.377	1.0024e+06	scaffold01_3572562	R1_region	Middle
								PEOC01000509.1.g3123	Native	485.232	1003217	scaffold01_3572562	R1_region	Middle
								PEOC01000509.1.g3122	Native	11.1464	1.00525e+06	scaffold01_3572562	R1_region	Middle
								PEOC01000509.1.g3121	Native	231.521	1.00666e+06	scaffold01_3572562	R1_region	Middle
								PEOC01000509.1.g3120	Native	48.7447	1007420	scaffold01_3572562	R1_region	Middle
								PEOC01000509.1.g3119	Native	71.9074	1009052	scaffold01_3572562	R1_region	Middle
								PEOC01000509.1.g3118	Native	76.3003	1010324	scaffold01_3572562	R1_region	Middle
								PEOC01000509.1.g3117	Native	51.8337	1011897	scaffold01_3572562	R1_region	Middle
								PEOC01000509.1.g3116	Native	3.8229	1.01378e+06	scaffold01_3572562	R1_region	Middle
								PEOC01000509.1.g3115	Native	528.2	1.01599e+06	scaffold01_3572562	R1_region	Middle
								PEOC01000509.1.g3114	Native	80.2993	1.01857e+06	scaffold01_3572562	R1_region	Middle
								PEOC01000509.1.g3113	Native	203.076	1020834	scaffold01_3572562	R1_region	Middle
								PEOC01000509.1.g3112	Native	9.01575	1.02346e+06	scaffold01_3572562	R1_region	Middle
								PEOC01000509.1.g3111	Native	94.21	1026359	scaffold01_3572562	R1_region	Middle
								PEOC01000509.1.g3110	Native	204.765	1.0281e+06	scaffold01_3572562	R1_region	Middle
								PEOC01000509.1.g3109	Native	98.7253	1029391	scaffold01_3572562	R1_region	Middle
								PEOC01000509.1.g3108	Native	74.4484	1.03135e+06	scaffold01_3572562	R1_region	Middle
								PEOC01000509.1.g3107	Native	60.2709	1.03463e+06	scaffold01_3572562	R1_region	Middle
								PEOC01000509.1.g3106	Native	361.983	1.03856e+06	scaffold01_3572562	R1_region	Middle
								PEOC01000509.1.g3105	Native	312.819	1.03951e+06	scaffold01_3572562	R1_region	Middle
								PEOC01000509.1.g3104	Native	36.7152	1.04089e+06	scaffold01_3572562	R1_region	Middle
								PEOC01000509.1.g3103	Native	20.0771	1042599	scaffold01_3572562	R1_region	Middle
								PEOC01000518.1.g1801	Native	28.5772	1047420	scaffold01_3572562	R1_region	Middle
								PEOC01000518.1.g1802	Native	54.6479	1.05005e+06	scaffold01_3572562	R1_region	Middle
								PEOC01000518.1.g1803	Native	37.7289	1.05196e+06	scaffold01_3572562	R1_region	Middle
								PEOC01000518.1.g1804	Native	97.7663	1053462	scaffold01_3572562	R1_region	Middle
								PEOC01000518.1.g1805	Native	11.3361	1.05606e+06	scaffold01_3572562	R1_region	Middle
								PEOC01000518.1.g1806	Native	332.68	1.05824e+06	scaffold01_3572562	R1_region	Middle
								PEOC01000518.1.g1807	Native	35.4792	1.06028e+06	scaffold01_3572562	R1_region	Middle
								PEOC01000518.1.g1808	Native	252.867	1.06215e+06	scaffold01_3572562	R1_region	Middle
								PEOC01000518.1.g1809	Native	18.3839	1063623	scaffold01_3572562	R1_region	Middle
								PEOC01000518.1.g1810	Native	135.823	1.06534e+06	scaffold01_3572562	R1_region	Middle
								PEOC01000518.1.g1811	Native	23.4742	1.06659e+06	scaffold01_3572562	R1_region	Middle
								PEOC01000518.1.g1812	Native	160.06	1067951	scaffold01_3572562	R1_region	Middle
								PEOC01000518.1.g1813	Native	16.1372	1.0688e+06	scaffold01_3572562	R1_region	Middle
								PEOC01000518.1.g1814	Native	33.1499	1070206	scaffold01_3572562	R1_region	Middle
								PEOC01000518.1.g1815	Native	82.9526	1071726	scaffold01_3572562	R1_region	Middle
								PEOC01000518.1.g1816	Native	24.0382	1073877	scaffold01_3572562	R1_region	Middle
								PEOC01000518.1.g1817	Native	366.897	1.07525e+06	scaffold01_3572562	R1_region	Middle
								PEOC01000518.1.g1818	Native	100.836	1.07704e+06	scaffold01_3572562	R1_region	Middle
								PEOC01000518.1.g1819	Native	50.69	1078393	scaffold01_3572562	R1_region	Middle
								PEOC01000518.1.g1820	Native	0.6745	1.08002e+06	scaffold01_3572562	R1_region	Middle
								PEOC01000518.1.g1821	Native	22.5506	1.08123e+06	scaffold01_3572562	R0_region	Middle
								PEOC01000518.1.g1822	Native	53.1063	1082321	scaffold01_3572562	R1_region	Middle
								PEOC01000518.1.g1823	Native	941.585	1083295	scaffold01_3572562	R1_region	Middle
								PEOC01000518.1.g1824	Native	8.4483	1.08447e+06	scaffold01_3572562	R1_region	Middle
								PEOC01000518.1.g1825	Native	346.366	1085962	scaffold01_3572562	R1_region	Middle
								PEOC01000518.1.g1826	Native	298.185	1.08678e+06	scaffold01_3572562	R1_region	Middle
								PEOC01000518.1.g1827	Native	24.3335	1.08875e+06	scaffold01_3572562	R1_region	Middle
								PEOC01000518.1.g1828	Native	31.969	1092269	scaffold01_3572562	R1_region	Middle
								PEOC01000518.1.g1829	Native	1763.01	1095110	scaffold01_3572562	R1_region	Middle
								PEOC01000518.1.g1830	Native	6.03595	1097332	scaffold01_3572562	R1_region	Middle
								PEOC01000518.1.g1831	Native	502.059	1099388	scaffold01_3572562	R1_region	Middle
								PEOC01000518.1.g1832	Native	135.761	1101252	scaffold01_3572562	R1_region	Middle
								PEOC01000518.1.g1833	Native	107.082	1.10255e+06	scaffold01_3572562	R1_region	Middle
								PEOC01000518.1.g1834	Native	176.121	1103214	scaffold01_3572562	R1_region	Middle
								PEOC01000518.1.g1835	Native	185.579	1104794	scaffold01_3572562	R1_region	Middle
								PEOC01000518.1.g1836	Native	1142.68	1.10658e+06	scaffold01_3572562	R1_region	Middle
								PEOC01000518.1.g1837	Native	70.8856	1.10755e+06	scaffold01_3572562	R1_region	Middle
								PEOC01000518.1.g1838	Native	19.4015	1.10973e+06	scaffold01_3572562	R1_region	Middle
								PEOC01000518.1.g1839	Native	83.0288	1.11156e+06	scaffold01_3572562	R1_region	Middle
								PEOC01000518.1.g1840	Native	22.7445	1.11383e+06	scaffold01_3572562	R1_region	Middle
								PEOC01000518.1.g1841	Native	21.8903	1.11636e+06	scaffold01_3572562	R1_region	Middle
								PEOC01000520.1.g1420	Native	24.9776	1.1216e+06	scaffold01_3572562	R1_region	Middle
								PEOC01000520.1.g1419	Native	127.323	1123099	scaffold01_3572562	R1_region	Middle
								PEOC01000520.1.g1418	Native	108.933	1124020	scaffold01_3572562	R1_region	Middle
								PEOC01000520.1.g1417	Native	44.5812	1125384	scaffold01_3572562	R1_region	Middle
								PEOC01000520.1.g1416	Native	16.386	1.12717e+06	scaffold01_3572562	R1_region	Middle
								PEOC01000520.1.g1415	Native	29.3227	1129073	scaffold01_3572562	R1_region	Middle
								PEOC01000520.1.g1414	Native	164.915	1130623	scaffold01_3572562	R1_region	Middle
								PEOC01000520.1.g1413	Native	107.739	1.13156e+06	scaffold01_3572562	R1_region	Middle
								PEOC01000520.1.g1412	Native	130.872	1133153	scaffold01_3572562	R1_region	Middle
								PEOC01000520.1.g1411	Native	79.5434	1134929	scaffold01_3572562	R1_region	Middle
								PEOC01000520.1.g1410	Native	23.7042	1138001	scaffold01_3572562	R1_region	Middle
								PEOC01000520.1.g1409	Native	57.3076	1.14102e+06	scaffold01_3572562	R1_region	Middle
								PEOC01000520.1.g1408	Native	93.2729	1.14275e+06	scaffold01_3572562	R1_region	Middle
								PEOC01000520.1.g1407	Native	53.9016	1.14411e+06	scaffold01_3572562	R1_region	Middle
								PEOC01000520.1.g1406	Native	56.664	1145307	scaffold01_3572562	R1_region	Middle
								PEOC01000520.1.g1405	Native	29.913	1.14747e+06	scaffold01_3572562	R1_region	Middle
								PEOC01000520.1.g1404	Native	92.6178	1.14897e+06	scaffold01_3572562	R1_region	Middle
								PEOC01000520.1.g1403	Native	70.9445	1.15024e+06	scaffold01_3572562	R1_region	Middle
								PEOC01000520.1.g1402	Native	272.256	1151143	scaffold01_3572562	R1_region	Middle
								PEOC01000520.1.g1401	HGT_Pezizomycotina	81.9472	1152164	scaffold01_3572562	R1_region	Middle
								PEOC01000520.1.g1400	Native	43.4446	1.15388e+06	scaffold01_3572562	R1_region	Middle
								PEOC01000520.1.g1399	Native	136.046	1.15492e+06	scaffold01_3572562	R1_region	Middle
								PEOC01000520.1.g1398	Native	36.7037	1.15633e+06	scaffold01_3572562	R1_region	Middle
								PEOC01000520.1.g1397	Native	80.9106	1157741	scaffold01_3572562	R1_region	Middle
								PEOC01000520.1.g1396	Native	32.7139	1159065	scaffold01_3572562	R1_region	Middle
								PEOC01000520.1.g1395	Native	129.021	1160887	scaffold01_3572562	R1_region	Middle
								PEOC01000520.1.g1394	Native	275.16	1164762	scaffold01_3572562	R1_region	Middle
								PEOC01000520.1.g1393	Native	113.886	1.1671e+06	scaffold01_3572562	R1_region	Middle
								PEOC01000520.1.g1392	Native	88.1921	1168469	scaffold01_3572562	R1_region	Middle
								PEOC01000520.1.g1391	Native	7.96915	1170433	scaffold01_3572562	R1_region	Middle
								PEOC01000520.1.g1390	Native	20.5951	1174323	scaffold01_3572562	R1_region	Middle
								PEOC01000520.1.g1389	Native	24.0458	1178648	scaffold01_3572562	R1_region	Middle
								PEOC01000520.1.g1388	Native	81.6988	1182673	scaffold01_3572562	R1_region	Middle
								PEOC01000520.1.g1387	Native	18.5953	1184096	scaffold01_3572562	R1_region	Middle
								PEOC01000520.1.g1386	Native	36.306	1.18712e+06	scaffold01_3572562	R1_region	Middle
								PEOC01000520.1.g1385	Native	15.8135	1190145	scaffold01_3572562	R1_region	Middle
								PEOC01000520.1.g1384	Native	68.695	1.19309e+06	scaffold01_3572562	R1_region	Middle
								PEOC01000520.1.g1383	Native	0.0346	1196094	scaffold01_3572562	R1_region	Middle
								PEOC01000520.1.g1382	Native	25.2979	1199456	scaffold01_3572562	R1_region	Middle
								PEOC01000520.1.g1381	Native	495.282	1.20219e+06	scaffold01_3572562	R1_region	Middle
								PEOC01000520.1.g1380	Native	21.7651	1.20507e+06	scaffold01_3572562	R1_region	Middle
								PEOC01000520.1.g1379	Native	194.268	1.20676e+06	scaffold01_3572562	R1_region	Middle
								PEOC01000520.1.g1378	Native	456.08	1.20732e+06	scaffold01_3572562	R1_region	Middle
								PEOC01000520.1.g1377	Native	135.059	1209102	scaffold01_3572562	R1_region	Middle
								PEOC01000520.1.g1376	Native	58.0547	1212551	scaffold01_3572562	R1_region	Middle
								PEOC01000520.1.g1375	Native	433.729	1.21517e+06	scaffold01_3572562	R1_region	Middle
								PEOC01000520.1.g1374	Native	190.513	1216243	scaffold01_3572562	R1_region	Middle
								PEOC01000520.1.g1373	Native	452.766	1.218e+06	scaffold01_3572562	R1_region	Middle
								PEOC01000520.1.g1372	Native	17.3928	1220515	scaffold01_3572562	R1_region	Middle
								PEOC01000520.1.g1371	Native	99.7499	1222835	scaffold01_3572562	R1_region	Middle
								PEOC01000520.1.g1370	Native	588.646	1.22356e+06	scaffold01_3572562	R1_region	Middle
								PEOC01000520.1.g1369	HGT_Bacteria	43.4947	1.2245e+06	scaffold01_3572562	R1_region	Middle
								PEOC01000520.1.g1368	Native	280.278	1.22572e+06	scaffold01_3572562	R1_region	Middle
								PEOC01000520.1.g1367	Native	53.9531	1.22659e+06	scaffold01_3572562	R1_region	Middle
								PEOC01000520.1.g1366	Native	61.3852	1.22751e+06	scaffold01_3572562	R1_region	Middle
								PEOC01000520.1.g1365	Native	7.279	1229631	scaffold01_3572562	R1_region	Middle
								PEOC01000520.1.g1364	Native	23.1751	1231458	scaffold01_3572562	R1_region	Middle
								PEOC01000520.1.g1363	Native	0.10515	1234148	scaffold01_3572562	R1_region	Middle
								PEOC01000517.1.g3759	Native	58.9819	1.24063e+06	scaffold01_3572562	R1_region	Middle
								PEOC01000517.1.g3760	Native	13.4312	1241968	scaffold01_3572562	R1_region	Middle
								PEOC01000517.1.g3761	Native	189.501	1242768	scaffold01_3572562	R1_region	Middle
								PEOC01000517.1.g3762	Native	101.147	1244176	scaffold01_3572562	R1_region	Middle
								PEOC01000517.1.g3763	Native	52.9889	1246190	scaffold01_3572562	R1_region	Middle
								PEOC01000517.1.g3764	Native	72.6766	1.25075e+06	scaffold01_3572562	R1_region	Middle
								PEOC01000517.1.g3765	Native	18.6559	1252943	scaffold01_3572562	R1_region	Middle
								PEOC01000517.1.g3766	Native	219.809	1.25386e+06	scaffold01_3572562	R1_region	Middle
								PEOC01000517.1.g3767	Native	238.423	1254737	scaffold01_3572562	R1_region	Middle
								PEOC01000517.1.g3768	Native	143.31	1255687	scaffold01_3572562	R1_region	Middle
								PEOC01000517.1.g3769	Native	116.4	1256800	scaffold01_3572562	R1_region	Middle
								PEOC01000517.1.g3770	Native	62.5091	1.26053e+06	scaffold01_3572562	R1_region	Middle
								PEOC01000517.1.g3771	Native	57.2914	1.26327e+06	scaffold01_3572562	R1_region	Middle
								PEOC01000517.1.g3772	Native	77.1338	1.26517e+06	scaffold01_3572562	R1_region	Middle
								PEOC01000517.1.g3773	Native	133.793	1.26687e+06	scaffold01_3572562	R1_region	Middle
								PEOC01000517.1.g3774	Native	0.0673	1269510	scaffold01_3572562	R1_region	Middle
								PEOC01000517.1.g3775	Native	0.0391	1271201	scaffold01_3572562	R1_region	Middle
								PEOC01000517.1.g3776	Native	34.7177	1.27409e+06	scaffold01_3572562	R1_region	Middle
								PEOC01000517.1.g3777	Native	256.403	1275595	scaffold01_3572562	R1_region	Middle
								PEOC01000517.1.g3778	Native	20.1218	1277733	scaffold01_3572562	R1_region	Middle
								PEOC01000517.1.g3779	Native	84.7747	1279323	scaffold01_3572562	R1_region	Middle
								PEOC01000517.1.g3780	Native	24.7321	1.28046e+06	scaffold01_3572562	R1_region	Middle
								PEOC01000517.1.g3781	Native	29.1211	1282690	scaffold01_3572562	R1_region	Middle
								PEOC01000517.1.g3782	Native	414.117	1.2856e+06	scaffold01_3572562	R1_region	Middle
								PEOC01000517.1.g3783	Native	63.727	1.28832e+06	scaffold01_3572562	R1_region	Middle
								PEOC01000517.1.g3784	Native	767.075	1.29271e+06	scaffold01_3572562	R1_region	Middle
								PEOC01000517.1.g3785	Native	39.7651	1.29505e+06	scaffold01_3572562	R1_region	Middle
								PEOC01000517.1.g3786	Native	39.3387	1297423	scaffold01_3572562	R1_region	Middle
								PEOC01000517.1.g3787	Native	204.277	1298690	scaffold01_3572562	R1_region	Middle
								PEOC01000517.1.g3788	Native	25.1159	1300091	scaffold01_3572562	R1_region	Middle
								PEOC01000517.1.g3789	Native	433.134	1.3013e+06	scaffold01_3572562	R1_region	Middle
								PEOC01000517.1.g3790	Native	349.398	1.30191e+06	scaffold01_3572562	R1_region	Middle
								PEOC01000517.1.g3791	Native	371.033	1.30262e+06	scaffold01_3572562	R1_region	Middle
								PEOC01000517.1.g3792	Native	169.606	1.30484e+06	scaffold01_3572562	R1_region	Middle
								PEOC01000517.1.g3793	Native	2.5566	1.30894e+06	scaffold01_3572562	R0_region	Middle
								PEOC01000517.1.g3794	Native	152.448	1315624	scaffold01_3572562	R0_region	Middle
								PEOC01000517.1.g3795	Native	271.692	1.31682e+06	scaffold01_3572562	R0_region	Middle
								PEOC01000517.1.g3796	Native	79.8802	1.31803e+06	scaffold01_3572562	R1_region	Middle
								PEOC01000517.1.g3797	Native	46.931	1320351	scaffold01_3572562	R1_region	Middle
								PEOC01000517.1.g3798	Native	127.534	1323440	scaffold01_3572562	R1_region	Middle
								PEOC01000517.1.g3799	Native	18.3515	1.32557e+06	scaffold01_3572562	R1_region	Middle
								PEOC01000517.1.g3800	Native	16.2516	1327388	scaffold01_3572562	R1_region	Middle
								PEOC01000517.1.g3801	Native	110.544	1328742	scaffold01_3572562	R1_region	Middle
								PEOC01000517.1.g3802	Native	20.5175	1330302	scaffold01_3572562	R1_region	Middle
								PEOC01000516.1.g3957	Native	28.0352	1336781	scaffold01_3572562	R1_region	Middle
								PEOC01000516.1.g3958	Native	209.661	1338195	scaffold01_3572562	R1_region	Middle
								PEOC01000516.1.g3959	Native	3.09255	1.34162e+06	scaffold01_3572562	R1_region	Middle
								PEOC01000516.1.g3960	Native	20.5521	1345924	scaffold01_3572562	R1_region	Middle
								PEOC01000516.1.g3961	Native	0.3896	1349599	scaffold01_3572562	R1_region	Middle
								PEOC01000516.1.g3962	Native	191.95	1350744	scaffold01_3572562	R1_region	Middle
								PEOC01000516.1.g3963	Native	383.425	1.35181e+06	scaffold01_3572562	R1_region	Middle
								PEOC01000516.1.g3964	Native	45.1272	1.35292e+06	scaffold01_3572562	R1_region	Middle
								PEOC01000516.1.g3965	Native	110.427	1.35447e+06	scaffold01_3572562	R1_region	Middle
								PEOC01000516.1.g3966	Native	61.1114	1358091	scaffold01_3572562	R1_region	Middle
								PEOC01000516.1.g3967	Native	162.165	1.36114e+06	scaffold01_3572562	R0_region	Middle
								PEOC01000516.1.g3968	Native	204.982	1.36339e+06	scaffold01_3572562	R1_region	Middle
								PEOC01000516.1.g3969	Native	102.753	1364901	scaffold01_3572562	R1_region	Middle
								PEOC01000516.1.g3970	Native	311.201	1365767	scaffold01_3572562	R1_region	Middle
								PEOC01000516.1.g3971	Native	59.6801	1366895	scaffold01_3572562	R1_region	Middle
								PEOC01000516.1.g3972	Native	12.3767	1368663	scaffold01_3572562	R1_region	Middle
								PEOC01000516.1.g3973	Native	62.0645	1.37068e+06	scaffold01_3572562	R1_region	Middle
								PEOC01000516.1.g3974	Native	213.307	1.37294e+06	scaffold01_3572562	R1_region	Middle
								PEOC01000516.1.g3975	Native	37.2936	1.37457e+06	scaffold01_3572562	R1_region	Middle
								PEOC01000516.1.g3976	Native	11.6794	1377734	scaffold01_3572562	R1_region	Middle
								PEOC01000516.1.g3977	Native	29.1118	1380772	scaffold01_3572562	R1_region	Middle
								PEOC01000516.1.g3978	Native	30.7675	1.38236e+06	scaffold01_3572562	R1_region	Middle
								PEOC01000516.1.g3979	Native	41.2529	1383506	scaffold01_3572562	R1_region	Middle
								PEOC01000516.1.g3980	Native	116.141	1.38661e+06	scaffold01_3572562	R1_region	Middle
								PEOC01000516.1.g3981	Native	64.9863	1.38782e+06	scaffold01_3572562	R1_region	Middle
								PEOC01000516.1.g3982	Native	272.542	1388793	scaffold01_3572562	R1_region	Middle
								PEOC01000516.1.g3983	Native	52.6059	1.39032e+06	scaffold01_3572562	R1_region	Middle
								PEOC01000516.1.g3984	Native	116.565	1.39488e+06	scaffold01_3572562	R1_region	Middle
								PEOC01000516.1.g3985	Native	33.0995	1398515	scaffold01_3572562	R1_region	Middle
								PEOC01000516.1.g3986	Native	207.971	1399827	scaffold01_3572562	R1_region	Middle
								PEOC01000516.1.g3987	Native	53.3935	1400659	scaffold01_3572562	R1_region	Middle
								PEOC01000516.1.g3988	Native	375.532	1401497	scaffold01_3572562	R1_region	Middle
								PEOC01000516.1.g3989	Native	24.0779	1402926	scaffold01_3572562	R1_region	Middle
								PEOC01000516.1.g3990	Native	37.9812	1406113	scaffold01_3572562	R1_region	Middle
								PEOC01000516.1.g3991	Native	546.818	1.40796e+06	scaffold01_3572562	R1_region	Middle
								PEOC01000516.1.g3992	Native	28.5373	1.41193e+06	scaffold01_3572562	R1_region	Middle
								PEOC01000516.1.g3993	HGT_Bacteria	22.6164	1414381	scaffold01_3572562	R1_region	Middle
								PEOC01000516.1.g3994	Native	213.496	1415330	scaffold01_3572562	R1_region	Middle
								PEOC01000516.1.g3995	Native	20.0472	1.41655e+06	scaffold01_3572562	R1_region	Middle
								PEOC01000516.1.g3996	Native	39.2734	1418619	scaffold01_3572562	R1_region	Middle
								PEOC01000516.1.g3997	Native	33.9984	1420358	scaffold01_3572562	R1_region	Middle
								PEOC01000516.1.g3998	Native	75.7445	1.42196e+06	scaffold01_3572562	R1_region	Middle
								PEOC01000516.1.g3999	Native	5.9484	1423909	scaffold01_3572562	R1_region	Middle
								PEOC01000403.1.g3143	Native	30.746	1.42655e+06	scaffold01_3572562	R1_region	Middle
								PEOC01000536.1.g4516	Native	26.0392	1430982	scaffold01_3572562	R1_region	Middle
								PEOC01000536.1.g4515	Native	345.308	1433816	scaffold01_3572562	R1_region	Middle
								PEOC01000536.1.g4514	Native	165.943	1.43593e+06	scaffold01_3572562	R1_region	Middle
								PEOC01000536.1.g4513	Native	14.6666	1437331	scaffold01_3572562	R1_region	Middle
								PEOC01000536.1.g4512	Native	89.5259	1.43826e+06	scaffold01_3572562	R1_region	Middle
								PEOC01000536.1.g4511	Native	25.7731	1439255	scaffold01_3572562	R1_region	Middle
								PEOC01000536.1.g4510	Native	35.597	1.44131e+06	scaffold01_3572562	R1_region	Middle
								PEOC01000536.1.g4509	Native	0.3727	1445763	scaffold01_3572562	R1_region	Middle
								PEOC01000536.1.g4508	Native	17.9681	1448709	scaffold01_3572562	R1_region	Middle
								PEOC01000536.1.g4507	Native	4.6152	1.45142e+06	scaffold01_3572562	R1_region	Middle
								PEOC01000536.1.g4506	Native	13.6274	1453895	scaffold01_3572562	R1_region	Middle
								PEOC01000536.1.g4505	Native	15.6442	1.45618e+06	scaffold01_3572562	R1_region	Middle
								PEOC01000536.1.g4504	Native	350.114	1.45997e+06	scaffold01_3572562	R1_region	Middle
								PEOC01000536.1.g4503	Native	18.3561	1462727	scaffold01_3572562	R1_region	Middle
								PEOC01000536.1.g4502	Native	245.931	1465048	scaffold01_3572562	R1_region	Middle
								PEOC01000536.1.g4501	Native	87.8619	1.46585e+06	scaffold01_3572562	R1_region	Middle
								PEOC01000536.1.g4500	Native	19.6805	1.46909e+06	scaffold01_3572562	R1_region	Middle
								PEOC01000536.1.g4499	Native	18.2222	1472714	scaffold01_3572562	R1_region	Middle
								PEOC01000536.1.g4498	Native	70.105	1474147	scaffold01_3572562	R1_region	Middle
								PEOC01000536.1.g4497	Native	37.8137	1475615	scaffold01_3572562	R1_region	Middle
								PEOC01000536.1.g4496	Native	434.466	1477389	scaffold01_3572562	R1_region	Middle
								PEOC01000536.1.g4495	Native	801.407	1480194	scaffold01_3572562	R1_region	Middle
								PEOC01000536.1.g4494	Native	88.1223	1.48129e+06	scaffold01_3572562	R1_region	Middle
								PEOC01000536.1.g4493	Native	4600.69	1482217	scaffold01_3572562	R1_region	Middle
								PEOC01000536.1.g4492	Native	12.5376	1.48416e+06	scaffold01_3572562	R1_region	Middle
								PEOC01000536.1.g4491	Native	0.75575	1.48839e+06	scaffold01_3572562	R1_region	Middle
								PEOC01000536.1.g4490	Native	33.6675	1491366	scaffold01_3572562	R1_region	Middle
								PEOC01000536.1.g4489	Native	105.912	1495102	scaffold01_3572562	R1_region	Middle
								PEOC01000536.1.g4488	Native	44.0431	1496155	scaffold01_3572562	R1_region	Middle
								PEOC01000536.1.g4487	Native	75.9617	1499606	scaffold01_3572562	R1_region	Middle
								PEOC01000536.1.g4486	Native	18.3601	1.50155e+06	scaffold01_3572562	R1_region	Middle
								PEOC01000536.1.g4485	HGT_Bacteria	65.643	1.50304e+06	scaffold01_3572562	R1_region	Middle
								PEOC01000536.1.g4484	Native	7.5553	1506128	scaffold01_3572562	R1_region	Middle
								PEOC01000536.1.g4483	Native	118.265	1.50899e+06	scaffold01_3572562	R1_region	Middle
								PEOC01000536.1.g4482	Native	117.978	1510427	scaffold01_3572562	R1_region	Middle
								PEOC01000536.1.g4481	Native	4.77045	1512147	scaffold01_3572562	R1_region	Middle
								PEOC01000536.1.g4480	Native	45.7259	1514718	scaffold01_3572562	R1_region	Middle
								PEOC01000536.1.g4479	Native	2140.96	1516787	scaffold01_3572562	R1_region	Middle
								PEOC01000536.1.g4478	Native	116.102	1519275	scaffold01_3572562	R1_region	Middle
								PEOC01000536.1.g4477	Native	58.1487	1521222	scaffold01_3572562	R1_region	Middle
								PEOC01000536.1.g4476	Native	81.8591	1523053	scaffold01_3572562	R1_region	Middle
								PEOC01000536.1.g4475	Native	82.2914	1.52613e+06	scaffold01_3572562	R1_region	Middle
								PEOC01000536.1.g4474	Native	2.4783	1.52792e+06	scaffold01_3572562	R1_region	Middle
								PEOC01000536.1.g4473	Native	33.2599	1.53036e+06	scaffold01_3572562	R1_region	Middle
								PEOC01000536.1.g4472	Native	73.1651	1532146	scaffold01_3572562	R1_region	Middle
								PEOC01000536.1.g4471	Native	7.54895	1.53477e+06	scaffold01_3572562	R1_region	Middle
								PEOC01000536.1.g4470	Native	16.2954	1.53832e+06	scaffold01_3572562	R1_region	Middle
								PEOC01000536.1.g4469	Native	44.9149	1540205	scaffold01_3572562	R1_region	Middle
								PEOC01000536.1.g4468	Native	274.352	1543033	scaffold01_3572562	R1_region	Middle
								PEOC01000536.1.g4467	Native	0.7373	1.54555e+06	scaffold01_3572562	R1_region	Middle
								PEOC01000536.1.g4466	Native	32.5875	1.54898e+06	scaffold01_3572562	R1_region	Middle
								PEOC01000536.1.g4465	Native	6225.34	1.55127e+06	scaffold01_3572562	R1_region	Middle
								PEOC01000536.1.g4464	Native	29.2345	1553184	scaffold01_3572562	R1_region	Middle
								PEOC01000536.1.g4463	Native	47.4999	1556404	scaffold01_3572562	R1_region	Middle
								PEOC01000536.1.g4462	Native	514.395	1558942	scaffold01_3572562	R1_region	Middle
								PEOC01000536.1.g4461	Native	21.1365	1560468	scaffold01_3572562	R1_region	Middle
								PEOC01000536.1.g4460	Native	57.6844	1562601	scaffold01_3572562	R1_region	Middle
								PEOC01000536.1.g4459	Native	23.9598	1564297	scaffold01_3572562	R1_region	Middle
								PEOC01000536.1.g4458	Native	927.408	1.56709e+06	scaffold01_3572562	R1_region	Middle
								PEOC01000536.1.g4457	Native	166.993	1.56945e+06	scaffold01_3572562	R1_region	Middle
								PEOC01000536.1.g4456	Native	60.3405	1571684	scaffold01_3572562	R1_region	Middle
								PEOC01000536.1.g4455	Native	0.3262	1.57424e+06	scaffold01_3572562	R1_region	Middle
								PEOC01000536.1.g4454	Native	34.7527	1575814	scaffold01_3572562	R1_region	Middle
								PEOC01000536.1.g4453	Native	73.5161	1.57776e+06	scaffold01_3572562	R1_region	Middle
								PEOC01000536.1.g4452	Native	34.6104	1.58002e+06	scaffold01_3572562	R1_region	Middle
								PEOC01000536.1.g4451	Native	26.2445	1.58199e+06	scaffold01_3572562	R1_region	Middle
								PEOC01000536.1.g4450	Native	78.1744	1.58475e+06	scaffold01_3572562	R1_region	Middle
								PEOC01000536.1.g4449	Native	43.3227	1.58888e+06	scaffold01_3572562	R1_region	Middle
								PEOC01000536.1.g4448	Native	13.9405	1.59056e+06	scaffold01_3572562	R1_region	Middle
								PEOC01000536.1.g4447	Native	216.793	1592283	scaffold01_3572562	R1_region	Middle
								PEOC01000536.1.g4446	Native	23.8665	1.59363e+06	scaffold01_3572562	R1_region	Middle
								PEOC01000536.1.g4445	Native	13.4241	1.59481e+06	scaffold01_3572562	R1_region	Middle
								PEOC01000536.1.g4444	Native	3016.76	1.59573e+06	scaffold01_3572562	R1_region	Middle
								PEOC01000536.1.g4443	Native	107.038	1597379	scaffold01_3572562	R1_region	Middle
								PEOC01000536.1.g4442	Native	117.746	1.60031e+06	scaffold01_3572562	R1_region	Middle
								PEOC01000536.1.g4441	Native	218.064	1601478	scaffold01_3572562	R1_region	Middle
								PEOC01000536.1.g4440	Native	90.275	1602497	scaffold01_3572562	R1_region	Middle
								PEOC01000536.1.g4439	Native	132.586	1603494	scaffold01_3572562	R1_region	Middle
								PEOC01000536.1.g4438	Native	21.521	1.60566e+06	scaffold01_3572562	R1_region	Middle
								PEOC01000536.1.g4437	Native	173.177	1607742	scaffold01_3572562	R1_region	Middle
								PEOC01000536.1.g4436	Native	278.888	1609185	scaffold01_3572562	R1_region	Middle
								PEOC01000536.1.g4435	Native	13.4753	1.61127e+06	scaffold01_3572562	R1_region	Middle
								PEOC01000536.1.g4434	Native	164.402	1.61426e+06	scaffold01_3572562	R1_region	Middle
								PEOC01000536.1.g4433	Native	22.8588	1616192	scaffold01_3572562	R1_region	Middle
								PEOC01000536.1.g4432	Native	17.9869	1.61725e+06	scaffold01_3572562	R1_region	Middle
								PEOC01000536.1.g4431	Native	86.0005	1.61871e+06	scaffold01_3572562	R1_region	Middle
								PEOC01000536.1.g4430	Native	398.076	1.61985e+06	scaffold01_3572562	R1_region	Middle
								PEOC01000536.1.g4429	Native	23.6929	1623190	scaffold01_3572562	R1_region	Middle
								PEOC01000536.1.g4428	Native	109.99	1.62719e+06	scaffold01_3572562	R1_region	Middle
								PEOC01000536.1.g4427	Native	243.057	1.62836e+06	scaffold01_3572562	R1_region	Middle
								PEOC01000536.1.g4426	Native	606.406	1.62882e+06	scaffold01_3572562	R1_region	Middle
								PEOC01000536.1.g4425	Native	60.3352	1.6296e+06	scaffold01_3572562	R1_region	Middle
								PEOC01000536.1.g4424	Native	82.6326	1630670	scaffold01_3572562	R1_region	Middle
								PEOC01000536.1.g4423	Native	268.754	1632048	scaffold01_3572562	R1_region	Middle
								PEOC01000536.1.g4422	Native	130.657	1.63397e+06	scaffold01_3572562	R1_region	Middle
								PEOC01000536.1.g4421	Native	68.2499	1.63551e+06	scaffold01_3572562	R1_region	Middle
								PEOC01000536.1.g4420	Native	51.8034	1637228	scaffold01_3572562	R1_region	Middle
								PEOC01000536.1.g4419	Native	98.446	1.64038e+06	scaffold01_3572562	R1_region	Middle
								PEOC01000536.1.g4418	Native	266.272	1641901	scaffold01_3572562	R1_region	Middle
								PEOC01000536.1.g4417	Native	28.5024	1.64384e+06	scaffold01_3572562	R1_region	Middle
								PEOC01000536.1.g4416	Native	76.0782	1645242	scaffold01_3572562	R1_region	Middle
								PEOC01000536.1.g4415	Native	79.6064	1645868	scaffold01_3572562	R1_region	Middle
								PEOC01000536.1.g4414	Native	16.3941	1647837	scaffold01_3572562	R1_region	Middle
								PEOC01000536.1.g4413	Native	133.107	1650087	scaffold01_3572562	R1_region	Middle
								PEOC01000536.1.g4412	Native	158.468	1.65109e+06	scaffold01_3572562	R1_region	Middle
								PEOC01000536.1.g4411	Native	73.7652	1.65272e+06	scaffold01_3572562	R1_region	Middle
								PEOC01000536.1.g4410	Native	676.622	1653644	scaffold01_3572562	R1_region	Middle
								PEOC01000536.1.g4409	Native	39.0029	1.65455e+06	scaffold01_3572562	R1_region	Middle
								PEOC01000536.1.g4408	Native	13.5899	1656948	scaffold01_3572562	R1_region	Middle
								PEOC01000536.1.g4407	Native	30.3547	1659279	scaffold01_3572562	R1_region	Middle
								PEOC01000536.1.g4406	Native	188.923	1660503	scaffold01_3572562	R1_region	Middle
								PEOC01000536.1.g4405	Native	64.2481	1661998	scaffold01_3572562	R1_region	Middle
								PEOC01000536.1.g4404	Native	395.059	1.66371e+06	scaffold01_3572562	R1_region	Middle
								PEOC01000536.1.g4403	Native	619.514	1.66442e+06	scaffold01_3572562	R1_region	Middle
								PEOC01000536.1.g4402	Native	55.3783	1.6663e+06	scaffold01_3572562	R1_region	Middle
								PEOC01000536.1.g4401	Native	217.027	1.66703e+06	scaffold01_3572562	R1_region	Middle
								PEOC01000536.1.g4400	Native	125.106	1667997	scaffold01_3572562	R1_region	Middle
								PEOC01000536.1.g4399	Native	99.4643	1669058	scaffold01_3572562	R1_region	Middle
								PEOC01000536.1.g4398	Native	94.8752	1670693	scaffold01_3572562	R1_region	Middle
								PEOC01000536.1.g4397	Native	50.071	1.67218e+06	scaffold01_3572562	R1_region	Middle
								PEOC01000536.1.g4396	Native	3.2837	1675045	scaffold01_3572562	R1_region	Middle
								PEOC01000536.1.g4395	Native	2022.32	1.67739e+06	scaffold01_3572562	R1_region	Middle
								PEOC01000536.1.g4394	Native	26.7259	1680912	scaffold01_3572562	R1_region	Middle
								PEOC01000536.1.g4393	Native	126.065	1.68318e+06	scaffold01_3572562	R1_region	Middle
								PEOC01000536.1.g4392	Native	28.0037	1684855	scaffold01_3572562	R1_region	Middle
								PEOC01000536.1.g4391	Native	37.8	1.68732e+06	scaffold01_3572562	R1_region	Middle
								PEOC01000536.1.g4390	Native	32.2508	1.68921e+06	scaffold01_3572562	R1_region	Middle
								PEOC01000536.1.g4389	Native	4.91305	1.69118e+06	scaffold01_3572562	R1_region	Middle
								PEOC01000536.1.g4388	Native	22.3572	1.69332e+06	scaffold01_3572562	R1_region	Middle
								PEOC01000536.1.g4387	Native	28.3852	1696405	scaffold01_3572562	R1_region	Middle
								PEOC01000536.1.g4386	Native	5.2183	1.69983e+06	scaffold01_3572562	R1_region	Middle
								PEOC01000536.1.g4385	Native	14.285	1701807	scaffold01_3572562	R1_region	Middle
								PEOC01000536.1.g4384	Native	16.9235	1703250	scaffold01_3572562	R1_region	Middle
								PEOC01000536.1.g4383	Native	146.159	1704808	scaffold01_3572562	R1_region	Middle
								PEOC01000536.1.g4382	Native	34.3957	1705677	scaffold01_3572562	R1_region	Middle
								PEOC01000536.1.g4381	Native	105.623	1.70755e+06	scaffold01_3572562	R1_region	Middle
								PEOC01000536.1.g4380	Native	80.858	1.70939e+06	scaffold01_3572562	R1_region	Middle
								PEOC01000536.1.g4379	Native	80.7277	1711545	scaffold01_3572562	R1_region	Middle
								PEOC01000536.1.g4378	Native	21.6522	1713319	scaffold01_3572562	R1_region	Middle
								PEOC01000536.1.g4377	Native	672.343	1.71489e+06	scaffold01_3572562	R1_region	Middle
								PEOC01000536.1.g4376	Native	504.912	1717617	scaffold01_3572562	R1_region	Middle
								PEOC01000536.1.g4375	Native	117.585	1719029	scaffold01_3572562	R1_region	Middle
								PEOC01000536.1.g4374	Native	219.425	1719762	scaffold01_3572562	R1_region	Middle
								PEOC01000536.1.g4373	Native	143.275	1.72156e+06	scaffold01_3572562	R1_region	Middle
								PEOC01000536.1.g4372	Native	4.17705	1723815	scaffold01_3572562	R1_region	Middle
								PEOC01000535.1.g2125	Native	0.29545	1726416	scaffold01_3572562	R1_region	Middle
								PEOC01000535.1.g2124	Native	47.8721	1732017	scaffold01_3572562	R1_region	Middle
								PEOC01000535.1.g2123	Native	395.412	1.7328e+06	scaffold01_3572562	R1_region	Middle
								PEOC01000535.1.g2122	Native	131.818	1.73407e+06	scaffold01_3572562	R1_region	Middle
								PEOC01000535.1.g2121	Native	3.75585	1741645	scaffold01_3572562	R1_region	Middle
								PEOC01000535.1.g2120	Native	170.326	1.74901e+06	scaffold01_3572562	R1_region	Middle
								PEOC01000535.1.g2119	Native	17.9702	1751463	scaffold01_3572562	R1_region	Middle
								PEOC01000535.1.g2118	Native	116.959	1.75389e+06	scaffold01_3572562	R1_region	Middle
								PEOC01000535.1.g2117	Native	19.1887	1755588	scaffold01_3572562	R1_region	Middle
								PEOC01000535.1.g2116	Native	46.4787	1759240	scaffold01_3572562	R1_region	Middle
								PEOC01000535.1.g2115	Native	75.1744	1762365	scaffold01_3572562	R1_region	Middle
								PEOC01000535.1.g2114	Native	31.0892	1764670	scaffold01_3572562	R1_region	Middle
								PEOC01000535.1.g2113	Native	155.305	1767553	scaffold01_3572562	R1_region	Middle
								PEOC01000535.1.g2112	Native	20.2031	1769570	scaffold01_3572562	R1_region	Middle
								PEOC01000535.1.g2111	Native	166.32	1771487	scaffold01_3572562	R1_region	Middle
								PEOC01000535.1.g2110	Native	29.397	1.77336e+06	scaffold01_3572562	R1_region	Middle
								PEOC01000535.1.g2109	Native	69.742	1775271	scaffold01_3572562	R1_region	Middle
								PEOC01000535.1.g2108	Native	20.6463	1776872	scaffold01_3572562	R1_region	Middle
								PEOC01000535.1.g2107	Native	33.2389	1778835	scaffold01_3572562	R1_region	Middle
								PEOC01000535.1.g2106	Native	417.049	1780609	scaffold01_3572562	R1_region	Middle
								PEOC01000535.1.g2105	Native	40.2987	1781756	scaffold01_3572562	R1_region	Middle
								PEOC01000535.1.g2104	Native	182.544	1.78344e+06	scaffold01_3572562	R1_region	Middle
								PEOC01000535.1.g2103	Native	26.3368	1.78536e+06	scaffold01_3572562	R1_region	Middle
								PEOC01000535.1.g2102	Native	43.1253	1787273	scaffold01_3572562	R1_region	Middle
								PEOC01000535.1.g2101	Native	24.5619	1788682	scaffold01_3572562	R1_region	Middle
								PEOC01000535.1.g2100	Native	29.0974	1.78969e+06	scaffold01_3572562	R1_region	Middle
								PEOC01000535.1.g2099	Native	287.763	1790752	scaffold01_3572562	R1_region	Middle
								PEOC01000535.1.g2098	Native	115.016	1.7916e+06	scaffold01_3572562	R1_region	Middle
								PEOC01000535.1.g2097	Native	35.557	1793720	scaffold01_3572562	R1_region	Middle
								PEOC01000535.1.g2096	Native	63.953	1795912	scaffold01_3572562	R1_region	Middle
								PEOC01000535.1.g2095	Native	14.0459	1798227	scaffold01_3572562	R1_region	Middle
								PEOC01000535.1.g2094	Native	19.7346	1.80091e+06	scaffold01_3572562	R1_region	Middle
								PEOC01000535.1.g2093	Native	96.2685	1803231	scaffold01_3572562	R1_region	Middle
								PEOC01000535.1.g2092	Native	116.949	1804218	scaffold01_3572562	R1_region	Middle
								PEOC01000535.1.g2091	Native	662.96	1805139	scaffold01_3572562	R1_region	Middle
								PEOC01000535.1.g2090	Native	278.43	1.80605e+06	scaffold01_3572562	R1_region	Middle
								PEOC01000535.1.g2089	Native	2.0999	1.80694e+06	scaffold01_3572562	R1_region	Middle
								PEOC01000535.1.g2088	Native	248.049	1807638	scaffold01_3572562	R1_region	Middle
								PEOC01000535.1.g2087	Native	48.1153	1.80864e+06	scaffold01_3572562	R1_region	Middle
								PEOC01000535.1.g2086	Native	99.8953	1.80965e+06	scaffold01_3572562	R1_region	Middle
								PEOC01000535.1.g2085	Native	28.0653	1.81234e+06	scaffold01_3572562	R1_region	Middle
								PEOC01000535.1.g2084	Native	371.544	1.81502e+06	scaffold01_3572562	R1_region	Middle
								PEOC01000535.1.g2083	Native	16.7429	1.81801e+06	scaffold01_3572562	R1_region	Middle
								PEOC01000535.1.g2082	Native	189.393	1819859	scaffold01_3572562	R1_region	Middle
								PEOC01000535.1.g2081	Native	26.0269	1.82172e+06	scaffold01_3572562	R1_region	Middle
								PEOC01000535.1.g2080	Native	215.228	1823080	scaffold01_3572562	R1_region	Middle
								PEOC01000535.1.g2079	Native	30.35	1.82463e+06	scaffold01_3572562	R1_region	Middle
								PEOC01000535.1.g2078	Native	113.34	1.82602e+06	scaffold01_3572562	R1_region	Middle
								PEOC01000535.1.g2077	Native	82.663	1.82733e+06	scaffold01_3572562	R1_region	Middle
								PEOC01000535.1.g2076	Native	263.619	1829359	scaffold01_3572562	R1_region	Middle
								PEOC01000535.1.g2075	Native	282.548	1830414	scaffold01_3572562	R1_region	Middle
								PEOC01000535.1.g2074	Native	127.716	1832484	scaffold01_3572562	R1_region	Middle
								PEOC01000535.1.g2073	Native	148.358	1.83389e+06	scaffold01_3572562	R1_region	Middle
								PEOC01000535.1.g2072	Native	60.5496	1.83562e+06	scaffold01_3572562	R1_region	Middle
								PEOC01000535.1.g2071	Native	810.586	1.83687e+06	scaffold01_3572562	R1_region	Middle
								PEOC01000535.1.g2070	Native	5.573	1.83838e+06	scaffold01_3572562	R1_region	Middle
								PEOC01000535.1.g2069	Native	24.9672	1839253	scaffold01_3572562	R1_region	Middle
								PEOC01000535.1.g2068	Native	41.355	1840698	scaffold01_3572562	R1_region	Middle
								PEOC01000535.1.g2067	Native	58.4894	1.84243e+06	scaffold01_3572562	R1_region	Middle
								PEOC01000535.1.g2066	Native	107.486	1844228	scaffold01_3572562	R1_region	Middle
								PEOC01000535.1.g2065	Native	28.1898	1845469	scaffold01_3572562	R1_region	Middle
								PEOC01000535.1.g2064	Native	55.7118	1847032	scaffold01_3572562	R1_region	Middle
								PEOC01000535.1.g2063	Native	18.7138	1850031	scaffold01_3572562	R1_region	Middle
								PEOC01000535.1.g2062	Native	40.169	1852393	scaffold01_3572562	R1_region	Middle
								PEOC01000535.1.g2061	Native	29.4565	1.85448e+06	scaffold01_3572562	R1_region	Middle
								PEOC01000535.1.g2060	Native	5073.17	1.85622e+06	scaffold01_3572562	R1_region	Middle
								PEOC01000535.1.g2059	Native	130.724	1858177	scaffold01_3572562	R1_region	Middle
								PEOC01000535.1.g2058	Native	21.0811	1.86012e+06	scaffold01_3572562	R1_region	Middle
								PEOC01000535.1.g2057	Native	737.477	1.8617e+06	scaffold01_3572562	R1_region	Middle
								PEOC01000535.1.g2056	Native	226.946	1.8629e+06	scaffold01_3572562	R1_region	Middle
								PEOC01000535.1.g2055	Native	171.208	1.8641e+06	scaffold01_3572562	R1_region	Middle
								PEOC01000535.1.g2054	Native	86.8057	1865982	scaffold01_3572562	R1_region	Middle
								PEOC01000535.1.g2053	Native	99.0259	1.86728e+06	scaffold01_3572562	R1_region	Middle
								PEOC01000535.1.g2052	Native	15.1569	1868924	scaffold01_3572562	R1_region	Middle
								PEOC01000535.1.g2051	Native	74.8505	1.871e+06	scaffold01_3572562	R1_region	Middle
								PEOC01000535.1.g2050	Native	38.9969	1872863	scaffold01_3572562	R1_region	Middle
								PEOC01000535.1.g2049	Native	43.9196	1.87482e+06	scaffold01_3572562	R1_region	Middle
								PEOC01000535.1.g2048	Native	164.297	1876408	scaffold01_3572562	R1_region	Middle
								PEOC01000535.1.g2047	Native	120.81	1.87742e+06	scaffold01_3572562	R1_region	Middle
								PEOC01000535.1.g2046	Native	305.175	1.87843e+06	scaffold01_3572562	R1_region	Middle
								PEOC01000535.1.g2045	Native	37.6581	1882564	scaffold01_3572562	R1_region	Middle
								PEOC01000535.1.g2044	Native	88.1669	1.88692e+06	scaffold01_3572562	R1_region	Middle
								PEOC01000535.1.g2043	Native	16.1903	1.88981e+06	scaffold01_3572562	R1_region	Middle
								PEOC01000535.1.g2042	Native	594.836	1893523	scaffold01_3572562	R1_region	Middle
								PEOC01000535.1.g2041	Native	502.477	1.89568e+06	scaffold01_3572562	R1_region	Middle
								PEOC01000535.1.g2040	Native	49.1315	1896884	scaffold01_3572562	R1_region	Middle
								PEOC01000535.1.g2039	Native	177.658	1.89861e+06	scaffold01_3572562	R1_region	Middle
								PEOC01000535.1.g2038	Native	404.062	1899564	scaffold01_3572562	R1_region	Middle
								PEOC01000535.1.g2037	Native	4509.38	1.90021e+06	scaffold01_3572562	R1_region	Middle
								PEOC01000535.1.g2036	Native	160.218	1.90153e+06	scaffold01_3572562	R1_region	Middle
								PEOC01000535.1.g2035	Native	21.8565	1902727	scaffold01_3572562	R1_region	Middle
								PEOC01000535.1.g2034	Native	14.9025	1904059	scaffold01_3572562	R1_region	Middle
								PEOC01000535.1.g2033	Native	105.747	1905624	scaffold01_3572562	R1_region	Middle
								PEOC01000535.1.g2032	Native	72.9399	1906606	scaffold01_3572562	R1_region	Middle
								PEOC01000535.1.g2031	Native	91.0821	1.90877e+06	scaffold01_3572562	R1_region	Middle
								PEOC01000535.1.g2030	Native	17.2423	1.90987e+06	scaffold01_3572562	R1_region	Middle
								PEOC01000535.1.g2029	Native	149.015	1910963	scaffold01_3572562	R1_region	Middle
								PEOC01000535.1.g2028	Native	1561.45	1.91258e+06	scaffold01_3572562	R1_region	Middle
								PEOC01000535.1.g2027	Native	113.682	1.91398e+06	scaffold01_3572562	R1_region	Middle
								PEOC01000535.1.g2026	Native	540.37	1.91505e+06	scaffold01_3572562	R1_region	Middle
								PEOC01000535.1.g2025	Native	40.7717	1916566	scaffold01_3572562	R1_region	Middle
								PEOC01000535.1.g2024	Native	10.837	1.92096e+06	scaffold01_3572562	R1_region	Middle
								PEOC01000535.1.g2023	Native	102.23	1.92372e+06	scaffold01_3572562	R1_region	Middle
								PEOC01000535.1.g2022	HGT_Pezizomycotina	17.9881	1925491	scaffold01_3572562	R1_region	Middle
								PEOC01000535.1.g2021	Native	498.55	1926734	scaffold01_3572562	R1_region	Middle
								PEOC01000535.1.g2019	Native	66.0285	1929265	scaffold01_3572562	R1_region	Middle
								PEOC01000535.1.g2018	Native	506.171	1930298	scaffold01_3572562	R1_region	Middle
								PEOC01000535.1.g2017	Native	26.1724	1.93175e+06	scaffold01_3572562	R1_region	Middle
								PEOC01000535.1.g2016	Native	127.971	1933277	scaffold01_3572562	R1_region	Middle
								PEOC01000535.1.g2015	Native	126.672	1934475	scaffold01_3572562	R1_region	Middle
								PEOC01000535.1.g2014	Native	51.4049	1.93558e+06	scaffold01_3572562	R1_region	Middle
								PEOC01000535.1.g2013	Native	23.4563	1.93785e+06	scaffold01_3572562	R1_region	Middle
								PEOC01000535.1.g2012	Native	40.9472	1.93997e+06	scaffold01_3572562	R1_region	Middle
								PEOC01000535.1.g2011	Native	19.8912	1.9433e+06	scaffold01_3572562	R1_region	Middle
								PEOC01000535.1.g2010	Native	97.683	1946822	scaffold01_3572562	R1_region	Middle
								PEOC01000535.1.g2009	Native	53.6277	1.94841e+06	scaffold01_3572562	R1_region	Middle
								PEOC01000535.1.g2008	Native	19.844	1.95089e+06	scaffold01_3572562	R1_region	Middle
								PEOC01000535.1.g2007	Native	224.619	1.95274e+06	scaffold01_3572562	R1_region	Middle
								PEOC01000535.1.g2006	Native	98.9441	1.95431e+06	scaffold01_3572562	R1_region	Middle
								PEOC01000535.1.g2005	Native	43.7531	1.9584e+06	scaffold01_3572562	R1_region	Middle
								PEOC01000535.1.g2004	Native	176.835	1962911	scaffold01_3572562	R1_region	Middle
								PEOC01000535.1.g2003	Native	6.28835	1964389	scaffold01_3572562	R1_region	Middle
								PEOC01000535.1.g2002	Native	69.7659	1.96602e+06	scaffold01_3572562	R1_region	Middle
								PEOC01000535.1.g2001	Native	115.897	1.96812e+06	scaffold01_3572562	R1_region	Middle
								PEOC01000540.1.g3758	Native	8351.46	1.97041e+06	scaffold01_3572562	R1_region	Middle
								PEOC01000540.1.g3757	Native	1501.16	1.97162e+06	scaffold01_3572562	R1_region	Middle
								PEOC01000540.1.g3756	Native	948.545	1972660	scaffold01_3572562	R1_region	Middle
								PEOC01000540.1.g3755	Native	1910.66	1973676	scaffold01_3572562	R1_region	Middle
								PEOC01000540.1.g3754	Native	104.889	1975264	scaffold01_3572562	R1_region	Middle
								PEOC01000540.1.g3753	Native	11.8461	1977905	scaffold01_3572562	R1_region	Middle
								PEOC01000540.1.g3752	Native	643.207	1.97968e+06	scaffold01_3572562	R1_region	Middle
								PEOC01000540.1.g3751	Native	32.2289	1981073	scaffold01_3572562	R1_region	Middle
								PEOC01000540.1.g3750	Native	113.237	1.98226e+06	scaffold01_3572562	R1_region	Middle
								PEOC01000540.1.g3749	Native	125.551	1.98344e+06	scaffold01_3572562	R1_region	Middle
								PEOC01000540.1.g3748	Native	64.6673	1.98441e+06	scaffold01_3572562	R1_region	Middle
								PEOC01000540.1.g3747	Native	27.5741	1.98831e+06	scaffold01_3572562	R1_region	Middle
								PEOC01000540.1.g3746	Native	86.1296	1993237	scaffold01_3572562	R1_region	Middle
								PEOC01000540.1.g3745	Native	235.3	1.99666e+06	scaffold01_3572562	R1_region	Middle
								PEOC01000540.1.g3744	Native	27.5938	1999471	scaffold01_3572562	R1_region	Middle
								PEOC01000540.1.g3743	Native	131.452	2001364	scaffold01_3572562	R1_region	Middle
								PEOC01000540.1.g3742	Native	187.284	2002709	scaffold01_3572562	R1_region	Middle
								PEOC01000540.1.g3741	Native	64.6373	2004387	scaffold01_3572562	R1_region	Middle
								PEOC01000540.1.g3740	Native	43.8383	2006476	scaffold01_3572562	R1_region	Middle
								PEOC01000540.1.g3739	Native	347.871	2.00794e+06	scaffold01_3572562	R1_region	Middle
								PEOC01000540.1.g3738	Native	17.8784	2010754	scaffold01_3572562	R1_region	Middle
								PEOC01000540.1.g3737	Native	25.1075	2014912	scaffold01_3572562	R1_region	Middle
								PEOC01000540.1.g3736	Native	71.9033	2.01825e+06	scaffold01_3572562	R1_region	Middle
								PEOC01000540.1.g3735	Native	41.1536	2.02006e+06	scaffold01_3572562	R1_region	Middle
								PEOC01000540.1.g3734	Native	45.2397	2023392	scaffold01_3572562	R1_region	Middle
								PEOC01000540.1.g3733	Native	32.7326	2027463	scaffold01_3572562	R1_region	Middle
								PEOC01000540.1.g3732	Native	7.52615	2.0342e+06	scaffold01_3572562	R1_region	Middle
								PEOC01000540.1.g3731	Native	28.8231	2.03933e+06	scaffold01_3572562	R1_region	Middle
								PEOC01000540.1.g3730	Native	127.511	2.04082e+06	scaffold01_3572562	R1_region	Middle
								PEOC01000540.1.g3729	Native	34.4953	2.04262e+06	scaffold01_3572562	R1_region	Middle
								PEOC01000540.1.g3728	Native	77.4951	2044792	scaffold01_3572562	R1_region	Middle
								PEOC01000540.1.g3727	Native	333.146	2.04727e+06	scaffold01_3572562	R1_region	Middle
								PEOC01000540.1.g3726	Native	14.7745	2050184	scaffold01_3572562	R1_region	Middle
								PEOC01000540.1.g3725	Native	39.2859	2.05315e+06	scaffold01_3572562	R1_region	Middle
								PEOC01000540.1.g3724	Native	55.1027	2.05661e+06	scaffold01_3572562	R1_region	Middle
								PEOC01000540.1.g3723	Native	141.325	2.0579e+06	scaffold01_3572562	R1_region	Middle
								PEOC01000540.1.g3722	Native	82.6065	2.05895e+06	scaffold01_3572562	R1_region	Middle
								PEOC01000540.1.g3721	Native	45.9519	2.06062e+06	scaffold01_3572562	R1_region	Middle
								PEOC01000540.1.g3720	Native	41.6771	2.06215e+06	scaffold01_3572562	R1_region	Middle
								PEOC01000540.1.g3719	Native	211.933	2.06355e+06	scaffold01_3572562	R1_region	Middle
								PEOC01000540.1.g3718	Native	32.6079	2.06461e+06	scaffold01_3572562	R1_region	Middle
								PEOC01000540.1.g3717	Native	143.918	2066078	scaffold01_3572562	R1_region	Middle
								PEOC01000540.1.g3716	Native	83.168	2067615	scaffold01_3572562	R1_region	Middle
								PEOC01000540.1.g3715	Native	42.8607	2.07019e+06	scaffold01_3572562	R1_region	Middle
								PEOC01000540.1.g3714	Native	49.9149	2072140	scaffold01_3572562	R1_region	Middle
								PEOC01000540.1.g3713	Native	698.316	2.0733e+06	scaffold01_3572562	R1_region	Middle
								PEOC01000540.1.g3712	Native	59.1242	2.07452e+06	scaffold01_3572562	R1_region	Middle
								PEOC01000540.1.g3711	Native	5.13645	2076711	scaffold01_3572562	R1_region	Middle
								PEOC01000540.1.g3710	Native	79.1209	2.07791e+06	scaffold01_3572562	R1_region	Middle
								PEOC01000540.1.g3709	Native	164.986	2079840	scaffold01_3572562	R1_region	Middle
								PEOC01000540.1.g3708	Native	25.8766	2081801	scaffold01_3572562	R1_region	Middle
								PEOC01000540.1.g3707	Native	122.753	2.08352e+06	scaffold01_3572562	R1_region	Middle
								PEOC01000540.1.g3706	Native	22.2703	2.08501e+06	scaffold01_3572562	R1_region	Middle
								PEOC01000540.1.g3705	Native	41.498	2.08646e+06	scaffold01_3572562	R1_region	Middle
								PEOC01000540.1.g3704	Native	29.953	2.08834e+06	scaffold01_3572562	R1_region	Middle
								PEOC01000540.1.g3703	Native	23.6173	2.09183e+06	scaffold01_3572562	R1_region	Middle
								PEOC01000540.1.g3702	Native	16.9108	2097009	scaffold01_3572562	R1_region	Middle
								PEOC01000540.1.g3701	Native	169.753	2099520	scaffold01_3572562	R1_region	Middle
								PEOC01000540.1.g3700	Native	21.1364	2101274	scaffold01_3572562	R1_region	Middle
								PEOC01000540.1.g3699	Native	488.791	2.10318e+06	scaffold01_3572562	R1_region	Middle
								PEOC01000540.1.g3698	Native	88.0883	2104338	scaffold01_3572562	R1_region	Middle
								PEOC01000540.1.g3697	Native	446.553	2105290	scaffold01_3572562	R1_region	Middle
								PEOC01000540.1.g3696	Native	39.2685	2.10616e+06	scaffold01_3572562	R1_region	Middle
								PEOC01000540.1.g3695	Native	77.326	2107547	scaffold01_3572562	R1_region	Middle
								PEOC01000540.1.g3694	Native	116.887	2.10899e+06	scaffold01_3572562	R1_region	Middle
								PEOC01000540.1.g3693	Native	92.0019	2110054	scaffold01_3572562	R1_region	Middle
								PEOC01000540.1.g3692	Native	8.91365	2112020	scaffold01_3572562	R1_region	Middle
								PEOC01000540.1.g3691	Native	726.769	2113782	scaffold01_3572562	R1_region	Middle
								PEOC01000540.1.g3690	Native	68.5269	2115911	scaffold01_3572562	R1_region	Middle
								PEOC01000540.1.g3689	Native	120.823	2117691	scaffold01_3572562	R1_region	Middle
								PEOC01000540.1.g3688	Native	48.4864	2120386	scaffold01_3572562	R1_region	Middle
								PEOC01000540.1.g3687	Native	179.556	2123182	scaffold01_3572562	R1_region	Middle
								PEOC01000540.1.g3686	Native	262.082	2.12378e+06	scaffold01_3572562	R1_region	Middle
								PEOC01000540.1.g3685	Native	374.603	2124708	scaffold01_3572562	R1_region	Middle
								PEOC01000540.1.g3684	Native	208.575	2125936	scaffold01_3572562	R1_region	Middle
								PEOC01000540.1.g3683	Native	1220.1	2126934	scaffold01_3572562	R1_region	Middle
								PEOC01000540.1.g3682	Native	22.6721	2.12848e+06	scaffold01_3572562	R1_region	Middle
								PEOC01000540.1.g3681	Native	72.1748	2130532	scaffold01_3572562	R1_region	Middle
								PEOC01000540.1.g3680	Native	43.4955	2.13232e+06	scaffold01_3572562	R1_region	Middle
								PEOC01000540.1.g3679	Native	108.309	2.13447e+06	scaffold01_3572562	R1_region	Middle
								PEOC01000540.1.g3678	Native	221.666	2.13577e+06	scaffold01_3572562	R1_region	Middle
								PEOC01000540.1.g3677	Native	82.9679	2.13743e+06	scaffold01_3572562	R1_region	Middle
								PEOC01000540.1.g3676	Native	164.525	2139679	scaffold01_3572562	R1_region	Middle
								PEOC01000540.1.g3675	Native	129.438	2.14151e+06	scaffold01_3572562	R1_region	Middle
								PEOC01000540.1.g3674	Native	331.207	2.14287e+06	scaffold01_3572562	R1_region	Middle
								PEOC01000540.1.g3673	Native	41.4162	2145638	scaffold01_3572562	R1_region	Middle
								PEOC01000540.1.g3672	Native	277.276	2147717	scaffold01_3572562	R1_region	Middle
								PEOC01000540.1.g3671	Native	356.034	2149444	scaffold01_3572562	R1_region	Middle
								PEOC01000540.1.g3670	Native	92.3101	2.15081e+06	scaffold01_3572562	R1_region	Middle
								PEOC01000540.1.g3669	Native	113.01	2.15166e+06	scaffold01_3572562	R1_region	Middle
								PEOC01000540.1.g3668	Native	281.126	2152659	scaffold01_3572562	R1_region	Middle
								PEOC01000540.1.g3667	Native	13.0426	2.15438e+06	scaffold01_3572562	R1_region	Middle
								PEOC01000540.1.g3666	Native	26.1859	2.15635e+06	scaffold01_3572562	R1_region	Middle
								PEOC01000540.1.g3665	Native	84.6929	2157483	scaffold01_3572562	R1_region	Middle
								PEOC01000540.1.g3664	Native	338.069	2158641	scaffold01_3572562	R1_region	Middle
								PEOC01000540.1.g3663	Native	38.3751	2160133	scaffold01_3572562	R1_region	Middle
								PEOC01000540.1.g3662	Native	241.124	2161356	scaffold01_3572562	R1_region	Middle
								PEOC01000540.1.g3661	Native	187.684	2.16232e+06	scaffold01_3572562	R1_region	Middle
								PEOC01000540.1.g3660	Native	56.4015	2164038	scaffold01_3572562	R1_region	Middle
								PEOC01000540.1.g3659	HGT_Pezizomycotina	201.661	2166638	scaffold01_3572562	R1_region	Middle
								PEOC01000540.1.g3658	Native	103.272	2168535	scaffold01_3572562	R1_region	Middle
								PEOC01000540.1.g3657	Native	318.168	2.17018e+06	scaffold01_3572562	R1_region	Middle
								PEOC01000540.1.g3656	Native	163.311	2.17116e+06	scaffold01_3572562	R1_region	Middle
								PEOC01000540.1.g3655	Native	137.665	2171933	scaffold01_3572562	R1_region	Middle
								PEOC01000540.1.g3654	Native	183.088	2.17327e+06	scaffold01_3572562	R1_region	Middle
								PEOC01000540.1.g3653	Native	69.4535	2.17437e+06	scaffold01_3572562	R1_region	Middle
								PEOC01000540.1.g3652	Native	56.9922	2.17543e+06	scaffold01_3572562	R1_region	Middle
								PEOC01000540.1.g3651	Native	468.476	2176664	scaffold01_3572562	R1_region	Middle
								PEOC01000540.1.g3650	Native	1101.86	2177579	scaffold01_3572562	R1_region	Middle
								PEOC01000540.1.g3649	Native	94.7161	2.17836e+06	scaffold01_3572562	R1_region	Middle
								PEOC01000540.1.g3648	Native	3.1349	2.18081e+06	scaffold01_3572562	R1_region	Middle
								PEOC01000540.1.g3647	Native	77.5901	2182991	scaffold01_3572562	R1_region	Middle
								PEOC01000540.1.g3646	Native	41.2176	2184365	scaffold01_3572562	R1_region	Middle
								PEOC01000540.1.g3645	Native	28.8832	2186331	scaffold01_3572562	R1_region	Middle
								PEOC01000540.1.g3644	HGT_Bacteria	378.221	2.18785e+06	scaffold01_3572562	R1_region	Middle
								PEOC01000540.1.g3643	Native	398.632	2.18914e+06	scaffold01_3572562	R1_region	Middle
								PEOC01000540.1.g3642	Native	3622.42	2189955	scaffold01_3572562	R1_region	Middle
								PEOC01000540.1.g3641	Native	200.229	2190851	scaffold01_3572562	R1_region	Middle
								PEOC01000540.1.g3640	Native	30.6911	2193296	scaffold01_3572562	R1_region	Middle
								PEOC01000540.1.g3639	Native	5.5973	2198013	scaffold01_3572562	R1_region	Middle
								PEOC01000540.1.g3638	Native	69.471	2202054	scaffold01_3572562	R1_region	Middle
								PEOC01000540.1.g3637	Native	21.3041	2.20511e+06	scaffold01_3572562	R1_region	Middle
								PEOC01000540.1.g3636	Native	51.9597	2.20875e+06	scaffold01_3572562	R1_region	Middle
								PEOC01000540.1.g3635	Native	136.784	2.21016e+06	scaffold01_3572562	R1_region	Middle
								PEOC01000540.1.g3634	Native	51.8743	2.21139e+06	scaffold01_3572562	R1_region	Middle
								PEOC01000540.1.g3633	Native	79.8846	2.21309e+06	scaffold01_3572562	R1_region	Middle
								PEOC01000540.1.g3632	Native	6.54105	2214530	scaffold01_3572562	R1_region	Middle
								PEOC01000540.1.g3631	Native	413.991	2.21605e+06	scaffold01_3572562	R1_region	Middle
								PEOC01000540.1.g3630	Native	89.7574	2217319	scaffold01_3572562	R1_region	Middle
								PEOC01000540.1.g3629	Native	180.251	2.2191e+06	scaffold01_3572562	R1_region	Middle
								PEOC01000540.1.g3628	Native	722.432	2222593	scaffold01_3572562	R1_region	Middle
								PEOC01000540.1.g3627	Native	98.514	2224179	scaffold01_3572562	R1_region	Middle
								PEOC01000540.1.g3626	Native	47.2474	2.22695e+06	scaffold01_3572562	R1_region	Middle
								PEOC01000540.1.g3625	Native	29.4884	2228412	scaffold01_3572562	R1_region	Middle
								PEOC01000540.1.g3624	Native	79.9394	2230266	scaffold01_3572562	R1_region	Middle
								PEOC01000540.1.g3623	Native	56.5583	2.23183e+06	scaffold01_3572562	R1_region	Middle
								PEOC01000540.1.g3622	Native	259.199	2.23307e+06	scaffold01_3572562	R1_region	Middle
								PEOC01000540.1.g3621	Native	101.175	2.23421e+06	scaffold01_3572562	R1_region	Middle
								PEOC01000540.1.g3620	Native	26.1733	2235943	scaffold01_3572562	R1_region	Middle
								PEOC01000540.1.g3619	Native	164.835	2237788	scaffold01_3572562	R1_region	Middle
								PEOC01000540.1.g3618	Native	242.803	2239544	scaffold01_3572562	R1_region	Middle
								PEOC01000540.1.g3617	Native	105.019	2.24126e+06	scaffold01_3572562	R1_region	Middle
								PEOC01000540.1.g3616	Native	90.4454	2242353	scaffold01_3572562	R1_region	Middle
								PEOC01000540.1.g3615	Native	283.834	2243355	scaffold01_3572562	R1_region	Middle
								PEOC01000540.1.g3614	Native	52.5797	2.24567e+06	scaffold01_3572562	R1_region	Middle
								PEOC01000540.1.g3613	Native	126.816	2.24796e+06	scaffold01_3572562	R1_region	Middle
								PEOC01000540.1.g3612	Native	276.007	2.24847e+06	scaffold01_3572562	R1_region	Middle
								PEOC01000540.1.g3611	Native	30.1369	2.24949e+06	scaffold01_3572562	R1_region	Middle
								PEOC01000540.1.g3610	Native	72.1299	2.25209e+06	scaffold01_3572562	R1_region	Middle
								PEOC01000540.1.g3609	Native	229.268	2254191	scaffold01_3572562	R1_region	Middle
								PEOC01000540.1.g3608	Native	328.272	2.25521e+06	scaffold01_3572562	R1_region	Middle
								PEOC01000540.1.g3607	HGT_Bacteria	60.129	2256056	scaffold01_3572562	R1_region	Middle
								PEOC01000540.1.g3606	Native	13.3247	2.2576e+06	scaffold01_3572562	R1_region	Middle
								PEOC01000540.1.g3605	Native	42.3989	2.25956e+06	scaffold01_3572562	R1_region	Middle
								PEOC01000540.1.g3604	Native	372.966	2.26127e+06	scaffold01_3572562	R1_region	Middle
								PEOC01000540.1.g3603	Native	79.567	2.26256e+06	scaffold01_3572562	R1_region	Middle
								PEOC01000540.1.g3602	Native	60.6264	2.26447e+06	scaffold01_3572562	R1_region	Middle
								PEOC01000540.1.g3601	Native	531.561	2266577	scaffold01_3572562	R1_region	Middle
								PEOC01000540.1.g3600	Native	225.414	2267924	scaffold01_3572562	R1_region	Middle
								PEOC01000540.1.g3599	Native	87.5036	2269349	scaffold01_3572562	R1_region	Middle
								PEOC01000540.1.g3598	Native	7.37775	2270993	scaffold01_3572562	R1_region	Middle
								PEOC01000540.1.g3597	Native	102.949	2273622	scaffold01_3572562	R1_region	Middle
								PEOC01000540.1.g3596	Native	59.3535	2.27508e+06	scaffold01_3572562	R1_region	Middle
								PEOC01000540.1.g3595	Native	156.737	2.27687e+06	scaffold01_3572562	R1_region	Middle
								PEOC01000540.1.g3594	Native	19.6831	2278959	scaffold01_3572562	R1_region	Middle
								PEOC01000540.1.g3593	Native	49.2692	2.28204e+06	scaffold01_3572562	R1_region	Middle
								PEOC01000540.1.g3592	Native	58.6296	2.28439e+06	scaffold01_3572562	R1_region	Middle
								PEOC01000540.1.g3591	Native	54.8326	2.28667e+06	scaffold01_3572562	R1_region	Middle
								PEOC01000540.1.g3590	Native	68.9891	2.28847e+06	scaffold01_3572562	R1_region	Middle
								PEOC01000540.1.g3589	Native	70.8055	2290499	scaffold01_3572562	R1_region	Middle
								PEOC01000540.1.g3588	Native	307.979	2291595	scaffold01_3572562	R1_region	Middle
								PEOC01000540.1.g3587	Native	268.318	2.29265e+06	scaffold01_3572562	R1_region	Middle
								PEOC01000540.1.g3586	Native	40.5199	2.29423e+06	scaffold01_3572562	R1_region	Middle
								PEOC01000540.1.g3585	Native	131.077	2.29587e+06	scaffold01_3572562	R1_region	Middle
								PEOC01000540.1.g3584	Native	46.9988	2.29855e+06	scaffold01_3572562	R1_region	Middle
								PEOC01000540.1.g3583	Native	67.3206	2300614	scaffold01_3572562	R1_region	Middle
								PEOC01000540.1.g3582	Native	1.07895	2301843	scaffold01_3572562	R1_region	Middle
								PEOC01000540.1.g3581	Native	35.6069	2.3033e+06	scaffold01_3572562	R1_region	Middle
								PEOC01000540.1.g3580	Native	86.9947	2.30643e+06	scaffold01_3572562	R1_region	Middle
								PEOC01000540.1.g3579	Native	244.584	2309159	scaffold01_3572562	R1_region	Middle
								PEOC01000540.1.g3578	Native	21.6173	2310504	scaffold01_3572562	R1_region	Middle
								PEOC01000540.1.g3577	Native	33.8332	2.31241e+06	scaffold01_3572562	R1_region	Middle
								PEOC01000540.1.g3576	Native	54.9499	2.31362e+06	scaffold01_3572562	R1_region	Middle
								PEOC01000540.1.g3575	Native	116.052	2.31475e+06	scaffold01_3572562	R1_region	Middle
								PEOC01000540.1.g3574	Native	76.9416	2317440	scaffold01_3572562	R1_region	Middle
								PEOC01000540.1.g3573	Native	31.1223	2319314	scaffold01_3572562	R1_region	Middle
								PEOC01000540.1.g3572	Native	49.2831	2.32081e+06	scaffold01_3572562	R1_region	Middle
								PEOC01000540.1.g3571	Native	132.288	2.32266e+06	scaffold01_3572562	R1_region	Middle
								PEOC01000540.1.g3570	Native	98.1997	2323886	scaffold01_3572562	R1_region	Middle
								PEOC01000540.1.g3569	Native	82.8249	2325042	scaffold01_3572562	R1_region	Middle
								PEOC01000540.1.g3568	Native	11.0389	2.32868e+06	scaffold01_3572562	R1_region	Middle
								PEOC01000540.1.g3567	Native	253.603	2.33168e+06	scaffold01_3572562	R1_region	Middle
								PEOC01000540.1.g3566	Native	33.3372	2332873	scaffold01_3572562	R1_region	Middle
								PEOC01000540.1.g3565	Native	164.06	2334412	scaffold01_3572562	R1_region	Middle
								PEOC01000540.1.g3564	Native	4749.25	2.33589e+06	scaffold01_3572562	R1_region	Middle
								PEOC01000540.1.g3563	Native	52.6461	2336766	scaffold01_3572562	R1_region	Middle
								PEOC01000540.1.g3562	Native	18.7215	2.33889e+06	scaffold01_3572562	R1_region	Middle
								PEOC01000540.1.g3561	Native	616.785	2.34122e+06	scaffold01_3572562	R1_region	Middle
								PEOC01000540.1.g3560	Native	86.6884	2342866	scaffold01_3572562	R1_region	Middle
								PEOC01000540.1.g3559	Native	66.389	2.34494e+06	scaffold01_3572562	R1_region	Middle
								PEOC01000540.1.g3558	Native	103.677	2346305	scaffold01_3572562	R1_region	Middle
								PEOC01000540.1.g3557	Native	104.245	2347408	scaffold01_3572562	R1_region	Middle
								PEOC01000540.1.g3556	Native	59.8464	2348572	scaffold01_3572562	R1_region	Middle
								PEOC01000540.1.g3555	Native	2.8371	2350234	scaffold01_3572562	R1_region	Middle
								PEOC01000540.1.g3554	Native	25.3261	2.35212e+06	scaffold01_3572562	R1_region	Middle
								PEOC01000540.1.g3553	Native	20.7311	2.35492e+06	scaffold01_3572562	R1_region	Middle
								PEOC01000540.1.g3552	Native	1299.11	2357160	scaffold01_3572562	R1_region	Middle
								PEOC01000540.1.g3551	Native	116.695	2.35851e+06	scaffold01_3572562	R1_region	Middle
								PEOC01000540.1.g3550	Native	145.765	2359894	scaffold01_3572562	R1_region	Middle
								PEOC01000540.1.g3549	Native	41.8255	2.36257e+06	scaffold01_3572562	R1_region	Middle
								PEOC01000540.1.g3548	Native	73.5049	2367266	scaffold01_3572562	R1_region	Middle
								PEOC01000540.1.g3547	Native	146.899	2368490	scaffold01_3572562	R1_region	Middle
								PEOC01000540.1.g3546	Native	24.941	2.37057e+06	scaffold01_3572562	R1_region	Middle
								PEOC01000540.1.g3545	Native	17.2212	2372469	scaffold01_3572562	R1_region	Middle
								PEOC01000540.1.g3544	Native	53.8549	2.37374e+06	scaffold01_3572562	R1_region	Middle
								PEOC01000540.1.g3543	Native	16.8772	2374696	scaffold01_3572562	R1_region	Middle
								PEOC01000540.1.g3542	Native	96.404	2376477	scaffold01_3572562	R1_region	Middle
								PEOC01000540.1.g3541	Native	32.5058	2.37941e+06	scaffold01_3572562	R1_region	Middle
								PEOC01000540.1.g3540	Native	192.698	2381562	scaffold01_3572562	R1_region	Middle
								PEOC01000540.1.g3539	Native	156.435	2.38291e+06	scaffold01_3572562	R1_region	Middle
								PEOC01000540.1.g3538	Native	484.154	2.38443e+06	scaffold01_3572562	R1_region	Middle
								PEOC01000540.1.g3537	Native	35.8289	2.38653e+06	scaffold01_3572562	R1_region	Middle
								PEOC01000540.1.g3536	Native	54.1249	2388232	scaffold01_3572562	R1_region	Middle
								PEOC01000540.1.g3535	Native	3299.81	2389442	scaffold01_3572562	R1_region	Middle
								PEOC01000540.1.g3534	Native	46.1798	2.3903e+06	scaffold01_3572562	R1_region	Middle
								PEOC01000540.1.g3533	Native	63.6805	2391390	scaffold01_3572562	R1_region	Middle
								PEOC01000540.1.g3532	Native	255.437	2.39224e+06	scaffold01_3572562	R1_region	Middle
								PEOC01000540.1.g3531	Native	31.4982	2.39495e+06	scaffold01_3572562	R1_region	Middle
								PEOC01000540.1.g3530	Native	351.134	2397205	scaffold01_3572562	R1_region	Middle
								PEOC01000540.1.g3529	Native	318.357	2398238	scaffold01_3572562	R1_region	Middle
								PEOC01000540.1.g3528	Native	10.3676	2399703	scaffold01_3572562	R1_region	Middle
								PEOC01000540.1.g3527	Native	54.3094	2400760	scaffold01_3572562	R1_region	Middle
								PEOC01000540.1.g3526	Native	145.936	2401951	scaffold01_3572562	R1_region	Middle
								PEOC01000540.1.g3525	Native	221.25	2403925	scaffold01_3572562	R1_region	Middle
								PEOC01000540.1.g3524	Native	63.2035	2405026	scaffold01_3572562	R1_region	Middle
								PEOC01000540.1.g3523	Native	350.046	2405644	scaffold01_3572562	R1_region	Middle
								PEOC01000540.1.g3522	Native	143.897	2.40649e+06	scaffold01_3572562	R1_region	Middle
								PEOC01000540.1.g3521	Native	1.39885	2407602	scaffold01_3572562	R1_region	Middle
								PEOC01000540.1.g3520	Native	224.174	2.4099e+06	scaffold01_3572562	R1_region	Middle
								PEOC01000540.1.g3519	Native	291.043	2410912	scaffold01_3572562	R1_region	Middle
								PEOC01000540.1.g3518	Native	282.051	2.41277e+06	scaffold01_3572562	R1_region	Middle
								PEOC01000540.1.g3517	Native	67.3749	2414197	scaffold01_3572562	R1_region	Middle
								PEOC01000540.1.g3516	Native	251.847	2415050	scaffold01_3572562	R1_region	Middle
								PEOC01000540.1.g3515	Native	39.943	2416930	scaffold01_3572562	R1_region	Middle
								PEOC01000540.1.g3514	Native	30.1107	2419061	scaffold01_3572562	R1_region	Middle
								PEOC01000540.1.g3513	Native	16.666	2420873	scaffold01_3572562	R1_region	Middle
								PEOC01000540.1.g3512	Native	83.2263	2.42267e+06	scaffold01_3572562	R1_region	Middle
								PEOC01000540.1.g3511	Native	26.9992	2.42443e+06	scaffold01_3572562	R1_region	Middle
								PEOC01000540.1.g3510	Native	51.4176	2.42668e+06	scaffold01_3572562	R1_region	Middle
								PEOC01000540.1.g3509	Native	16.0683	2.42847e+06	scaffold01_3572562	R1_region	Middle
								PEOC01000540.1.g3508	Native	25.265	2.43028e+06	scaffold01_3572562	R1_region	Middle
								PEOC01000540.1.g3507	Native	1990.64	2432004	scaffold01_3572562	R1_region	Middle
								PEOC01000540.1.g3506	Native	5.3537	2433509	scaffold01_3572562	R1_region	Middle
								PEOC01000540.1.g3505	Native	1908.11	2.43532e+06	scaffold01_3572562	R1_region	Middle
								PEOC01000540.1.g3504	Native	30.0342	2437203	scaffold01_3572562	R1_region	Middle
								PEOC01000540.1.g3503	Native	44.8747	2.43987e+06	scaffold01_3572562	R1_region	Middle
								PEOC01000540.1.g3502	HGT_Bacteria	38.5641	2441735	scaffold01_3572562	R1_region	Middle
								PEOC01000540.1.g3501	Native	95.4912	2.44286e+06	scaffold01_3572562	R1_region	Middle
								PEOC01000540.1.g3500	Native	74.6334	2443496	scaffold01_3572562	R1_region	Middle
								PEOC01000540.1.g3499	Native	8.207	2444169	scaffold01_3572562	R1_region	Middle
								PEOC01000540.1.g3498	Native	241.759	2.44505e+06	scaffold01_3572562	R1_region	Middle
								PEOC01000540.1.g3497	Native	37.1826	2.44611e+06	scaffold01_3572562	R1_region	Middle
								PEOC01000540.1.g3496	Native	214.249	2.4474e+06	scaffold01_3572562	R1_region	Middle
								PEOC01000540.1.g3495	Native	252.275	2.44927e+06	scaffold01_3572562	R1_region	Middle
								PEOC01000522.1.g2702	Native	10.9985	2452158	scaffold01_3572562	R1_region	Middle
								PEOC01000522.1.g2703	Native	918.391	2.45475e+06	scaffold01_3572562	R1_region	Middle
								PEOC01000522.1.g2704	Native	3416.04	2455914	scaffold01_3572562	R1_region	Middle
								PEOC01000522.1.g2705	Native	84.2364	2.45713e+06	scaffold01_3572562	R1_region	Middle
								PEOC01000522.1.g2706	Native	98.0502	2.45843e+06	scaffold01_3572562	R1_region	Middle
								PEOC01000522.1.g2707	Native	50.7952	2459554	scaffold01_3572562	R1_region	Middle
								PEOC01000522.1.g2708	Native	0.07705	2461321	scaffold01_3572562	R1_region	Middle
								PEOC01000522.1.g2709	Native	108.013	2465182	scaffold01_3572562	R1_region	Middle
								PEOC01000522.1.g2710	Native	62.8806	2469427	scaffold01_3572562	R1_region	Middle
								PEOC01000522.1.g2711	Native	49.07	2471088	scaffold01_3572562	R1_region	Middle
								PEOC01000522.1.g2712	Native	34.3968	2.47356e+06	scaffold01_3572562	R1_region	Middle
								PEOC01000522.1.g2713	Native	13.2422	2.47658e+06	scaffold01_3572562	R1_region	Middle
								PEOC01000522.1.g2714	Native	289.865	2478503	scaffold01_3572562	R1_region	Middle
								PEOC01000522.1.g2715	Native	639.301	2480732	scaffold01_3572562	R1_region	Middle
								PEOC01000522.1.g2716	Native	14.7182	2485466	scaffold01_3572562	R1_region	Middle
								PEOC01000522.1.g2717	Native	1379.17	2487865	scaffold01_3572562	R1_region	Middle
								PEOC01000522.1.g2718	Native	34.5637	2.48952e+06	scaffold01_3572562	R1_region	Middle
								PEOC01000522.1.g2719	Native	42.6929	2491346	scaffold01_3572562	R1_region	Middle
								PEOC01000522.1.g2720	Native	34.0832	2.49261e+06	scaffold01_3572562	R1_region	Middle
								PEOC01000522.1.g2721	Native	74.0418	2.4939e+06	scaffold01_3572562	R1_region	Middle
								PEOC01000522.1.g2722	Native	586.18	2.49472e+06	scaffold01_3572562	R1_region	Middle
								PEOC01000522.1.g2723	Native	73.7847	2497160	scaffold01_3572562	R1_region	Middle
								PEOC01000522.1.g2724	Native	103.057	2499312	scaffold01_3572562	R1_region	Middle
								PEOC01000522.1.g2725	Native	4.7486	2.50152e+06	scaffold01_3572562	R1_region	Middle
								PEOC01000522.1.g2726	Native	9.65985	2.50311e+06	scaffold01_3572562	R1_region	Middle
								PEOC01000522.1.g2727	Native	64.4426	2504488	scaffold01_3572562	R1_region	Middle
								PEOC01000522.1.g2728	Native	1651.18	2505680	scaffold01_3572562	R1_region	Middle
								PEOC01000522.1.g2729	Native	30.341	2507110	scaffold01_3572562	R1_region	Middle
								PEOC01000522.1.g2730	Native	54.1422	2.50814e+06	scaffold01_3572562	R1_region	Middle
								PEOC01000522.1.g2731	Native	24.5143	2.5101e+06	scaffold01_3572562	R1_region	Middle
								PEOC01000522.1.g2732	Native	37.6617	2.51328e+06	scaffold01_3572562	R1_region	Middle
								PEOC01000522.1.g2733	HGT_Pezizomycotina	33.4847	2515472	scaffold01_3572562	R1_region	Middle
								PEOC01000522.1.g2734	Native	481.212	2.5167e+06	scaffold01_3572562	R1_region	Middle
								PEOC01000522.1.g2735	Native	242.874	2517864	scaffold01_3572562	R1_region	Middle
								PEOC01000522.1.g2736	Native	12.1082	2.51935e+06	scaffold01_3572562	R1_region	Middle
								PEOC01000522.1.g2737	Native	46.7203	2.52164e+06	scaffold01_3572562	R1_region	Middle
								PEOC01000522.1.g2738	Native	2228.72	2.5248e+06	scaffold01_3572562	R1_region	Middle
								PEOC01000522.1.g2739	Native	6.36775	2526415	scaffold01_3572562	R1_region	Middle
								PEOC01000522.1.g2740	Native	17.4946	2.52864e+06	scaffold01_3572562	R1_region	Middle
								PEOC01000522.1.g2741	Native	93.6034	2.53101e+06	scaffold01_3572562	R1_region	Middle
								PEOC01000522.1.g2742	Native	65.0871	2533160	scaffold01_3572562	R1_region	Middle
								PEOC01000522.1.g2743	Native	17.8797	2536600	scaffold01_3572562	R1_region	Middle
								PEOC01000522.1.g2744	Native	10.1747	2540168	scaffold01_3572562	R1_region	Middle
								PEOC01000522.1.g2745	Native	43.9423	2.5434e+06	scaffold01_3572562	R1_region	Middle
								PEOC01000522.1.g2746	Native	179.891	2544951	scaffold01_3572562	R1_region	Middle
								PEOC01000522.1.g2747	Native	32.4591	2547470	scaffold01_3572562	R1_region	Middle
								PEOC01000522.1.g2748	Native	45.9802	2549180	scaffold01_3572562	R1_region	Middle
								PEOC01000522.1.g2749	Native	240.8	2550335	scaffold01_3572562	R1_region	Middle
								PEOC01000522.1.g2750	Native	35.318	2.55144e+06	scaffold01_3572562	R1_region	Middle
								PEOC01000522.1.g2751	Native	14.3653	2552980	scaffold01_3572562	R1_region	Middle
								PEOC01000522.1.g2752	Native	30.5902	2.55498e+06	scaffold01_3572562	R1_region	Middle
								PEOC01000522.1.g2753	Native	48.2064	2556902	scaffold01_3572562	R1_region	Middle
								PEOC01000522.1.g2754	Native	17.3324	2560155	scaffold01_3572562	R1_region	Middle
								PEOC01000522.1.g2755	Native	80.1215	2562666	scaffold01_3572562	R1_region	Middle
								PEOC01000522.1.g2756	Native	78.0085	2.56444e+06	scaffold01_3572562	R1_region	Middle
								PEOC01000522.1.g2757	Native	64.6076	2.56555e+06	scaffold01_3572562	R1_region	Middle
								PEOC01000522.1.g2758	Native	46.7579	2.56734e+06	scaffold01_3572562	R1_region	Middle
								PEOC01000522.1.g2759	Native	45.8659	2.57035e+06	scaffold01_3572562	R1_region	Middle
								PEOC01000522.1.g2760	Native	16.637	2573714	scaffold01_3572562	R1_region	Middle
								PEOC01000522.1.g2761	Native	79.1461	2576182	scaffold01_3572562	R1_region	Middle
								PEOC01000522.1.g2762	Native	115.977	2.57729e+06	scaffold01_3572562	R1_region	Middle
								PEOC01000495.1.g4702	Native	68.181	2582753	scaffold01_3572562	R1_region	Middle
								PEOC01000495.1.g4703	Native	143.658	2583428	scaffold01_3572562	R1_region	Middle
								PEOC01000495.1.g4704	Native	203.782	2.58505e+06	scaffold01_3572562	R1_region	Middle
								PEOC01000495.1.g4705	Native	875.568	2.58624e+06	scaffold01_3572562	R1_region	Middle
								PEOC01000495.1.g4706	Native	12.7919	2.58897e+06	scaffold01_3572562	R1_region	Middle
								PEOC01000495.1.g4707	Native	131.135	2590884	scaffold01_3572562	R1_region	Middle
								PEOC01000495.1.g4708	Native	128.613	2592946	scaffold01_3572562	R1_region	Middle
								PEOC01000495.1.g4709	Native	0.9887	2597007	scaffold01_3572562	R1_region	Middle
								PEOC01000495.1.g4710	Native	40.1584	2.60119e+06	scaffold01_3572562	R1_region	Middle
								PEOC01000495.1.g4711	Native	1941.49	2603137	scaffold01_3572562	R1_region	Middle
								PEOC01000514.1.g1904	Native	128.211	2.6066e+06	scaffold01_3572562	R1_region	Middle
								PEOC01000514.1.g1903	Native	93.2922	2.60842e+06	scaffold01_3572562	R1_region	Middle
								PEOC01000514.1.g1902	Native	17.7943	2613571	scaffold01_3572562	R1_region	Middle
								PEOC01000514.1.g1901	Native	115.883	2.61594e+06	scaffold01_3572562	R1_region	Middle
								PEOC01000514.1.g1900	Native	560.194	2617680	scaffold01_3572562	R1_region	Middle
								PEOC01000514.1.g1899	Native	18.3033	2619385	scaffold01_3572562	R1_region	Middle
								PEOC01000514.1.g1898	Native	42.879	2.62084e+06	scaffold01_3572562	R1_region	Middle
								PEOC01000514.1.g1897	Native	147.731	2.62231e+06	scaffold01_3572562	R1_region	Middle
								PEOC01000514.1.g1896	Native	149.172	2.62573e+06	scaffold01_3572562	R1_region	Middle
								PEOC01000514.1.g1895	Native	264.088	2628032	scaffold01_3572562	R1_region	Middle
								PEOC01000514.1.g1894	Native	37.1537	2629328	scaffold01_3572562	R1_region	Middle
								PEOC01000514.1.g1893	Native	101.749	2630303	scaffold01_3572562	R1_region	Middle
								PEOC01000514.1.g1892	Native	148.399	2631301	scaffold01_3572562	R1_region	Middle
								PEOC01000514.1.g1891	Native	130.742	2.63342e+06	scaffold01_3572562	R1_region	Middle
								PEOC01000514.1.g1890	Native	33.8515	2635285	scaffold01_3572562	R1_region	Middle
								PEOC01000514.1.g1889	Native	17.1722	2.63858e+06	scaffold01_3572562	R1_region	Middle
								PEOC01000514.1.g1888	Native	2.6351	2641503	scaffold01_3572562	R1_region	Middle
								PEOC01000514.1.g1887	Native	61.0763	2642546	scaffold01_3572562	R1_region	Middle
								PEOC01000514.1.g1886	Native	166.075	2643313	scaffold01_3572562	R1_region	Middle
								PEOC01000514.1.g1885	Native	53.5917	2.64398e+06	scaffold01_3572562	R1_region	Middle
								PEOC01000514.1.g1884	Native	29.7264	2.64551e+06	scaffold01_3572562	R1_region	Middle
								PEOC01000514.1.g1883	Native	423.291	2.64705e+06	scaffold01_3572562	R1_region	Middle
								PEOC01000514.1.g1882	Native	81.1806	2649342	scaffold01_3572562	R1_region	Middle
								PEOC01000514.1.g1881	Native	66.2466	2651834	scaffold01_3572562	R1_region	Middle
								PEOC01000514.1.g1880	Native	23.1754	2654128	scaffold01_3572562	R1_region	Middle
								PEOC01000514.1.g1879	Native	502.809	2.65655e+06	scaffold01_3572562	R1_region	Middle
								PEOC01000514.1.g1878	Native	8.7003	2660646	scaffold01_3572562	R1_region	Middle
								PEOC01000514.1.g1877	Native	1369.22	2.66397e+06	scaffold01_3572562	R1_region	Middle
								PEOC01000514.1.g1876	Native	23.8401	2.66532e+06	scaffold01_3572562	R1_region	Middle
								PEOC01000514.1.g1875	Native	113.648	2.66679e+06	scaffold01_3572562	R1_region	Middle
								PEOC01000514.1.g1874	Native	16.3736	2.66877e+06	scaffold01_3572562	R1_region	Middle
								PEOC01000514.1.g1873	Native	293.764	2670192	scaffold01_3572562	R1_region	Middle
								PEOC01000514.1.g1872	Native	280.215	2672629	scaffold01_3572562	R1_region	Middle
								PEOC01000514.1.g1871	Native	42.5044	2.67681e+06	scaffold01_3572562	R1_region	Middle
								PEOC01000514.1.g1870	Native	70.8088	2678801	scaffold01_3572562	R1_region	Middle
								PEOC01000514.1.g1869	Native	112.762	2680219	scaffold01_3572562	R1_region	Middle
								PEOC01000514.1.g1868	Native	90.1313	2681771	scaffold01_3572562	R1_region	Middle
								PEOC01000514.1.g1867	Native	46.0761	2.68284e+06	scaffold01_3572562	R1_region	Middle
								PEOC01000514.1.g1866	Native	31.4336	2684749	scaffold01_3572562	R1_region	Middle
								PEOC01000514.1.g1865	Native	41.0923	2.68697e+06	scaffold01_3572562	R1_region	Middle
								PEOC01000514.1.g1864	Native	78.5556	2688735	scaffold01_3572562	R1_region	Middle
								PEOC01000514.1.g1863	Native	98.949	2.69013e+06	scaffold01_3572562	R1_region	Middle
								PEOC01000542.1.g4325	Native	60.4372	2.69195e+06	scaffold01_3572562	R1_region	Middle
								PEOC01000542.1.g4324	Native	37.7206	2.69486e+06	scaffold01_3572562	R1_region	Middle
								PEOC01000542.1.g4323	Native	9.93155	2.69801e+06	scaffold01_3572562	R1_region	Middle
								PEOC01000542.1.g4322	Native	22.4912	2700309	scaffold01_3572562	R1_region	Middle
								PEOC01000542.1.g4321	Native	297.637	2701060	scaffold01_3572562	R1_region	Middle
								PEOC01000542.1.g4320	Native	4.2728	2702425	scaffold01_3572562	R1_region	Middle
								PEOC01000542.1.g4319	Native	71.9582	2.70398e+06	scaffold01_3572562	R1_region	Middle
								PEOC01000542.1.g4318	Native	4827.28	2.70548e+06	scaffold01_3572562	R1_region	Middle
								PEOC01000542.1.g4317	Native	43.9138	2.70799e+06	scaffold01_3572562	R1_region	Middle
								PEOC01000542.1.g4316	Native	133.683	2711665	scaffold01_3572562	R1_region	Middle
								PEOC01000542.1.g4315	Native	50.0828	2.71347e+06	scaffold01_3572562	R1_region	Middle
								PEOC01000542.1.g4314	Native	307.412	2715236	scaffold01_3572562	R1_region	Middle
								PEOC01000542.1.g4313	Native	114.555	2.71676e+06	scaffold01_3572562	R1_region	Middle
								PEOC01000542.1.g4312	Native	27.8116	2718199	scaffold01_3572562	R1_region	Middle
								PEOC01000542.1.g4311	Native	48.7617	2.71951e+06	scaffold01_3572562	R1_region	Middle
								PEOC01000542.1.g4310	Native	7.9817	2.72195e+06	scaffold01_3572562	R1_region	Middle
								PEOC01000542.1.g4309	Native	47.0453	2.72438e+06	scaffold01_3572562	R1_region	Middle
								PEOC01000542.1.g4308	Native	1217.62	2725628	scaffold01_3572562	R1_region	Middle
								PEOC01000542.1.g4307	Native	57.7413	2726851	scaffold01_3572562	R1_region	Middle
								PEOC01000542.1.g4306	Native	62.3291	2728985	scaffold01_3572562	R1_region	Middle
								PEOC01000542.1.g4305	Native	30.8953	2730425	scaffold01_3572562	R1_region	Middle
								PEOC01000542.1.g4304	Native	35.2419	2732990	scaffold01_3572562	R1_region	Middle
								PEOC01000542.1.g4303	Native	50.9686	2.73486e+06	scaffold01_3572562	R1_region	Middle
								PEOC01000542.1.g4302	Native	20.6237	2737192	scaffold01_3572562	R1_region	Middle
								PEOC01000542.1.g4301	Native	37.5665	2.74012e+06	scaffold01_3572562	R1_region	Middle
								PEOC01000542.1.g4300	Native	42.4817	2.74129e+06	scaffold01_3572562	R1_region	Middle
								PEOC01000542.1.g4299	Native	39.3388	2742524	scaffold01_3572562	R1_region	Middle
								PEOC01000542.1.g4298	Native	325.994	2743762	scaffold01_3572562	R1_region	Middle
								PEOC01000542.1.g4297	Native	7.4716	2.74514e+06	scaffold01_3572562	R1_region	Middle
								PEOC01000542.1.g4296	Native	45.7497	2.74665e+06	scaffold01_3572562	R1_region	Middle
								PEOC01000542.1.g4295	Native	31.0437	2747791	scaffold01_3572562	R1_region	Middle
								PEOC01000542.1.g4294	Native	45.2627	2749252	scaffold01_3572562	R1_region	Middle
								PEOC01000542.1.g4293	Native	9.29375	2751089	scaffold01_3572562	R1_region	Middle
								PEOC01000542.1.g4292	Native	74.5059	2752708	scaffold01_3572562	R1_region	Middle
								PEOC01000542.1.g4291	Native	337.666	2.75348e+06	scaffold01_3572562	R1_region	Middle
								PEOC01000542.1.g4290	Native	76.9684	2754331	scaffold01_3572562	R1_region	Middle
								PEOC01000542.1.g4289	Native	110.157	2.7556e+06	scaffold01_3572562	R1_region	Middle
								PEOC01000542.1.g4288	Native	18.6739	2.75811e+06	scaffold01_3572562	R1_region	Middle
								PEOC01000542.1.g4287	Native	116.153	2.76066e+06	scaffold01_3572562	R1_region	Middle
								PEOC01000542.1.g4286	Native	75.3639	2761345	scaffold01_3572562	R1_region	Middle
								PEOC01000542.1.g4285	Native	66.4967	2.76224e+06	scaffold01_3572562	R1_region	Middle
								PEOC01000542.1.g4284	Native	74.7879	2763894	scaffold01_3572562	R1_region	Middle
								PEOC01000542.1.g4283	Native	14113.9	2.76594e+06	scaffold01_3572562	R1_region	Middle
								PEOC01000542.1.g4282	Native	222.253	2768395	scaffold01_3572562	R1_region	Middle
								PEOC01000542.1.g4281	Native	148.38	2769770	scaffold01_3572562	R1_region	Middle
								PEOC01000542.1.g4280	Native	25.9665	2.77135e+06	scaffold01_3572562	R1_region	Middle
								PEOC01000542.1.g4279	Native	124.465	2773176	scaffold01_3572562	R1_region	Middle
								PEOC01000542.1.g4278	Native	31.1976	2.77461e+06	scaffold01_3572562	R1_region	Middle
								PEOC01000542.1.g4277	Native	282.613	2.77566e+06	scaffold01_3572562	R1_region	Middle
								PEOC01000542.1.g4276	Native	41.0453	2.77779e+06	scaffold01_3572562	R1_region	Middle
								PEOC01000542.1.g4275	Native	99.8251	2779611	scaffold01_3572562	R1_region	Middle
								PEOC01000542.1.g4274	Native	46.943	2.78191e+06	scaffold01_3572562	R1_region	Middle
								PEOC01000542.1.g4273	Native	154.945	2.7828e+06	scaffold01_3572562	R1_region	Middle
								PEOC01000542.1.g4272	Native	23.1597	2.78446e+06	scaffold01_3572562	R1_region	Middle
								PEOC01000542.1.g4271	Native	14.2128	2.78597e+06	scaffold01_3572562	R1_region	Middle
								PEOC01000542.1.g4270	Native	691.129	2787449	scaffold01_3572562	R1_region	Middle
								PEOC01000542.1.g4269	Native	25.6924	2788961	scaffold01_3572562	R1_region	Middle
								PEOC01000542.1.g4268	Native	215.851	2.79107e+06	scaffold01_3572562	R1_region	Middle
								PEOC01000542.1.g4267	Native	594.668	2.79222e+06	scaffold01_3572562	R1_region	Middle
								PEOC01000542.1.g4266	Native	28.9024	2.79356e+06	scaffold01_3572562	R1_region	Middle
								PEOC01000542.1.g4265	Native	460.893	2795165	scaffold01_3572562	R1_region	Middle
								PEOC01000542.1.g4264	Native	198.802	2.7973e+06	scaffold01_3572562	R1_region	Middle
								PEOC01000542.1.g4263	Native	60.075	2798429	scaffold01_3572562	R1_region	Middle
								PEOC01000542.1.g4262	Native	38.0194	2.79964e+06	scaffold01_3572562	R1_region	Middle
								PEOC01000542.1.g4261	Native	219.908	2.8007e+06	scaffold01_3572562	R1_region	Middle
								PEOC01000542.1.g4260	Native	48.7197	2.80222e+06	scaffold01_3572562	R1_region	Middle
								PEOC01000542.1.g4259	Native	43.286	2804689	scaffold01_3572562	R1_region	Middle
								PEOC01000542.1.g4258	Native	510.884	2.80723e+06	scaffold01_3572562	R1_region	Middle
								PEOC01000542.1.g4257	Native	57.6144	2808453	scaffold01_3572562	R1_region	Middle
								PEOC01000542.1.g4256	Native	42.3257	2.81004e+06	scaffold01_3572562	R1_region	Middle
								PEOC01000542.1.g4255	Native	148.6	2812024	scaffold01_3572562	R1_region	Middle
								PEOC01000542.1.g4254	Native	60.614	2813526	scaffold01_3572562	R1_region	Middle
								PEOC01000542.1.g4253	Native	1237.75	2.81467e+06	scaffold01_3572562	R1_region	Middle
								PEOC01000542.1.g4252	Native	60.889	2.81973e+06	scaffold01_3572562	R1_region	Middle
								PEOC01000542.1.g4251	Native	134.152	2822933	scaffold01_3572562	R1_region	Middle
								PEOC01000542.1.g4250	Native	96.4125	2825166	scaffold01_3572562	R1_region	Middle
								PEOC01000542.1.g4249	Native	103.942	2.82601e+06	scaffold01_3572562	R1_region	Middle
								PEOC01000542.1.g4248	Native	65.8992	2827358	scaffold01_3572562	R1_region	Middle
								PEOC01000542.1.g4247	Native	55.2805	2829254	scaffold01_3572562	R1_region	Middle
								PEOC01000542.1.g4246	Native	7.05285	2832524	scaffold01_3572562	R1_region	Middle
								PEOC01000542.1.g4245	Native	41.6953	2834351	scaffold01_3572562	R1_region	Middle
								PEOC01000542.1.g4244	Native	52.2525	2836278	scaffold01_3572562	R1_region	Middle
								PEOC01000542.1.g4243	Native	41.5166	2838436	scaffold01_3572562	R1_region	Middle
								PEOC01000542.1.g4242	Native	1547.79	2.84137e+06	scaffold01_3572562	R1_region	Middle
								PEOC01000542.1.g4241	Native	451.234	2842301	scaffold01_3572562	R1_region	Middle
								PEOC01000542.1.g4240	Native	111.44	2.84451e+06	scaffold01_3572562	R1_region	Middle
								PEOC01000542.1.g4239	Native	265.519	2.84554e+06	scaffold01_3572562	R1_region	Middle
								PEOC01000542.1.g4238	Native	67.3178	2.84654e+06	scaffold01_3572562	R1_region	Middle
								PEOC01000542.1.g4237	Native	371.073	2.84773e+06	scaffold01_3572562	R1_region	Middle
								PEOC01000542.1.g4236	Native	75.3071	2.84898e+06	scaffold01_3572562	R1_region	Middle
								PEOC01000542.1.g4235	Native	46.9916	2.85156e+06	scaffold01_3572562	R1_region	Middle
								PEOC01000542.1.g4234	Native	540.79	2.85253e+06	scaffold01_3572562	R1_region	Middle
								PEOC01000542.1.g4233	Native	72.7388	2853787	scaffold01_3572562	R1_region	Middle
								PEOC01000542.1.g4232	Native	606.768	2.85507e+06	scaffold01_3572562	R1_region	Middle
								PEOC01000542.1.g4231	Native	15.9873	2.85748e+06	scaffold01_3572562	R1_region	Middle
								PEOC01000542.1.g4230	Native	25.5445	2860086	scaffold01_3572562	R1_region	Middle
								PEOC01000542.1.g4229	Native	23.2295	2861437	scaffold01_3572562	R1_region	Middle
								PEOC01000542.1.g4228	Native	547.337	2.86262e+06	scaffold01_3572562	R1_region	Middle
								PEOC01000542.1.g4227	Native	47.5754	2863852	scaffold01_3572562	R1_region	Middle
								PEOC01000542.1.g4226	Native	11.9874	2.86572e+06	scaffold01_3572562	R1_region	Middle
								PEOC01000542.1.g4225	Native	129.13	2867886	scaffold01_3572562	R1_region	Middle
								PEOC01000542.1.g4224	Native	115.447	2868793	scaffold01_3572562	R1_region	Middle
								PEOC01000542.1.g4223	Native	887.721	2.87067e+06	scaffold01_3572562	R1_region	Middle
								PEOC01000542.1.g4222	Native	22.5536	2.87237e+06	scaffold01_3572562	R1_region	Middle
								PEOC01000542.1.g4221	Native	800.334	2.87424e+06	scaffold01_3572562	R1_region	Middle
								PEOC01000542.1.g4220	Native	3761.17	2875029	scaffold01_3572562	R1_region	Middle
								PEOC01000542.1.g4219	Native	1898.72	2.87569e+06	scaffold01_3572562	R1_region	Middle
								PEOC01000542.1.g4218	Native	85.4339	2.87726e+06	scaffold01_3572562	R1_region	Middle
								PEOC01000542.1.g4217	Native	33.7056	2.87918e+06	scaffold01_3572562	R1_region	Middle
								PEOC01000542.1.g4216	Native	33.7497	2882116	scaffold01_3572562	R1_region	Middle
								PEOC01000542.1.g4215	Native	166.527	2884384	scaffold01_3572562	R1_region	Middle
								PEOC01000542.1.g4214	Native	67.1245	2885716	scaffold01_3572562	R1_region	Middle
								PEOC01000542.1.g4213	Native	44.9978	2.88637e+06	scaffold01_3572562	R1_region	Middle
								PEOC01000542.1.g4212	Native	88.4152	2887646	scaffold01_3572562	R1_region	Middle
								PEOC01000542.1.g4211	Native	27.8026	2888974	scaffold01_3572562	R1_region	Middle
								PEOC01000542.1.g4210	Native	698.674	2.89017e+06	scaffold01_3572562	R1_region	Middle
								PEOC01000542.1.g4209	Native	103.462	2.89081e+06	scaffold01_3572562	R1_region	Middle
								PEOC01000542.1.g4208	Native	5.3819	2.89145e+06	scaffold01_3572562	R1_region	Middle
								PEOC01000542.1.g4207	Native	0.3801	2.8945e+06	scaffold01_3572562	R1_region	Middle
								PEOC01000542.1.g4206	Native	26.1395	2.89716e+06	scaffold01_3572562	R1_region	Middle
								PEOC01000542.1.g4205	Native	54.318	2899291	scaffold01_3572562	R1_region	Middle
								PEOC01000542.1.g4204	Native	172.934	2.90066e+06	scaffold01_3572562	R1_region	Middle
								PEOC01000542.1.g4203	Native	160.076	2902113	scaffold01_3572562	R1_region	Middle
								PEOC01000542.1.g4202	Native	68.6234	2.90455e+06	scaffold01_3572562	R1_region	Middle
								PEOC01000542.1.g4201	Native	606.676	2906183	scaffold01_3572562	R1_region	Middle
								PEOC01000542.1.g4200	Native	22.852	2.90854e+06	scaffold01_3572562	R1_region	Middle
								PEOC01000542.1.g4199	Native	167.972	2912260	scaffold01_3572562	R1_region	Middle
								PEOC01000542.1.g4198	Native	17.5231	2.91591e+06	scaffold01_3572562	R1_region	Middle
								PEOC01000542.1.g4197	Native	161.659	2.91764e+06	scaffold01_3572562	R1_region	Middle
								PEOC01000542.1.g4196	Native	60.6744	2.919e+06	scaffold01_3572562	R1_region	Middle
								PEOC01000542.1.g4195	Native	24.2875	2921658	scaffold01_3572562	R1_region	Middle
								PEOC01000542.1.g4194	Native	442.37	2924073	scaffold01_3572562	R1_region	Middle
								PEOC01000542.1.g4193	Native	135.94	2924733	scaffold01_3572562	R1_region	Middle
								PEOC01000542.1.g4192	Native	20.6613	2926382	scaffold01_3572562	R1_region	Middle
								PEOC01000542.1.g4191	Native	17.3446	2.9294e+06	scaffold01_3572562	R1_region	Middle
								PEOC01000542.1.g4190	Native	30.054	2932831	scaffold01_3572562	R1_region	Middle
								PEOC01000542.1.g4189	Native	91.6217	2934736	scaffold01_3572562	R1_region	Middle
								PEOC01000542.1.g4188	Native	141.423	2935769	scaffold01_3572562	R1_region	Middle
								PEOC01000542.1.g4187	Native	87.4629	2.93724e+06	scaffold01_3572562	R1_region	Middle
								PEOC01000542.1.g4186	Native	76.1059	2.9394e+06	scaffold01_3572562	R1_region	Middle
								PEOC01000542.1.g4185	Native	828.464	2940954	scaffold01_3572562	R1_region	Middle
								PEOC01000542.1.g4184	Native	71.6607	2.94196e+06	scaffold01_3572562	R1_region	Middle
								PEOC01000542.1.g4183	Native	1.01815	2943116	scaffold01_3572562	R1_region	Middle
								PEOC01000542.1.g4182	Native	7.28125	2.94415e+06	scaffold01_3572562	R1_region	Middle
								PEOC01000542.1.g4181	Native	1349.75	2945519	scaffold01_3572562	R1_region	Middle
								PEOC01000542.1.g4180	Native	4.7894	2946175	scaffold01_3572562	R1_region	Middle
								PEOC01000542.1.g4179	Native	132.143	2947442	scaffold01_3572562	R1_region	Middle
								PEOC01000542.1.g4178	Native	25.509	2949043	scaffold01_3572562	R1_region	Middle
								PEOC01000542.1.g4177	Native	25.4566	2951935	scaffold01_3572562	R1_region	Middle
								PEOC01000542.1.g4176	Native	866.545	2.95379e+06	scaffold01_3572562	R1_region	Middle
								PEOC01000542.1.g4175	Native	148.763	2954648	scaffold01_3572562	R1_region	Middle
								PEOC01000542.1.g4174	Native	54.0235	2.95614e+06	scaffold01_3572562	R1_region	Middle
								PEOC01000542.1.g4173	Native	154.017	2.95792e+06	scaffold01_3572562	R1_region	Middle
								PEOC01000542.1.g4172	Native	139.481	2.95895e+06	scaffold01_3572562	R1_region	Middle
								PEOC01000542.1.g4171	Native	228.869	2.95989e+06	scaffold01_3572562	R1_region	Middle
								PEOC01000542.1.g4170	Native	21.9576	2961211	scaffold01_3572562	R1_region	Middle
								PEOC01000542.1.g4169	Native	111.101	2962821	scaffold01_3572562	R1_region	Middle
								PEOC01000542.1.g4168	Native	72.4519	2964310	scaffold01_3572562	R1_region	Middle
								PEOC01000542.1.g4167	Native	84.6558	2966288	scaffold01_3572562	R1_region	Middle
								PEOC01000542.1.g4166	Native	18.8442	2.9675e+06	scaffold01_3572562	R1_region	Middle
								PEOC01000542.1.g4165	Native	72.663	2968305	scaffold01_3572562	R1_region	Middle
								PEOC01000542.1.g4164	Native	17.63	2.97044e+06	scaffold01_3572562	R1_region	Middle
								PEOC01000542.1.g4163	HGT_Bacteria	30.8788	2973045	scaffold01_3572562	R1_region	Middle
								PEOC01000542.1.g4162	Native	31.6975	2.97587e+06	scaffold01_3572562	R1_region	Middle
								PEOC01000542.1.g4161	Native	32.9875	2.97833e+06	scaffold01_3572562	R1_region	Middle
								PEOC01000542.1.g4160	Native	127.003	2979657	scaffold01_3572562	R1_region	Middle
								PEOC01000542.1.g4159	Native	243.438	2980435	scaffold01_3572562	R1_region	Middle
								PEOC01000542.1.g4158	Native	25.3051	2983338	scaffold01_3572562	R1_region	Middle
								PEOC01000542.1.g4157	Native	3539.88	2.98538e+06	scaffold01_3572562	R1_region	Middle
								PEOC01000542.1.g4156	Native	33.532	2.98729e+06	scaffold01_3572562	R1_region	Middle
								PEOC01000542.1.g4155	Native	175.763	2988692	scaffold01_3572562	R1_region	Middle
								PEOC01000542.1.g4154	Native	68.3695	2.98982e+06	scaffold01_3572562	R1_region	Middle
								PEOC01000542.1.g4153	Native	312.954	2.99072e+06	scaffold01_3572562	R1_region	Middle
								PEOC01000542.1.g4152	Native	125.693	2.99141e+06	scaffold01_3572562	R1_region	Middle
								PEOC01000542.1.g4151	Native	87.1342	2.99277e+06	scaffold01_3572562	R1_region	Middle
								PEOC01000542.1.g4150	Native	147.81	2.99391e+06	scaffold01_3572562	R1_region	Middle
								PEOC01000542.1.g4149	Native	164.515	2995271	scaffold01_3572562	R1_region	Middle
								PEOC01000542.1.g4148	Native	15.5086	2998132	scaffold01_3572562	R1_region	Middle
								PEOC01000542.1.g4147	Native	283.196	3000974	scaffold01_3572562	R1_region	Middle
								PEOC01000542.1.g4146	Native	225.982	3002338	scaffold01_3572562	R1_region	Middle
								PEOC01000542.1.g4145	Native	407.402	3003406	scaffold01_3572562	R1_region	Middle
								PEOC01000542.1.g4144	Native	1622.31	3005190	scaffold01_3572562	R1_region	Middle
								PEOC01000542.1.g4143	Native	42.9881	3006988	scaffold01_3572562	R1_region	Middle
								PEOC01000542.1.g4142	Native	27.0345	3.00855e+06	scaffold01_3572562	R1_region	Middle
								PEOC01000542.1.g4141	Native	112.13	3009854	scaffold01_3572562	R1_region	Middle
								PEOC01000542.1.g4140	Native	35.7478	3.01179e+06	scaffold01_3572562	R1_region	Middle
								PEOC01000542.1.g4139	Native	323.135	3013232	scaffold01_3572562	R1_region	Middle
								PEOC01000542.1.g4138	Native	476.575	3.01431e+06	scaffold01_3572562	R1_region	Middle
								PEOC01000542.1.g4137	Native	21.1658	3.01609e+06	scaffold01_3572562	R1_region	Middle
								PEOC01000542.1.g4136	Native	20.7036	3018580	scaffold01_3572562	R1_region	Middle
								PEOC01000542.1.g4135	Native	63.7669	3.02064e+06	scaffold01_3572562	R1_region	Middle
								PEOC01000542.1.g4134	Native	285.839	3.02197e+06	scaffold01_3572562	R1_region	Middle
								PEOC01000542.1.g4133	Native	59.279	3.0231e+06	scaffold01_3572562	R1_region	Middle
								PEOC01000542.1.g4132	Native	72.0306	3.02417e+06	scaffold01_3572562	R1_region	Middle
								PEOC01000542.1.g4131	Native	83.8765	3025767	scaffold01_3572562	R1_region	Middle
								PEOC01000542.1.g4130	Native	26.0201	3.02836e+06	scaffold01_3572562	R1_region	Middle
								PEOC01000542.1.g4129	Native	89.3228	3031417	scaffold01_3572562	R1_region	Middle
								PEOC01000542.1.g4128	Native	27.3525	3034181	scaffold01_3572562	R1_region	Middle
								PEOC01000542.1.g4127	Native	79.6507	3.03561e+06	scaffold01_3572562	R1_region	Middle
								PEOC01000542.1.g4126	Native	15.7065	3.03679e+06	scaffold01_3572562	R1_region	Middle
								PEOC01000542.1.g4125	Native	74.1114	3038648	scaffold01_3572562	R1_region	Middle
								PEOC01000542.1.g4124	Native	913.656	3043135	scaffold01_3572562	R1_region	Middle
								PEOC01000542.1.g4123	Native	84.8374	3044869	scaffold01_3572562	R1_region	Middle
								PEOC01000542.1.g4122	Native	61.2092	3046474	scaffold01_3572562	R1_region	Middle
								PEOC01000542.1.g4121	Native	40.3023	3.0479e+06	scaffold01_3572562	R1_region	Middle
								PEOC01000542.1.g4120	Native	41.1385	3.04966e+06	scaffold01_3572562	R1_region	Middle
								PEOC01000542.1.g4119	Native	212.294	3.05168e+06	scaffold01_3572562	R1_region	Middle
								PEOC01000542.1.g4118	Native	120.839	3.05263e+06	scaffold01_3572562	R1_region	Middle
								PEOC01000542.1.g4117	Native	20.7029	3.05454e+06	scaffold01_3572562	R1_region	Middle
								PEOC01000542.1.g4116	Native	40.8966	3056977	scaffold01_3572562	R1_region	Middle
								PEOC01000542.1.g4115	Native	29.109	3.05852e+06	scaffold01_3572562	R1_region	Middle
								PEOC01000542.1.g4114	Native	84.45	3.05973e+06	scaffold01_3572562	R1_region	Middle
								PEOC01000542.1.g4113	Native	64.3216	3.06095e+06	scaffold01_3572562	R1_region	Middle
								PEOC01000542.1.g4112	Native	102.663	3.0625e+06	scaffold01_3572562	R1_region	Middle
								PEOC01000542.1.g4111	Native	78.1419	3063886	scaffold01_3572562	R1_region	Middle
								PEOC01000542.1.g4110	Native	18.5502	3066067	scaffold01_3572562	R1_region	Middle
								PEOC01000542.1.g4109	Native	23.1743	3068797	scaffold01_3572562	R1_region	Middle
								PEOC01000542.1.g4108	Native	190.303	3071670	scaffold01_3572562	R1_region	Middle
								PEOC01000542.1.g4107	Native	12.278	3074280	scaffold01_3572562	R1_region	Middle
								PEOC01000542.1.g4106	Native	313.364	3.07651e+06	scaffold01_3572562	R1_region	Middle
								PEOC01000542.1.g4105	Native	18.7614	3.07745e+06	scaffold01_3572562	R1_region	Middle
								PEOC01000542.1.g4104	Native	330.092	3.07953e+06	scaffold01_3572562	R1_region	Middle
								PEOC01000542.1.g4103	Native	17.8574	3.08199e+06	scaffold01_3572562	R1_region	Middle
								PEOC01000542.1.g4102	Native	1971.44	3.08394e+06	scaffold01_3572562	R1_region	Middle
								PEOC01000542.1.g4100	Native	88.4087	3.08651e+06	scaffold01_3572562	R1_region	Middle
								PEOC01000542.1.g4099	Native	227.316	3087889	scaffold01_3572562	R1_region	Middle
								PEOC01000542.1.g4098	Native	18.4491	3089862	scaffold01_3572562	R1_region	Middle
								PEOC01000542.1.g4097	Native	64.6306	3.09237e+06	scaffold01_3572562	R1_region	Middle
								PEOC01000542.1.g4096	Native	19.1058	3094491	scaffold01_3572562	R1_region	Middle
								PEOC01000542.1.g4095	Native	55.6988	3096453	scaffold01_3572562	R1_region	Middle
								PEOC01000542.1.g4094	Native	18.6449	3098262	scaffold01_3572562	R1_region	Middle
								PEOC01000542.1.g4093	Native	117.163	3100505	scaffold01_3572562	R1_region	Middle
								PEOC01000542.1.g4092	Native	836.446	3101510	scaffold01_3572562	R1_region	Middle
								PEOC01000542.1.g4091	Native	278.095	3.10212e+06	scaffold01_3572562	R1_region	Middle
								PEOC01000542.1.g4090	Native	91.8786	3.10367e+06	scaffold01_3572562	R1_region	Middle
								PEOC01000542.1.g4089	Native	7.60035	3105387	scaffold01_3572562	R1_region	Middle
								PEOC01000542.1.g4088	Native	136.343	3107044	scaffold01_3572562	R1_region	Middle
								PEOC01000542.1.g4087	Native	64.7442	3108116	scaffold01_3572562	R1_region	Middle
								PEOC01000542.1.g4086	Native	154.862	3109358	scaffold01_3572562	R0_region	Middle
								PEOC01000542.1.g4085	Native	26.8385	3110422	scaffold01_3572562	R1_region	Middle
								PEOC01000542.1.g4084	Native	36.2608	3111900	scaffold01_3572562	R1_region	Middle
								PEOC01000542.1.g4083	Native	10.5761	3.114e+06	scaffold01_3572562	R1_region	Middle
								PEOC01000542.1.g4082	Native	64.4851	3117554	scaffold01_3572562	R1_region	Middle
								PEOC01000542.1.g4081	Native	56.6897	3.11915e+06	scaffold01_3572562	R1_region	Middle
								PEOC01000542.1.g4080	Native	43.9939	3.12113e+06	scaffold01_3572562	R1_region	Middle
								PEOC01000542.1.g4079	Native	43.2873	3.12404e+06	scaffold01_3572562	R1_region	Middle
								PEOC01000542.1.g4078	Native	125.021	3.12668e+06	scaffold01_3572562	R1_region	Middle
								PEOC01000542.1.g4077	Native	33.8621	3129278	scaffold01_3572562	R1_region	Middle
								PEOC01000542.1.g4076	Native	203.47	3.13129e+06	scaffold01_3572562	R1_region	Middle
								PEOC01000542.1.g4075	Native	106.475	3.13186e+06	scaffold01_3572562	R1_region	Middle
								PEOC01000542.1.g4074	Native	105.741	3133502	scaffold01_3572562	R1_region	Middle
								PEOC01000542.1.g4073	Native	116.309	3135373	scaffold01_3572562	R1_region	Middle
								PEOC01000542.1.g4072	Native	46.7455	3138311	scaffold01_3572562	R1_region	Middle
								PEOC01000542.1.g4071	Native	120.069	3.14124e+06	scaffold01_3572562	R1_region	Middle
								PEOC01000542.1.g4070	Native	78.9629	3.14235e+06	scaffold01_3572562	R1_region	Middle
								PEOC01000542.1.g4069	Native	17.4471	3.14607e+06	scaffold01_3572562	R1_region	Middle
								PEOC01000542.1.g4068	Native	41.958	3.15086e+06	scaffold01_3572562	R1_region	Middle
								PEOC01000542.1.g4067	Native	222.63	3.15276e+06	scaffold01_3572562	R1_region	Middle
								PEOC01000542.1.g4066	Native	88.576	3155820	scaffold01_3572562	R1_region	Middle
								PEOC01000542.1.g4065	Native	28.9816	3.1587e+06	scaffold01_3572562	R1_region	Middle
								PEOC01000542.1.g4064	Native	251.341	3.16024e+06	scaffold01_3572562	R1_region	Middle
								PEOC01000542.1.g4063	Native	58.8915	3.16159e+06	scaffold01_3572562	R1_region	Middle
								PEOC01000542.1.g4062	Native	41.6604	3.163e+06	scaffold01_3572562	R1_region	Middle
								PEOC01000542.1.g4061	Native	74.498	3.16417e+06	scaffold01_3572562	R1_region	Middle
								PEOC01000542.1.g4060	Native	122.183	3.16482e+06	scaffold01_3572562	R1_region	Middle
								PEOC01000542.1.g4059	Native	55.2289	3.16692e+06	scaffold01_3572562	R1_region	Middle
								PEOC01000542.1.g4058	Native	12.8165	3168973	scaffold01_3572562	R1_region	Middle
								PEOC01000542.1.g4057	Native	14.7342	3170111	scaffold01_3572562	R1_region	Middle
								PEOC01000542.1.g4056	Native	548.22	3171154	scaffold01_3572562	R1_region	Middle
								PEOC01000542.1.g4055	Native	95.9199	3.17263e+06	scaffold01_3572562	R1_region	Middle
								PEOC01000542.1.g4054	Native	17.9499	3.17488e+06	scaffold01_3572562	R1_region	Middle
								PEOC01000542.1.g4053	Native	166.86	3.17716e+06	scaffold01_3572562	R1_region	Middle
								PEOC01000542.1.g4052	Native	42.3713	3.17863e+06	scaffold01_3572562	R1_region	Middle
								PEOC01000542.1.g4051	Native	27.5073	3181712	scaffold01_3572562	R1_region	Middle
								PEOC01000542.1.g4050	Native	42.1497	3.18461e+06	scaffold01_3572562	R1_region	Middle
								PEOC01000542.1.g4049	Native	40.544	3.18639e+06	scaffold01_3572562	R1_region	Middle
								PEOC01000542.1.g4048	Native	131.081	3.18862e+06	scaffold01_3572562	R1_region	Middle
								PEOC01000542.1.g4047	Native	274.204	3189659	scaffold01_3572562	R1_region	Middle
								PEOC01000542.1.g4046	Native	118.124	3191452	scaffold01_3572562	R1_region	Middle
								PEOC01000542.1.g4045	Native	104.354	3.19401e+06	scaffold01_3572562	R1_region	Middle
								PEOC01000542.1.g4044	Native	90.2864	3.19526e+06	scaffold01_3572562	R1_region	Middle
								PEOC01000542.1.g4043	Native	21.8174	3.19796e+06	scaffold01_3572562	R1_region	Middle
								PEOC01000542.1.g4042	Native	38.7604	3200745	scaffold01_3572562	R1_region	Middle
								PEOC01000542.1.g4041	Native	44.4592	3.20259e+06	scaffold01_3572562	R1_region	Middle
								PEOC01000542.1.g4040	Native	7.35395	3204612	scaffold01_3572562	R1_region	Middle
								PEOC01000542.1.g4039	Native	264.757	3.20635e+06	scaffold01_3572562	R1_region	Middle
								PEOC01000542.1.g4038	Native	128.26	3207531	scaffold01_3572562	R1_region	Middle
								PEOC01000542.1.g4037	Native	36.4982	3208638	scaffold01_3572562	R1_region	Middle
								PEOC01000542.1.g4036	HGT_Bacteria	95.1586	3.21012e+06	scaffold01_3572562	R1_region	Middle
								PEOC01000542.1.g4035	Native	76.9785	3211251	scaffold01_3572562	R1_region	Middle
								PEOC01000542.1.g4034	Native	25.4511	3213267	scaffold01_3572562	R1_region	Middle
								PEOC01000542.1.g4033	Native	21.6588	3.21715e+06	scaffold01_3572562	R1_region	Middle
								PEOC01000542.1.g4032	Native	60.17	3219827	scaffold01_3572562	R1_region	Middle
								PEOC01000542.1.g4031	Native	126.636	3.22109e+06	scaffold01_3572562	R1_region	Middle
								PEOC01000542.1.g4030	Native	147.032	3.22284e+06	scaffold01_3572562	R1_region	Middle
								PEOC01000542.1.g4029	Native	185.734	3223775	scaffold01_3572562	R1_region	Middle
								PEOC01000542.1.g4028	Native	120.216	3224558	scaffold01_3572562	R1_region	Middle
								PEOC01000542.1.g4027	Native	1121.76	3.22534e+06	scaffold01_3572562	R1_region	Middle
								PEOC01000542.1.g4026	Native	177.981	3226356	scaffold01_3572562	R1_region	Middle
								PEOC01000542.1.g4025	Native	84.8436	3228090	scaffold01_3572562	R1_region	Middle
								PEOC01000542.1.g4024	Native	249.598	3.22931e+06	scaffold01_3572562	R1_region	Middle
								PEOC01000542.1.g4023	Native	352.742	3230351	scaffold01_3572562	R1_region	Middle
								PEOC01000542.1.g4022	Native	99.3478	3.23173e+06	scaffold01_3572562	R1_region	Middle
								PEOC01000542.1.g4021	Native	38.0301	3.23454e+06	scaffold01_3572562	R1_region	Middle
								PEOC01000542.1.g4020	Native	112.339	3.23666e+06	scaffold01_3572562	R1_region	Middle
								PEOC01000542.1.g4019	Native	62.483	3.23869e+06	scaffold01_3572562	R1_region	Middle
								PEOC01000542.1.g4018	Native	1199.31	3.24025e+06	scaffold01_3572562	R1_region	Middle
								PEOC01000542.1.g4017	Native	306.314	3.24114e+06	scaffold01_3572562	R1_region	Middle
								PEOC01000542.1.g4016	Native	27.8529	3243643	scaffold01_3572562	R1_region	Middle
								PEOC01000542.1.g4015	Native	50.1919	3246962	scaffold01_3572562	R1_region	Middle
								PEOC01000542.1.g4014	Native	49.3923	3248918	scaffold01_3572562	R1_region	Middle
								PEOC01000542.1.g4013	Native	100.887	3250851	scaffold01_3572562	R1_region	Middle
								PEOC01000542.1.g4012	Native	35.2606	3.25272e+06	scaffold01_3572562	R1_region	Middle
								PEOC01000542.1.g4011	Native	25.5393	3255841	scaffold01_3572562	R1_region	Middle
								PEOC01000542.1.g4010	Native	52.6421	3258538	scaffold01_3572562	R1_region	Middle
								PEOC01000542.1.g4009	Native	17.4303	3.26112e+06	scaffold01_3572562	R1_region	Middle
								PEOC01000542.1.g4008	Native	28.3603	3.26372e+06	scaffold01_3572562	R1_region	Middle
								PEOC01000542.1.g4007	Native	48.9684	3264928	scaffold01_3572562	R1_region	Middle
								PEOC01000542.1.g4006	Native	145.635	3265801	scaffold01_3572562	R1_region	Middle
								PEOC01000542.1.g4005	Native	187.807	3.26675e+06	scaffold01_3572562	R1_region	Middle
								PEOC01000542.1.g4004	Native	150.616	3267832	scaffold01_3572562	R1_region	Middle
								PEOC01000542.1.g4003	Native	60.0988	3269254	scaffold01_3572562	R1_region	Middle
								PEOC01000542.1.g4002	Native	551.363	3.27073e+06	scaffold01_3572562	R1_region	Middle
								PEOC01000542.1.g4001	Native	199.888	3.27174e+06	scaffold01_3572562	R1_region	Middle
								PEOC01000542.1.g4000	Native	31.6083	3.27365e+06	scaffold01_3572562	R0_region	Middle
								PEOC01000521.1.g2600	Native	39.7552	3275086	scaffold01_3572562	R1_region	Middle
								PEOC01000521.1.g2601	Native	38.8521	3.27628e+06	scaffold01_3572562	R1_region	Middle
								PEOC01000521.1.g2602	Native	34.4333	3278063	scaffold01_3572562	R1_region	Middle
								PEOC01000521.1.g2603	Native	78.4853	3.27967e+06	scaffold01_3572562	R1_region	Middle
								PEOC01000521.1.g2604	Native	292.968	3281412	scaffold01_3572562	R1_region	Middle
								PEOC01000521.1.g2605	Native	130.169	3282671	scaffold01_3572562	R1_region	Middle
								PEOC01000521.1.g2606	Native	51.3828	3283876	scaffold01_3572562	R1_region	Middle
								PEOC01000521.1.g2607	Native	481.003	3.28449e+06	scaffold01_3572562	R1_region	Middle
								PEOC01000521.1.g2608	Native	207.192	3.2852e+06	scaffold01_3572562	R1_region	Middle
								PEOC01000521.1.g2609	Native	14.5244	3.28687e+06	scaffold01_3572562	R1_region	Middle
								PEOC01000521.1.g2610	Native	181.572	3.28873e+06	scaffold01_3572562	R1_region	Middle
								PEOC01000521.1.g2611	Native	109.159	3.29055e+06	scaffold01_3572562	R1_region	Middle
								PEOC01000521.1.g2612	Native	180.503	3.29219e+06	scaffold01_3572562	R1_region	Middle
								PEOC01000521.1.g2613	Native	263.207	3292902	scaffold01_3572562	R1_region	Middle
								PEOC01000521.1.g2614	Native	79.3098	3293634	scaffold01_3572562	R1_region	Middle
								PEOC01000521.1.g2615	Native	49.8745	3.29447e+06	scaffold01_3572562	R1_region	Middle
								PEOC01000521.1.g2616	Native	61.3404	3295628	scaffold01_3572562	R1_region	Middle
								PEOC01000521.1.g2617	Native	61.9198	3296878	scaffold01_3572562	R1_region	Middle
								PEOC01000521.1.g2618	Native	207.486	3297879	scaffold01_3572562	R1_region	Middle
								PEOC01000521.1.g2619	Native	170.702	3298610	scaffold01_3572562	R1_region	Middle
								PEOC01000521.1.g2620	Native	28.7077	3300003	scaffold01_3572562	R1_region	Middle
								PEOC01000521.1.g2621	Native	19.8763	3301937	scaffold01_3572562	R1_region	Middle
								PEOC01000521.1.g2622	Native	299.548	3303104	scaffold01_3572562	R1_region	Middle
								PEOC01000521.1.g2623	Native	49.3143	3304582	scaffold01_3572562	R1_region	Middle
								PEOC01000521.1.g2624	Native	10.7428	3.30613e+06	scaffold01_3572562	R1_region	Middle
								PEOC01000521.1.g2625	Native	94.9443	3309043	scaffold01_3572562	R1_region	Middle
								PEOC01000521.1.g2626	Native	11.6728	3311965	scaffold01_3572562	R1_region	Middle
								PEOC01000521.1.g2627	Native	41.6172	3314358	scaffold01_3572562	R1_region	Middle
								PEOC01000521.1.g2628	Native	1.55765	3315197	scaffold01_3572562	R1_region	Middle
								PEOC01000521.1.g2629	Native	30.1796	3316205	scaffold01_3572562	R1_region	Middle
								PEOC01000521.1.g2630	Native	7.43675	3.31896e+06	scaffold01_3572562	R1_region	Middle
								PEOC01000521.1.g2631	Native	4866.45	3320677	scaffold01_3572562	R1_region	Middle
								PEOC01000521.1.g2632	Native	80.2089	3.32211e+06	scaffold01_3572562	R1_region	Middle
								PEOC01000521.1.g2633	Native	114.66	3.32319e+06	scaffold01_3572562	R1_region	Middle
								PEOC01000521.1.g2634	Native	3.1365	3324325	scaffold01_3572562	R1_region	Middle
								PEOC01000521.1.g2635	Native	425.401	3.3254e+06	scaffold01_3572562	R1_region	Middle
								PEOC01000521.1.g2636	Native	55.2824	3.32641e+06	scaffold01_3572562	R1_region	Middle
								PEOC01000521.1.g2637	Native	46.8768	3328602	scaffold01_3572562	R1_region	Middle
								PEOC01000521.1.g2638	Native	26.6193	3332008	scaffold01_3572562	R1_region	Middle
								PEOC01000521.1.g2639	Native	59.5374	3.33443e+06	scaffold01_3572562	R1_region	Middle
								PEOC01000521.1.g2640	Native	183.913	3.3354e+06	scaffold01_3572562	R1_region	Middle
								PEOC01000521.1.g2641	HGT_Pezizomycotina	121.003	3.33762e+06	scaffold01_3572562	R1_region	Middle
								PEOC01000521.1.g2642	HGT_Bacteria	36.059	3.33887e+06	scaffold01_3572562	R1_region	Middle
								PEOC01000521.1.g2643	Native	83.6627	3341079	scaffold01_3572562	R1_region	Middle
								PEOC01000521.1.g2644	Native	3225.55	3.34316e+06	scaffold01_3572562	R1_region	Middle
								PEOC01000521.1.g2645	Native	3.9286	3344290	scaffold01_3572562	R1_region	Middle
								PEOC01000521.1.g2646	Native	40.7946	3346328	scaffold01_3572562	R1_region	Middle
								PEOC01000521.1.g2647	Native	43.6949	3.3482e+06	scaffold01_3572562	R1_region	Middle
								PEOC01000521.1.g2648	Native	37.4607	3349276	scaffold01_3572562	R1_region	Middle
								PEOC01000521.1.g2649	Native	139.579	3350493	scaffold01_3572562	R1_region	Middle
								PEOC01000521.1.g2650	Native	56.2495	3351276	scaffold01_3572562	R1_region	Middle
								PEOC01000521.1.g2651	Native	4918.44	3.35206e+06	scaffold01_3572562	R1_region	Middle
								PEOC01000521.1.g2652	Native	61.9136	3.35271e+06	scaffold01_3572562	R1_region	Middle
								PEOC01000521.1.g2653	Native	53.8873	3.35412e+06	scaffold01_3572562	R1_region	Middle
								PEOC01000521.1.g2654	Native	19.5685	3356568	scaffold01_3572562	R1_region	Middle
								PEOC01000521.1.g2655	Native	41.492	3.35882e+06	scaffold01_3572562	R1_region	Middle
								PEOC01000521.1.g2656	Native	10.307	3.36066e+06	scaffold01_3572562	R1_region	Middle
								PEOC01000521.1.g2657	Native	17.4651	3362038	scaffold01_3572562	R1_region	Middle
								PEOC01000521.1.g2658	Native	153.286	3.36495e+06	scaffold01_3572562	R1_region	Middle
								PEOC01000521.1.g2659	Native	118.937	3366981	scaffold01_3572562	R1_region	Middle
								PEOC01000521.1.g2660	Native	484.249	3368539	scaffold01_3572562	R1_region	Middle
								PEOC01000521.1.g2661	Native	191.273	3.37066e+06	scaffold01_3572562	R1_region	Middle
								PEOC01000521.1.g2662	Native	32.1141	3.37288e+06	scaffold01_3572562	R1_region	Middle
								PEOC01000521.1.g2663	Native	153.118	3.37421e+06	scaffold01_3572562	R1_region	Middle
								PEOC01000521.1.g2664	Native	224.727	3374931	scaffold01_3572562	R1_region	Middle
								PEOC01000521.1.g2665	Native	17.6617	3.37652e+06	scaffold01_3572562	R1_region	Middle
								PEOC01000521.1.g2666	Native	165.084	3.37834e+06	scaffold01_3572562	R1_region	Middle
								PEOC01000521.1.g2667	Native	94.2099	3.37931e+06	scaffold01_3572562	R1_region	Middle
								PEOC01000521.1.g2668	Native	40.2824	3380980	scaffold01_3572562	R1_region	Middle
								PEOC01000521.1.g2669	Native	27.2978	3.38491e+06	scaffold01_3572562	R1_region	Middle
								PEOC01000521.1.g2670	Native	124.022	3385742	scaffold01_3572562	R1_region	Middle
								PEOC01000521.1.g2671	Native	62.1513	3.38678e+06	scaffold01_3572562	R1_region	Middle
								PEOC01000521.1.g2672	Native	28.0254	3.38796e+06	scaffold01_3572562	R1_region	Middle
								PEOC01000521.1.g2673	Native	185.74	3.38939e+06	scaffold01_3572562	R1_region	Middle
								PEOC01000521.1.g2674	Native	106.762	3390590	scaffold01_3572562	R1_region	Middle
								PEOC01000521.1.g2675	Native	3.90905	3394081	scaffold01_3572562	R0_region	Middle
								PEOC01000515.1.g572	Native	3.6551	3402276	scaffold01_3572562	R1_region	Middle
								PEOC01000515.1.g573	Native	234.683	3403539	scaffold01_3572562	R1_region	Middle
								PEOC01000515.1.g574	Native	30.7052	3.40499e+06	scaffold01_3572562	R1_region	Middle
								PEOC01000515.1.g575	Native	465.501	3.40664e+06	scaffold01_3572562	R1_region	Middle
								PEOC01000515.1.g576	Native	123.962	3408997	scaffold01_3572562	R1_region	Middle
								PEOC01000515.1.g577	Native	47.7681	3.41185e+06	scaffold01_3572562	R1_region	Middle
								PEOC01000515.1.g578	Native	28.145	3.41428e+06	scaffold01_3572562	R1_region	Middle
								PEOC01000515.1.g579	Native	62.9721	3.41533e+06	scaffold01_3572562	R1_region	Middle
								PEOC01000515.1.g580	Native	36.7929	3418481	scaffold01_3572562	R1_region	Middle
								PEOC01000515.1.g581	Native	20.7221	3422259	scaffold01_3572562	R1_region	Middle
								PEOC01000515.1.g582	Native	11.6515	3.4247e+06	scaffold01_3572562	R1_region	Middle
								PEOC01000515.1.g583	Native	73.3795	3.42655e+06	scaffold01_3572562	R1_region	Middle
								PEOC01000515.1.g584	Native	37.1091	3428443	scaffold01_3572562	R1_region	Middle
								PEOC01000515.1.g585	Native	389.743	3.43219e+06	scaffold01_3572562	R1_region	Middle
								PEOC01000515.1.g586	Native	791.68	3.43352e+06	scaffold01_3572562	R1_region	Middle
								PEOC01000515.1.g587	Native	46.1919	3434945	scaffold01_3572562	R1_region	Middle
								PEOC01000515.1.g588	Native	169.088	3.43783e+06	scaffold01_3572562	R1_region	Middle
								PEOC01000515.1.g589	Native	518.112	3439271	scaffold01_3572562	R1_region	Middle
								PEOC01000515.1.g590	Native	1.82665	3.44036e+06	scaffold01_3572562	R1_region	Middle
								PEOC01000515.1.g591	Native	57.9913	3.44219e+06	scaffold01_3572562	R1_region	Middle
								PEOC01000515.1.g592	Native	18.7057	3.44535e+06	scaffold01_3572562	R1_region	Middle
								PEOC01000515.1.g593	Native	369.415	3.44749e+06	scaffold01_3572562	R1_region	Middle
								PEOC01000515.1.g594	Native	290.263	3.44862e+06	scaffold01_3572562	R1_region	Middle
								PEOC01000515.1.g595	Native	167.276	3450062	scaffold01_3572562	R1_region	Middle
								PEOC01000515.1.g596	Native	15.0906	3452151	scaffold01_3572562	R1_region	Middle
								PEOC01000515.1.g597	Native	12.1695	3.45667e+06	scaffold01_3572562	R1_region	Middle
								PEOC01000515.1.g598	Native	2.6993	3.45963e+06	scaffold01_3572562	R1_region	Middle
								PEOC01000515.1.g599	Native	268.639	3.46126e+06	scaffold01_3572562	R1_region	Middle
								PEOC01000515.1.g600	HGT_Bacteria	64.5897	3462996	scaffold01_3572562	R1_region	Middle
								PEOC01000515.1.g601	Native	52.6269	3.46665e+06	scaffold01_3572562	R1_region	Middle
								PEOC01000515.1.g602	HGT_Pezizomycotina	0.6787	3468365	scaffold01_3572562	R1_region	Middle
								PEOC01000515.1.g603	Native	1.0869	3.4696e+06	scaffold01_3572562	R1_region	Middle
								PEOC01000515.1.g604	Native	0.80725	3470438	scaffold01_3572562	R1_region	Middle
								PEOC01000515.1.g605	Native	0.05285	3.47175e+06	scaffold01_3572562	R1_region	Middle
								PEOC01000515.1.g606	Native	1.16475	3.47344e+06	scaffold01_3572562	R1_region	Middle
								PEOC01000515.1.g607	HGT_Pezizomycotina	71.5656	3.4756e+06	scaffold01_3572562	R1_region	Middle
								PEOC01000515.1.g608	HGT_Pezizomycotina	31.7605	3477755	scaffold01_3572562	R1_region	Middle
								PEOC01000515.1.g609	HGT_Pezizomycotina	114.912	3.48006e+06	scaffold01_3572562	R1_region	Middle
								PEOC01000515.1.g610	Native	4.14095	3.48157e+06	scaffold01_3572562	R1_region	Middle
								PEOC01000515.1.g611	Native	13.1822	3.48351e+06	scaffold01_3572562	R1_region	Middle
								PEOC01000515.1.g612	Native	82.6911	3.48703e+06	scaffold01_3572562	R0_region	Middle
								PEOC01000417.1.g1921	Native	0.12785	3.48963e+06	scaffold01_3572562	R1_region	Middle
								PEOC01000364.1.g3146	Native	0.1056	3.4908e+06	scaffold01_3572562	R1_region	Middle
								PEOC01000462.1.g2224	Native	3.8407	3.4977e+06	scaffold01_3572562	R0_region	Middle
								PEOC01000486.1.g522	Native	1.7659	3501815	scaffold01_3572562	R1_region	Middle
								PEOC01000486.1.g523	Native	0.68	3504112	scaffold01_3572562	R1_region	Middle
								PEOC01000486.1.g524	Native	0.1067	3.50833e+06	scaffold01_3572562	R1_region	Middle
								PEOC01000452.1.g1536	Native	0.1245	3.51733e+06	scaffold01_3572562	R1_region	Middle
								PEOC01000466.1.g1915	Native	0	3526396	scaffold01_3572562	R0_region	End
								PEOC01000466.1.g1916	Native	0	3.52949e+06	scaffold01_3572562	R0_region	End
								PEOC01000366.1.g2985	Native	0.15035	3.5347e+06	scaffold01_3572562	R1_region	End
								PEOC01000453.1.g2130	Native	0.34405	3536948	scaffold01_3572562	R1_region	End
								PEOC01000387.1.g3488	Native	7.09455	3.55771e+06	scaffold01_3572562	R1_region	End
								PEOC01000456.1.g1533	Native	1.00035	3568340	scaffold01_3572562	R1_region	End
								PEOC01000298.1.g669	Native	116.829	7449.5	scaffold02_3223787	R0_region	End
								PEOC01000441.1.g670	Native	16.8583	13359.5	scaffold02_3223787	R0_region	End
								PEOC01000441.1.g671	Native	0.0055	15480	scaffold02_3223787	R0_region	End
								PEOC01000465.1.g3083	Native	3.4628	35895.5	scaffold02_3223787	R1_region	Middle
								PEOC01000498.1.g4682	Native	2.27165	41236	scaffold02_3223787	R1_region	Middle
								PEOC01000498.1.g4683	Native	0.5788	43573.5	scaffold02_3223787	R1_region	Middle
								PEOC01000498.1.g4684	HGT_Pezizomycotina	1.01595	45640	scaffold02_3223787	R1_region	Middle
								PEOC01000498.1.g4685	Native	1.0582	47044.5	scaffold02_3223787	R1_region	Middle
								PEOC01000498.1.g4686	Native	0.54255	49820.5	scaffold02_3223787	R1_region	Middle
								PEOC01000498.1.g4687	HGT_Pezizomycotina	7.08375	52905	scaffold02_3223787	R1_region	Middle
								PEOC01000498.1.g4688	HGT_Bacteria	166.631	54331	scaffold02_3223787	R1_region	Middle
								PEOC01000498.1.g4689	HGT_Bacteria	12.9161	56762.5	scaffold02_3223787	R1_region	Middle
								PEOC01000498.1.g4690	HGT_Bacteria	26.307	59327	scaffold02_3223787	R1_region	Middle
								PEOC01000498.1.g4691	HGT_Bacteria	19.8181	62094	scaffold02_3223787	R1_region	Middle
								PEOC01000498.1.g4692	HGT_Bacteria	58.4717	65558.5	scaffold02_3223787	R1_region	Middle
								PEOC01000498.1.g4693	HGT_Bacteria	52.2535	67478.5	scaffold02_3223787	R1_region	Middle
								PEOC01000498.1.g4694	HGT_Bacteria	44.5042	68874.5	scaffold02_3223787	R1_region	Middle
								PEOC01000498.1.g4695	Native	15.9873	70501.5	scaffold02_3223787	R1_region	Middle
								PEOC01000498.1.g4696	Native	136.524	72271.5	scaffold02_3223787	R1_region	Middle
								PEOC01000498.1.g4697	HGT_Bacteria	44.9577	74383.5	scaffold02_3223787	R1_region	Middle
								PEOC01000382.1.g521	Native	3.42155	76060.5	scaffold02_3223787	R1_region	Middle
								PEOC01000460.1.g1710	Native	2.46255	81839	scaffold02_3223787	R1_region	Middle
								PEOC01000395.1.g2698	Native	7.31905	88520	scaffold02_3223787	R1_region	Middle
								PEOC01000489.1.g2979	Native	4.2597	89974	scaffold02_3223787	R1_region	Middle
								PEOC01000489.1.g2980	Native	0.44695	95979	scaffold02_3223787	R1_region	Middle
								PEOC01000489.1.g2981	Native	0.24475	99017.5	scaffold02_3223787	R1_region	Middle
								PEOC01000489.1.g2982	Native	6.86765	105271	scaffold02_3223787	R1_region	Middle
								PEOC01000489.1.g2983	Native	9.00105	105913	scaffold02_3223787	R1_region	Middle
								PEOC01000489.1.g2984	Native	1.25485	107734	scaffold02_3223787	R1_region	Middle
								PEOC01000473.1.g433	Native	0.91505	118666	scaffold02_3223787	R0_region	Middle
								PEOC01000473.1.g432	Native	67.4652	124778	scaffold02_3223787	R1_region	Middle
								PEOC01000377.1.g2218	Native	1.5299	126806	scaffold02_3223787	R1_region	Middle
								PEOC01000362.1.g519	Native	5.4551	136919	scaffold02_3223787	R1_region	Middle
								PEOC01000479.1.g2699	Native	4.3532	137605	scaffold02_3223787	R1_region	Middle
								PEOC01000479.1.g2700	Native	6.54705	144576	scaffold02_3223787	R0_region	Middle
								PEOC01000479.1.g2701	Native	0.11715	147425	scaffold02_3223787	R1_region	Middle
								PEOC01000464.1.g2677	Native	0.08185	152456	scaffold02_3223787	R1_region	Middle
								PEOC01000529.1.g3254	Native	101.087	232558	scaffold02_3223787	R1_region	Middle
								PEOC01000529.1.g3252	Native	2.04315	233844	scaffold02_3223787	R1_region	Middle
								PEOC01000529.1.g3251	Native	145.865	234804	scaffold02_3223787	R1_region	Middle
								PEOC01000529.1.g3250	Native	61.995	235896	scaffold02_3223787	R1_region	Middle
								PEOC01000529.1.g3249	Native	47.3353	237104	scaffold02_3223787	R1_region	Middle
								PEOC01000529.1.g3248	Native	215.965	237872	scaffold02_3223787	R1_region	Middle
								PEOC01000529.1.g3247	Native	41.3764	238452	scaffold02_3223787	R1_region	Middle
								PEOC01000529.1.g3246	Native	28.8108	240872	scaffold02_3223787	R1_region	Middle
								PEOC01000529.1.g3245	Native	41.7874	242890	scaffold02_3223787	R1_region	Middle
								PEOC01000529.1.g3244	Native	9.15485	244531	scaffold02_3223787	R1_region	Middle
								PEOC01000529.1.g3243	Native	148.153	246410	scaffold02_3223787	R1_region	Middle
								PEOC01000529.1.g3242	Native	14.7724	249097	scaffold02_3223787	R1_region	Middle
								PEOC01000529.1.g3241	Native	72.3791	251828	scaffold02_3223787	R1_region	Middle
								PEOC01000529.1.g3240	Native	15.0368	254129	scaffold02_3223787	R1_region	Middle
								PEOC01000529.1.g3239	Native	46.3971	256270	scaffold02_3223787	R1_region	Middle
								PEOC01000529.1.g3238	Native	506.367	257611	scaffold02_3223787	R1_region	Middle
								PEOC01000529.1.g3237	Native	43.8062	261923	scaffold02_3223787	R1_region	Middle
								PEOC01000529.1.g3236	Native	83.0754	263408	scaffold02_3223787	R1_region	Middle
								PEOC01000529.1.g3235	Native	269.21	264528	scaffold02_3223787	R1_region	Middle
								PEOC01000529.1.g3234	Native	29.7385	266698	scaffold02_3223787	R1_region	Middle
								PEOC01000529.1.g3233	Native	58.6001	268624	scaffold02_3223787	R1_region	Middle
								PEOC01000529.1.g3232	Native	10.925	270384	scaffold02_3223787	R1_region	Middle
								PEOC01000529.1.g3231	Native	102.718	272178	scaffold02_3223787	R1_region	Middle
								PEOC01000529.1.g3230	Native	23.9446	276024	scaffold02_3223787	R1_region	Middle
								PEOC01000529.1.g3229	Native	30.9464	277084	scaffold02_3223787	R1_region	Middle
								PEOC01000529.1.g3228	Native	153.361	278118	scaffold02_3223787	R1_region	Middle
								PEOC01000529.1.g3227	Native	56.3023	279564	scaffold02_3223787	R1_region	Middle
								PEOC01000529.1.g3226	Native	104.188	280840	scaffold02_3223787	R1_region	Middle
								PEOC01000529.1.g3225	Native	47.4141	282126	scaffold02_3223787	R1_region	Middle
								PEOC01000529.1.g3224	Native	31.0442	283464	scaffold02_3223787	R1_region	Middle
								PEOC01000529.1.g3223	Native	131.565	285362	scaffold02_3223787	R1_region	Middle
								PEOC01000529.1.g3222	Native	933.795	288770	scaffold02_3223787	R1_region	Middle
								PEOC01000529.1.g3221	Native	47.9325	291052	scaffold02_3223787	R1_region	Middle
								PEOC01000529.1.g3220	Native	44.989	293435	scaffold02_3223787	R1_region	Middle
								PEOC01000529.1.g3219	Native	58.5876	297390	scaffold02_3223787	R1_region	Middle
								PEOC01000529.1.g3218	Native	37.352	301640	scaffold02_3223787	R1_region	Middle
								PEOC01000529.1.g3217	Native	324.207	303005	scaffold02_3223787	R1_region	Middle
								PEOC01000529.1.g3216	Native	48.4543	304863	scaffold02_3223787	R1_region	Middle
								PEOC01000529.1.g3215	Native	22.864	306734	scaffold02_3223787	R1_region	Middle
[truncated: 2,803 more rows]

## Sheet: Supp. Data 13 GC_Chr.domains
GC content of W. versatilis protein-coding genes																				GC content of St. bombicolaprotein-coding genes
[truncated: 5,471 more rows]

[truncated: 1 more sheets: Supp. Data 13_OcculterCut_Plots]
