# Supplementary material for: Regions of low gene expression promote maintenance and adaptation of horizontally acquired genes in yeasts
Source: Commun Biol. 2026 May 9;9:968. doi: 10.1038/s42003-026-10153-8 (PMC13376923; doi:10.1038/s42003-026-10153-8)
Supplement: Supplementary file 11 — Supplementary Data 14 [file 42003_2026_10153_MOESM11_ESM.xlsx]

## Sheet: Supp. Data 14_EarlGrey_results
Transposon elements (TE) prediction and annotation performed using Earl Grey TE annotation pipeline
	W. versatilis
	TE Classification	Coverage (bp)	Copy Number	% Genome Coverage	Genome Size	TE Family Count
	DNA	0	0	0	9408334	NA
	DNA-nested	0	0	0	9408334	NA
	Rolling Circle	0	0	0	9408334	NA
	Rolling Circle-nested	0	0	0	9408334	NA
	Penelope	0	0	0	9408334	NA
	Penelope-nested	0	0	0	9408334	NA
	LINE	0	0	0	9408334	NA
	LINE-nested	0	0	0	9408334	NA
	SINE	0	0	0	9408334	NA
	SINE-nested	0	0	0	9408334	NA
	LTR	0	0	0	9408334	NA
	LTR-nested	0	0	0	9408334	NA
	Other (Simple Repeat, Microsatellite, RNA)	35646	835	0.378877	9408334	462
	Other (Simple Repeat, Microsatellite, RNA)-nested	20	1	0.000212577	9408334	1
	Unclassified	18869	38	0.200556	9408334	2
	Unclassified-nested	0	0	0	9408334	NA
	Total Interspersed Repeat	18869	38	0.200556	9408334	NA
	Non-Repeat	9389465	notApplicable	99.7994	9408334	NA
	W. domercqiae
	TE Classification	Coverage (bp)	Copy Number	% Genome Coverage	Genome Size	TE Family Count
	DNA	0	0	0	8515405	NA
	DNA-nested	0	0	0	8515405	NA
	Rolling Circle	0	0	0	8515405	NA
	Rolling Circle-nested	0	0	0	8515405	NA
	Penelope	0	0	0	8515405	NA
	Penelope-nested	0	0	0	8515405	NA
	LINE	0	0	0	8515405	NA
	LINE-nested	0	0	0	8515405	NA
	SINE	0	0	0	8515405	NA
	SINE-nested	0	0	0	8515405	NA
	LTR	0	0	0	8515405	NA
	LTR-nested	0	0	0	8515405	NA
	Other (Simple Repeat, Microsatellite, RNA)	32398	655	0.380463	8515405	365
	Other (Simple Repeat, Microsatellite, RNA)-nested	193	3	0.00226648	8515405	3
	Unclassified	85402	15	1.00291	8515405	3
	Unclassified-nested	0	0	0	8515405	NA
	Total Interspersed Repeat	85402	15	1.00291	8515405	NA
	Non-Repeat	8430003	notApplicable	98.9971	8515405	NA
	St. bombicola
	TE Classification	Coverage (bp)	Copy Number	% Genome Coverage	Genome Size	TE Family Count
	DNA	0	0	0	9827105	NA
	DNA-nested	0	0	0	9827105	NA
	Rolling Circle	0	0	0	9827105	NA
	Rolling Circle-nested	0	0	0	9827105	NA
	Penelope	0	0	0	9827105	NA
	Penelope-nested	0	0	0	9827105	NA
	LINE	0	0	0	9827105	NA
	LINE-nested	0	0	0	9827105	NA
	SINE	0	0	0	9827105	NA
	SINE-nested	0	0	0	9827105	NA
	LTR	0	0	0	9827105	NA
	LTR-nested	0	0	0	9827105	NA
	Other (Simple Repeat, Microsatellite, RNA)	27458	628	0.279411	9827105	371
	Other (Simple Repeat, Microsatellite, RNA)-nested	296	6	0.00301208	9827105	5
	Unclassified	685041	819	6.97093	9827105	29
	Unclassified-nested	1576	9	0.0160373	9827105	4
	Total Interspersed Repeat	685041	819	6.97093	9827105	NA
	Non-Repeat	9142064	notApplicable	93.0291	9827105	NA

## Sheet: Supp. Data 14_Tests
Differences in Transposable Element Distance Between Native and Horizontally Transferred Genes
	W. versatilis															W. domercqiae															St. bombicola
	1. Test if the distance to a Transposable Element is significantly different for native and HGT genes															1. Test if the distance to a Transposable Element is significantly different for native and HGT genes															1. Test if the distance to a Transposable Element is significantly different for native and HGT genes
	===== ALL TE TYPES =====															===== ALL TE TYPES =====															===== ALL TE TYPES =====
	Summary Statistics:															Summary Statistics:															Summary Statistics:
		Native			HGT												Native			HGT												Native			HGT
		count	5154		count	344											count	4783		count	157											count	4603		count	82
		mean	6345.13		mean	8228.17											mean	7516.01		mean	9166.76											mean	5885.36		mean	5600.59
		std	6743.23		std	9768.34											std	7634.8		std	8919.14											std	7060.73		std	4949.84
		min	1		min	1											min	1		min	26											min	1		min	100
		0.25	1763		0.25	2531.75											0.25	1938		0.25	2399											0.25	1267		0.25	1833.75
		0.5	4270		0.5	5304.5											0.5	5101		0.5	6739											0.5	3683		0.5	4018
		0.75	8586.75		0.75	10674.5											0.75	10723		0.75	14376											0.75	8076		0.75	8830.75
		max	66946		max	68398											max	50413		max	44773											max	68852		max	21296
		Mann–Whitney U Test:															Mann–Whitney U Test:															Mann–Whitney U Test:
		U-statistic	777834														U-statistic	336807														U-statistic	179313
		p-value	0.00013791	***													p-value	0.027915	n.s.													p-value	0.43831	n.s.
	2. Test if the distance to a Transposable Element is significantly different for native and HGT genes taking into consideration the two types of TE that were identified: "Simple_repeat" and "Unknown"															1. Test if the distance to a Transposable Element is significantly different for native and HGT genes taking into consideration the two types of TE that were identified: "Simple_repeat" and "Unknown"															1. Test if the distance to a Transposable Element is significantly different for native and HGT genes taking into consideration the two types of TE that were identified: "Simple_repeat" and "Unknown"
	===== TE TYPE: Simple repeat =====							===== TE TYPE: Unknown =====								===== TE TYPE: Simple repeat =====							===== TE TYPE: Unknown =====								===== TE TYPE: Simple repeat =====							===== TE TYPE: Unknown =====
	Summary Statistics:							Summary Statistics:								Summary Statistics:							Summary Statistics:								Summary Statistics:							Summary Statistics:
		Native			HGT				Native			HGT					Native			HGT				Native			HGT					Native			HGT				Native			HGT
		count	5154		count	344			count	5154		count	344				count	4783		count	157			count	4783		count	157				count	4603		count	82			count	4603		count	82
		mean	6755.25		mean	10218.6			mean	608018		mean	246977				mean	7775.99		mean	13193.5			mean	334127		mean	234148				mean	9129.23		mean	10465.5			mean	24867.6		mean	18955.6
		std	7696.92		std	13244.9			std	461095		std	456455				std	8124.79		std	15375.8			std	254101		std	248274				std	10157.1		std	8664.23			std	27933.2		std	23278.2
		min	1		min	1			min	14		min	551				min	1		min	26			min	1		min	426				min	1		min	100			min	1		min	111
		0.25	1819.5		0.25	2794			0.25	231260		0.25	18367.8				0.25	1979		0.25	2550			0.25	122542		0.25	39225				0.25	2244.5		0.25	3926.25			0.25	4962		0.25	3158
		0.5	4391.5		0.5	5939.5			0.5	540900		0.5	57502.5				0.5	5192		0.5	7437			0.5	280324		0.5	150119				0.5	5840		0.5	8697			0.5	14764		0.5	8931
		0.75	8907.5		0.75	12716.2			0.75	882908		0.75	179749				0.75	11024.5		0.75	17356			0.75	487838		0.75	381118				0.75	12455		0.75	14024.5			0.75	34186.5		0.75	24478.8
		max	85632		max	87084			max	1924755		max	1928511				max	67953		max	70485			max	1097899		max	1094591				max	74619		max	38363			max	158736		max	125689
		Mann–Whitney U Test:							Mann–Whitney U Test:								Mann–Whitney U Test:							Mann–Whitney U Test:								Mann–Whitney U Test:							Mann–Whitney U Test:
		U-statistic	734462						U-statistic	1387614							U-statistic	308836						U-statistic	478575							U-statistic	157804						U-statistic	214378
		p-value	9.6328e-08	***					p-value	3.4438e-69	***						p-value	0.00015112	***					p-value	4.5237e-09	***						p-value	0.010874	*					p-value	0.03459	*

## Sheet: Supp. Data 14_Chr.maps
Localization of TE "Unknown" along the chromosomes. TEs are mapped as yellow vertical bars on the top of the same plots of Figures 6, S7 and S8. These plots indicate for each chromosome of each species the average transcription levels (y-axis) for native (grey) and horizontally acquired genes from Pezizomycotina (blue) and Bacteria (orange) plotted against chromosomal localization (x-axis). Verti…

## Sheet: Supp. Data 14_TE-Gene_
Gene expression variation relative to the presence of earby transposable elements. Genes were classified according to the presence of TEs within 1 kb genomic window upstream and/or downstream of the gene (“No_TE_nearby”; “TE_left_only”; “TE_right_only”; “TE_both_sides”). Genes overlapping TEs were excluded from this analysis. Only distances to “Unknown” TE annotations were considered, distance to…
		W. versatilis																Genes that overlap with TE - "TE-associated genes"
																		W. versatilis
									Summary statistics									geneID
										No_TE_nearby	TE_left_only	TE_right_only	TE_both_sides					JCM_5958_transcript_v001_02719
									count	5445	12	15	0					JCM_5958_transcript_v001_05470
									mean	179.677	135.538	31.3373						JCM_5958_transcript_v001_03945
									std	591.347	298.673	52.2236						JCM_5958_transcript_v001_05595
									min	0	0.89745	0.45025						JCM_5958_transcript_v001_04089
									0.25	30.2432	8.89397	1.3834						JCM_5958_transcript_v001_02691
									0.5	63.69	18.4604	12.0495						JCM_5958_transcript_v001_05362
									0.75	133.397	37.7419	29.7957						JCM_5958_transcript_v001_02710
									max	22125.8	997.344	190.052						JCM_5958_transcript_v001_03845
																		JCM_5958_transcript_v001_02744
																		JCM_5958_transcript_v001_00112
									Pairwise Mann–Whitney U tests with Holm–Bonferroni correction									JCM_5958_transcript_v001_02692
									Group_1	Group_2	U_statistic	p_value	holm_alpha	significant				JCM_5958_transcript_v001_02721
									No_TE_nearby	TE_right_only	64528	0.000102014	0.0166667	TRUE				JCM_5958_transcript_v001_05372
									No_TE_nearby	TE_left_only	46034	0.0142323	0.025	TRUE				JCM_5958_transcript_v001_05423
									TE_right_only	TE_left_only	67	0.272254	0.05	FALSE				JCM_5958_transcript_v001_04081
																		JCM_5958_transcript_v001_00042
																		JCM_5958_transcript_v001_04025
																		JCM_5958_transcript_v001_05481
									NOTE: genes excluded because they overlap with TE "Unknown" = 26									JCM_5958_transcript_v001_01007
																		JCM_5958_transcript_v001_05601
																		JCM_5958_transcript_v001_05555
																		JCM_5958_transcript_v001_05403
																		JCM_5958_transcript_v001_05402
		W. domercqiae																JCM_5958_transcript_v001_02677
																		JCM_5958_transcript_v001_03846
									Summary statistics
										No_TE_nearby	TE_left_only	TE_right_only	TE_both_sides
									count	4906	10	7	0					Genes that overlap with TE - "TE-associated genes"
									mean	199.937	681.554	51.5088						W. domercqiae
									std	823.387	1865.39	38.7599						geneID
									min	0.00165	0.41335	15.2266						JCM_9478_transcript_v001_04982-R1
									0.25	36.7846	27.7975	20.1275
									0.5	69.2133	80.6192	32.94
									0.75	145.04	141.236	79.8617
									max	35836.2	5984.06	112.417
									Pairwise Mann–Whitney U tests with Holm–Bonferroni correction
									Group_1	Group_2	U_statistic	p_value	holm_alpha	significant
									No_TE_nearby	TE_right_only	23082	0.115002	0.0166667	FALSE
									TE_left_only	TE_right_only	47	0.269848	0.025	FALSE
									No_TE_nearby	TE_left_only	24859	0.941593	0.05	FALSE
									genes excluded because they overlap with TE "Unknown" = 1
																		Genes that overlap with TE - "TE-associated genes"
		St. bombicola																St. bombicola
																		geneID
									Summary statistics									PEOC01000536.1.g4509
										No_TE_nearby	TE_left_only	TE_right_only	TE_both_sides					PEOC01000539.1.g3260
									count	4163	165	167	27					PEOC01000483.1.g1712
									mean	218.804	199.015	259.623	90.7177					PEOC01000544.1.g1001
									std	727.585	518.959	768.798	177.501					PEOC01000539.1.g3265
									min	0.023	0.11715	0.09535	0.0171					PEOC01000468.1.g1718
									0.25	29.3969	18.5099	29.7698	2.63015					PEOC01000425.1.g3489
									0.5	65.4622	60.0613	58.0547	26.1164					PEOC01000490.1.g3095
									0.75	156.936	165.498	134.686	94.4405					PEOC01000487.1.g3833
									max	17688.9	5468.09	7532.97	875.924					PEOC01000496.1.g1
																		PEOC01000459.1.g2210
																		PEOC01000539.1.g3487
									Pairwise Mann–Whitney U tests with Holm–Bonferroni correction									PEOC01000472.1.g3493
									Group_1	Group_2	U_statistic	p_value	holm_alpha	significant				PEOC01000508.1.g1727
									No_TE_nearby	TE_both_sides	75726	0.00183143	0.00833333	TRUE				PEOC01000527.1.g15
									TE_right_only	TE_both_sides	2960	0.00920117	0.01	TRUE				PEOC01000531.1.g2978
									TE_left_only	TE_both_sides	2821	0.0267359	0.0125	FALSE				PEOC01000536.1.g4487
									No_TE_nearby	TE_left_only	363784	0.196404	0.0166667	FALSE				PEOC01000523.1.g475
									No_TE_nearby	TE_right_only	363816	0.306298	0.025	FALSE				PEOC01000509.1.g3112
									TE_right_only	TE_left_only	14013	0.788128	0.05	FALSE				PEOC01000481.1.g2558
																		PEOC01000481.1.g2557
									genes excluded because they overlap with TE "Unknown" = 162									PEOC01000544.1.g815
																		PEOC01000539.1.g3264
																		PEOC01000510.1.g638
																		PEOC01000462.1.g2224
																		PEOC01000511.1.g4355
																		PEOC01000532.1.g1451
																		PEOC01000506.1.g1210
																		PEOC01000473.1.g432
																		PEOC01000461.1.g4700
																		PEOC01000544.1.g943
																		PEOC01000529.1.g3208
																		PEOC01000475.1.g3102
																		PEOC01000544.1.g893
																		PEOC01000539.1.g3262
																		PEOC01000539.1.g3266
																		PEOC01000483.1.g1714
																		PEOC01000471.1.g2217
																		PEOC01000481.1.g2554
																		PEOC01000494.1.g1914
																		PEOC01000511.1.g4343
																		PEOC01000511.1.g4367
																		PEOC01000515.1.g592
																		PEOC01000476.1.g2225
																		PEOC01000388.1.g3835
																		PEOC01000511.1.g4362
																		PEOC01000538.1.g1556
																		PEOC01000506.1.g1189
																		PEOC01000430.1.g2764
																		PEOC01000544.1.g944
																		PEOC01000544.1.g890
																		PEOC01000520.1.g1410
																		PEOC01000544.1.g930
																		PEOC01000477.1.g3151
																		PEOC01000506.1.g1188
																		PEOC01000530.1.g4559
																		PEOC01000485.1.g3156
																		PEOC01000426.1.g3097
																		PEOC01000441.1.g670
																		PEOC01000513.1.g408
																		PEOC01000501.1.g622
																		PEOC01000451.1.g3837
																		PEOC01000516.1.g3999
																		PEOC01000511.1.g4350
																		PEOC01000511.1.g4358
																		PEOC01000541.1.g345
																		PEOC01000538.1.g1566
																		PEOC01000522.1.g2732
																		PEOC01000539.1.g3438
																		PEOC01000511.1.g4357
																		PEOC01000536.1.g4471
																		PEOC01000448.1.g3144
																		PEOC01000544.1.g907
																		PEOC01000480.1.g1860
																		PEOC01000544.1.g941
																		PEOC01000450.1.g3147
																		PEOC01000534.1.g3934
																		PEOC01000544.1.g945
																		PEOC01000539.1.g3263
																		PEOC01000487.1.g3834
																		PEOC01000501.1.g626
																		PEOC01000530.1.g4608
																		PEOC01000544.1.g1187
																		PEOC01000511.1.g4352
																		PEOC01000511.1.g4364
																		PEOC01000452.1.g1536
																		PEOC01000511.1.g4356
																		PEOC01000520.1.g1363
																		PEOC01000524.1.g4655
																		PEOC01000515.1.g572
																		PEOC01000541.1.g368
																		PEOC01000408.1.g520
																		PEOC01000485.1.g3159
																		PEOC01000541.1.g339
																		PEOC01000539.1.g3261
																		PEOC01000536.1.g4467
																		PEOC01000489.1.g2982
																		PEOC01000528.1.g3065
																		PEOC01000519.1.g567
																		PEOC01000511.1.g4354
																		PEOC01000463.1.g2223
																		PEOC01000461.1.g4699
																		PEOC01000481.1.g2555
																		PEOC01000468.1.g1717
																		PEOC01000544.1.g958
																		PEOC01000511.1.g4342
																		PEOC01000490.1.g3094
																		PEOC01000539.1.g3259
																		PEOC01000363.1.g2763
																		PEOC01000498.1.g4686
																		PEOC01000544.1.g920
																		PEOC01000511.1.g4366
																		PEOC01000544.1.g942
																		PEOC01000511.1.g4353
																		PEOC01000480.1.g1862
																		PEOC01000542.1.g4078
																		PEOC01000540.1.g3619
																		PEOC01000511.1.g4351
																		PEOC01000485.1.g3158
																		PEOC01000501.1.g629
																		PEOC01000481.1.g2553
																		PEOC01000469.1.g2129
																		PEOC01000528.1.g2986
																		PEOC01000524.1.g4657
																		PEOC01000511.1.g4365
																		PEOC01000441.1.g671
																		PEOC01000524.1.g4654
																		PEOC01000431.1.g1532
																		PEOC01000530.1.g4558
																		PEOC01000542.1.g4074
																		PEOC01000486.1.g522
																		PEOC01000428.1.g4698
																		PEOC01000480.1.g1861
																		PEOC01000541.1.g340
																		PEOC01000485.1.g3155
																		PEOC01000511.1.g4361
																		PEOC01000487.1.g3832
																		PEOC01000481.1.g2556
																		PEOC01000534.1.g3907
																		PEOC01000511.1.g4368
																		PEOC01000466.1.g1915
																		PEOC01000466.1.g1916
																		PEOC01000543.1.g2552
																		PEOC01000529.1.g3171
																		PEOC01000538.1.g1555
																		PEOC01000537.1.g1279
																		PEOC01000366.1.g2985
																		PEOC01000520.1.g1383
																		PEOC01000542.1.g4174
																		PEOC01000500.1.g4326
																		PEOC01000511.1.g4360
																		PEOC01000511.1.g4363
																		PEOC01000541.1.g338
																		PEOC01000527.1.g13
																		PEOC01000513.1.g410
																		PEOC01000486.1.g524
																		PEOC01000511.1.g4359
																		PEOC01000524.1.g4681
																		PEOC01000487.1.g3831
																		PEOC01000485.1.g3157
																		PEOC01000537.1.g1352
																		PEOC01000541.1.g117
