# Supplementary material for: Regions of low gene expression promote maintenance and adaptation of horizontally acquired genes in yeasts
Source: Commun Biol. 2026 May 9;9:968. doi: 10.1038/s42003-026-10153-8 (PMC13376923; doi:10.1038/s42003-026-10153-8)
Supplement: Supplementary file 12 — Supplementary Data 15 [file 42003_2026_10153_MOESM12_ESM.xlsx]

## Sheet: Supplementary Data 15
Supplementary Data 15. Summary information and accession numbers of assemblies and transcriptomes analyzed for outgroup species
Species	Strain	BioProject	BioSample	Assembly	No. Chr	Level	Transcriptome-BioProject	Transcriptome-BioSample	Transcriptome-SRA	PE/SE	Transcriptome-Samples	Publication
Yarrowia lipolytica	DSM 3286	PRJNA641784	SAMN15366428	ASM1449061v1	6	Complete	PRJNA636785	SAMN15084500; SAMN15084499; SAMN15084498	SRR11908652; SRR11908653; SRR11908654	PE	YL1_Glu_0_1; YL1_Glu_0_2; YL1_Glu_0_3	doi: 10.1093/nargab/lqab085
Sugiyamaella lignohabitans	CBS 10342	PRJNA308900	SAMN04417247	ASM164002v2	4	Complete	from the author	from the author	from the author	SE	G1A; G1B; G1C	doi: 10.1093/femsyr/fow037
Candida incommunis	PYCC 4837	PRJNA1307183	SAMN50655596	JBQOUZ000000000	4	Complete	PRJNA1307183	SAMN50655512	SRR35017601	SE	C.incommunis.PYCC4837_YPD	this study
Hanseniaspora uvarum	NRRL Y-1614	PRJNA961205	SAMN34355733	GCA_050230735.1	7	Chromosome (10 contigs; 7 scaffolds)	PRJNA961205	SAMN47378896	SRX27998931/SRR32695984	PE	H_uvarum_RNAseq	n/a
Summary information of the sequencing reads used to produce the Nanopore assembly of Candida incommunis
BioProject	BioSample	SRA Accession	Sequencing technology
PRJNA1454015	SAMN57288410	SRR38116034	Oxford Nanopore MinION
PRJNA736342	SRP346725	SRR16974607	Illumina HiSeq 2500
