# Supplementary material for: Regions of low gene expression promote maintenance and adaptation of horizontally acquired genes in yeasts
Source: Commun Biol. 2026 May 9;9:968. doi: 10.1038/s42003-026-10153-8 (PMC13376923; doi:10.1038/s42003-026-10153-8)
Supplement: Supplementary file 13 — Supplementary Data 16 [file 42003_2026_10153_MOESM13_ESM.xlsx]

## Sheet: Supplementary Data 16
Supplementary Data 16. Genome base composition estimated for the genomes of three W/S clade outgroup species using OcculterCut. On the left are the raw data and on the right are the distribution plots of GC genome GC content.
Genome base composition estimated for the three genomes using OcculterCut
Sugiyamaella lignohabitans			Candida bentonensis_NRRLYB-2364			Candida incommunis PYCC4837
GC%	Freq.		GC%	Freq.		GC%	Freq.
0	0		0	0		0	0
1	0		1	0		1	0
2	0		2	0		2	0
3	0		3	0		3	0
4	0		4	0		4	0
5	0		5	0		5	0
6	0		6	0		6	0
7	0		7	0		7	0
8	0		8	0		8	0
9	0		9	0		9	0
10	0		10	0		10	0
11	0		11	0		11	0
12	0		12	0		12	0
13	0		13	0		13	0
14	0		14	0		14	0			Cut-off (GC%)	Chromosomal regions	Proportion of the genome	A	C	T	G	A/T	G/C
15	0		15	0		15	0		Sugiyamaella lignohabitans ( 4 chr.)	45.0408	Region R0 - AT-rich	0.613	0.28849	0.211468	0.289099	0.210943	0.577589	0.422411
16	0		16	0		16	0				Region R1 - GC-equilibrated	0.387	0.252908	0.245855	0.255418	0.24582	0.508325	0.491675
17	0		17	0		17	0		Candida bentonensis NRRLYB-2364	53.5809	Region R0 - AT-rich	0.674	0.254423	0.245303	0.25469	0.245584	0.509113	0.490887
18	0		18	0		18	0				Region R1 - GC-equilibrated	0.326	0.212632	0.287361	0.213297	0.28671	0.425929	0.574071
19	0		19	0		19	0		Candida incommunis PYCC4837	46.7229	Region R0 - AT-rich	0.635	0.283673	0.216205	0.284337	0.215785	0.56801	0.43199
20	0		20	0		20	0				Region R1 - GC-equilibrated	0.365	0.232606	0.267299	0.234047	0.266048	0.466653	0.533347
21	0		21	0		21	0
22	0		22	0		22	0
23	0		23	0		23	0		PLOT	cut-off
24	0		24	0		24	0		S. lignohabitans	45.0408	0
25	0		25	0		25	0			45.0408	0.3
26	0		26	0		26	0		C.- bentonensis	53.5809	0
27	0.000187975		27	0		27	0			53.5809	0.1
28	0		28	0		28	0		C. incommunis	46.7229	0
29	0.000425015		29	0		29	0			46.7229	0.2
30	7.67963e-05		30	0		30	0
31	8.28196e-05		31	0		31	0
32	0		32	0		32	0
33	0.000341631		33	0		33	0
34	0.000715448		34	0		34	0.00026233
35	0.00125352		35	0		35	0.000269984
36	0.000758364		36	0		36	0.00034761
37	0.00295296		37	0		37	0.000893902
38	0.00473025		38	0		38	0.00554862
39	0.012469		39	0.000953515		39	0.0069849
40	0.0263601		40	0.00161308		40	0.0215916
41	0.0987346		41	0.00278348		41	0.0596101
42	0.238908		42	0.00246363		42	0.117248
43	0.106526		43	0.0100453		43	0.181335
44	0.0832852		44	0.0246402		44	0.0838856
45	0.0426884		45	0.0410204		45	0.0838588
46	0.0510642		46	0.0498804		46	0.0657327
47	0.0624221		47	0.0623261		47	0.0513798
48	0.0840532		48	0.0591959		48	0.0384152
49	0.0475517		49	0.08905		49	0.0376049
50	0.0613465		50	0.0895724		50	0.0291004
51	0.0148817		51	0.0830229		51	0.031694
52	0.0128373		52	0.0902029		52	0.0157908
53	0.0123082		53	0.064612		53	0.0155632
54	0.00607645		54	0.0429252		54	0.0141921
55	0.0044646		55	0.0632069		55	0.0172711
56	0.00436591		56	0.0457856		56	0.0144025
57	0.00504811		57	0.0459502		57	0.0142428
58	0.00191451		58	0.0378938		58	0.0161196
59	0.002592		59	0.0261633		59	0.0148859
60	0.00106706		60	0.0189582		60	0.0122519
61	0.00223305		61	0.016019		61	0.0173418
62	0.00235095		62	0.011055		62	0.00841902
63	0.00100187		63	0.00588804		63	0.00782173
64	0.000380656		64	0.00394018		64	0.00506705
65	0.00100218		65	0.00312819		65	0.00519219
66	0.00022148		66	0.00415925		66	0.00268886
67	0.000320675		67	0.00181851		67	0.00135117
68	0		68	0.000427012		68	0.000123053
69	0		69	0.000477927		69	0.000382471
70	0		70	0.000599689		70	0.000788987
71	0		71	0		71	0.000340705
72	0		72	0.000221978		72	0
73	0		73	0		73	0
74	0		74	0		74	0
75	0		75	0		75	0
76	0		76	0		76	0
77	0		77	0		77	0
78	0		78	0		78	0
79	0		79	0		79	0
80	0		80	0		80	0
81	0		81	0		81	0
82	0		82	0		82	0
83	0		83	0		83	0
84	0		84	0		84	0
85	0		85	0		85	0
86	0		86	0		86	0
87	0		87	0		87	0
88	0		88	0		88	0
89	0		89	0		89	0
90	0		90	0		90	0
91	0		91	0		91	0
92	0		92	0		92	0
93	0		93	0		93	0
94	0		94	0		94	0
95	0		95	0		95	0
96	0		96	0		96	0
97	0		97	0		97	0
98	0		98	0		98	0
99	0		99	0		99	0
