# Supplementary material for: Regions of low gene expression promote maintenance and adaptation of horizontally acquired genes in yeasts
Source: Commun Biol. 2026 May 9;9:968. doi: 10.1038/s42003-026-10153-8 (PMC13376923; doi:10.1038/s42003-026-10153-8)
Supplement: Supplementary file 14 — Supplementary Data 17 [file 42003_2026_10153_MOESM14_ESM.xlsx]

## Sheet: Supplementary Data 17
Supplementary Data 17. Results from selection analyses performed on genes located at chromosomal ends. The test M1a vs M0 was performed on all alignments. Significant results after Bonferroni correction were tested for positive selection using tests M2a vs M1a and M8 vs M7. For each alignment we present log likelihood of each model, as well as the statistics for the tests performed. Log likelihoo…
Alignment	lnL					M1a vs M0				M2a vs M1a				M8 vs M7
	Model 0 (np: 4)	Model 1a (np: 5)	Model 2a (np: 7)	Model 7 (np: 5)	Model 8 (np: 7)	Chi-sq	df	p-value	p-value corrected	Chi-sq	df	p-value	p-value corrected	Chi-sq	df	p-value	p-value corrected
OG0001416.codeml	-3819.46	-3751.4	-3751.39	-3752.04	-3750.81	136.11	1	1.88777e-31	2.37859e-29	0.022056	2	0.989011	1	2.46995	2	0.290835	1
OG0004702.codeml	-7085.64	-7027.45	-7027.45	-7028.32	-7027.2	116.383	1	3.91787e-27	4.93651e-25	0	2	1	1	2.23049	2	0.327833	1
OG0004785.codeml	-3133.54	-3083.82	-3083.52	-3085.15	-3083.54	99.4425	1	2.01942e-23	2.54447e-21	0.606568	2	0.738378	1	3.21669	2	0.200218	1
OG0004343.codeml	-3224.06	-3178.95	-3178.95	-3178.63	-3178.61	90.2246	1	2.12602e-21	2.67879e-19	0	2	1	1	0.040494	2	0.979954	1
OG0004699.codeml	-3731.49	-3687.88	-3687.88	-3687.09	-3687.02	87.2215	1	9.70233e-21	1.22249e-18	0	2	1	1	0.134536	2	0.934961	1
OG0004320.codeml	-6914.31	-6873.08	-6873.08	-6872.17	-6871.25	82.4619	1	1.07727e-19	1.35736e-17	0	2	1	1	1.84099	2	0.39832	1
OG0004310.codeml	-5214.79	-5176.49	-5176.16	-5178.18	-5175.77	76.6121	1	2.08061e-18	2.62157e-16	0.664058	2	0.717451	1	4.8288	2	0.089421	1
OG0004851.codeml	-3945.99	-3909.03	-3909.03	-3908.7	-3908.6	73.9222	1	8.12573e-18	1.02384e-15	0	2	1	1	0.204348	2	0.902894	1
OG0004916.codeml	-2238.71	-2203.03	-2202.58	-2202.76	-2202	71.3571	1	2.98083e-17	3.75585e-15	0.895768	2	0.638969	1	1.506	2	0.470952	1
OG0004795.codeml	-3280.62	-3245.38	-3245.38	-3243.63	-3243.63	70.4841	1	4.63991e-17	5.84629e-15	-2e-06	2	1	1	0.00422	2	0.997902	1
OG0002966.codeml	-3314.35	-3279.47	-3279.06	-3282.07	-3279.1	69.7471	1	6.74169e-17	8.49453e-15	0.821886	2	0.66302	1	5.94063	2	0.0512879	1
OG0000450.codeml	-2965.49	-2931.84	-2931.84	-2932.04	-2931.4	67.31	1	2.32002e-16	2.92322e-14	0	2	1	1	1.27853	2	0.527688	1
OG0004777.codeml	-4259.61	-4226.06	-4226.06	-4225.08	-4224.9	67.0853	1	2.6001e-16	3.27613e-14	0	2	1	1	0.357946	2	0.836148	1
OG0004707.codeml	-4476.71	-4443.35	-4443.14	-4447.74	-4443.22	66.7226	1	3.12531e-16	3.9379e-14	0.410984	2	0.81424	1	9.02362	2	0.0109787	1
OG0004293.codeml	-2801.01	-2767.83	-2767.26	-2770.69	-2767.35	66.3486	1	3.77827e-16	4.76062e-14	1.1517	2	0.562227	1	6.69372	2	0.035195	1
OG0004844.codeml	-5781.51	-5749.17	-5748.6	-5750.15	-5748.66	64.6783	1	8.81807e-16	1.11108e-13	1.1429	2	0.564706	1	2.9743	2	0.226016	1
OG0002484.codeml	-3655.07	-3622.77	-3621.11	-3625.36	-3620.2	64.6022	1	9.1653e-16	1.15483e-13	3.30479	2	0.19159	1	10.3145	2	0.00575751	1
OG0004846.codeml	-3167.18	-3135.62	-3135.06	-3137.55	-3135.1	63.1388	1	1.92642e-15	2.42729e-13	1.10369	2	0.575883	1	4.91291	2	0.0857388	1
OG0004913.codeml	-2160.95	-2130.18	-2130	-2131.94	-2130.05	61.5361	1	4.347e-15	5.47722e-13	0.361226	2	0.834769	1	3.76633	2	0.15211	1
OG0004326.codeml	-3340.77	-3310.92	-3310.92	-3308.18	-3308.18	59.6909	1	1.10989e-14	1.39846e-12	0	2	1	1	-3.2e-05	2	1	1
OG0004730.codeml	-3620.89	-3591.39	-3591.39	-3590.19	-3590.16	59.0003	1	1.57648e-14	1.98636e-12	0	2	1	1	0.05173	2	0.974481	1
OG0004837.codeml	-4296.05	-4266.87	-4266.87	-4265.33	-4264.47	58.3604	1	2.1824e-14	2.74982e-12	0	2	1	1	1.72889	2	0.421283	1
OG0004833.codeml	-7843.69	-7814.71	-7814.71	-7813.14	-7812.96	57.9523	1	2.68551e-14	3.38375e-12	0	2	1	1	0.36015	2	0.835187	1
OG0003646.codeml	-2739.25	-2710.36	-2710.36	-2710.65	-2710.35	57.7633	1	2.95634e-14	3.72499e-12	0	2	1	1	0.588324	2	0.745165	1
OG0004315.codeml	-2053.23	-2025.05	-2024.53	-2026.44	-2024.55	56.3628	1	6.02597e-14	7.59272e-12	1.03616	2	0.595651	1	3.77881	2	0.151162	1
OG0004835.codeml	-2269.56	-2241.56	-2241.56	-2239.99	-2239.99	56.0081	1	7.21731e-14	9.09381e-12	0	2	1	1	-2e-05	2	1	1
OG0003881.codeml	-4422.78	-4394.99	-4394.99	-4396.38	-4394.88	55.5784	1	8.9805e-14	1.13154e-11	0	2	1	1	2.98629	2	0.224664	1
OG0004783.codeml	-4233.38	-4205.64	-4205.64	-4203.89	-4203.86	55.4778	1	9.45205e-14	1.19096e-11	0	2	1	1	0.059794	2	0.970543	1
OG0004275.codeml	-1968.26	-1941.47	-1941.47	-1942.17	-1941.53	53.5765	1	2.48717e-13	3.13383e-11	0	2	1	1	1.29157	2	0.524243	1
OG0004909.codeml	-3558.96	-3532.42	-3532.42	-3531.09	-3530.78	53.069	1	3.22035e-13	4.05764e-11	0	2	1	1	0.61203	2	0.736387	1
OG0004716.codeml	-1832.31	-1806.74	-1806.74	-1806.04	-1806.04	51.1347	1	8.62402e-13	1.08663e-10	0	2	1	1	-1.6e-05	2	1	1
OG0004198.codeml	-2248.46	-2223.13	-2223.13	-2220.51	-2220.49	50.6623	1	1.09707e-12	1.38231e-10	0	2	1	1	0.05434	2	0.973215	1
OG0004829.codeml	-2533.24	-2508.53	-2508.53	-2506.79	-2506.79	49.4291	1	2.05672e-12	2.59147e-10	0	2	1	1	-2.4e-05	2	1	1
OG0004910.codeml	-5551.99	-5528.15	-5528.15	-5527.96	-5527.53	47.6761	1	5.02784e-12	6.33508e-10	0	2	1	1	0.852796	2	0.652855	1
OG0004798.codeml	-2406.3	-2383.32	-2383.32	-2382.68	-2382.61	45.9609	1	1.20637e-11	1.52002e-09	0	2	1	1	0.139102	2	0.932813	1
OG0004771.codeml	-1983.06	-1960.23	-1959.75	-1960.31	-1959.09	45.6733	1	1.39714e-11	1.7604e-09	0.951466	2	0.621419	1	2.44489	2	0.294508	1
OG0004300.codeml	-2095.39	-2072.76	-2072.76	-2073.34	-2072.81	45.2558	1	1.72908e-11	2.17864e-09	0	2	1	1	1.0715	2	0.58523	1
OG0004273.codeml	-2482.32	-2460.11	-2460.05	-2461.63	-2459.86	44.4204	1	2.64912e-11	3.33789e-09	0.12183	2	0.940917	1	3.53245	2	0.170981	1
OG0000789.codeml	-2384.39	-2362.53	-2362.53	-2360.29	-2360.29	43.7088	1	3.81055e-11	4.80129e-09	0	2	1	1	-4.4e-05	2	1	1
OG0004830.codeml	-2411.38	-2390.25	-2390.25	-2388.21	-2388.21	42.2506	1	8.02954e-11	1.01172e-08	0	2	1	1	-6.8e-05	2	1	1
OG0004322.codeml	-1752.5	-1731.57	-1731.57	-1731.01	-1730.73	41.8682	1	9.76377e-11	1.23024e-08	0	2	1	1	0.564894	2	0.753934	1
OG0001445.codeml	-3564.53	-3543.82	-3543.82	-3544.37	-3543.81	41.4144	1	1.23147e-10	1.55165e-08	0	2	1	1	1.10563	2	0.575337	1
OG0004725.codeml	-3356.05	-3336.05	-3336.04	-3339.14	-3335.9	39.999	1	2.54093e-10	3.20157e-08	0.031152	2	0.984521	1	6.47431	2	0.0392757	1
OG0004279.codeml	-3255.07	-3235.26	-3235	-3235.91	-3234.51	39.6164	1	3.09077e-10	3.89437e-08	0.513668	2	0.773484	1	2.7891	2	0.247945	1
OG0004832.codeml	-1152.32	-1132.95	-1132.93	-1133.11	-1132.96	38.7429	1	4.83466e-10	6.09167e-08	0.0255	2	0.987331	1	0.308528	2	0.857058	1
OG0004729.codeml	-2123.08	-2103.9	-2103.9	-2103.16	-2103.16	38.3504	1	5.9116e-10	7.44861e-08	0	2	1	1	-7.2e-05	2	1	1
OG0004788.codeml	-2370.2	-2351.26	-2351.26	-2351.64	-2351.24	37.8747	1	7.54372e-10	9.50509e-08	0	2	1	1	0.815838	2	0.665045	1
OG0004302.codeml	-2503.65	-2484.8	-2484.8	-2483.17	-2483.17	37.7041	1	8.23313e-10	1.03737e-07	0	2	1	1	-5.6e-05	2	1	1
OG0004723.codeml	-2664.02	-2645.23	-2645.23	-2644.85	-2644.53	37.5855	1	8.74925e-10	1.10241e-07	0	2	1	1	0.64819	2	0.723178	1
OG0004853.codeml	-3401.46	-3383.52	-3383.32	-3384.75	-3382.88	35.8772	1	2.10154e-09	2.64794e-07	0.395208	2	0.820698	1	3.7435	2	0.153854	1
OG0004792.codeml	-1487.4	-1469.84	-1469.84	-1469.6	-1469.56	35.1181	1	3.10303e-09	3.90982e-07	0	2	1	1	0.083616	2	0.959062	1
OG0004790.codeml	-3211.07	-3193.7	-3193.7	-3191.99	-3191.94	34.7275	1	3.79236e-09	4.77838e-07	0	2	1	1	0.093972	2	0.954087	1
OG0004344.codeml	-1776.13	-1758.82	-1758.03	-1761.2	-1758.08	34.6216	1	4.00438e-09	5.04552e-07	1.57435	2	0.45514	1	6.23911	2	0.044177	1
OG0004782.codeml	-2135.45	-2118.47	-2118.47	-2117.76	-2117.76	33.9462	1	5.66572e-09	7.13881e-07	0	2	1	1	-4e-06	2	1	1
OG0003560.codeml	-2371.04	-2354.42	-2354.42	-2353.12	-2353.1	33.2406	1	8.14324e-09	1.02605e-06	0	2	1	1	0.033514	2	0.98339	1
OG0004728.codeml	-3436.99	-3420.77	-3420.77	-3420.04	-3420.03	32.4532	1	1.22098e-08	1.53843e-06	0	2	1	1	0.010968	2	0.994515	1
OG0003293.codeml	-1423.48	-1407.32	-1407.18	-1408.47	-1407.13	32.3245	1	1.30458e-08	1.64377e-06	0.281464	2	0.868706	1	2.6877	2	0.26084	1
OG0004779.codeml	-536.049	-520.483	-519.298	-520.632	-518.548	31.132	1	2.41064e-08	3.03741e-06	2.36958	2	0.305807	1	4.16731	2	0.124475	1
OG0004772.codeml	-1912.56	-1897.08	-1897.08	-1897.37	-1896.88	30.9667	1	2.62494e-08	3.30742e-06	0	2	1	1	0.985548	2	0.610944	1
OG0004774.codeml	-1557.23	-1541.84	-1541.84	-1539.96	-1539.96	30.7869	1	2.87975e-08	3.62849e-06	0	2	1	1	-1.8e-05	2	1	1
OG0004732.codeml	-2478.53	-2463.21	-2463.21	-2463.52	-2463.07	30.6423	1	3.10255e-08	3.90922e-06	0	2	1	1	0.890064	2	0.640792	1
OG0004836.codeml	-3104.74	-3089.71	-3089.71	-3091.23	-3089.93	30.0697	1	4.16793e-08	5.25159e-06	0	2	1	1	2.59206	2	0.27361	1
OG0004915.codeml	-1784.68	-1770.16	-1769.46	-1770.55	-1769.05	29.0278	1	7.1347e-08	8.98973e-06	1.4045	2	0.495469	1	2.99334	2	0.223879	1
OG0004841.codeml	-2478.28	-2464.19	-2464.19	-2464.45	-2464.09	28.189	1	1.10028e-07	1.38635e-05	0	2	1	1	0.717244	2	0.698654	1
OG0004324.codeml	-2752.78	-2738.86	-2738.86	-2737.44	-2737.43	27.8437	1	1.31522e-07	1.65717e-05	-6e-06	2	1	1	0.012684	2	0.99367	1
OG0004704.codeml	-724.564	-710.807	-707.56	-712.445	-707.596	27.5126	1	1.56074e-07	1.96654e-05	6.49447	2	0.038881	1	9.69792	2	0.0078366	1
OG0004799.codeml	-2715.9	-2702.36	-2702.36	-2700.23	-2700.23	27.0658	1	1.96646e-07	2.47774e-05	0	2	1	1	-0.000276	2	1	1
OG0001272.codeml	-2666.38	-2653.54	-2653.54	-2651.22	-2651.12	25.6773	1	4.03546e-07	5.08468e-05	0	2	1	1	0.194916	2	0.907148	1
OG0004271.codeml	-1524.04	-1511.43	-1510.43	-1512.7	-1510.58	25.2063	1	5.15136e-07	6.49072e-05	2.01533	2	0.365076	1	4.24988	2	0.119439	1
OG0004794.codeml	-1857.01	-1844.49	-1844.49	-1844.03	-1843.64	25.0393	1	5.61736e-07	7.07788e-05	0	2	1	1	0.777246	2	0.678005	1
OG0004842.codeml	-1634.06	-1621.55	-1621.46	-1622.64	-1621.37	25.0288	1	5.64803e-07	7.11652e-05	0.180336	2	0.913794	1	2.53799	2	0.281113	1
OG0004297.codeml	-3127.98	-3115.55	-3115.55	-3115.35	-3115.23	24.8706	1	6.13104e-07	7.7251e-05	0	2	1	1	0.238478	2	0.887586	1
OG0002842.codeml	-3797.51	-3785.12	-3785.12	-3782.5	-3782.49	24.7967	1	6.37064e-07	8.02701e-05	0	2	1	1	0.00656	2	0.996705	1
OG0004802.codeml	-3093.1	-3080.87	-3080.87	-3080.15	-3080.15	24.4589	1	7.5912e-07	9.56492e-05	0	2	1	1	4e-05	2	1	1
OG0004850.codeml	-1270.14	-1258.59	-1258.59	-1258.35	-1258.35	23.1127	1	1.52778e-06	0.000192501	0	2	1	1	0.0035	2	0.998252	1
OG0004714.codeml	-2649.29	-2638.03	-2638.03	-2637.93	-2636.58	22.5104	1	2.09009e-06	0.000263351	0	2	1	1	2.69296	2	0.260149	1
OG0004834.codeml	-2645.22	-2634.04	-2634.04	-2633.07	-2633.07	22.3591	1	2.26139e-06	0.000284935	0	2	1	1	-3.2e-05	2	1	1
OG0004721.codeml	-1944.85	-1933.87	-1933.87	-1934.83	-1933.83	21.955	1	2.79119e-06	0.00035169	0	2	1	1	1.99384	2	0.369022	1
OG0004914.codeml	-2410.73	-2399.8	-2399.8	-2399.59	-2399.58	21.8744	1	2.91091e-06	0.000366775	0	2	1	1	0.02978	2	0.98521	1
OG0004911.codeml	-1814.78	-1803.94	-1803.94	-1802.71	-1802.71	21.6685	1	3.24069e-06	0.000408327	0	2	1	1	-5.6e-05	2	1	1
OG0002301.codeml	-4557.49	-4546.74	-4545.79	-4549.79	-4545.76	21.499	1	3.54013e-06	0.000446057	1.91107	2	0.384601	1	8.0695	2	0.0176901	1
OG0004316.codeml	-3078.7	-3067.99	-3067.99	-3063.32	-3063.32	21.4206	1	3.68788e-06	0.000464672	-1.6e-05	2	1	1	-0.001046	2	1	1
OG0000747.codeml	-1271.5	-1260.79	-1260.79	-1261.59	-1260.83	21.4148	1	3.69905e-06	0.00046608	0	2	1	1	1.51151	2	0.469658	1
OG0004358.codeml	-2833.74	-2823.36	-2823.36	-2822.65	-2822.28	20.7557	1	5.2176e-06	0.000657418	0	2	1	1	0.746064	2	0.688631	1
OG0003647.codeml	-1544.83	-1534.88	-1534.88	-1534.3	-1534.3	19.913	1	8.10473e-06	0.0010212	0	2	1	1	-4.2e-05	2	1	1
OG0004731.codeml	-1311.63	-1301.73	-1301.73	-1299.59	-1299.57	19.7892	1	8.64699e-06	0.00108952	0	2	1	1	0.026782	2	0.986689	1
OG0004194.codeml	-2049.12	-2039.55	-2039.55	-2039.41	-2039.09	19.1494	1	1.20875e-05	0.00152303	0	2	1	1	0.635796	2	0.727676	1
OG0000764.codeml	-2885.86	-2876.57	-2876.57	-2876.93	-2876.49	18.5656	1	1.64156e-05	0.00206837	0	2	1	1	0.879934	2	0.644069	1
OG0004912.codeml	-1834.3	-1825.12	-1825.12	-1823.63	-1823.63	18.3578	1	1.83068e-05	0.00230666	0	2	1	1	-4.2e-05	2	1	1
OG0004713.codeml	-1008.73	-999.826	-999.675	-999.753	-999.373	17.8054	1	2.44688e-05	0.00308307	0.301702	2	0.859977	1	0.760232	2	0.683793	1
OG0004724.codeml	-2766.72	-2757.95	-2757.95	-2757.28	-2757.28	17.5316	1	2.82572e-05	0.00356041	0	2	1	1	-3.8e-05	2	1	1
OG0004314.codeml	-1522.31	-1513.55	-1513.42	-1513.27	-1512.9	17.5314	1	2.82602e-05	0.00356078	0.2537	2	0.880866	1	0.742124	2	0.690009	1
OG0004848.codeml	-2093.03	-2084.28	-2084.28	-2080.77	-2080.77	17.4973	1	2.87716e-05	0.00362522	0	2	1	1	-0.000214	2	1	1
OG0004727.codeml	-1614.52	-1605.83	-1605.81	-1606.97	-1605.78	17.385	1	3.05225e-05	0.00384584	0.0365	2	0.981916	1	2.37102	2	0.305593	1
OG0004831.codeml	-2017	-2008.45	-2008.45	-2009.41	-2008.86	17.1135	1	3.52111e-05	0.0044366	0	2	1	1	1.09389	2	0.578712	1
OG0003852.codeml	-707.295	-699.028	-699.028	-699.401	-698.983	16.5331	1	4.78082e-05	0.00602383	6e-06	2	1	1	0.835514	2	0.658527	1
OG0004801.codeml	-2582.62	-2574.37	-2574.37	-2572.21	-2572.21	16.4987	1	4.86834e-05	0.00613411	0	2	1	1	-0.000176	2	1	1
OG0004787.codeml	-2387.7	-2379.45	-2379.45	-2375.86	-2375.87	16.4951	1	4.8776e-05	0.00614577	0	2	1	1	-0.000402	2	1	1
OG0003899.codeml	-1078.86	-1070.67	-1070.59	-1071.94	-1070.64	16.3863	1	5.16573e-05	0.00650881	0.165562	2	0.920535	1	2.60003	2	0.272532	1
OG0004697.codeml	-1880.52	-1872.39	-1872.39	-1872.64	-1872.35	16.2705	1	5.49122e-05	0.00691894	0	2	1	1	0.573524	2	0.750699	1
OG0003652.codeml	-1396.04	-1388.56	-1388.56	-1388.21	-1388.21	14.9623	1	0.000109681	0.0138198	0	2	1	1	-2.6e-05	2	1	1
OG0004800.codeml	-1661.81	-1654.42	-1654.23	-1653.96	-1653.53	14.7779	1	0.000120945	0.015239	0.373018	2	0.829859	1	0.870202	2	0.6472	1
OG0002108.codeml	-1609.2	-1602.37	-1602.37	-1602.68	-1602.38	13.662	1	0.000218838	0.0275736	1e-05	2	1	1	0.592468	2	0.743602	1
OG0004270.codeml	-1945.72	-1939.06	-1939.06	-1936.41	-1936.41	13.324	1	0.000262031	0.0330159	0	2	1	1	-9e-05	2	1	1
OG0000737.codeml	-1268.63	-1262.19	-1262.02	-1261.9	-1261.35	12.8836	1	0.000331474	0.0417657	0.334168	2	0.846115	1	1.09605	2	0.578105	1
OG0004838.codeml	-4348.86	-4342.63	-4342.63	-4342.5	-4341.91	12.477	1	0.000411993	0.0519112
OG0004309.codeml	-2885.25	-2879.3	-2879.3	-2875.61	-2875.61	11.9039	1	0.000560165	0.0705808
OG0004803.codeml	-878.664	-872.926	-872.926	-873.201	-872.946	11.4748	1	0.000705462	0.0888883
OG0004272.codeml	-1957.33	-1951.89	-1951.89	-1950.07	-1950.07	10.8775	1	0.000973395	0.122648
OG0003894.codeml	-1961.85	-1956.75	-1956.75	-1954.41	-1954.41	10.2098	1	0.00139696	0.176017
OG0004286.codeml	-2023.61	-2018.62	-2018.62	-2017.67	-2017.56	9.98182	1	0.00158095	0.1992
OG0004840.codeml	-2108.49	-2103.67	-2103.45	-2104.56	-2103.43	9.64534	1	0.00189837	0.239194
OG0002800.codeml	-1370.9	-1366.59	-1366.54	-1366.53	-1366.37	8.60761	1	0.00334763	0.421802
OG0004839.codeml	-1937.17	-1932.92	-1932.92	-1932.1	-1932.01	8.50071	1	0.0035501	0.447312
OG0004085.codeml	-1820.04	-1816.02	-1813.22	-1816.26	-1813.22	8.03288	1	0.00459352	0.578784
OG0002107.codeml	-1021.37	-1021.37	-1021.37	-1021.47	-1021.47	-0.001408	1	1	1
OG0003320.codeml	-1545.66	-1543.03	-1542.7	-1542.84	-1542.32	5.25347	1	0.0219027	1
OG0003802.codeml	-403.652	-403.59	-402.755	-403.592	-402.767	0.123198	1	0.725589	1
OG0003877.codeml	-1160.58	-1159.64	-1158.47	-1159.8	-1158.48	1.88296	1	0.169994	1
OG0004700.codeml	-811.959	-811.96	-811.959	-811.968	-811.968	-0.000432	1	1	1
OG0004722.codeml	-1362.41	-1359.17	-1359.17	-1359.51	-1359.16	6.49436	1	0.0108215	1
OG0004773.codeml	-1528.44	-1528.39	-1528.39	-1527.87	-1527.87	0.10205	1	0.749443	1
OG0004843.codeml	-1916.75	-1913.28	-1913.28	-1912.25	-1912.25	6.9386	1	0.00843551	1
OG0004847.codeml	-1038.58	-1036.14	-1035.93	-1037.18	-1035.99	4.88114	1	0.0271523	1
OG0004849.codeml	-1431.05	-1427.57	-1427.57	-1427.06	-1427.04	6.95908	1	0.0083394	1
OG0004852.codeml	-2446.82	-2444.03	-2444.03	-2440.66	-2440.66	5.59015	1	0.0180623	1
