# Supplementary material for: Regions of low gene expression promote maintenance and adaptation of horizontally acquired genes in yeasts
Source: Commun Biol. 2026 May 9;9:968. doi: 10.1038/s42003-026-10153-8 (PMC13376923; doi:10.1038/s42003-026-10153-8)
Supplement: Supplementary file 15 — Supplementary Data 18 [file 42003_2026_10153_MOESM15_ESM.xlsx]

## Sheet: Supplementary Data 18
Supplementary Data 18: Total number of orthogrops per species, indicating, at each step of the workflow, the number of orthogroups that were automatically classified as not containing a gene acquired from a Pezizomycotina taxa (Not-HGT Pezizo), as well as the number of orthogroups that were manually analyzed by inspection of gene trees and BLASTp searches against NCBI nr database (Manually). An a…
	Total No. orthogroups	Pezizo<5	Single -copy orthogroups			Multiple copy orthogroups
			P-FP overlap < 20%	20% < P-FP overlap < 40%	P-FP overlap > 40%	P-FP overlap<20%	P-FP overlap>20%
W. versatilis	4063	563	2619	342	98	183	258
W. domercqiae	3422	412	2353	264	114	110	169
St. bombicola	3915	728	2532	226	89	156	184
Classification		Not-HGT Pezizomycotina	Not-HGT Pezizomycotina	*	Manually	Not-HGT Pezizomycotina	Manually
