# Supplementary material for: Regions of low gene expression promote maintenance and adaptation of horizontally acquired genes in yeasts
Source: Commun Biol. 2026 May 9;9:968. doi: 10.1038/s42003-026-10153-8 (PMC13376923; doi:10.1038/s42003-026-10153-8)
Supplement: Supplementary file 16 — Supplementary Data 19 [file 42003_2026_10153_MOESM16_ESM.xlsx]

## Sheet: Fig.1
DATA BEHIND FIGURE 1
W. versatilis - TableS7	origin	total				W. domerquiae - TableS8	origin	total				St. bombicola - TableS9	origin	total
JCM_5958_gene_v001_00004	HGT Bacteria	5603				JCM_9478_gene_v001_00001	HGT Bacteria	4986				PEOC01000233.1.g672	Native	4711	Row Labels	Count of origin		W. versatilis: 5248/133/222
JCM_5958_gene_v001_00012	HGT Bacteria		Row Labels	Count of origin		JCM_9478_gene_v001_00002	Native		Row Labels	Count of origin		PEOC01000298.1.g669	Native		HGT Bacteria	55		W. domercqiae: 4827/47/112
JCM_5958_gene_v001_00013	HGT Bacteria		HGT Bacteria	222		JCM_9478_gene_v001_00003	Native		HGT Bacteria	112		PEOC01000351.1.g1534	Native		HGT Pezizomycotina	27		St bombicola: 4629/27/55
JCM_5958_gene_v001_00015	HGT Bacteria		HGT Pezizomycotina	133		JCM_9478_gene_v001_00004	Native		HGT Pezizomycotina	47		PEOC01000362.1.g519	Native		Native	4629
JCM_5958_gene_v001_00023	HGT Bacteria		Native	5248		JCM_9478_gene_v001_00005	HGT Bacteria		Native	4827		PEOC01000363.1.g2763	Native		Grand Total	4711
JCM_5958_gene_v001_00024	HGT Bacteria		Grand Total	5603		JCM_9478_gene_v001_00006	Native		Grand Total	4986		PEOC01000364.1.g3146	Native
JCM_5958_gene_v001_00027	HGT Bacteria					JCM_9478_gene_v001_00007	Native					PEOC01000366.1.g2985	Native
JCM_5958_gene_v001_00035	HGT Bacteria					JCM_9478_gene_v001_00008	Native					PEOC01000376.1.g1535	Native
JCM_5958_gene_v001_00048	HGT Bacteria					JCM_9478_gene_v001_00009	HGT Pezizomycotina					PEOC01000377.1.g2218	Native
JCM_5958_gene_v001_00049	HGT Bacteria					JCM_9478_gene_v001_00010	HGT Pezizomycotina					PEOC01000382.1.g521	Native
JCM_5958_gene_v001_00063	HGT Bacteria					JCM_9478_gene_v001_00011	HGT Bacteria					PEOC01000384.1.g3148	Native
JCM_5958_gene_v001_00067	HGT Bacteria					JCM_9478_gene_v001_00012	HGT Pezizomycotina					PEOC01000387.1.g3488	Native
JCM_5958_gene_v001_00074	HGT Bacteria					JCM_9478_gene_v001_00013	HGT Pezizomycotina					PEOC01000388.1.g3835	Native
JCM_5958_gene_v001_00084	HGT Bacteria					JCM_9478_gene_v001_00014	Native					PEOC01000392.1.g12	Native
JCM_5958_gene_v001_00085	HGT Bacteria					JCM_9478_gene_v001_00015	Native					PEOC01000393.1.g2219	Native
JCM_5958_gene_v001_00086	HGT Bacteria					JCM_9478_gene_v001_00016	HGT Bacteria					PEOC01000394.1.g1531	Native
JCM_5958_gene_v001_00087	HGT Bacteria					JCM_9478_gene_v001_00017	Native					PEOC01000395.1.g2698	Native
JCM_5958_gene_v001_00090	HGT Bacteria					JCM_9478_gene_v001_00018	HGT Pezizomycotina					PEOC01000397.1.g2127	Native
JCM_5958_gene_v001_00091	HGT Bacteria					JCM_9478_gene_v001_00019	HGT Bacteria					PEOC01000399.1.g3145	Native
JCM_5958_gene_v001_00116	HGT Bacteria					JCM_9478_gene_v001_00020	HGT Bacteria					PEOC01000403.1.g3143	Native
JCM_5958_gene_v001_00118	HGT Bacteria					JCM_9478_gene_v001_00021	Native					PEOC01000404.1.g2126	Native
JCM_5958_gene_v001_00139	HGT Bacteria					JCM_9478_gene_v001_00022	Native					PEOC01000407.1.g2789	Native
JCM_5958_gene_v001_00161	HGT Bacteria					JCM_9478_gene_v001_00023	Native					PEOC01000408.1.g520	Native
JCM_5958_gene_v001_00284	HGT Bacteria					JCM_9478_gene_v001_00024	HGT Bacteria					PEOC01000412.1.g3149	Native
JCM_5958_gene_v001_00285	HGT Bacteria					JCM_9478_gene_v001_00025	HGT Bacteria					PEOC01000414.1.g2128	Native
JCM_5958_gene_v001_00297	HGT Bacteria					JCM_9478_gene_v001_00026	Native					PEOC01000417.1.g1920	Native
JCM_5958_gene_v001_00576	HGT Bacteria					JCM_9478_gene_v001_00027	Native					PEOC01000417.1.g1921	Native
JCM_5958_gene_v001_00578	HGT Bacteria					JCM_9478_gene_v001_00028	Native					PEOC01000425.1.g3489	Native
JCM_5958_gene_v001_00579	HGT Bacteria					JCM_9478_gene_v001_00029	Native					PEOC01000426.1.g3097	Native
JCM_5958_gene_v001_00586	HGT Bacteria					JCM_9478_gene_v001_00030	Native					PEOC01000428.1.g4698	Native
JCM_5958_gene_v001_00791	HGT Bacteria					JCM_9478_gene_v001_00031	Native					PEOC01000430.1.g2764	Native
JCM_5958_gene_v001_01276	HGT Bacteria					JCM_9478_gene_v001_00032	Native					PEOC01000431.1.g1532	Native
JCM_5958_gene_v001_01526	HGT Bacteria					JCM_9478_gene_v001_00033	Native					PEOC01000433.1.g630	Native
JCM_5958_gene_v001_01528	HGT Bacteria					JCM_9478_gene_v001_00034	Native					PEOC01000433.1.g631	Native
JCM_5958_gene_v001_01733	HGT Bacteria					JCM_9478_gene_v001_00035	Native					PEOC01000441.1.g670	Native
JCM_5958_gene_v001_01754	HGT Bacteria					JCM_9478_gene_v001_00036	Native					PEOC01000441.1.g671	Native
JCM_5958_gene_v001_01863	HGT Bacteria					JCM_9478_gene_v001_00037	HGT Pezizomycotina					PEOC01000442.1.g2200	Native
JCM_5958_gene_v001_01902	HGT Bacteria					JCM_9478_gene_v001_00038	Native					PEOC01000444.1.g2676	Native
JCM_5958_gene_v001_02548	HGT Bacteria					JCM_9478_gene_v001_00039	Native					PEOC01000445.1.g3150	Native
JCM_5958_gene_v001_02561	HGT Bacteria					JCM_9478_gene_v001_00040	Native					PEOC01000447.1.g2697	Native
JCM_5958_gene_v001_02607	HGT Bacteria					JCM_9478_gene_v001_00041	Native					PEOC01000448.1.g3144	Native
JCM_5958_gene_v001_02674	HGT Bacteria					JCM_9478_gene_v001_00042	HGT Pezizomycotina					PEOC01000450.1.g3147	Native
JCM_5958_gene_v001_02679	HGT Bacteria					JCM_9478_gene_v001_00043	Native					PEOC01000451.1.g3836	Native
JCM_5958_gene_v001_02680	HGT Bacteria					JCM_9478_gene_v001_00044	Native					PEOC01000451.1.g3837	Native
JCM_5958_gene_v001_02685	HGT Bacteria					JCM_9478_gene_v001_00045	Native					PEOC01000452.1.g1536	Native
JCM_5958_gene_v001_02686	HGT Bacteria					JCM_9478_gene_v001_00046	Native					PEOC01000453.1.g2130	Native
JCM_5958_gene_v001_02688	HGT Bacteria					JCM_9478_gene_v001_00047	Native					PEOC01000454.1.g1715	Native
JCM_5958_gene_v001_02690	HGT Bacteria					JCM_9478_gene_v001_00048	Native					PEOC01000454.1.g1716	Native
JCM_5958_gene_v001_02698	HGT Bacteria					JCM_9478_gene_v001_00049	Native					PEOC01000455.1.g3490	Native
JCM_5958_gene_v001_02715	HGT Bacteria					JCM_9478_gene_v001_00050	Native					PEOC01000455.1.g3491	Native
JCM_5958_gene_v001_02726	HGT Bacteria					JCM_9478_gene_v001_00051	Native					PEOC01000456.1.g1533	Native
JCM_5958_gene_v001_02734	HGT Bacteria					JCM_9478_gene_v001_00052	Native					PEOC01000459.1.g2210	Native
JCM_5958_gene_v001_02736	HGT Bacteria					JCM_9478_gene_v001_00053	Native					PEOC01000460.1.g1710	Native
JCM_5958_gene_v001_02738	HGT Bacteria					JCM_9478_gene_v001_00054	Native					PEOC01000461.1.g4699	Native
JCM_5958_gene_v001_02749	HGT Bacteria					JCM_9478_gene_v001_00055	Native					PEOC01000461.1.g4700	Native
JCM_5958_gene_v001_02753	HGT Bacteria					JCM_9478_gene_v001_00056	Native					PEOC01000462.1.g2224	Native
JCM_5958_gene_v001_02759	HGT Bacteria					JCM_9478_gene_v001_00057	Native					PEOC01000463.1.g2220	Native
JCM_5958_gene_v001_02760	HGT Bacteria					JCM_9478_gene_v001_00058	Native					PEOC01000463.1.g2221	Native
JCM_5958_gene_v001_02763	HGT Bacteria					JCM_9478_gene_v001_00059	Native					PEOC01000463.1.g2222	Native
JCM_5958_gene_v001_02765	HGT Bacteria					JCM_9478_gene_v001_00060	Native					PEOC01000463.1.g2223	Native
JCM_5958_gene_v001_02770	HGT Bacteria					JCM_9478_gene_v001_00061	Native					PEOC01000464.1.g2677	Native
JCM_5958_gene_v001_02772	HGT Bacteria					JCM_9478_gene_v001_00062	Native					PEOC01000465.1.g3083	Native
JCM_5958_gene_v001_02783	HGT Bacteria					JCM_9478_gene_v001_00063	Native					PEOC01000466.1.g1915	Native
JCM_5958_gene_v001_02785	HGT Bacteria					JCM_9478_gene_v001_00064	Native					PEOC01000466.1.g1916	Native
JCM_5958_gene_v001_02789	HGT Bacteria					JCM_9478_gene_v001_00065	Native					PEOC01000468.1.g1717	Native
JCM_5958_gene_v001_02795	HGT Bacteria					JCM_9478_gene_v001_00066	Native					PEOC01000468.1.g1718	Native
JCM_5958_gene_v001_02797	HGT Bacteria					JCM_9478_gene_v001_00067	Native					PEOC01000468.1.g1719	Native
JCM_5958_gene_v001_02799	HGT Bacteria					JCM_9478_gene_v001_00068	Native					PEOC01000469.1.g2129	Native
JCM_5958_gene_v001_02801	HGT Bacteria					JCM_9478_gene_v001_00069	Native					PEOC01000470.1.g3255	Native
JCM_5958_gene_v001_02807	HGT Bacteria					JCM_9478_gene_v001_00070	Native					PEOC01000470.1.g3256	Native
JCM_5958_gene_v001_02815	HGT Bacteria					JCM_9478_gene_v001_00071	Native					PEOC01000470.1.g3257	Native
JCM_5958_gene_v001_02820	HGT Bacteria					JCM_9478_gene_v001_00072	Native					PEOC01000470.1.g3258	Native
JCM_5958_gene_v001_02823	HGT Bacteria					JCM_9478_gene_v001_00073	Native					PEOC01000471.1.g2216	Native
JCM_5958_gene_v001_02829	HGT Bacteria					JCM_9478_gene_v001_00074	Native					PEOC01000471.1.g2217	Native
JCM_5958_gene_v001_02834	HGT Bacteria					JCM_9478_gene_v001_00075	Native					PEOC01000472.1.g3492	Native
JCM_5958_gene_v001_02836	HGT Bacteria					JCM_9478_gene_v001_00076	Native					PEOC01000472.1.g3493	Native
JCM_5958_gene_v001_02841	HGT Bacteria					JCM_9478_gene_v001_00077	Native					PEOC01000472.1.g3494	Native
JCM_5958_gene_v001_02842	HGT Bacteria					JCM_9478_gene_v001_00078	Native					PEOC01000473.1.g432	Native
JCM_5958_gene_v001_02847	HGT Bacteria					JCM_9478_gene_v001_00079	Native					PEOC01000473.1.g433	Native
JCM_5958_gene_v001_02864	HGT Bacteria					JCM_9478_gene_v001_00080	Native					PEOC01000474.1.g1218	Native
JCM_5958_gene_v001_02881	HGT Bacteria					JCM_9478_gene_v001_00081	Native					PEOC01000474.1.g1219	Native
JCM_5958_gene_v001_02976	HGT Bacteria					JCM_9478_gene_v001_00082	Native					PEOC01000474.1.g1220	Native
JCM_5958_gene_v001_03086	HGT Bacteria					JCM_9478_gene_v001_00083	Native					PEOC01000474.1.g1221	Native
JCM_5958_gene_v001_03110	HGT Bacteria					JCM_9478_gene_v001_00084	Native					PEOC01000474.1.g1222	Native
JCM_5958_gene_v001_03253	HGT Bacteria					JCM_9478_gene_v001_00085	Native					PEOC01000475.1.g3098	Native
JCM_5958_gene_v001_03361	HGT Bacteria					JCM_9478_gene_v001_00086	Native					PEOC01000475.1.g3099	Native
JCM_5958_gene_v001_03721	HGT Bacteria					JCM_9478_gene_v001_00087	Native					PEOC01000475.1.g3100	Native
JCM_5958_gene_v001_03944	HGT Bacteria					JCM_9478_gene_v001_00088	Native					PEOC01000475.1.g3101	Native
JCM_5958_gene_v001_03948	HGT Bacteria					JCM_9478_gene_v001_00089	Native					PEOC01000475.1.g3102	Native
JCM_5958_gene_v001_03981	HGT Bacteria					JCM_9478_gene_v001_00090	Native					PEOC01000476.1.g2225	Native
JCM_5958_gene_v001_03986	HGT Bacteria					JCM_9478_gene_v001_00091	Native					PEOC01000476.1.g2226	Native
JCM_5958_gene_v001_03991	HGT Bacteria					JCM_9478_gene_v001_00092	Native					PEOC01000476.1.g2227	Native
JCM_5958_gene_v001_03993	HGT Bacteria					JCM_9478_gene_v001_00093	Native					PEOC01000477.1.g3151	Native
JCM_5958_gene_v001_03998	HGT Bacteria					JCM_9478_gene_v001_00094	Native					PEOC01000477.1.g3152	Native
JCM_5958_gene_v001_03999	HGT Bacteria					JCM_9478_gene_v001_00095	Native					PEOC01000477.1.g3153	Native
JCM_5958_gene_v001_04001	HGT Bacteria					JCM_9478_gene_v001_00096	Native					PEOC01000477.1.g3154	Native
JCM_5958_gene_v001_04002	HGT Bacteria					JCM_9478_gene_v001_00097	Native					PEOC01000478.1.g2211	Native
JCM_5958_gene_v001_04003	HGT Bacteria					JCM_9478_gene_v001_00098	Native					PEOC01000478.1.g2212	Native
JCM_5958_gene_v001_04016	HGT Bacteria					JCM_9478_gene_v001_00099	Native					PEOC01000478.1.g2213	Native
JCM_5958_gene_v001_04021	HGT Bacteria					JCM_9478_gene_v001_00100	Native					PEOC01000478.1.g2214	HGT Bacteria
JCM_5958_gene_v001_04036	HGT Bacteria					JCM_9478_gene_v001_00101	Native					PEOC01000478.1.g2215	Native
JCM_5958_gene_v001_04037	HGT Bacteria					JCM_9478_gene_v001_00102	Native					PEOC01000479.1.g2699	Native
JCM_5958_gene_v001_04048	HGT Bacteria					JCM_9478_gene_v001_00103	Native					PEOC01000479.1.g2700	Native
JCM_5958_gene_v001_04049	HGT Bacteria					JCM_9478_gene_v001_00104	Native					PEOC01000479.1.g2701	Native
JCM_5958_gene_v001_04050	HGT Bacteria					JCM_9478_gene_v001_00105	Native					PEOC01000480.1.g1860	Native
JCM_5958_gene_v001_04053	HGT Bacteria					JCM_9478_gene_v001_00106	Native					PEOC01000480.1.g1861	Native
JCM_5958_gene_v001_04058	HGT Bacteria					JCM_9478_gene_v001_00107	Native					PEOC01000480.1.g1862	Native
JCM_5958_gene_v001_04068	HGT Bacteria					JCM_9478_gene_v001_00108	Native					PEOC01000481.1.g2553	Native
JCM_5958_gene_v001_04084	HGT Bacteria					JCM_9478_gene_v001_00109	Native					PEOC01000481.1.g2554	Native
JCM_5958_gene_v001_04085	HGT Bacteria					JCM_9478_gene_v001_00110	Native					PEOC01000481.1.g2555	Native
JCM_5958_gene_v001_04087	HGT Bacteria					JCM_9478_gene_v001_00111	Native					PEOC01000481.1.g2556	Native
JCM_5958_gene_v001_04091	HGT Bacteria					JCM_9478_gene_v001_00112	Native					PEOC01000481.1.g2557	Native
JCM_5958_gene_v001_04094	HGT Bacteria					JCM_9478_gene_v001_00113	Native					PEOC01000481.1.g2558	Native
JCM_5958_gene_v001_04095	HGT Bacteria					JCM_9478_gene_v001_00114	Native					PEOC01000482.1.g3084	HGT Bacteria
JCM_5958_gene_v001_04101	HGT Bacteria					JCM_9478_gene_v001_00115	Native					PEOC01000482.1.g3085	Native
JCM_5958_gene_v001_04103	HGT Bacteria					JCM_9478_gene_v001_00116	Native					PEOC01000482.1.g3086	Native
JCM_5958_gene_v001_04104	HGT Bacteria					JCM_9478_gene_v001_00117	Native					PEOC01000482.1.g3087	Native
JCM_5958_gene_v001_04106	HGT Bacteria					JCM_9478_gene_v001_00118	Native					PEOC01000482.1.g3088	Native
JCM_5958_gene_v001_04109	HGT Bacteria					JCM_9478_gene_v001_00119	Native					PEOC01000482.1.g3089	Native
JCM_5958_gene_v001_04112	HGT Bacteria					JCM_9478_gene_v001_00120	Native					PEOC01000482.1.g3090	Native
JCM_5958_gene_v001_04113	HGT Bacteria					JCM_9478_gene_v001_00121	Native					PEOC01000483.1.g1711	Native
JCM_5958_gene_v001_04116	HGT Bacteria					JCM_9478_gene_v001_00122	Native					PEOC01000483.1.g1712	Native
JCM_5958_gene_v001_04117	HGT Bacteria					JCM_9478_gene_v001_00123	Native					PEOC01000483.1.g1713	Native
JCM_5958_gene_v001_04129	HGT Bacteria					JCM_9478_gene_v001_00124	Native					PEOC01000483.1.g1714	Native
JCM_5958_gene_v001_04130	HGT Bacteria					JCM_9478_gene_v001_00125	Native					PEOC01000484.1.g1917	Native
JCM_5958_gene_v001_04138	HGT Bacteria					JCM_9478_gene_v001_00126	Native					PEOC01000484.1.g1918	HGT Bacteria
JCM_5958_gene_v001_04140	HGT Bacteria					JCM_9478_gene_v001_00127	Native					PEOC01000484.1.g1919	Native
JCM_5958_gene_v001_04141	HGT Bacteria					JCM_9478_gene_v001_00128	Native					PEOC01000485.1.g3155	Native
JCM_5958_gene_v001_04145	HGT Bacteria					JCM_9478_gene_v001_00129	Native					PEOC01000485.1.g3156	Native
JCM_5958_gene_v001_04146	HGT Bacteria					JCM_9478_gene_v001_00130	Native					PEOC01000485.1.g3157	Native
JCM_5958_gene_v001_04151	HGT Bacteria					JCM_9478_gene_v001_00131	HGT Bacteria					PEOC01000485.1.g3158	Native
JCM_5958_gene_v001_04152	HGT Bacteria					JCM_9478_gene_v001_00132	Native					PEOC01000485.1.g3159	Native
JCM_5958_gene_v001_04155	HGT Bacteria					JCM_9478_gene_v001_00133	Native					PEOC01000486.1.g522	Native
JCM_5958_gene_v001_04156	HGT Bacteria					JCM_9478_gene_v001_00134	Native					PEOC01000486.1.g523	Native
JCM_5958_gene_v001_04158	HGT Bacteria					JCM_9478_gene_v001_00135	Native					PEOC01000486.1.g524	Native
JCM_5958_gene_v001_04159	HGT Bacteria					JCM_9478_gene_v001_00136	Native					PEOC01000487.1.g3826	Native
JCM_5958_gene_v001_04160	HGT Bacteria					JCM_9478_gene_v001_00137	Native					PEOC01000487.1.g3827	Native
JCM_5958_gene_v001_04161	HGT Bacteria					JCM_9478_gene_v001_00138	Native					PEOC01000487.1.g3828	Native
JCM_5958_gene_v001_04162	HGT Bacteria					JCM_9478_gene_v001_00139	Native					PEOC01000487.1.g3829	Native
JCM_5958_gene_v001_04163	HGT Bacteria					JCM_9478_gene_v001_00140	Native					PEOC01000487.1.g3830	Native
JCM_5958_gene_v001_04167	HGT Bacteria					JCM_9478_gene_v001_00141	Native					PEOC01000487.1.g3831	Native
JCM_5958_gene_v001_04171	HGT Bacteria					JCM_9478_gene_v001_00142	Native					PEOC01000487.1.g3832	Native
JCM_5958_gene_v001_04173	HGT Bacteria					JCM_9478_gene_v001_00143	Native					PEOC01000487.1.g3833	Native
JCM_5958_gene_v001_04177	HGT Bacteria					JCM_9478_gene_v001_00144	Native					PEOC01000487.1.g3834	Native
JCM_5958_gene_v001_04181	HGT Bacteria					JCM_9478_gene_v001_00145	Native					PEOC01000488.1.g1357	Native
JCM_5958_gene_v001_04184	HGT Bacteria					JCM_9478_gene_v001_00146	Native					PEOC01000488.1.g1358	Native
JCM_5958_gene_v001_04189	HGT Bacteria					JCM_9478_gene_v001_00147	Native					PEOC01000488.1.g1359	Native
JCM_5958_gene_v001_04190	HGT Bacteria					JCM_9478_gene_v001_00148	Native					PEOC01000488.1.g1360	Native
JCM_5958_gene_v001_04199	HGT Bacteria					JCM_9478_gene_v001_00149	Native					PEOC01000488.1.g1361	Native
JCM_5958_gene_v001_04242	HGT Bacteria					JCM_9478_gene_v001_00150	Native					PEOC01000488.1.g1362	Native
JCM_5958_gene_v001_04250	HGT Bacteria					JCM_9478_gene_v001_00151	Native					PEOC01000489.1.g2979	Native
JCM_5958_gene_v001_04292	HGT Bacteria					JCM_9478_gene_v001_00152	Native					PEOC01000489.1.g2980	Native
JCM_5958_gene_v001_04307	HGT Bacteria					JCM_9478_gene_v001_00153	Native					PEOC01000489.1.g2981	Native
JCM_5958_gene_v001_04347	HGT Bacteria					JCM_9478_gene_v001_00154	Native					PEOC01000489.1.g2982	Native
JCM_5958_gene_v001_04356	HGT Bacteria					JCM_9478_gene_v001_00155	Native					PEOC01000489.1.g2983	Native
JCM_5958_gene_v001_04529	HGT Bacteria					JCM_9478_gene_v001_00156	Native					PEOC01000489.1.g2984	Native
JCM_5958_gene_v001_04745	HGT Bacteria					JCM_9478_gene_v001_00157	Native					PEOC01000490.1.g3091	Native
JCM_5958_gene_v001_04760	HGT Bacteria					JCM_9478_gene_v001_00158	Native					PEOC01000490.1.g3092	Native
JCM_5958_gene_v001_04766	HGT Bacteria					JCM_9478_gene_v001_00159	Native					PEOC01000490.1.g3093	Native
JCM_5958_gene_v001_04783	HGT Bacteria					JCM_9478_gene_v001_00160	Native					PEOC01000490.1.g3094	Native
JCM_5958_gene_v001_04810	HGT Bacteria					JCM_9478_gene_v001_00161	Native					PEOC01000490.1.g3095	Native
JCM_5958_gene_v001_04875	HGT Bacteria					JCM_9478_gene_v001_00162	Native					PEOC01000490.1.g3096	Native
JCM_5958_gene_v001_05107	HGT Bacteria					JCM_9478_gene_v001_00163	Native					PEOC01000491.1.g4517	Native
JCM_5958_gene_v001_05268	HGT Bacteria					JCM_9478_gene_v001_00164	Native					PEOC01000491.1.g4518	Native
JCM_5958_gene_v001_05269	HGT Bacteria					JCM_9478_gene_v001_00165	Native					PEOC01000491.1.g4519	Native
JCM_5958_gene_v001_05277	HGT Bacteria					JCM_9478_gene_v001_00166	Native					PEOC01000491.1.g4520	Native
JCM_5958_gene_v001_05281	HGT Bacteria					JCM_9478_gene_v001_00167	Native					PEOC01000491.1.g4521	Native
JCM_5958_gene_v001_05287	HGT Bacteria					JCM_9478_gene_v001_00168	Native					PEOC01000491.1.g4522	Native
JCM_5958_gene_v001_05290	HGT Bacteria					JCM_9478_gene_v001_00169	Native					PEOC01000491.1.g4523	Native
JCM_5958_gene_v001_05292	HGT Bacteria					JCM_9478_gene_v001_00170	Native					PEOC01000491.1.g4524	Native
JCM_5958_gene_v001_05303	HGT Bacteria					JCM_9478_gene_v001_00171	Native					PEOC01000492.1.g673	Native
JCM_5958_gene_v001_05308	HGT Bacteria					JCM_9478_gene_v001_00172	Native					PEOC01000492.1.g674	Native
JCM_5958_gene_v001_05312	HGT Bacteria					JCM_9478_gene_v001_00173	Native					PEOC01000492.1.g675	Native
JCM_5958_gene_v001_05315	HGT Bacteria					JCM_9478_gene_v001_00174	Native					PEOC01000492.1.g676	Native
JCM_5958_gene_v001_05317	HGT Bacteria					JCM_9478_gene_v001_00175	Native					PEOC01000492.1.g677	Native
JCM_5958_gene_v001_05319	HGT Bacteria					JCM_9478_gene_v001_00176	Native					PEOC01000492.1.g678	Native
JCM_5958_gene_v001_05324	HGT Bacteria					JCM_9478_gene_v001_00177	Native					PEOC01000492.1.g679	Native
JCM_5958_gene_v001_05333	HGT Bacteria					JCM_9478_gene_v001_00178	Native					PEOC01000492.1.g680	Native
JCM_5958_gene_v001_05337	HGT Bacteria					JCM_9478_gene_v001_00179	Native					PEOC01000493.1.g2202	Native
JCM_5958_gene_v001_05338	HGT Bacteria					JCM_9478_gene_v001_00180	Native					PEOC01000493.1.g2203	Native
JCM_5958_gene_v001_05339	HGT Bacteria					JCM_9478_gene_v001_00181	Native					PEOC01000493.1.g2204	Native
JCM_5958_gene_v001_05343	HGT Bacteria					JCM_9478_gene_v001_00182	Native					PEOC01000493.1.g2205	Native
JCM_5958_gene_v001_05346	HGT Bacteria					JCM_9478_gene_v001_00183	Native					PEOC01000493.1.g2206	Native
JCM_5958_gene_v001_05359	HGT Bacteria					JCM_9478_gene_v001_00184	Native					PEOC01000493.1.g2207	Native
JCM_5958_gene_v001_05361	HGT Bacteria					JCM_9478_gene_v001_00185	Native					PEOC01000493.1.g2208	Native
JCM_5958_gene_v001_05363	HGT Bacteria					JCM_9478_gene_v001_00186	Native					PEOC01000493.1.g2209	Native
JCM_5958_gene_v001_05378	HGT Bacteria					JCM_9478_gene_v001_00187	Native					PEOC01000494.1.g1905	Native
JCM_5958_gene_v001_05381	HGT Bacteria					JCM_9478_gene_v001_00188	Native					PEOC01000494.1.g1906	Native
JCM_5958_gene_v001_05391	HGT Bacteria					JCM_9478_gene_v001_00189	Native					PEOC01000494.1.g1907	Native
JCM_5958_gene_v001_05392	HGT Bacteria					JCM_9478_gene_v001_00190	Native					PEOC01000494.1.g1908	Native
JCM_5958_gene_v001_05399	HGT Bacteria					JCM_9478_gene_v001_00191	Native					PEOC01000494.1.g1909	Native
JCM_5958_gene_v001_05408	HGT Bacteria					JCM_9478_gene_v001_00192	Native					PEOC01000494.1.g1910	Native
JCM_5958_gene_v001_05428	HGT Bacteria					JCM_9478_gene_v001_00193	Native					PEOC01000494.1.g1911	Native
JCM_5958_gene_v001_05433	HGT Bacteria					JCM_9478_gene_v001_00194	Native					PEOC01000494.1.g1912	Native
JCM_5958_gene_v001_05434	HGT Bacteria					JCM_9478_gene_v001_00195	Native					PEOC01000494.1.g1913	Native
JCM_5958_gene_v001_05440	HGT Bacteria					JCM_9478_gene_v001_00196	Native					PEOC01000494.1.g1914	Native
JCM_5958_gene_v001_05442	HGT Bacteria					JCM_9478_gene_v001_00197	Native					PEOC01000495.1.g4701	Native
JCM_5958_gene_v001_05444	HGT Bacteria					JCM_9478_gene_v001_00198	Native					PEOC01000495.1.g4702	Native
JCM_5958_gene_v001_05446	HGT Bacteria					JCM_9478_gene_v001_00199	Native					PEOC01000495.1.g4703	Native
JCM_5958_gene_v001_05487	HGT Bacteria					JCM_9478_gene_v001_00200	Native					PEOC01000495.1.g4704	Native
JCM_5958_gene_v001_05489	HGT Bacteria					JCM_9478_gene_v001_00201	Native					PEOC01000495.1.g4705	Native
JCM_5958_gene_v001_05492	HGT Bacteria					JCM_9478_gene_v001_00202	Native					PEOC01000495.1.g4706	Native
JCM_5958_gene_v001_05494	HGT Bacteria					JCM_9478_gene_v001_00203	Native					PEOC01000495.1.g4707	Native
JCM_5958_gene_v001_05500	HGT Bacteria					JCM_9478_gene_v001_00204	Native					PEOC01000495.1.g4708	Native
JCM_5958_gene_v001_05506	HGT Bacteria					JCM_9478_gene_v001_00205	Native					PEOC01000495.1.g4709	Native
JCM_5958_gene_v001_05514	HGT Bacteria					JCM_9478_gene_v001_00206	Native					PEOC01000495.1.g4710	Native
JCM_5958_gene_v001_05518	HGT Bacteria					JCM_9478_gene_v001_00207	Native					PEOC01000495.1.g4711	Native
JCM_5958_gene_v001_05521	HGT Bacteria					JCM_9478_gene_v001_00208	Native					PEOC01000496.1.g1	Native
JCM_5958_gene_v001_05524	HGT Bacteria					JCM_9478_gene_v001_00209	Native					PEOC01000496.1.g10	Native
JCM_5958_gene_v001_05527	HGT Bacteria					JCM_9478_gene_v001_00210	Native					PEOC01000496.1.g11	Native
JCM_5958_gene_v001_05529	HGT Bacteria					JCM_9478_gene_v001_00211	Native					PEOC01000496.1.g2	HGT Bacteria
JCM_5958_gene_v001_05536	HGT Bacteria					JCM_9478_gene_v001_00212	Native					PEOC01000496.1.g3	Native
JCM_5958_gene_v001_05538	HGT Bacteria					JCM_9478_gene_v001_00213	Native					PEOC01000496.1.g4	Native
JCM_5958_gene_v001_05542	HGT Bacteria					JCM_9478_gene_v001_00214	Native					PEOC01000496.1.g5	Native
JCM_5958_gene_v001_05543	HGT Bacteria					JCM_9478_gene_v001_00215	Native					PEOC01000496.1.g6	Native
JCM_5958_gene_v001_05545	HGT Bacteria					JCM_9478_gene_v001_00216	Native					PEOC01000496.1.g7	Native
JCM_5958_gene_v001_05553	HGT Bacteria					JCM_9478_gene_v001_00217	Native					PEOC01000496.1.g8	Native
JCM_5958_gene_v001_05554	HGT Bacteria					JCM_9478_gene_v001_00218	Native					PEOC01000496.1.g9	Native
JCM_5958_gene_v001_05569	HGT Bacteria					JCM_9478_gene_v001_00219	Native					PEOC01000497.1.g2201	Native
JCM_5958_gene_v001_05572	HGT Bacteria					JCM_9478_gene_v001_00220	Native					PEOC01000498.1.g4682	Native
JCM_5958_gene_v001_05575	HGT Bacteria					JCM_9478_gene_v001_00221	Native					PEOC01000498.1.g4683	Native
JCM_5958_gene_v001_05582	HGT Bacteria					JCM_9478_gene_v001_00222	Native					PEOC01000498.1.g4684	HGT Pezizomycotina
JCM_5958_gene_v001_00005	HGT Pezizomycotina					JCM_9478_gene_v001_00223	Native					PEOC01000498.1.g4685	Native
JCM_5958_gene_v001_00009	HGT Pezizomycotina					JCM_9478_gene_v001_00224	Native					PEOC01000498.1.g4686	Native
JCM_5958_gene_v001_00020	HGT Pezizomycotina					JCM_9478_gene_v001_00225	Native					PEOC01000498.1.g4687	HGT Pezizomycotina
JCM_5958_gene_v001_00029	HGT Pezizomycotina					JCM_9478_gene_v001_00226	Native					PEOC01000498.1.g4688	HGT Bacteria
JCM_5958_gene_v001_00033	HGT Pezizomycotina					JCM_9478_gene_v001_00227	Native					PEOC01000498.1.g4689	HGT Bacteria
JCM_5958_gene_v001_00050	HGT Pezizomycotina					JCM_9478_gene_v001_00228	Native					PEOC01000498.1.g4690	HGT Bacteria
JCM_5958_gene_v001_00056	HGT Pezizomycotina					JCM_9478_gene_v001_00229	Native					PEOC01000498.1.g4691	HGT Bacteria
JCM_5958_gene_v001_00064	HGT Pezizomycotina					JCM_9478_gene_v001_00230	Native					PEOC01000498.1.g4692	HGT Bacteria
JCM_5958_gene_v001_00066	HGT Pezizomycotina					JCM_9478_gene_v001_00231	Native					PEOC01000498.1.g4693	HGT Bacteria
JCM_5958_gene_v001_00082	HGT Pezizomycotina					JCM_9478_gene_v001_00232	Native					PEOC01000498.1.g4694	HGT Bacteria
JCM_5958_gene_v001_00096	HGT Pezizomycotina					JCM_9478_gene_v001_00233	Native					PEOC01000498.1.g4695	Native
JCM_5958_gene_v001_00097	HGT Pezizomycotina					JCM_9478_gene_v001_00234	Native					PEOC01000498.1.g4696	Native
JCM_5958_gene_v001_00098	HGT Pezizomycotina					JCM_9478_gene_v001_00235	Native					PEOC01000498.1.g4697	HGT Bacteria
JCM_5958_gene_v001_00107	HGT Pezizomycotina					JCM_9478_gene_v001_00236	Native					PEOC01000499.1.g2678	Native
JCM_5958_gene_v001_00108	HGT Pezizomycotina					JCM_9478_gene_v001_00237	Native					PEOC01000499.1.g2679	Native
JCM_5958_gene_v001_00109	HGT Pezizomycotina					JCM_9478_gene_v001_00238	Native					PEOC01000499.1.g2680	Native
JCM_5958_gene_v001_00113	HGT Pezizomycotina					JCM_9478_gene_v001_00239	Native					PEOC01000499.1.g2681	Native
JCM_5958_gene_v001_00184	HGT Pezizomycotina					JCM_9478_gene_v001_00240	Native					PEOC01000499.1.g2682	Native
JCM_5958_gene_v001_00330	HGT Pezizomycotina					JCM_9478_gene_v001_00241	Native					PEOC01000499.1.g2683	Native
JCM_5958_gene_v001_00377	HGT Pezizomycotina					JCM_9478_gene_v001_00242	Native					PEOC01000499.1.g2684	Native
JCM_5958_gene_v001_00418	HGT Pezizomycotina					JCM_9478_gene_v001_00243	Native					PEOC01000499.1.g2685	Native
JCM_5958_gene_v001_00796	HGT Pezizomycotina					JCM_9478_gene_v001_00244	Native					PEOC01000499.1.g2686	Native
JCM_5958_gene_v001_00969	HGT Pezizomycotina					JCM_9478_gene_v001_00245	Native					PEOC01000499.1.g2687	Native
JCM_5958_gene_v001_01097	HGT Pezizomycotina					JCM_9478_gene_v001_00246	Native					PEOC01000499.1.g2688	Native
JCM_5958_gene_v001_01568	HGT Pezizomycotina					JCM_9478_gene_v001_00247	Native					PEOC01000499.1.g2689	Native
JCM_5958_gene_v001_01569	HGT Pezizomycotina					JCM_9478_gene_v001_00248	Native					PEOC01000499.1.g2690	Native
JCM_5958_gene_v001_01570	HGT Pezizomycotina					JCM_9478_gene_v001_00249	Native					PEOC01000499.1.g2691	Native
JCM_5958_gene_v001_01575	HGT Pezizomycotina					JCM_9478_gene_v001_00250	Native					PEOC01000499.1.g2692	Native
JCM_5958_gene_v001_01577	HGT Pezizomycotina					JCM_9478_gene_v001_00251	Native					PEOC01000499.1.g2693	Native
JCM_5958_gene_v001_02311	HGT Pezizomycotina					JCM_9478_gene_v001_00252	Native					PEOC01000499.1.g2694	Native
JCM_5958_gene_v001_02487	HGT Pezizomycotina					JCM_9478_gene_v001_00253	Native					PEOC01000499.1.g2695	Native
JCM_5958_gene_v001_02672	HGT Pezizomycotina					JCM_9478_gene_v001_00254	Native					PEOC01000499.1.g2696	Native
JCM_5958_gene_v001_02694	HGT Pezizomycotina					JCM_9478_gene_v001_00255	Native					PEOC01000500.1.g4326	Native
JCM_5958_gene_v001_02697	HGT Pezizomycotina					JCM_9478_gene_v001_00256	Native					PEOC01000500.1.g4327	Native
JCM_5958_gene_v001_02700	HGT Pezizomycotina					JCM_9478_gene_v001_00257	Native					PEOC01000500.1.g4328	Native
JCM_5958_gene_v001_02703	HGT Pezizomycotina					JCM_9478_gene_v001_00258	Native					PEOC01000500.1.g4329	Native
JCM_5958_gene_v001_02711	HGT Pezizomycotina					JCM_9478_gene_v001_00259	Native					PEOC01000500.1.g4330	Native
JCM_5958_gene_v001_02717	HGT Pezizomycotina					JCM_9478_gene_v001_00260	Native					PEOC01000500.1.g4331	Native
JCM_5958_gene_v001_02725	HGT Pezizomycotina					JCM_9478_gene_v001_00261	Native					PEOC01000500.1.g4332	HGT Pezizomycotina
JCM_5958_gene_v001_02727	HGT Pezizomycotina					JCM_9478_gene_v001_00262	Native					PEOC01000500.1.g4333	Native
JCM_5958_gene_v001_02728	HGT Pezizomycotina					JCM_9478_gene_v001_00263	Native					PEOC01000500.1.g4334	Native
JCM_5958_gene_v001_02730	HGT Pezizomycotina					JCM_9478_gene_v001_00264	Native					PEOC01000500.1.g4335	Native
JCM_5958_gene_v001_02743	HGT Pezizomycotina					JCM_9478_gene_v001_00265	Native					PEOC01000500.1.g4336	Native
JCM_5958_gene_v001_02752	HGT Pezizomycotina					JCM_9478_gene_v001_00266	Native					PEOC01000500.1.g4337	Native
JCM_5958_gene_v001_02761	HGT Pezizomycotina					JCM_9478_gene_v001_00267	Native					PEOC01000500.1.g4338	Native
JCM_5958_gene_v001_02771	HGT Pezizomycotina					JCM_9478_gene_v001_00268	Native					PEOC01000500.1.g4339	Native
JCM_5958_gene_v001_02773	HGT Pezizomycotina					JCM_9478_gene_v001_00269	Native					PEOC01000500.1.g4340	Native
JCM_5958_gene_v001_02782	HGT Pezizomycotina					JCM_9478_gene_v001_00270	Native					PEOC01000500.1.g4341	Native
JCM_5958_gene_v001_02806	HGT Pezizomycotina					JCM_9478_gene_v001_00271	Native					PEOC01000501.1.g613	Native
JCM_5958_gene_v001_02809	HGT Pezizomycotina					JCM_9478_gene_v001_00272	Native					PEOC01000501.1.g614	Native
JCM_5958_gene_v001_02824	HGT Pezizomycotina					JCM_9478_gene_v001_00273	Native					PEOC01000501.1.g615	HGT Bacteria
JCM_5958_gene_v001_02831	HGT Pezizomycotina					JCM_9478_gene_v001_00274	Native					PEOC01000501.1.g616	Native
JCM_5958_gene_v001_02853	HGT Pezizomycotina					JCM_9478_gene_v001_00275	Native					PEOC01000501.1.g617	Native
JCM_5958_gene_v001_02860	HGT Pezizomycotina					JCM_9478_gene_v001_00276	Native					PEOC01000501.1.g618	Native
JCM_5958_gene_v001_02865	HGT Pezizomycotina					JCM_9478_gene_v001_00277	Native					PEOC01000501.1.g619	Native
JCM_5958_gene_v001_03100	HGT Pezizomycotina					JCM_9478_gene_v001_00278	Native					PEOC01000501.1.g620	Native
JCM_5958_gene_v001_03311	HGT Pezizomycotina					JCM_9478_gene_v001_00279	Native					PEOC01000501.1.g621	Native
JCM_5958_gene_v001_03429	HGT Pezizomycotina					JCM_9478_gene_v001_00280	Native					PEOC01000501.1.g622	Native
JCM_5958_gene_v001_03972	HGT Pezizomycotina					JCM_9478_gene_v001_00281	Native					PEOC01000501.1.g623	Native
JCM_5958_gene_v001_03974	HGT Pezizomycotina					JCM_9478_gene_v001_00282	Native					PEOC01000501.1.g624	Native
JCM_5958_gene_v001_03978	HGT Pezizomycotina					JCM_9478_gene_v001_00283	Native					PEOC01000501.1.g625	Native
JCM_5958_gene_v001_03997	HGT Pezizomycotina					JCM_9478_gene_v001_00284	Native					PEOC01000501.1.g626	Native
JCM_5958_gene_v001_04019	HGT Pezizomycotina					JCM_9478_gene_v001_00285	Native					PEOC01000501.1.g627	Native
JCM_5958_gene_v001_04029	HGT Pezizomycotina					JCM_9478_gene_v001_00286	Native					PEOC01000501.1.g628	Native
JCM_5958_gene_v001_04032	HGT Pezizomycotina					JCM_9478_gene_v001_00287	Native					PEOC01000501.1.g629	Native
JCM_5958_gene_v001_04038	HGT Pezizomycotina					JCM_9478_gene_v001_00288	Native					PEOC01000502.1.g1842	Native
JCM_5958_gene_v001_04047	HGT Pezizomycotina					JCM_9478_gene_v001_00289	Native					PEOC01000502.1.g1843	Native
JCM_5958_gene_v001_04055	HGT Pezizomycotina					JCM_9478_gene_v001_00290	Native					PEOC01000502.1.g1844	Native
JCM_5958_gene_v001_04056	HGT Pezizomycotina					JCM_9478_gene_v001_00291	Native					PEOC01000502.1.g1845	Native
JCM_5958_gene_v001_04057	HGT Pezizomycotina					JCM_9478_gene_v001_00292	Native					PEOC01000502.1.g1846	Native
JCM_5958_gene_v001_04061	HGT Pezizomycotina					JCM_9478_gene_v001_00293	Native					PEOC01000502.1.g1847	Native
JCM_5958_gene_v001_04071	HGT Pezizomycotina					JCM_9478_gene_v001_00294	Native					PEOC01000502.1.g1848	Native
JCM_5958_gene_v001_04075	HGT Pezizomycotina					JCM_9478_gene_v001_00295	Native					PEOC01000502.1.g1849	Native
JCM_5958_gene_v001_04080	HGT Pezizomycotina					JCM_9478_gene_v001_00296	Native					PEOC01000502.1.g1850	Native
JCM_5958_gene_v001_04097	HGT Pezizomycotina					JCM_9478_gene_v001_00297	Native					PEOC01000502.1.g1851	Native
JCM_5958_gene_v001_04118	HGT Pezizomycotina					JCM_9478_gene_v001_00298	Native					PEOC01000502.1.g1852	Native
JCM_5958_gene_v001_04119	HGT Pezizomycotina					JCM_9478_gene_v001_00299	Native					PEOC01000502.1.g1853	Native
JCM_5958_gene_v001_04120	HGT Pezizomycotina					JCM_9478_gene_v001_00300	Native					PEOC01000502.1.g1854	Native
JCM_5958_gene_v001_04134	HGT Pezizomycotina					JCM_9478_gene_v001_00301	Native					PEOC01000502.1.g1855	Native
JCM_5958_gene_v001_04135	HGT Pezizomycotina					JCM_9478_gene_v001_00302	Native					PEOC01000502.1.g1856	Native
JCM_5958_gene_v001_04166	HGT Pezizomycotina					JCM_9478_gene_v001_00303	Native					PEOC01000502.1.g1857	Native
JCM_5958_gene_v001_04168	HGT Pezizomycotina					JCM_9478_gene_v001_00304	Native					PEOC01000502.1.g1858	Native
JCM_5958_gene_v001_04191	HGT Pezizomycotina					JCM_9478_gene_v001_00305	Native					PEOC01000502.1.g1859	Native
JCM_5958_gene_v001_04342	HGT Pezizomycotina					JCM_9478_gene_v001_00306	Native					PEOC01000503.1.g2765	Native
JCM_5958_gene_v001_04445	HGT Pezizomycotina					JCM_9478_gene_v001_00307	Native					PEOC01000503.1.g2766	Native
JCM_5958_gene_v001_04446	HGT Pezizomycotina					JCM_9478_gene_v001_00308	Native					PEOC01000503.1.g2767	Native
JCM_5958_gene_v001_04758	HGT Pezizomycotina					JCM_9478_gene_v001_00309	Native					PEOC01000503.1.g2768	Native
JCM_5958_gene_v001_05267	HGT Pezizomycotina					JCM_9478_gene_v001_00310	Native					PEOC01000503.1.g2769	Native
JCM_5958_gene_v001_05274	HGT Pezizomycotina					JCM_9478_gene_v001_00311	Native					PEOC01000503.1.g2770	Native
JCM_5958_gene_v001_05279	HGT Pezizomycotina					JCM_9478_gene_v001_00312	Native					PEOC01000503.1.g2771	Native
JCM_5958_gene_v001_05282	HGT Pezizomycotina					JCM_9478_gene_v001_00313	Native					PEOC01000503.1.g2772	Native
JCM_5958_gene_v001_05291	HGT Pezizomycotina					JCM_9478_gene_v001_00314	Native					PEOC01000503.1.g2773	Native
JCM_5958_gene_v001_05293	HGT Pezizomycotina					JCM_9478_gene_v001_00315	Native					PEOC01000503.1.g2774	Native
JCM_5958_gene_v001_05294	HGT Pezizomycotina					JCM_9478_gene_v001_00316	Native					PEOC01000503.1.g2775	Native
JCM_5958_gene_v001_05295	HGT Pezizomycotina					JCM_9478_gene_v001_00317	Native					PEOC01000503.1.g2776	Native
JCM_5958_gene_v001_05301	HGT Pezizomycotina					JCM_9478_gene_v001_00318	Native					PEOC01000503.1.g2777	Native
JCM_5958_gene_v001_05335	HGT Pezizomycotina					JCM_9478_gene_v001_00319	Native					PEOC01000503.1.g2778	Native
JCM_5958_gene_v001_05347	HGT Pezizomycotina					JCM_9478_gene_v001_00320	Native					PEOC01000503.1.g2779	Native
JCM_5958_gene_v001_05353	HGT Pezizomycotina					JCM_9478_gene_v001_00321	Native					PEOC01000503.1.g2780	Native
JCM_5958_gene_v001_05357	HGT Pezizomycotina					JCM_9478_gene_v001_00322	Native					PEOC01000503.1.g2781	Native
JCM_5958_gene_v001_05358	HGT Pezizomycotina					JCM_9478_gene_v001_00323	Native					PEOC01000503.1.g2782	Native
JCM_5958_gene_v001_05364	HGT Pezizomycotina					JCM_9478_gene_v001_00324	Native					PEOC01000503.1.g2783	Native
JCM_5958_gene_v001_05365	HGT Pezizomycotina					JCM_9478_gene_v001_00325	Native					PEOC01000503.1.g2784	Native
JCM_5958_gene_v001_05367	HGT Pezizomycotina					JCM_9478_gene_v001_00326	Native					PEOC01000503.1.g2785	Native
JCM_5958_gene_v001_05368	HGT Pezizomycotina					JCM_9478_gene_v001_00327	Native					PEOC01000503.1.g2786	Native
JCM_5958_gene_v001_05371	HGT Pezizomycotina					JCM_9478_gene_v001_00328	Native					PEOC01000503.1.g2787	Native
JCM_5958_gene_v001_05373	HGT Pezizomycotina					JCM_9478_gene_v001_00329	Native					PEOC01000503.1.g2788	Native
JCM_5958_gene_v001_05379	HGT Pezizomycotina					JCM_9478_gene_v001_00330	Native					PEOC01000504.1.g492	Native
JCM_5958_gene_v001_05380	HGT Pezizomycotina					JCM_9478_gene_v001_00331	Native					PEOC01000504.1.g493	Native
JCM_5958_gene_v001_05388	HGT Pezizomycotina					JCM_9478_gene_v001_00332	Native					PEOC01000504.1.g494	Native
JCM_5958_gene_v001_05389	HGT Pezizomycotina					JCM_9478_gene_v001_00333	Native					PEOC01000504.1.g495	Native
JCM_5958_gene_v001_05396	HGT Pezizomycotina					JCM_9478_gene_v001_00334	Native					PEOC01000504.1.g496	Native
JCM_5958_gene_v001_05400	HGT Pezizomycotina					JCM_9478_gene_v001_00335	Native					PEOC01000504.1.g497	Native
JCM_5958_gene_v001_05407	HGT Pezizomycotina					JCM_9478_gene_v001_00336	Native					PEOC01000504.1.g498	Native
JCM_5958_gene_v001_05415	HGT Pezizomycotina					JCM_9478_gene_v001_00337	Native					PEOC01000504.1.g499	Native
JCM_5958_gene_v001_05418	HGT Pezizomycotina					JCM_9478_gene_v001_00338	Native					PEOC01000504.1.g500	Native
JCM_5958_gene_v001_05431	HGT Pezizomycotina					JCM_9478_gene_v001_00339	Native					PEOC01000504.1.g501	Native
JCM_5958_gene_v001_05438	HGT Pezizomycotina					JCM_9478_gene_v001_00340	Native					PEOC01000504.1.g502	Native
JCM_5958_gene_v001_05450	HGT Pezizomycotina					JCM_9478_gene_v001_00341	Native					PEOC01000504.1.g503	Native
JCM_5958_gene_v001_05461	HGT Pezizomycotina					JCM_9478_gene_v001_00342	Native					PEOC01000504.1.g504	Native
JCM_5958_gene_v001_05462	HGT Pezizomycotina					JCM_9478_gene_v001_00343	Native					PEOC01000504.1.g505	Native
JCM_5958_gene_v001_05465	HGT Pezizomycotina					JCM_9478_gene_v001_00344	Native					PEOC01000504.1.g506	Native
JCM_5958_gene_v001_05474	HGT Pezizomycotina					JCM_9478_gene_v001_00345	Native					PEOC01000504.1.g507	Native
JCM_5958_gene_v001_05484	HGT Pezizomycotina					JCM_9478_gene_v001_00346	Native					PEOC01000504.1.g508	Native
JCM_5958_gene_v001_05486	HGT Pezizomycotina					JCM_9478_gene_v001_00347	Native					PEOC01000504.1.g509	Native
JCM_5958_gene_v001_05491	HGT Pezizomycotina					JCM_9478_gene_v001_00348	Native					PEOC01000504.1.g510	Native
JCM_5958_gene_v001_05495	HGT Pezizomycotina					JCM_9478_gene_v001_00349	Native					PEOC01000504.1.g511	Native
JCM_5958_gene_v001_05496	HGT Pezizomycotina					JCM_9478_gene_v001_00350	Native					PEOC01000504.1.g512	Native
JCM_5958_gene_v001_05508	HGT Pezizomycotina					JCM_9478_gene_v001_00351	Native					PEOC01000504.1.g513	Native
JCM_5958_gene_v001_05522	HGT Pezizomycotina					JCM_9478_gene_v001_00352	Native					PEOC01000504.1.g514	Native
JCM_5958_gene_v001_05523	HGT Pezizomycotina					JCM_9478_gene_v001_00353	Native					PEOC01000504.1.g515	Native
JCM_5958_gene_v001_05556	HGT Pezizomycotina					JCM_9478_gene_v001_00354	Native					PEOC01000504.1.g516	Native
JCM_5958_gene_v001_05587	HGT Pezizomycotina					JCM_9478_gene_v001_00355	Native					PEOC01000504.1.g517	Native
JCM_5958_gene_v001_00001	Native					JCM_9478_gene_v001_00356	Native					PEOC01000504.1.g518	Native
JCM_5958_gene_v001_00002	Native					JCM_9478_gene_v001_00357	Native					PEOC01000505.1.g3803	Native
JCM_5958_gene_v001_00003	Native					JCM_9478_gene_v001_00358	Native					PEOC01000505.1.g3804	Native
JCM_5958_gene_v001_00006	Native					JCM_9478_gene_v001_00359	Native					PEOC01000505.1.g3805	Native
JCM_5958_gene_v001_00007	Native					JCM_9478_gene_v001_00360	Native					PEOC01000505.1.g3806	Native
JCM_5958_gene_v001_00008	Native					JCM_9478_gene_v001_00361	Native					PEOC01000505.1.g3807	Native
JCM_5958_gene_v001_00010	Native					JCM_9478_gene_v001_00362	Native					PEOC01000505.1.g3808	Native
JCM_5958_gene_v001_00011	Native					JCM_9478_gene_v001_00363	Native					PEOC01000505.1.g3809	Native
JCM_5958_gene_v001_00014	Native					JCM_9478_gene_v001_00364	HGT Bacteria					PEOC01000505.1.g3810	Native
JCM_5958_gene_v001_00016	Native					JCM_9478_gene_v001_00365	Native					PEOC01000505.1.g3811	Native
JCM_5958_gene_v001_00017	Native					JCM_9478_gene_v001_00366	Native					PEOC01000505.1.g3812	Native
JCM_5958_gene_v001_00018	Native					JCM_9478_gene_v001_00367	Native					PEOC01000505.1.g3813	Native
JCM_5958_gene_v001_00019	Native					JCM_9478_gene_v001_00368	Native					PEOC01000505.1.g3814	Native
JCM_5958_gene_v001_00021	Native					JCM_9478_gene_v001_00369	Native					PEOC01000505.1.g3815	Native
JCM_5958_gene_v001_00022	Native					JCM_9478_gene_v001_00370	Native					PEOC01000505.1.g3816	Native
JCM_5958_gene_v001_00025	Native					JCM_9478_gene_v001_00371	Native					PEOC01000505.1.g3817	Native
JCM_5958_gene_v001_00026	Native					JCM_9478_gene_v001_00372	Native					PEOC01000505.1.g3818	Native
JCM_5958_gene_v001_00028	Native					JCM_9478_gene_v001_00373	Native					PEOC01000505.1.g3819	Native
JCM_5958_gene_v001_00030	Native					JCM_9478_gene_v001_00374	Native					PEOC01000505.1.g3820	Native
JCM_5958_gene_v001_00031	Native					JCM_9478_gene_v001_00375	Native					PEOC01000505.1.g3821	Native
JCM_5958_gene_v001_00032	Native					JCM_9478_gene_v001_00376	Native					PEOC01000505.1.g3822	Native
JCM_5958_gene_v001_00034	Native					JCM_9478_gene_v001_00377	Native					PEOC01000505.1.g3823	Native
JCM_5958_gene_v001_00036	Native					JCM_9478_gene_v001_00378	Native					PEOC01000505.1.g3824	Native
JCM_5958_gene_v001_00037	Native					JCM_9478_gene_v001_00379	Native					PEOC01000505.1.g3825	Native
JCM_5958_gene_v001_00038	Native					JCM_9478_gene_v001_00380	Native					PEOC01000506.1.g1188	Native
JCM_5958_gene_v001_00039	Native					JCM_9478_gene_v001_00381	Native					PEOC01000506.1.g1189	Native
JCM_5958_gene_v001_00040	Native					JCM_9478_gene_v001_00382	Native					PEOC01000506.1.g1190	Native
JCM_5958_gene_v001_00041	Native					JCM_9478_gene_v001_00383	Native					PEOC01000506.1.g1191	Native
JCM_5958_gene_v001_00042	Native					JCM_9478_gene_v001_00384	Native					PEOC01000506.1.g1192	Native
JCM_5958_gene_v001_00043	Native					JCM_9478_gene_v001_00385	Native					PEOC01000506.1.g1193	Native
JCM_5958_gene_v001_00044	Native					JCM_9478_gene_v001_00386	Native					PEOC01000506.1.g1194	Native
JCM_5958_gene_v001_00045	Native					JCM_9478_gene_v001_00387	Native					PEOC01000506.1.g1195	Native
JCM_5958_gene_v001_00046	Native					JCM_9478_gene_v001_00388	Native					PEOC01000506.1.g1196	Native
JCM_5958_gene_v001_00047	Native					JCM_9478_gene_v001_00389	Native					PEOC01000506.1.g1197	Native
JCM_5958_gene_v001_00051	Native					JCM_9478_gene_v001_00390	Native					PEOC01000506.1.g1198	Native
JCM_5958_gene_v001_00052	Native					JCM_9478_gene_v001_00391	Native					PEOC01000506.1.g1199	Native
JCM_5958_gene_v001_00053	Native					JCM_9478_gene_v001_00392	Native					PEOC01000506.1.g1200	Native
JCM_5958_gene_v001_00054	Native					JCM_9478_gene_v001_00393	Native					PEOC01000506.1.g1201	Native
JCM_5958_gene_v001_00055	Native					JCM_9478_gene_v001_00394	Native					PEOC01000506.1.g1202	Native
JCM_5958_gene_v001_00057	Native					JCM_9478_gene_v001_00395	Native					PEOC01000506.1.g1203	Native
JCM_5958_gene_v001_00058	Native					JCM_9478_gene_v001_00396	Native					PEOC01000506.1.g1204	Native
JCM_5958_gene_v001_00059	Native					JCM_9478_gene_v001_00397	Native					PEOC01000506.1.g1205	Native
JCM_5958_gene_v001_00060	Native					JCM_9478_gene_v001_00398	Native					PEOC01000506.1.g1206	Native
JCM_5958_gene_v001_00061	Native					JCM_9478_gene_v001_00399	Native					PEOC01000506.1.g1207	Native
JCM_5958_gene_v001_00062	Native					JCM_9478_gene_v001_00400	Native					PEOC01000506.1.g1208	Native
JCM_5958_gene_v001_00065	Native					JCM_9478_gene_v001_00401	Native					PEOC01000506.1.g1209	Native
JCM_5958_gene_v001_00068	Native					JCM_9478_gene_v001_00402	Native					PEOC01000506.1.g1210	Native
JCM_5958_gene_v001_00069	Native					JCM_9478_gene_v001_00403	Native					PEOC01000506.1.g1211	Native
JCM_5958_gene_v001_00070	Native					JCM_9478_gene_v001_00404	Native					PEOC01000506.1.g1212	Native
JCM_5958_gene_v001_00071	Native					JCM_9478_gene_v001_00405	Native					PEOC01000506.1.g1213	HGT Bacteria
JCM_5958_gene_v001_00072	Native					JCM_9478_gene_v001_00406	Native					PEOC01000506.1.g1214	Native
JCM_5958_gene_v001_00073	Native					JCM_9478_gene_v001_00407	Native					PEOC01000506.1.g1215	Native
JCM_5958_gene_v001_00075	Native					JCM_9478_gene_v001_00408	Native					PEOC01000506.1.g1216	Native
JCM_5958_gene_v001_00076	Native					JCM_9478_gene_v001_00409	Native					PEOC01000506.1.g1217	Native
JCM_5958_gene_v001_00077	Native					JCM_9478_gene_v001_00410	Native					PEOC01000507.1.g1750	HGT Bacteria
JCM_5958_gene_v001_00078	Native					JCM_9478_gene_v001_00411	Native					PEOC01000507.1.g1751	Native
JCM_5958_gene_v001_00079	Native					JCM_9478_gene_v001_00412	Native					PEOC01000507.1.g1752	Native
JCM_5958_gene_v001_00080	Native					JCM_9478_gene_v001_00413	Native					PEOC01000507.1.g1753	Native
JCM_5958_gene_v001_00081	Native					JCM_9478_gene_v001_00414	Native					PEOC01000507.1.g1754	Native
JCM_5958_gene_v001_00083	Native					JCM_9478_gene_v001_00415	Native					PEOC01000507.1.g1755	Native
JCM_5958_gene_v001_00088	Native					JCM_9478_gene_v001_00416	Native					PEOC01000507.1.g1756	Native
JCM_5958_gene_v001_00089	Native					JCM_9478_gene_v001_00417	Native					PEOC01000507.1.g1757	Native
JCM_5958_gene_v001_00092	Native					JCM_9478_gene_v001_00418	Native					PEOC01000507.1.g1758	Native
JCM_5958_gene_v001_00093	Native					JCM_9478_gene_v001_00419	Native					PEOC01000507.1.g1759	Native
JCM_5958_gene_v001_00094	Native					JCM_9478_gene_v001_00420	Native					PEOC01000507.1.g1760	Native
JCM_5958_gene_v001_00095	Native					JCM_9478_gene_v001_00421	Native					PEOC01000507.1.g1761	Native
JCM_5958_gene_v001_00099	Native					JCM_9478_gene_v001_00422	Native					PEOC01000507.1.g1762	Native
JCM_5958_gene_v001_00100	Native					JCM_9478_gene_v001_00423	Native					PEOC01000507.1.g1763	Native
JCM_5958_gene_v001_00101	Native					JCM_9478_gene_v001_00424	Native					PEOC01000507.1.g1764	Native
JCM_5958_gene_v001_00102	Native					JCM_9478_gene_v001_00425	Native					PEOC01000507.1.g1765	Native
JCM_5958_gene_v001_00103	Native					JCM_9478_gene_v001_00426	Native					PEOC01000507.1.g1766	Native
JCM_5958_gene_v001_00104	Native					JCM_9478_gene_v001_00427	HGT Bacteria					PEOC01000507.1.g1767	Native
JCM_5958_gene_v001_00105	Native					JCM_9478_gene_v001_00428	Native					PEOC01000507.1.g1768	Native
JCM_5958_gene_v001_00106	Native					JCM_9478_gene_v001_00429	Native					PEOC01000507.1.g1769	Native
JCM_5958_gene_v001_00110	Native					JCM_9478_gene_v001_00430	Native					PEOC01000507.1.g1770	Native
JCM_5958_gene_v001_00111	Native					JCM_9478_gene_v001_00431	Native					PEOC01000507.1.g1771	Native
JCM_5958_gene_v001_00112	Native					JCM_9478_gene_v001_00432	Native					PEOC01000507.1.g1772	Native
JCM_5958_gene_v001_00114	Native					JCM_9478_gene_v001_00433	Native					PEOC01000507.1.g1773	Native
JCM_5958_gene_v001_00115	Native					JCM_9478_gene_v001_00434	Native					PEOC01000507.1.g1774	Native
JCM_5958_gene_v001_00117	Native					JCM_9478_gene_v001_00435	Native					PEOC01000507.1.g1775	Native
JCM_5958_gene_v001_00119	Native					JCM_9478_gene_v001_00436	Native					PEOC01000507.1.g1776	Native
JCM_5958_gene_v001_00120	Native					JCM_9478_gene_v001_00437	Native					PEOC01000507.1.g1777	Native
JCM_5958_gene_v001_00121	Native					JCM_9478_gene_v001_00438	Native					PEOC01000507.1.g1778	Native
JCM_5958_gene_v001_00122	Native					JCM_9478_gene_v001_00439	Native					PEOC01000507.1.g1779	Native
JCM_5958_gene_v001_00123	Native					JCM_9478_gene_v001_00440	Native					PEOC01000507.1.g1780	Native
JCM_5958_gene_v001_00124	Native					JCM_9478_gene_v001_00441	Native					PEOC01000507.1.g1781	Native
JCM_5958_gene_v001_00125	Native					JCM_9478_gene_v001_00442	Native					PEOC01000507.1.g1782	Native
JCM_5958_gene_v001_00126	Native					JCM_9478_gene_v001_00443	Native					PEOC01000507.1.g1783	Native
JCM_5958_gene_v001_00127	Native					JCM_9478_gene_v001_00444	Native					PEOC01000507.1.g1784	Native
JCM_5958_gene_v001_00128	Native					JCM_9478_gene_v001_00445	Native					PEOC01000507.1.g1785	Native
JCM_5958_gene_v001_00129	Native					JCM_9478_gene_v001_00446	Native					PEOC01000507.1.g1786	Native
JCM_5958_gene_v001_00130	Native					JCM_9478_gene_v001_00447	Native					PEOC01000507.1.g1787	Native
JCM_5958_gene_v001_00131	Native					JCM_9478_gene_v001_00448	Native					PEOC01000507.1.g1788	Native
JCM_5958_gene_v001_00132	Native					JCM_9478_gene_v001_00449	Native					PEOC01000508.1.g1720	Native
JCM_5958_gene_v001_00133	Native					JCM_9478_gene_v001_00450	Native					PEOC01000508.1.g1721	Native
JCM_5958_gene_v001_00134	Native					JCM_9478_gene_v001_00451	Native					PEOC01000508.1.g1722	Native
JCM_5958_gene_v001_00135	Native					JCM_9478_gene_v001_00452	Native					PEOC01000508.1.g1723	Native
JCM_5958_gene_v001_00136	Native					JCM_9478_gene_v001_00453	Native					PEOC01000508.1.g1724	Native
JCM_5958_gene_v001_00137	Native					JCM_9478_gene_v001_00454	Native					PEOC01000508.1.g1725	Native
JCM_5958_gene_v001_00138	Native					JCM_9478_gene_v001_00455	Native					PEOC01000508.1.g1726	Native
JCM_5958_gene_v001_00140	Native					JCM_9478_gene_v001_00456	Native					PEOC01000508.1.g1727	Native
JCM_5958_gene_v001_00141	Native					JCM_9478_gene_v001_00457	Native					PEOC01000508.1.g1728	Native
JCM_5958_gene_v001_00142	Native					JCM_9478_gene_v001_00458	Native					PEOC01000508.1.g1729	Native
JCM_5958_gene_v001_00143	Native					JCM_9478_gene_v001_00459	Native					PEOC01000508.1.g1730	Native
JCM_5958_gene_v001_00144	Native					JCM_9478_gene_v001_00460	Native					PEOC01000508.1.g1731	Native
JCM_5958_gene_v001_00145	Native					JCM_9478_gene_v001_00461	Native					PEOC01000508.1.g1732	Native
JCM_5958_gene_v001_00146	Native					JCM_9478_gene_v001_00462	Native					PEOC01000508.1.g1733	Native
JCM_5958_gene_v001_00147	Native					JCM_9478_gene_v001_00463	Native					PEOC01000508.1.g1734	Native
JCM_5958_gene_v001_00148	Native					JCM_9478_gene_v001_00464	Native					PEOC01000508.1.g1735	Native
JCM_5958_gene_v001_00149	Native					JCM_9478_gene_v001_00465	Native					PEOC01000508.1.g1736	Native
JCM_5958_gene_v001_00150	Native					JCM_9478_gene_v001_00466	Native					PEOC01000508.1.g1737	Native
JCM_5958_gene_v001_00151	Native					JCM_9478_gene_v001_00467	Native					PEOC01000508.1.g1738	Native
JCM_5958_gene_v001_00152	Native					JCM_9478_gene_v001_00468	Native					PEOC01000508.1.g1739	Native
JCM_5958_gene_v001_00153	Native					JCM_9478_gene_v001_00469	Native					PEOC01000508.1.g1740	Native
JCM_5958_gene_v001_00154	Native					JCM_9478_gene_v001_00470	Native					PEOC01000508.1.g1741	Native
JCM_5958_gene_v001_00155	Native					JCM_9478_gene_v001_00471	Native					PEOC01000508.1.g1742	Native
JCM_5958_gene_v001_00156	Native					JCM_9478_gene_v001_00472	Native					PEOC01000508.1.g1743	Native
JCM_5958_gene_v001_00157	Native					JCM_9478_gene_v001_00473	Native					PEOC01000508.1.g1744	Native
JCM_5958_gene_v001_00158	Native					JCM_9478_gene_v001_00474	Native					PEOC01000508.1.g1745	Native
JCM_5958_gene_v001_00159	Native					JCM_9478_gene_v001_00475	Native					PEOC01000508.1.g1746	Native
JCM_5958_gene_v001_00160	Native					JCM_9478_gene_v001_00476	Native					PEOC01000508.1.g1747	Native
JCM_5958_gene_v001_00162	Native					JCM_9478_gene_v001_00477	Native					PEOC01000508.1.g1748	Native
JCM_5958_gene_v001_00163	Native					JCM_9478_gene_v001_00478	Native					PEOC01000508.1.g1749	Native
JCM_5958_gene_v001_00164	Native					JCM_9478_gene_v001_00479	Native					PEOC01000509.1.g3103	Native
JCM_5958_gene_v001_00165	Native					JCM_9478_gene_v001_00480	Native					PEOC01000509.1.g3104	Native
JCM_5958_gene_v001_00166	Native					JCM_9478_gene_v001_00481	Native					PEOC01000509.1.g3105	Native
JCM_5958_gene_v001_00167	Native					JCM_9478_gene_v001_00482	Native					PEOC01000509.1.g3106	Native
JCM_5958_gene_v001_00168	Native					JCM_9478_gene_v001_00483	Native					PEOC01000509.1.g3107	Native
JCM_5958_gene_v001_00169	Native					JCM_9478_gene_v001_00484	Native					PEOC01000509.1.g3108	Native
JCM_5958_gene_v001_00170	Native					JCM_9478_gene_v001_00485	Native					PEOC01000509.1.g3109	Native
JCM_5958_gene_v001_00171	Native					JCM_9478_gene_v001_00486	Native					PEOC01000509.1.g3110	Native
JCM_5958_gene_v001_00172	Native					JCM_9478_gene_v001_00487	Native					PEOC01000509.1.g3111	Native
JCM_5958_gene_v001_00173	Native					JCM_9478_gene_v001_00488	Native					PEOC01000509.1.g3112	Native
JCM_5958_gene_v001_00174	Native					JCM_9478_gene_v001_00489	Native					PEOC01000509.1.g3113	Native
JCM_5958_gene_v001_00175	Native					JCM_9478_gene_v001_00490	Native					PEOC01000509.1.g3114	Native
JCM_5958_gene_v001_00176	Native					JCM_9478_gene_v001_00491	Native					PEOC01000509.1.g3115	Native
JCM_5958_gene_v001_00177	Native					JCM_9478_gene_v001_00492	Native					PEOC01000509.1.g3116	Native
JCM_5958_gene_v001_00178	Native					JCM_9478_gene_v001_00493	Native					PEOC01000509.1.g3117	Native
JCM_5958_gene_v001_00179	Native					JCM_9478_gene_v001_00494	Native					PEOC01000509.1.g3118	Native
JCM_5958_gene_v001_00180	Native					JCM_9478_gene_v001_00495	Native					PEOC01000509.1.g3119	Native
JCM_5958_gene_v001_00181	Native					JCM_9478_gene_v001_00496	Native					PEOC01000509.1.g3120	Native
JCM_5958_gene_v001_00182	Native					JCM_9478_gene_v001_00497	Native					PEOC01000509.1.g3121	Native
JCM_5958_gene_v001_00183	Native					JCM_9478_gene_v001_00498	Native					PEOC01000509.1.g3122	Native
JCM_5958_gene_v001_00185	Native					JCM_9478_gene_v001_00499	Native					PEOC01000509.1.g3123	Native
JCM_5958_gene_v001_00186	Native					JCM_9478_gene_v001_00500	Native					PEOC01000509.1.g3124	Native
JCM_5958_gene_v001_00187	Native					JCM_9478_gene_v001_00501	Native					PEOC01000509.1.g3125	Native
JCM_5958_gene_v001_00188	Native					JCM_9478_gene_v001_00502	Native					PEOC01000509.1.g3126	Native
JCM_5958_gene_v001_00189	Native					JCM_9478_gene_v001_00503	Native					PEOC01000509.1.g3127	Native
JCM_5958_gene_v001_00190	Native					JCM_9478_gene_v001_00504	Native					PEOC01000509.1.g3128	Native
JCM_5958_gene_v001_00191	Native					JCM_9478_gene_v001_00505	Native					PEOC01000509.1.g3129	Native
JCM_5958_gene_v001_00192	Native					JCM_9478_gene_v001_00506	Native					PEOC01000509.1.g3130	Native
JCM_5958_gene_v001_00193	Native					JCM_9478_gene_v001_00507	Native					PEOC01000509.1.g3131	Native
JCM_5958_gene_v001_00194	Native					JCM_9478_gene_v001_00508	Native					PEOC01000509.1.g3132	Native
JCM_5958_gene_v001_00195	Native					JCM_9478_gene_v001_00509	Native					PEOC01000509.1.g3133	Native
JCM_5958_gene_v001_00196	Native					JCM_9478_gene_v001_00510	Native					PEOC01000509.1.g3134	Native
JCM_5958_gene_v001_00197	Native					JCM_9478_gene_v001_00511	Native					PEOC01000509.1.g3135	Native
JCM_5958_gene_v001_00198	Native					JCM_9478_gene_v001_00512	Native					PEOC01000509.1.g3136	Native
JCM_5958_gene_v001_00199	Native					JCM_9478_gene_v001_00513	Native					PEOC01000509.1.g3137	Native
JCM_5958_gene_v001_00200	Native					JCM_9478_gene_v001_00514	Native					PEOC01000509.1.g3138	Native
JCM_5958_gene_v001_00201	Native					JCM_9478_gene_v001_00515	Native					PEOC01000509.1.g3139	Native
JCM_5958_gene_v001_00202	Native					JCM_9478_gene_v001_00516	Native					PEOC01000509.1.g3140	Native
JCM_5958_gene_v001_00203	Native					JCM_9478_gene_v001_00517	Native					PEOC01000509.1.g3141	Native
JCM_5958_gene_v001_00204	Native					JCM_9478_gene_v001_00518	Native					PEOC01000509.1.g3142	Native
JCM_5958_gene_v001_00205	Native					JCM_9478_gene_v001_00519	Native					PEOC01000510.1.g632	Native
JCM_5958_gene_v001_00206	Native					JCM_9478_gene_v001_00520	Native					PEOC01000510.1.g633	Native
JCM_5958_gene_v001_00207	Native					JCM_9478_gene_v001_00521	Native					PEOC01000510.1.g634	Native
JCM_5958_gene_v001_00208	Native					JCM_9478_gene_v001_00522	Native					PEOC01000510.1.g635	Native
JCM_5958_gene_v001_00209	Native					JCM_9478_gene_v001_00523	Native					PEOC01000510.1.g636	Native
JCM_5958_gene_v001_00210	Native					JCM_9478_gene_v001_00524	Native					PEOC01000510.1.g637	Native
JCM_5958_gene_v001_00211	Native					JCM_9478_gene_v001_00525	Native					PEOC01000510.1.g638	Native
JCM_5958_gene_v001_00212	Native					JCM_9478_gene_v001_00526	Native					PEOC01000510.1.g639	Native
JCM_5958_gene_v001_00213	Native					JCM_9478_gene_v001_00527	Native					PEOC01000510.1.g640	Native
JCM_5958_gene_v001_00214	Native					JCM_9478_gene_v001_00528	Native					PEOC01000510.1.g641	Native
JCM_5958_gene_v001_00215	Native					JCM_9478_gene_v001_00529	Native					PEOC01000510.1.g642	Native
JCM_5958_gene_v001_00216	Native					JCM_9478_gene_v001_00530	Native					PEOC01000510.1.g643	Native
JCM_5958_gene_v001_00217	Native					JCM_9478_gene_v001_00531	Native					PEOC01000510.1.g644	Native
JCM_5958_gene_v001_00218	Native					JCM_9478_gene_v001_00532	Native					PEOC01000510.1.g645	Native
JCM_5958_gene_v001_00219	Native					JCM_9478_gene_v001_00533	Native					PEOC01000510.1.g646	Native
JCM_5958_gene_v001_00220	Native					JCM_9478_gene_v001_00534	Native					PEOC01000510.1.g647	Native
JCM_5958_gene_v001_00221	Native					JCM_9478_gene_v001_00535	Native					PEOC01000510.1.g648	Native
JCM_5958_gene_v001_00222	Native					JCM_9478_gene_v001_00536	Native					PEOC01000510.1.g649	Native
JCM_5958_gene_v001_00223	Native					JCM_9478_gene_v001_00537	Native					PEOC01000510.1.g650	Native
JCM_5958_gene_v001_00224	Native					JCM_9478_gene_v001_00538	Native					PEOC01000510.1.g651	Native
JCM_5958_gene_v001_00225	Native					JCM_9478_gene_v001_00539	Native					PEOC01000510.1.g652	Native
JCM_5958_gene_v001_00226	Native					JCM_9478_gene_v001_00540	Native					PEOC01000510.1.g653	Native
JCM_5958_gene_v001_00227	Native					JCM_9478_gene_v001_00541	Native					PEOC01000510.1.g654	Native
JCM_5958_gene_v001_00228	Native					JCM_9478_gene_v001_00542	Native					PEOC01000510.1.g655	Native
JCM_5958_gene_v001_00229	Native					JCM_9478_gene_v001_00543	Native					PEOC01000510.1.g656	Native
JCM_5958_gene_v001_00230	Native					JCM_9478_gene_v001_00544	Native					PEOC01000510.1.g657	Native
JCM_5958_gene_v001_00231	Native					JCM_9478_gene_v001_00545	Native					PEOC01000510.1.g658	Native
JCM_5958_gene_v001_00232	Native					JCM_9478_gene_v001_00546	Native					PEOC01000510.1.g659	Native
JCM_5958_gene_v001_00233	Native					JCM_9478_gene_v001_00547	Native					PEOC01000510.1.g660	Native
JCM_5958_gene_v001_00234	Native					JCM_9478_gene_v001_00548	Native					PEOC01000510.1.g661	Native
JCM_5958_gene_v001_00235	Native					JCM_9478_gene_v001_00549	Native					PEOC01000510.1.g662	Native
JCM_5958_gene_v001_00236	Native					JCM_9478_gene_v001_00550	Native					PEOC01000510.1.g663	Native
JCM_5958_gene_v001_00237	Native					JCM_9478_gene_v001_00551	Native					PEOC01000510.1.g664	Native
JCM_5958_gene_v001_00238	Native					JCM_9478_gene_v001_00552	Native					PEOC01000510.1.g665	Native
JCM_5958_gene_v001_00239	Native					JCM_9478_gene_v001_00553	Native					PEOC01000510.1.g666	Native
JCM_5958_gene_v001_00240	Native					JCM_9478_gene_v001_00554	Native					PEOC01000510.1.g667	Native
JCM_5958_gene_v001_00241	Native					JCM_9478_gene_v001_00555	Native					PEOC01000510.1.g668	Native
JCM_5958_gene_v001_00242	Native					JCM_9478_gene_v001_00556	Native					PEOC01000511.1.g4342	Native
JCM_5958_gene_v001_00243	Native					JCM_9478_gene_v001_00557	Native					PEOC01000511.1.g4343	Native
JCM_5958_gene_v001_00244	Native					JCM_9478_gene_v001_00558	Native					PEOC01000511.1.g4344	Native
JCM_5958_gene_v001_00245	Native					JCM_9478_gene_v001_00559	Native					PEOC01000511.1.g4345	Native
JCM_5958_gene_v001_00246	Native					JCM_9478_gene_v001_00560	Native					PEOC01000511.1.g4346	Native
JCM_5958_gene_v001_00247	Native					JCM_9478_gene_v001_00561	Native					PEOC01000511.1.g4347	Native
JCM_5958_gene_v001_00248	Native					JCM_9478_gene_v001_00562	Native					PEOC01000511.1.g4348	Native
JCM_5958_gene_v001_00249	Native					JCM_9478_gene_v001_00563	Native					PEOC01000511.1.g4349	Native
JCM_5958_gene_v001_00250	Native					JCM_9478_gene_v001_00564	Native					PEOC01000511.1.g4350	Native
JCM_5958_gene_v001_00251	Native					JCM_9478_gene_v001_00565	Native					PEOC01000511.1.g4351	Native
JCM_5958_gene_v001_00252	Native					JCM_9478_gene_v001_00566	Native					PEOC01000511.1.g4352	Native
JCM_5958_gene_v001_00253	Native					JCM_9478_gene_v001_00567	Native					PEOC01000511.1.g4353	Native
JCM_5958_gene_v001_00254	Native					JCM_9478_gene_v001_00568	Native					PEOC01000511.1.g4354	Native
JCM_5958_gene_v001_00255	Native					JCM_9478_gene_v001_00569	Native					PEOC01000511.1.g4355	Native
JCM_5958_gene_v001_00256	Native					JCM_9478_gene_v001_00570	Native					PEOC01000511.1.g4356	Native
JCM_5958_gene_v001_00257	Native					JCM_9478_gene_v001_00571	Native					PEOC01000511.1.g4357	Native
JCM_5958_gene_v001_00258	Native					JCM_9478_gene_v001_00572	Native					PEOC01000511.1.g4358	Native
JCM_5958_gene_v001_00259	Native					JCM_9478_gene_v001_00573	Native					PEOC01000511.1.g4359	Native
JCM_5958_gene_v001_00260	Native					JCM_9478_gene_v001_00574	Native					PEOC01000511.1.g4360	Native
JCM_5958_gene_v001_00261	Native					JCM_9478_gene_v001_00575	Native					PEOC01000511.1.g4361	Native
JCM_5958_gene_v001_00262	Native					JCM_9478_gene_v001_00576	Native					PEOC01000511.1.g4362	Native
JCM_5958_gene_v001_00263	Native					JCM_9478_gene_v001_00577	Native					PEOC01000511.1.g4363	Native
JCM_5958_gene_v001_00264	Native					JCM_9478_gene_v001_00578	Native					PEOC01000511.1.g4364	Native
JCM_5958_gene_v001_00265	Native					JCM_9478_gene_v001_00579	Native					PEOC01000511.1.g4365	Native
JCM_5958_gene_v001_00266	Native					JCM_9478_gene_v001_00580	Native					PEOC01000511.1.g4366	Native
JCM_5958_gene_v001_00267	Native					JCM_9478_gene_v001_00581	Native					PEOC01000511.1.g4367	Native
JCM_5958_gene_v001_00268	Native					JCM_9478_gene_v001_00582	Native					PEOC01000511.1.g4368	Native
JCM_5958_gene_v001_00269	Native					JCM_9478_gene_v001_00583	Native					PEOC01000511.1.g4369	Native
JCM_5958_gene_v001_00270	Native					JCM_9478_gene_v001_00584	Native					PEOC01000511.1.g4370	Native
JCM_5958_gene_v001_00271	Native					JCM_9478_gene_v001_00585	Native					PEOC01000511.1.g4371	Native
JCM_5958_gene_v001_00272	Native					JCM_9478_gene_v001_00586	Native					PEOC01000512.1.g2559	Native
JCM_5958_gene_v001_00273	Native					JCM_9478_gene_v001_00587	Native					PEOC01000512.1.g2560	Native
JCM_5958_gene_v001_00274	Native					JCM_9478_gene_v001_00588	Native					PEOC01000512.1.g2561	Native
JCM_5958_gene_v001_00275	Native					JCM_9478_gene_v001_00589	Native					PEOC01000512.1.g2562	Native
JCM_5958_gene_v001_00276	Native					JCM_9478_gene_v001_00590	Native					PEOC01000512.1.g2563	Native
JCM_5958_gene_v001_00277	Native					JCM_9478_gene_v001_00591	Native					PEOC01000512.1.g2564	Native
JCM_5958_gene_v001_00278	Native					JCM_9478_gene_v001_00592	Native					PEOC01000512.1.g2565	Native
JCM_5958_gene_v001_00279	Native					JCM_9478_gene_v001_00593	Native					PEOC01000512.1.g2566	Native
JCM_5958_gene_v001_00280	Native					JCM_9478_gene_v001_00594	Native					PEOC01000512.1.g2567	Native
JCM_5958_gene_v001_00281	Native					JCM_9478_gene_v001_00595	Native					PEOC01000512.1.g2568	Native
JCM_5958_gene_v001_00282	Native					JCM_9478_gene_v001_00596	Native					PEOC01000512.1.g2569	Native
JCM_5958_gene_v001_00283	Native					JCM_9478_gene_v001_00597	Native					PEOC01000512.1.g2570	Native
JCM_5958_gene_v001_00286	Native					JCM_9478_gene_v001_00598	Native					PEOC01000512.1.g2571	HGT Bacteria
JCM_5958_gene_v001_00287	Native					JCM_9478_gene_v001_00599	Native					PEOC01000512.1.g2572	Native
JCM_5958_gene_v001_00288	Native					JCM_9478_gene_v001_00600	Native					PEOC01000512.1.g2573	Native
JCM_5958_gene_v001_00289	Native					JCM_9478_gene_v001_00601	Native					PEOC01000512.1.g2574	Native
JCM_5958_gene_v001_00290	Native					JCM_9478_gene_v001_00602	Native					PEOC01000512.1.g2575	Native
JCM_5958_gene_v001_00291	Native					JCM_9478_gene_v001_00603	Native					PEOC01000512.1.g2576	Native
JCM_5958_gene_v001_00292	Native					JCM_9478_gene_v001_00604	Native					PEOC01000512.1.g2577	Native
JCM_5958_gene_v001_00293	Native					JCM_9478_gene_v001_00605	Native					PEOC01000512.1.g2578	Native
JCM_5958_gene_v001_00294	Native					JCM_9478_gene_v001_00606	Native					PEOC01000512.1.g2579	Native
JCM_5958_gene_v001_00295	Native					JCM_9478_gene_v001_00607	Native					PEOC01000512.1.g2580	Native
JCM_5958_gene_v001_00296	Native					JCM_9478_gene_v001_00608	Native					PEOC01000512.1.g2581	Native
JCM_5958_gene_v001_00298	Native					JCM_9478_gene_v001_00609	Native					PEOC01000512.1.g2582	Native
JCM_5958_gene_v001_00299	Native					JCM_9478_gene_v001_00610	Native					PEOC01000512.1.g2583	Native
JCM_5958_gene_v001_00300	Native					JCM_9478_gene_v001_00611	Native					PEOC01000512.1.g2584	Native
JCM_5958_gene_v001_00301	Native					JCM_9478_gene_v001_00612	Native					PEOC01000512.1.g2585	Native
JCM_5958_gene_v001_00302	Native					JCM_9478_gene_v001_00613	Native					PEOC01000512.1.g2586	Native
JCM_5958_gene_v001_00303	Native					JCM_9478_gene_v001_00614	Native					PEOC01000512.1.g2587	Native
JCM_5958_gene_v001_00304	Native					JCM_9478_gene_v001_00615	Native					PEOC01000512.1.g2588	Native
JCM_5958_gene_v001_00305	Native					JCM_9478_gene_v001_00616	Native					PEOC01000512.1.g2589	Native
JCM_5958_gene_v001_00306	Native					JCM_9478_gene_v001_00617	Native					PEOC01000512.1.g2590	Native
JCM_5958_gene_v001_00307	Native					JCM_9478_gene_v001_00618	Native					PEOC01000512.1.g2591	Native
JCM_5958_gene_v001_00308	Native					JCM_9478_gene_v001_00619	Native					PEOC01000512.1.g2592	Native
JCM_5958_gene_v001_00309	Native					JCM_9478_gene_v001_00620	Native					PEOC01000512.1.g2593	Native
JCM_5958_gene_v001_00310	Native					JCM_9478_gene_v001_00621	Native					PEOC01000512.1.g2594	Native
JCM_5958_gene_v001_00311	Native					JCM_9478_gene_v001_00622	Native					PEOC01000512.1.g2595	Native
JCM_5958_gene_v001_00312	Native					JCM_9478_gene_v001_00623	Native					PEOC01000512.1.g2596	Native
JCM_5958_gene_v001_00313	Native					JCM_9478_gene_v001_00624	Native					PEOC01000512.1.g2597	Native
JCM_5958_gene_v001_00314	Native					JCM_9478_gene_v001_00625	Native					PEOC01000512.1.g2598	Native
JCM_5958_gene_v001_00315	Native					JCM_9478_gene_v001_00626	Native					PEOC01000512.1.g2599	Native
JCM_5958_gene_v001_00316	Native					JCM_9478_gene_v001_00627	Native					PEOC01000513.1.g389	Native
JCM_5958_gene_v001_00317	Native					JCM_9478_gene_v001_00628	Native					PEOC01000513.1.g390	Native
JCM_5958_gene_v001_00318	Native					JCM_9478_gene_v001_00629	Native					PEOC01000513.1.g391	Native
JCM_5958_gene_v001_00319	Native					JCM_9478_gene_v001_00630	Native					PEOC01000513.1.g392	Native
JCM_5958_gene_v001_00320	Native					JCM_9478_gene_v001_00631	Native					PEOC01000513.1.g393	Native
JCM_5958_gene_v001_00321	Native					JCM_9478_gene_v001_00632	Native					PEOC01000513.1.g394	Native
JCM_5958_gene_v001_00322	Native					JCM_9478_gene_v001_00633	Native					PEOC01000513.1.g395	Native
JCM_5958_gene_v001_00323	Native					JCM_9478_gene_v001_00634	Native					PEOC01000513.1.g396	Native
JCM_5958_gene_v001_00324	Native					JCM_9478_gene_v001_00635	Native					PEOC01000513.1.g397	Native
JCM_5958_gene_v001_00325	Native					JCM_9478_gene_v001_00636	Native					PEOC01000513.1.g398	Native
JCM_5958_gene_v001_00326	Native					JCM_9478_gene_v001_00637	Native					PEOC01000513.1.g399	Native
JCM_5958_gene_v001_00327	Native					JCM_9478_gene_v001_00638	Native					PEOC01000513.1.g400	Native
JCM_5958_gene_v001_00328	Native					JCM_9478_gene_v001_00639	Native					PEOC01000513.1.g401	Native
JCM_5958_gene_v001_00329	Native					JCM_9478_gene_v001_00640	Native					PEOC01000513.1.g402	Native
JCM_5958_gene_v001_00331	Native					JCM_9478_gene_v001_00641	Native					PEOC01000513.1.g403	Native
JCM_5958_gene_v001_00332	Native					JCM_9478_gene_v001_00642	Native					PEOC01000513.1.g404	Native
JCM_5958_gene_v001_00333	Native					JCM_9478_gene_v001_00643	Native					PEOC01000513.1.g405	Native
JCM_5958_gene_v001_00334	Native					JCM_9478_gene_v001_00644	Native					PEOC01000513.1.g406	Native
JCM_5958_gene_v001_00335	Native					JCM_9478_gene_v001_00645	Native					PEOC01000513.1.g407	Native
JCM_5958_gene_v001_00336	Native					JCM_9478_gene_v001_00646	Native					PEOC01000513.1.g408	Native
JCM_5958_gene_v001_00337	Native					JCM_9478_gene_v001_00647	Native					PEOC01000513.1.g409	Native
JCM_5958_gene_v001_00338	Native					JCM_9478_gene_v001_00648	Native					PEOC01000513.1.g410	Native
JCM_5958_gene_v001_00339	Native					JCM_9478_gene_v001_00649	Native					PEOC01000513.1.g411	Native
JCM_5958_gene_v001_00340	Native					JCM_9478_gene_v001_00650	Native					PEOC01000513.1.g412	Native
JCM_5958_gene_v001_00341	Native					JCM_9478_gene_v001_00651	Native					PEOC01000513.1.g413	Native
JCM_5958_gene_v001_00342	Native					JCM_9478_gene_v001_00652	Native					PEOC01000513.1.g414	Native
JCM_5958_gene_v001_00343	Native					JCM_9478_gene_v001_00653	Native					PEOC01000513.1.g415	Native
JCM_5958_gene_v001_00344	Native					JCM_9478_gene_v001_00654	Native					PEOC01000513.1.g416	Native
JCM_5958_gene_v001_00345	Native					JCM_9478_gene_v001_00655	Native					PEOC01000513.1.g417	Native
JCM_5958_gene_v001_00346	Native					JCM_9478_gene_v001_00656	Native					PEOC01000513.1.g418	Native
JCM_5958_gene_v001_00347	Native					JCM_9478_gene_v001_00657	Native					PEOC01000513.1.g419	Native
JCM_5958_gene_v001_00348	Native					JCM_9478_gene_v001_00658	Native					PEOC01000513.1.g420	Native
JCM_5958_gene_v001_00349	Native					JCM_9478_gene_v001_00659	Native					PEOC01000513.1.g421	Native
JCM_5958_gene_v001_00350	Native					JCM_9478_gene_v001_00660	Native					PEOC01000513.1.g422	Native
JCM_5958_gene_v001_00351	Native					JCM_9478_gene_v001_00661	Native					PEOC01000513.1.g423	Native
JCM_5958_gene_v001_00352	Native					JCM_9478_gene_v001_00662	Native					PEOC01000513.1.g424	Native
JCM_5958_gene_v001_00353	Native					JCM_9478_gene_v001_00663	Native					PEOC01000513.1.g425	Native
JCM_5958_gene_v001_00354	Native					JCM_9478_gene_v001_00664	Native					PEOC01000513.1.g426	Native
JCM_5958_gene_v001_00355	Native					JCM_9478_gene_v001_00665	Native					PEOC01000513.1.g427	Native
JCM_5958_gene_v001_00356	Native					JCM_9478_gene_v001_00666	Native					PEOC01000513.1.g428	Native
JCM_5958_gene_v001_00357	Native					JCM_9478_gene_v001_00667	Native					PEOC01000513.1.g429	Native
JCM_5958_gene_v001_00358	Native					JCM_9478_gene_v001_00668	Native					PEOC01000513.1.g430	Native
JCM_5958_gene_v001_00359	Native					JCM_9478_gene_v001_00669	Native					PEOC01000513.1.g431	Native
JCM_5958_gene_v001_00360	Native					JCM_9478_gene_v001_00670	Native					PEOC01000514.1.g1863	Native
JCM_5958_gene_v001_00361	Native					JCM_9478_gene_v001_00671	Native					PEOC01000514.1.g1864	Native
JCM_5958_gene_v001_00362	Native					JCM_9478_gene_v001_00672	Native					PEOC01000514.1.g1865	Native
JCM_5958_gene_v001_00363	Native					JCM_9478_gene_v001_00673	Native					PEOC01000514.1.g1866	Native
JCM_5958_gene_v001_00364	Native					JCM_9478_gene_v001_00674	Native					PEOC01000514.1.g1867	Native
JCM_5958_gene_v001_00365	Native					JCM_9478_gene_v001_00675	Native					PEOC01000514.1.g1868	Native
JCM_5958_gene_v001_00366	Native					JCM_9478_gene_v001_00676	Native					PEOC01000514.1.g1869	Native
JCM_5958_gene_v001_00367	Native					JCM_9478_gene_v001_00677	Native					PEOC01000514.1.g1870	Native
JCM_5958_gene_v001_00368	Native					JCM_9478_gene_v001_00678	Native					PEOC01000514.1.g1871	Native
JCM_5958_gene_v001_00369	Native					JCM_9478_gene_v001_00679	Native					PEOC01000514.1.g1872	Native
JCM_5958_gene_v001_00370	Native					JCM_9478_gene_v001_00680	Native					PEOC01000514.1.g1873	Native
JCM_5958_gene_v001_00371	Native					JCM_9478_gene_v001_00681	Native					PEOC01000514.1.g1874	Native
JCM_5958_gene_v001_00372	Native					JCM_9478_gene_v001_00682	Native					PEOC01000514.1.g1875	Native
JCM_5958_gene_v001_00373	Native					JCM_9478_gene_v001_00683	Native					PEOC01000514.1.g1876	Native
JCM_5958_gene_v001_00374	Native					JCM_9478_gene_v001_00684	Native					PEOC01000514.1.g1877	Native
JCM_5958_gene_v001_00375	Native					JCM_9478_gene_v001_00685	Native					PEOC01000514.1.g1878	Native
JCM_5958_gene_v001_00376	Native					JCM_9478_gene_v001_00686	Native					PEOC01000514.1.g1879	Native
JCM_5958_gene_v001_00378	Native					JCM_9478_gene_v001_00687	Native					PEOC01000514.1.g1880	Native
JCM_5958_gene_v001_00379	Native					JCM_9478_gene_v001_00688	Native					PEOC01000514.1.g1881	Native
JCM_5958_gene_v001_00380	Native					JCM_9478_gene_v001_00689	Native					PEOC01000514.1.g1882	Native
JCM_5958_gene_v001_00381	Native					JCM_9478_gene_v001_00690	Native					PEOC01000514.1.g1883	Native
JCM_5958_gene_v001_00382	Native					JCM_9478_gene_v001_00691	Native					PEOC01000514.1.g1884	Native
JCM_5958_gene_v001_00383	Native					JCM_9478_gene_v001_00692	Native					PEOC01000514.1.g1885	Native
JCM_5958_gene_v001_00384	Native					JCM_9478_gene_v001_00693	Native					PEOC01000514.1.g1886	Native
JCM_5958_gene_v001_00385	Native					JCM_9478_gene_v001_00694	HGT Bacteria					PEOC01000514.1.g1887	Native
JCM_5958_gene_v001_00386	Native					JCM_9478_gene_v001_00695	Native					PEOC01000514.1.g1888	Native
JCM_5958_gene_v001_00387	Native					JCM_9478_gene_v001_00696	Native					PEOC01000514.1.g1889	Native
JCM_5958_gene_v001_00388	Native					JCM_9478_gene_v001_00697	Native					PEOC01000514.1.g1890	Native
JCM_5958_gene_v001_00389	Native					JCM_9478_gene_v001_00698	Native					PEOC01000514.1.g1891	Native
JCM_5958_gene_v001_00390	Native					JCM_9478_gene_v001_00699	Native					PEOC01000514.1.g1892	Native
JCM_5958_gene_v001_00391	Native					JCM_9478_gene_v001_00700	Native					PEOC01000514.1.g1893	Native
JCM_5958_gene_v001_00392	Native					JCM_9478_gene_v001_00701	Native					PEOC01000514.1.g1894	Native
JCM_5958_gene_v001_00393	Native					JCM_9478_gene_v001_00702	Native					PEOC01000514.1.g1895	Native
JCM_5958_gene_v001_00394	Native					JCM_9478_gene_v001_00703	Native					PEOC01000514.1.g1896	Native
JCM_5958_gene_v001_00395	Native					JCM_9478_gene_v001_00704	Native					PEOC01000514.1.g1897	Native
JCM_5958_gene_v001_00396	Native					JCM_9478_gene_v001_00705	Native					PEOC01000514.1.g1898	Native
JCM_5958_gene_v001_00397	Native					JCM_9478_gene_v001_00706	Native					PEOC01000514.1.g1899	Native
JCM_5958_gene_v001_00398	Native					JCM_9478_gene_v001_00707	Native					PEOC01000514.1.g1900	Native
JCM_5958_gene_v001_00399	Native					JCM_9478_gene_v001_00708	Native					PEOC01000514.1.g1901	Native
JCM_5958_gene_v001_00400	Native					JCM_9478_gene_v001_00709	Native					PEOC01000514.1.g1902	Native
JCM_5958_gene_v001_00401	Native					JCM_9478_gene_v001_00710	Native					PEOC01000514.1.g1903	Native
JCM_5958_gene_v001_00402	Native					JCM_9478_gene_v001_00711	Native					PEOC01000514.1.g1904	Native
JCM_5958_gene_v001_00403	Native					JCM_9478_gene_v001_00712	Native					PEOC01000515.1.g572	Native
JCM_5958_gene_v001_00404	Native					JCM_9478_gene_v001_00713	Native					PEOC01000515.1.g573	Native
JCM_5958_gene_v001_00405	Native					JCM_9478_gene_v001_00714	Native					PEOC01000515.1.g574	Native
JCM_5958_gene_v001_00406	Native					JCM_9478_gene_v001_00715	Native					PEOC01000515.1.g575	Native
JCM_5958_gene_v001_00407	Native					JCM_9478_gene_v001_00716	Native					PEOC01000515.1.g576	Native
JCM_5958_gene_v001_00408	Native					JCM_9478_gene_v001_00717	Native					PEOC01000515.1.g577	Native
JCM_5958_gene_v001_00409	Native					JCM_9478_gene_v001_00718	Native					PEOC01000515.1.g578	Native
JCM_5958_gene_v001_00410	Native					JCM_9478_gene_v001_00719	Native					PEOC01000515.1.g579	Native
JCM_5958_gene_v001_00411	Native					JCM_9478_gene_v001_00720	Native					PEOC01000515.1.g580	Native
JCM_5958_gene_v001_00412	Native					JCM_9478_gene_v001_00721	Native					PEOC01000515.1.g581	Native
JCM_5958_gene_v001_00413	Native					JCM_9478_gene_v001_00722	Native					PEOC01000515.1.g582	Native
JCM_5958_gene_v001_00414	Native					JCM_9478_gene_v001_00723	Native					PEOC01000515.1.g583	Native
JCM_5958_gene_v001_00415	Native					JCM_9478_gene_v001_00724	Native					PEOC01000515.1.g584	Native
JCM_5958_gene_v001_00416	Native					JCM_9478_gene_v001_00725	Native					PEOC01000515.1.g585	Native
JCM_5958_gene_v001_00417	Native					JCM_9478_gene_v001_00726	Native					PEOC01000515.1.g586	Native
JCM_5958_gene_v001_00419	Native					JCM_9478_gene_v001_00727	Native					PEOC01000515.1.g587	Native
JCM_5958_gene_v001_00420	Native					JCM_9478_gene_v001_00728	Native					PEOC01000515.1.g588	Native
JCM_5958_gene_v001_00421	Native					JCM_9478_gene_v001_00729	Native					PEOC01000515.1.g589	Native
JCM_5958_gene_v001_00422	Native					JCM_9478_gene_v001_00730	Native					PEOC01000515.1.g590	Native
JCM_5958_gene_v001_00423	Native					JCM_9478_gene_v001_00731	Native					PEOC01000515.1.g591	Native
JCM_5958_gene_v001_00424	Native					JCM_9478_gene_v001_00732	Native					PEOC01000515.1.g592	Native
JCM_5958_gene_v001_00425	Native					JCM_9478_gene_v001_00733	Native					PEOC01000515.1.g593	Native
JCM_5958_gene_v001_00426	Native					JCM_9478_gene_v001_00734	Native					PEOC01000515.1.g594	Native
JCM_5958_gene_v001_00427	Native					JCM_9478_gene_v001_00735	Native					PEOC01000515.1.g595	Native
JCM_5958_gene_v001_00428	Native					JCM_9478_gene_v001_00736	Native					PEOC01000515.1.g596	Native
JCM_5958_gene_v001_00429	Native					JCM_9478_gene_v001_00737	Native					PEOC01000515.1.g597	Native
JCM_5958_gene_v001_00430	Native					JCM_9478_gene_v001_00738	Native					PEOC01000515.1.g598	Native
JCM_5958_gene_v001_00431	Native					JCM_9478_gene_v001_00739	HGT Pezizomycotina					PEOC01000515.1.g599	Native
JCM_5958_gene_v001_00432	Native					JCM_9478_gene_v001_00740	Native					PEOC01000515.1.g600	HGT Bacteria
JCM_5958_gene_v001_00433	Native					JCM_9478_gene_v001_00741	Native					PEOC01000515.1.g601	Native
JCM_5958_gene_v001_00434	Native					JCM_9478_gene_v001_00742	Native					PEOC01000515.1.g602	HGT Pezizomycotina
JCM_5958_gene_v001_00435	Native					JCM_9478_gene_v001_00743	Native					PEOC01000515.1.g603	Native
JCM_5958_gene_v001_00436	Native					JCM_9478_gene_v001_00744	Native					PEOC01000515.1.g604	Native
JCM_5958_gene_v001_00437	Native					JCM_9478_gene_v001_00745	Native					PEOC01000515.1.g605	Native
JCM_5958_gene_v001_00438	Native					JCM_9478_gene_v001_00746	Native					PEOC01000515.1.g606	Native
JCM_5958_gene_v001_00439	Native					JCM_9478_gene_v001_00747	Native					PEOC01000515.1.g607	HGT Pezizomycotina
JCM_5958_gene_v001_00440	Native					JCM_9478_gene_v001_00748	Native					PEOC01000515.1.g608	HGT Pezizomycotina
JCM_5958_gene_v001_00441	Native					JCM_9478_gene_v001_00749	Native					PEOC01000515.1.g609	HGT Pezizomycotina
JCM_5958_gene_v001_00442	Native					JCM_9478_gene_v001_00750	Native					PEOC01000515.1.g610	Native
JCM_5958_gene_v001_00443	Native					JCM_9478_gene_v001_00751	Native					PEOC01000515.1.g611	Native
JCM_5958_gene_v001_00444	Native					JCM_9478_gene_v001_00752	Native					PEOC01000515.1.g612	Native
JCM_5958_gene_v001_00445	Native					JCM_9478_gene_v001_00753	Native					PEOC01000516.1.g3956	Native
JCM_5958_gene_v001_00446	Native					JCM_9478_gene_v001_00754	Native					PEOC01000516.1.g3957	Native
JCM_5958_gene_v001_00447	Native					JCM_9478_gene_v001_00755	Native					PEOC01000516.1.g3958	Native
JCM_5958_gene_v001_00448	Native					JCM_9478_gene_v001_00756	Native					PEOC01000516.1.g3959	Native
JCM_5958_gene_v001_00449	Native					JCM_9478_gene_v001_00757	Native					PEOC01000516.1.g3960	Native
JCM_5958_gene_v001_00450	Native					JCM_9478_gene_v001_00758	Native					PEOC01000516.1.g3961	Native
JCM_5958_gene_v001_00451	Native					JCM_9478_gene_v001_00759	Native					PEOC01000516.1.g3962	Native
JCM_5958_gene_v001_00452	Native					JCM_9478_gene_v001_00760	Native					PEOC01000516.1.g3963	Native
JCM_5958_gene_v001_00453	Native					JCM_9478_gene_v001_00761	Native					PEOC01000516.1.g3964	Native
JCM_5958_gene_v001_00454	Native					JCM_9478_gene_v001_00762	Native					PEOC01000516.1.g3965	Native
JCM_5958_gene_v001_00455	Native					JCM_9478_gene_v001_00763	Native					PEOC01000516.1.g3966	Native
JCM_5958_gene_v001_00456	Native					JCM_9478_gene_v001_00764	Native					PEOC01000516.1.g3967	Native
JCM_5958_gene_v001_00457	Native					JCM_9478_gene_v001_00765	Native					PEOC01000516.1.g3968	Native
JCM_5958_gene_v001_00458	Native					JCM_9478_gene_v001_00766	Native					PEOC01000516.1.g3969	Native
JCM_5958_gene_v001_00459	Native					JCM_9478_gene_v001_00767	Native					PEOC01000516.1.g3970	Native
JCM_5958_gene_v001_00460	Native					JCM_9478_gene_v001_00768	Native					PEOC01000516.1.g3971	Native
JCM_5958_gene_v001_00461	Native					JCM_9478_gene_v001_00769	Native					PEOC01000516.1.g3972	Native
JCM_5958_gene_v001_00462	Native					JCM_9478_gene_v001_00770	Native					PEOC01000516.1.g3973	Native
JCM_5958_gene_v001_00463	Native					JCM_9478_gene_v001_00771	Native					PEOC01000516.1.g3974	Native
JCM_5958_gene_v001_00464	Native					JCM_9478_gene_v001_00772	HGT Pezizomycotina					PEOC01000516.1.g3975	Native
JCM_5958_gene_v001_00465	Native					JCM_9478_gene_v001_00773	Native					PEOC01000516.1.g3976	Native
JCM_5958_gene_v001_00466	Native					JCM_9478_gene_v001_00774	Native					PEOC01000516.1.g3977	Native
JCM_5958_gene_v001_00467	Native					JCM_9478_gene_v001_00775	Native					PEOC01000516.1.g3978	Native
JCM_5958_gene_v001_00468	Native					JCM_9478_gene_v001_00776	Native					PEOC01000516.1.g3979	Native
JCM_5958_gene_v001_00469	Native					JCM_9478_gene_v001_00777	Native					PEOC01000516.1.g3980	Native
JCM_5958_gene_v001_00470	Native					JCM_9478_gene_v001_00778	Native					PEOC01000516.1.g3981	Native
JCM_5958_gene_v001_00471	Native					JCM_9478_gene_v001_00779	Native					PEOC01000516.1.g3982	Native
JCM_5958_gene_v001_00472	Native					JCM_9478_gene_v001_00780	Native					PEOC01000516.1.g3983	Native
JCM_5958_gene_v001_00473	Native					JCM_9478_gene_v001_00781	Native					PEOC01000516.1.g3984	Native
JCM_5958_gene_v001_00474	Native					JCM_9478_gene_v001_00782	Native					PEOC01000516.1.g3985	Native
JCM_5958_gene_v001_00475	Native					JCM_9478_gene_v001_00783	Native					PEOC01000516.1.g3986	Native
JCM_5958_gene_v001_00476	Native					JCM_9478_gene_v001_00784	Native					PEOC01000516.1.g3987	Native
JCM_5958_gene_v001_00477	Native					JCM_9478_gene_v001_00785	Native					PEOC01000516.1.g3988	Native
JCM_5958_gene_v001_00478	Native					JCM_9478_gene_v001_00786	Native					PEOC01000516.1.g3989	Native
JCM_5958_gene_v001_00479	Native					JCM_9478_gene_v001_00787	Native					PEOC01000516.1.g3990	Native
JCM_5958_gene_v001_00480	Native					JCM_9478_gene_v001_00788	Native					PEOC01000516.1.g3991	Native
JCM_5958_gene_v001_00481	Native					JCM_9478_gene_v001_00789	Native					PEOC01000516.1.g3992	Native
JCM_5958_gene_v001_00482	Native					JCM_9478_gene_v001_00790	Native					PEOC01000516.1.g3993	HGT Bacteria
JCM_5958_gene_v001_00483	Native					JCM_9478_gene_v001_00791	Native					PEOC01000516.1.g3994	Native
JCM_5958_gene_v001_00484	Native					JCM_9478_gene_v001_00792	Native					PEOC01000516.1.g3995	Native
JCM_5958_gene_v001_00485	Native					JCM_9478_gene_v001_00793	Native					PEOC01000516.1.g3996	Native
JCM_5958_gene_v001_00486	Native					JCM_9478_gene_v001_00794	Native					PEOC01000516.1.g3997	Native
JCM_5958_gene_v001_00487	Native					JCM_9478_gene_v001_00795	Native					PEOC01000516.1.g3998	Native
JCM_5958_gene_v001_00488	Native					JCM_9478_gene_v001_00796	Native					PEOC01000516.1.g3999	Native
JCM_5958_gene_v001_00489	Native					JCM_9478_gene_v001_00797	Native					PEOC01000517.1.g3759	Native
JCM_5958_gene_v001_00490	Native					JCM_9478_gene_v001_00798	Native					PEOC01000517.1.g3760	Native
JCM_5958_gene_v001_00491	Native					JCM_9478_gene_v001_00799	Native					PEOC01000517.1.g3761	Native
JCM_5958_gene_v001_00492	Native					JCM_9478_gene_v001_00800	Native					PEOC01000517.1.g3762	Native
JCM_5958_gene_v001_00493	Native					JCM_9478_gene_v001_00801	Native					PEOC01000517.1.g3763	Native
JCM_5958_gene_v001_00494	Native					JCM_9478_gene_v001_00802	Native					PEOC01000517.1.g3764	Native
JCM_5958_gene_v001_00495	Native					JCM_9478_gene_v001_00803	Native					PEOC01000517.1.g3765	Native
JCM_5958_gene_v001_00496	Native					JCM_9478_gene_v001_00804	Native					PEOC01000517.1.g3766	Native
JCM_5958_gene_v001_00497	Native					JCM_9478_gene_v001_00805	Native					PEOC01000517.1.g3767	Native
JCM_5958_gene_v001_00498	Native					JCM_9478_gene_v001_00806	Native					PEOC01000517.1.g3768	Native
JCM_5958_gene_v001_00499	Native					JCM_9478_gene_v001_00807	Native					PEOC01000517.1.g3769	Native
JCM_5958_gene_v001_00500	Native					JCM_9478_gene_v001_00808	Native					PEOC01000517.1.g3770	Native
JCM_5958_gene_v001_00501	Native					JCM_9478_gene_v001_00809	Native					PEOC01000517.1.g3771	Native
JCM_5958_gene_v001_00502	Native					JCM_9478_gene_v001_00810	Native					PEOC01000517.1.g3772	Native
JCM_5958_gene_v001_00503	Native					JCM_9478_gene_v001_00811	Native					PEOC01000517.1.g3773	Native
JCM_5958_gene_v001_00504	Native					JCM_9478_gene_v001_00812	Native					PEOC01000517.1.g3774	Native
JCM_5958_gene_v001_00505	Native					JCM_9478_gene_v001_00813	Native					PEOC01000517.1.g3775	Native
JCM_5958_gene_v001_00506	Native					JCM_9478_gene_v001_00814	Native					PEOC01000517.1.g3776	Native
JCM_5958_gene_v001_00507	Native					JCM_9478_gene_v001_00815	Native					PEOC01000517.1.g3777	Native
JCM_5958_gene_v001_00508	Native					JCM_9478_gene_v001_00816	Native					PEOC01000517.1.g3778	Native
JCM_5958_gene_v001_00509	Native					JCM_9478_gene_v001_00817	Native					PEOC01000517.1.g3779	Native
JCM_5958_gene_v001_00510	Native					JCM_9478_gene_v001_00818	Native					PEOC01000517.1.g3780	Native
JCM_5958_gene_v001_00511	Native					JCM_9478_gene_v001_00819	Native					PEOC01000517.1.g3781	Native
JCM_5958_gene_v001_00512	Native					JCM_9478_gene_v001_00820	Native					PEOC01000517.1.g3782	Native
JCM_5958_gene_v001_00513	Native					JCM_9478_gene_v001_00821	Native					PEOC01000517.1.g3783	Native
JCM_5958_gene_v001_00514	Native					JCM_9478_gene_v001_00822	Native					PEOC01000517.1.g3784	Native
JCM_5958_gene_v001_00515	Native					JCM_9478_gene_v001_00823	Native					PEOC01000517.1.g3785	Native
JCM_5958_gene_v001_00516	Native					JCM_9478_gene_v001_00824	Native					PEOC01000517.1.g3786	Native
JCM_5958_gene_v001_00517	Native					JCM_9478_gene_v001_00825	Native					PEOC01000517.1.g3787	Native
JCM_5958_gene_v001_00518	Native					JCM_9478_gene_v001_00826	Native					PEOC01000517.1.g3788	Native
JCM_5958_gene_v001_00519	Native					JCM_9478_gene_v001_00827	Native					PEOC01000517.1.g3789	Native
JCM_5958_gene_v001_00520	Native					JCM_9478_gene_v001_00828	Native					PEOC01000517.1.g3790	Native
JCM_5958_gene_v001_00521	Native					JCM_9478_gene_v001_00829	Native					PEOC01000517.1.g3791	Native
JCM_5958_gene_v001_00522	Native					JCM_9478_gene_v001_00830	Native					PEOC01000517.1.g3792	Native
JCM_5958_gene_v001_00523	Native					JCM_9478_gene_v001_00831	Native					PEOC01000517.1.g3793	Native
JCM_5958_gene_v001_00524	Native					JCM_9478_gene_v001_00832	Native					PEOC01000517.1.g3794	Native
JCM_5958_gene_v001_00525	Native					JCM_9478_gene_v001_00833	Native					PEOC01000517.1.g3795	Native
JCM_5958_gene_v001_00526	Native					JCM_9478_gene_v001_00834	Native					PEOC01000517.1.g3796	Native
JCM_5958_gene_v001_00527	Native					JCM_9478_gene_v001_00835	Native					PEOC01000517.1.g3797	Native
JCM_5958_gene_v001_00528	Native					JCM_9478_gene_v001_00836	Native					PEOC01000517.1.g3798	Native
JCM_5958_gene_v001_00529	Native					JCM_9478_gene_v001_00837	Native					PEOC01000517.1.g3799	Native
JCM_5958_gene_v001_00530	Native					JCM_9478_gene_v001_00838	Native					PEOC01000517.1.g3800	Native
JCM_5958_gene_v001_00531	Native					JCM_9478_gene_v001_00839	Native					PEOC01000517.1.g3801	Native
JCM_5958_gene_v001_00532	Native					JCM_9478_gene_v001_00840	Native					PEOC01000517.1.g3802	Native
JCM_5958_gene_v001_00533	Native					JCM_9478_gene_v001_00841	Native					PEOC01000518.1.g1789	Native
JCM_5958_gene_v001_00534	Native					JCM_9478_gene_v001_00842	Native					PEOC01000518.1.g1790	Native
JCM_5958_gene_v001_00535	Native					JCM_9478_gene_v001_00843	Native					PEOC01000518.1.g1791	Native
JCM_5958_gene_v001_00536	Native					JCM_9478_gene_v001_00844	Native					PEOC01000518.1.g1792	Native
JCM_5958_gene_v001_00537	Native					JCM_9478_gene_v001_00845	Native					PEOC01000518.1.g1793	Native
JCM_5958_gene_v001_00538	Native					JCM_9478_gene_v001_00846	Native					PEOC01000518.1.g1794	Native
JCM_5958_gene_v001_00539	Native					JCM_9478_gene_v001_00847	Native					PEOC01000518.1.g1795	Native
JCM_5958_gene_v001_00540	Native					JCM_9478_gene_v001_00848	Native					PEOC01000518.1.g1796	Native
JCM_5958_gene_v001_00541	Native					JCM_9478_gene_v001_00849	Native					PEOC01000518.1.g1797	Native
JCM_5958_gene_v001_00542	Native					JCM_9478_gene_v001_00850	Native					PEOC01000518.1.g1798	Native
JCM_5958_gene_v001_00543	Native					JCM_9478_gene_v001_00851	Native					PEOC01000518.1.g1799	Native
JCM_5958_gene_v001_00544	Native					JCM_9478_gene_v001_00852	Native					PEOC01000518.1.g1800	Native
JCM_5958_gene_v001_00545	Native					JCM_9478_gene_v001_00853	Native					PEOC01000518.1.g1801	Native
JCM_5958_gene_v001_00546	Native					JCM_9478_gene_v001_00854	Native					PEOC01000518.1.g1802	Native
JCM_5958_gene_v001_00547	Native					JCM_9478_gene_v001_00855	Native					PEOC01000518.1.g1803	Native
JCM_5958_gene_v001_00548	Native					JCM_9478_gene_v001_00856	Native					PEOC01000518.1.g1804	Native
JCM_5958_gene_v001_00549	Native					JCM_9478_gene_v001_00857	Native					PEOC01000518.1.g1805	Native
JCM_5958_gene_v001_00550	Native					JCM_9478_gene_v001_00858	Native					PEOC01000518.1.g1806	Native
JCM_5958_gene_v001_00551	Native					JCM_9478_gene_v001_00859	Native					PEOC01000518.1.g1807	Native
JCM_5958_gene_v001_00552	Native					JCM_9478_gene_v001_00860	Native					PEOC01000518.1.g1808	Native
JCM_5958_gene_v001_00553	Native					JCM_9478_gene_v001_00861	Native					PEOC01000518.1.g1809	Native
JCM_5958_gene_v001_00554	Native					JCM_9478_gene_v001_00862	Native					PEOC01000518.1.g1810	Native
JCM_5958_gene_v001_00555	Native					JCM_9478_gene_v001_00863	Native					PEOC01000518.1.g1811	Native
JCM_5958_gene_v001_00556	Native					JCM_9478_gene_v001_00864	Native					PEOC01000518.1.g1812	Native
JCM_5958_gene_v001_00557	Native					JCM_9478_gene_v001_00865	Native					PEOC01000518.1.g1813	Native
JCM_5958_gene_v001_00558	Native					JCM_9478_gene_v001_00866	Native					PEOC01000518.1.g1814	Native
JCM_5958_gene_v001_00559	Native					JCM_9478_gene_v001_00867	Native					PEOC01000518.1.g1815	Native
JCM_5958_gene_v001_00560	Native					JCM_9478_gene_v001_00868	Native					PEOC01000518.1.g1816	Native
JCM_5958_gene_v001_00561	Native					JCM_9478_gene_v001_00869	Native					PEOC01000518.1.g1817	Native
JCM_5958_gene_v001_00562	Native					JCM_9478_gene_v001_00870	Native					PEOC01000518.1.g1818	Native
JCM_5958_gene_v001_00563	Native					JCM_9478_gene_v001_00871	Native					PEOC01000518.1.g1819	Native
JCM_5958_gene_v001_00564	Native					JCM_9478_gene_v001_00872	HGT Bacteria					PEOC01000518.1.g1820	Native
JCM_5958_gene_v001_00565	Native					JCM_9478_gene_v001_00873	Native					PEOC01000518.1.g1821	Native
JCM_5958_gene_v001_00566	Native					JCM_9478_gene_v001_00874	Native					PEOC01000518.1.g1822	Native
JCM_5958_gene_v001_00567	Native					JCM_9478_gene_v001_00875	Native					PEOC01000518.1.g1823	Native
JCM_5958_gene_v001_00568	Native					JCM_9478_gene_v001_00876	Native					PEOC01000518.1.g1824	Native
JCM_5958_gene_v001_00569	Native					JCM_9478_gene_v001_00877	Native					PEOC01000518.1.g1825	Native
JCM_5958_gene_v001_00570	Native					JCM_9478_gene_v001_00878	Native					PEOC01000518.1.g1826	Native
JCM_5958_gene_v001_00571	Native					JCM_9478_gene_v001_00879	Native					PEOC01000518.1.g1827	Native
JCM_5958_gene_v001_00572	Native					JCM_9478_gene_v001_00880	Native					PEOC01000518.1.g1828	Native
JCM_5958_gene_v001_00573	Native					JCM_9478_gene_v001_00881	Native					PEOC01000518.1.g1829	Native
JCM_5958_gene_v001_00574	Native					JCM_9478_gene_v001_00882	Native					PEOC01000518.1.g1830	Native
JCM_5958_gene_v001_00575	Native					JCM_9478_gene_v001_00883	Native					PEOC01000518.1.g1831	Native
JCM_5958_gene_v001_00577	Native					JCM_9478_gene_v001_00884	Native					PEOC01000518.1.g1832	Native
JCM_5958_gene_v001_00580	Native					JCM_9478_gene_v001_00885	Native					PEOC01000518.1.g1833	Native
JCM_5958_gene_v001_00581	Native					JCM_9478_gene_v001_00886	Native					PEOC01000518.1.g1834	Native
JCM_5958_gene_v001_00582	Native					JCM_9478_gene_v001_00887	Native					PEOC01000518.1.g1835	Native
JCM_5958_gene_v001_00583	Native					JCM_9478_gene_v001_00888	Native					PEOC01000518.1.g1836	Native
JCM_5958_gene_v001_00584	Native					JCM_9478_gene_v001_00889	Native					PEOC01000518.1.g1837	Native
JCM_5958_gene_v001_00585	Native					JCM_9478_gene_v001_00890	Native					PEOC01000518.1.g1838	Native
JCM_5958_gene_v001_00587	Native					JCM_9478_gene_v001_00891	Native					PEOC01000518.1.g1839	Native
JCM_5958_gene_v001_00588	Native					JCM_9478_gene_v001_00892	Native					PEOC01000518.1.g1840	Native
JCM_5958_gene_v001_00589	Native					JCM_9478_gene_v001_00893	Native					PEOC01000518.1.g1841	Native
JCM_5958_gene_v001_00590	Native					JCM_9478_gene_v001_00894	Native					PEOC01000519.1.g525	Native
JCM_5958_gene_v001_00591	Native					JCM_9478_gene_v001_00895	HGT Bacteria					PEOC01000519.1.g526	Native
JCM_5958_gene_v001_00592	Native					JCM_9478_gene_v001_00896	HGT Bacteria					PEOC01000519.1.g527	Native
JCM_5958_gene_v001_00593	Native					JCM_9478_gene_v001_00897	HGT Bacteria					PEOC01000519.1.g528	Native
JCM_5958_gene_v001_00594	Native					JCM_9478_gene_v001_00898	Native					PEOC01000519.1.g529	Native
JCM_5958_gene_v001_00595	Native					JCM_9478_gene_v001_00899	Native					PEOC01000519.1.g530	Native
JCM_5958_gene_v001_00596	Native					JCM_9478_gene_v001_00900	Native					PEOC01000519.1.g531	Native
JCM_5958_gene_v001_00597	Native					JCM_9478_gene_v001_00901	Native					PEOC01000519.1.g532	Native
JCM_5958_gene_v001_00598	Native					JCM_9478_gene_v001_00902	Native					PEOC01000519.1.g533	Native
JCM_5958_gene_v001_00599	Native					JCM_9478_gene_v001_00903	Native					PEOC01000519.1.g534	Native
JCM_5958_gene_v001_00600	Native					JCM_9478_gene_v001_00904	Native					PEOC01000519.1.g535	Native
JCM_5958_gene_v001_00601	Native					JCM_9478_gene_v001_00905	Native					PEOC01000519.1.g536	Native
JCM_5958_gene_v001_00602	Native					JCM_9478_gene_v001_00906	Native					PEOC01000519.1.g537	Native
JCM_5958_gene_v001_00603	Native					JCM_9478_gene_v001_00907	Native					PEOC01000519.1.g538	Native
JCM_5958_gene_v001_00604	Native					JCM_9478_gene_v001_00908	Native					PEOC01000519.1.g539	Native
JCM_5958_gene_v001_00605	Native					JCM_9478_gene_v001_00909	Native					PEOC01000519.1.g540	Native
JCM_5958_gene_v001_00606	Native					JCM_9478_gene_v001_00910	Native					PEOC01000519.1.g541	Native
JCM_5958_gene_v001_00607	Native					JCM_9478_gene_v001_00911	Native					PEOC01000519.1.g542	Native
JCM_5958_gene_v001_00608	Native					JCM_9478_gene_v001_00912	Native					PEOC01000519.1.g543	Native
JCM_5958_gene_v001_00609	Native					JCM_9478_gene_v001_00913	Native					PEOC01000519.1.g544	Native
JCM_5958_gene_v001_00610	Native					JCM_9478_gene_v001_00914	Native					PEOC01000519.1.g545	Native
JCM_5958_gene_v001_00611	Native					JCM_9478_gene_v001_00915	Native					PEOC01000519.1.g546	HGT Bacteria
JCM_5958_gene_v001_00612	Native					JCM_9478_gene_v001_00916	Native					PEOC01000519.1.g547	Native
JCM_5958_gene_v001_00613	Native					JCM_9478_gene_v001_00917	Native					PEOC01000519.1.g548	Native
JCM_5958_gene_v001_00614	Native					JCM_9478_gene_v001_00918	Native					PEOC01000519.1.g549	Native
JCM_5958_gene_v001_00615	Native					JCM_9478_gene_v001_00919	Native					PEOC01000519.1.g550	Native
JCM_5958_gene_v001_00616	Native					JCM_9478_gene_v001_00920	Native					PEOC01000519.1.g551	Native
JCM_5958_gene_v001_00617	Native					JCM_9478_gene_v001_00921	Native					PEOC01000519.1.g552	Native
JCM_5958_gene_v001_00618	Native					JCM_9478_gene_v001_00922	Native					PEOC01000519.1.g553	Native
JCM_5958_gene_v001_00619	Native					JCM_9478_gene_v001_00923	Native					PEOC01000519.1.g554	Native
JCM_5958_gene_v001_00620	Native					JCM_9478_gene_v001_00924	Native					PEOC01000519.1.g555	Native
JCM_5958_gene_v001_00621	Native					JCM_9478_gene_v001_00925	Native					PEOC01000519.1.g556	Native
JCM_5958_gene_v001_00622	Native					JCM_9478_gene_v001_00926	Native					PEOC01000519.1.g557	Native
JCM_5958_gene_v001_00623	Native					JCM_9478_gene_v001_00927	Native					PEOC01000519.1.g558	Native
JCM_5958_gene_v001_00624	Native					JCM_9478_gene_v001_00928	Native					PEOC01000519.1.g559	Native
JCM_5958_gene_v001_00625	Native					JCM_9478_gene_v001_00929	Native					PEOC01000519.1.g560	Native
JCM_5958_gene_v001_00626	Native					JCM_9478_gene_v001_00930	Native					PEOC01000519.1.g561	Native
JCM_5958_gene_v001_00627	Native					JCM_9478_gene_v001_00931	Native					PEOC01000519.1.g562	Native
JCM_5958_gene_v001_00628	Native					JCM_9478_gene_v001_00932	Native					PEOC01000519.1.g563	Native
JCM_5958_gene_v001_00629	Native					JCM_9478_gene_v001_00933	Native					PEOC01000519.1.g564	Native
JCM_5958_gene_v001_00630	Native					JCM_9478_gene_v001_00934	Native					PEOC01000519.1.g565	Native
JCM_5958_gene_v001_00631	Native					JCM_9478_gene_v001_00935	Native					PEOC01000519.1.g566	Native
JCM_5958_gene_v001_00632	Native					JCM_9478_gene_v001_00936	HGT Pezizomycotina					PEOC01000519.1.g567	Native
JCM_5958_gene_v001_00633	Native					JCM_9478_gene_v001_00937	Native					PEOC01000519.1.g568	Native
JCM_5958_gene_v001_00634	Native					JCM_9478_gene_v001_00938	Native					PEOC01000519.1.g569	Native
JCM_5958_gene_v001_00635	Native					JCM_9478_gene_v001_00939	Native					PEOC01000519.1.g570	Native
JCM_5958_gene_v001_00636	Native					JCM_9478_gene_v001_00940	Native					PEOC01000519.1.g571	Native
JCM_5958_gene_v001_00637	Native					JCM_9478_gene_v001_00941	Native					PEOC01000520.1.g1363	Native
JCM_5958_gene_v001_00638	Native					JCM_9478_gene_v001_00942	Native					PEOC01000520.1.g1364	Native
JCM_5958_gene_v001_00639	Native					JCM_9478_gene_v001_00943	Native					PEOC01000520.1.g1365	Native
JCM_5958_gene_v001_00640	Native					JCM_9478_gene_v001_00944	Native					PEOC01000520.1.g1366	Native
JCM_5958_gene_v001_00641	Native					JCM_9478_gene_v001_00945	Native					PEOC01000520.1.g1367	Native
JCM_5958_gene_v001_00642	Native					JCM_9478_gene_v001_00946	Native					PEOC01000520.1.g1368	Native
JCM_5958_gene_v001_00643	Native					JCM_9478_gene_v001_00947	Native					PEOC01000520.1.g1369	HGT Bacteria
JCM_5958_gene_v001_00644	Native					JCM_9478_gene_v001_00948	Native					PEOC01000520.1.g1370	Native
JCM_5958_gene_v001_00645	Native					JCM_9478_gene_v001_00949	Native					PEOC01000520.1.g1371	Native
JCM_5958_gene_v001_00646	Native					JCM_9478_gene_v001_00950	Native					PEOC01000520.1.g1372	Native
JCM_5958_gene_v001_00647	Native					JCM_9478_gene_v001_00951	Native					PEOC01000520.1.g1373	Native
JCM_5958_gene_v001_00648	Native					JCM_9478_gene_v001_00952	Native					PEOC01000520.1.g1374	Native
JCM_5958_gene_v001_00649	Native					JCM_9478_gene_v001_00953	Native					PEOC01000520.1.g1375	Native
JCM_5958_gene_v001_00650	Native					JCM_9478_gene_v001_00954	Native					PEOC01000520.1.g1376	Native
JCM_5958_gene_v001_00651	Native					JCM_9478_gene_v001_00955	Native					PEOC01000520.1.g1377	Native
JCM_5958_gene_v001_00652	Native					JCM_9478_gene_v001_00956	Native					PEOC01000520.1.g1378	Native
JCM_5958_gene_v001_00653	Native					JCM_9478_gene_v001_00957	Native					PEOC01000520.1.g1379	Native
JCM_5958_gene_v001_00654	Native					JCM_9478_gene_v001_00958	Native					PEOC01000520.1.g1380	Native
JCM_5958_gene_v001_00655	Native					JCM_9478_gene_v001_00959	Native					PEOC01000520.1.g1381	Native
JCM_5958_gene_v001_00656	Native					JCM_9478_gene_v001_00960	Native					PEOC01000520.1.g1382	Native
JCM_5958_gene_v001_00657	Native					JCM_9478_gene_v001_00961	Native					PEOC01000520.1.g1383	Native
JCM_5958_gene_v001_00658	Native					JCM_9478_gene_v001_00962	Native					PEOC01000520.1.g1384	Native
JCM_5958_gene_v001_00659	Native					JCM_9478_gene_v001_00963	Native					PEOC01000520.1.g1385	Native
JCM_5958_gene_v001_00660	Native					JCM_9478_gene_v001_00964	Native					PEOC01000520.1.g1386	Native
JCM_5958_gene_v001_00661	Native					JCM_9478_gene_v001_00965	Native					PEOC01000520.1.g1387	Native
JCM_5958_gene_v001_00662	Native					JCM_9478_gene_v001_00966	Native					PEOC01000520.1.g1388	Native
JCM_5958_gene_v001_00663	Native					JCM_9478_gene_v001_00967	Native					PEOC01000520.1.g1389	Native
JCM_5958_gene_v001_00664	Native					JCM_9478_gene_v001_00968	Native					PEOC01000520.1.g1390	Native
JCM_5958_gene_v001_00665	Native					JCM_9478_gene_v001_00969	Native					PEOC01000520.1.g1391	Native
JCM_5958_gene_v001_00666	Native					JCM_9478_gene_v001_00970	Native					PEOC01000520.1.g1392	Native
JCM_5958_gene_v001_00667	Native					JCM_9478_gene_v001_00971	Native					PEOC01000520.1.g1393	Native
JCM_5958_gene_v001_00668	Native					JCM_9478_gene_v001_00972	Native					PEOC01000520.1.g1394	Native
JCM_5958_gene_v001_00669	Native					JCM_9478_gene_v001_00973	Native					PEOC01000520.1.g1395	Native
JCM_5958_gene_v001_00670	Native					JCM_9478_gene_v001_00974	HGT Pezizomycotina					PEOC01000520.1.g1396	Native
JCM_5958_gene_v001_00671	Native					JCM_9478_gene_v001_00975	Native					PEOC01000520.1.g1397	Native
JCM_5958_gene_v001_00672	Native					JCM_9478_gene_v001_00976	Native					PEOC01000520.1.g1398	Native
JCM_5958_gene_v001_00673	Native					JCM_9478_gene_v001_00977	Native					PEOC01000520.1.g1399	Native
JCM_5958_gene_v001_00674	Native					JCM_9478_gene_v001_00978	Native					PEOC01000520.1.g1400	Native
JCM_5958_gene_v001_00675	Native					JCM_9478_gene_v001_00979	Native					PEOC01000520.1.g1401	HGT Pezizomycotina
JCM_5958_gene_v001_00676	Native					JCM_9478_gene_v001_00980	Native					PEOC01000520.1.g1402	Native
JCM_5958_gene_v001_00677	Native					JCM_9478_gene_v001_00981	Native					PEOC01000520.1.g1403	Native
JCM_5958_gene_v001_00678	Native					JCM_9478_gene_v001_00982	Native					PEOC01000520.1.g1404	Native
JCM_5958_gene_v001_00679	Native					JCM_9478_gene_v001_00983	Native					PEOC01000520.1.g1405	Native
JCM_5958_gene_v001_00680	Native					JCM_9478_gene_v001_00984	Native					PEOC01000520.1.g1406	Native
JCM_5958_gene_v001_00681	Native					JCM_9478_gene_v001_00985	Native					PEOC01000520.1.g1407	Native
JCM_5958_gene_v001_00682	Native					JCM_9478_gene_v001_00986	Native					PEOC01000520.1.g1408	Native
JCM_5958_gene_v001_00683	Native					JCM_9478_gene_v001_00987	Native					PEOC01000520.1.g1409	Native
JCM_5958_gene_v001_00684	Native					JCM_9478_gene_v001_00988	Native					PEOC01000520.1.g1410	Native
JCM_5958_gene_v001_00685	Native					JCM_9478_gene_v001_00989	Native					PEOC01000520.1.g1411	Native
JCM_5958_gene_v001_00686	Native					JCM_9478_gene_v001_00990	Native					PEOC01000520.1.g1412	Native
JCM_5958_gene_v001_00687	Native					JCM_9478_gene_v001_00991	Native					PEOC01000520.1.g1413	Native
JCM_5958_gene_v001_00688	Native					JCM_9478_gene_v001_00992	Native					PEOC01000520.1.g1414	Native
JCM_5958_gene_v001_00689	Native					JCM_9478_gene_v001_00993	Native					PEOC01000520.1.g1415	Native
JCM_5958_gene_v001_00690	Native					JCM_9478_gene_v001_00994	Native					PEOC01000520.1.g1416	Native
JCM_5958_gene_v001_00691	Native					JCM_9478_gene_v001_00995	Native					PEOC01000520.1.g1417	Native
JCM_5958_gene_v001_00692	Native					JCM_9478_gene_v001_00996	Native					PEOC01000520.1.g1418	Native
JCM_5958_gene_v001_00693	Native					JCM_9478_gene_v001_00997	Native					PEOC01000520.1.g1419	Native
JCM_5958_gene_v001_00694	Native					JCM_9478_gene_v001_00998	Native					PEOC01000520.1.g1420	Native
JCM_5958_gene_v001_00695	Native					JCM_9478_gene_v001_00999	Native					PEOC01000521.1.g2600	Native
JCM_5958_gene_v001_00696	Native					JCM_9478_gene_v001_01000	Native					PEOC01000521.1.g2601	Native
JCM_5958_gene_v001_00697	Native					JCM_9478_gene_v001_01001	Native					PEOC01000521.1.g2602	Native
JCM_5958_gene_v001_00698	Native					JCM_9478_gene_v001_01002	Native					PEOC01000521.1.g2603	Native
JCM_5958_gene_v001_00699	Native					JCM_9478_gene_v001_01003	Native					PEOC01000521.1.g2604	Native
JCM_5958_gene_v001_00700	Native					JCM_9478_gene_v001_01004	Native					PEOC01000521.1.g2605	Native
JCM_5958_gene_v001_00701	Native					JCM_9478_gene_v001_01005	Native					PEOC01000521.1.g2606	Native
JCM_5958_gene_v001_00702	Native					JCM_9478_gene_v001_01006	Native					PEOC01000521.1.g2607	Native
JCM_5958_gene_v001_00703	Native					JCM_9478_gene_v001_01007	Native					PEOC01000521.1.g2608	Native
JCM_5958_gene_v001_00704	Native					JCM_9478_gene_v001_01008	Native					PEOC01000521.1.g2609	Native
JCM_5958_gene_v001_00705	Native					JCM_9478_gene_v001_01009	Native					PEOC01000521.1.g2610	Native
JCM_5958_gene_v001_00706	Native					JCM_9478_gene_v001_01010	Native					PEOC01000521.1.g2611	Native
JCM_5958_gene_v001_00707	Native					JCM_9478_gene_v001_01011	Native					PEOC01000521.1.g2612	Native
JCM_5958_gene_v001_00708	Native					JCM_9478_gene_v001_01012	Native					PEOC01000521.1.g2613	Native
JCM_5958_gene_v001_00709	Native					JCM_9478_gene_v001_01013	Native					PEOC01000521.1.g2614	Native
JCM_5958_gene_v001_00710	Native					JCM_9478_gene_v001_01014	Native					PEOC01000521.1.g2615	Native
JCM_5958_gene_v001_00711	Native					JCM_9478_gene_v001_01015	Native					PEOC01000521.1.g2616	Native
JCM_5958_gene_v001_00712	Native					JCM_9478_gene_v001_01016	Native					PEOC01000521.1.g2617	Native
JCM_5958_gene_v001_00713	Native					JCM_9478_gene_v001_01017	Native					PEOC01000521.1.g2618	Native
JCM_5958_gene_v001_00714	Native					JCM_9478_gene_v001_01018	Native					PEOC01000521.1.g2619	Native
JCM_5958_gene_v001_00715	Native					JCM_9478_gene_v001_01019	Native					PEOC01000521.1.g2620	Native
JCM_5958_gene_v001_00716	Native					JCM_9478_gene_v001_01020	Native					PEOC01000521.1.g2621	Native
JCM_5958_gene_v001_00717	Native					JCM_9478_gene_v001_01021	HGT Bacteria					PEOC01000521.1.g2622	Native
JCM_5958_gene_v001_00718	Native					JCM_9478_gene_v001_01022	Native					PEOC01000521.1.g2623	Native
JCM_5958_gene_v001_00719	Native					JCM_9478_gene_v001_01023	Native					PEOC01000521.1.g2624	Native
JCM_5958_gene_v001_00720	Native					JCM_9478_gene_v001_01024	Native					PEOC01000521.1.g2625	Native
JCM_5958_gene_v001_00721	Native					JCM_9478_gene_v001_01025	Native					PEOC01000521.1.g2626	Native
JCM_5958_gene_v001_00722	Native					JCM_9478_gene_v001_01026	Native					PEOC01000521.1.g2627	Native
JCM_5958_gene_v001_00723	Native					JCM_9478_gene_v001_01027	Native					PEOC01000521.1.g2628	Native
JCM_5958_gene_v001_00724	Native					JCM_9478_gene_v001_01028	Native					PEOC01000521.1.g2629	Native
JCM_5958_gene_v001_00725	Native					JCM_9478_gene_v001_01029	Native					PEOC01000521.1.g2630	Native
JCM_5958_gene_v001_00726	Native					JCM_9478_gene_v001_01030	Native					PEOC01000521.1.g2631	Native
JCM_5958_gene_v001_00727	Native					JCM_9478_gene_v001_01031	Native					PEOC01000521.1.g2632	Native
JCM_5958_gene_v001_00728	Native					JCM_9478_gene_v001_01032	Native					PEOC01000521.1.g2633	Native
JCM_5958_gene_v001_00729	Native					JCM_9478_gene_v001_01033	Native					PEOC01000521.1.g2634	Native
JCM_5958_gene_v001_00730	Native					JCM_9478_gene_v001_01034	Native					PEOC01000521.1.g2635	Native
JCM_5958_gene_v001_00731	Native					JCM_9478_gene_v001_01035	Native					PEOC01000521.1.g2636	Native
JCM_5958_gene_v001_00732	Native					JCM_9478_gene_v001_01036	Native					PEOC01000521.1.g2637	Native
JCM_5958_gene_v001_00733	Native					JCM_9478_gene_v001_01037	Native					PEOC01000521.1.g2638	Native
JCM_5958_gene_v001_00734	Native					JCM_9478_gene_v001_01038	Native					PEOC01000521.1.g2639	Native
JCM_5958_gene_v001_00735	Native					JCM_9478_gene_v001_01039	Native					PEOC01000521.1.g2640	Native
JCM_5958_gene_v001_00736	Native					JCM_9478_gene_v001_01040	Native					PEOC01000521.1.g2641	HGT Pezizomycotina
JCM_5958_gene_v001_00737	Native					JCM_9478_gene_v001_01041	Native					PEOC01000521.1.g2642	HGT Bacteria
JCM_5958_gene_v001_00738	Native					JCM_9478_gene_v001_01042	Native					PEOC01000521.1.g2643	Native
JCM_5958_gene_v001_00739	Native					JCM_9478_gene_v001_01043	Native					PEOC01000521.1.g2644	Native
JCM_5958_gene_v001_00740	Native					JCM_9478_gene_v001_01044	Native					PEOC01000521.1.g2645	Native
JCM_5958_gene_v001_00741	Native					JCM_9478_gene_v001_01045	Native					PEOC01000521.1.g2646	Native
JCM_5958_gene_v001_00742	Native					JCM_9478_gene_v001_01046	Native					PEOC01000521.1.g2647	Native
JCM_5958_gene_v001_00743	Native					JCM_9478_gene_v001_01047	Native					PEOC01000521.1.g2648	Native
JCM_5958_gene_v001_00744	Native					JCM_9478_gene_v001_01048	Native					PEOC01000521.1.g2649	Native
JCM_5958_gene_v001_00745	Native					JCM_9478_gene_v001_01049	Native					PEOC01000521.1.g2650	Native
JCM_5958_gene_v001_00746	Native					JCM_9478_gene_v001_01050	HGT Bacteria					PEOC01000521.1.g2651	Native
JCM_5958_gene_v001_00747	Native					JCM_9478_gene_v001_01051	Native					PEOC01000521.1.g2652	Native
JCM_5958_gene_v001_00748	Native					JCM_9478_gene_v001_01052	Native					PEOC01000521.1.g2653	Native
JCM_5958_gene_v001_00749	Native					JCM_9478_gene_v001_01053	Native					PEOC01000521.1.g2654	Native
JCM_5958_gene_v001_00750	Native					JCM_9478_gene_v001_01054	Native					PEOC01000521.1.g2655	Native
JCM_5958_gene_v001_00751	Native					JCM_9478_gene_v001_01055	Native					PEOC01000521.1.g2656	Native
JCM_5958_gene_v001_00752	Native					JCM_9478_gene_v001_01056	Native					PEOC01000521.1.g2657	Native
JCM_5958_gene_v001_00753	Native					JCM_9478_gene_v001_01057	Native					PEOC01000521.1.g2658	Native
JCM_5958_gene_v001_00754	Native					JCM_9478_gene_v001_01058	Native					PEOC01000521.1.g2659	Native
JCM_5958_gene_v001_00755	Native					JCM_9478_gene_v001_01059	Native					PEOC01000521.1.g2660	Native
JCM_5958_gene_v001_00756	Native					JCM_9478_gene_v001_01060	Native					PEOC01000521.1.g2661	Native
JCM_5958_gene_v001_00757	Native					JCM_9478_gene_v001_01061	Native					PEOC01000521.1.g2662	Native
JCM_5958_gene_v001_00758	Native					JCM_9478_gene_v001_01062	Native					PEOC01000521.1.g2663	Native
JCM_5958_gene_v001_00759	Native					JCM_9478_gene_v001_01063	Native					PEOC01000521.1.g2664	Native
JCM_5958_gene_v001_00760	Native					JCM_9478_gene_v001_01064	Native					PEOC01000521.1.g2665	Native
JCM_5958_gene_v001_00761	Native					JCM_9478_gene_v001_01065	Native					PEOC01000521.1.g2666	Native
JCM_5958_gene_v001_00762	Native					JCM_9478_gene_v001_01066	Native					PEOC01000521.1.g2667	Native
JCM_5958_gene_v001_00763	Native					JCM_9478_gene_v001_01067	Native					PEOC01000521.1.g2668	Native
JCM_5958_gene_v001_00764	Native					JCM_9478_gene_v001_01068	Native					PEOC01000521.1.g2669	Native
JCM_5958_gene_v001_00765	Native					JCM_9478_gene_v001_01069	Native					PEOC01000521.1.g2670	Native
JCM_5958_gene_v001_00766	Native					JCM_9478_gene_v001_01070	Native					PEOC01000521.1.g2671	Native
JCM_5958_gene_v001_00767	Native					JCM_9478_gene_v001_01071	Native					PEOC01000521.1.g2672	Native
JCM_5958_gene_v001_00768	Native					JCM_9478_gene_v001_01072	HGT Bacteria					PEOC01000521.1.g2673	Native
JCM_5958_gene_v001_00769	Native					JCM_9478_gene_v001_01073	Native					PEOC01000521.1.g2674	Native
JCM_5958_gene_v001_00770	Native					JCM_9478_gene_v001_01074	Native					PEOC01000521.1.g2675	Native
JCM_5958_gene_v001_00771	Native					JCM_9478_gene_v001_01075	Native					PEOC01000522.1.g2702	Native
JCM_5958_gene_v001_00772	Native					JCM_9478_gene_v001_01076	Native					PEOC01000522.1.g2703	Native
JCM_5958_gene_v001_00773	Native					JCM_9478_gene_v001_01077	Native					PEOC01000522.1.g2704	Native
JCM_5958_gene_v001_00774	Native					JCM_9478_gene_v001_01078	Native					PEOC01000522.1.g2705	Native
JCM_5958_gene_v001_00775	Native					JCM_9478_gene_v001_01079	Native					PEOC01000522.1.g2706	Native
JCM_5958_gene_v001_00776	Native					JCM_9478_gene_v001_01080	Native					PEOC01000522.1.g2707	Native
JCM_5958_gene_v001_00777	Native					JCM_9478_gene_v001_01081	Native					PEOC01000522.1.g2708	Native
JCM_5958_gene_v001_00778	Native					JCM_9478_gene_v001_01082	Native					PEOC01000522.1.g2709	Native
JCM_5958_gene_v001_00779	Native					JCM_9478_gene_v001_01083	Native					PEOC01000522.1.g2710	Native
JCM_5958_gene_v001_00780	Native					JCM_9478_gene_v001_01084	Native					PEOC01000522.1.g2711	Native
JCM_5958_gene_v001_00781	Native					JCM_9478_gene_v001_01085	Native					PEOC01000522.1.g2712	Native
JCM_5958_gene_v001_00782	Native					JCM_9478_gene_v001_01086	Native					PEOC01000522.1.g2713	Native
JCM_5958_gene_v001_00783	Native					JCM_9478_gene_v001_01087	Native					PEOC01000522.1.g2714	Native
JCM_5958_gene_v001_00784	Native					JCM_9478_gene_v001_01088	Native					PEOC01000522.1.g2715	Native
JCM_5958_gene_v001_00785	Native					JCM_9478_gene_v001_01089	Native					PEOC01000522.1.g2716	Native
JCM_5958_gene_v001_00786	Native					JCM_9478_gene_v001_01090	Native					PEOC01000522.1.g2717	Native
JCM_5958_gene_v001_00787	Native					JCM_9478_gene_v001_01091	Native					PEOC01000522.1.g2718	Native
JCM_5958_gene_v001_00788	Native					JCM_9478_gene_v001_01092	Native					PEOC01000522.1.g2719	Native
JCM_5958_gene_v001_00789	Native					JCM_9478_gene_v001_01093	Native					PEOC01000522.1.g2720	Native
JCM_5958_gene_v001_00790	Native					JCM_9478_gene_v001_01094	Native					PEOC01000522.1.g2721	Native
JCM_5958_gene_v001_00792	Native					JCM_9478_gene_v001_01095	Native					PEOC01000522.1.g2722	Native
JCM_5958_gene_v001_00793	Native					JCM_9478_gene_v001_01096	Native					PEOC01000522.1.g2723	Native
JCM_5958_gene_v001_00794	Native					JCM_9478_gene_v001_01097	Native					PEOC01000522.1.g2724	Native
JCM_5958_gene_v001_00795	Native					JCM_9478_gene_v001_01098	Native					PEOC01000522.1.g2725	Native
JCM_5958_gene_v001_00797	Native					JCM_9478_gene_v001_01099	Native					PEOC01000522.1.g2726	Native
JCM_5958_gene_v001_00798	Native					JCM_9478_gene_v001_01100	Native					PEOC01000522.1.g2727	Native
JCM_5958_gene_v001_00799	Native					JCM_9478_gene_v001_01101	Native					PEOC01000522.1.g2728	Native
JCM_5958_gene_v001_00800	Native					JCM_9478_gene_v001_01102	Native					PEOC01000522.1.g2729	Native
JCM_5958_gene_v001_00801	Native					JCM_9478_gene_v001_01103	Native					PEOC01000522.1.g2730	Native
JCM_5958_gene_v001_00802	Native					JCM_9478_gene_v001_01104	Native					PEOC01000522.1.g2731	Native
JCM_5958_gene_v001_00803	Native					JCM_9478_gene_v001_01105	Native					PEOC01000522.1.g2732	Native
JCM_5958_gene_v001_00804	Native					JCM_9478_gene_v001_01106	Native					PEOC01000522.1.g2733	HGT Pezizomycotina
JCM_5958_gene_v001_00805	Native					JCM_9478_gene_v001_01107	Native					PEOC01000522.1.g2734	Native
JCM_5958_gene_v001_00806	Native					JCM_9478_gene_v001_01108	Native					PEOC01000522.1.g2735	Native
JCM_5958_gene_v001_00807	Native					JCM_9478_gene_v001_01109	Native					PEOC01000522.1.g2736	Native
JCM_5958_gene_v001_00808	Native					JCM_9478_gene_v001_01110	Native					PEOC01000522.1.g2737	Native
JCM_5958_gene_v001_00809	Native					JCM_9478_gene_v001_01111	Native					PEOC01000522.1.g2738	Native
JCM_5958_gene_v001_00810	Native					JCM_9478_gene_v001_01112	Native					PEOC01000522.1.g2739	Native
JCM_5958_gene_v001_00811	Native					JCM_9478_gene_v001_01113	Native					PEOC01000522.1.g2740	Native
JCM_5958_gene_v001_00812	Native					JCM_9478_gene_v001_01114	Native					PEOC01000522.1.g2741	Native
JCM_5958_gene_v001_00813	Native					JCM_9478_gene_v001_01115	Native					PEOC01000522.1.g2742	Native
JCM_5958_gene_v001_00814	Native					JCM_9478_gene_v001_01116	Native					PEOC01000522.1.g2743	Native
JCM_5958_gene_v001_00815	Native					JCM_9478_gene_v001_01117	Native					PEOC01000522.1.g2744	Native
JCM_5958_gene_v001_00816	Native					JCM_9478_gene_v001_01118	Native					PEOC01000522.1.g2745	Native
JCM_5958_gene_v001_00817	Native					JCM_9478_gene_v001_01119	Native					PEOC01000522.1.g2746	Native
JCM_5958_gene_v001_00818	Native					JCM_9478_gene_v001_01120	Native					PEOC01000522.1.g2747	Native
JCM_5958_gene_v001_00819	Native					JCM_9478_gene_v001_01121	Native					PEOC01000522.1.g2748	Native
JCM_5958_gene_v001_00820	Native					JCM_9478_gene_v001_01122	Native					PEOC01000522.1.g2749	Native
JCM_5958_gene_v001_00821	Native					JCM_9478_gene_v001_01123	Native					PEOC01000522.1.g2750	Native
JCM_5958_gene_v001_00822	Native					JCM_9478_gene_v001_01124	Native					PEOC01000522.1.g2751	Native
JCM_5958_gene_v001_00823	Native					JCM_9478_gene_v001_01125	Native					PEOC01000522.1.g2752	Native
JCM_5958_gene_v001_00824	Native					JCM_9478_gene_v001_01126	Native					PEOC01000522.1.g2753	Native
JCM_5958_gene_v001_00825	Native					JCM_9478_gene_v001_01127	Native					PEOC01000522.1.g2754	Native
JCM_5958_gene_v001_00826	Native					JCM_9478_gene_v001_01128	Native					PEOC01000522.1.g2755	Native
JCM_5958_gene_v001_00827	Native					JCM_9478_gene_v001_01129	Native					PEOC01000522.1.g2756	Native
JCM_5958_gene_v001_00828	Native					JCM_9478_gene_v001_01130	Native					PEOC01000522.1.g2757	Native
JCM_5958_gene_v001_00829	Native					JCM_9478_gene_v001_01131	Native					PEOC01000522.1.g2758	Native
JCM_5958_gene_v001_00830	Native					JCM_9478_gene_v001_01132	Native					PEOC01000522.1.g2759	Native
JCM_5958_gene_v001_00831	Native					JCM_9478_gene_v001_01133	Native					PEOC01000522.1.g2760	Native
JCM_5958_gene_v001_00832	Native					JCM_9478_gene_v001_01134	Native					PEOC01000522.1.g2761	Native
JCM_5958_gene_v001_00833	Native					JCM_9478_gene_v001_01135	Native					PEOC01000522.1.g2762	Native
JCM_5958_gene_v001_00834	Native					JCM_9478_gene_v001_01136	Native					PEOC01000523.1.g434	Native
JCM_5958_gene_v001_00835	Native					JCM_9478_gene_v001_01137	HGT Bacteria					PEOC01000523.1.g435	Native
JCM_5958_gene_v001_00836	Native					JCM_9478_gene_v001_01138	Native					PEOC01000523.1.g436	Native
JCM_5958_gene_v001_00837	Native					JCM_9478_gene_v001_01139	Native					PEOC01000523.1.g437	Native
JCM_5958_gene_v001_00838	Native					JCM_9478_gene_v001_01140	Native					PEOC01000523.1.g438	Native
JCM_5958_gene_v001_00839	Native					JCM_9478_gene_v001_01141	Native					PEOC01000523.1.g439	Native
JCM_5958_gene_v001_00840	Native					JCM_9478_gene_v001_01142	Native					PEOC01000523.1.g440	Native
JCM_5958_gene_v001_00841	Native					JCM_9478_gene_v001_01143	Native					PEOC01000523.1.g441	Native
JCM_5958_gene_v001_00842	Native					JCM_9478_gene_v001_01144	Native					PEOC01000523.1.g442	Native
JCM_5958_gene_v001_00843	Native					JCM_9478_gene_v001_01145	Native					PEOC01000523.1.g443	Native
JCM_5958_gene_v001_00844	Native					JCM_9478_gene_v001_01146	Native					PEOC01000523.1.g444	Native
JCM_5958_gene_v001_00845	Native					JCM_9478_gene_v001_01147	Native					PEOC01000523.1.g445	Native
JCM_5958_gene_v001_00846	Native					JCM_9478_gene_v001_01148	Native					PEOC01000523.1.g446	Native
JCM_5958_gene_v001_00847	Native					JCM_9478_gene_v001_01149	Native					PEOC01000523.1.g447	Native
JCM_5958_gene_v001_00848	Native					JCM_9478_gene_v001_01150	Native					PEOC01000523.1.g448	Native
JCM_5958_gene_v001_00849	Native					JCM_9478_gene_v001_01151	Native					PEOC01000523.1.g449	Native
JCM_5958_gene_v001_00850	Native					JCM_9478_gene_v001_01152	Native					PEOC01000523.1.g450	Native
JCM_5958_gene_v001_00851	Native					JCM_9478_gene_v001_01153	Native					PEOC01000523.1.g451	Native
JCM_5958_gene_v001_00852	Native					JCM_9478_gene_v001_01154	Native					PEOC01000523.1.g452	Native
JCM_5958_gene_v001_00853	Native					JCM_9478_gene_v001_01155	Native					PEOC01000523.1.g453	Native
JCM_5958_gene_v001_00854	Native					JCM_9478_gene_v001_01156	Native					PEOC01000523.1.g454	Native
JCM_5958_gene_v001_00855	Native					JCM_9478_gene_v001_01157	Native					PEOC01000523.1.g455	Native
JCM_5958_gene_v001_00856	Native					JCM_9478_gene_v001_01158	Native					PEOC01000523.1.g456	Native
JCM_5958_gene_v001_00857	Native					JCM_9478_gene_v001_01159	Native					PEOC01000523.1.g457	Native
JCM_5958_gene_v001_00858	Native					JCM_9478_gene_v001_01160	HGT Pezizomycotina					PEOC01000523.1.g458	Native
JCM_5958_gene_v001_00859	Native					JCM_9478_gene_v001_01161	Native					PEOC01000523.1.g459	Native
JCM_5958_gene_v001_00860	Native					JCM_9478_gene_v001_01162	Native					PEOC01000523.1.g460	Native
JCM_5958_gene_v001_00861	Native					JCM_9478_gene_v001_01163	Native					PEOC01000523.1.g461	Native
JCM_5958_gene_v001_00862	Native					JCM_9478_gene_v001_01164	Native					PEOC01000523.1.g462	Native
JCM_5958_gene_v001_00863	Native					JCM_9478_gene_v001_01165	Native					PEOC01000523.1.g463	Native
JCM_5958_gene_v001_00864	Native					JCM_9478_gene_v001_01166	Native					PEOC01000523.1.g464	Native
JCM_5958_gene_v001_00865	Native					JCM_9478_gene_v001_01167	Native					PEOC01000523.1.g465	Native
JCM_5958_gene_v001_00866	Native					JCM_9478_gene_v001_01168	Native					PEOC01000523.1.g466	Native
JCM_5958_gene_v001_00867	Native					JCM_9478_gene_v001_01169	Native					PEOC01000523.1.g467	Native
JCM_5958_gene_v001_00868	Native					JCM_9478_gene_v001_01170	Native					PEOC01000523.1.g468	Native
JCM_5958_gene_v001_00869	Native					JCM_9478_gene_v001_01171	Native					PEOC01000523.1.g469	Native
JCM_5958_gene_v001_00870	Native					JCM_9478_gene_v001_01172	Native					PEOC01000523.1.g470	Native
JCM_5958_gene_v001_00871	Native					JCM_9478_gene_v001_01173	Native					PEOC01000523.1.g471	Native
JCM_5958_gene_v001_00872	Native					JCM_9478_gene_v001_01174	HGT Pezizomycotina					PEOC01000523.1.g472	Native
JCM_5958_gene_v001_00873	Native					JCM_9478_gene_v001_01175	Native					PEOC01000523.1.g473	Native
JCM_5958_gene_v001_00874	Native					JCM_9478_gene_v001_01176	Native					PEOC01000523.1.g474	Native
JCM_5958_gene_v001_00875	Native					JCM_9478_gene_v001_01177	Native					PEOC01000523.1.g475	Native
JCM_5958_gene_v001_00876	Native					JCM_9478_gene_v001_01178	HGT Bacteria					PEOC01000523.1.g476	Native
JCM_5958_gene_v001_00877	Native					JCM_9478_gene_v001_01179	Native					PEOC01000523.1.g477	Native
JCM_5958_gene_v001_00878	Native					JCM_9478_gene_v001_01180	HGT Pezizomycotina					PEOC01000523.1.g478	Native
JCM_5958_gene_v001_00879	Native					JCM_9478_gene_v001_01181	HGT Pezizomycotina					PEOC01000523.1.g479	Native
JCM_5958_gene_v001_00880	Native					JCM_9478_gene_v001_01182	Native					PEOC01000523.1.g480	HGT Bacteria
JCM_5958_gene_v001_00881	Native					JCM_9478_gene_v001_01183	Native					PEOC01000523.1.g481	Native
JCM_5958_gene_v001_00882	Native					JCM_9478_gene_v001_01184	Native					PEOC01000523.1.g482	Native
JCM_5958_gene_v001_00883	Native					JCM_9478_gene_v001_01185	Native					PEOC01000523.1.g483	Native
JCM_5958_gene_v001_00884	Native					JCM_9478_gene_v001_01186	Native					PEOC01000523.1.g484	Native
JCM_5958_gene_v001_00885	Native					JCM_9478_gene_v001_01187	Native					PEOC01000523.1.g485	Native
JCM_5958_gene_v001_00886	Native					JCM_9478_gene_v001_01188	Native					PEOC01000523.1.g486	Native
JCM_5958_gene_v001_00887	Native					JCM_9478_gene_v001_01189	Native					PEOC01000523.1.g487	Native
JCM_5958_gene_v001_00888	Native					JCM_9478_gene_v001_01190	Native					PEOC01000523.1.g488	Native
JCM_5958_gene_v001_00889	Native					JCM_9478_gene_v001_01191	Native					PEOC01000523.1.g489	Native
JCM_5958_gene_v001_00890	Native					JCM_9478_gene_v001_01192	Native					PEOC01000523.1.g490	Native
JCM_5958_gene_v001_00891	Native					JCM_9478_gene_v001_01193	Native					PEOC01000523.1.g491	Native
JCM_5958_gene_v001_00892	Native					JCM_9478_gene_v001_01194	Native					PEOC01000524.1.g4613	Native
JCM_5958_gene_v001_00893	Native					JCM_9478_gene_v001_01195	Native					PEOC01000524.1.g4614	Native
JCM_5958_gene_v001_00894	Native					JCM_9478_gene_v001_01196	Native					PEOC01000524.1.g4615	Native
JCM_5958_gene_v001_00895	Native					JCM_9478_gene_v001_01197	Native					PEOC01000524.1.g4616	Native
JCM_5958_gene_v001_00896	Native					JCM_9478_gene_v001_01198	Native					PEOC01000524.1.g4617	Native
JCM_5958_gene_v001_00897	Native					JCM_9478_gene_v001_01199	Native					PEOC01000524.1.g4618	Native
JCM_5958_gene_v001_00898	Native					JCM_9478_gene_v001_01200	Native					PEOC01000524.1.g4619	Native
JCM_5958_gene_v001_00899	Native					JCM_9478_gene_v001_01201	Native					PEOC01000524.1.g4620	Native
JCM_5958_gene_v001_00900	Native					JCM_9478_gene_v001_01202	Native					PEOC01000524.1.g4621	Native
JCM_5958_gene_v001_00901	Native					JCM_9478_gene_v001_01203	Native					PEOC01000524.1.g4622	Native
JCM_5958_gene_v001_00902	Native					JCM_9478_gene_v001_01204	Native					PEOC01000524.1.g4623	Native
JCM_5958_gene_v001_00903	Native					JCM_9478_gene_v001_01205	Native					PEOC01000524.1.g4624	Native
JCM_5958_gene_v001_00904	Native					JCM_9478_gene_v001_01206	Native					PEOC01000524.1.g4625	Native
JCM_5958_gene_v001_00905	Native					JCM_9478_gene_v001_01207	Native					PEOC01000524.1.g4626	Native
JCM_5958_gene_v001_00906	Native					JCM_9478_gene_v001_01208	Native					PEOC01000524.1.g4627	Native
JCM_5958_gene_v001_00907	Native					JCM_9478_gene_v001_01209	Native					PEOC01000524.1.g4628	Native
JCM_5958_gene_v001_00908	Native					JCM_9478_gene_v001_01210	Native					PEOC01000524.1.g4629	Native
JCM_5958_gene_v001_00909	Native					JCM_9478_gene_v001_01211	Native					PEOC01000524.1.g4630	Native
JCM_5958_gene_v001_00910	Native					JCM_9478_gene_v001_01212	Native					PEOC01000524.1.g4631	Native
JCM_5958_gene_v001_00911	Native					JCM_9478_gene_v001_01213	Native					PEOC01000524.1.g4632	Native
JCM_5958_gene_v001_00912	Native					JCM_9478_gene_v001_01214	Native					PEOC01000524.1.g4633	Native
JCM_5958_gene_v001_00913	Native					JCM_9478_gene_v001_01215	Native					PEOC01000524.1.g4634	Native
JCM_5958_gene_v001_00914	Native					JCM_9478_gene_v001_01216	Native					PEOC01000524.1.g4635	Native
JCM_5958_gene_v001_00915	Native					JCM_9478_gene_v001_01217	Native					PEOC01000524.1.g4636	Native
JCM_5958_gene_v001_00916	Native					JCM_9478_gene_v001_01218	Native					PEOC01000524.1.g4637	Native
JCM_5958_gene_v001_00917	Native					JCM_9478_gene_v001_01219	Native					PEOC01000524.1.g4638	Native
JCM_5958_gene_v001_00918	Native					JCM_9478_gene_v001_01220	Native					PEOC01000524.1.g4639	Native
JCM_5958_gene_v001_00919	Native					JCM_9478_gene_v001_01221	Native					PEOC01000524.1.g4640	Native
JCM_5958_gene_v001_00920	Native					JCM_9478_gene_v001_01222	Native					PEOC01000524.1.g4641	Native
JCM_5958_gene_v001_00921	Native					JCM_9478_gene_v001_01223	Native					PEOC01000524.1.g4642	Native
JCM_5958_gene_v001_00922	Native					JCM_9478_gene_v001_01224	Native					PEOC01000524.1.g4643	Native
JCM_5958_gene_v001_00923	Native					JCM_9478_gene_v001_01225	Native					PEOC01000524.1.g4644	Native
JCM_5958_gene_v001_00924	Native					JCM_9478_gene_v001_01226	Native					PEOC01000524.1.g4645	Native
JCM_5958_gene_v001_00925	Native					JCM_9478_gene_v001_01227	Native					PEOC01000524.1.g4646	Native
JCM_5958_gene_v001_00926	Native					JCM_9478_gene_v001_01228	Native					PEOC01000524.1.g4647	Native
JCM_5958_gene_v001_00927	Native					JCM_9478_gene_v001_01229	Native					PEOC01000524.1.g4648	Native
JCM_5958_gene_v001_00928	Native					JCM_9478_gene_v001_01230	Native					PEOC01000524.1.g4649	Native
JCM_5958_gene_v001_00929	Native					JCM_9478_gene_v001_01231	Native					PEOC01000524.1.g4650	Native
JCM_5958_gene_v001_00930	Native					JCM_9478_gene_v001_01232	Native					PEOC01000524.1.g4651	Native
JCM_5958_gene_v001_00931	Native					JCM_9478_gene_v001_01233	Native					PEOC01000524.1.g4652	Native
JCM_5958_gene_v001_00932	Native					JCM_9478_gene_v001_01234	Native					PEOC01000524.1.g4653	Native
JCM_5958_gene_v001_00933	Native					JCM_9478_gene_v001_01235	Native					PEOC01000524.1.g4654	Native
JCM_5958_gene_v001_00934	Native					JCM_9478_gene_v001_01236	Native					PEOC01000524.1.g4655	Native
JCM_5958_gene_v001_00935	Native					JCM_9478_gene_v001_01237	Native					PEOC01000524.1.g4656	Native
JCM_5958_gene_v001_00936	Native					JCM_9478_gene_v001_01238	Native					PEOC01000524.1.g4657	Native
JCM_5958_gene_v001_00937	Native					JCM_9478_gene_v001_01239	Native					PEOC01000524.1.g4658	Native
JCM_5958_gene_v001_00938	Native					JCM_9478_gene_v001_01240	Native					PEOC01000524.1.g4659	Native
JCM_5958_gene_v001_00939	Native					JCM_9478_gene_v001_01241	Native					PEOC01000524.1.g4660	Native
JCM_5958_gene_v001_00940	Native					JCM_9478_gene_v001_01242	Native					PEOC01000524.1.g4661	Native
JCM_5958_gene_v001_00941	Native					JCM_9478_gene_v001_01243	Native					PEOC01000524.1.g4662	Native
JCM_5958_gene_v001_00942	Native					JCM_9478_gene_v001_01244	Native					PEOC01000524.1.g4663	Native
JCM_5958_gene_v001_00943	Native					JCM_9478_gene_v001_01245	Native					PEOC01000524.1.g4664	Native
JCM_5958_gene_v001_00944	Native					JCM_9478_gene_v001_01246	Native					PEOC01000524.1.g4665	Native
JCM_5958_gene_v001_00945	Native					JCM_9478_gene_v001_01247	Native					PEOC01000524.1.g4666	Native
JCM_5958_gene_v001_00946	Native					JCM_9478_gene_v001_01248	Native					PEOC01000524.1.g4667	Native
JCM_5958_gene_v001_00947	Native					JCM_9478_gene_v001_01249	Native					PEOC01000524.1.g4668	Native
JCM_5958_gene_v001_00948	Native					JCM_9478_gene_v001_01250	Native					PEOC01000524.1.g4669	Native
JCM_5958_gene_v001_00949	Native					JCM_9478_gene_v001_01251	Native					PEOC01000524.1.g4670	Native
JCM_5958_gene_v001_00950	Native					JCM_9478_gene_v001_01252	Native					PEOC01000524.1.g4671	Native
JCM_5958_gene_v001_00951	Native					JCM_9478_gene_v001_01253	Native					PEOC01000524.1.g4672	Native
JCM_5958_gene_v001_00952	Native					JCM_9478_gene_v001_01254	Native					PEOC01000524.1.g4673	Native
JCM_5958_gene_v001_00953	Native					JCM_9478_gene_v001_01255	Native					PEOC01000524.1.g4674	Native
JCM_5958_gene_v001_00954	Native					JCM_9478_gene_v001_01256	Native					PEOC01000524.1.g4675	Native
JCM_5958_gene_v001_00955	Native					JCM_9478_gene_v001_01257	Native					PEOC01000524.1.g4676	Native
JCM_5958_gene_v001_00956	Native					JCM_9478_gene_v001_01258	Native					PEOC01000524.1.g4677	Native
JCM_5958_gene_v001_00957	Native					JCM_9478_gene_v001_01259	Native					PEOC01000524.1.g4678	Native
JCM_5958_gene_v001_00958	Native					JCM_9478_gene_v001_01260	Native					PEOC01000524.1.g4679	Native
JCM_5958_gene_v001_00959	Native					JCM_9478_gene_v001_01261	Native					PEOC01000524.1.g4680	Native
JCM_5958_gene_v001_00960	Native					JCM_9478_gene_v001_01262	Native					PEOC01000524.1.g4681	Native
JCM_5958_gene_v001_00961	Native					JCM_9478_gene_v001_01263	Native					PEOC01000525.1.g2131	Native
JCM_5958_gene_v001_00962	Native					JCM_9478_gene_v001_01264	Native					PEOC01000525.1.g2132	Native
JCM_5958_gene_v001_00963	Native					JCM_9478_gene_v001_01265	Native					PEOC01000525.1.g2133	Native
JCM_5958_gene_v001_00964	Native					JCM_9478_gene_v001_01266	Native					PEOC01000525.1.g2134	Native
JCM_5958_gene_v001_00965	Native					JCM_9478_gene_v001_01267	Native					PEOC01000525.1.g2135	Native
JCM_5958_gene_v001_00966	Native					JCM_9478_gene_v001_01268	Native					PEOC01000525.1.g2136	Native
JCM_5958_gene_v001_00967	Native					JCM_9478_gene_v001_01269	Native					PEOC01000525.1.g2137	Native
JCM_5958_gene_v001_00968	Native					JCM_9478_gene_v001_01270	Native					PEOC01000525.1.g2138	HGT Pezizomycotina
JCM_5958_gene_v001_00970	Native					JCM_9478_gene_v001_01271	Native					PEOC01000525.1.g2139	HGT Bacteria
JCM_5958_gene_v001_00971	Native					JCM_9478_gene_v001_01272	Native					PEOC01000525.1.g2140	Native
JCM_5958_gene_v001_00972	Native					JCM_9478_gene_v001_01273	Native					PEOC01000525.1.g2141	Native
JCM_5958_gene_v001_00973	Native					JCM_9478_gene_v001_01274	Native					PEOC01000525.1.g2142	Native
JCM_5958_gene_v001_00974	Native					JCM_9478_gene_v001_01275	Native					PEOC01000525.1.g2143	Native
JCM_5958_gene_v001_00975	Native					JCM_9478_gene_v001_01276	Native					PEOC01000525.1.g2144	Native
JCM_5958_gene_v001_00976	Native					JCM_9478_gene_v001_01277	Native					PEOC01000525.1.g2145	Native
JCM_5958_gene_v001_00977	Native					JCM_9478_gene_v001_01278	Native					PEOC01000525.1.g2146	Native
JCM_5958_gene_v001_00978	Native					JCM_9478_gene_v001_01279	Native					PEOC01000525.1.g2147	Native
JCM_5958_gene_v001_00979	Native					JCM_9478_gene_v001_01280	Native					PEOC01000525.1.g2148	Native
JCM_5958_gene_v001_00980	Native					JCM_9478_gene_v001_01281	Native					PEOC01000525.1.g2149	Native
JCM_5958_gene_v001_00981	Native					JCM_9478_gene_v001_01282	Native					PEOC01000525.1.g2150	Native
JCM_5958_gene_v001_00982	Native					JCM_9478_gene_v001_01283	HGT Bacteria					PEOC01000525.1.g2151	Native
JCM_5958_gene_v001_00983	Native					JCM_9478_gene_v001_01284	Native					PEOC01000525.1.g2152	Native
JCM_5958_gene_v001_00984	Native					JCM_9478_gene_v001_01285	Native					PEOC01000525.1.g2153	Native
JCM_5958_gene_v001_00985	Native					JCM_9478_gene_v001_01286	Native					PEOC01000525.1.g2154	Native
JCM_5958_gene_v001_00986	Native					JCM_9478_gene_v001_01287	Native					PEOC01000525.1.g2155	Native
JCM_5958_gene_v001_00987	Native					JCM_9478_gene_v001_01288	Native					PEOC01000525.1.g2156	Native
JCM_5958_gene_v001_00988	Native					JCM_9478_gene_v001_01289	Native					PEOC01000525.1.g2157	Native
JCM_5958_gene_v001_00989	Native					JCM_9478_gene_v001_01290	Native					PEOC01000525.1.g2158	Native
JCM_5958_gene_v001_00990	Native					JCM_9478_gene_v001_01291	Native					PEOC01000525.1.g2159	Native
JCM_5958_gene_v001_00991	Native					JCM_9478_gene_v001_01292	Native					PEOC01000525.1.g2160	Native
JCM_5958_gene_v001_00992	Native					JCM_9478_gene_v001_01293	Native					PEOC01000525.1.g2161	Native
JCM_5958_gene_v001_00993	Native					JCM_9478_gene_v001_01294	Native					PEOC01000525.1.g2162	Native
JCM_5958_gene_v001_00994	Native					JCM_9478_gene_v001_01295	Native					PEOC01000525.1.g2163	Native
JCM_5958_gene_v001_00995	Native					JCM_9478_gene_v001_01296	Native					PEOC01000525.1.g2164	Native
JCM_5958_gene_v001_00996	Native					JCM_9478_gene_v001_01297	Native					PEOC01000525.1.g2165	Native
JCM_5958_gene_v001_00997	Native					JCM_9478_gene_v001_01298	Native					PEOC01000525.1.g2166	Native
JCM_5958_gene_v001_00998	Native					JCM_9478_gene_v001_01299	Native					PEOC01000525.1.g2167	Native
JCM_5958_gene_v001_00999	Native					JCM_9478_gene_v001_01300	Native					PEOC01000525.1.g2168	Native
JCM_5958_gene_v001_01000	Native					JCM_9478_gene_v001_01301	Native					PEOC01000525.1.g2169	Native
JCM_5958_gene_v001_01001	Native					JCM_9478_gene_v001_01302	Native					PEOC01000525.1.g2170	Native
JCM_5958_gene_v001_01002	Native					JCM_9478_gene_v001_01303	Native					PEOC01000525.1.g2171	Native
JCM_5958_gene_v001_01003	Native					JCM_9478_gene_v001_01304	Native					PEOC01000525.1.g2172	Native
JCM_5958_gene_v001_01004	Native					JCM_9478_gene_v001_01305	Native					PEOC01000525.1.g2173	Native
JCM_5958_gene_v001_01005	Native					JCM_9478_gene_v001_01306	Native					PEOC01000525.1.g2174	Native
JCM_5958_gene_v001_01006	Native					JCM_9478_gene_v001_01307	Native					PEOC01000525.1.g2175	Native
JCM_5958_gene_v001_01007	Native					JCM_9478_gene_v001_01308	Native					PEOC01000525.1.g2176	Native
JCM_5958_gene_v001_01008	Native					JCM_9478_gene_v001_01309	Native					PEOC01000525.1.g2177	Native
JCM_5958_gene_v001_01009	Native					JCM_9478_gene_v001_01310	Native					PEOC01000525.1.g2178	Native
JCM_5958_gene_v001_01010	Native					JCM_9478_gene_v001_01311	Native					PEOC01000525.1.g2179	Native
JCM_5958_gene_v001_01011	Native					JCM_9478_gene_v001_01312	Native					PEOC01000525.1.g2180	Native
JCM_5958_gene_v001_01012	Native					JCM_9478_gene_v001_01313	Native					PEOC01000525.1.g2181	Native
JCM_5958_gene_v001_01013	Native					JCM_9478_gene_v001_01314	Native					PEOC01000525.1.g2182	Native
JCM_5958_gene_v001_01014	Native					JCM_9478_gene_v001_01315	Native					PEOC01000525.1.g2183	Native
JCM_5958_gene_v001_01015	Native					JCM_9478_gene_v001_01316	Native					PEOC01000525.1.g2184	Native
JCM_5958_gene_v001_01016	Native					JCM_9478_gene_v001_01317	Native					PEOC01000525.1.g2185	Native
JCM_5958_gene_v001_01017	Native					JCM_9478_gene_v001_01318	Native					PEOC01000525.1.g2186	Native
JCM_5958_gene_v001_01018	Native					JCM_9478_gene_v001_01319	Native					PEOC01000525.1.g2187	Native
JCM_5958_gene_v001_01019	Native					JCM_9478_gene_v001_01320	Native					PEOC01000525.1.g2188	Native
JCM_5958_gene_v001_01020	Native					JCM_9478_gene_v001_01321	Native					PEOC01000525.1.g2189	Native
JCM_5958_gene_v001_01021	Native					JCM_9478_gene_v001_01322	Native					PEOC01000525.1.g2190	Native
JCM_5958_gene_v001_01022	Native					JCM_9478_gene_v001_01323	Native					PEOC01000525.1.g2191	Native
JCM_5958_gene_v001_01023	Native					JCM_9478_gene_v001_01324	Native					PEOC01000525.1.g2192	Native
JCM_5958_gene_v001_01024	Native					JCM_9478_gene_v001_01325	Native					PEOC01000525.1.g2193	Native
JCM_5958_gene_v001_01025	Native					JCM_9478_gene_v001_01326	Native					PEOC01000525.1.g2194	Native
JCM_5958_gene_v001_01026	Native					JCM_9478_gene_v001_01327	Native					PEOC01000525.1.g2195	Native
JCM_5958_gene_v001_01027	Native					JCM_9478_gene_v001_01328	Native					PEOC01000525.1.g2196	Native
JCM_5958_gene_v001_01028	Native					JCM_9478_gene_v001_01329	Native					PEOC01000525.1.g2197	Native
JCM_5958_gene_v001_01029	Native					JCM_9478_gene_v001_01330	Native					PEOC01000525.1.g2198	Native
JCM_5958_gene_v001_01030	Native					JCM_9478_gene_v001_01331	Native					PEOC01000525.1.g2199	Native
JCM_5958_gene_v001_01031	Native					JCM_9478_gene_v001_01332	Native					PEOC01000526.1.g1922	Native
JCM_5958_gene_v001_01032	Native					JCM_9478_gene_v001_01333	Native					PEOC01000526.1.g1923	Native
JCM_5958_gene_v001_01033	Native					JCM_9478_gene_v001_01334	Native					PEOC01000526.1.g1924	Native
JCM_5958_gene_v001_01034	Native					JCM_9478_gene_v001_01335	Native					PEOC01000526.1.g1925	Native
JCM_5958_gene_v001_01035	Native					JCM_9478_gene_v001_01336	Native					PEOC01000526.1.g1926	Native
JCM_5958_gene_v001_01036	Native					JCM_9478_gene_v001_01337	Native					PEOC01000526.1.g1927	Native
JCM_5958_gene_v001_01037	Native					JCM_9478_gene_v001_01338	Native					PEOC01000526.1.g1928	Native
JCM_5958_gene_v001_01038	Native					JCM_9478_gene_v001_01339	Native					PEOC01000526.1.g1929	Native
JCM_5958_gene_v001_01039	Native					JCM_9478_gene_v001_01340	Native					PEOC01000526.1.g1930	Native
JCM_5958_gene_v001_01040	Native					JCM_9478_gene_v001_01341	Native					PEOC01000526.1.g1931	Native
JCM_5958_gene_v001_01041	Native					JCM_9478_gene_v001_01342	Native					PEOC01000526.1.g1932	Native
JCM_5958_gene_v001_01042	Native					JCM_9478_gene_v001_01343	Native					PEOC01000526.1.g1933	Native
JCM_5958_gene_v001_01043	Native					JCM_9478_gene_v001_01344	Native					PEOC01000526.1.g1934	Native
JCM_5958_gene_v001_01044	Native					JCM_9478_gene_v001_01345	Native					PEOC01000526.1.g1935	Native
JCM_5958_gene_v001_01045	Native					JCM_9478_gene_v001_01346	Native					PEOC01000526.1.g1936	Native
JCM_5958_gene_v001_01046	Native					JCM_9478_gene_v001_01347	Native					PEOC01000526.1.g1937	Native
JCM_5958_gene_v001_01047	Native					JCM_9478_gene_v001_01348	Native					PEOC01000526.1.g1938	Native
JCM_5958_gene_v001_01048	Native					JCM_9478_gene_v001_01349	Native					PEOC01000526.1.g1939	Native
JCM_5958_gene_v001_01049	Native					JCM_9478_gene_v001_01350	Native					PEOC01000526.1.g1940	Native
JCM_5958_gene_v001_01050	Native					JCM_9478_gene_v001_01351	Native					PEOC01000526.1.g1941	Native
JCM_5958_gene_v001_01051	Native					JCM_9478_gene_v001_01352	Native					PEOC01000526.1.g1942	Native
JCM_5958_gene_v001_01052	Native					JCM_9478_gene_v001_01353	Native					PEOC01000526.1.g1943	Native
JCM_5958_gene_v001_01053	Native					JCM_9478_gene_v001_01354	Native					PEOC01000526.1.g1944	Native
JCM_5958_gene_v001_01054	Native					JCM_9478_gene_v001_01355	Native					PEOC01000526.1.g1945	Native
JCM_5958_gene_v001_01055	Native					JCM_9478_gene_v001_01356	Native					PEOC01000526.1.g1946	HGT Pezizomycotina
JCM_5958_gene_v001_01056	Native					JCM_9478_gene_v001_01357	Native					PEOC01000526.1.g1947	Native
JCM_5958_gene_v001_01057	Native					JCM_9478_gene_v001_01358	Native					PEOC01000526.1.g1948	Native
JCM_5958_gene_v001_01058	Native					JCM_9478_gene_v001_01359	Native					PEOC01000526.1.g1949	Native
JCM_5958_gene_v001_01059	Native					JCM_9478_gene_v001_01360	Native					PEOC01000526.1.g1950	Native
JCM_5958_gene_v001_01060	Native					JCM_9478_gene_v001_01361	Native					PEOC01000526.1.g1951	Native
JCM_5958_gene_v001_01061	Native					JCM_9478_gene_v001_01362	Native					PEOC01000526.1.g1952	Native
JCM_5958_gene_v001_01062	Native					JCM_9478_gene_v001_01363	Native					PEOC01000526.1.g1953	Native
JCM_5958_gene_v001_01063	Native					JCM_9478_gene_v001_01364	Native					PEOC01000526.1.g1954	Native
JCM_5958_gene_v001_01064	Native					JCM_9478_gene_v001_01365	Native					PEOC01000526.1.g1955	Native
JCM_5958_gene_v001_01065	Native					JCM_9478_gene_v001_01366	Native					PEOC01000526.1.g1956	HGT Bacteria
JCM_5958_gene_v001_01066	Native					JCM_9478_gene_v001_01367	Native					PEOC01000526.1.g1957	HGT Bacteria
JCM_5958_gene_v001_01067	Native					JCM_9478_gene_v001_01368	Native					PEOC01000526.1.g1958	HGT Bacteria
JCM_5958_gene_v001_01068	Native					JCM_9478_gene_v001_01369	Native					PEOC01000526.1.g1959	Native
JCM_5958_gene_v001_01069	Native					JCM_9478_gene_v001_01370	Native					PEOC01000526.1.g1960	Native
JCM_5958_gene_v001_01070	Native					JCM_9478_gene_v001_01371	Native					PEOC01000526.1.g1961	Native
JCM_5958_gene_v001_01071	Native					JCM_9478_gene_v001_01372	Native					PEOC01000526.1.g1962	Native
JCM_5958_gene_v001_01072	Native					JCM_9478_gene_v001_01373	Native					PEOC01000526.1.g1963	Native
JCM_5958_gene_v001_01073	Native					JCM_9478_gene_v001_01374	Native					PEOC01000526.1.g1964	Native
JCM_5958_gene_v001_01074	Native					JCM_9478_gene_v001_01375	Native					PEOC01000526.1.g1965	Native
JCM_5958_gene_v001_01075	Native					JCM_9478_gene_v001_01376	Native					PEOC01000526.1.g1966	Native
JCM_5958_gene_v001_01076	Native					JCM_9478_gene_v001_01377	Native					PEOC01000526.1.g1967	Native
JCM_5958_gene_v001_01077	Native					JCM_9478_gene_v001_01378	Native					PEOC01000526.1.g1968	Native
JCM_5958_gene_v001_01078	Native					JCM_9478_gene_v001_01379	Native					PEOC01000526.1.g1969	Native
JCM_5958_gene_v001_01079	Native					JCM_9478_gene_v001_01380	Native					PEOC01000526.1.g1970	Native
JCM_5958_gene_v001_01080	Native					JCM_9478_gene_v001_01381	Native					PEOC01000526.1.g1971	Native
JCM_5958_gene_v001_01081	Native					JCM_9478_gene_v001_01382	Native					PEOC01000526.1.g1972	Native
JCM_5958_gene_v001_01082	Native					JCM_9478_gene_v001_01383	Native					PEOC01000526.1.g1973	Native
JCM_5958_gene_v001_01083	Native					JCM_9478_gene_v001_01384	Native					PEOC01000526.1.g1974	Native
JCM_5958_gene_v001_01084	Native					JCM_9478_gene_v001_01385	Native					PEOC01000526.1.g1975	Native
JCM_5958_gene_v001_01085	Native					JCM_9478_gene_v001_01386	Native					PEOC01000526.1.g1976	Native
JCM_5958_gene_v001_01086	Native					JCM_9478_gene_v001_01387	Native					PEOC01000526.1.g1977	Native
JCM_5958_gene_v001_01087	Native					JCM_9478_gene_v001_01388	Native					PEOC01000526.1.g1978	Native
JCM_5958_gene_v001_01088	Native					JCM_9478_gene_v001_01389	Native					PEOC01000526.1.g1979	Native
JCM_5958_gene_v001_01089	Native					JCM_9478_gene_v001_01390	Native					PEOC01000526.1.g1980	Native
JCM_5958_gene_v001_01090	Native					JCM_9478_gene_v001_01391	Native					PEOC01000526.1.g1981	Native
JCM_5958_gene_v001_01091	Native					JCM_9478_gene_v001_01392	Native					PEOC01000526.1.g1982	Native
JCM_5958_gene_v001_01092	Native					JCM_9478_gene_v001_01393	Native					PEOC01000526.1.g1983	Native
JCM_5958_gene_v001_01093	Native					JCM_9478_gene_v001_01394	Native					PEOC01000526.1.g1984	Native
JCM_5958_gene_v001_01094	Native					JCM_9478_gene_v001_01395	Native					PEOC01000526.1.g1985	Native
JCM_5958_gene_v001_01095	Native					JCM_9478_gene_v001_01396	Native					PEOC01000526.1.g1986	Native
JCM_5958_gene_v001_01096	Native					JCM_9478_gene_v001_01397	Native					PEOC01000526.1.g1987	Native
JCM_5958_gene_v001_01098	Native					JCM_9478_gene_v001_01398	Native					PEOC01000526.1.g1988	Native
JCM_5958_gene_v001_01099	Native					JCM_9478_gene_v001_01399	Native					PEOC01000526.1.g1989	Native
JCM_5958_gene_v001_01100	Native					JCM_9478_gene_v001_01400	Native					PEOC01000526.1.g1990	Native
JCM_5958_gene_v001_01101	Native					JCM_9478_gene_v001_01401	Native					PEOC01000526.1.g1991	Native
JCM_5958_gene_v001_01102	Native					JCM_9478_gene_v001_01402	Native					PEOC01000526.1.g1992	Native
JCM_5958_gene_v001_01103	Native					JCM_9478_gene_v001_01403	Native					PEOC01000526.1.g1993	Native
JCM_5958_gene_v001_01104	Native					JCM_9478_gene_v001_01404	Native					PEOC01000526.1.g1994	Native
JCM_5958_gene_v001_01105	Native					JCM_9478_gene_v001_01405	Native					PEOC01000526.1.g1995	Native
JCM_5958_gene_v001_01106	Native					JCM_9478_gene_v001_01406	Native					PEOC01000526.1.g1996	Native
JCM_5958_gene_v001_01107	Native					JCM_9478_gene_v001_01407	Native					PEOC01000526.1.g1997	Native
JCM_5958_gene_v001_01108	Native					JCM_9478_gene_v001_01408	Native					PEOC01000526.1.g1998	Native
JCM_5958_gene_v001_01109	Native					JCM_9478_gene_v001_01409	Native					PEOC01000526.1.g1999	Native
JCM_5958_gene_v001_01110	Native					JCM_9478_gene_v001_01410	Native					PEOC01000526.1.g2000	Native
JCM_5958_gene_v001_01111	Native					JCM_9478_gene_v001_01411	Native					PEOC01000527.1.g13	Native
JCM_5958_gene_v001_01112	Native					JCM_9478_gene_v001_01412	Native					PEOC01000527.1.g14	Native
JCM_5958_gene_v001_01113	Native					JCM_9478_gene_v001_01413	Native					PEOC01000527.1.g15	Native
JCM_5958_gene_v001_01114	Native					JCM_9478_gene_v001_01414	Native					PEOC01000527.1.g16	Native
JCM_5958_gene_v001_01115	Native					JCM_9478_gene_v001_01415	Native					PEOC01000527.1.g17	Native
JCM_5958_gene_v001_01116	Native					JCM_9478_gene_v001_01416	Native					PEOC01000527.1.g18	Native
JCM_5958_gene_v001_01117	Native					JCM_9478_gene_v001_01417	Native					PEOC01000527.1.g19	Native
JCM_5958_gene_v001_01118	Native					JCM_9478_gene_v001_01418	Native					PEOC01000527.1.g20	Native
JCM_5958_gene_v001_01119	Native					JCM_9478_gene_v001_01419	Native					PEOC01000527.1.g21	Native
JCM_5958_gene_v001_01120	Native					JCM_9478_gene_v001_01420	Native					PEOC01000527.1.g22	Native
JCM_5958_gene_v001_01121	Native					JCM_9478_gene_v001_01421	Native					PEOC01000527.1.g23	Native
JCM_5958_gene_v001_01122	Native					JCM_9478_gene_v001_01422	Native					PEOC01000527.1.g24	Native
JCM_5958_gene_v001_01123	Native					JCM_9478_gene_v001_01423	Native					PEOC01000527.1.g25	Native
JCM_5958_gene_v001_01124	Native					JCM_9478_gene_v001_01424	Native					PEOC01000527.1.g26	Native
JCM_5958_gene_v001_01125	Native					JCM_9478_gene_v001_01425	Native					PEOC01000527.1.g27	Native
JCM_5958_gene_v001_01126	Native					JCM_9478_gene_v001_01426	Native					PEOC01000527.1.g28	Native
JCM_5958_gene_v001_01127	Native					JCM_9478_gene_v001_01427	Native					PEOC01000527.1.g29	Native
JCM_5958_gene_v001_01128	Native					JCM_9478_gene_v001_01428	Native					PEOC01000527.1.g30	Native
JCM_5958_gene_v001_01129	Native					JCM_9478_gene_v001_01429	Native					PEOC01000527.1.g31	Native
JCM_5958_gene_v001_01130	Native					JCM_9478_gene_v001_01430	Native					PEOC01000527.1.g32	Native
JCM_5958_gene_v001_01131	Native					JCM_9478_gene_v001_01431	Native					PEOC01000527.1.g33	Native
JCM_5958_gene_v001_01132	Native					JCM_9478_gene_v001_01432	Native					PEOC01000527.1.g34	Native
JCM_5958_gene_v001_01133	Native					JCM_9478_gene_v001_01433	Native					PEOC01000527.1.g35	Native
JCM_5958_gene_v001_01134	Native					JCM_9478_gene_v001_01434	Native					PEOC01000527.1.g36	Native
JCM_5958_gene_v001_01135	Native					JCM_9478_gene_v001_01435	Native					PEOC01000527.1.g37	Native
JCM_5958_gene_v001_01136	Native					JCM_9478_gene_v001_01436	Native					PEOC01000527.1.g38	Native
JCM_5958_gene_v001_01137	Native					JCM_9478_gene_v001_01437	Native					PEOC01000527.1.g39	Native
JCM_5958_gene_v001_01138	Native					JCM_9478_gene_v001_01438	Native					PEOC01000527.1.g40	Native
JCM_5958_gene_v001_01139	Native					JCM_9478_gene_v001_01439	Native					PEOC01000527.1.g41	Native
JCM_5958_gene_v001_01140	Native					JCM_9478_gene_v001_01440	Native					PEOC01000527.1.g42	Native
JCM_5958_gene_v001_01141	Native					JCM_9478_gene_v001_01441	Native					PEOC01000527.1.g43	Native
JCM_5958_gene_v001_01142	Native					JCM_9478_gene_v001_01442	Native					PEOC01000527.1.g44	Native
JCM_5958_gene_v001_01143	Native					JCM_9478_gene_v001_01443	Native					PEOC01000527.1.g45	Native
JCM_5958_gene_v001_01144	Native					JCM_9478_gene_v001_01444	Native					PEOC01000527.1.g46	Native
JCM_5958_gene_v001_01145	Native					JCM_9478_gene_v001_01445	Native					PEOC01000527.1.g47	Native
JCM_5958_gene_v001_01146	Native					JCM_9478_gene_v001_01446	Native					PEOC01000527.1.g48	Native
JCM_5958_gene_v001_01147	Native					JCM_9478_gene_v001_01447	Native					PEOC01000527.1.g49	Native
JCM_5958_gene_v001_01148	Native					JCM_9478_gene_v001_01448	Native					PEOC01000527.1.g50	Native
JCM_5958_gene_v001_01149	Native					JCM_9478_gene_v001_01449	Native					PEOC01000527.1.g51	Native
JCM_5958_gene_v001_01150	Native					JCM_9478_gene_v001_01450	Native					PEOC01000527.1.g52	Native
JCM_5958_gene_v001_01151	Native					JCM_9478_gene_v001_01451	Native					PEOC01000527.1.g53	Native
JCM_5958_gene_v001_01152	Native					JCM_9478_gene_v001_01452	Native					PEOC01000527.1.g54	Native
JCM_5958_gene_v001_01153	Native					JCM_9478_gene_v001_01453	Native					PEOC01000527.1.g55	Native
JCM_5958_gene_v001_01154	Native					JCM_9478_gene_v001_01454	Native					PEOC01000527.1.g56	Native
JCM_5958_gene_v001_01155	Native					JCM_9478_gene_v001_01455	Native					PEOC01000527.1.g57	Native
JCM_5958_gene_v001_01156	Native					JCM_9478_gene_v001_01456	Native					PEOC01000527.1.g58	Native
JCM_5958_gene_v001_01157	Native					JCM_9478_gene_v001_01457	Native					PEOC01000527.1.g59	Native
JCM_5958_gene_v001_01158	Native					JCM_9478_gene_v001_01458	Native					PEOC01000527.1.g60	Native
JCM_5958_gene_v001_01159	Native					JCM_9478_gene_v001_01459	Native					PEOC01000527.1.g61	Native
JCM_5958_gene_v001_01160	Native					JCM_9478_gene_v001_01460	Native					PEOC01000527.1.g62	Native
JCM_5958_gene_v001_01161	Native					JCM_9478_gene_v001_01461	Native					PEOC01000527.1.g63	Native
JCM_5958_gene_v001_01162	Native					JCM_9478_gene_v001_01462	Native					PEOC01000527.1.g64	Native
JCM_5958_gene_v001_01163	Native					JCM_9478_gene_v001_01463	Native					PEOC01000527.1.g65	Native
JCM_5958_gene_v001_01164	Native					JCM_9478_gene_v001_01464	Native					PEOC01000527.1.g66	Native
JCM_5958_gene_v001_01165	Native					JCM_9478_gene_v001_01465	Native					PEOC01000527.1.g67	Native
JCM_5958_gene_v001_01166	Native					JCM_9478_gene_v001_01466	Native					PEOC01000527.1.g68	Native
JCM_5958_gene_v001_01167	Native					JCM_9478_gene_v001_01467	Native					PEOC01000527.1.g69	Native
JCM_5958_gene_v001_01168	Native					JCM_9478_gene_v001_01468	Native					PEOC01000527.1.g70	Native
JCM_5958_gene_v001_01169	Native					JCM_9478_gene_v001_01469	Native					PEOC01000527.1.g71	Native
JCM_5958_gene_v001_01170	Native					JCM_9478_gene_v001_01470	Native					PEOC01000527.1.g72	Native
JCM_5958_gene_v001_01171	Native					JCM_9478_gene_v001_01471	Native					PEOC01000527.1.g73	Native
JCM_5958_gene_v001_01172	Native					JCM_9478_gene_v001_01472	Native					PEOC01000527.1.g74	Native
JCM_5958_gene_v001_01173	Native					JCM_9478_gene_v001_01473	Native					PEOC01000527.1.g75	Native
JCM_5958_gene_v001_01174	Native					JCM_9478_gene_v001_01474	Native					PEOC01000527.1.g76	Native
JCM_5958_gene_v001_01175	Native					JCM_9478_gene_v001_01475	Native					PEOC01000527.1.g77	Native
JCM_5958_gene_v001_01176	Native					JCM_9478_gene_v001_01476	Native					PEOC01000527.1.g78	Native
JCM_5958_gene_v001_01177	Native					JCM_9478_gene_v001_01477	Native					PEOC01000527.1.g79	Native
JCM_5958_gene_v001_01178	Native					JCM_9478_gene_v001_01478	Native					PEOC01000527.1.g80	Native
JCM_5958_gene_v001_01179	Native					JCM_9478_gene_v001_01479	Native					PEOC01000527.1.g81	Native
JCM_5958_gene_v001_01180	Native					JCM_9478_gene_v001_01480	Native					PEOC01000527.1.g82	Native
JCM_5958_gene_v001_01181	Native					JCM_9478_gene_v001_01481	Native					PEOC01000527.1.g83	Native
JCM_5958_gene_v001_01182	Native					JCM_9478_gene_v001_01482	Native					PEOC01000527.1.g84	HGT Bacteria
JCM_5958_gene_v001_01183	Native					JCM_9478_gene_v001_01483	Native					PEOC01000527.1.g85	Native
JCM_5958_gene_v001_01184	Native					JCM_9478_gene_v001_01484	Native					PEOC01000527.1.g86	Native
JCM_5958_gene_v001_01185	Native					JCM_9478_gene_v001_01485	Native					PEOC01000527.1.g87	Native
JCM_5958_gene_v001_01186	Native					JCM_9478_gene_v001_01486	Native					PEOC01000527.1.g88	Native
JCM_5958_gene_v001_01187	Native					JCM_9478_gene_v001_01487	Native					PEOC01000527.1.g89	Native
JCM_5958_gene_v001_01188	Native					JCM_9478_gene_v001_01488	Native					PEOC01000527.1.g90	Native
JCM_5958_gene_v001_01189	Native					JCM_9478_gene_v001_01489	Native					PEOC01000527.1.g91	Native
JCM_5958_gene_v001_01190	Native					JCM_9478_gene_v001_01490	Native					PEOC01000527.1.g92	Native
JCM_5958_gene_v001_01191	Native					JCM_9478_gene_v001_01491	Native					PEOC01000527.1.g93	Native
JCM_5958_gene_v001_01192	Native					JCM_9478_gene_v001_01492	Native					PEOC01000527.1.g94	Native
JCM_5958_gene_v001_01193	Native					JCM_9478_gene_v001_01493	Native					PEOC01000527.1.g95	Native
JCM_5958_gene_v001_01194	Native					JCM_9478_gene_v001_01494	Native					PEOC01000527.1.g96	Native
JCM_5958_gene_v001_01195	Native					JCM_9478_gene_v001_01495	Native					PEOC01000527.1.g97	Native
JCM_5958_gene_v001_01196	Native					JCM_9478_gene_v001_01496	Native					PEOC01000527.1.g98	Native
JCM_5958_gene_v001_01197	Native					JCM_9478_gene_v001_01497	Native					PEOC01000528.1.g2986	Native
JCM_5958_gene_v001_01198	Native					JCM_9478_gene_v001_01498	Native					PEOC01000528.1.g2987	Native
JCM_5958_gene_v001_01199	Native					JCM_9478_gene_v001_01499	Native					PEOC01000528.1.g2988	Native
JCM_5958_gene_v001_01200	Native					JCM_9478_gene_v001_01500	Native					PEOC01000528.1.g2989	Native
JCM_5958_gene_v001_01201	Native					JCM_9478_gene_v001_01501	Native					PEOC01000528.1.g2990	Native
JCM_5958_gene_v001_01202	Native					JCM_9478_gene_v001_01502	Native					PEOC01000528.1.g2991	Native
JCM_5958_gene_v001_01203	Native					JCM_9478_gene_v001_01503	Native					PEOC01000528.1.g2992	Native
JCM_5958_gene_v001_01204	Native					JCM_9478_gene_v001_01504	Native					PEOC01000528.1.g2993	Native
JCM_5958_gene_v001_01205	Native					JCM_9478_gene_v001_01505	Native					PEOC01000528.1.g2994	Native
JCM_5958_gene_v001_01206	Native					JCM_9478_gene_v001_01506	Native					PEOC01000528.1.g2995	Native
JCM_5958_gene_v001_01207	Native					JCM_9478_gene_v001_01507	Native					PEOC01000528.1.g2996	Native
JCM_5958_gene_v001_01208	Native					JCM_9478_gene_v001_01508	Native					PEOC01000528.1.g2997	Native
JCM_5958_gene_v001_01209	Native					JCM_9478_gene_v001_01509	Native					PEOC01000528.1.g2998	Native
JCM_5958_gene_v001_01210	Native					JCM_9478_gene_v001_01510	Native					PEOC01000528.1.g2999	Native
JCM_5958_gene_v001_01211	Native					JCM_9478_gene_v001_01511	Native					PEOC01000528.1.g3000	Native
JCM_5958_gene_v001_01212	Native					JCM_9478_gene_v001_01512	Native					PEOC01000528.1.g3001	Native
JCM_5958_gene_v001_01213	Native					JCM_9478_gene_v001_01513	Native					PEOC01000528.1.g3002	Native
JCM_5958_gene_v001_01214	Native					JCM_9478_gene_v001_01514	Native					PEOC01000528.1.g3003	Native
JCM_5958_gene_v001_01215	Native					JCM_9478_gene_v001_01515	Native					PEOC01000528.1.g3004	Native
JCM_5958_gene_v001_01216	Native					JCM_9478_gene_v001_01516	Native					PEOC01000528.1.g3005	Native
JCM_5958_gene_v001_01217	Native					JCM_9478_gene_v001_01517	Native					PEOC01000528.1.g3006	Native
JCM_5958_gene_v001_01218	Native					JCM_9478_gene_v001_01518	Native					PEOC01000528.1.g3007	Native
JCM_5958_gene_v001_01219	Native					JCM_9478_gene_v001_01519	Native					PEOC01000528.1.g3008	Native
JCM_5958_gene_v001_01220	Native					JCM_9478_gene_v001_01520	Native					PEOC01000528.1.g3009	Native
JCM_5958_gene_v001_01221	Native					JCM_9478_gene_v001_01521	Native					PEOC01000528.1.g3010	Native
JCM_5958_gene_v001_01222	Native					JCM_9478_gene_v001_01522	Native					PEOC01000528.1.g3011	Native
JCM_5958_gene_v001_01223	Native					JCM_9478_gene_v001_01523	Native					PEOC01000528.1.g3012	Native
JCM_5958_gene_v001_01224	Native					JCM_9478_gene_v001_01524	Native					PEOC01000528.1.g3013	Native
JCM_5958_gene_v001_01225	Native					JCM_9478_gene_v001_01525	Native					PEOC01000528.1.g3014	Native
JCM_5958_gene_v001_01226	Native					JCM_9478_gene_v001_01526	Native					PEOC01000528.1.g3015	Native
JCM_5958_gene_v001_01227	Native					JCM_9478_gene_v001_01527	Native					PEOC01000528.1.g3016	Native
JCM_5958_gene_v001_01228	Native					JCM_9478_gene_v001_01528	Native					PEOC01000528.1.g3017	Native
JCM_5958_gene_v001_01229	Native					JCM_9478_gene_v001_01529	Native					PEOC01000528.1.g3018	Native
JCM_5958_gene_v001_01230	Native					JCM_9478_gene_v001_01530	Native					PEOC01000528.1.g3019	Native
JCM_5958_gene_v001_01231	Native					JCM_9478_gene_v001_01531	Native					PEOC01000528.1.g3020	Native
JCM_5958_gene_v001_01232	Native					JCM_9478_gene_v001_01532	Native					PEOC01000528.1.g3021	Native
JCM_5958_gene_v001_01233	Native					JCM_9478_gene_v001_01533	Native					PEOC01000528.1.g3022	Native
JCM_5958_gene_v001_01234	Native					JCM_9478_gene_v001_01534	Native					PEOC01000528.1.g3023	Native
JCM_5958_gene_v001_01235	Native					JCM_9478_gene_v001_01535	Native					PEOC01000528.1.g3024	Native
JCM_5958_gene_v001_01236	Native					JCM_9478_gene_v001_01536	Native					PEOC01000528.1.g3025	Native
JCM_5958_gene_v001_01237	Native					JCM_9478_gene_v001_01537	Native					PEOC01000528.1.g3026	Native
JCM_5958_gene_v001_01238	Native					JCM_9478_gene_v001_01538	Native					PEOC01000528.1.g3027	Native
JCM_5958_gene_v001_01239	Native					JCM_9478_gene_v001_01539	Native					PEOC01000528.1.g3028	Native
JCM_5958_gene_v001_01240	Native					JCM_9478_gene_v001_01540	HGT Pezizomycotina					PEOC01000528.1.g3029	Native
JCM_5958_gene_v001_01241	Native					JCM_9478_gene_v001_01541	Native					PEOC01000528.1.g3030	Native
JCM_5958_gene_v001_01242	Native					JCM_9478_gene_v001_01542	Native					PEOC01000528.1.g3031	Native
JCM_5958_gene_v001_01243	Native					JCM_9478_gene_v001_01543	Native					PEOC01000528.1.g3032	Native
JCM_5958_gene_v001_01244	Native					JCM_9478_gene_v001_01544	Native					PEOC01000528.1.g3033	Native
JCM_5958_gene_v001_01245	Native					JCM_9478_gene_v001_01545	Native					PEOC01000528.1.g3034	Native
JCM_5958_gene_v001_01246	Native					JCM_9478_gene_v001_01546	Native					PEOC01000528.1.g3035	Native
JCM_5958_gene_v001_01247	Native					JCM_9478_gene_v001_01547	Native					PEOC01000528.1.g3036	Native
JCM_5958_gene_v001_01248	Native					JCM_9478_gene_v001_01548	Native					PEOC01000528.1.g3037	Native
JCM_5958_gene_v001_01249	Native					JCM_9478_gene_v001_01549	Native					PEOC01000528.1.g3038	Native
JCM_5958_gene_v001_01250	Native					JCM_9478_gene_v001_01550	Native					PEOC01000528.1.g3039	Native
JCM_5958_gene_v001_01251	Native					JCM_9478_gene_v001_01551	Native					PEOC01000528.1.g3040	Native
JCM_5958_gene_v001_01252	Native					JCM_9478_gene_v001_01552	Native					PEOC01000528.1.g3041	Native
JCM_5958_gene_v001_01253	Native					JCM_9478_gene_v001_01553	Native					PEOC01000528.1.g3042	Native
JCM_5958_gene_v001_01254	Native					JCM_9478_gene_v001_01554	Native					PEOC01000528.1.g3043	Native
JCM_5958_gene_v001_01255	Native					JCM_9478_gene_v001_01555	Native					PEOC01000528.1.g3044	Native
JCM_5958_gene_v001_01256	Native					JCM_9478_gene_v001_01556	Native					PEOC01000528.1.g3045	Native
JCM_5958_gene_v001_01257	Native					JCM_9478_gene_v001_01557	Native					PEOC01000528.1.g3046	Native
JCM_5958_gene_v001_01258	Native					JCM_9478_gene_v001_01558	Native					PEOC01000528.1.g3047	Native
JCM_5958_gene_v001_01259	Native					JCM_9478_gene_v001_01559	Native					PEOC01000528.1.g3048	Native
JCM_5958_gene_v001_01260	Native					JCM_9478_gene_v001_01560	Native					PEOC01000528.1.g3049	Native
JCM_5958_gene_v001_01261	Native					JCM_9478_gene_v001_01561	Native					PEOC01000528.1.g3050	Native
JCM_5958_gene_v001_01262	Native					JCM_9478_gene_v001_01562	Native					PEOC01000528.1.g3051	Native
JCM_5958_gene_v001_01263	Native					JCM_9478_gene_v001_01563	Native					PEOC01000528.1.g3052	Native
JCM_5958_gene_v001_01264	Native					JCM_9478_gene_v001_01564	Native					PEOC01000528.1.g3053	Native
JCM_5958_gene_v001_01265	Native					JCM_9478_gene_v001_01565	Native					PEOC01000528.1.g3054	Native
JCM_5958_gene_v001_01266	Native					JCM_9478_gene_v001_01566	Native					PEOC01000528.1.g3055	Native
JCM_5958_gene_v001_01267	Native					JCM_9478_gene_v001_01567	HGT Pezizomycotina					PEOC01000528.1.g3056	Native
JCM_5958_gene_v001_01268	Native					JCM_9478_gene_v001_01568	Native					PEOC01000528.1.g3057	Native
JCM_5958_gene_v001_01269	Native					JCM_9478_gene_v001_01569	Native					PEOC01000528.1.g3058	Native
JCM_5958_gene_v001_01270	Native					JCM_9478_gene_v001_01570	Native					PEOC01000528.1.g3059	Native
JCM_5958_gene_v001_01271	Native					JCM_9478_gene_v001_01571	Native					PEOC01000528.1.g3060	Native
JCM_5958_gene_v001_01272	Native					JCM_9478_gene_v001_01572	Native					PEOC01000528.1.g3061	Native
JCM_5958_gene_v001_01273	Native					JCM_9478_gene_v001_01573	Native					PEOC01000528.1.g3062	Native
JCM_5958_gene_v001_01274	Native					JCM_9478_gene_v001_01574	Native					PEOC01000528.1.g3063	Native
JCM_5958_gene_v001_01275	Native					JCM_9478_gene_v001_01575	Native					PEOC01000528.1.g3064	Native
JCM_5958_gene_v001_01277	Native					JCM_9478_gene_v001_01576	Native					PEOC01000528.1.g3065	Native
JCM_5958_gene_v001_01278	Native					JCM_9478_gene_v001_01577	Native					PEOC01000528.1.g3066	Native
JCM_5958_gene_v001_01279	Native					JCM_9478_gene_v001_01578	Native					PEOC01000528.1.g3067	Native
JCM_5958_gene_v001_01280	Native					JCM_9478_gene_v001_01579	Native					PEOC01000528.1.g3068	Native
JCM_5958_gene_v001_01281	Native					JCM_9478_gene_v001_01580	Native					PEOC01000528.1.g3069	Native
JCM_5958_gene_v001_01282	Native					JCM_9478_gene_v001_01581	Native					PEOC01000528.1.g3070	Native
JCM_5958_gene_v001_01283	Native					JCM_9478_gene_v001_01582	Native					PEOC01000528.1.g3071	Native
JCM_5958_gene_v001_01284	Native					JCM_9478_gene_v001_01583	Native					PEOC01000528.1.g3072	Native
JCM_5958_gene_v001_01285	Native					JCM_9478_gene_v001_01584	Native					PEOC01000528.1.g3073	Native
JCM_5958_gene_v001_01286	Native					JCM_9478_gene_v001_01585	Native					PEOC01000528.1.g3074	Native
JCM_5958_gene_v001_01287	Native					JCM_9478_gene_v001_01586	Native					PEOC01000528.1.g3075	Native
JCM_5958_gene_v001_01288	Native					JCM_9478_gene_v001_01587	Native					PEOC01000528.1.g3076	Native
JCM_5958_gene_v001_01289	Native					JCM_9478_gene_v001_01588	Native					PEOC01000528.1.g3077	Native
JCM_5958_gene_v001_01290	Native					JCM_9478_gene_v001_01589	Native					PEOC01000528.1.g3078	Native
JCM_5958_gene_v001_01291	Native					JCM_9478_gene_v001_01590	Native					PEOC01000528.1.g3079	Native
JCM_5958_gene_v001_01292	Native					JCM_9478_gene_v001_01591	Native					PEOC01000528.1.g3080	Native
JCM_5958_gene_v001_01293	Native					JCM_9478_gene_v001_01592	Native					PEOC01000528.1.g3081	Native
JCM_5958_gene_v001_01294	Native					JCM_9478_gene_v001_01593	Native					PEOC01000528.1.g3082	Native
JCM_5958_gene_v001_01295	Native					JCM_9478_gene_v001_01594	Native					PEOC01000529.1.g3160	Native
JCM_5958_gene_v001_01296	Native					JCM_9478_gene_v001_01595	Native					PEOC01000529.1.g3161	Native
JCM_5958_gene_v001_01297	Native					JCM_9478_gene_v001_01596	Native					PEOC01000529.1.g3162	Native
JCM_5958_gene_v001_01298	Native					JCM_9478_gene_v001_01597	Native					PEOC01000529.1.g3163	Native
JCM_5958_gene_v001_01299	Native					JCM_9478_gene_v001_01598	Native					PEOC01000529.1.g3164	Native
JCM_5958_gene_v001_01300	Native					JCM_9478_gene_v001_01599	Native					PEOC01000529.1.g3165	Native
JCM_5958_gene_v001_01301	Native					JCM_9478_gene_v001_01600	Native					PEOC01000529.1.g3166	Native
JCM_5958_gene_v001_01302	Native					JCM_9478_gene_v001_01601	Native					PEOC01000529.1.g3167	Native
JCM_5958_gene_v001_01303	Native					JCM_9478_gene_v001_01602	Native					PEOC01000529.1.g3168	Native
JCM_5958_gene_v001_01304	Native					JCM_9478_gene_v001_01603	Native					PEOC01000529.1.g3169	Native
JCM_5958_gene_v001_01305	Native					JCM_9478_gene_v001_01604	Native					PEOC01000529.1.g3170	Native
JCM_5958_gene_v001_01306	Native					JCM_9478_gene_v001_01605	Native					PEOC01000529.1.g3171	Native
JCM_5958_gene_v001_01307	Native					JCM_9478_gene_v001_01606	Native					PEOC01000529.1.g3172	Native
JCM_5958_gene_v001_01308	Native					JCM_9478_gene_v001_01607	Native					PEOC01000529.1.g3173	Native
JCM_5958_gene_v001_01309	Native					JCM_9478_gene_v001_01608	Native					PEOC01000529.1.g3174	Native
JCM_5958_gene_v001_01310	Native					JCM_9478_gene_v001_01609	Native					PEOC01000529.1.g3175	Native
JCM_5958_gene_v001_01311	Native					JCM_9478_gene_v001_01610	Native					PEOC01000529.1.g3176	Native
JCM_5958_gene_v001_01312	Native					JCM_9478_gene_v001_01611	Native					PEOC01000529.1.g3177	Native
JCM_5958_gene_v001_01313	Native					JCM_9478_gene_v001_01612	Native					PEOC01000529.1.g3178	Native
JCM_5958_gene_v001_01314	Native					JCM_9478_gene_v001_01613	Native					PEOC01000529.1.g3179	Native
JCM_5958_gene_v001_01315	Native					JCM_9478_gene_v001_01614	Native					PEOC01000529.1.g3180	Native
JCM_5958_gene_v001_01316	Native					JCM_9478_gene_v001_01615	Native					PEOC01000529.1.g3181	Native
JCM_5958_gene_v001_01317	Native					JCM_9478_gene_v001_01616	Native					PEOC01000529.1.g3182	Native
JCM_5958_gene_v001_01318	Native					JCM_9478_gene_v001_01617	Native					PEOC01000529.1.g3183	Native
JCM_5958_gene_v001_01319	Native					JCM_9478_gene_v001_01618	Native					PEOC01000529.1.g3184	Native
JCM_5958_gene_v001_01320	Native					JCM_9478_gene_v001_01619	Native					PEOC01000529.1.g3185	Native
JCM_5958_gene_v001_01321	Native					JCM_9478_gene_v001_01620	Native					PEOC01000529.1.g3186	Native
JCM_5958_gene_v001_01322	Native					JCM_9478_gene_v001_01621	Native					PEOC01000529.1.g3187	Native
JCM_5958_gene_v001_01323	Native					JCM_9478_gene_v001_01622	Native					PEOC01000529.1.g3188	Native
JCM_5958_gene_v001_01324	Native					JCM_9478_gene_v001_01623	Native					PEOC01000529.1.g3189	Native
JCM_5958_gene_v001_01325	Native					JCM_9478_gene_v001_01624	Native					PEOC01000529.1.g3190	Native
JCM_5958_gene_v001_01326	Native					JCM_9478_gene_v001_01625	Native					PEOC01000529.1.g3191	Native
JCM_5958_gene_v001_01327	Native					JCM_9478_gene_v001_01626	Native					PEOC01000529.1.g3192	Native
JCM_5958_gene_v001_01328	Native					JCM_9478_gene_v001_01627	Native					PEOC01000529.1.g3193	Native
JCM_5958_gene_v001_01329	Native					JCM_9478_gene_v001_01628	Native					PEOC01000529.1.g3194	Native
JCM_5958_gene_v001_01330	Native					JCM_9478_gene_v001_01629	Native					PEOC01000529.1.g3195	Native
JCM_5958_gene_v001_01331	Native					JCM_9478_gene_v001_01630	Native					PEOC01000529.1.g3196	Native
JCM_5958_gene_v001_01332	Native					JCM_9478_gene_v001_01631	Native					PEOC01000529.1.g3197	Native
JCM_5958_gene_v001_01333	Native					JCM_9478_gene_v001_01632	Native					PEOC01000529.1.g3198	Native
JCM_5958_gene_v001_01334	Native					JCM_9478_gene_v001_01633	Native					PEOC01000529.1.g3199	Native
JCM_5958_gene_v001_01335	Native					JCM_9478_gene_v001_01634	Native					PEOC01000529.1.g3200	Native
JCM_5958_gene_v001_01336	Native					JCM_9478_gene_v001_01635	HGT Bacteria					PEOC01000529.1.g3201	Native
JCM_5958_gene_v001_01337	Native					JCM_9478_gene_v001_01636	Native					PEOC01000529.1.g3202	Native
JCM_5958_gene_v001_01338	Native					JCM_9478_gene_v001_01637	Native					PEOC01000529.1.g3203	Native
JCM_5958_gene_v001_01339	Native					JCM_9478_gene_v001_01638	Native					PEOC01000529.1.g3204	Native
JCM_5958_gene_v001_01340	Native					JCM_9478_gene_v001_01639	Native					PEOC01000529.1.g3205	Native
JCM_5958_gene_v001_01341	Native					JCM_9478_gene_v001_01640	Native					PEOC01000529.1.g3206	Native
JCM_5958_gene_v001_01342	Native					JCM_9478_gene_v001_01641	Native					PEOC01000529.1.g3207	Native
JCM_5958_gene_v001_01343	Native					JCM_9478_gene_v001_01642	Native					PEOC01000529.1.g3208	Native
JCM_5958_gene_v001_01344	Native					JCM_9478_gene_v001_01643	Native					PEOC01000529.1.g3209	Native
JCM_5958_gene_v001_01345	Native					JCM_9478_gene_v001_01644	Native					PEOC01000529.1.g3210	Native
JCM_5958_gene_v001_01346	Native					JCM_9478_gene_v001_01645	Native					PEOC01000529.1.g3211	Native
JCM_5958_gene_v001_01347	Native					JCM_9478_gene_v001_01646	Native					PEOC01000529.1.g3212	Native
JCM_5958_gene_v001_01348	Native					JCM_9478_gene_v001_01647	Native					PEOC01000529.1.g3213	Native
JCM_5958_gene_v001_01349	Native					JCM_9478_gene_v001_01648	Native					PEOC01000529.1.g3214	Native
JCM_5958_gene_v001_01350	Native					JCM_9478_gene_v001_01649	Native					PEOC01000529.1.g3215	Native
JCM_5958_gene_v001_01351	Native					JCM_9478_gene_v001_01650	Native					PEOC01000529.1.g3216	Native
JCM_5958_gene_v001_01352	Native					JCM_9478_gene_v001_01651	Native					PEOC01000529.1.g3217	Native
JCM_5958_gene_v001_01353	Native					JCM_9478_gene_v001_01652	Native					PEOC01000529.1.g3218	Native
JCM_5958_gene_v001_01354	Native					JCM_9478_gene_v001_01653	Native					PEOC01000529.1.g3219	Native
JCM_5958_gene_v001_01355	Native					JCM_9478_gene_v001_01654	Native					PEOC01000529.1.g3220	Native
JCM_5958_gene_v001_01356	Native					JCM_9478_gene_v001_01655	Native					PEOC01000529.1.g3221	Native
JCM_5958_gene_v001_01357	Native					JCM_9478_gene_v001_01656	Native					PEOC01000529.1.g3222	Native
JCM_5958_gene_v001_01358	Native					JCM_9478_gene_v001_01657	Native					PEOC01000529.1.g3223	Native
JCM_5958_gene_v001_01359	Native					JCM_9478_gene_v001_01658	Native					PEOC01000529.1.g3224	Native
JCM_5958_gene_v001_01360	Native					JCM_9478_gene_v001_01659	Native					PEOC01000529.1.g3225	Native
JCM_5958_gene_v001_01361	Native					JCM_9478_gene_v001_01660	Native					PEOC01000529.1.g3226	Native
JCM_5958_gene_v001_01362	Native					JCM_9478_gene_v001_01661	Native					PEOC01000529.1.g3227	Native
JCM_5958_gene_v001_01363	Native					JCM_9478_gene_v001_01662	Native					PEOC01000529.1.g3228	Native
JCM_5958_gene_v001_01364	Native					JCM_9478_gene_v001_01663	Native					PEOC01000529.1.g3229	Native
JCM_5958_gene_v001_01365	Native					JCM_9478_gene_v001_01664	Native					PEOC01000529.1.g3230	Native
JCM_5958_gene_v001_01366	Native					JCM_9478_gene_v001_01665	Native					PEOC01000529.1.g3231	Native
JCM_5958_gene_v001_01367	Native					JCM_9478_gene_v001_01666	Native					PEOC01000529.1.g3232	Native
JCM_5958_gene_v001_01368	Native					JCM_9478_gene_v001_01667	Native					PEOC01000529.1.g3233	Native
JCM_5958_gene_v001_01369	Native					JCM_9478_gene_v001_01668	Native					PEOC01000529.1.g3234	Native
JCM_5958_gene_v001_01370	Native					JCM_9478_gene_v001_01669	Native					PEOC01000529.1.g3235	Native
JCM_5958_gene_v001_01371	Native					JCM_9478_gene_v001_01670	Native					PEOC01000529.1.g3236	Native
JCM_5958_gene_v001_01372	Native					JCM_9478_gene_v001_01671	Native					PEOC01000529.1.g3237	Native
JCM_5958_gene_v001_01373	Native					JCM_9478_gene_v001_01672	Native					PEOC01000529.1.g3238	Native
JCM_5958_gene_v001_01374	Native					JCM_9478_gene_v001_01673	Native					PEOC01000529.1.g3239	Native
JCM_5958_gene_v001_01375	Native					JCM_9478_gene_v001_01674	Native					PEOC01000529.1.g3240	Native
JCM_5958_gene_v001_01376	Native					JCM_9478_gene_v001_01675	Native					PEOC01000529.1.g3241	Native
JCM_5958_gene_v001_01377	Native					JCM_9478_gene_v001_01676	Native					PEOC01000529.1.g3242	Native
JCM_5958_gene_v001_01378	Native					JCM_9478_gene_v001_01677	Native					PEOC01000529.1.g3243	Native
JCM_5958_gene_v001_01379	Native					JCM_9478_gene_v001_01678	Native					PEOC01000529.1.g3244	Native
JCM_5958_gene_v001_01380	Native					JCM_9478_gene_v001_01679	Native					PEOC01000529.1.g3245	Native
JCM_5958_gene_v001_01381	Native					JCM_9478_gene_v001_01680	Native					PEOC01000529.1.g3246	Native
JCM_5958_gene_v001_01382	Native					JCM_9478_gene_v001_01681	Native					PEOC01000529.1.g3247	Native
JCM_5958_gene_v001_01383	Native					JCM_9478_gene_v001_01682	Native					PEOC01000529.1.g3248	Native
JCM_5958_gene_v001_01384	Native					JCM_9478_gene_v001_01683	Native					PEOC01000529.1.g3249	Native
JCM_5958_gene_v001_01385	Native					JCM_9478_gene_v001_01684	HGT Bacteria					PEOC01000529.1.g3250	Native
JCM_5958_gene_v001_01386	Native					JCM_9478_gene_v001_01685	Native					PEOC01000529.1.g3251	Native
JCM_5958_gene_v001_01387	Native					JCM_9478_gene_v001_01686	Native					PEOC01000529.1.g3252	Native
JCM_5958_gene_v001_01388	Native					JCM_9478_gene_v001_01687	Native					PEOC01000529.1.g3253	Native
JCM_5958_gene_v001_01389	Native					JCM_9478_gene_v001_01688	Native					PEOC01000529.1.g3254	Native
JCM_5958_gene_v001_01390	Native					JCM_9478_gene_v001_01689	Native					PEOC01000530.1.g4525	Native
JCM_5958_gene_v001_01391	Native					JCM_9478_gene_v001_01690	Native					PEOC01000530.1.g4526	Native
JCM_5958_gene_v001_01392	Native					JCM_9478_gene_v001_01691	Native					PEOC01000530.1.g4527	Native
JCM_5958_gene_v001_01393	Native					JCM_9478_gene_v001_01692	Native					PEOC01000530.1.g4528	Native
JCM_5958_gene_v001_01394	Native					JCM_9478_gene_v001_01693	Native					PEOC01000530.1.g4529	Native
JCM_5958_gene_v001_01395	Native					JCM_9478_gene_v001_01694	Native					PEOC01000530.1.g4530	Native
JCM_5958_gene_v001_01396	Native					JCM_9478_gene_v001_01695	Native					PEOC01000530.1.g4531	Native
JCM_5958_gene_v001_01397	Native					JCM_9478_gene_v001_01696	Native					PEOC01000530.1.g4532	Native
JCM_5958_gene_v001_01398	Native					JCM_9478_gene_v001_01697	Native					PEOC01000530.1.g4533	Native
JCM_5958_gene_v001_01399	Native					JCM_9478_gene_v001_01698	Native					PEOC01000530.1.g4534	HGT Pezizomycotina
JCM_5958_gene_v001_01400	Native					JCM_9478_gene_v001_01699	Native					PEOC01000530.1.g4535	Native
JCM_5958_gene_v001_01401	Native					JCM_9478_gene_v001_01700	Native					PEOC01000530.1.g4536	Native
JCM_5958_gene_v001_01402	Native					JCM_9478_gene_v001_01701	Native					PEOC01000530.1.g4537	Native
JCM_5958_gene_v001_01403	Native					JCM_9478_gene_v001_01702	Native					PEOC01000530.1.g4538	Native
JCM_5958_gene_v001_01404	Native					JCM_9478_gene_v001_01703	Native					PEOC01000530.1.g4539	Native
JCM_5958_gene_v001_01405	Native					JCM_9478_gene_v001_01704	Native					PEOC01000530.1.g4540	Native
JCM_5958_gene_v001_01406	Native					JCM_9478_gene_v001_01705	Native					PEOC01000530.1.g4541	Native
JCM_5958_gene_v001_01407	Native					JCM_9478_gene_v001_01706	Native					PEOC01000530.1.g4542	Native
JCM_5958_gene_v001_01408	Native					JCM_9478_gene_v001_01707	Native					PEOC01000530.1.g4543	Native
JCM_5958_gene_v001_01409	Native					JCM_9478_gene_v001_01708	Native					PEOC01000530.1.g4544	Native
JCM_5958_gene_v001_01410	Native					JCM_9478_gene_v001_01709	Native					PEOC01000530.1.g4545	Native
JCM_5958_gene_v001_01411	Native					JCM_9478_gene_v001_01710	Native					PEOC01000530.1.g4546	Native
JCM_5958_gene_v001_01412	Native					JCM_9478_gene_v001_01711	Native					PEOC01000530.1.g4547	Native
JCM_5958_gene_v001_01413	Native					JCM_9478_gene_v001_01712	Native					PEOC01000530.1.g4548	Native
JCM_5958_gene_v001_01414	Native					JCM_9478_gene_v001_01713	Native					PEOC01000530.1.g4549	Native
JCM_5958_gene_v001_01415	Native					JCM_9478_gene_v001_01714	Native					PEOC01000530.1.g4550	Native
JCM_5958_gene_v001_01416	Native					JCM_9478_gene_v001_01715	Native					PEOC01000530.1.g4551	Native
JCM_5958_gene_v001_01417	Native					JCM_9478_gene_v001_01716	Native					PEOC01000530.1.g4552	Native
JCM_5958_gene_v001_01418	Native					JCM_9478_gene_v001_01717	Native					PEOC01000530.1.g4553	Native
JCM_5958_gene_v001_01419	Native					JCM_9478_gene_v001_01718	Native					PEOC01000530.1.g4554	Native
JCM_5958_gene_v001_01420	Native					JCM_9478_gene_v001_01719	Native					PEOC01000530.1.g4555	Native
JCM_5958_gene_v001_01421	Native					JCM_9478_gene_v001_01720	Native					PEOC01000530.1.g4556	Native
JCM_5958_gene_v001_01422	Native					JCM_9478_gene_v001_01721	Native					PEOC01000530.1.g4557	Native
JCM_5958_gene_v001_01423	Native					JCM_9478_gene_v001_01722	Native					PEOC01000530.1.g4558	Native
JCM_5958_gene_v001_01424	Native					JCM_9478_gene_v001_01723	Native					PEOC01000530.1.g4559	Native
JCM_5958_gene_v001_01425	Native					JCM_9478_gene_v001_01724	Native					PEOC01000530.1.g4560	Native
JCM_5958_gene_v001_01426	Native					JCM_9478_gene_v001_01725	Native					PEOC01000530.1.g4561	Native
JCM_5958_gene_v001_01427	Native					JCM_9478_gene_v001_01726	HGT Bacteria					PEOC01000530.1.g4562	Native
JCM_5958_gene_v001_01428	Native					JCM_9478_gene_v001_01727	Native					PEOC01000530.1.g4563	Native
JCM_5958_gene_v001_01429	Native					JCM_9478_gene_v001_01728	Native					PEOC01000530.1.g4564	Native
JCM_5958_gene_v001_01430	Native					JCM_9478_gene_v001_01729	Native					PEOC01000530.1.g4565	Native
JCM_5958_gene_v001_01431	Native					JCM_9478_gene_v001_01730	Native					PEOC01000530.1.g4566	Native
JCM_5958_gene_v001_01432	Native					JCM_9478_gene_v001_01731	Native					PEOC01000530.1.g4567	Native
JCM_5958_gene_v001_01433	Native					JCM_9478_gene_v001_01732	Native					PEOC01000530.1.g4568	Native
JCM_5958_gene_v001_01434	Native					JCM_9478_gene_v001_01733	Native					PEOC01000530.1.g4569	Native
JCM_5958_gene_v001_01435	Native					JCM_9478_gene_v001_01734	Native					PEOC01000530.1.g4570	Native
JCM_5958_gene_v001_01436	Native					JCM_9478_gene_v001_01735	Native					PEOC01000530.1.g4571	Native
JCM_5958_gene_v001_01437	Native					JCM_9478_gene_v001_01736	Native					PEOC01000530.1.g4572	Native
JCM_5958_gene_v001_01438	Native					JCM_9478_gene_v001_01737	Native					PEOC01000530.1.g4573	Native
JCM_5958_gene_v001_01439	Native					JCM_9478_gene_v001_01738	Native					PEOC01000530.1.g4574	Native
JCM_5958_gene_v001_01440	Native					JCM_9478_gene_v001_01739	Native					PEOC01000530.1.g4575	Native
JCM_5958_gene_v001_01441	Native					JCM_9478_gene_v001_01740	Native					PEOC01000530.1.g4576	Native
JCM_5958_gene_v001_01442	Native					JCM_9478_gene_v001_01741	Native					PEOC01000530.1.g4577	Native
JCM_5958_gene_v001_01443	Native					JCM_9478_gene_v001_01742	Native					PEOC01000530.1.g4578	Native
JCM_5958_gene_v001_01444	Native					JCM_9478_gene_v001_01743	Native					PEOC01000530.1.g4579	Native
JCM_5958_gene_v001_01445	Native					JCM_9478_gene_v001_01744	HGT Bacteria					PEOC01000530.1.g4580	Native
JCM_5958_gene_v001_01446	Native					JCM_9478_gene_v001_01745	Native					PEOC01000530.1.g4581	Native
JCM_5958_gene_v001_01447	Native					JCM_9478_gene_v001_01746	Native					PEOC01000530.1.g4582	Native
JCM_5958_gene_v001_01448	Native					JCM_9478_gene_v001_01747	Native					PEOC01000530.1.g4583	Native
JCM_5958_gene_v001_01449	Native					JCM_9478_gene_v001_01748	Native					PEOC01000530.1.g4584	Native
JCM_5958_gene_v001_01450	Native					JCM_9478_gene_v001_01749	Native					PEOC01000530.1.g4585	Native
JCM_5958_gene_v001_01451	Native					JCM_9478_gene_v001_01750	Native					PEOC01000530.1.g4586	Native
JCM_5958_gene_v001_01452	Native					JCM_9478_gene_v001_01751	Native					PEOC01000530.1.g4587	Native
JCM_5958_gene_v001_01453	Native					JCM_9478_gene_v001_01752	Native					PEOC01000530.1.g4588	Native
JCM_5958_gene_v001_01454	Native					JCM_9478_gene_v001_01753	Native					PEOC01000530.1.g4589	Native
JCM_5958_gene_v001_01455	Native					JCM_9478_gene_v001_01754	Native					PEOC01000530.1.g4590	Native
JCM_5958_gene_v001_01456	Native					JCM_9478_gene_v001_01755	Native					PEOC01000530.1.g4591	Native
JCM_5958_gene_v001_01457	Native					JCM_9478_gene_v001_01756	Native					PEOC01000530.1.g4592	Native
JCM_5958_gene_v001_01458	Native					JCM_9478_gene_v001_01757	Native					PEOC01000530.1.g4593	Native
JCM_5958_gene_v001_01459	Native					JCM_9478_gene_v001_01758	Native					PEOC01000530.1.g4594	Native
JCM_5958_gene_v001_01460	Native					JCM_9478_gene_v001_01759	Native					PEOC01000530.1.g4595	Native
JCM_5958_gene_v001_01461	Native					JCM_9478_gene_v001_01760	Native					PEOC01000530.1.g4596	Native
JCM_5958_gene_v001_01462	Native					JCM_9478_gene_v001_01761	Native					PEOC01000530.1.g4597	Native
JCM_5958_gene_v001_01463	Native					JCM_9478_gene_v001_01762	Native					PEOC01000530.1.g4598	Native
JCM_5958_gene_v001_01464	Native					JCM_9478_gene_v001_01763	Native					PEOC01000530.1.g4599	Native
JCM_5958_gene_v001_01465	Native					JCM_9478_gene_v001_01764	Native					PEOC01000530.1.g4600	Native
JCM_5958_gene_v001_01466	Native					JCM_9478_gene_v001_01765	Native					PEOC01000530.1.g4601	Native
JCM_5958_gene_v001_01467	Native					JCM_9478_gene_v001_01766	Native					PEOC01000530.1.g4602	Native
JCM_5958_gene_v001_01468	Native					JCM_9478_gene_v001_01767	Native					PEOC01000530.1.g4603	Native
JCM_5958_gene_v001_01469	Native					JCM_9478_gene_v001_01768	Native					PEOC01000530.1.g4604	Native
JCM_5958_gene_v001_01470	Native					JCM_9478_gene_v001_01769	Native					PEOC01000530.1.g4605	Native
JCM_5958_gene_v001_01471	Native					JCM_9478_gene_v001_01770	Native					PEOC01000530.1.g4606	Native
JCM_5958_gene_v001_01472	Native					JCM_9478_gene_v001_01771	Native					PEOC01000530.1.g4607	Native
JCM_5958_gene_v001_01473	Native					JCM_9478_gene_v001_01772	Native					PEOC01000530.1.g4608	Native
JCM_5958_gene_v001_01474	Native					JCM_9478_gene_v001_01773	Native					PEOC01000530.1.g4609	Native
JCM_5958_gene_v001_01475	Native					JCM_9478_gene_v001_01774	Native					PEOC01000530.1.g4610	Native
JCM_5958_gene_v001_01476	Native					JCM_9478_gene_v001_01775	Native					PEOC01000530.1.g4611	Native
JCM_5958_gene_v001_01477	Native					JCM_9478_gene_v001_01776	Native					PEOC01000530.1.g4612	Native
JCM_5958_gene_v001_01478	Native					JCM_9478_gene_v001_01777	Native					PEOC01000531.1.g2886	Native
JCM_5958_gene_v001_01479	Native					JCM_9478_gene_v001_01778	Native					PEOC01000531.1.g2887	Native
JCM_5958_gene_v001_01480	Native					JCM_9478_gene_v001_01779	Native					PEOC01000531.1.g2888	Native
JCM_5958_gene_v001_01481	Native					JCM_9478_gene_v001_01780	Native					PEOC01000531.1.g2889	Native
JCM_5958_gene_v001_01482	Native					JCM_9478_gene_v001_01781	Native					PEOC01000531.1.g2890	Native
JCM_5958_gene_v001_01483	Native					JCM_9478_gene_v001_01782	Native					PEOC01000531.1.g2891	Native
JCM_5958_gene_v001_01484	Native					JCM_9478_gene_v001_01783	Native					PEOC01000531.1.g2892	Native
JCM_5958_gene_v001_01485	Native					JCM_9478_gene_v001_01784	Native					PEOC01000531.1.g2893	Native
JCM_5958_gene_v001_01486	Native					JCM_9478_gene_v001_01785	Native					PEOC01000531.1.g2894	Native
JCM_5958_gene_v001_01487	Native					JCM_9478_gene_v001_01786	Native					PEOC01000531.1.g2895	Native
JCM_5958_gene_v001_01488	Native					JCM_9478_gene_v001_01787	Native					PEOC01000531.1.g2896	Native
JCM_5958_gene_v001_01489	Native					JCM_9478_gene_v001_01788	Native					PEOC01000531.1.g2897	Native
JCM_5958_gene_v001_01490	Native					JCM_9478_gene_v001_01789	Native					PEOC01000531.1.g2898	Native
JCM_5958_gene_v001_01491	Native					JCM_9478_gene_v001_01790	Native					PEOC01000531.1.g2899	Native
JCM_5958_gene_v001_01492	Native					JCM_9478_gene_v001_01791	Native					PEOC01000531.1.g2900	Native
JCM_5958_gene_v001_01493	Native					JCM_9478_gene_v001_01792	Native					PEOC01000531.1.g2901	Native
JCM_5958_gene_v001_01494	Native					JCM_9478_gene_v001_01793	Native					PEOC01000531.1.g2902	Native
JCM_5958_gene_v001_01495	Native					JCM_9478_gene_v001_01794	Native					PEOC01000531.1.g2903	Native
JCM_5958_gene_v001_01496	Native					JCM_9478_gene_v001_01795	Native					PEOC01000531.1.g2904	Native
JCM_5958_gene_v001_01497	Native					JCM_9478_gene_v001_01796	Native					PEOC01000531.1.g2905	Native
JCM_5958_gene_v001_01498	Native					JCM_9478_gene_v001_01797	Native					PEOC01000531.1.g2906	Native
JCM_5958_gene_v001_01499	Native					JCM_9478_gene_v001_01798	Native					PEOC01000531.1.g2907	Native
JCM_5958_gene_v001_01500	Native					JCM_9478_gene_v001_01799	Native					PEOC01000531.1.g2908	Native
JCM_5958_gene_v001_01501	Native					JCM_9478_gene_v001_01800	Native					PEOC01000531.1.g2909	Native
JCM_5958_gene_v001_01502	Native					JCM_9478_gene_v001_01801	Native					PEOC01000531.1.g2910	Native
JCM_5958_gene_v001_01503	Native					JCM_9478_gene_v001_01802	Native					PEOC01000531.1.g2911	Native
JCM_5958_gene_v001_01504	Native					JCM_9478_gene_v001_01803	Native					PEOC01000531.1.g2912	Native
JCM_5958_gene_v001_01505	Native					JCM_9478_gene_v001_01804	Native					PEOC01000531.1.g2913	Native
JCM_5958_gene_v001_01506	Native					JCM_9478_gene_v001_01805	Native					PEOC01000531.1.g2914	Native
JCM_5958_gene_v001_01507	Native					JCM_9478_gene_v001_01806	Native					PEOC01000531.1.g2915	Native
JCM_5958_gene_v001_01508	Native					JCM_9478_gene_v001_01807	Native					PEOC01000531.1.g2916	Native
JCM_5958_gene_v001_01509	Native					JCM_9478_gene_v001_01808	Native					PEOC01000531.1.g2917	Native
JCM_5958_gene_v001_01510	Native					JCM_9478_gene_v001_01809	Native					PEOC01000531.1.g2918	Native
JCM_5958_gene_v001_01511	Native					JCM_9478_gene_v001_01810	Native					PEOC01000531.1.g2919	Native
JCM_5958_gene_v001_01512	Native					JCM_9478_gene_v001_01811	Native					PEOC01000531.1.g2920	Native
JCM_5958_gene_v001_01513	Native					JCM_9478_gene_v001_01812	Native					PEOC01000531.1.g2921	Native
JCM_5958_gene_v001_01514	Native					JCM_9478_gene_v001_01813	Native					PEOC01000531.1.g2922	Native
JCM_5958_gene_v001_01515	Native					JCM_9478_gene_v001_01814	HGT Bacteria					PEOC01000531.1.g2923	Native
JCM_5958_gene_v001_01516	Native					JCM_9478_gene_v001_01815	Native					PEOC01000531.1.g2924	Native
JCM_5958_gene_v001_01517	Native					JCM_9478_gene_v001_01816	Native					PEOC01000531.1.g2925	Native
JCM_5958_gene_v001_01518	Native					JCM_9478_gene_v001_01817	Native					PEOC01000531.1.g2926	Native
JCM_5958_gene_v001_01519	Native					JCM_9478_gene_v001_01818	Native					PEOC01000531.1.g2927	Native
JCM_5958_gene_v001_01520	Native					JCM_9478_gene_v001_01819	Native					PEOC01000531.1.g2928	Native
JCM_5958_gene_v001_01521	Native					JCM_9478_gene_v001_01820	Native					PEOC01000531.1.g2929	Native
JCM_5958_gene_v001_01522	Native					JCM_9478_gene_v001_01821	Native					PEOC01000531.1.g2930	Native
JCM_5958_gene_v001_01523	Native					JCM_9478_gene_v001_01822	Native					PEOC01000531.1.g2931	Native
JCM_5958_gene_v001_01524	Native					JCM_9478_gene_v001_01823	Native					PEOC01000531.1.g2932	Native
JCM_5958_gene_v001_01525	Native					JCM_9478_gene_v001_01824	Native					PEOC01000531.1.g2933	Native
JCM_5958_gene_v001_01527	Native					JCM_9478_gene_v001_01825	Native					PEOC01000531.1.g2934	Native
JCM_5958_gene_v001_01529	Native					JCM_9478_gene_v001_01826	Native					PEOC01000531.1.g2935	Native
JCM_5958_gene_v001_01530	Native					JCM_9478_gene_v001_01827	Native					PEOC01000531.1.g2936	Native
JCM_5958_gene_v001_01531	Native					JCM_9478_gene_v001_01828	Native					PEOC01000531.1.g2937	Native
JCM_5958_gene_v001_01532	Native					JCM_9478_gene_v001_01829	Native					PEOC01000531.1.g2938	Native
JCM_5958_gene_v001_01533	Native					JCM_9478_gene_v001_01830	Native					PEOC01000531.1.g2939	Native
JCM_5958_gene_v001_01534	Native					JCM_9478_gene_v001_01831	Native					PEOC01000531.1.g2940	Native
JCM_5958_gene_v001_01535	Native					JCM_9478_gene_v001_01832	Native					PEOC01000531.1.g2941	Native
JCM_5958_gene_v001_01536	Native					JCM_9478_gene_v001_01833	Native					PEOC01000531.1.g2942	Native
JCM_5958_gene_v001_01537	Native					JCM_9478_gene_v001_01834	Native					PEOC01000531.1.g2943	Native
JCM_5958_gene_v001_01538	Native					JCM_9478_gene_v001_01835	Native					PEOC01000531.1.g2944	Native
JCM_5958_gene_v001_01539	Native					JCM_9478_gene_v001_01836	Native					PEOC01000531.1.g2945	Native
JCM_5958_gene_v001_01540	Native					JCM_9478_gene_v001_01837	Native					PEOC01000531.1.g2946	Native
JCM_5958_gene_v001_01541	Native					JCM_9478_gene_v001_01838	Native					PEOC01000531.1.g2947	Native
JCM_5958_gene_v001_01542	Native					JCM_9478_gene_v001_01839	Native					PEOC01000531.1.g2948	Native
JCM_5958_gene_v001_01543	Native					JCM_9478_gene_v001_01840	Native					PEOC01000531.1.g2949	Native
JCM_5958_gene_v001_01544	Native					JCM_9478_gene_v001_01841	Native					PEOC01000531.1.g2950	Native
JCM_5958_gene_v001_01545	Native					JCM_9478_gene_v001_01842	Native					PEOC01000531.1.g2951	Native
JCM_5958_gene_v001_01546	Native					JCM_9478_gene_v001_01843	Native					PEOC01000531.1.g2952	Native
JCM_5958_gene_v001_01547	Native					JCM_9478_gene_v001_01844	Native					PEOC01000531.1.g2953	Native
JCM_5958_gene_v001_01548	Native					JCM_9478_gene_v001_01845	Native					PEOC01000531.1.g2954	Native
JCM_5958_gene_v001_01549	Native					JCM_9478_gene_v001_01846	Native					PEOC01000531.1.g2955	Native
JCM_5958_gene_v001_01550	Native					JCM_9478_gene_v001_01847	Native					PEOC01000531.1.g2956	Native
JCM_5958_gene_v001_01551	Native					JCM_9478_gene_v001_01848	Native					PEOC01000531.1.g2957	Native
JCM_5958_gene_v001_01552	Native					JCM_9478_gene_v001_01849	Native					PEOC01000531.1.g2958	Native
JCM_5958_gene_v001_01553	Native					JCM_9478_gene_v001_01850	Native					PEOC01000531.1.g2959	Native
JCM_5958_gene_v001_01554	Native					JCM_9478_gene_v001_01851	Native					PEOC01000531.1.g2960	Native
JCM_5958_gene_v001_01555	Native					JCM_9478_gene_v001_01852	Native					PEOC01000531.1.g2961	Native
JCM_5958_gene_v001_01556	Native					JCM_9478_gene_v001_01853	Native					PEOC01000531.1.g2962	Native
JCM_5958_gene_v001_01557	Native					JCM_9478_gene_v001_01854	Native					PEOC01000531.1.g2963	Native
JCM_5958_gene_v001_01558	Native					JCM_9478_gene_v001_01855	Native					PEOC01000531.1.g2964	Native
JCM_5958_gene_v001_01559	Native					JCM_9478_gene_v001_01856	Native					PEOC01000531.1.g2965	Native
JCM_5958_gene_v001_01560	Native					JCM_9478_gene_v001_01857	Native					PEOC01000531.1.g2966	Native
JCM_5958_gene_v001_01561	Native					JCM_9478_gene_v001_01858	Native					PEOC01000531.1.g2967	Native
JCM_5958_gene_v001_01562	Native					JCM_9478_gene_v001_01859	Native					PEOC01000531.1.g2968	Native
JCM_5958_gene_v001_01563	Native					JCM_9478_gene_v001_01860	Native					PEOC01000531.1.g2969	Native
JCM_5958_gene_v001_01564	Native					JCM_9478_gene_v001_01861	Native					PEOC01000531.1.g2970	Native
JCM_5958_gene_v001_01565	Native					JCM_9478_gene_v001_01862	Native					PEOC01000531.1.g2971	Native
JCM_5958_gene_v001_01566	Native					JCM_9478_gene_v001_01863	Native					PEOC01000531.1.g2972	Native
JCM_5958_gene_v001_01567	Native					JCM_9478_gene_v001_01864	Native					PEOC01000531.1.g2973	Native
JCM_5958_gene_v001_01571	Native					JCM_9478_gene_v001_01865	Native					PEOC01000531.1.g2974	Native
JCM_5958_gene_v001_01572	Native					JCM_9478_gene_v001_01866	Native					PEOC01000531.1.g2975	Native
JCM_5958_gene_v001_01573	Native					JCM_9478_gene_v001_01867	Native					PEOC01000531.1.g2976	Native
JCM_5958_gene_v001_01574	Native					JCM_9478_gene_v001_01868	Native					PEOC01000531.1.g2977	Native
JCM_5958_gene_v001_01576	Native					JCM_9478_gene_v001_01869	Native					PEOC01000531.1.g2978	Native
JCM_5958_gene_v001_01578	Native					JCM_9478_gene_v001_01870	Native					PEOC01000532.1.g1421	Native
JCM_5958_gene_v001_01579	Native					JCM_9478_gene_v001_01871	Native					PEOC01000532.1.g1422	Native
JCM_5958_gene_v001_01580	Native					JCM_9478_gene_v001_01872	Native					PEOC01000532.1.g1423	Native
JCM_5958_gene_v001_01581	Native					JCM_9478_gene_v001_01873	Native					PEOC01000532.1.g1424	Native
JCM_5958_gene_v001_01582	Native					JCM_9478_gene_v001_01874	Native					PEOC01000532.1.g1425	Native
JCM_5958_gene_v001_01583	Native					JCM_9478_gene_v001_01875	Native					PEOC01000532.1.g1426	Native
JCM_5958_gene_v001_01584	Native					JCM_9478_gene_v001_01876	Native					PEOC01000532.1.g1427	Native
JCM_5958_gene_v001_01585	Native					JCM_9478_gene_v001_01877	Native					PEOC01000532.1.g1428	Native
JCM_5958_gene_v001_01586	Native					JCM_9478_gene_v001_01878	Native					PEOC01000532.1.g1429	Native
JCM_5958_gene_v001_01587	Native					JCM_9478_gene_v001_01879	Native					PEOC01000532.1.g1430	Native
JCM_5958_gene_v001_01588	Native					JCM_9478_gene_v001_01880	Native					PEOC01000532.1.g1431	Native
JCM_5958_gene_v001_01589	Native					JCM_9478_gene_v001_01881	Native					PEOC01000532.1.g1432	Native
JCM_5958_gene_v001_01590	Native					JCM_9478_gene_v001_01882	Native					PEOC01000532.1.g1433	Native
JCM_5958_gene_v001_01591	Native					JCM_9478_gene_v001_01883	Native					PEOC01000532.1.g1434	Native
JCM_5958_gene_v001_01592	Native					JCM_9478_gene_v001_01884	Native					PEOC01000532.1.g1435	Native
JCM_5958_gene_v001_01593	Native					JCM_9478_gene_v001_01885	Native					PEOC01000532.1.g1436	Native
JCM_5958_gene_v001_01594	Native					JCM_9478_gene_v001_01886	Native					PEOC01000532.1.g1437	Native
JCM_5958_gene_v001_01595	Native					JCM_9478_gene_v001_01887	Native					PEOC01000532.1.g1438	Native
JCM_5958_gene_v001_01596	Native					JCM_9478_gene_v001_01888	Native					PEOC01000532.1.g1439	Native
JCM_5958_gene_v001_01597	Native					JCM_9478_gene_v001_01889	Native					PEOC01000532.1.g1440	Native
JCM_5958_gene_v001_01598	Native					JCM_9478_gene_v001_01890	Native					PEOC01000532.1.g1441	Native
JCM_5958_gene_v001_01599	Native					JCM_9478_gene_v001_01891	Native					PEOC01000532.1.g1442	Native
JCM_5958_gene_v001_01600	Native					JCM_9478_gene_v001_01892	Native					PEOC01000532.1.g1443	Native
JCM_5958_gene_v001_01601	Native					JCM_9478_gene_v001_01893	Native					PEOC01000532.1.g1444	Native
JCM_5958_gene_v001_01602	Native					JCM_9478_gene_v001_01894	Native					PEOC01000532.1.g1445	Native
JCM_5958_gene_v001_01603	Native					JCM_9478_gene_v001_01895	Native					PEOC01000532.1.g1446	Native
JCM_5958_gene_v001_01604	Native					JCM_9478_gene_v001_01896	Native					PEOC01000532.1.g1447	Native
JCM_5958_gene_v001_01605	Native					JCM_9478_gene_v001_01897	Native					PEOC01000532.1.g1448	Native
JCM_5958_gene_v001_01606	Native					JCM_9478_gene_v001_01898	Native					PEOC01000532.1.g1449	Native
JCM_5958_gene_v001_01607	Native					JCM_9478_gene_v001_01899	Native					PEOC01000532.1.g1450	Native
JCM_5958_gene_v001_01608	Native					JCM_9478_gene_v001_01900	Native					PEOC01000532.1.g1451	Native
JCM_5958_gene_v001_01609	Native					JCM_9478_gene_v001_01901	Native					PEOC01000532.1.g1452	Native
JCM_5958_gene_v001_01610	Native					JCM_9478_gene_v001_01902	Native					PEOC01000532.1.g1453	Native
JCM_5958_gene_v001_01611	Native					JCM_9478_gene_v001_01903	Native					PEOC01000532.1.g1454	Native
JCM_5958_gene_v001_01612	Native					JCM_9478_gene_v001_01904	Native					PEOC01000532.1.g1455	Native
JCM_5958_gene_v001_01613	Native					JCM_9478_gene_v001_01905	Native					PEOC01000532.1.g1456	Native
JCM_5958_gene_v001_01614	Native					JCM_9478_gene_v001_01906	Native					PEOC01000532.1.g1457	Native
JCM_5958_gene_v001_01615	Native					JCM_9478_gene_v001_01907	Native					PEOC01000532.1.g1458	Native
JCM_5958_gene_v001_01616	Native					JCM_9478_gene_v001_01908	Native					PEOC01000532.1.g1459	Native
JCM_5958_gene_v001_01617	Native					JCM_9478_gene_v001_01909	Native					PEOC01000532.1.g1460	Native
JCM_5958_gene_v001_01618	Native					JCM_9478_gene_v001_01910	Native					PEOC01000532.1.g1461	Native
JCM_5958_gene_v001_01619	Native					JCM_9478_gene_v001_01911	Native					PEOC01000532.1.g1462	Native
JCM_5958_gene_v001_01620	Native					JCM_9478_gene_v001_01912	Native					PEOC01000532.1.g1463	Native
JCM_5958_gene_v001_01621	Native					JCM_9478_gene_v001_01913	Native					PEOC01000532.1.g1464	Native
JCM_5958_gene_v001_01622	Native					JCM_9478_gene_v001_01914	Native					PEOC01000532.1.g1465	Native
JCM_5958_gene_v001_01623	Native					JCM_9478_gene_v001_01915	Native					PEOC01000532.1.g1466	Native
JCM_5958_gene_v001_01624	Native					JCM_9478_gene_v001_01916	Native					PEOC01000532.1.g1467	Native
JCM_5958_gene_v001_01625	Native					JCM_9478_gene_v001_01917	Native					PEOC01000532.1.g1468	Native
JCM_5958_gene_v001_01626	Native					JCM_9478_gene_v001_01918	Native					PEOC01000532.1.g1469	Native
JCM_5958_gene_v001_01627	Native					JCM_9478_gene_v001_01919	Native					PEOC01000532.1.g1470	Native
JCM_5958_gene_v001_01628	Native					JCM_9478_gene_v001_01920	Native					PEOC01000532.1.g1471	Native
JCM_5958_gene_v001_01629	Native					JCM_9478_gene_v001_01921	Native					PEOC01000532.1.g1472	Native
JCM_5958_gene_v001_01630	Native					JCM_9478_gene_v001_01922	Native					PEOC01000532.1.g1473	Native
JCM_5958_gene_v001_01631	Native					JCM_9478_gene_v001_01923	Native					PEOC01000532.1.g1474	Native
JCM_5958_gene_v001_01632	Native					JCM_9478_gene_v001_01924	Native					PEOC01000532.1.g1475	Native
JCM_5958_gene_v001_01633	Native					JCM_9478_gene_v001_01925	Native					PEOC01000532.1.g1476	Native
JCM_5958_gene_v001_01634	Native					JCM_9478_gene_v001_01926	Native					PEOC01000532.1.g1477	Native
JCM_5958_gene_v001_01635	Native					JCM_9478_gene_v001_01927	Native					PEOC01000532.1.g1478	Native
JCM_5958_gene_v001_01636	Native					JCM_9478_gene_v001_01928	Native					PEOC01000532.1.g1479	Native
JCM_5958_gene_v001_01637	Native					JCM_9478_gene_v001_01929	Native					PEOC01000532.1.g1480	Native
JCM_5958_gene_v001_01638	Native					JCM_9478_gene_v001_01930	Native					PEOC01000532.1.g1481	Native
JCM_5958_gene_v001_01639	Native					JCM_9478_gene_v001_01931	Native					PEOC01000532.1.g1482	Native
JCM_5958_gene_v001_01640	Native					JCM_9478_gene_v001_01932	Native					PEOC01000532.1.g1483	Native
JCM_5958_gene_v001_01641	Native					JCM_9478_gene_v001_01933	Native					PEOC01000532.1.g1484	Native
JCM_5958_gene_v001_01642	Native					JCM_9478_gene_v001_01934	Native					PEOC01000532.1.g1485	Native
JCM_5958_gene_v001_01643	Native					JCM_9478_gene_v001_01935	Native					PEOC01000532.1.g1486	Native
JCM_5958_gene_v001_01644	Native					JCM_9478_gene_v001_01936	Native					PEOC01000532.1.g1487	Native
JCM_5958_gene_v001_01645	Native					JCM_9478_gene_v001_01937	Native					PEOC01000532.1.g1488	Native
JCM_5958_gene_v001_01646	Native					JCM_9478_gene_v001_01938	HGT Bacteria					PEOC01000532.1.g1489	Native
JCM_5958_gene_v001_01647	Native					JCM_9478_gene_v001_01939	HGT Pezizomycotina					PEOC01000532.1.g1490	Native
JCM_5958_gene_v001_01648	Native					JCM_9478_gene_v001_01940	HGT Pezizomycotina					PEOC01000532.1.g1491	Native
JCM_5958_gene_v001_01649	Native					JCM_9478_gene_v001_01941	HGT Bacteria					PEOC01000532.1.g1492	Native
JCM_5958_gene_v001_01650	Native					JCM_9478_gene_v001_01942	HGT Bacteria					PEOC01000532.1.g1493	HGT Pezizomycotina
JCM_5958_gene_v001_01651	Native					JCM_9478_gene_v001_01943	HGT Bacteria					PEOC01000532.1.g1494	Native
JCM_5958_gene_v001_01652	Native					JCM_9478_gene_v001_01944	Native					PEOC01000532.1.g1495	Native
JCM_5958_gene_v001_01653	Native					JCM_9478_gene_v001_01945	Native					PEOC01000532.1.g1496	Native
JCM_5958_gene_v001_01654	Native					JCM_9478_gene_v001_01946	Native					PEOC01000532.1.g1497	Native
JCM_5958_gene_v001_01655	Native					JCM_9478_gene_v001_01947	Native					PEOC01000532.1.g1498	Native
JCM_5958_gene_v001_01656	Native					JCM_9478_gene_v001_01948	Native					PEOC01000532.1.g1499	Native
JCM_5958_gene_v001_01657	Native					JCM_9478_gene_v001_01949	Native					PEOC01000532.1.g1500	Native
JCM_5958_gene_v001_01658	Native					JCM_9478_gene_v001_01950	Native					PEOC01000532.1.g1501	Native
JCM_5958_gene_v001_01659	Native					JCM_9478_gene_v001_01951	Native					PEOC01000532.1.g1502	Native
JCM_5958_gene_v001_01660	Native					JCM_9478_gene_v001_01952	Native					PEOC01000532.1.g1503	Native
JCM_5958_gene_v001_01661	Native					JCM_9478_gene_v001_01953	Native					PEOC01000532.1.g1504	Native
JCM_5958_gene_v001_01662	Native					JCM_9478_gene_v001_01954	Native					PEOC01000532.1.g1505	Native
JCM_5958_gene_v001_01663	Native					JCM_9478_gene_v001_01955	Native					PEOC01000532.1.g1506	Native
JCM_5958_gene_v001_01664	Native					JCM_9478_gene_v001_01956	Native					PEOC01000532.1.g1507	Native
JCM_5958_gene_v001_01665	Native					JCM_9478_gene_v001_01957	Native					PEOC01000532.1.g1508	Native
JCM_5958_gene_v001_01666	Native					JCM_9478_gene_v001_01958	Native					PEOC01000532.1.g1509	Native
JCM_5958_gene_v001_01667	Native					JCM_9478_gene_v001_01959	Native					PEOC01000532.1.g1510	Native
JCM_5958_gene_v001_01668	Native					JCM_9478_gene_v001_01960	Native					PEOC01000532.1.g1511	Native
JCM_5958_gene_v001_01669	Native					JCM_9478_gene_v001_01961	Native					PEOC01000532.1.g1512	Native
JCM_5958_gene_v001_01670	Native					JCM_9478_gene_v001_01962	Native					PEOC01000532.1.g1513	Native
JCM_5958_gene_v001_01671	Native					JCM_9478_gene_v001_01963	Native					PEOC01000532.1.g1514	Native
JCM_5958_gene_v001_01672	Native					JCM_9478_gene_v001_01964	Native					PEOC01000532.1.g1515	Native
JCM_5958_gene_v001_01673	Native					JCM_9478_gene_v001_01965	Native					PEOC01000532.1.g1516	Native
JCM_5958_gene_v001_01674	Native					JCM_9478_gene_v001_01966	Native					PEOC01000532.1.g1517	Native
JCM_5958_gene_v001_01675	Native					JCM_9478_gene_v001_01967	Native					PEOC01000532.1.g1518	Native
JCM_5958_gene_v001_01676	Native					JCM_9478_gene_v001_01968	Native					PEOC01000532.1.g1519	HGT Bacteria
JCM_5958_gene_v001_01677	Native					JCM_9478_gene_v001_01969	Native					PEOC01000532.1.g1520	HGT Bacteria
JCM_5958_gene_v001_01678	Native					JCM_9478_gene_v001_01970	Native					PEOC01000532.1.g1521	Native
JCM_5958_gene_v001_01679	Native					JCM_9478_gene_v001_01971	Native					PEOC01000532.1.g1522	Native
JCM_5958_gene_v001_01680	Native					JCM_9478_gene_v001_01972	Native					PEOC01000532.1.g1523	Native
JCM_5958_gene_v001_01681	Native					JCM_9478_gene_v001_01973	Native					PEOC01000532.1.g1524	Native
JCM_5958_gene_v001_01682	Native					JCM_9478_gene_v001_01974	Native					PEOC01000532.1.g1525	Native
JCM_5958_gene_v001_01683	Native					JCM_9478_gene_v001_01975	Native					PEOC01000532.1.g1526	Native
JCM_5958_gene_v001_01684	Native					JCM_9478_gene_v001_01976	Native					PEOC01000532.1.g1527	Native
JCM_5958_gene_v001_01685	Native					JCM_9478_gene_v001_01977	Native					PEOC01000532.1.g1528	Native
JCM_5958_gene_v001_01686	Native					JCM_9478_gene_v001_01978	Native					PEOC01000532.1.g1529	Native
JCM_5958_gene_v001_01687	Native					JCM_9478_gene_v001_01979	Native					PEOC01000532.1.g1530	Native
JCM_5958_gene_v001_01688	Native					JCM_9478_gene_v001_01980	Native					PEOC01000533.1.g2790	Native
JCM_5958_gene_v001_01689	Native					JCM_9478_gene_v001_01981	Native					PEOC01000533.1.g2791	Native
JCM_5958_gene_v001_01690	Native					JCM_9478_gene_v001_01982	Native					PEOC01000533.1.g2792	Native
JCM_5958_gene_v001_01691	Native					JCM_9478_gene_v001_01983	Native					PEOC01000533.1.g2793	Native
JCM_5958_gene_v001_01692	Native					JCM_9478_gene_v001_01984	Native					PEOC01000533.1.g2794	Native
JCM_5958_gene_v001_01693	Native					JCM_9478_gene_v001_01985	Native					PEOC01000533.1.g2795	Native
JCM_5958_gene_v001_01694	Native					JCM_9478_gene_v001_01986	Native					PEOC01000533.1.g2796	Native
JCM_5958_gene_v001_01695	Native					JCM_9478_gene_v001_01987	Native					PEOC01000533.1.g2797	Native
JCM_5958_gene_v001_01696	Native					JCM_9478_gene_v001_01988	Native					PEOC01000533.1.g2798	Native
JCM_5958_gene_v001_01697	Native					JCM_9478_gene_v001_01989	Native					PEOC01000533.1.g2799	Native
JCM_5958_gene_v001_01698	Native					JCM_9478_gene_v001_01990	Native					PEOC01000533.1.g2800	Native
JCM_5958_gene_v001_01699	Native					JCM_9478_gene_v001_01991	Native					PEOC01000533.1.g2801	Native
JCM_5958_gene_v001_01700	Native					JCM_9478_gene_v001_01992	Native					PEOC01000533.1.g2802	Native
JCM_5958_gene_v001_01701	Native					JCM_9478_gene_v001_01993	Native					PEOC01000533.1.g2803	Native
JCM_5958_gene_v001_01702	Native					JCM_9478_gene_v001_01994	Native					PEOC01000533.1.g2804	Native
JCM_5958_gene_v001_01703	Native					JCM_9478_gene_v001_01995	Native					PEOC01000533.1.g2805	Native
JCM_5958_gene_v001_01704	Native					JCM_9478_gene_v001_01996	Native					PEOC01000533.1.g2806	Native
JCM_5958_gene_v001_01705	Native					JCM_9478_gene_v001_01997	Native					PEOC01000533.1.g2807	Native
JCM_5958_gene_v001_01706	Native					JCM_9478_gene_v001_01998	HGT Bacteria					PEOC01000533.1.g2808	Native
[truncated: 3,605 more rows]

## Sheet: Fig.2
DATA BEHIND FIGURE 2
Fig. 2. Functional characterization of W/S-clade genomes by gene origin. (A) Assignment of xenologous and native genes to gene ontology categories using PANTHER GO-slim molecular functions (B) KEGG functional classification of xenologous and native protein-coding sequences generated with KO assignments from BLAST-Koala mapped to functional hierarchical categories of the KEGG BRITE database. Genes…
(A) Assignment of xenologous and native genes to gene ontology categories using PANTHER GO-slim molecular functions
Data for Fig. 2A are on Table S6
(B) KEGG functional classification of xenologous and native protein-coding sequences generated with KO assignments from BLAST-Koala mapped to functional hierarchical categories of the KEGG BRITE database. Genes without a KO assignment are not included.
Functional category	Origin	Strain	KO genes	Strain	KO genes	Strain	KO genes	Order	OrderKEGG
Genetic information processing	Native	wv	634	wd	655	sb	594	1	12
Genetic information processing	HGTPezizo	wv	1	wd		sb		1	12
Genetic information processing	HGTBacteria	wv		wd	3	sb		1	12
Protein families: genetic information processing	Native	wv	1493	wd	1477	sb	1374	2	18
Protein families: genetic information processing	HGTPezizo	wv	4	wd	2	sb	2	2	18
Protein families: genetic information processing	HGTBacteria	wv	4	wd	9	sb	1	2	18
Unclassified: genetic information processing	Native	wv	5	wd	4	sb	5	3	21
Unclassified: genetic information processing	HGTPezizo	wv	4	wd		sb		3	21
Unclassified: genetic information processing	HGTBacteria	wv		wd	1	sb		3	21
Cellular processes	Native	wv	380	wd	361	sb	343	4	14
Cellular processes	HGTPezizo	wv	6	wd		sb		4	14
Cellular processes	HGTBacteria	wv	5	wd	3	sb	2	4	14
Protein families: signaling and cellular processes	Native	wv	473	wd	428	sb	393	5	19
Protein families: signaling and cellular processes	HGTPezizo	wv	4	wd	2	sb	3	5	19
Protein families: signaling and cellular processes	HGTBacteria	wv	5	wd	1	sb	1	5	19
Unclassified: signaling and cellular processes	Native	wv	17	wd	7	sb	10	6	22
Unclassified: signaling and cellular processes	HGTPezizo	wv	1	wd		sb		6	22
Unclassified: signaling and cellular processes	HGTBacteria	wv	1	wd	1	sb	1	6	22
Environmental information processing	Native	wv	221	wd	207	sb	192	7	13
Environmental information processing	HGTPezizo	wv		wd		sb		7	13
Environmental information processing	HGTBacteria	wv	2	wd	1	sb		7	13
Carbohydrate metabolism	Native	wv	200	wd	180	sb	165	8	1
Carbohydrate metabolism	HGTPezizo	wv	6	wd	4	sb	1	8	1
Carbohydrate metabolism	HGTBacteria	wv	33	wd	10	sb	6	8	1
Amino acid metabolism	Native	wv	170	wd	173	sb	153	9	5
Amino acid metabolism	HGTPezizo	wv	5	wd	3	sb	2	9	5
Amino acid metabolism	HGTBacteria	wv	28	wd	11	sb	5	9	5
Metabolism of cofactors and vitamins	Native	wv	134	wd	138	sb	127	10	8
Metabolism of cofactors and vitamins	HGTPezizo	wv	1	wd	1	sb		10	8
Metabolism of cofactors and vitamins	HGTBacteria	wv	24	wd	9	sb	5	10	8
Lipid metabolism	Native	wv	114	wd	109	sb	102	11	3
Lipid metabolism	HGTPezizo	wv	3	wd	1	sb	1	11	3
Lipid metabolism	HGTBacteria	wv	17	wd	9	sb	4	11	3
Metabolism of terpenoids and polyketides	Native	wv	26	wd	29	sb	25	12	9
Metabolism of terpenoids and polyketides	HGTPezizo	wv	3	wd	1	sb	1	12	9
Metabolism of terpenoids and polyketides	HGTBacteria	wv	7	wd		sb	7	12	9
Xenobiotics biodegradation and metabolism	Native	wv	24	wd	29	sb	28	13	11
Xenobiotics biodegradation and metabolism	HGTPezizo	wv	2	wd	1	sb	1	13	11
Xenobiotics biodegradation and metabolism	HGTBacteria	wv	21	wd	7	sb	7	13	11
Nucleotide metabolism	Native	wv	67	wd	69	sb	67	14	4
Nucleotide metabolism	HGTPezizo	wv		wd		sb		14	4
Nucleotide metabolism	HGTBacteria	wv	7	wd	2	sb		14	4
Energy metabolism	Native	wv	131	wd	130	sb	115	15	2
Energy metabolism	HGTPezizo	wv		wd		sb		15	2
Energy metabolism	HGTBacteria	wv	6	wd	2	sb	1	15	2
Metabolism of other amino acids	Native	wv	63	wd	62	sb	55	16	6
Metabolism of other amino acids	HGTPezizo	wv	1	wd		sb		16	6
Metabolism of other amino acids	HGTBacteria	wv	16	wd	6	sb	1	16	6
Glycan biosynthesis and metabolism	Native	wv	59	wd	62	sb	51	17	7
Glycan biosynthesis and metabolism	HGTPezizo	wv	2	wd		sb		17	7
Glycan biosynthesis and metabolism	HGTBacteria	wv	2	wd	1	sb	1	17	7
Biosynthesis of other secondary metabolites	Native	wv	36	wd	30	sb	30	18	10
Biosynthesis of other secondary metabolites	HGTPezizo	wv	2	wd		sb		18	10
Biosynthesis of other secondary metabolites	HGTBacteria	wv	5	wd	4	sb	1	18	10
Protein families: metabolism	Native	wv	347	wd	332	sb	349	19	17
Protein families: metabolism	HGTPezizo	wv	2	wd		sb	2	19	17
Protein families: metabolism	HGTBacteria	wv	17	wd	7	sb	5	19	17
Unclassified: metabolism	Native	wv	65	wd	73	sb	65	20	20
Unclassified: metabolism	HGTPezizo	wv	7	wd		sb	2	20	20
Unclassified: metabolism	HGTBacteria	wv	24	wd	11	sb	6	20	20

## Sheet: Fig.3A
DATA BEHIND FIGURE 3						W. versatilis - TableS7								W. domerquiae - TableS8									St. bombicola - TableS9
						Gene ID	Gene origin	Role of HGT in the host genome						Gene ID	Gene origin	Role of HGT in the host genome							Gene ID	Gene origin	Role of HGT in the host genome
						JCM_5958_gene_v001_00063	HGT Bacteria	Replacement		Row Labels	Count of Role of HGT in the host genome			JCM_9478_gene_v001_00012	HGT Pezizomycotina	Replacement		Row Labels	Count of Role of HGT in the host genome				PEOC01000484.1.g1918	HGT Bacteria	Replacement		Row Labels	Count of Role of HGT in the host genome
		W. versatilis	W. domercqiae	St. bombicola		JCM_5958_gene_v001_00067	HGT Bacteria	Replacement		New function	67			JCM_9478_gene_v001_00019	HGT Bacteria	Replacement		New function	20				PEOC01000498.1.g4688	HGT Bacteria	Replacement		New function	20
New Function	Total	67	20	20		JCM_5958_gene_v001_00113	HGT Pezizomycotina	Replacement		HGT Bacteria	59			JCM_9478_gene_v001_00025	HGT Bacteria	Replacement		HGT Bacteria	15				PEOC01000501.1.g615	HGT Bacteria	Replacement		HGT Bacteria	15
	HGT Pezizomycotina	8	5	5		JCM_5958_gene_v001_00118	HGT Bacteria	Replacement		HGT Pezizomycotina	8			JCM_9478_gene_v001_00364	HGT Bacteria	Replacement		HGT Pezizomycotina	5				PEOC01000507.1.g1750	HGT Bacteria	Replacement		HGT Pezizomycotina	5
	HGT Bacteria	59	15	15		JCM_5958_gene_v001_00161	HGT Bacteria	Replacement		Reinforcement	29			JCM_9478_gene_v001_01050	HGT Bacteria	Replacement		Reinforcement	6				PEOC01000512.1.g2571	HGT Bacteria	Replacement		Reinforcement	8
						JCM_5958_gene_v001_00284	HGT Bacteria	Replacement		HGT Bacteria	21			JCM_9478_gene_v001_01160	HGT Pezizomycotina	Replacement		HGT Bacteria	5				PEOC01000519.1.g546	HGT Bacteria	Replacement		HGT Bacteria	3
Reinforcement	Total	29	6	8		JCM_5958_gene_v001_00285	HGT Bacteria	Replacement		HGT Pezizomycotina	8			JCM_9478_gene_v001_01174	HGT Pezizomycotina	Replacement		HGT Pezizomycotina	1				PEOC01000521.1.g2642	HGT Bacteria	Replacement		HGT Pezizomycotina	5
	HGT Pezizomycotina	8	1	5		JCM_5958_gene_v001_00297	HGT Bacteria	Replacement		Replacement	74			JCM_9478_gene_v001_01283	HGT Bacteria	Replacement		Replacement	28				PEOC01000526.1.g1946	HGT Pezizomycotina	Replacement		Replacement	21
	HGT Bacteria	21	5	3		JCM_5958_gene_v001_00586	HGT Bacteria	Replacement		HGT Bacteria	60			JCM_9478_gene_v001_01726	HGT Bacteria	Replacement		HGT Bacteria	25				PEOC01000527.1.g84	HGT Bacteria	Replacement		HGT Bacteria	19
						JCM_5958_gene_v001_00791	HGT Bacteria	Replacement		HGT Pezizomycotina	14			JCM_9478_gene_v001_01744	HGT Bacteria	Replacement		HGT Pezizomycotina	3				PEOC01000532.1.g1519	HGT Bacteria	Replacement		HGT Pezizomycotina	2
Replacement	Total	74	28	21		JCM_5958_gene_v001_01097	HGT Pezizomycotina	Replacement		Grand Total	170			JCM_9478_gene_v001_01998	HGT Bacteria	Replacement		Grand Total	54				PEOC01000536.1.g4485	HGT Bacteria	Replacement		Grand Total	49
	HGT Pezizomycotina	14	3	2		JCM_5958_gene_v001_01276	HGT Bacteria	Replacement						JCM_9478_gene_v001_02120	HGT Bacteria	Replacement							PEOC01000538.1.g1540	HGT Bacteria	Replacement
	HGT Bacteria	60	25	19		JCM_5958_gene_v001_02548	HGT Bacteria	Replacement						JCM_9478_gene_v001_02159	HGT Bacteria	Replacement							PEOC01000538.1.g1541	HGT Bacteria	Replacement
						JCM_5958_gene_v001_02703	HGT Pezizomycotina	Replacement						JCM_9478_gene_v001_02163	HGT Bacteria	Replacement							PEOC01000538.1.g1603	HGT Bacteria	Replacement
						JCM_5958_gene_v001_02726	HGT Bacteria	Replacement						JCM_9478_gene_v001_02171	HGT Bacteria	Replacement							PEOC01000541.1.g106	HGT Bacteria	Replacement
						JCM_5958_gene_v001_02743	HGT Pezizomycotina	Replacement						JCM_9478_gene_v001_02671	HGT Bacteria	Replacement							PEOC01000541.1.g177	HGT Bacteria	Replacement
						JCM_5958_gene_v001_02761	HGT Pezizomycotina	Replacement						JCM_9478_gene_v001_02722	HGT Bacteria	Replacement							PEOC01000541.1.g226	HGT Bacteria	Replacement
						JCM_5958_gene_v001_02763	HGT Bacteria	Replacement						JCM_9478_gene_v001_02763	HGT Bacteria	Replacement							PEOC01000542.1.g4036	HGT Bacteria	Replacement
						JCM_5958_gene_v001_02765	HGT Bacteria	Replacement						JCM_9478_gene_v001_03167	HGT Bacteria	Replacement							PEOC01000543.1.g2550	HGT Pezizomycotina	Replacement
						JCM_5958_gene_v001_02770	HGT Bacteria	Replacement						JCM_9478_gene_v001_03440	HGT Bacteria	Replacement							PEOC01000544.1.g1075	HGT Bacteria	Replacement
						JCM_5958_gene_v001_02772	HGT Bacteria	Replacement						JCM_9478_gene_v001_03790	HGT Bacteria	Replacement							PEOC01000544.1.g756	HGT Bacteria	Replacement
						JCM_5958_gene_v001_02807	HGT Bacteria	Replacement						JCM_9478_gene_v001_03791	HGT Bacteria	Replacement							PEOC01000482.1.g3084	HGT Bacteria	Reinforcement
						JCM_5958_gene_v001_02820	HGT Bacteria	Replacement						JCM_9478_gene_v001_03941	HGT Bacteria	Replacement							PEOC01000515.1.g602	HGT Pezizomycotina	Reinforcement
						JCM_5958_gene_v001_02834	HGT Bacteria	Replacement						JCM_9478_gene_v001_04155	HGT Bacteria	Replacement							PEOC01000520.1.g1401	HGT Pezizomycotina	Reinforcement
						JCM_5958_gene_v001_02836	HGT Bacteria	Replacement						JCM_9478_gene_v001_04276	HGT Bacteria	Replacement							PEOC01000521.1.g2641	HGT Pezizomycotina	Reinforcement
						JCM_5958_gene_v001_02841	HGT Bacteria	Replacement						JCM_9478_gene_v001_04715	HGT Bacteria	Replacement							PEOC01000526.1.g1958	HGT Bacteria	Reinforcement
						JCM_5958_gene_v001_03110	HGT Bacteria	Replacement						JCM_9478_gene_v001_04774	HGT Bacteria	Replacement							PEOC01000537.1.g1281	HGT Pezizomycotina	Reinforcement
						JCM_5958_gene_v001_03253	HGT Bacteria	Replacement						JCM_9478_gene_v001_04911	HGT Bacteria	Replacement							PEOC01000540.1.g3644	HGT Bacteria	Reinforcement
						JCM_5958_gene_v001_03721	HGT Bacteria	Replacement						JCM_9478_gene_v001_00001	HGT Bacteria	Reinforcement							PEOC01000543.1.g2355	HGT Pezizomycotina	Reinforcement
						JCM_5958_gene_v001_03948	HGT Bacteria	Replacement						JCM_9478_gene_v001_01814	HGT Bacteria	Reinforcement							PEOC01000478.1.g2214	HGT Bacteria	New function
						JCM_5958_gene_v001_03999	HGT Bacteria	Replacement						JCM_9478_gene_v001_02173	HGT Pezizomycotina	Reinforcement							PEOC01000498.1.g4690	HGT Bacteria	New function
						JCM_5958_gene_v001_04003	HGT Bacteria	Replacement						JCM_9478_gene_v001_02252	HGT Bacteria	Reinforcement							PEOC01000498.1.g4691	HGT Bacteria	New function
						JCM_5958_gene_v001_04068	HGT Bacteria	Replacement						JCM_9478_gene_v001_02759	HGT Bacteria	Reinforcement							PEOC01000498.1.g4692	HGT Bacteria	New function
						JCM_5958_gene_v001_04087	HGT Bacteria	Replacement						JCM_9478_gene_v001_03481	HGT Bacteria	Reinforcement							PEOC01000498.1.g4693	HGT Bacteria	New function
						JCM_5958_gene_v001_04091	HGT Bacteria	Replacement						JCM_9478_gene_v001_00011	HGT Bacteria	New function							PEOC01000498.1.g4694	HGT Bacteria	New function
						JCM_5958_gene_v001_04106	HGT Bacteria	Replacement						JCM_9478_gene_v001_00016	HGT Bacteria	New function							PEOC01000498.1.g4697	HGT Bacteria	New function
						JCM_5958_gene_v001_04116	HGT Bacteria	Replacement						JCM_9478_gene_v001_00020	HGT Bacteria	New function							PEOC01000506.1.g1213	HGT Bacteria	New function
						JCM_5958_gene_v001_04118	HGT Pezizomycotina	Replacement						JCM_9478_gene_v001_01021	HGT Bacteria	New function							PEOC01000515.1.g600	HGT Bacteria	New function
						JCM_5958_gene_v001_04130	HGT Bacteria	Replacement						JCM_9478_gene_v001_02170	HGT Bacteria	New function							PEOC01000515.1.g607	HGT Pezizomycotina	New function
						JCM_5958_gene_v001_04135	HGT Pezizomycotina	Replacement						JCM_9478_gene_v001_02175	HGT Bacteria	New function							PEOC01000525.1.g2139	HGT Bacteria	New function
						JCM_5958_gene_v001_04146	HGT Bacteria	Replacement						JCM_9478_gene_v001_02253	HGT Bacteria	New function							PEOC01000530.1.g4534	HGT Pezizomycotina	New function
						JCM_5958_gene_v001_04151	HGT Bacteria	Replacement						JCM_9478_gene_v001_02724	HGT Bacteria	New function							PEOC01000532.1.g1520	HGT Bacteria	New function
						JCM_5958_gene_v001_04177	HGT Bacteria	Replacement						JCM_9478_gene_v001_02757	HGT Pezizomycotina	New function							PEOC01000535.1.g2022	HGT Pezizomycotina	New function
						JCM_5958_gene_v001_04184	HGT Bacteria	Replacement						JCM_9478_gene_v001_03478	HGT Bacteria	New function							PEOC01000537.1.g1234	HGT Bacteria	New function
						JCM_5958_gene_v001_04190	HGT Bacteria	Replacement						JCM_9478_gene_v001_03497	HGT Pezizomycotina	New function							PEOC01000539.1.g3334	HGT Pezizomycotina	New function
						JCM_5958_gene_v001_04199	HGT Bacteria	Replacement						JCM_9478_gene_v001_03734	HGT Pezizomycotina	New function							PEOC01000541.1.g285	HGT Bacteria	New function
						JCM_5958_gene_v001_04242	HGT Bacteria	Replacement						JCM_9478_gene_v001_03865	HGT Bacteria	New function							PEOC01000541.1.g287	HGT Bacteria	New function
						JCM_5958_gene_v001_04307	HGT Bacteria	Replacement						JCM_9478_gene_v001_03866	HGT Bacteria	New function							PEOC01000541.1.g289	HGT Bacteria	New function
						JCM_5958_gene_v001_04356	HGT Bacteria	Replacement						JCM_9478_gene_v001_04431	HGT Pezizomycotina	New function							PEOC01000544.1.g1094	HGT Pezizomycotina	New function
						JCM_5958_gene_v001_04760	HGT Bacteria	Replacement						JCM_9478_gene_v001_04650	HGT Pezizomycotina	New function
						JCM_5958_gene_v001_05107	HGT Bacteria	Replacement						JCM_9478_gene_v001_04757	HGT Bacteria	New function
						JCM_5958_gene_v001_05268	HGT Bacteria	Replacement						JCM_9478_gene_v001_04758	HGT Bacteria	New function
						JCM_5958_gene_v001_05269	HGT Bacteria	Replacement						JCM_9478_gene_v001_04759	HGT Bacteria	New function
						JCM_5958_gene_v001_05277	HGT Bacteria	Replacement						JCM_9478_gene_v001_04891	HGT Bacteria	New function
						JCM_5958_gene_v001_05287	HGT Bacteria	Replacement
						JCM_5958_gene_v001_05290	HGT Bacteria	Replacement
						JCM_5958_gene_v001_05315	HGT Bacteria	Replacement
						JCM_5958_gene_v001_05333	HGT Bacteria	Replacement
						JCM_5958_gene_v001_05337	HGT Bacteria	Replacement
						JCM_5958_gene_v001_05338	HGT Bacteria	Replacement
						JCM_5958_gene_v001_05339	HGT Bacteria	Replacement
						JCM_5958_gene_v001_05347	HGT Pezizomycotina	Replacement
						JCM_5958_gene_v001_05357	HGT Pezizomycotina	Replacement
						JCM_5958_gene_v001_05358	HGT Pezizomycotina	Replacement
						JCM_5958_gene_v001_05361	HGT Bacteria	Replacement
						JCM_5958_gene_v001_05367	HGT Pezizomycotina	Replacement
						JCM_5958_gene_v001_05378	HGT Bacteria	Replacement
						JCM_5958_gene_v001_05418	HGT Pezizomycotina	Replacement
						JCM_5958_gene_v001_05494	HGT Bacteria	Replacement
						JCM_5958_gene_v001_05495	HGT Pezizomycotina	Replacement
						JCM_5958_gene_v001_05542	HGT Bacteria	Replacement
						JCM_5958_gene_v001_05554	HGT Bacteria	Replacement
						JCM_5958_gene_v001_05556	HGT Pezizomycotina	Replacement
						JCM_5958_gene_v001_05572	HGT Bacteria	Replacement
						JCM_5958_gene_v001_00023	HGT Bacteria	Reinforcement
						JCM_5958_gene_v001_00085	HGT Bacteria	Reinforcement
						JCM_5958_gene_v001_00090	HGT Bacteria	Reinforcement
						JCM_5958_gene_v001_00330	HGT Pezizomycotina	Reinforcement
						JCM_5958_gene_v001_01575	HGT Pezizomycotina	Reinforcement
						JCM_5958_gene_v001_02674	HGT Bacteria	Reinforcement
						JCM_5958_gene_v001_02690	HGT Bacteria	Reinforcement
						JCM_5958_gene_v001_02711	HGT Pezizomycotina	Reinforcement
						JCM_5958_gene_v001_02749	HGT Bacteria	Reinforcement
						JCM_5958_gene_v001_02759	HGT Bacteria	Reinforcement
						JCM_5958_gene_v001_02795	HGT Bacteria	Reinforcement
						JCM_5958_gene_v001_02829	HGT Bacteria	Reinforcement
						JCM_5958_gene_v001_02860	HGT Pezizomycotina	Reinforcement
						JCM_5958_gene_v001_02881	HGT Bacteria	Reinforcement
						JCM_5958_gene_v001_03361	HGT Bacteria	Reinforcement
						JCM_5958_gene_v001_03997	HGT Pezizomycotina	Reinforcement
						JCM_5958_gene_v001_04001	HGT Bacteria	Reinforcement
						JCM_5958_gene_v001_04084	HGT Bacteria	Reinforcement
						JCM_5958_gene_v001_04101	HGT Bacteria	Reinforcement
						JCM_5958_gene_v001_04113	HGT Bacteria	Reinforcement
						JCM_5958_gene_v001_04138	HGT Bacteria	Reinforcement
						JCM_5958_gene_v001_04166	HGT Pezizomycotina	Reinforcement
						JCM_5958_gene_v001_04173	HGT Bacteria	Reinforcement
						JCM_5958_gene_v001_05294	HGT Pezizomycotina	Reinforcement
						JCM_5958_gene_v001_05317	HGT Bacteria	Reinforcement
						JCM_5958_gene_v001_05343	HGT Bacteria	Reinforcement
						JCM_5958_gene_v001_05465	HGT Pezizomycotina	Reinforcement
						JCM_5958_gene_v001_05527	HGT Bacteria	Reinforcement
						JCM_5958_gene_v001_05575	HGT Bacteria	Reinforcement
						JCM_5958_gene_v001_00012	HGT Bacteria	New function
						JCM_5958_gene_v001_00013	HGT Bacteria	New function
						JCM_5958_gene_v001_00024	HGT Bacteria	New function
						JCM_5958_gene_v001_00029	HGT Pezizomycotina	New function
						JCM_5958_gene_v001_00074	HGT Bacteria	New function
						JCM_5958_gene_v001_00091	HGT Bacteria	New function
						JCM_5958_gene_v001_00116	HGT Bacteria	New function
						JCM_5958_gene_v001_00184	HGT Pezizomycotina	New function
						JCM_5958_gene_v001_00576	HGT Bacteria	New function
						JCM_5958_gene_v001_00578	HGT Bacteria	New function
						JCM_5958_gene_v001_00579	HGT Bacteria	New function
						JCM_5958_gene_v001_01570	HGT Pezizomycotina	New function
						JCM_5958_gene_v001_01754	HGT Bacteria	New function
						JCM_5958_gene_v001_02311	HGT Pezizomycotina	New function
						JCM_5958_gene_v001_02685	HGT Bacteria	New function
						JCM_5958_gene_v001_02688	HGT Bacteria	New function
						JCM_5958_gene_v001_02697	HGT Pezizomycotina	New function
						JCM_5958_gene_v001_02734	HGT Bacteria	New function
						JCM_5958_gene_v001_02753	HGT Bacteria	New function
						JCM_5958_gene_v001_02760	HGT Bacteria	New function
						JCM_5958_gene_v001_02783	HGT Bacteria	New function
						JCM_5958_gene_v001_02789	HGT Bacteria	New function
						JCM_5958_gene_v001_02842	HGT Bacteria	New function
						JCM_5958_gene_v001_02864	HGT Bacteria	New function
						JCM_5958_gene_v001_02976	HGT Bacteria	New function
						JCM_5958_gene_v001_03086	HGT Bacteria	New function
						JCM_5958_gene_v001_03981	HGT Bacteria	New function
						JCM_5958_gene_v001_03986	HGT Bacteria	New function
						JCM_5958_gene_v001_04002	HGT Bacteria	New function
						JCM_5958_gene_v001_04048	HGT Bacteria	New function
						JCM_5958_gene_v001_04049	HGT Bacteria	New function
						JCM_5958_gene_v001_04050	HGT Bacteria	New function
						JCM_5958_gene_v001_04075	HGT Pezizomycotina	New function
						JCM_5958_gene_v001_04095	HGT Bacteria	New function
						JCM_5958_gene_v001_04129	HGT Bacteria	New function
						JCM_5958_gene_v001_04140	HGT Bacteria	New function
						JCM_5958_gene_v001_04145	HGT Bacteria	New function
						JCM_5958_gene_v001_04152	HGT Bacteria	New function
						JCM_5958_gene_v001_04158	HGT Bacteria	New function
						JCM_5958_gene_v001_04159	HGT Bacteria	New function
						JCM_5958_gene_v001_04160	HGT Bacteria	New function
						JCM_5958_gene_v001_04161	HGT Bacteria	New function
						JCM_5958_gene_v001_04162	HGT Bacteria	New function
						JCM_5958_gene_v001_04163	HGT Bacteria	New function
						JCM_5958_gene_v001_04250	HGT Bacteria	New function
						JCM_5958_gene_v001_04745	HGT Bacteria	New function
						JCM_5958_gene_v001_04766	HGT Bacteria	New function
						JCM_5958_gene_v001_04783	HGT Bacteria	New function
						JCM_5958_gene_v001_05279	HGT Pezizomycotina	New function
						JCM_5958_gene_v001_05303	HGT Bacteria	New function
						JCM_5958_gene_v001_05308	HGT Bacteria	New function
						JCM_5958_gene_v001_05312	HGT Bacteria	New function
						JCM_5958_gene_v001_05319	HGT Bacteria	New function
						JCM_5958_gene_v001_05359	HGT Bacteria	New function
						JCM_5958_gene_v001_05399	HGT Bacteria	New function
						JCM_5958_gene_v001_05434	HGT Bacteria	New function
						JCM_5958_gene_v001_05440	HGT Bacteria	New function
						JCM_5958_gene_v001_05442	HGT Bacteria	New function
						JCM_5958_gene_v001_05444	HGT Bacteria	New function
						JCM_5958_gene_v001_05446	HGT Bacteria	New function
						JCM_5958_gene_v001_05489	HGT Bacteria	New function
						JCM_5958_gene_v001_05491	HGT Pezizomycotina	New function
						JCM_5958_gene_v001_05492	HGT Bacteria	New function
						JCM_5958_gene_v001_05514	HGT Bacteria	New function
						JCM_5958_gene_v001_05538	HGT Bacteria	New function
						JCM_5958_gene_v001_05543	HGT Bacteria	New function
						JCM_5958_gene_v001_05582	HGT Bacteria	New function

## Sheet: Fig.4B
DATA BEHIND FIGURE 4
Fig. 4A and 4B: data are average values of gene expression levels (TPM) provided on Table S7 to S9
Fig. 4C:
strain	origin	type	genes	Total: all	Total: xenologues
wv	Native	Expressed & regulated	1361
wv	Native	Expressed not regulated	3533
wv	Native	Not expressed	354
wv	Pezizo	Expressed & regulated	31
wv	Pezizo	Expressed not regulated	54
wv	Pezizo	Not expressed	48
wv	Bacteria	Expressed & regulated	54					Expressed	Not expressed
wv	Bacteria	Expressed not regulated	132				W. versatilis	271	84	355
wv	Bacteria	Not expressed	36	5603	355		W. domercqiae	131	28	159
wd	Native	Expressed & regulated	1518				St. bombicola	78	4	82
wd	Native	Expressed not regulated	3126
wd	Native	Not expressed	183
wd	Pezizo	Expressed & regulated	17
wd	Pezizo	Expressed not regulated	21				#Fisher’s exact test indicated that species significantly differ in theor proportion of expressed to not-expressed genes (p = 1.2x10-4). Post-hoc pairwise Fisher’s exact tests (Holm-adjusted) showed both W. versatilis and W. domercqiae differed significantly from St. bombicola (p=1.5x10-4 and 9.8x10-3, respectively), whereas W. versatilis and W. domercqiae did not differ significantly from each o…
wd	Pezizo	Not expressed	9
wd	Bacteria	Expressed & regulated	43
wd	Bacteria	Expressed not regulated	50
wd	Bacteria	Not expressed	19	4986	159
sb	Native	Expressed & regulated	951
sb	Native	Expressed not regulated	3411
sb	Native	Not expressed	267
sb	Pezizo	Expressed & regulated	6
sb	Pezizo	Expressed not regulated	19
sb	Pezizo	Not expressed	2
sb	Bacteria	Expressed & regulated	22
sb	Bacteria	Expressed not regulated	31
sb	Bacteria	Not expressed	2	4711	82

## Sheet: Fig.5
DATA BEHIND FIGURE 5
Fig. 5: data on this figure are are log₂(FC) and log₂(CPM) obtained after the differential expression analysis done with edgeR, full data is provided on Table S7 to S9

## Sheet: Fig.6
DATA BEHIND FIGURE 6													Gene density for W. versatilis, for each chromosome it is indicated the chromosomal midpoint coordinate of a 100 kb sliding window and the length (bp) occupied by protein-coding genes (Middle plots).									OcculterCut classification of W. versatilis genomic regions as AT-rich (R0_region) or GC-equilibrated (R1_region). These data is plotted on the horizontal bars of Fig.6A-C. AT-rich (R0_region) are marked in blue and GC-equilibrated (R1_region) are marked in white. Start and end indicate chromosomal limits. This data is also on Table S12-additional sheets.					GC content estimated in sliding windows of 1kb along the chromosome of W. versatilis. Start and end indicate chromosomal limits of sliding windows. The data plotted on Fig. 6A-C bottom panels are deviation of GC-content from the genome GC-content average (mean of column “GC content”).					Gene expression data per chromosomal “End”/”Middle” domains. Data used to produce violin plots of Fig. 6D. Expression data is the mean transcription levels calculated from six RNA-seq data sets (YPD and YNB grown cells, three replicates for each condition) measured in transcript per million (TPM). Original data is on Tables S7 to S9.
Fig. 6. Transcription levels vs chromosomal localization in W. versatilis.													Chromosomal coordinate	Chr.1		Chromosomal coordinate	Chr.2		Chromosomal coordinate	Chr.3		Chromosome	Region	Start	End		Chromosome	Start	End	GC content		Gene.ID	Mean Expression (TPM)	Chrm-region
													50000	48556		50000	50903		50000	73764		scaffold01_4470735	R0_region	2084	15297		scaffold01_4470735	0	1000	0.49		JCM_5958_transcript_v001_05585-R1	28.8459	End
Panels A, B and C depict identical analyses for nuclear chromosomes 1, 2 and 3 respectively. The top plot in each panel shows for the pertinent chromosome the average transcription levels (y-axis) for native (grey) and horizontally acquired genes from Pezizomycotina (blue) and Bacteria (orange) plotted against chromosomal localization (x-axis). Data are average values of gene expression levels (T…													100000	19424		100000	53472		100000	74940		scaffold01_4470735	R0_region	16542	68015		scaffold01_4470735	1000	2000	0.546		JCM_5958_transcript_v001_05586-R1	2.3679	End
													150000	35347		150000	59615		150000	76829		scaffold01_4470735	R0_region	71001	88888		scaffold01_4470735	2000	3000	0.436		JCM_5958_transcript_v001_05587-R1	3.25055	End
													200000	77320		200000	65233		200000	79633		scaffold01_4470735	R0_region	430034	474057		scaffold01_4470735	3000	4000	0.431		JCM_5958_transcript_v001_05588-R1	10.3701	End
													250000	83573		250000	69891		250000	76780		scaffold01_4470735	R0_region	694159	709788		scaffold01_4470735	4000	5000	0.416		JCM_5958_transcript_v001_05600-R1	32.5046	End
Middle plots show gene density along chromosomes calculated as total genome length occupied by protein-coding genes in 100 kb sliding windows. Data is provided on the right.													300000	79682		300000	71201		300000	78039		scaffold01_4470735	R0_region	842521	852607		scaffold01_4470735	5000	6000	0.46		JCM_5958_transcript_v001_05596-R1	0.4158	End
													350000	77680		350000	69401		350000	79941		scaffold01_4470735	R0_region	1146053	1152057		scaffold01_4470735	6000	7000	0.406		JCM_5958_transcript_v001_05599-R1	0.3805	End
													400000	81470		400000	69302		400000	76030		scaffold01_4470735	R0_region	1361672	1395567		scaffold01_4470735	7000	8000	0.391		JCM_5958_transcript_v001_05597-R1	29.8097	End
The horizontal bar shows the position of genomic regions classified as AT-rich (blue) or GC-equilibrated (white), by the software OcculterCut. Data is provided on the right													450000	81800		450000	76301		450000	76793		scaffold01_4470735	R0_region	1444672	1450907		scaffold01_4470735	8000	9000	0.444		JCM_5958_transcript_v001_05598-R1	29.7818	End
													500000	72640		500000	81069		500000	79334		scaffold01_4470735	R0_region	1668498	1702998		scaffold01_4470735	9000	10000	0.405		JCM_5958_transcript_v001_05512-R1	145.921	End
													550000	72863		550000	81801		550000	80036		scaffold01_4470735	R0_region	3591936	3603891		scaffold01_4470735	10000	11000	0.386		JCM_5958_transcript_v001_05511-R1	2.5823	End
Bottom panels display GC content as deviation from the genome average: GC-rich shown above (light green), and AT-rich below (light blue)													600000	81537		600000	81187		600000	80306		scaffold01_4470735	R0_region	3922716	3927372		scaffold01_4470735	11000	12000	0.411		JCM_5958_transcript_v001_05510-R1	33.0117	End
													650000	82163		650000	82859		650000	78021		scaffold01_4470735	R0_region	4164539	4165806		scaffold01_4470735	12000	13000	0.402		JCM_5958_transcript_v001_05509-R1	2.12465	End
Fig. 6D - violin plot depicts average gene expression levels of all genes irrespective of origin (native and xenologous of both origins), within “End” (blue) and “Middle” (grey) chromosomal domains. For each gene the average expression level considered was the mean transcription levels calculated from six RNA-seq data sets (YPD and YNB grown cells, three replicates for each condition) measured in…													700000	83252		700000	84014		700000	78260		scaffold01_4470735	R0_region	4194337	4341758		scaffold01_4470735	13000	14000	0.386		JCM_5958_transcript_v001_05508-R1	0.6342	End
													750000	79948		750000	78063		750000	79968		scaffold01_4470735	R0_region	4347131	4352759		scaffold01_4470735	14000	15000	0.386		JCM_5958_transcript_v001_05507-R1	0.5467	End
													800000	76865		800000	77291		800000	80096		scaffold01_4470735	R0_region	4360417	4382546		scaffold01_4470735	15000	16000	0.512		JCM_5958_transcript_v001_05506-R1	169.21	End
													850000	79148		850000	80487		850000	78063		scaffold01_4470735	R0_region	4400508	4402820		scaffold01_4470735	16000	17000	0.446		JCM_5958_transcript_v001_05505-R1	16.7693	End
													900000	82017		900000	77384		900000	76040		scaffold01_4470735	R0_region	4415401	4439132		scaffold01_4470735	17000	18000	0.439		JCM_5958_transcript_v001_05504-R1	11.5842	End
													950000	84212		950000	77433		950000	72894		scaffold01_4470735	R0_region	4443716	4470735		scaffold01_4470735	18000	19000	0.442		JCM_5958_transcript_v001_05503-R1	58.0475	End
													1000000	87014		1000000	82394		1000000	75315		scaffold01_4470735	R1_region	1	2083		scaffold01_4470735	19000	20000	0.395		JCM_5958_transcript_v001_05502-R1	102.442	End
													1050000	85781		1050000	84052		1050000	79350		scaffold01_4470735	R1_region	15298	16541		scaffold01_4470735	20000	21000	0.422		JCM_5958_transcript_v001_02668-R1	96.4506	Middle
													1100000	80678		1100000	80910		1100000	77820		scaffold01_4470735	R1_region	68016	71000		scaffold01_4470735	21000	22000	0.383		JCM_5958_transcript_v001_02667-R1	212.001	Middle
													1150000	79054		1150000	78133		1150000	76197		scaffold01_4470735	R1_region	88889	430033		scaffold01_4470735	22000	23000	0.403		JCM_5958_transcript_v001_02666-R1	349.452	Middle
													1200000	79239		1200000	76088		1200000	74705		scaffold01_4470735	R1_region	474058	694158		scaffold01_4470735	23000	24000	0.401		JCM_5958_transcript_v001_02664-R1	109.533	Middle
													1250000	78501		1250000	78661		1250000	75279		scaffold01_4470735	R1_region	709789	842520		scaffold01_4470735	24000	25000	0.427		JCM_5958_transcript_v001_02665-R1	16.5628	Middle
													1300000	81525		1300000	83008		1300000	75062		scaffold01_4470735	R1_region	852608	1146052		scaffold01_4470735	25000	26000	0.357		JCM_5958_transcript_v001_02663-R1	63.0054	Middle
													1350000	83743		1350000	84158		1350000	78589		scaffold01_4470735	R1_region	1152058	1361671		scaffold01_4470735	26000	27000	0.356		JCM_5958_transcript_v001_02662-R1	1614.77	Middle
													1400000	80015		1400000	80862		1400000	81414		scaffold01_4470735	R1_region	1395568	1444671		scaffold01_4470735	27000	28000	0.406		JCM_5958_transcript_v001_02661-R1	122.459	Middle
													1450000	79281		1450000	78330		1450000	78980		scaffold01_4470735	R1_region	1450908	1668497		scaffold01_4470735	28000	29000	0.349		JCM_5958_transcript_v001_02660-R1	168.517	Middle
													1500000	81601		1500000	79116		1500000	74027		scaffold01_4470735	R1_region	1702999	3591935		scaffold01_4470735	29000	30000	0.391		JCM_5958_transcript_v001_02659-R1	40.5063	Middle
													1550000	83227		1550000	80688		1550000	72739		scaffold01_4470735	R1_region	3603892	3922715		scaffold01_4470735	30000	31000	0.446		JCM_5958_transcript_v001_02658-R1	6.89475	Middle
													1600000	79240		1600000	83977		1600000	72493		scaffold01_4470735	R1_region	3927373	4164538		scaffold01_4470735	31000	32000	0.356		JCM_5958_transcript_v001_02657-R1	4.00425	Middle
													1650000	77368		1650000	84028		1650000	76970		scaffold01_4470735	R1_region	4165807	4194336		scaffold01_4470735	32000	33000	0.45		JCM_5958_transcript_v001_02656-R1	129.012	Middle
													1700000	79951		1700000	78970		1700000	77417		scaffold01_4470735	R1_region	4341759	4347130		scaffold01_4470735	33000	34000	0.386		JCM_5958_transcript_v001_02655-R1	50.8167	Middle
													1750000	81331		1750000	79163		1750000	73794		scaffold01_4470735	R1_region	4352760	4360416		scaffold01_4470735	34000	35000	0.394		JCM_5958_transcript_v001_02654-R1	184.519	Middle
													1800000	83039		1800000	78113		1800000	73143		scaffold01_4470735	R1_region	4382547	4400507		scaffold01_4470735	35000	36000	0.376		JCM_5958_transcript_v001_02653-R1	614.313	Middle
													1850000	82623		1850000	75528		1850000	63107		scaffold01_4470735	R1_region	4402821	4415400		scaffold01_4470735	36000	37000	0.395		JCM_5958_transcript_v001_02652-R1	1019.33	Middle
													1900000	79480		1900000	73551		1900000	58782		scaffold01_4470735	R1_region	4439133	4443715		scaffold01_4470735	37000	38000	0.406		JCM_5958_transcript_v001_02651-R1	138.135	Middle
													1950000	80823		1950000	72747		1950000	58864		scaffold02_2781304	R0_region	1	11326		scaffold01_4470735	38000	39000	0.407		JCM_5958_transcript_v001_02649-R1	50.88	Middle
													2000000	83234		2000000	75172		2000000	57662		scaffold02_2781304	R0_region	12991	109600		scaffold01_4470735	39000	40000	0.409		JCM_5958_transcript_v001_02647-R1	135.786	Middle
													2050000	82327		2050000	75771		2050000	62308		scaffold02_2781304	R0_region	166533	168000		scaffold01_4470735	40000	41000	0.439		JCM_5958_transcript_v001_02648-R1	62.007	Middle
													2100000	80173		2100000	79345		2100000	66648		scaffold02_2781304	R0_region	170823	204971		scaffold01_4470735	41000	42000	0.449		JCM_5958_transcript_v001_02650-R1	19.3786	Middle
													2150000	80874		2150000	78380		2150000	36358		scaffold02_2781304	R0_region	207009	211925		scaffold01_4470735	42000	43000	0.423		JCM_5958_transcript_v001_02646-R1	56.3603	Middle
													2200000	83007		2200000	69531					scaffold02_2781304	R0_region	220218	222882		scaffold01_4470735	43000	44000	0.44		JCM_5958_transcript_v001_02645-R1	139.628	Middle
													2250000	79766		2250000	72340					scaffold02_2781304	R0_region	265844	285577		scaffold01_4470735	44000	45000	0.421		JCM_5958_transcript_v001_02644-R1	58.131	Middle
													2300000	79364		2300000	69327					scaffold02_2781304	R0_region	308556	379576		scaffold01_4470735	45000	46000	0.429		JCM_5958_transcript_v001_02643-R1	5026.49	Middle
													2350000	76567		2350000	57218					scaffold02_2781304	R0_region	408973	410589		scaffold01_4470735	46000	47000	0.385		JCM_5958_transcript_v001_02642-R1	41.6364	Middle
													2400000	73328		2400000	58002					scaffold02_2781304	R0_region	412962	434573		scaffold01_4470735	47000	48000	0.459		JCM_5958_transcript_v001_02640-R1	311.432	Middle
													2450000	78110		2450000	54617					scaffold02_2781304	R0_region	482267	495534		scaffold01_4470735	48000	49000	0.422		JCM_5958_transcript_v001_02641-R1	30.5765	Middle
													2500000	80027		2500000	52885					scaffold02_2781304	R0_region	500655	504217		scaffold01_4470735	49000	50000	0.399		JCM_5958_transcript_v001_02639-R1	44.972	Middle
													2550000	79561		2550000	56267					scaffold02_2781304	R0_region	1051817	1059658		scaffold01_4470735	50000	51000	0.407		JCM_5958_transcript_v001_02638-R1	36.6305	Middle
													2600000	78671		2600000	53291					scaffold02_2781304	R0_region	1065032	1099507		scaffold01_4470735	51000	52000	0.436		JCM_5958_transcript_v001_02637-R1	52.4264	Middle
													2650000	77849		2650000	52190					scaffold02_2781304	R0_region	2192399	2222858		scaffold01_4470735	52000	53000	0.409		JCM_5958_transcript_v001_02636-R1	21.8898	Middle
													2700000	76267		2700000	55546					scaffold02_2781304	R0_region	2225709	2237260		scaffold01_4470735	53000	54000	0.457		JCM_5958_transcript_v001_02635-R1	25.0247	Middle
													2750000	75987		2750000	43752					scaffold02_2781304	R0_region	2245831	2254027		scaffold01_4470735	54000	55000	0.373		JCM_5958_transcript_v001_02634-R1	1065.7	Middle
													2800000	79285								scaffold02_2781304	R0_region	2264708	2266323		scaffold01_4470735	55000	56000	0.39		JCM_5958_transcript_v001_02633-R1	37.651	Middle
													2850000	84521								scaffold02_2781304	R0_region	2267463	2296647		scaffold01_4470735	56000	57000	0.35		JCM_5958_transcript_v001_02632-R1	19.3116	Middle
													2900000	85335								scaffold02_2781304	R0_region	2318999	2322756		scaffold01_4470735	57000	58000	0.331		JCM_5958_transcript_v001_02631-R1	171.825	Middle
													2950000	82734								scaffold02_2781304	R0_region	2336385	2354851		scaffold01_4470735	58000	59000	0.444		JCM_5958_transcript_v001_02630-R1	63.69	Middle
													3000000	84017								scaffold02_2781304	R0_region	2391019	2392216		scaffold01_4470735	59000	60000	0.415		JCM_5958_transcript_v001_02629-R1	84.6376	Middle
													3050000	81316								scaffold02_2781304	R0_region	2398780	2663858		scaffold01_4470735	60000	61000	0.393		JCM_5958_transcript_v001_02628-R1	30.3556	Middle
													3100000	79302								scaffold02_2781304	R0_region	2667486	2690505		scaffold01_4470735	61000	62000	0.423		JCM_5958_transcript_v001_02627-R1	109.661	Middle
													3150000	80206								scaffold02_2781304	R0_region	2691631	2696619		scaffold01_4470735	62000	63000	0.413		JCM_5958_transcript_v001_02626-R1	456.735	Middle
													3200000	79305								scaffold02_2781304	R0_region	2699835	2703645		scaffold01_4470735	63000	64000	0.391		JCM_5958_transcript_v001_02625-R1	73.959	Middle
													3250000	82848								scaffold02_2781304	R0_region	2712703	2778597		scaffold01_4470735	64000	65000	0.403		JCM_5958_transcript_v001_02624-R1	39.7195	Middle
													3300000	85454								scaffold02_2781304	R1_region	11327	12990		scaffold01_4470735	65000	66000	0.399		JCM_5958_transcript_v001_02623-R1	55.5772	Middle
													3350000	82741								scaffold02_2781304	R1_region	109601	166532		scaffold01_4470735	66000	67000	0.378		JCM_5958_transcript_v001_02622-R1	38.9558	Middle
													3400000	81295								scaffold02_2781304	R1_region	168001	170822		scaffold01_4470735	67000	68000	0.404		JCM_5958_transcript_v001_02621-R1	151.052	Middle
													3450000	81500								scaffold02_2781304	R1_region	204972	207008		scaffold01_4470735	68000	69000	0.474		JCM_5958_transcript_v001_02620-R1	27.0792	Middle
													3500000	82601								scaffold02_2781304	R1_region	211926	220217		scaffold01_4470735	69000	70000	0.48		JCM_5958_transcript_v001_02619-R1	82.6073	Middle
													3550000	79978								scaffold02_2781304	R1_region	222883	265843		scaffold01_4470735	70000	71000	0.497		JCM_5958_transcript_v001_02618-R1	93.2986	Middle
													3600000	77356								scaffold02_2781304	R1_region	285578	308555		scaffold01_4470735	71000	72000	0.382		JCM_5958_transcript_v001_02617-R1	144.676	Middle
													3650000	79131								scaffold02_2781304	R1_region	379577	408972		scaffold01_4470735	72000	73000	0.404		JCM_5958_transcript_v001_02616-R1	590.524	Middle
													3700000	82395								scaffold02_2781304	R1_region	410590	412961		scaffold01_4470735	73000	74000	0.439		JCM_5958_transcript_v001_02615-R1	17.6849	Middle
													3750000	82497								scaffold02_2781304	R1_region	434574	482266		scaffold01_4470735	74000	75000	0.401		JCM_5958_transcript_v001_02614-R1	98.3605	Middle
													3800000	80261								scaffold02_2781304	R1_region	495535	500654		scaffold01_4470735	75000	76000	0.437		JCM_5958_transcript_v001_02613-R1	29.486	Middle
													3850000	83421								scaffold02_2781304	R1_region	504218	1051816		scaffold01_4470735	76000	77000	0.413		JCM_5958_transcript_v001_02612-R1	72.7574	Middle
													3900000	82756								scaffold02_2781304	R1_region	1059659	1065031		scaffold01_4470735	77000	78000	0.446		JCM_5958_transcript_v001_02611-R1	206.668	Middle
													3950000	82106								scaffold02_2781304	R1_region	1099508	2192398		scaffold01_4470735	78000	79000	0.392		JCM_5958_transcript_v001_02610-R1	22.4459	Middle
													4000000	81449								scaffold02_2781304	R1_region	2222859	2225708		scaffold01_4470735	79000	80000	0.377		JCM_5958_transcript_v001_02609-R1	46.34	Middle
													4050000	82066								scaffold02_2781304	R1_region	2237261	2245830		scaffold01_4470735	80000	81000	0.39		JCM_5958_transcript_v001_02607-R1	15.3301	Middle
													4100000	84487								scaffold02_2781304	R1_region	2254028	2264707		scaffold01_4470735	81000	82000	0.398		JCM_5958_transcript_v001_02608-R1	162.876	Middle
													4150000	81956								scaffold02_2781304	R1_region	2266324	2267462		scaffold01_4470735	82000	83000	0.405		JCM_5958_transcript_v001_02606-R1	61.4502	Middle
													4200000	74387								scaffold02_2781304	R1_region	2296648	2318998		scaffold01_4470735	83000	84000	0.397		JCM_5958_transcript_v001_02605-R1	46.7338	Middle
													4250000	64447								scaffold02_2781304	R1_region	2322757	2336384		scaffold01_4470735	84000	85000	0.398		JCM_5958_transcript_v001_02604-R1	220.834	Middle
													4300000	59108								scaffold02_2781304	R1_region	2354852	2391018		scaffold01_4470735	85000	86000	0.423		JCM_5958_transcript_v001_02603-R1	183.332	Middle
													4350000	57304								scaffold02_2781304	R1_region	2392217	2398779		scaffold01_4470735	86000	87000	0.417		JCM_5958_transcript_v001_02602-R1	337.031	Middle
													4400000	61373								scaffold02_2781304	R1_region	2663859	2667485		scaffold01_4470735	87000	88000	0.433		JCM_5958_transcript_v001_02601-R1	49.521	Middle
													4450000	44570								scaffold02_2781304	R1_region	2690506	2691630		scaffold01_4470735	88000	89000	0.409		JCM_5958_transcript_v001_02600-R1	30.7936	Middle
																						scaffold02_2781304	R1_region	2696620	2699834		scaffold01_4470735	89000	90000	0.513		JCM_5958_transcript_v001_02599-R1	47.1011	Middle
																						scaffold02_2781304	R1_region	2703646	2712702		scaffold01_4470735	90000	91000	0.509		JCM_5958_transcript_v001_02598-R1	284.874	Middle
																						scaffold02_2781304	R1_region	2778598	2781304		scaffold01_4470735	91000	92000	0.499		JCM_5958_transcript_v001_02597-R1	44.3576	Middle
																						scaffold03_2156295	R0_region	1	76197		scaffold01_4470735	92000	93000	0.452		JCM_5958_transcript_v001_02596-R1	109.308	Middle
																						scaffold03_2156295	R0_region	292185	301652		scaffold01_4470735	93000	94000	0.492		JCM_5958_transcript_v001_02595-R1	55.3094	Middle
																						scaffold03_2156295	R0_region	310483	319509		scaffold01_4470735	94000	95000	0.483		JCM_5958_transcript_v001_02594-R1	57.7533	Middle
																						scaffold03_2156295	R0_region	418928	424104		scaffold01_4470735	95000	96000	0.451		JCM_5958_transcript_v001_02592-R1	444.107	Middle
																						scaffold03_2156295	R0_region	438989	458702		scaffold01_4470735	96000	97000	0.489		JCM_5958_transcript_v001_02593-R1	15.8951	Middle
																						scaffold03_2156295	R0_region	462529	463641		scaffold01_4470735	97000	98000	0.502		JCM_5958_transcript_v001_02591-R1	63.5489	Middle
																						scaffold03_2156295	R0_region	870011	877485		scaffold01_4470735	98000	99000	0.504		JCM_5958_transcript_v001_02589-R1	58.1324	Middle
																						scaffold03_2156295	R0_region	971977	980929		scaffold01_4470735	99000	100000	0.471		JCM_5958_transcript_v001_02590-R1	79.3397	Middle
																						scaffold03_2156295	R0_region	1002373	1007497		scaffold01_4470735	100000	101000	0.48		JCM_5958_transcript_v001_02588-R1	74.5169	Middle
																						scaffold03_2156295	R0_region	1035974	1039294		scaffold01_4470735	101000	102000	0.474		JCM_5958_transcript_v001_02586-R1	356.275	Middle
																						scaffold03_2156295	R0_region	1057042	1059101		scaffold01_4470735	102000	103000	0.478		JCM_5958_transcript_v001_02587-R1	46.9113	Middle
																						scaffold03_2156295	R0_region	1063328	1067634		scaffold01_4470735	103000	104000	0.462		JCM_5958_transcript_v001_02585-R1	54.9411	Middle
																						scaffold03_2156295	R0_region	1080549	1081840		scaffold01_4470735	104000	105000	0.489		JCM_5958_transcript_v001_02584-R1	96.9682	Middle
																						scaffold03_2156295	R0_region	1514939	1541476		scaffold01_4470735	105000	106000	0.525		JCM_5958_transcript_v001_02583-R1	228.425	Middle
																						scaffold03_2156295	R0_region	1564372	1567536		scaffold01_4470735	106000	107000	0.472		JCM_5958_transcript_v001_02582-R1	91.6703	Middle
																						scaffold03_2156295	R0_region	1710062	1818972		scaffold01_4470735	107000	108000	0.467		JCM_5958_transcript_v001_02580-R1	112.294	Middle
																						scaffold03_2156295	R0_region	1831728	1833104		scaffold01_4470735	108000	109000	0.5		JCM_5958_transcript_v001_02581-R1	16.5472	Middle
																						scaffold03_2156295	R0_region	1834214	1845113		scaffold01_4470735	109000	110000	0.47		JCM_5958_transcript_v001_02579-R1	25.0409	Middle
																						scaffold03_2156295	R0_region	1862083	1916354		scaffold01_4470735	110000	111000	0.44		JCM_5958_transcript_v001_02578-R1	29.0091	Middle
																						scaffold03_2156295	R0_region	1922630	2053841		scaffold01_4470735	111000	112000	0.495		JCM_5958_transcript_v001_02577-R1	44.8713	Middle
																						scaffold03_2156295	R0_region	2056804	2112599		scaffold01_4470735	112000	113000	0.517		JCM_5958_transcript_v001_02576-R1	143.798	Middle
																						scaffold03_2156295	R0_region	2126071	2156295		scaffold01_4470735	113000	114000	0.49		JCM_5958_transcript_v001_02575-R1	0.83505	Middle
																						scaffold03_2156295	R1_region	76198	292184		scaffold01_4470735	114000	115000	0.463		JCM_5958_transcript_v001_02574-R1	104.75	Middle
																						scaffold03_2156295	R1_region	301653	310482		scaffold01_4470735	115000	116000	0.487		JCM_5958_transcript_v001_02573-R1	32.368	Middle
																						scaffold03_2156295	R1_region	319510	418927		scaffold01_4470735	116000	117000	0.495		JCM_5958_transcript_v001_02572-R1	2.34175	Middle
																						scaffold03_2156295	R1_region	424105	438988		scaffold01_4470735	117000	118000	0.427		JCM_5958_transcript_v001_02571-R1	97.0558	Middle
																						scaffold03_2156295	R1_region	458703	462528		scaffold01_4470735	118000	119000	0.502		JCM_5958_transcript_v001_02569-R1	49.593	Middle
																						scaffold03_2156295	R1_region	463642	870010		scaffold01_4470735	119000	120000	0.501		JCM_5958_transcript_v001_02570-R1	22.7188	Middle
																						scaffold03_2156295	R1_region	877486	971976		scaffold01_4470735	120000	121000	0.506		JCM_5958_transcript_v001_02568-R1	79.9057	Middle
																						scaffold03_2156295	R1_region	980930	1002372		scaffold01_4470735	121000	122000	0.459		JCM_5958_transcript_v001_02567-R1	216.55	Middle
																						scaffold03_2156295	R1_region	1007498	1035973		scaffold01_4470735	122000	123000	0.487		JCM_5958_transcript_v001_02566-R1	76.8819	Middle
																						scaffold03_2156295	R1_region	1039295	1057041		scaffold01_4470735	123000	124000	0.472		JCM_5958_transcript_v001_02565-R1	31.5767	Middle
																						scaffold03_2156295	R1_region	1059102	1063327		scaffold01_4470735	124000	125000	0.474		JCM_5958_transcript_v001_02564-R1	59.2891	Middle
																						scaffold03_2156295	R1_region	1067635	1080548		scaffold01_4470735	125000	126000	0.473		JCM_5958_transcript_v001_02563-R1	54.8212	Middle
																						scaffold03_2156295	R1_region	1081841	1514938		scaffold01_4470735	126000	127000	0.481		JCM_5958_transcript_v001_02562-R1	531.633	Middle
																						scaffold03_2156295	R1_region	1541477	1564371		scaffold01_4470735	127000	128000	0.538		JCM_5958_transcript_v001_02561-R1	6548.29	Middle
																						scaffold03_2156295	R1_region	1567537	1710061		scaffold01_4470735	128000	129000	0.469		JCM_5958_transcript_v001_02560-R1	2053.9	Middle
																						scaffold03_2156295	R1_region	1818973	1831727		scaffold01_4470735	129000	130000	0.47		JCM_5958_transcript_v001_02559-R1	65.4079	Middle
																						scaffold03_2156295	R1_region	1833105	1834213		scaffold01_4470735	130000	131000	0.495		JCM_5958_transcript_v001_02558-R1	57.8475	Middle
																						scaffold03_2156295	R1_region	1845114	1862082		scaffold01_4470735	131000	132000	0.476		JCM_5958_transcript_v001_02557-R1	66.4219	Middle
																						scaffold03_2156295	R1_region	1916355	1922629		scaffold01_4470735	132000	133000	0.444		JCM_5958_transcript_v001_02556-R1	86.1176	Middle
																						scaffold03_2156295	R1_region	2053842	2056803		scaffold01_4470735	133000	134000	0.492		JCM_5958_transcript_v001_02555-R1	45.7165	Middle
																						scaffold03_2156295	R1_region	2112600	2126070		scaffold01_4470735	134000	135000	0.519		JCM_5958_transcript_v001_02554-R1	274.135	Middle
																											scaffold01_4470735	135000	136000	0.479		JCM_5958_transcript_v001_02553-R1	148.172	Middle
																											scaffold01_4470735	136000	137000	0.467		JCM_5958_transcript_v001_02552-R1	47.7482	Middle
																											scaffold01_4470735	137000	138000	0.492		JCM_5958_transcript_v001_02551-R1	155.052	Middle
																											scaffold01_4470735	138000	139000	0.497		JCM_5958_transcript_v001_02550-R1	29.5333	Middle
																											scaffold01_4470735	139000	140000	0.406		JCM_5958_transcript_v001_02549-R1	196.936	Middle
																											scaffold01_4470735	140000	141000	0.511		JCM_5958_transcript_v001_02548-R1	3738.31	Middle
																											scaffold01_4470735	141000	142000	0.507		JCM_5958_transcript_v001_02547-R1	324.76	Middle
																											scaffold01_4470735	142000	143000	0.505		JCM_5958_transcript_v001_02546-R1	85.492	Middle
																											scaffold01_4470735	143000	144000	0.452		JCM_5958_transcript_v001_02545-R1	1118.36	Middle
																											scaffold01_4470735	144000	145000	0.49		JCM_5958_transcript_v001_02544-R1	230.72	Middle
																											scaffold01_4470735	145000	146000	0.477		JCM_5958_transcript_v001_02543-R1	69.8925	Middle
																											scaffold01_4470735	146000	147000	0.457		JCM_5958_transcript_v001_02541-R1	40.3103	Middle
																											scaffold01_4470735	147000	148000	0.491		JCM_5958_transcript_v001_02542-R1	105.788	Middle
																											scaffold01_4470735	148000	149000	0.496		JCM_5958_transcript_v001_02540-R1	101.766	Middle
																											scaffold01_4470735	149000	150000	0.505		JCM_5958_transcript_v001_02539-R1	339.673	Middle
																											scaffold01_4470735	150000	151000	0.477		JCM_5958_transcript_v001_02537-R1	259.346	Middle
																											scaffold01_4470735	151000	152000	0.478		JCM_5958_transcript_v001_02538-R1	28.0614	Middle
																											scaffold01_4470735	152000	153000	0.485		JCM_5958_transcript_v001_02536-R1	525.943	Middle
																											scaffold01_4470735	153000	154000	0.461		JCM_5958_transcript_v001_02535-R1	263.084	Middle
																											scaffold01_4470735	154000	155000	0.459		JCM_5958_transcript_v001_02533-R1	40.5855	Middle
																											scaffold01_4470735	155000	156000	0.381		JCM_5958_transcript_v001_02534-R1	59.968	Middle
																											scaffold01_4470735	156000	157000	0.388		JCM_5958_transcript_v001_02532-R1	34.1843	Middle
																											scaffold01_4470735	157000	158000	0.469		JCM_5958_transcript_v001_02531-R1	30.6488	Middle
																											scaffold01_4470735	158000	159000	0.405		JCM_5958_transcript_v001_02530-R1	192.138	Middle
																											scaffold01_4470735	159000	160000	0.399		JCM_5958_transcript_v001_02529-R1	431.213	Middle
																											scaffold01_4470735	160000	161000	0.431		JCM_5958_transcript_v001_02528-R1	61.7505	Middle
																											scaffold01_4470735	161000	162000	0.457		JCM_5958_transcript_v001_02527-R1	54.636	Middle
																											scaffold01_4470735	162000	163000	0.418		JCM_5958_transcript_v001_02526-R1	82.9823	Middle
																											scaffold01_4470735	163000	164000	0.427		JCM_5958_transcript_v001_02525-R1	147.654	Middle
																											scaffold01_4470735	164000	165000	0.473		JCM_5958_transcript_v001_02524-R1	260.559	Middle
																											scaffold01_4470735	165000	166000	0.457		JCM_5958_transcript_v001_02523-R1	85.3388	Middle
																											scaffold01_4470735	166000	167000	0.444		JCM_5958_transcript_v001_02521-R1	125.235	Middle
																											scaffold01_4470735	167000	168000	0.428		JCM_5958_transcript_v001_02522-R1	53.6397	Middle
																											scaffold01_4470735	168000	169000	0.402		JCM_5958_transcript_v001_02520-R1	59.1245	Middle
																											scaffold01_4470735	169000	170000	0.454		JCM_5958_transcript_v001_02519-R1	251.246	Middle
																											scaffold01_4470735	170000	171000	0.454		JCM_5958_transcript_v001_02518-R1	1.30655	Middle
																											scaffold01_4470735	171000	172000	0.447		JCM_5958_transcript_v001_02516-R1	69.8603	Middle
																											scaffold01_4470735	172000	173000	0.413		JCM_5958_transcript_v001_02517-R1	68.5858	Middle
																											scaffold01_4470735	173000	174000	0.455		JCM_5958_transcript_v001_02515-R1	204.298	Middle
																											scaffold01_4470735	174000	175000	0.432		JCM_5958_transcript_v001_02514-R1	150.023	Middle
																											scaffold01_4470735	175000	176000	0.469		JCM_5958_transcript_v001_02513-R1	136.989	Middle
																											scaffold01_4470735	176000	177000	0.463		JCM_5958_transcript_v001_02512-R1	38.6499	Middle
																											scaffold01_4470735	177000	178000	0.438		JCM_5958_transcript_v001_02511-R1	30.5337	Middle
																											scaffold01_4470735	178000	179000	0.427		JCM_5958_transcript_v001_02510-R1	130.774	Middle
																											scaffold01_4470735	179000	180000	0.465		JCM_5958_transcript_v001_02509-R1	26.8803	Middle
																											scaffold01_4470735	180000	181000	0.397		JCM_5958_transcript_v001_02508-R1	118.127	Middle
																											scaffold01_4470735	181000	182000	0.451		JCM_5958_transcript_v001_02507-R1	95.3897	Middle
																											scaffold01_4470735	182000	183000	0.431		JCM_5958_transcript_v001_02506-R1	47.1055	Middle
																											scaffold01_4470735	183000	184000	0.454		JCM_5958_transcript_v001_02504-R1	23.3672	Middle
																											scaffold01_4470735	184000	185000	0.455		JCM_5958_transcript_v001_02505-R1	4.46455	Middle
																											scaffold01_4470735	185000	186000	0.478		JCM_5958_transcript_v001_02503-R1	77.7501	Middle
																											scaffold01_4470735	186000	187000	0.464		JCM_5958_transcript_v001_02502-R1	76.5552	Middle
																											scaffold01_4470735	187000	188000	0.425		JCM_5958_transcript_v001_02501-R1	51.3767	Middle
																											scaffold01_4470735	188000	189000	0.42		JCM_5958_transcript_v001_02500-R1	36.4751	Middle
																											scaffold01_4470735	189000	190000	0.42		JCM_5958_transcript_v001_02499-R1	49.4761	Middle
																											scaffold01_4470735	190000	191000	0.436		JCM_5958_transcript_v001_02498-R1	138.332	Middle
																											scaffold01_4470735	191000	192000	0.455		JCM_5958_transcript_v001_02497-R1	76.0456	Middle
																											scaffold01_4470735	192000	193000	0.478		JCM_5958_transcript_v001_02496-R1	98.6424	Middle
																											scaffold01_4470735	193000	194000	0.412		JCM_5958_transcript_v001_02495-R1	41.3066	Middle
																											scaffold01_4470735	194000	195000	0.454		JCM_5958_transcript_v001_02494-R1	45.8604	Middle
																											scaffold01_4470735	195000	196000	0.464		JCM_5958_transcript_v001_02493-R1	374.839	Middle
																											scaffold01_4470735	196000	197000	0.429		JCM_5958_transcript_v001_02492-R1	39.8267	Middle
																											scaffold01_4470735	197000	198000	0.452		JCM_5958_transcript_v001_02491-R1	70.0356	Middle
																											scaffold01_4470735	198000	199000	0.447		JCM_5958_transcript_v001_02490-R1	107.178	Middle
																											scaffold01_4470735	199000	200000	0.44		JCM_5958_transcript_v001_02489-R1	51.7484	Middle
																											scaffold01_4470735	200000	201000	0.444		JCM_5958_transcript_v001_02488-R1	37.6983	Middle
																											scaffold01_4470735	201000	202000	0.483		JCM_5958_transcript_v001_02487-R1	51.9767	Middle
																											scaffold01_4470735	202000	203000	0.482		JCM_5958_transcript_v001_02485-R1	60.937	Middle
																											scaffold01_4470735	203000	204000	0.416		JCM_5958_transcript_v001_02484-R1	147.505	Middle
																											scaffold01_4470735	204000	205000	0.464		JCM_5958_transcript_v001_02483-R1	98.9224	Middle
																											scaffold01_4470735	205000	206000	0.504		JCM_5958_transcript_v001_02482-R1	84.9917	Middle
																											scaffold01_4470735	206000	207000	0.44		JCM_5958_transcript_v001_02481-R1	206.101	Middle
																											scaffold01_4470735	207000	208000	0.437		JCM_5958_transcript_v001_02480-R1	85.3795	Middle
																											scaffold01_4470735	208000	209000	0.462		JCM_5958_transcript_v001_02479-R1	64.6693	Middle
																											scaffold01_4470735	209000	210000	0.439		JCM_5958_transcript_v001_02478-R1	118.165	Middle
																											scaffold01_4470735	210000	211000	0.427		JCM_5958_transcript_v001_02477-R1	51.6442	Middle
																											scaffold01_4470735	211000	212000	0.45		JCM_5958_transcript_v001_02476-R1	182.991	Middle
																											scaffold01_4470735	212000	213000	0.415		JCM_5958_transcript_v001_02475-R1	103.3	Middle
																											scaffold01_4470735	213000	214000	0.443		JCM_5958_transcript_v001_02474-R1	9.4689	Middle
																											scaffold01_4470735	214000	215000	0.425		JCM_5958_transcript_v001_02473-R1	45.25	Middle
																											scaffold01_4470735	215000	216000	0.372		JCM_5958_transcript_v001_02472-R1	67.599	Middle
																											scaffold01_4470735	216000	217000	0.452		JCM_5958_transcript_v001_02471-R1	65.5716	Middle
																											scaffold01_4470735	217000	218000	0.434		JCM_5958_transcript_v001_02470-R1	75.4925	Middle
																											scaffold01_4470735	218000	219000	0.405		JCM_5958_transcript_v001_02468-R1	572.38	Middle
																											scaffold01_4470735	219000	220000	0.46		JCM_5958_transcript_v001_02469-R1	57.347	Middle
																											scaffold01_4470735	220000	221000	0.436		JCM_5958_transcript_v001_02466-R1	53.975	Middle
																											scaffold01_4470735	221000	222000	0.441		JCM_5958_transcript_v001_02465-R1	240.786	Middle
																											scaffold01_4470735	222000	223000	0.443		JCM_5958_transcript_v001_02467-R1	19.8955	Middle
																											scaffold01_4470735	223000	224000	0.419		JCM_5958_transcript_v001_02464-R1	147.883	Middle
																											scaffold01_4470735	224000	225000	0.418		JCM_5958_transcript_v001_02462-R1	406.001	Middle
																											scaffold01_4470735	225000	226000	0.409		JCM_5958_transcript_v001_02461-R1	37.9502	Middle
																											scaffold01_4470735	226000	227000	0.398		JCM_5958_transcript_v001_02459-R1	76.5402	Middle
																											scaffold01_4470735	227000	228000	0.435		JCM_5958_transcript_v001_02460-R1	27.1254	Middle
																											scaffold01_4470735	228000	229000	0.424		JCM_5958_transcript_v001_02458-R1	20.5737	Middle
																											scaffold01_4470735	229000	230000	0.441		JCM_5958_transcript_v001_02457-R1	31.2895	Middle
																											scaffold01_4470735	230000	231000	0.46		JCM_5958_transcript_v001_02456-R1	36.9413	Middle
																											scaffold01_4470735	231000	232000	0.422		JCM_5958_transcript_v001_02455-R1	219.068	Middle
																											scaffold01_4470735	232000	233000	0.435		JCM_5958_transcript_v001_02454-R1	48.4108	Middle
																											scaffold01_4470735	233000	234000	0.465		JCM_5958_transcript_v001_05592-R1	92.4955	Middle
																											scaffold01_4470735	234000	235000	0.441		JCM_5958_transcript_v001_05589-R1	39.3556	Middle
																											scaffold01_4470735	235000	236000	0.434		JCM_5958_transcript_v001_02451-R1	123.719	Middle
																											scaffold01_4470735	236000	237000	0.439		JCM_5958_transcript_v001_02450-R1	96.1141	Middle
																											scaffold01_4470735	237000	238000	0.45		JCM_5958_transcript_v001_02449-R1	49.6499	Middle
																											scaffold01_4470735	238000	239000	0.419		JCM_5958_transcript_v001_02446-R1	293.552	Middle
																											scaffold01_4470735	239000	240000	0.456		JCM_5958_transcript_v001_02448-R1	37.2867	Middle
																											scaffold01_4470735	240000	241000	0.456		JCM_5958_transcript_v001_02447-R1	19.0367	Middle
																											scaffold01_4470735	241000	242000	0.479		JCM_5958_transcript_v001_02445-R1	36.5346	Middle
																											scaffold01_4470735	242000	243000	0.459		JCM_5958_transcript_v001_02443-R1	30.0794	Middle
																											scaffold01_4470735	243000	244000	0.458		JCM_5958_transcript_v001_02444-R1	42.7323	Middle
																											scaffold01_4470735	244000	245000	0.447		JCM_5958_transcript_v001_02442-R1	86.1205	Middle
																											scaffold01_4470735	245000	246000	0.439		JCM_5958_transcript_v001_02441-R1	90.9056	Middle
																											scaffold01_4470735	246000	247000	0.47		JCM_5958_transcript_v001_02440-R1	28.3389	Middle
																											scaffold01_4470735	247000	248000	0.399		JCM_5958_transcript_v001_02439-R1	249.697	Middle
																											scaffold01_4470735	248000	249000	0.438		JCM_5958_transcript_v001_02437-R1	0.70235	Middle
																											scaffold01_4470735	249000	250000	0.431		JCM_5958_transcript_v001_02438-R1	149.277	Middle
																											scaffold01_4470735	250000	251000	0.436		JCM_5958_transcript_v001_02434-R1	1664.99	Middle
																											scaffold01_4470735	251000	252000	0.435		JCM_5958_transcript_v001_02432-R1	22.4355	Middle
																											scaffold01_4470735	252000	253000	0.461		JCM_5958_transcript_v001_02433-R1	90.0367	Middle
																											scaffold01_4470735	253000	254000	0.442		JCM_5958_transcript_v001_02430-R1	59.3749	Middle
																											scaffold01_4470735	254000	255000	0.428		JCM_5958_transcript_v001_02431-R1	25.434	Middle
																											scaffold01_4470735	255000	256000	0.45		JCM_5958_transcript_v001_02429-R1	116.629	Middle
																											scaffold01_4470735	256000	257000	0.468		JCM_5958_transcript_v001_02428-R1	21.0712	Middle
																											scaffold01_4470735	257000	258000	0.443		JCM_5958_transcript_v001_02427-R1	45.108	Middle
																											scaffold01_4470735	258000	259000	0.435		JCM_5958_transcript_v001_02426-R1	43.8342	Middle
																											scaffold01_4470735	259000	260000	0.433		JCM_5958_transcript_v001_02425-R1	56.4064	Middle
																											scaffold01_4470735	260000	261000	0.451		JCM_5958_transcript_v001_02424-R1	79.9291	Middle
																											scaffold01_4470735	261000	262000	0.442		JCM_5958_transcript_v001_02423-R1	166.477	Middle
																											scaffold01_4470735	262000	263000	0.427		JCM_5958_transcript_v001_02421-R1	84.349	Middle
																											scaffold01_4470735	263000	264000	0.469		JCM_5958_transcript_v001_02422-R1	88.7713	Middle
																											scaffold01_4470735	264000	265000	0.465		JCM_5958_transcript_v001_02420-R1	151.684	Middle
																											scaffold01_4470735	265000	266000	0.483		JCM_5958_transcript_v001_02419-R1	37.9052	Middle
																											scaffold01_4470735	266000	267000	0.498		JCM_5958_transcript_v001_02418-R1	29.0641	Middle
																											scaffold01_4470735	267000	268000	0.463		JCM_5958_transcript_v001_02417-R1	96.0417	Middle
																											scaffold01_4470735	268000	269000	0.471		JCM_5958_transcript_v001_02416-R1	44.5598	Middle
																											scaffold01_4470735	269000	270000	0.488		JCM_5958_transcript_v001_02415-R1	61.8084	Middle
																											scaffold01_4470735	270000	271000	0.48		JCM_5958_transcript_v001_02414-R1	116.907	Middle
																											scaffold01_4470735	271000	272000	0.47		JCM_5958_transcript_v001_02413-R1	159.943	Middle
																											scaffold01_4470735	272000	273000	0.476		JCM_5958_transcript_v001_02412-R1	24.6025	Middle
																											scaffold01_4470735	273000	274000	0.483		JCM_5958_transcript_v001_02411-R1	517.324	Middle
																											scaffold01_4470735	274000	275000	0.416		JCM_5958_transcript_v001_02409-R1	32.693	Middle
																											scaffold01_4470735	275000	276000	0.463		JCM_5958_transcript_v001_02410-R1	13.7955	Middle
																											scaffold01_4470735	276000	277000	0.439		JCM_5958_transcript_v001_02408-R1	258.803	Middle
																											scaffold01_4470735	277000	278000	0.425		JCM_5958_transcript_v001_02407-R1	182.355	Middle
																											scaffold01_4470735	278000	279000	0.459		JCM_5958_transcript_v001_02405-R1	67.5806	Middle
																											scaffold01_4470735	279000	280000	0.433		JCM_5958_transcript_v001_02406-R1	37.9103	Middle
																											scaffold01_4470735	280000	281000	0.417		JCM_5958_transcript_v001_02404-R1	145.536	Middle
																											scaffold01_4470735	281000	282000	0.426		JCM_5958_transcript_v001_02403-R1	71.041	Middle
																											scaffold01_4470735	282000	283000	0.444		JCM_5958_transcript_v001_02402-R1	68.9471	Middle
																											scaffold01_4470735	283000	284000	0.504		JCM_5958_transcript_v001_02401-R1	64.9709	Middle
																											scaffold01_4470735	284000	285000	0.455		JCM_5958_transcript_v001_02400-R1	24.2151	Middle
																											scaffold01_4470735	285000	286000	0.443		JCM_5958_transcript_v001_02399-R1	837.592	Middle
																											scaffold01_4470735	286000	287000	0.459		JCM_5958_transcript_v001_02398-R1	102.559	Middle
																											scaffold01_4470735	287000	288000	0.465		JCM_5958_transcript_v001_02397-R1	77.5883	Middle
																											scaffold01_4470735	288000	289000	0.453		JCM_5958_transcript_v001_02396-R1	66.6873	Middle
																											scaffold01_4470735	289000	290000	0.436		JCM_5958_transcript_v001_02395-R1	21.8541	Middle
																											scaffold01_4470735	290000	291000	0.436		JCM_5958_transcript_v001_02394-R1	26.7491	Middle
																											scaffold01_4470735	291000	292000	0.437		JCM_5958_transcript_v001_02393-R1	95.0624	Middle
																											scaffold01_4470735	292000	293000	0.44		JCM_5958_transcript_v001_02392-R1	38.7734	Middle
																											scaffold01_4470735	293000	294000	0.429		JCM_5958_transcript_v001_02391-R1	323.158	Middle
																											scaffold01_4470735	294000	295000	0.44		JCM_5958_transcript_v001_02390-R1	15.9804	Middle
																											scaffold01_4470735	295000	296000	0.415		JCM_5958_transcript_v001_02389-R1	104.527	Middle
																											scaffold01_4470735	296000	297000	0.481		JCM_5958_transcript_v001_02388-R1	50.8179	Middle
																											scaffold01_4470735	297000	298000	0.445		JCM_5958_transcript_v001_02387-R1	56.0975	Middle
																											scaffold01_4470735	298000	299000	0.427		JCM_5958_transcript_v001_02385-R1	40.9155	Middle
																											scaffold01_4470735	299000	300000	0.423		JCM_5958_transcript_v001_02386-R1	40.6428	Middle
																											scaffold01_4470735	300000	301000	0.433		JCM_5958_transcript_v001_02384-R1	315.39	Middle
																											scaffold01_4470735	301000	302000	0.464		JCM_5958_transcript_v001_02383-R1	99.6093	Middle
																											scaffold01_4470735	302000	303000	0.485		JCM_5958_transcript_v001_02381-R1	289.08	Middle
																											scaffold01_4470735	303000	304000	0.453		JCM_5958_transcript_v001_02382-R1	620.677	Middle
																											scaffold01_4470735	304000	305000	0.436		JCM_5958_transcript_v001_02379-R1	59.4488	Middle
																											scaffold01_4470735	305000	306000	0.447		JCM_5958_transcript_v001_02380-R1	42.6268	Middle
																											scaffold01_4470735	306000	307000	0.457		JCM_5958_transcript_v001_02377-R1	60.8156	Middle
																											scaffold01_4470735	307000	308000	0.461		JCM_5958_transcript_v001_02378-R1	45.2919	Middle
																											scaffold01_4470735	308000	309000	0.408		JCM_5958_transcript_v001_02376-R1	248.519	Middle
																											scaffold01_4470735	309000	310000	0.467		JCM_5958_transcript_v001_02374-R1	42.9537	Middle
																											scaffold01_4470735	310000	311000	0.447		JCM_5958_transcript_v001_02375-R1	29.6029	Middle
																											scaffold01_4470735	311000	312000	0.456		JCM_5958_transcript_v001_02372-R1	7.7647	Middle
																											scaffold01_4470735	312000	313000	0.419		JCM_5958_transcript_v001_02371-R1	229.566	Middle
																											scaffold01_4470735	313000	314000	0.451		JCM_5958_transcript_v001_02370-R1	60.6178	Middle
																											scaffold01_4470735	314000	315000	0.421		JCM_5958_transcript_v001_02369-R1	81.6012	Middle
																											scaffold01_4470735	315000	316000	0.446		JCM_5958_transcript_v001_02368-R1	60.3111	Middle
																											scaffold01_4470735	316000	317000	0.47		JCM_5958_transcript_v001_02366-R1	168.643	Middle
																											scaffold01_4470735	317000	318000	0.408		JCM_5958_transcript_v001_02367-R1	26.7696	Middle
																											scaffold01_4470735	318000	319000	0.48		JCM_5958_transcript_v001_02365-R1	782.231	Middle
																											scaffold01_4470735	319000	320000	0.487		JCM_5958_transcript_v001_02364-R1	64.6632	Middle
																											scaffold01_4470735	320000	321000	0.448		JCM_5958_transcript_v001_02362-R1	338.548	Middle
																											scaffold01_4470735	321000	322000	0.458		JCM_5958_transcript_v001_02363-R1	37.0615	Middle
																											scaffold01_4470735	322000	323000	0.436		JCM_5958_transcript_v001_02361-R1	463.217	Middle
																											scaffold01_4470735	323000	324000	0.442		JCM_5958_transcript_v001_02359-R1	237.492	Middle
																											scaffold01_4470735	324000	325000	0.472		JCM_5958_transcript_v001_02360-R1	87.7717	Middle
																											scaffold01_4470735	325000	326000	0.456		JCM_5958_transcript_v001_02358-R1	27.4332	Middle
																											scaffold01_4470735	326000	327000	0.424		JCM_5958_transcript_v001_02357-R1	39.7909	Middle
																											scaffold01_4470735	327000	328000	0.456		JCM_5958_transcript_v001_02356-R1	390.368	Middle
																											scaffold01_4470735	328000	329000	0.461		JCM_5958_transcript_v001_02355-R1	87.0797	Middle
																											scaffold01_4470735	329000	330000	0.4		JCM_5958_transcript_v001_02354-R1	44.4706	Middle
																											scaffold01_4470735	330000	331000	0.456		JCM_5958_transcript_v001_02353-R1	116.709	Middle
																											scaffold01_4470735	331000	332000	0.414		JCM_5958_transcript_v001_02352-R1	11.7737	Middle
																											scaffold01_4470735	332000	333000	0.455		JCM_5958_transcript_v001_02350-R1	44.9336	Middle
																											scaffold01_4470735	333000	334000	0.462		JCM_5958_transcript_v001_02351-R1	46.1497	Middle
																											scaffold01_4470735	334000	335000	0.46		JCM_5958_transcript_v001_02349-R1	214.078	Middle
																											scaffold01_4470735	335000	336000	0.41		JCM_5958_transcript_v001_02347-R1	88.1283	Middle
																											scaffold01_4470735	336000	337000	0.5		JCM_5958_transcript_v001_02346-R1	229.864	Middle
																											scaffold01_4470735	337000	338000	0.505		JCM_5958_transcript_v001_02345-R1	51.5301	Middle
																											scaffold01_4470735	338000	339000	0.417		JCM_5958_transcript_v001_02344-R1	52.2102	Middle
																											scaffold01_4470735	339000	340000	0.478		JCM_5958_transcript_v001_02342-R1	62.1527	Middle
																											scaffold01_4470735	340000	341000	0.484		JCM_5958_transcript_v001_02343-R1	63.0244	Middle
																											scaffold01_4470735	341000	342000	0.494		JCM_5958_transcript_v001_02341-R1	85.9984	Middle
																											scaffold01_4470735	342000	343000	0.472		JCM_5958_transcript_v001_02340-R1	472.248	Middle
																											scaffold01_4470735	343000	344000	0.452		JCM_5958_transcript_v001_02339-R1	47.0073	Middle
																											scaffold01_4470735	344000	345000	0.442		JCM_5958_transcript_v001_02338-R1	78.9938	Middle
																											scaffold01_4470735	345000	346000	0.433		JCM_5958_transcript_v001_02337-R1	12.9741	Middle
																											scaffold01_4470735	346000	347000	0.461		JCM_5958_transcript_v001_02336-R1	60.0138	Middle
																											scaffold01_4470735	347000	348000	0.433		JCM_5958_transcript_v001_02335-R1	107.38	Middle
																											scaffold01_4470735	348000	349000	0.41		JCM_5958_transcript_v001_02334-R1	90.5979	Middle
																											scaffold01_4470735	349000	350000	0.441		JCM_5958_transcript_v001_02333-R1	21.1417	Middle
																											scaffold01_4470735	350000	351000	0.441		JCM_5958_transcript_v001_02332-R1	103.119	Middle
																											scaffold01_4470735	351000	352000	0.444		JCM_5958_transcript_v001_02331-R1	168.154	Middle
																											scaffold01_4470735	352000	353000	0.451		JCM_5958_transcript_v001_02330-R1	301.388	Middle
																											scaffold01_4470735	353000	354000	0.43		JCM_5958_transcript_v001_02328-R1	0.6495	Middle
																											scaffold01_4470735	354000	355000	0.468		JCM_5958_transcript_v001_02329-R1	171.528	Middle
																											scaffold01_4470735	355000	356000	0.423		JCM_5958_transcript_v001_02327-R1	74.2241	Middle
																											scaffold01_4470735	356000	357000	0.431		JCM_5958_transcript_v001_02326-R1	89.1932	Middle
																											scaffold01_4470735	357000	358000	0.488		JCM_5958_transcript_v001_02325-R1	30.7807	Middle
																											scaffold01_4470735	358000	359000	0.436		JCM_5958_transcript_v001_02324-R1	107.448	Middle
																											scaffold01_4470735	359000	360000	0.474		JCM_5958_transcript_v001_02323-R1	47.4876	Middle
																											scaffold01_4470735	360000	361000	0.402		JCM_5958_transcript_v001_02322-R1	107.689	Middle
																											scaffold01_4470735	361000	362000	0.446		JCM_5958_transcript_v001_02321-R1	19.8312	Middle
																											scaffold01_4470735	362000	363000	0.398		JCM_5958_transcript_v001_02320-R1	4.24675	Middle
																											scaffold01_4470735	363000	364000	0.484		JCM_5958_transcript_v001_02319-R1	100.556	Middle
																											scaffold01_4470735	364000	365000	0.437		JCM_5958_transcript_v001_02318-R1	492.076	Middle
																											scaffold01_4470735	365000	366000	0.426		JCM_5958_transcript_v001_02317-R1	169.533	Middle
																											scaffold01_4470735	366000	367000	0.439		JCM_5958_transcript_v001_02316-R1	81.2197	Middle
																											scaffold01_4470735	367000	368000	0.445		JCM_5958_transcript_v001_02315-R1	44.4607	Middle
																											scaffold01_4470735	368000	369000	0.453		JCM_5958_transcript_v001_02314-R1	74.1783	Middle
																											scaffold01_4470735	369000	370000	0.451		JCM_5958_transcript_v001_02313-R1	123.397	Middle
																											scaffold01_4470735	370000	371000	0.411		JCM_5958_transcript_v001_02312-R1	129.374	Middle
																											scaffold01_4470735	371000	372000	0.473		JCM_5958_transcript_v001_02311-R1	46.104	Middle
																											scaffold01_4470735	372000	373000	0.428		JCM_5958_transcript_v001_02310-R1	462.742	Middle
																											scaffold01_4470735	373000	374000	0.409		JCM_5958_transcript_v001_02309-R1	465.71	Middle
																											scaffold01_4470735	374000	375000	0.442		JCM_5958_transcript_v001_02308-R1	347.902	Middle
																											scaffold01_4470735	375000	376000	0.445		JCM_5958_transcript_v001_02307-R1	33.6675	Middle
																											scaffold01_4470735	376000	377000	0.441		JCM_5958_transcript_v001_02306-R1	45.0423	Middle
																											scaffold01_4470735	377000	378000	0.462		JCM_5958_transcript_v001_02305-R1	27.2655	Middle
																											scaffold01_4470735	378000	379000	0.469		JCM_5958_transcript_v001_02304-R1	94.7301	Middle
																											scaffold01_4470735	379000	380000	0.429		JCM_5958_transcript_v001_02303-R1	24.8334	Middle
																											scaffold01_4470735	380000	381000	0.452		JCM_5958_transcript_v001_02302-R1	24.6321	Middle
																											scaffold01_4470735	381000	382000	0.419		JCM_5958_transcript_v001_02301-R1	202.774	Middle
																											scaffold01_4470735	382000	383000	0.468		JCM_5958_transcript_v001_02300-R1	73.702	Middle
																											scaffold01_4470735	383000	384000	0.469		JCM_5958_transcript_v001_02299-R1	2596.48	Middle
																											scaffold01_4470735	384000	385000	0.446		JCM_5958_transcript_v001_02298-R1	171.636	Middle
																											scaffold01_4470735	385000	386000	0.463		JCM_5958_transcript_v001_02297-R1	44.9541	Middle
																											scaffold01_4470735	386000	387000	0.453		JCM_5958_transcript_v001_02295-R1	2469.22	Middle
																											scaffold01_4470735	387000	388000	0.46		JCM_5958_transcript_v001_02296-R1	64.9504	Middle
																											scaffold01_4470735	388000	389000	0.468		JCM_5958_transcript_v001_02294-R1	66.0353	Middle
																											scaffold01_4470735	389000	390000	0.487		JCM_5958_transcript_v001_02293-R1	10.3825	Middle
																											scaffold01_4470735	390000	391000	0.422		JCM_5958_transcript_v001_02292-R1	138.199	Middle
																											scaffold01_4470735	391000	392000	0.442		JCM_5958_transcript_v001_02291-R1	21.1517	Middle
																											scaffold01_4470735	392000	393000	0.437		JCM_5958_transcript_v001_02290-R1	34.7627	Middle
																											scaffold01_4470735	393000	394000	0.411		JCM_5958_transcript_v001_02289-R1	57.5587	Middle
																											scaffold01_4470735	394000	395000	0.44		JCM_5958_transcript_v001_02288-R1	109.061	Middle
																											scaffold01_4470735	395000	396000	0.422		JCM_5958_transcript_v001_02287-R1	103.537	Middle
																											scaffold01_4470735	396000	397000	0.458		JCM_5958_transcript_v001_02286-R1	1198.62	Middle
																											scaffold01_4470735	397000	398000	0.421		JCM_5958_transcript_v001_02285-R1	253.066	Middle
																											scaffold01_4470735	398000	399000	0.442		JCM_5958_transcript_v001_02284-R1	242.007	Middle
																											scaffold01_4470735	399000	400000	0.441		JCM_5958_transcript_v001_02283-R1	981.135	Middle
																											scaffold01_4470735	400000	401000	0.437		JCM_5958_transcript_v001_02282-R1	141.449	Middle
																											scaffold01_4470735	401000	402000	0.477		JCM_5958_transcript_v001_02281-R1	42.1825	Middle
																											scaffold01_4470735	402000	403000	0.454		JCM_5958_transcript_v001_02280-R1	82.853	Middle
																											scaffold01_4470735	403000	404000	0.516		JCM_5958_transcript_v001_02279-R1	95.9454	Middle
																											scaffold01_4470735	404000	405000	0.53		JCM_5958_transcript_v001_02278-R1	161.822	Middle
																											scaffold01_4470735	405000	406000	0.537		JCM_5958_transcript_v001_02276-R1	167.465	Middle
																											scaffold01_4470735	406000	407000	0.478		JCM_5958_transcript_v001_02277-R1	115.394	Middle
																											scaffold01_4470735	407000	408000	0.505		JCM_5958_transcript_v001_02275-R1	23.7222	Middle
																											scaffold01_4470735	408000	409000	0.463		JCM_5958_transcript_v001_02274-R1	39.171	Middle
																											scaffold01_4470735	409000	410000	0.503		JCM_5958_transcript_v001_02273-R1	83.0024	Middle
																											scaffold01_4470735	410000	411000	0.488		JCM_5958_transcript_v001_02272-R1	111.825	Middle
																											scaffold01_4470735	411000	412000	0.469		JCM_5958_transcript_v001_02271-R1	111.031	Middle
																											scaffold01_4470735	412000	413000	0.443		JCM_5958_transcript_v001_02270-R1	25.1143	Middle
																											scaffold01_4470735	413000	414000	0.445		JCM_5958_transcript_v001_02269-R1	89.1908	Middle
																											scaffold01_4470735	414000	415000	0.488		JCM_5958_transcript_v001_02268-R1	736.445	Middle
																											scaffold01_4470735	415000	416000	0.405		JCM_5958_transcript_v001_02267-R1	79.5404	Middle
																											scaffold01_4470735	416000	417000	0.498		JCM_5958_transcript_v001_02266-R1	258.216	Middle
																											scaffold01_4470735	417000	418000	0.426		JCM_5958_transcript_v001_02265-R1	97.3817	Middle
																											scaffold01_4470735	418000	419000	0.48		JCM_5958_transcript_v001_02264-R1	164.129	Middle
																											scaffold01_4470735	419000	420000	0.479		JCM_5958_transcript_v001_02263-R1	95.6565	Middle
																											scaffold01_4470735	420000	421000	0.474		JCM_5958_transcript_v001_02262-R1	37.0506	Middle
																											scaffold01_4470735	421000	422000	0.426		JCM_5958_transcript_v001_02261-R1	178.839	Middle
																											scaffold01_4470735	422000	423000	0.489		JCM_5958_transcript_v001_02260-R1	92.6507	Middle
																											scaffold01_4470735	423000	424000	0.481		JCM_5958_transcript_v001_02259-R1	5.9777	Middle
																											scaffold01_4470735	424000	425000	0.485		JCM_5958_transcript_v001_02258-R1	1696.02	Middle
																											scaffold01_4470735	425000	426000	0.426		JCM_5958_transcript_v001_02257-R1	667.394	Middle
																											scaffold01_4470735	426000	427000	0.457		JCM_5958_transcript_v001_02255-R1	192.363	Middle
																											scaffold01_4470735	427000	428000	0.428		JCM_5958_transcript_v001_02256-R1	202.503	Middle
																											scaffold01_4470735	428000	429000	0.465		JCM_5958_transcript_v001_02254-R1	238.455	Middle
																											scaffold01_4470735	429000	430000	0.495		JCM_5958_transcript_v001_02253-R1	34.1884	Middle
																											scaffold01_4470735	430000	431000	0.437		JCM_5958_transcript_v001_02251-R1	505.583	Middle
																											scaffold01_4470735	431000	432000	0.428		JCM_5958_transcript_v001_02250-R1	350.752	Middle
																											scaffold01_4470735	432000	433000	0.42		JCM_5958_transcript_v001_02252-R1	25.4787	Middle
																											scaffold01_4470735	433000	434000	0.44		JCM_5958_transcript_v001_02249-R1	101.415	Middle
																											scaffold01_4470735	434000	435000	0.446		JCM_5958_transcript_v001_02248-R1	82.7311	Middle
																											scaffold01_4470735	435000	436000	0.42		JCM_5958_transcript_v001_02247-R1	36.5131	Middle
																											scaffold01_4470735	436000	437000	0.461		JCM_5958_transcript_v001_02246-R1	34.9147	Middle
																											scaffold01_4470735	437000	438000	0.442		JCM_5958_transcript_v001_02244-R1	193.079	Middle
																											scaffold01_4470735	438000	439000	0.444		JCM_5958_transcript_v001_02245-R1	17.2976	Middle
																											scaffold01_4470735	439000	440000	0.444		JCM_5958_transcript_v001_02243-R1	23.896	Middle
																											scaffold01_4470735	440000	441000	0.423		JCM_5958_transcript_v001_02242-R1	152.59	Middle
																											scaffold01_4470735	441000	442000	0.427		JCM_5958_transcript_v001_02241-R1	84.2639	Middle
																											scaffold01_4470735	442000	443000	0.385		JCM_5958_transcript_v001_02240-R1	36.5177	Middle
																											scaffold01_4470735	443000	444000	0.406		JCM_5958_transcript_v001_02239-R1	43.3199	Middle
																											scaffold01_4470735	444000	445000	0.393		JCM_5958_transcript_v001_02238-R1	19.9995	Middle
																											scaffold01_4470735	445000	446000	0.445		JCM_5958_transcript_v001_02237-R1	44.0106	Middle
																											scaffold01_4470735	446000	447000	0.431		JCM_5958_transcript_v001_02236-R1	99.1802	Middle
																											scaffold01_4470735	447000	448000	0.429		JCM_5958_transcript_v001_02234-R1	75.9063	Middle
																											scaffold01_4470735	448000	449000	0.432		JCM_5958_transcript_v001_02235-R1	81.677	Middle
																											scaffold01_4470735	449000	450000	0.431		JCM_5958_transcript_v001_02233-R1	82.9429	Middle
																											scaffold01_4470735	450000	451000	0.447		JCM_5958_transcript_v001_02232-R1	65.9696	Middle
																											scaffold01_4470735	451000	452000	0.44		JCM_5958_transcript_v001_02231-R1	626.835	Middle
																											scaffold01_4470735	452000	453000	0.406		JCM_5958_transcript_v001_02230-R1	768.354	Middle
																											scaffold01_4470735	453000	454000	0.406		JCM_5958_transcript_v001_02229-R1	25.0381	Middle
																											scaffold01_4470735	454000	455000	0.385		JCM_5958_transcript_v001_02228-R1	113.416	Middle
																											scaffold01_4470735	455000	456000	0.449		JCM_5958_transcript_v001_02227-R1	16.2882	Middle
																											scaffold01_4470735	456000	457000	0.422		JCM_5958_transcript_v001_02226-R1	122.309	Middle
																											scaffold01_4470735	457000	458000	0.433		JCM_5958_transcript_v001_02225-R1	89.9165	Middle
																											scaffold01_4470735	458000	459000	0.403		JCM_5958_transcript_v001_02224-R1	41.8319	Middle
																											scaffold01_4470735	459000	460000	0.427		JCM_5958_transcript_v001_02223-R1	441.183	Middle
																											scaffold01_4470735	460000	461000	0.481		JCM_5958_transcript_v001_02222-R1	340.216	Middle
																											scaffold01_4470735	461000	462000	0.441		JCM_5958_transcript_v001_02221-R1	57.239	Middle
																											scaffold01_4470735	462000	463000	0.407		JCM_5958_transcript_v001_02219-R1	725.203	Middle
																											scaffold01_4470735	463000	464000	0.425		JCM_5958_transcript_v001_02220-R1	54.3741	Middle
																											scaffold01_4470735	464000	465000	0.419		JCM_5958_transcript_v001_02218-R1	48.0093	Middle
																											scaffold01_4470735	465000	466000	0.454		JCM_5958_transcript_v001_02217-R1	98.8161	Middle
																											scaffold01_4470735	466000	467000	0.451		JCM_5958_transcript_v001_02216-R1	119.921	Middle
																											scaffold01_4470735	467000	468000	0.473		JCM_5958_transcript_v001_02215-R1	32.7563	Middle
																											scaffold01_4470735	468000	469000	0.413		JCM_5958_transcript_v001_02214-R1	80.6906	Middle
																											scaffold01_4470735	469000	470000	0.454		JCM_5958_transcript_v001_02213-R1	87.7683	Middle
																											scaffold01_4470735	470000	471000	0.445		JCM_5958_transcript_v001_02212-R1	125.306	Middle
																											scaffold01_4470735	471000	472000	0.47		JCM_5958_transcript_v001_02211-R1	30.347	Middle
																											scaffold01_4470735	472000	473000	0.415		JCM_5958_transcript_v001_02210-R1	45.2567	Middle
																											scaffold01_4470735	473000	474000	0.386		JCM_5958_transcript_v001_02209-R1	81.9899	Middle
																											scaffold01_4470735	474000	475000	0.462		JCM_5958_transcript_v001_02208-R1	335.998	Middle
																											scaffold01_4470735	475000	476000	0.472		JCM_5958_transcript_v001_02207-R1	25.5414	Middle
																											scaffold01_4470735	476000	477000	0.447		JCM_5958_transcript_v001_02205-R1	92.8127	Middle
																											scaffold01_4470735	477000	478000	0.446		JCM_5958_transcript_v001_02206-R1	33.5119	Middle
																											scaffold01_4470735	478000	479000	0.483		JCM_5958_transcript_v001_02204-R1	32.1188	Middle
																											scaffold01_4470735	479000	480000	0.501		JCM_5958_transcript_v001_02203-R1	99.0988	Middle
																											scaffold01_4470735	480000	481000	0.405		JCM_5958_transcript_v001_02202-R1	104.423	Middle
																											scaffold01_4470735	481000	482000	0.501		JCM_5958_transcript_v001_02201-R1	31.7451	Middle
																											scaffold01_4470735	482000	483000	0.507		JCM_5958_transcript_v001_02200-R1	1144.1	Middle
																											scaffold01_4470735	483000	484000	0.536		JCM_5958_transcript_v001_02199-R1	47.4838	Middle
																											scaffold01_4470735	484000	485000	0.5		JCM_5958_transcript_v001_02198-R1	54.6346	Middle
																											scaffold01_4470735	485000	486000	0.469		JCM_5958_transcript_v001_02197-R1	18.8006	Middle
																											scaffold01_4470735	486000	487000	0.477		JCM_5958_transcript_v001_02196-R1	1986.69	Middle
																											scaffold01_4470735	487000	488000	0.465		JCM_5958_transcript_v001_02195-R1	118.034	Middle
																											scaffold01_4470735	488000	489000	0.494		JCM_5958_transcript_v001_02193-R1	35.2915	Middle
																											scaffold01_4470735	489000	490000	0.498		JCM_5958_transcript_v001_02194-R1	36.5106	Middle
																											scaffold01_4470735	490000	491000	0.503		JCM_5958_transcript_v001_02192-R1	125.992	Middle
																											scaffold01_4470735	491000	492000	0.465		JCM_5958_transcript_v001_02191-R1	56.9176	Middle
																											scaffold01_4470735	492000	493000	0.501		JCM_5958_transcript_v001_02190-R1	796.25	Middle
																											scaffold01_4470735	493000	494000	0.472		JCM_5958_transcript_v001_02188-R1	96.3357	Middle
																											scaffold01_4470735	494000	495000	0.51		JCM_5958_transcript_v001_02189-R1	770.849	Middle
																											scaffold01_4470735	495000	496000	0.599		JCM_5958_transcript_v001_02187-R1	112.011	Middle
																											scaffold01_4470735	496000	497000	0.478		JCM_5958_transcript_v001_02186-R1	120.349	Middle
																											scaffold01_4470735	497000	498000	0.442		JCM_5958_transcript_v001_02185-R1	28.9115	Middle
																											scaffold01_4470735	498000	499000	0.417		JCM_5958_transcript_v001_02184-R1	62.7897	Middle
																											scaffold01_4470735	499000	500000	0.448		JCM_5958_transcript_v001_02183-R1	16.3534	Middle
																											scaffold01_4470735	500000	501000	0.428		JCM_5958_transcript_v001_02182-R1	230.854	Middle
																											scaffold01_4470735	501000	502000	0.463		JCM_5958_transcript_v001_02181-R1	460.468	Middle
																											scaffold01_4470735	502000	503000	0.439		JCM_5958_transcript_v001_02180-R1	2206.64	Middle
																											scaffold01_4470735	503000	504000	0.436		JCM_5958_transcript_v001_02179-R1	83.3902	Middle
																											scaffold01_4470735	504000	505000	0.403		JCM_5958_transcript_v001_02178-R1	78.3953	Middle
																											scaffold01_4470735	505000	506000	0.432		JCM_5958_transcript_v001_02177-R1	36.6878	Middle
																											scaffold01_4470735	506000	507000	0.464		JCM_5958_transcript_v001_02176-R1	31.2648	Middle
																											scaffold01_4470735	507000	508000	0.442		JCM_5958_transcript_v001_02174-R1	66.0714	Middle
																											scaffold01_4470735	508000	509000	0.421		JCM_5958_transcript_v001_02173-R1	128.709	Middle
																											scaffold01_4470735	509000	510000	0.474		JCM_5958_transcript_v001_02172-R1	48.029	Middle
																											scaffold01_4470735	510000	511000	0.448		JCM_5958_transcript_v001_02171-R1	106.117	Middle
																											scaffold01_4470735	511000	512000	0.458		JCM_5958_transcript_v001_02170-R1	87.631	Middle
																											scaffold01_4470735	512000	513000	0.433		JCM_5958_transcript_v001_02169-R1	83.7752	Middle
																											scaffold01_4470735	513000	514000	0.441		JCM_5958_transcript_v001_02168-R1	70.927	Middle
																											scaffold01_4470735	514000	515000	0.423		JCM_5958_transcript_v001_02167-R1	149.889	Middle
																											scaffold01_4470735	515000	516000	0.469		JCM_5958_transcript_v001_02166-R1	26.1681	Middle
																											scaffold01_4470735	516000	517000	0.395		JCM_5958_transcript_v001_02165-R1	22.8446	Middle
																											scaffold01_4470735	517000	518000	0.431		JCM_5958_transcript_v001_02163-R1	32.2188	Middle
																											scaffold01_4470735	518000	519000	0.446		JCM_5958_transcript_v001_02164-R1	51.7995	Middle
																											scaffold01_4470735	519000	520000	0.428		JCM_5958_transcript_v001_02162-R1	60.4612	Middle
																											scaffold01_4470735	520000	521000	0.452		JCM_5958_transcript_v001_02161-R1	123.888	Middle
																											scaffold01_4470735	521000	522000	0.447		JCM_5958_transcript_v001_02160-R1	53.5363	Middle
																											scaffold01_4470735	522000	523000	0.47		JCM_5958_transcript_v001_02159-R1	64.6505	Middle
																											scaffold01_4470735	523000	524000	0.429		JCM_5958_transcript_v001_02158-R1	41.1971	Middle
																											scaffold01_4470735	524000	525000	0.432		JCM_5958_transcript_v001_02157-R1	42.7141	Middle
																											scaffold01_4470735	525000	526000	0.461		JCM_5958_transcript_v001_02156-R1	24.6411	Middle
																											scaffold01_4470735	526000	527000	0.432		JCM_5958_transcript_v001_02155-R1	3437.83	Middle
																											scaffold01_4470735	527000	528000	0.388		JCM_5958_transcript_v001_02154-R1	116.397	Middle
																											scaffold01_4470735	528000	529000	0.502		JCM_5958_transcript_v001_02153-R1	153.355	Middle
																											scaffold01_4470735	529000	530000	0.526		JCM_5958_transcript_v001_02151-R1	274.945	Middle
																											scaffold01_4470735	530000	531000	0.436		JCM_5958_transcript_v001_02152-R1	39.7417	Middle
																											scaffold01_4470735	531000	532000	0.402		JCM_5958_transcript_v001_02150-R1	117.668	Middle
																											scaffold01_4470735	532000	533000	0.446		JCM_5958_transcript_v001_02149-R1	15.8363	Middle
																											scaffold01_4470735	533000	534000	0.413		JCM_5958_transcript_v001_02148-R1	202.731	Middle
																											scaffold01_4470735	534000	535000	0.47		JCM_5958_transcript_v001_02147-R1	14.8125	Middle
																											scaffold01_4470735	535000	536000	0.426		JCM_5958_transcript_v001_02146-R1	87.6024	Middle
																											scaffold01_4470735	536000	537000	0.373		JCM_5958_transcript_v001_02144-R1	139.916	Middle
																											scaffold01_4470735	537000	538000	0.442		JCM_5958_transcript_v001_02143-R1	480.648	Middle
																											scaffold01_4470735	538000	539000	0.42		JCM_5958_transcript_v001_02145-R1	17.364	Middle
																											scaffold01_4470735	539000	540000	0.468		JCM_5958_transcript_v001_02142-R1	54.7714	Middle
																											scaffold01_4470735	540000	541000	0.49		JCM_5958_transcript_v001_02141-R1	66.7878	Middle
																											scaffold01_4470735	541000	542000	0.467		JCM_5958_transcript_v001_02140-R1	79.8452	Middle
																											scaffold01_4470735	542000	543000	0.432		JCM_5958_transcript_v001_02139-R1	74.0881	Middle
																											scaffold01_4470735	543000	544000	0.459		JCM_5958_transcript_v001_02138-R1	776.589	Middle
																											scaffold01_4470735	544000	545000	0.447		JCM_5958_transcript_v001_02137-R1	55.1308	Middle
																											scaffold01_4470735	545000	546000	0.409		JCM_5958_transcript_v001_02136-R1	122.363	Middle
																											scaffold01_4470735	546000	547000	0.414		JCM_5958_transcript_v001_02135-R1	31.5673	Middle
																											scaffold01_4470735	547000	548000	0.486		JCM_5958_transcript_v001_02134-R1	60.3273	Middle
																											scaffold01_4470735	548000	549000	0.472		JCM_5958_transcript_v001_02133-R1	64.9954	Middle
																											scaffold01_4470735	549000	550000	0.455		JCM_5958_transcript_v001_02132-R1	8.72065	Middle
																											scaffold01_4470735	550000	551000	0.436		JCM_5958_transcript_v001_02131-R1	56.7452	Middle
																											scaffold01_4470735	551000	552000	0.423		JCM_5958_transcript_v001_02130-R1	32.151	Middle
																											scaffold01_4470735	552000	553000	0.438		JCM_5958_transcript_v001_02129-R1	111.961	Middle
																											scaffold01_4470735	553000	554000	0.426		JCM_5958_transcript_v001_02128-R1	89.0545	Middle
																											scaffold01_4470735	554000	555000	0.441		JCM_5958_transcript_v001_02127-R1	78.1315	Middle
																											scaffold01_4470735	555000	556000	0.444		JCM_5958_transcript_v001_02126-R1	27.9327	Middle
																											scaffold01_4470735	556000	557000	0.44		JCM_5958_transcript_v001_02125-R1	147.129	Middle
																											scaffold01_4470735	557000	558000	0.473		JCM_5958_transcript_v001_02124-R1	4.81155	Middle
																											scaffold01_4470735	558000	559000	0.464		JCM_5958_transcript_v001_02123-R1	55.8837	Middle
																											scaffold01_4470735	559000	560000	0.419		JCM_5958_transcript_v001_02122-R1	6954.83	Middle
																											scaffold01_4470735	560000	561000	0.442		JCM_5958_transcript_v001_02121-R1	14.1697	Middle
																											scaffold01_4470735	561000	562000	0.42		JCM_5958_transcript_v001_02120-R1	77.3784	Middle
																											scaffold01_4470735	562000	563000	0.453		JCM_5958_transcript_v001_02119-R1	52.0898	Middle
																											scaffold01_4470735	563000	564000	0.433		JCM_5958_transcript_v001_02118-R1	42.371	Middle
																											scaffold01_4470735	564000	565000	0.434		JCM_5958_transcript_v001_02117-R1	337.181	Middle
																											scaffold01_4470735	565000	566000	0.444		JCM_5958_transcript_v001_02116-R1	359.964	Middle
																											scaffold01_4470735	566000	567000	0.421		JCM_5958_transcript_v001_02115-R1	19.8186	Middle
																											scaffold01_4470735	567000	568000	0.428		JCM_5958_transcript_v001_02113-R1	90.9664	Middle
																											scaffold01_4470735	568000	569000	0.459		JCM_5958_transcript_v001_02114-R1	161.427	Middle
																											scaffold01_4470735	569000	570000	0.483		JCM_5958_transcript_v001_02112-R1	122.716	Middle
																											scaffold01_4470735	570000	571000	0.452		JCM_5958_transcript_v001_02111-R1	56.846	Middle
																											scaffold01_4470735	571000	572000	0.495		JCM_5958_transcript_v001_02110-R1	329.194	Middle
																											scaffold01_4470735	572000	573000	0.456		JCM_5958_transcript_v001_02109-R1	80.3902	Middle
																											scaffold01_4470735	573000	574000	0.417		JCM_5958_transcript_v001_02108-R1	42.0429	Middle
																											scaffold01_4470735	574000	575000	0.45		JCM_5958_transcript_v001_02107-R1	31.8792	Middle
																											scaffold01_4470735	575000	576000	0.466		JCM_5958_transcript_v001_02106-R1	110.269	Middle
																											scaffold01_4470735	576000	577000	0.451		JCM_5958_transcript_v001_02105-R1	66.7071	Middle
																											scaffold01_4470735	577000	578000	0.463		JCM_5958_transcript_v001_02104-R1	26.2954	Middle
																											scaffold01_4470735	578000	579000	0.455		JCM_5958_transcript_v001_02103-R1	115.437	Middle
																											scaffold01_4470735	579000	580000	0.449		JCM_5958_transcript_v001_02102-R1	39.9311	Middle
																											scaffold01_4470735	580000	581000	0.444		JCM_5958_transcript_v001_02101-R1	0.8765	Middle
																											scaffold01_4470735	581000	582000	0.451		JCM_5958_transcript_v001_02100-R1	21.874	Middle
																											scaffold01_4470735	582000	583000	0.443		JCM_5958_transcript_v001_02099-R1	77.8217	Middle
																											scaffold01_4470735	583000	584000	0.428		JCM_5958_transcript_v001_02098-R1	18.6701	Middle
																											scaffold01_4470735	584000	585000	0.431		JCM_5958_transcript_v001_02097-R1	11.5959	Middle
																											scaffold01_4470735	585000	586000	0.445		JCM_5958_transcript_v001_02096-R1	43.0333	Middle
																											scaffold01_4470735	586000	587000	0.422		JCM_5958_transcript_v001_02095-R1	27.9222	Middle
																											scaffold01_4470735	587000	588000	0.427		JCM_5958_transcript_v001_02094-R1	31.3074	Middle
																											scaffold01_4470735	588000	589000	0.408		JCM_5958_transcript_v001_02093-R1	86.9271	Middle
																											scaffold01_4470735	589000	590000	0.464		JCM_5958_transcript_v001_02092-R1	176.428	Middle
																											scaffold01_4470735	590000	591000	0.433		JCM_5958_transcript_v001_02091-R1	462.017	Middle
																											scaffold01_4470735	591000	592000	0.52		JCM_5958_transcript_v001_02090-R1	143.365	Middle
																											scaffold01_4470735	592000	593000	0.449		JCM_5958_transcript_v001_02089-R1	226.907	Middle
																											scaffold01_4470735	593000	594000	0.456		JCM_5958_transcript_v001_02088-R1	59.9892	Middle
																											scaffold01_4470735	594000	595000	0.491		JCM_5958_transcript_v001_02087-R1	206.489	Middle
																											scaffold01_4470735	595000	596000	0.437		JCM_5958_transcript_v001_02086-R1	151.687	Middle
																											scaffold01_4470735	596000	597000	0.448		JCM_5958_transcript_v001_02084-R1	102.297	Middle
																											scaffold01_4470735	597000	598000	0.454		JCM_5958_transcript_v001_02085-R1	29.855	Middle
																											scaffold01_4470735	598000	599000	0.427		JCM_5958_transcript_v001_02083-R1	49.8922	Middle
																											scaffold01_4470735	599000	600000	0.429		JCM_5958_transcript_v001_02082-R1	80.1762	Middle
																											scaffold01_4470735	600000	601000	0.42		JCM_5958_transcript_v001_02081-R1	30.4509	Middle
																											scaffold01_4470735	601000	602000	0.444		JCM_5958_transcript_v001_02080-R1	28.6978	Middle
																											scaffold01_4470735	602000	603000	0.468		JCM_5958_transcript_v001_02079-R1	170.39	Middle
																											scaffold01_4470735	603000	604000	0.456		JCM_5958_transcript_v001_02078-R1	122.272	Middle
																											scaffold01_4470735	604000	605000	0.414		JCM_5958_transcript_v001_02077-R1	249.426	Middle
																											scaffold01_4470735	605000	606000	0.482		JCM_5958_transcript_v001_02076-R1	523.146	Middle
																											scaffold01_4470735	606000	607000	0.493		JCM_5958_transcript_v001_02075-R1	39.297	Middle
																											scaffold01_4470735	607000	608000	0.442		JCM_5958_transcript_v001_02074-R1	194.135	Middle
																											scaffold01_4470735	608000	609000	0.442		JCM_5958_transcript_v001_02073-R1	125.961	Middle
																											scaffold01_4470735	609000	610000	0.475		JCM_5958_transcript_v001_02072-R1	633.082	Middle
																											scaffold01_4470735	610000	611000	0.414		JCM_5958_transcript_v001_02071-R1	252.11	Middle
																											scaffold01_4470735	611000	612000	0.464		JCM_5958_transcript_v001_02070-R1	278.512	Middle
																											scaffold01_4470735	612000	613000	0.415		JCM_5958_transcript_v001_02069-R1	88.7664	Middle
																											scaffold01_4470735	613000	614000	0.449		JCM_5958_transcript_v001_02068-R1	285.227	Middle
																											scaffold01_4470735	614000	615000	0.418		JCM_5958_transcript_v001_02066-R1	136.864	Middle
																											scaffold01_4470735	615000	616000	0.462		JCM_5958_transcript_v001_02067-R1	132.215	Middle
																											scaffold01_4470735	616000	617000	0.45		JCM_5958_transcript_v001_02065-R1	122.373	Middle
																											scaffold01_4470735	617000	618000	0.457		JCM_5958_transcript_v001_02064-R1	50.5273	Middle
																											scaffold01_4470735	618000	619000	0.487		JCM_5958_transcript_v001_02063-R1	65.2886	Middle
																											scaffold01_4470735	619000	620000	0.476		JCM_5958_transcript_v001_02062-R1	66.7461	Middle
																											scaffold01_4470735	620000	621000	0.43		JCM_5958_transcript_v001_02061-R1	56.4395	Middle
																											scaffold01_4470735	621000	622000	0.465		JCM_5958_transcript_v001_02060-R1	203.868	Middle
																											scaffold01_4470735	622000	623000	0.447		JCM_5958_transcript_v001_02059-R1	10.6866	Middle
																											scaffold01_4470735	623000	624000	0.414		JCM_5958_transcript_v001_02058-R1	53.7232	Middle
																											scaffold01_4470735	624000	625000	0.437		JCM_5958_transcript_v001_02056-R1	0.31075	Middle
																											scaffold01_4470735	625000	626000	0.417		JCM_5958_transcript_v001_02055-R1	41.1696	Middle
																											scaffold01_4470735	626000	627000	0.453		JCM_5958_transcript_v001_02057-R1	51.5928	Middle
																											scaffold01_4470735	627000	628000	0.424		JCM_5958_transcript_v001_02054-R1	212.593	Middle
																											scaffold01_4470735	628000	629000	0.43		JCM_5958_transcript_v001_02052-R1	60.3409	Middle
																											scaffold01_4470735	629000	630000	0.437		JCM_5958_transcript_v001_02053-R1	994.807	Middle
																											scaffold01_4470735	630000	631000	0.479		JCM_5958_transcript_v001_02051-R1	69.6058	Middle
																											scaffold01_4470735	631000	632000	0.443		JCM_5958_transcript_v001_02050-R1	79.9754	Middle
																											scaffold01_4470735	632000	633000	0.457		JCM_5958_transcript_v001_02049-R1	163.697	Middle
																											scaffold01_4470735	633000	634000	0.452		JCM_5958_transcript_v001_02048-R1	88.21	Middle
																											scaffold01_4470735	634000	635000	0.42		JCM_5958_transcript_v001_02046-R1	141.168	Middle
																											scaffold01_4470735	635000	636000	0.45		JCM_5958_transcript_v001_02045-R1	927.368	Middle
																											scaffold01_4470735	636000	637000	0.451		JCM_5958_transcript_v001_02047-R1	67.208	Middle
																											scaffold01_4470735	637000	638000	0.449		JCM_5958_transcript_v001_02044-R1	46.0763	Middle
																											scaffold01_4470735	638000	639000	0.398		JCM_5958_transcript_v001_02043-R1	103.402	Middle
																											scaffold01_4470735	639000	640000	0.438		JCM_5958_transcript_v001_02041-R1	44.0425	Middle
																											scaffold01_4470735	640000	641000	0.51		JCM_5958_transcript_v001_02042-R1	241.787	Middle
																											scaffold01_4470735	641000	642000	0.47		JCM_5958_transcript_v001_02040-R1	183.195	Middle
																											scaffold01_4470735	642000	643000	0.439		JCM_5958_transcript_v001_02039-R1	52.4675	Middle
																											scaffold01_4470735	643000	644000	0.447		JCM_5958_transcript_v001_02038-R1	118.949	Middle
																											scaffold01_4470735	644000	645000	0.448		JCM_5958_transcript_v001_02037-R1	64.2061	Middle
																											scaffold01_4470735	645000	646000	0.428		JCM_5958_transcript_v001_02036-R1	87.9952	Middle
																											scaffold01_4470735	646000	647000	0.416		JCM_5958_transcript_v001_02035-R1	323.439	Middle
																											scaffold01_4470735	647000	648000	0.477		JCM_5958_transcript_v001_02034-R1	32.3622	Middle
																											scaffold01_4470735	648000	649000	0.434		JCM_5958_transcript_v001_02033-R1	8.6998	Middle
																											scaffold01_4470735	649000	650000	0.503		JCM_5958_transcript_v001_02032-R1	167.683	Middle
																											scaffold01_4470735	650000	651000	0.506		JCM_5958_transcript_v001_02030-R1	26.1918	Middle
																											scaffold01_4470735	651000	652000	0.457		JCM_5958_transcript_v001_02031-R1	73.3217	Middle
																											scaffold01_4470735	652000	653000	0.463		JCM_5958_transcript_v001_02029-R1	75.1162	Middle
																											scaffold01_4470735	653000	654000	0.449		JCM_5958_transcript_v001_02028-R1	36.0014	Middle
																											scaffold01_4470735	654000	655000	0.438		JCM_5958_transcript_v001_02027-R1	33.4363	Middle
																											scaffold01_4470735	655000	656000	0.463		JCM_5958_transcript_v001_02026-R1	24.682	Middle
																											scaffold01_4470735	656000	657000	0.424		JCM_5958_transcript_v001_02024-R1	140.81	Middle
																											scaffold01_4470735	657000	658000	0.427		JCM_5958_transcript_v001_02025-R1	42.0208	Middle
																											scaffold01_4470735	658000	659000	0.467		JCM_5958_transcript_v001_02023-R1	23.1098	Middle
																											scaffold01_4470735	659000	660000	0.453		JCM_5958_transcript_v001_02022-R1	55.8117	Middle
																											scaffold01_4470735	660000	661000	0.466		JCM_5958_transcript_v001_02021-R1	452.712	Middle
																											scaffold01_4470735	661000	662000	0.457		JCM_5958_transcript_v001_02020-R1	100.058	Middle
																											scaffold01_4470735	662000	663000	0.433		JCM_5958_transcript_v001_02019-R1	1.34975	Middle
																											scaffold01_4470735	663000	664000	0.436		JCM_5958_transcript_v001_02018-R1	21.9864	Middle
																											scaffold01_4470735	664000	665000	0.475		JCM_5958_transcript_v001_02016-R1	118.266	Middle
																											scaffold01_4470735	665000	666000	0.431		JCM_5958_transcript_v001_02017-R1	155.273	Middle
																											scaffold01_4470735	666000	667000	0.419		JCM_5958_transcript_v001_02014-R1	13.4875	Middle
																											scaffold01_4470735	667000	668000	0.416		JCM_5958_transcript_v001_02015-R1	39.1529	Middle
																											scaffold01_4470735	668000	669000	0.437		JCM_5958_transcript_v001_02013-R1	128.643	Middle
																											scaffold01_4470735	669000	670000	0.47		JCM_5958_transcript_v001_02012-R1	58.8484	Middle
																											scaffold01_4470735	670000	671000	0.451		JCM_5958_transcript_v001_02011-R1	17.4706	Middle
																											scaffold01_4470735	671000	672000	0.485		JCM_5958_transcript_v001_02010-R1	43.9008	Middle
																											scaffold01_4470735	672000	673000	0.453		JCM_5958_transcript_v001_02009-R1	57.9089	Middle
																											scaffold01_4470735	673000	674000	0.428		JCM_5958_transcript_v001_02008-R1	251.75	Middle
																											scaffold01_4470735	674000	675000	0.442		JCM_5958_transcript_v001_02007-R1	398.215	Middle
																											scaffold01_4470735	675000	676000	0.434		JCM_5958_transcript_v001_02005-R1	20.4094	Middle
																											scaffold01_4470735	676000	677000	0.435		JCM_5958_transcript_v001_02006-R1	78.4214	Middle
																											scaffold01_4470735	677000	678000	0.452		JCM_5958_transcript_v001_02004-R1	105.787	Middle
																											scaffold01_4470735	678000	679000	0.478		JCM_5958_transcript_v001_02003-R1	22.3549	Middle
																											scaffold01_4470735	679000	680000	0.442		JCM_5958_transcript_v001_02002-R1	47.9603	Middle
																											scaffold01_4470735	680000	681000	0.432		JCM_5958_transcript_v001_02001-R1	42.8858	Middle
																											scaffold01_4470735	681000	682000	0.462		JCM_5958_transcript_v001_01999-R1	490.837	Middle
																											scaffold01_4470735	682000	683000	0.463		JCM_5958_transcript_v001_02000-R1	182.931	Middle
																											scaffold01_4470735	683000	684000	0.505		JCM_5958_transcript_v001_01998-R1	135.336	Middle
																											scaffold01_4470735	684000	685000	0.479		JCM_5958_transcript_v001_01997-R1	86.2344	Middle
																											scaffold01_4470735	685000	686000	0.477		JCM_5958_transcript_v001_01996-R1	195.588	Middle
																											scaffold01_4470735	686000	687000	0.43		JCM_5958_transcript_v001_01995-R1	43.178	Middle
																											scaffold01_4470735	687000	688000	0.482		JCM_5958_transcript_v001_01994-R1	79.3903	Middle
																											scaffold01_4470735	688000	689000	0.464		JCM_5958_transcript_v001_01993-R1	604.806	Middle
																											scaffold01_4470735	689000	690000	0.428		JCM_5958_transcript_v001_01992-R1	102.731	Middle
																											scaffold01_4470735	690000	691000	0.471		JCM_5958_transcript_v001_01991-R1	162.032	Middle
																											scaffold01_4470735	691000	692000	0.44		JCM_5958_transcript_v001_01990-R1	49.77	Middle
																											scaffold01_4470735	692000	693000	0.454		JCM_5958_transcript_v001_01989-R1	99.7711	Middle
																											scaffold01_4470735	693000	694000	0.457		JCM_5958_transcript_v001_01987-R1	174.379	Middle
																											scaffold01_4470735	694000	695000	0.423		JCM_5958_transcript_v001_01988-R1	47.5789	Middle
																											scaffold01_4470735	695000	696000	0.428		JCM_5958_transcript_v001_01986-R1	365.256	Middle
																											scaffold01_4470735	696000	697000	0.449		JCM_5958_transcript_v001_01985-R1	114.928	Middle
																											scaffold01_4470735	697000	698000	0.432		JCM_5958_transcript_v001_01983-R1	93.4056	Middle
																											scaffold01_4470735	698000	699000	0.421		JCM_5958_transcript_v001_01984-R1	223.606	Middle
																											scaffold01_4470735	699000	700000	0.416		JCM_5958_transcript_v001_01982-R1	36.6388	Middle
																											scaffold01_4470735	700000	701000	0.42		JCM_5958_transcript_v001_01981-R1	251.469	Middle
																											scaffold01_4470735	701000	702000	0.437		JCM_5958_transcript_v001_01980-R1	166.536	Middle
																											scaffold01_4470735	702000	703000	0.42		JCM_5958_transcript_v001_01979-R1	15.298	Middle
																											scaffold01_4470735	703000	704000	0.429		JCM_5958_transcript_v001_01978-R1	36.1738	Middle
																											scaffold01_4470735	704000	705000	0.444		JCM_5958_transcript_v001_01977-R1	859.894	Middle
																											scaffold01_4470735	705000	706000	0.434		JCM_5958_transcript_v001_01976-R1	72.2445	Middle
																											scaffold01_4470735	706000	707000	0.429		JCM_5958_transcript_v001_01975-R1	75.6329	Middle
																											scaffold01_4470735	707000	708000	0.464		JCM_5958_transcript_v001_01974-R1	420.044	Middle
																											scaffold01_4470735	708000	709000	0.456		JCM_5958_transcript_v001_01973-R1	68.3935	Middle
																											scaffold01_4470735	709000	710000	0.431		JCM_5958_transcript_v001_01972-R1	138.031	Middle
																											scaffold01_4470735	710000	711000	0.449		JCM_5958_transcript_v001_01971-R1	31.2439	Middle
																											scaffold01_4470735	711000	712000	0.51		JCM_5958_transcript_v001_01969-R1	55.1007	Middle
																											scaffold01_4470735	712000	713000	0.497		JCM_5958_transcript_v001_01970-R1	26.2364	Middle
																											scaffold01_4470735	713000	714000	0.512		JCM_5958_transcript_v001_01968-R1	38.5616	Middle
																											scaffold01_4470735	714000	715000	0.427		JCM_5958_transcript_v001_01967-R1	183.715	Middle
																											scaffold01_4470735	715000	716000	0.428		JCM_5958_transcript_v001_01966-R1	434.332	Middle
																											scaffold01_4470735	716000	717000	0.473		JCM_5958_transcript_v001_01965-R1	33.0084	Middle
																											scaffold01_4470735	717000	718000	0.502		JCM_5958_transcript_v001_01963-R1	8088.23	Middle
																											scaffold01_4470735	718000	719000	0.533		JCM_5958_transcript_v001_01962-R1	297.433	Middle
																											scaffold01_4470735	719000	720000	0.492		JCM_5958_transcript_v001_01961-R1	105.484	Middle
																											scaffold01_4470735	720000	721000	0.499		JCM_5958_transcript_v001_01960-R1	72.4566	Middle
																											scaffold01_4470735	721000	722000	0.46		JCM_5958_transcript_v001_01959-R1	55.4982	Middle
																											scaffold01_4470735	722000	723000	0.454		JCM_5958_transcript_v001_01958-R1	98.2627	Middle
																											scaffold01_4470735	723000	724000	0.432		JCM_5958_transcript_v001_01957-R1	75.2893	Middle
																											scaffold01_4470735	724000	725000	0.442		JCM_5958_transcript_v001_01956-R1	74.5097	Middle
																											scaffold01_4470735	725000	726000	0.434		JCM_5958_transcript_v001_01955-R1	28.4139	Middle
																											scaffold01_4470735	726000	727000	0.415		JCM_5958_transcript_v001_01954-R1	41.0772	Middle
																											scaffold01_4470735	727000	728000	0.454		JCM_5958_transcript_v001_01953-R1	115.006	Middle
																											scaffold01_4470735	728000	729000	0.459		JCM_5958_transcript_v001_01951-R1	40.984	Middle
																											scaffold01_4470735	729000	730000	0.49		JCM_5958_transcript_v001_01950-R1	159.15	Middle
																											scaffold01_4470735	730000	731000	0.493		JCM_5958_transcript_v001_01952-R1	13.6807	Middle
																											scaffold01_4470735	731000	732000	0.449		JCM_5958_transcript_v001_01949-R1	20.6387	Middle
																											scaffold01_4470735	732000	733000	0.441		JCM_5958_transcript_v001_01948-R1	95.1301	Middle
																											scaffold01_4470735	733000	734000	0.467		JCM_5958_transcript_v001_01947-R1	34.8394	Middle
																											scaffold01_4470735	734000	735000	0.451		JCM_5958_transcript_v001_01946-R1	44.8777	Middle
																											scaffold01_4470735	735000	736000	0.455		JCM_5958_transcript_v001_01945-R1	338.694	Middle
																											scaffold01_4470735	736000	737000	0.436		JCM_5958_transcript_v001_01944-R1	46.2338	Middle
																											scaffold01_4470735	737000	738000	0.436		JCM_5958_transcript_v001_01943-R1	31.3787	Middle
																											scaffold01_4470735	738000	739000	0.465		JCM_5958_transcript_v001_01942-R1	229.389	Middle
																											scaffold01_4470735	739000	740000	0.45		JCM_5958_transcript_v001_01941-R1	52.3984	Middle
																											scaffold01_4470735	740000	741000	0.464		JCM_5958_transcript_v001_01939-R1	186.947	Middle
																											scaffold01_4470735	741000	742000	0.422		JCM_5958_transcript_v001_01940-R1	82.4017	Middle
																											scaffold01_4470735	742000	743000	0.462		JCM_5958_transcript_v001_01938-R1	42.6953	Middle
																											scaffold01_4470735	743000	744000	0.413		JCM_5958_transcript_v001_01937-R1	30.7913	Middle
																											scaffold01_4470735	744000	745000	0.432		JCM_5958_transcript_v001_01936-R1	31.0155	Middle
																											scaffold01_4470735	745000	746000	0.458		JCM_5958_transcript_v001_01935-R1	331.167	Middle
																											scaffold01_4470735	746000	747000	0.456		JCM_5958_transcript_v001_01934-R1	147.469	Middle
																											scaffold01_4470735	747000	748000	0.431		JCM_5958_transcript_v001_01933-R1	178.126	Middle
																											scaffold01_4470735	748000	749000	0.448		JCM_5958_transcript_v001_01932-R1	130.145	Middle
																											scaffold01_4470735	749000	750000	0.426		JCM_5958_transcript_v001_01931-R1	129.095	Middle
																											scaffold01_4470735	750000	751000	0.437		JCM_5958_transcript_v001_01930-R1	314.615	Middle
																											scaffold01_4470735	751000	752000	0.488		JCM_5958_transcript_v001_01929-R1	120.679	Middle
																											scaffold01_4470735	752000	753000	0.427		JCM_5958_transcript_v001_01928-R1	54.246	Middle
																											scaffold01_4470735	753000	754000	0.466		JCM_5958_transcript_v001_01926-R1	1616.3	Middle
																											scaffold01_4470735	754000	755000	0.429		JCM_5958_transcript_v001_01927-R1	31.4367	Middle
																											scaffold01_4470735	755000	756000	0.479		JCM_5958_transcript_v001_01924-R1	1.6051	Middle
																											scaffold01_4470735	756000	757000	0.472		JCM_5958_transcript_v001_01922-R1	105.337	Middle
																											scaffold01_4470735	757000	758000	0.448		JCM_5958_transcript_v001_01921-R1	30.1874	Middle
																											scaffold01_4470735	758000	759000	0.471		JCM_5958_transcript_v001_01923-R1	21.9728	Middle
																											scaffold01_4470735	759000	760000	0.408		JCM_5958_transcript_v001_01920-R1	12.8994	Middle
																											scaffold01_4470735	760000	761000	0.486		JCM_5958_transcript_v001_01919-R1	30.9121	Middle
																											scaffold01_4470735	761000	762000	0.442		JCM_5958_transcript_v001_01918-R1	104.472	Middle
																											scaffold01_4470735	762000	763000	0.456		JCM_5958_transcript_v001_01917-R1	70.5088	Middle
																											scaffold01_4470735	763000	764000	0.458		JCM_5958_transcript_v001_01916-R1	58.1174	Middle
																											scaffold01_4470735	764000	765000	0.444		JCM_5958_transcript_v001_01914-R1	75.9822	Middle
																											scaffold01_4470735	765000	766000	0.436		JCM_5958_transcript_v001_01915-R1	35.428	Middle
																											scaffold01_4470735	766000	767000	0.444		JCM_5958_transcript_v001_01913-R1	115.595	Middle
																											scaffold01_4470735	767000	768000	0.454		JCM_5958_transcript_v001_01912-R1	31.4054	Middle
																											scaffold01_4470735	768000	769000	0.474		JCM_5958_transcript_v001_01911-R1	22.2101	Middle
																											scaffold01_4470735	769000	770000	0.494		JCM_5958_transcript_v001_01909-R1	204.561	Middle
																											scaffold01_4470735	770000	771000	0.484		JCM_5958_transcript_v001_01910-R1	12.8254	Middle
																											scaffold01_4470735	771000	772000	0.426		JCM_5958_transcript_v001_01908-R1	14.4734	Middle
																											scaffold01_4470735	772000	773000	0.478		JCM_5958_transcript_v001_01907-R1	56.9485	Middle
																											scaffold01_4470735	773000	774000	0.483		JCM_5958_transcript_v001_01906-R1	44.031	Middle
																											scaffold01_4470735	774000	775000	0.521		JCM_5958_transcript_v001_01905-R1	45.2575	Middle
																											scaffold01_4470735	775000	776000	0.552		JCM_5958_transcript_v001_01904-R1	33.4083	Middle
																											scaffold01_4470735	776000	777000	0.506		JCM_5958_transcript_v001_01903-R1	18.8981	Middle
																											scaffold01_4470735	777000	778000	0.484		JCM_5958_transcript_v001_01902-R1	66.8688	Middle
																											scaffold01_4470735	778000	779000	0.453		JCM_5958_transcript_v001_01901-R1	342.799	Middle
																											scaffold01_4470735	779000	780000	0.584		JCM_5958_transcript_v001_01900-R1	282.911	Middle
																											scaffold01_4470735	780000	781000	0.537		JCM_5958_transcript_v001_01899-R1	39.0451	Middle
																											scaffold01_4470735	781000	782000	0.48		JCM_5958_transcript_v001_01898-R1	85.4093	Middle
																											scaffold01_4470735	782000	783000	0.457		JCM_5958_transcript_v001_01897-R1	123.029	Middle
																											scaffold01_4470735	783000	784000	0.476		JCM_5958_transcript_v001_01896-R1	72.2374	Middle
																											scaffold01_4470735	784000	785000	0.48		JCM_5958_transcript_v001_01895-R1	44.4778	Middle
																											scaffold01_4470735	785000	786000	0.448		JCM_5958_transcript_v001_01894-R1	68.0051	Middle
																											scaffold01_4470735	786000	787000	0.474		JCM_5958_transcript_v001_01893-R1	245.976	Middle
																											scaffold01_4470735	787000	788000	0.381		JCM_5958_transcript_v001_01892-R1	22.1687	Middle
																											scaffold01_4470735	788000	789000	0.457		JCM_5958_transcript_v001_01891-R1	55.6671	Middle
																											scaffold01_4470735	789000	790000	0.457		JCM_5958_transcript_v001_01890-R1	135.701	Middle
																											scaffold01_4470735	790000	791000	0.438		JCM_5958_transcript_v001_01889-R1	52.6949	Middle
																											scaffold01_4470735	791000	792000	0.466		JCM_5958_transcript_v001_01888-R1	29.3489	Middle
																											scaffold01_4470735	792000	793000	0.459		JCM_5958_transcript_v001_01887-R1	46.01	Middle
																											scaffold01_4470735	793000	794000	0.468		JCM_5958_transcript_v001_01886-R1	131.488	Middle
																											scaffold01_4470735	794000	795000	0.481		JCM_5958_transcript_v001_01885-R1	93.7373	Middle
																											scaffold01_4470735	795000	796000	0.464		JCM_5958_transcript_v001_01884-R1	264.09	Middle
																											scaffold01_4470735	796000	797000	0.489		JCM_5958_transcript_v001_01883-R1	57.749	Middle
																											scaffold01_4470735	797000	798000	0.461		JCM_5958_transcript_v001_01882-R1	79.6113	Middle
																											scaffold01_4470735	798000	799000	0.498		JCM_5958_transcript_v001_01881-R1	195.027	Middle
																											scaffold01_4470735	799000	800000	0.467		JCM_5958_transcript_v001_01880-R1	274.706	Middle
																											scaffold01_4470735	800000	801000	0.456		JCM_5958_transcript_v001_01879-R1	8.06885	Middle
																											scaffold01_4470735	801000	802000	0.461		JCM_5958_transcript_v001_01878-R1	181.751	Middle
																											scaffold01_4470735	802000	803000	0.484		JCM_5958_transcript_v001_01877-R1	1639.79	Middle
																											scaffold01_4470735	803000	804000	0.443		JCM_5958_transcript_v001_01876-R1	98.4501	Middle
																											scaffold01_4470735	804000	805000	0.458		JCM_5958_transcript_v001_01875-R1	47.4213	Middle
																											scaffold01_4470735	805000	806000	0.455		JCM_5958_transcript_v001_01874-R1	58.166	Middle
																											scaffold01_4470735	806000	807000	0.476		JCM_5958_transcript_v001_01873-R1	48.2692	Middle
																											scaffold01_4470735	807000	808000	0.425		JCM_5958_transcript_v001_01872-R1	63.4222	Middle
																											scaffold01_4470735	808000	809000	0.45		JCM_5958_transcript_v001_01870-R1	72.7634	Middle
																											scaffold01_4470735	809000	810000	0.45		JCM_5958_transcript_v001_01871-R1	176.244	Middle
																											scaffold01_4470735	810000	811000	0.442		JCM_5958_transcript_v001_01869-R1	2585.58	Middle
																											scaffold01_4470735	811000	812000	0.437		JCM_5958_transcript_v001_01868-R1	88.5036	Middle
																											scaffold01_4470735	812000	813000	0.475		JCM_5958_transcript_v001_01867-R1	77.6867	Middle
																											scaffold01_4470735	813000	814000	0.496		JCM_5958_transcript_v001_01865-R1	236.975	Middle
																											scaffold01_4470735	814000	815000	0.475		JCM_5958_transcript_v001_01866-R1	148.671	Middle
																											scaffold01_4470735	815000	816000	0.481		JCM_5958_transcript_v001_01864-R1	36.5287	Middle
																											scaffold01_4470735	816000	817000	0.478		JCM_5958_transcript_v001_01863-R1	71.5752	Middle
																											scaffold01_4470735	817000	818000	0.476		JCM_5958_transcript_v001_01862-R1	131.79	Middle
																											scaffold01_4470735	818000	819000	0.478		JCM_5958_transcript_v001_01861-R1	199.575	Middle
																											scaffold01_4470735	819000	820000	0.476		JCM_5958_transcript_v001_01860-R1	155.332	Middle
																											scaffold01_4470735	820000	821000	0.52		JCM_5958_transcript_v001_01859-R1	37.1448	Middle
																											scaffold01_4470735	821000	822000	0.43		JCM_5958_transcript_v001_01858-R1	46.4025	Middle
																											scaffold01_4470735	822000	823000	0.478		JCM_5958_transcript_v001_01856-R1	75.5797	Middle
																											scaffold01_4470735	823000	824000	0.437		JCM_5958_transcript_v001_01857-R1	47.7417	Middle
																											scaffold01_4470735	824000	825000	0.453		JCM_5958_transcript_v001_01855-R1	173.649	Middle
																											scaffold01_4470735	825000	826000	0.48		JCM_5958_transcript_v001_01854-R1	71.7198	Middle
																											scaffold01_4470735	826000	827000	0.48		JCM_5958_transcript_v001_01853-R1	1935.32	Middle
																											scaffold01_4470735	827000	828000	0.448		JCM_5958_transcript_v001_01852-R1	1046.08	Middle
																											scaffold01_4470735	828000	829000	0.488		JCM_5958_transcript_v001_01851-R1	32.0627	Middle
																											scaffold01_4470735	829000	830000	0.542		JCM_5958_transcript_v001_01850-R1	19.4898	Middle
																											scaffold01_4470735	830000	831000	0.459		JCM_5958_transcript_v001_01849-R1	218.501	Middle
																											scaffold01_4470735	831000	832000	0.519		JCM_5958_transcript_v001_01848-R1	204.468	Middle
																											scaffold01_4470735	832000	833000	0.51		JCM_5958_transcript_v001_01847-R1	51.0273	Middle
																											scaffold01_4470735	833000	834000	0.546		JCM_5958_transcript_v001_01846-R1	50.6922	Middle
																											scaffold01_4470735	834000	835000	0.477		JCM_5958_transcript_v001_01845-R1	37.0228	Middle
																											scaffold01_4470735	835000	836000	0.436		JCM_5958_transcript_v001_01844-R1	58.931	Middle
																											scaffold01_4470735	836000	837000	0.479		JCM_5958_transcript_v001_01843-R1	38.1897	Middle
																											scaffold01_4470735	837000	838000	0.475		JCM_5958_transcript_v001_01842-R1	133.613	Middle
																											scaffold01_4470735	838000	839000	0.477		JCM_5958_transcript_v001_01841-R1	55.3549	Middle
																											scaffold01_4470735	839000	840000	0.508		JCM_5958_transcript_v001_01840-R1	482.308	Middle
																											scaffold01_4470735	840000	841000	0.492		JCM_5958_transcript_v001_01839-R1	3.14375	Middle
																											scaffold01_4470735	841000	842000	0.478		JCM_5958_transcript_v001_01838-R1	32.5934	Middle
																											scaffold01_4470735	842000	843000	0.457		JCM_5958_transcript_v001_01837-R1	46.455	Middle
																											scaffold01_4470735	843000	844000	0.422		JCM_5958_transcript_v001_01836-R1	1016.18	Middle
																											scaffold01_4470735	844000	845000	0.441		JCM_5958_transcript_v001_01835-R1	347.212	Middle
																											scaffold01_4470735	845000	846000	0.477		JCM_5958_transcript_v001_01833-R1	45.5092	Middle
																											scaffold01_4470735	846000	847000	0.441		JCM_5958_transcript_v001_01834-R1	14.2522	Middle
																											scaffold01_4470735	847000	848000	0.433		JCM_5958_transcript_v001_01832-R1	96.424	Middle
																											scaffold01_4470735	848000	849000	0.432		JCM_5958_transcript_v001_01831-R1	52.5566	Middle
																											scaffold01_4470735	849000	850000	0.439		JCM_5958_transcript_v001_01830-R1	0.00755	Middle
																											scaffold01_4470735	850000	851000	0.426		JCM_5958_transcript_v001_01829-R1	86.9661	Middle
																											scaffold01_4470735	851000	852000	0.403		JCM_5958_transcript_v001_01828-R1	469.774	Middle
																											scaffold01_4470735	852000	853000	0.454		JCM_5958_transcript_v001_01827-R1	29.8834	Middle
																											scaffold01_4470735	853000	854000	0.513		JCM_5958_transcript_v001_01826-R1	53.1915	Middle
																											scaffold01_4470735	854000	855000	0.439		JCM_5958_transcript_v001_01825-R1	39.4849	Middle
																											scaffold01_4470735	855000	856000	0.418		JCM_5958_transcript_v001_01824-R1	63.5413	Middle
																											scaffold01_4470735	856000	857000	0.44		JCM_5958_transcript_v001_01823-R1	73.1386	Middle
																											scaffold01_4470735	857000	858000	0.532		JCM_5958_transcript_v001_01822-R1	360.69	Middle
																											scaffold01_4470735	858000	859000	0.414		JCM_5958_transcript_v001_01821-R1	57.6816	Middle
																											scaffold01_4470735	859000	860000	0.431		JCM_5958_transcript_v001_01820-R1	131.557	Middle
																											scaffold01_4470735	860000	861000	0.436		JCM_5958_transcript_v001_01819-R1	200.841	Middle
																											scaffold01_4470735	861000	862000	0.438		JCM_5958_transcript_v001_01818-R1	0.0154	Middle
																											scaffold01_4470735	862000	863000	0.434		JCM_5958_transcript_v001_01817-R1	46.7976	Middle
																											scaffold01_4470735	863000	864000	0.527		JCM_5958_transcript_v001_01816-R1	57.6408	Middle
																											scaffold01_4470735	864000	865000	0.444		JCM_5958_transcript_v001_01815-R1	82.3076	Middle
																											scaffold01_4470735	865000	866000	0.507		JCM_5958_transcript_v001_01814-R1	609.153	Middle
																											scaffold01_4470735	866000	867000	0.463		JCM_5958_transcript_v001_01812-R1	338.381	Middle
																											scaffold01_4470735	867000	868000	0.458		JCM_5958_transcript_v001_01811-R1	212.316	Middle
																											scaffold01_4470735	868000	869000	0.486		JCM_5958_transcript_v001_01810-R1	739.317	Middle
																											scaffold01_4470735	869000	870000	0.465		JCM_5958_transcript_v001_01809-R1	130.169	Middle
																											scaffold01_4470735	870000	871000	0.446		JCM_5958_transcript_v001_01807-R1	5.72535	Middle
																											scaffold01_4470735	871000	872000	0.453		JCM_5958_transcript_v001_01808-R1	131.592	Middle
																											scaffold01_4470735	872000	873000	0.461		JCM_5958_transcript_v001_01805-R1	215.186	Middle
																											scaffold01_4470735	873000	874000	0.544		JCM_5958_transcript_v001_01806-R1	279.189	Middle
																											scaffold01_4470735	874000	875000	0.418		JCM_5958_transcript_v001_01804-R1	88.6598	Middle
																											scaffold01_4470735	875000	876000	0.432		JCM_5958_transcript_v001_01802-R1	46.584	Middle
																											scaffold01_4470735	876000	877000	0.498		JCM_5958_transcript_v001_01803-R1	41.5284	Middle
																											scaffold01_4470735	877000	878000	0.495		JCM_5958_transcript_v001_01801-R1	38.5313	Middle
																											scaffold01_4470735	878000	879000	0.46		JCM_5958_transcript_v001_01800-R1	120.716	Middle
																											scaffold01_4470735	879000	880000	0.451		JCM_5958_transcript_v001_01799-R1	20.025	Middle
																											scaffold01_4470735	880000	881000	0.442		JCM_5958_transcript_v001_01798-R1	17.7458	Middle
																											scaffold01_4470735	881000	882000	0.472		JCM_5958_transcript_v001_01797-R1	77.7358	Middle
																											scaffold01_4470735	882000	883000	0.502		JCM_5958_transcript_v001_01796-R1	12.2704	Middle
																											scaffold01_4470735	883000	884000	0.46		JCM_5958_transcript_v001_01795-R1	37.743	Middle
																											scaffold01_4470735	884000	885000	0.481		JCM_5958_transcript_v001_01794-R1	159.591	Middle
																											scaffold01_4470735	885000	886000	0.476		JCM_5958_transcript_v001_01792-R1	195.335	Middle
																											scaffold01_4470735	886000	887000	0.464		JCM_5958_transcript_v001_01793-R1	46.6556	Middle
																											scaffold01_4470735	887000	888000	0.484		JCM_5958_transcript_v001_01791-R1	16.7848	Middle
																											scaffold01_4470735	888000	889000	0.485		JCM_5958_transcript_v001_01790-R1	186.906	Middle
																											scaffold01_4470735	889000	890000	0.452		JCM_5958_transcript_v001_01788-R1	30.5646	Middle
																											scaffold01_4470735	890000	891000	0.459		JCM_5958_transcript_v001_01789-R1	20.409	Middle
																											scaffold01_4470735	891000	892000	0.44		JCM_5958_transcript_v001_01787-R1	87.3297	Middle
																											scaffold01_4470735	892000	893000	0.426		JCM_5958_transcript_v001_01786-R1	145.187	Middle
																											scaffold01_4470735	893000	894000	0.465		JCM_5958_transcript_v001_01785-R1	53.7452	Middle
																											scaffold01_4470735	894000	895000	0.474		JCM_5958_transcript_v001_01784-R1	43.5304	Middle
																											scaffold01_4470735	895000	896000	0.463		JCM_5958_transcript_v001_01783-R1	119.406	Middle
																											scaffold01_4470735	896000	897000	0.474		JCM_5958_transcript_v001_01781-R1	74.9839	Middle
																											scaffold01_4470735	897000	898000	0.481		JCM_5958_transcript_v001_01782-R1	0.03835	Middle
																											scaffold01_4470735	898000	899000	0.43		JCM_5958_transcript_v001_01780-R1	745.892	Middle
																											scaffold01_4470735	899000	900000	0.417		JCM_5958_transcript_v001_01779-R1	137.609	Middle
																											scaffold01_4470735	900000	901000	0.425		JCM_5958_transcript_v001_01778-R1	111.3	Middle
																											scaffold01_4470735	901000	902000	0.464		JCM_5958_transcript_v001_01777-R1	346.913	Middle
																											scaffold01_4470735	902000	903000	0.45		JCM_5958_transcript_v001_01776-R1	173.99	Middle
																											scaffold01_4470735	903000	904000	0.455		JCM_5958_transcript_v001_01775-R1	48.5754	Middle
																											scaffold01_4470735	904000	905000	0.465		JCM_5958_transcript_v001_01774-R1	147.306	Middle
																											scaffold01_4470735	905000	906000	0.426		JCM_5958_transcript_v001_01772-R1	28.0574	Middle
																											scaffold01_4470735	906000	907000	0.413		JCM_5958_transcript_v001_01773-R1	81.6906	Middle
																											scaffold01_4470735	907000	908000	0.449		JCM_5958_transcript_v001_01771-R1	77.2389	Middle
																											scaffold01_4470735	908000	909000	0.415		JCM_5958_transcript_v001_01770-R1	1806.87	Middle
																											scaffold01_4470735	909000	910000	0.443		JCM_5958_transcript_v001_01769-R1	58.7583	Middle
																											scaffold01_4470735	910000	911000	0.446		JCM_5958_transcript_v001_01768-R1	51.7499	Middle
																											scaffold01_4470735	911000	912000	0.464		JCM_5958_transcript_v001_01767-R1	159.454	Middle
																											scaffold01_4470735	912000	913000	0.461		JCM_5958_transcript_v001_01766-R1	9.5953	Middle
																											scaffold01_4470735	913000	914000	0.468		JCM_5958_transcript_v001_01765-R1	226.276	Middle
																											scaffold01_4470735	914000	915000	0.46		JCM_5958_transcript_v001_01764-R1	116.55	Middle
																											scaffold01_4470735	915000	916000	0.471		JCM_5958_transcript_v001_01762-R1	287.518	Middle
																											scaffold01_4470735	916000	917000	0.456		JCM_5958_transcript_v001_01763-R1	51.485	Middle
																											scaffold01_4470735	917000	918000	0.424		JCM_5958_transcript_v001_01761-R1	140.587	Middle
																											scaffold01_4470735	918000	919000	0.434		JCM_5958_transcript_v001_01760-R1	553.659	Middle
																											scaffold01_4470735	919000	920000	0.441		JCM_5958_transcript_v001_01759-R1	17.5598	Middle
																											scaffold01_4470735	920000	921000	0.449		JCM_5958_transcript_v001_01758-R1	67.0811	Middle
																											scaffold01_4470735	921000	922000	0.454		JCM_5958_transcript_v001_01757-R1	16.097	Middle
																											scaffold01_4470735	922000	923000	0.452		JCM_5958_transcript_v001_01755-R1	33.7112	Middle
																											scaffold01_4470735	923000	924000	0.412		JCM_5958_transcript_v001_01756-R1	16.1291	Middle
																											scaffold01_4470735	924000	925000	0.424		JCM_5958_transcript_v001_01754-R1	301.456	Middle
																											scaffold01_4470735	925000	926000	0.416		JCM_5958_transcript_v001_01753-R1	38.1434	Middle
																											scaffold01_4470735	926000	927000	0.436		JCM_5958_transcript_v001_01751-R1	312.07	Middle
																											scaffold01_4470735	927000	928000	0.482		JCM_5958_transcript_v001_01752-R1	124.274	Middle
																											scaffold01_4470735	928000	929000	0.506		JCM_5958_transcript_v001_01750-R1	409.555	Middle
																											scaffold01_4470735	929000	930000	0.465		JCM_5958_transcript_v001_01749-R1	8.883	Middle
																											scaffold01_4470735	930000	931000	0.471		JCM_5958_transcript_v001_01747-R1	134.728	Middle
																											scaffold01_4470735	931000	932000	0.48		JCM_5958_transcript_v001_01748-R1	731.373	Middle
																											scaffold01_4470735	932000	933000	0.429		JCM_5958_transcript_v001_01745-R1	40.4845	Middle
																											scaffold01_4470735	933000	934000	0.444		JCM_5958_transcript_v001_01746-R1	61.5281	Middle
																											scaffold01_4470735	934000	935000	0.482		JCM_5958_transcript_v001_01744-R1	621.957	Middle
																											scaffold01_4470735	935000	936000	0.455		JCM_5958_transcript_v001_01743-R1	32.6392	Middle
																											scaffold01_4470735	936000	937000	0.465		JCM_5958_transcript_v001_01742-R1	147.555	Middle
																											scaffold01_4470735	937000	938000	0.48		JCM_5958_transcript_v001_01741-R1	349.413	Middle
																											scaffold01_4470735	938000	939000	0.459		JCM_5958_transcript_v001_01740-R1	1130.38	Middle
																											scaffold01_4470735	939000	940000	0.486		JCM_5958_transcript_v001_01739-R1	156.531	Middle
																											scaffold01_4470735	940000	941000	0.51		JCM_5958_transcript_v001_01738-R1	63.4085	Middle
																											scaffold01_4470735	941000	942000	0.43		JCM_5958_transcript_v001_01737-R1	125.036	Middle
																											scaffold01_4470735	942000	943000	0.44		JCM_5958_transcript_v001_01736-R1	93.0366	Middle
																											scaffold01_4470735	943000	944000	0.462		JCM_5958_transcript_v001_01735-R1	82.2346	Middle
																											scaffold01_4470735	944000	945000	0.461		JCM_5958_transcript_v001_01734-R1	165.196	Middle
																											scaffold01_4470735	945000	946000	0.437		JCM_5958_transcript_v001_01733-R1	123.744	Middle
																											scaffold01_4470735	946000	947000	0.484		JCM_5958_transcript_v001_01732-R1	42.9644	Middle
																											scaffold01_4470735	947000	948000	0.444		JCM_5958_transcript_v001_01731-R1	192.031	Middle
																											scaffold01_4470735	948000	949000	0.552		JCM_5958_transcript_v001_01730-R1	117.148	Middle
																											scaffold01_4470735	949000	950000	0.456		JCM_5958_transcript_v001_01729-R1	105.971	Middle
																											scaffold01_4470735	950000	951000	0.478		JCM_5958_transcript_v001_01728-R1	26.8841	Middle
																											scaffold01_4470735	951000	952000	0.456		JCM_5958_transcript_v001_01727-R1	26.5494	Middle
																											scaffold01_4470735	952000	953000	0.444		JCM_5958_transcript_v001_01725-R1	170.506	Middle
																											scaffold01_4470735	953000	954000	0.499		JCM_5958_transcript_v001_01726-R1	177.823	Middle
																											scaffold01_4470735	954000	955000	0.467		JCM_5958_transcript_v001_01724-R1	59.023	Middle
																											scaffold01_4470735	955000	956000	0.452		JCM_5958_transcript_v001_01723-R1	12.5265	Middle
																											scaffold01_4470735	956000	957000	0.415		JCM_5958_transcript_v001_01721-R1	107.454	Middle
																											scaffold01_4470735	957000	958000	0.435		JCM_5958_transcript_v001_01722-R1	30.9697	Middle
																											scaffold01_4470735	958000	959000	0.427		JCM_5958_transcript_v001_01720-R1	119.632	Middle
																											scaffold01_4470735	959000	960000	0.451		JCM_5958_transcript_v001_01719-R1	57.6067	Middle
																											scaffold01_4470735	960000	961000	0.452		JCM_5958_transcript_v001_01718-R1	30.5223	Middle
																											scaffold01_4470735	961000	962000	0.462		JCM_5958_transcript_v001_01717-R1	7.6082	Middle
																											scaffold01_4470735	962000	963000	0.456		JCM_5958_transcript_v001_01716-R1	144.566	Middle
																											scaffold01_4470735	963000	964000	0.436		JCM_5958_transcript_v001_01714-R1	280.935	Middle
																											scaffold01_4470735	964000	965000	0.496		JCM_5958_transcript_v001_01715-R1	25.5638	Middle
																											scaffold01_4470735	965000	966000	0.451		JCM_5958_transcript_v001_01713-R1	115.522	Middle
																											scaffold01_4470735	966000	967000	0.466		JCM_5958_transcript_v001_01712-R1	144.299	Middle
																											scaffold01_4470735	967000	968000	0.461		JCM_5958_transcript_v001_01711-R1	57.6172	Middle
																											scaffold01_4470735	968000	969000	0.45		JCM_5958_transcript_v001_01710-R1	60.6379	Middle
																											scaffold01_4470735	969000	970000	0.404		JCM_5958_transcript_v001_01709-R1	22.4774	Middle
																											scaffold01_4470735	970000	971000	0.429		JCM_5958_transcript_v001_01707-R1	73.5214	Middle
																											scaffold01_4470735	971000	972000	0.461		JCM_5958_transcript_v001_01706-R1	119.777	Middle
																											scaffold01_4470735	972000	973000	0.48		JCM_5958_transcript_v001_01708-R1	17.2597	Middle
																											scaffold01_4470735	973000	974000	0.46		JCM_5958_transcript_v001_01704-R1	68.043	Middle
																											scaffold01_4470735	974000	975000	0.449		JCM_5958_transcript_v001_01705-R1	31.0414	Middle
																											scaffold01_4470735	975000	976000	0.429		JCM_5958_transcript_v001_01702-R1	89.4922	Middle
																											scaffold01_4470735	976000	977000	0.446		JCM_5958_transcript_v001_01703-R1	217.996	Middle
																											scaffold01_4470735	977000	978000	0.468		JCM_5958_transcript_v001_01701-R1	146.777	Middle
																											scaffold01_4470735	978000	979000	0.472		JCM_5958_transcript_v001_01700-R1	1438.84	Middle
																											scaffold01_4470735	979000	980000	0.437		JCM_5958_transcript_v001_01699-R1	149.427	Middle
																											scaffold01_4470735	980000	981000	0.451		JCM_5958_transcript_v001_01698-R1	44.5112	Middle
																											scaffold01_4470735	981000	982000	0.415		JCM_5958_transcript_v001_01697-R1	99.9507	Middle
																											scaffold01_4470735	982000	983000	0.439		JCM_5958_transcript_v001_01696-R1	132.708	Middle
																											scaffold01_4470735	983000	984000	0.457		JCM_5958_transcript_v001_01694-R1	105.498	Middle
																											scaffold01_4470735	984000	985000	0.447		JCM_5958_transcript_v001_01695-R1	36.2385	Middle
																											scaffold01_4470735	985000	986000	0.425		JCM_5958_transcript_v001_01693-R1	146.878	Middle
																											scaffold01_4470735	986000	987000	0.414		JCM_5958_transcript_v001_01692-R1	206.442	Middle
																											scaffold01_4470735	987000	988000	0.423		JCM_5958_transcript_v001_01691-R1	35.1815	Middle
																											scaffold01_4470735	988000	989000	0.452		JCM_5958_transcript_v001_01690-R1	109.176	Middle
																											scaffold01_4470735	989000	990000	0.456		JCM_5958_transcript_v001_01689-R1	169.551	Middle
																											scaffold01_4470735	990000	991000	0.407		JCM_5958_transcript_v001_01688-R1	351.23	Middle
																											scaffold01_4470735	991000	992000	0.461		JCM_5958_transcript_v001_01686-R1	43.6742	Middle
																											scaffold01_4470735	992000	993000	0.461		JCM_5958_transcript_v001_01685-R1	666.888	Middle
																											scaffold01_4470735	993000	994000	0.421		JCM_5958_transcript_v001_01687-R1	18.2696	Middle
																											scaffold01_4470735	994000	995000	0.477		JCM_5958_transcript_v001_01684-R1	260.597	Middle
																											scaffold01_4470735	995000	996000	0.438		JCM_5958_transcript_v001_01683-R1	42.9293	Middle
																											scaffold01_4470735	996000	997000	0.422		JCM_5958_transcript_v001_01682-R1	14.0795	Middle
																											scaffold01_4470735	997000	998000	0.445		JCM_5958_transcript_v001_01681-R1	35.5291	Middle
																											scaffold01_4470735	998000	999000	0.431		JCM_5958_transcript_v001_01680-R1	53.026	Middle
																											scaffold01_4470735	999000	1000000	0.405		JCM_5958_transcript_v001_01679-R1	2223.46	Middle
																											scaffold01_4470735	1000000	1001000	0.461		JCM_5958_transcript_v001_01677-R1	302.488	Middle
																											scaffold01_4470735	1001000	1002000	0.446		JCM_5958_transcript_v001_01678-R1	282.275	Middle
																											scaffold01_4470735	1002000	1003000	0.461		JCM_5958_transcript_v001_01675-R1	15.9535	Middle
																											scaffold01_4470735	1003000	1004000	0.444		JCM_5958_transcript_v001_01676-R1	19.9907	Middle
																											scaffold01_4470735	1004000	1005000	0.442		JCM_5958_transcript_v001_01674-R1	1164.74	Middle
																											scaffold01_4470735	1005000	1006000	0.445		JCM_5958_transcript_v001_01672-R1	76.9467	Middle
																											scaffold01_4470735	1006000	1007000	0.434		JCM_5958_transcript_v001_01673-R1	108.011	Middle
																											scaffold01_4470735	1007000	1008000	0.436		JCM_5958_transcript_v001_01671-R1	60.8599	Middle
																											scaffold01_4470735	1008000	1009000	0.415		JCM_5958_transcript_v001_01670-R1	66.8147	Middle
																											scaffold01_4470735	1009000	1010000	0.447		JCM_5958_transcript_v001_01669-R1	12.1767	Middle
																											scaffold01_4470735	1010000	1011000	0.492		JCM_5958_transcript_v001_01668-R1	36.4521	Middle
																											scaffold01_4470735	1011000	1012000	0.432		JCM_5958_transcript_v001_01667-R1	104.37	Middle
																											scaffold01_4470735	1012000	1013000	0.418		JCM_5958_transcript_v001_01666-R1	62.4514	Middle
																											scaffold01_4470735	1013000	1014000	0.426		JCM_5958_transcript_v001_01665-R1	443.519	Middle
																											scaffold01_4470735	1014000	1015000	0.425		JCM_5958_transcript_v001_01663-R1	59.3957	Middle
																											scaffold01_4470735	1015000	1016000	0.444		JCM_5958_transcript_v001_01664-R1	41.5811	Middle
																											scaffold01_4470735	1016000	1017000	0.43		JCM_5958_transcript_v001_01662-R1	113.209	Middle
																											scaffold01_4470735	1017000	1018000	0.435		JCM_5958_transcript_v001_01661-R1	51.6429	Middle
																											scaffold01_4470735	1018000	1019000	0.459		JCM_5958_transcript_v001_01660-R1	119.494	Middle
																											scaffold01_4470735	1019000	1020000	0.402		JCM_5958_transcript_v001_01659-R1	79.2964	Middle
																											scaffold01_4470735	1020000	1021000	0.431		JCM_5958_transcript_v001_01657-R1	46.0898	Middle
																											scaffold01_4470735	1021000	1022000	0.465		JCM_5958_transcript_v001_01658-R1	35.8564	Middle
																											scaffold01_4470735	1022000	1023000	0.435		JCM_5958_transcript_v001_01656-R1	24.2542	Middle
																											scaffold01_4470735	1023000	1024000	0.433		JCM_5958_transcript_v001_01655-R1	111.211	Middle
																											scaffold01_4470735	1024000	1025000	0.427		JCM_5958_transcript_v001_01654-R1	180.427	Middle
																											scaffold01_4470735	1025000	1026000	0.449		JCM_5958_transcript_v001_01653-R1	28.1517	Middle
																											scaffold01_4470735	1026000	1027000	0.467		JCM_5958_transcript_v001_01652-R1	143.677	Middle
																											scaffold01_4470735	1027000	1028000	0.514		JCM_5958_transcript_v001_01651-R1	60.429	Middle
																											scaffold01_4470735	1028000	1029000	0.46		JCM_5958_transcript_v001_01650-R1	27.1109	Middle
																											scaffold01_4470735	1029000	1030000	0.466		JCM_5958_transcript_v001_01649-R1	32.1439	Middle
																											scaffold01_4470735	1030000	1031000	0.486		JCM_5958_transcript_v001_01648-R1	2.03935	Middle
																											scaffold01_4470735	1031000	1032000	0.448		JCM_5958_transcript_v001_01647-R1	19.8114	Middle
																											scaffold01_4470735	1032000	1033000	0.47		JCM_5958_transcript_v001_01646-R1	48.3554	Middle
																											scaffold01_4470735	1033000	1034000	0.455		JCM_5958_transcript_v001_01644-R1	325.252	Middle
																											scaffold01_4470735	1034000	1035000	0.466		JCM_5958_transcript_v001_01645-R1	27.241	Middle
																											scaffold01_4470735	1035000	1036000	0.444		JCM_5958_transcript_v001_01643-R1	207.103	Middle
																											scaffold01_4470735	1036000	1037000	0.425		JCM_5958_transcript_v001_01642-R1	128.47	Middle
																											scaffold01_4470735	1037000	1038000	0.415		JCM_5958_transcript_v001_01641-R1	110.28	Middle
																											scaffold01_4470735	1038000	1039000	0.436		JCM_5958_transcript_v001_01640-R1	98.2883	Middle
																											scaffold01_4470735	1039000	1040000	0.467		JCM_5958_transcript_v001_01639-R1	72.3282	Middle
																											scaffold01_4470735	1040000	1041000	0.463		JCM_5958_transcript_v001_01638-R1	0.1128	Middle
																											scaffold01_4470735	1041000	1042000	0.443		JCM_5958_transcript_v001_01637-R1	26.591	Middle
																											scaffold01_4470735	1042000	1043000	0.488		JCM_5958_transcript_v001_01636-R1	85.567	Middle
																											scaffold01_4470735	1043000	1044000	0.444		JCM_5958_transcript_v001_01635-R1	23.3551	Middle
																											scaffold01_4470735	1044000	1045000	0.483		JCM_5958_transcript_v001_01634-R1	74.1745	Middle
																											scaffold01_4470735	1045000	1046000	0.436		JCM_5958_transcript_v001_01632-R1	116.595	Middle
																											scaffold01_4470735	1046000	1047000	0.468		JCM_5958_transcript_v001_01633-R1	76.3046	Middle
																											scaffold01_4470735	1047000	1048000	0.436		JCM_5958_transcript_v001_01631-R1	51.6151	Middle
																											scaffold01_4470735	1048000	1049000	0.436		JCM_5958_transcript_v001_01630-R1	17.9787	Middle
																											scaffold01_4470735	1049000	1050000	0.465		JCM_5958_transcript_v001_01629-R1	113.641	Middle
																											scaffold01_4470735	1050000	1051000	0.422		JCM_5958_transcript_v001_01628-R1	198.239	Middle
																											scaffold01_4470735	1051000	1052000	0.475		JCM_5958_transcript_v001_01627-R1	122.128	Middle
																											scaffold01_4470735	1052000	1053000	0.456		JCM_5958_transcript_v001_01626-R1	35.6673	Middle
																											scaffold01_4470735	1053000	1054000	0.443		JCM_5958_transcript_v001_01625-R1	31.5256	Middle
																											scaffold01_4470735	1054000	1055000	0.458		JCM_5958_transcript_v001_01624-R1	50.9191	Middle
																											scaffold01_4470735	1055000	1056000	0.414		JCM_5958_transcript_v001_01623-R1	65.5921	Middle
																											scaffold01_4470735	1056000	1057000	0.45		JCM_5958_transcript_v001_01622-R1	24.04	Middle
																											scaffold01_4470735	1057000	1058000	0.481		JCM_5958_transcript_v001_01621-R1	432.164	Middle
																											scaffold01_4470735	1058000	1059000	0.42		JCM_5958_transcript_v001_01619-R1	28.6418	Middle
																											scaffold01_4470735	1059000	1060000	0.423		JCM_5958_transcript_v001_01620-R1	43.6519	Middle
																											scaffold01_4470735	1060000	1061000	0.455		JCM_5958_transcript_v001_01618-R1	80.6204	Middle
																											scaffold01_4470735	1061000	1062000	0.445		JCM_5958_transcript_v001_01617-R1	53.7144	Middle
																											scaffold01_4470735	1062000	1063000	0.465		JCM_5958_transcript_v001_01616-R1	22.586	Middle
																											scaffold01_4470735	1063000	1064000	0.43		JCM_5958_transcript_v001_01615-R1	58.2974	Middle
																											scaffold01_4470735	1064000	1065000	0.487		JCM_5958_transcript_v001_01614-R1	153.038	Middle
																											scaffold01_4470735	1065000	1066000	0.458		JCM_5958_transcript_v001_01613-R1	35.372	Middle
																											scaffold01_4470735	1066000	1067000	0.47		JCM_5958_transcript_v001_01612-R1	31.2986	Middle
																											scaffold01_4470735	1067000	1068000	0.446		JCM_5958_transcript_v001_01611-R1	189.802	Middle
																											scaffold01_4470735	1068000	1069000	0.463		JCM_5958_transcript_v001_01610-R1	2904.14	Middle
																											scaffold01_4470735	1069000	1070000	0.495		JCM_5958_transcript_v001_01609-R1	92.8324	Middle
																											scaffold01_4470735	1070000	1071000	0.446		JCM_5958_transcript_v001_01608-R1	45.4707	Middle
																											scaffold01_4470735	1071000	1072000	0.412		JCM_5958_transcript_v001_01607-R1	39.4372	Middle
																											scaffold01_4470735	1072000	1073000	0.475		JCM_5958_transcript_v001_01605-R1	211.46	Middle
																											scaffold01_4470735	1073000	1074000	0.435		JCM_5958_transcript_v001_01606-R1	31.3879	Middle
																											scaffold01_4470735	1074000	1075000	0.439		JCM_5958_transcript_v001_01604-R1	72.7538	Middle
																											scaffold01_4470735	1075000	1076000	0.446		JCM_5958_transcript_v001_01603-R1	100.474	Middle
																											scaffold01_4470735	1076000	1077000	0.473		JCM_5958_transcript_v001_01601-R1	304.858	Middle
																											scaffold01_4470735	1077000	1078000	0.435		JCM_5958_transcript_v001_01602-R1	70.8774	Middle
																											scaffold01_4470735	1078000	1079000	0.442		JCM_5958_transcript_v001_01600-R1	47.8377	Middle
																											scaffold01_4470735	1079000	1080000	0.43		JCM_5958_transcript_v001_01599-R1	40.2458	Middle
																											scaffold01_4470735	1080000	1081000	0.446		JCM_5958_transcript_v001_01598-R1	55.769	Middle
																											scaffold01_4470735	1081000	1082000	0.42		JCM_5958_transcript_v001_01597-R1	374.878	Middle
																											scaffold01_4470735	1082000	1083000	0.463		JCM_5958_transcript_v001_01596-R1	75.2577	Middle
																											scaffold01_4470735	1083000	1084000	0.457		JCM_5958_transcript_v001_01595-R1	72.3828	Middle
																											scaffold01_4470735	1084000	1085000	0.41		JCM_5958_transcript_v001_01594-R1	180.859	Middle
																											scaffold01_4470735	1085000	1086000	0.431		JCM_5958_transcript_v001_01593-R1	47.8291	Middle
																											scaffold01_4470735	1086000	1087000	0.475		JCM_5958_transcript_v001_01591-R1	49.2208	Middle
																											scaffold01_4470735	1087000	1088000	0.449		JCM_5958_transcript_v001_01592-R1	24.0501	Middle
																											scaffold01_4470735	1088000	1089000	0.445		JCM_5958_transcript_v001_01590-R1	173.821	Middle
																											scaffold01_4470735	1089000	1090000	0.444		JCM_5958_transcript_v001_01589-R1	17.6027	Middle
																											scaffold01_4470735	1090000	1091000	0.442		JCM_5958_transcript_v001_01588-R1	22.7558	Middle
																											scaffold01_4470735	1091000	1092000	0.451		JCM_5958_transcript_v001_01587-R1	83.9594	Middle
																											scaffold01_4470735	1092000	1093000	0.426		JCM_5958_transcript_v001_01586-R1	53.2289	Middle
																											scaffold01_4470735	1093000	1094000	0.444		JCM_5958_transcript_v001_01585-R1	66.2058	Middle
																											scaffold01_4470735	1094000	1095000	0.443		JCM_5958_transcript_v001_01584-R1	43.7268	Middle
																											scaffold01_4470735	1095000	1096000	0.45		JCM_5958_transcript_v001_01582-R1	44.6581	Middle
																											scaffold01_4470735	1096000	1097000	0.465		JCM_5958_transcript_v001_01583-R1	120.183	Middle
																											scaffold01_4470735	1097000	1098000	0.436		JCM_5958_transcript_v001_01581-R1	3826.98	Middle
																											scaffold01_4470735	1098000	1099000	0.437		JCM_5958_transcript_v001_01580-R1	146.156	Middle
																											scaffold01_4470735	1099000	1100000	0.435		JCM_5958_transcript_v001_01579-R1	160.76	Middle
																											scaffold01_4470735	1100000	1101000	0.412		JCM_5958_transcript_v001_01578-R1	39.049	Middle
																											scaffold01_4470735	1101000	1102000	0.449		JCM_5958_transcript_v001_01577-R1	0.53735	Middle
																											scaffold01_4470735	1102000	1103000	0.445		JCM_5958_transcript_v001_01576-R1	14.5329	Middle
																											scaffold01_4470735	1103000	1104000	0.453		JCM_5958_transcript_v001_01575-R1	124.913	Middle
																											scaffold01_4470735	1104000	1105000	0.471		JCM_5958_transcript_v001_01574-R1	7.93825	Middle
																											scaffold01_4470735	1105000	1106000	0.479		JCM_5958_transcript_v001_01573-R1	2.26845	Middle
																											scaffold01_4470735	1106000	1107000	0.489		JCM_5958_transcript_v001_01572-R1	0.7983	Middle
																											scaffold01_4470735	1107000	1108000	0.508		JCM_5958_transcript_v001_01571-R1	8.2178	Middle
																											scaffold01_4470735	1108000	1109000	0.532		JCM_5958_transcript_v001_01570-R1	53.7777	Middle
																											scaffold01_4470735	1109000	1110000	0.557		JCM_5958_transcript_v001_01569-R1	86.939	Middle
																											scaffold01_4470735	1110000	1111000	0.473		JCM_5958_transcript_v001_01568-R1	75.064	Middle
																											scaffold01_4470735	1111000	1112000	0.459		JCM_5958_transcript_v001_01567-R1	5.3807	Middle
																											scaffold01_4470735	1112000	1113000	0.446		JCM_5958_transcript_v001_01565-R1	59.6138	Middle
																											scaffold01_4470735	1113000	1114000	0.502		JCM_5958_transcript_v001_01566-R1	98.5371	Middle
																											scaffold01_4470735	1114000	1115000	0.427		JCM_5958_transcript_v001_01564-R1	1962.67	Middle
																											scaffold01_4470735	1115000	1116000	0.44		JCM_5958_transcript_v001_01563-R1	98.7224	Middle
																											scaffold01_4470735	1116000	1117000	0.438		JCM_5958_transcript_v001_01562-R1	51.5792	Middle
																											scaffold01_4470735	1117000	1118000	0.424		JCM_5958_transcript_v001_01561-R1	48.135	Middle
																											scaffold01_4470735	1118000	1119000	0.423		JCM_5958_transcript_v001_01559-R1	137.287	Middle
																											scaffold01_4470735	1119000	1120000	0.449		JCM_5958_transcript_v001_01560-R1	13.3788	Middle
																											scaffold01_4470735	1120000	1121000	0.461		JCM_5958_transcript_v001_01558-R1	15.1036	Middle
																											scaffold01_4470735	1121000	1122000	0.448		JCM_5958_transcript_v001_01557-R1	1645.18	Middle
																											scaffold01_4470735	1122000	1123000	0.452		JCM_5958_transcript_v001_01556-R1	128.487	Middle
																											scaffold01_4470735	1123000	1124000	0.488		JCM_5958_transcript_v001_01555-R1	678.72	Middle
																											scaffold01_4470735	1124000	1125000	0.441		JCM_5958_transcript_v001_01554-R1	39.5819	Middle
																											scaffold01_4470735	1125000	1126000	0.518		JCM_5958_transcript_v001_01553-R1	439.774	Middle
																											scaffold01_4470735	1126000	1127000	0.407		JCM_5958_transcript_v001_01552-R1	78.6697	Middle
																											scaffold01_4470735	1127000	1128000	0.502		JCM_5958_transcript_v001_01551-R1	77.2332	Middle
																											scaffold01_4470735	1128000	1129000	0.506		JCM_5958_transcript_v001_01550-R1	258.531	Middle
																											scaffold01_4470735	1129000	1130000	0.513		JCM_5958_transcript_v001_01549-R1	123.163	Middle
																											scaffold01_4470735	1130000	1131000	0.473		JCM_5958_transcript_v001_01548-R1	140.613	Middle
																											scaffold01_4470735	1131000	1132000	0.416		JCM_5958_transcript_v001_01547-R1	47.2058	Middle
																											scaffold01_4470735	1132000	1133000	0.522		JCM_5958_transcript_v001_01546-R1	88.4065	Middle
																											scaffold01_4470735	1133000	1134000	0.466		JCM_5958_transcript_v001_01545-R1	34.5982	Middle
																											scaffold01_4470735	1134000	1135000	0.434		JCM_5958_transcript_v001_01544-R1	146.261	Middle
																											scaffold01_4470735	1135000	1136000	0.482		JCM_5958_transcript_v001_01543-R1	156.601	Middle
																											scaffold01_4470735	1136000	1137000	0.51		JCM_5958_transcript_v001_01542-R1	972.434	Middle
																											scaffold01_4470735	1137000	1138000	0.515		JCM_5958_transcript_v001_01541-R1	71.3075	Middle
																											scaffold01_4470735	1138000	1139000	0.461		JCM_5958_transcript_v001_01540-R1	36.4163	Middle
																											scaffold01_4470735	1139000	1140000	0.479		JCM_5958_transcript_v001_01539-R1	51.5609	Middle
																											scaffold01_4470735	1140000	1141000	0.481		JCM_5958_transcript_v001_01538-R1	47.6103	Middle
																											scaffold01_4470735	1141000	1142000	0.473		JCM_5958_transcript_v001_01536-R1	111.272	Middle
																											scaffold01_4470735	1142000	1143000	0.497		JCM_5958_transcript_v001_01537-R1	84.7606	Middle
																											scaffold01_4470735	1143000	1144000	0.418		JCM_5958_transcript_v001_01535-R1	139.241	Middle
																											scaffold01_4470735	1144000	1145000	0.502		JCM_5958_transcript_v001_01534-R1	234.917	Middle
																											scaffold01_4470735	1145000	1146000	0.473		JCM_5958_transcript_v001_01533-R1	1520.06	Middle
																											scaffold01_4470735	1146000	1147000	0.413		JCM_5958_transcript_v001_01532-R1	244.834	Middle
																											scaffold01_4470735	1147000	1148000	0.415		JCM_5958_transcript_v001_01531-R1	70.7413	Middle
																											scaffold01_4470735	1148000	1149000	0.417		JCM_5958_transcript_v001_01530-R1	52.7358	Middle
																											scaffold01_4470735	1149000	1150000	0.403		JCM_5958_transcript_v001_01529-R1	52.2879	Middle
																											scaffold01_4470735	1150000	1151000	0.378		JCM_5958_transcript_v001_01528-R1	12.026	Middle
																											scaffold01_4470735	1151000	1152000	0.384		JCM_5958_transcript_v001_01527-R1	2.1824	Middle
																											scaffold01_4470735	1152000	1153000	0.452		JCM_5958_transcript_v001_01526-R1	9.0168	Middle
																											scaffold01_4470735	1153000	1154000	0.445		JCM_5958_transcript_v001_01525-R1	14.1891	Middle
																											scaffold01_4470735	1154000	1155000	0.471		JCM_5958_transcript_v001_01524-R1	37.0242	Middle
																											scaffold01_4470735	1155000	1156000	0.459		JCM_5958_transcript_v001_01522-R1	95.3366	Middle
																											scaffold01_4470735	1156000	1157000	0.443		JCM_5958_transcript_v001_01521-R1	162.259	Middle
																											scaffold01_4470735	1157000	1158000	0.469		JCM_5958_transcript_v001_01523-R1	168.395	Middle
																											scaffold01_4470735	1158000	1159000	0.453		JCM_5958_transcript_v001_01520-R1	163.281	Middle
																											scaffold01_4470735	1159000	1160000	0.406		JCM_5958_transcript_v001_01517-R1	34.1554	Middle
																											scaffold01_4470735	1160000	1161000	0.438		JCM_5958_transcript_v001_01519-R1	70.9941	Middle
																											scaffold01_4470735	1161000	1162000	0.432		JCM_5958_transcript_v001_01518-R1	54.2334	Middle
																											scaffold01_4470735	1162000	1163000	0.387		JCM_5958_transcript_v001_01516-R1	36.124	Middle
																											scaffold01_4470735	1163000	1164000	0.484		JCM_5958_transcript_v001_01515-R1	22.2372	Middle
																											scaffold01_4470735	1164000	1165000	0.453		JCM_5958_transcript_v001_01514-R1	3.1844	Middle
																											scaffold01_4470735	1165000	1166000	0.45		JCM_5958_transcript_v001_01513-R1	42.0159	Middle
																											scaffold01_4470735	1166000	1167000	0.447		JCM_5958_transcript_v001_01512-R1	24.6033	Middle
																											scaffold01_4470735	1167000	1168000	0.466		JCM_5958_transcript_v001_01511-R1	228.983	Middle
																											scaffold01_4470735	1168000	1169000	0.466		JCM_5958_transcript_v001_01509-R1	27.4918	Middle
																											scaffold01_4470735	1169000	1170000	0.444		JCM_5958_transcript_v001_01510-R1	132.336	Middle
																											scaffold01_4470735	1170000	1171000	0.435		JCM_5958_transcript_v001_01508-R1	18.2136	Middle
																											scaffold01_4470735	1171000	1172000	0.43		JCM_5958_transcript_v001_01507-R1	68.3013	Middle
																											scaffold01_4470735	1172000	1173000	0.457		JCM_5958_transcript_v001_01506-R1	47.7148	Middle
																											scaffold01_4470735	1173000	1174000	0.437		JCM_5958_transcript_v001_01505-R1	168.155	Middle
																											scaffold01_4470735	1174000	1175000	0.454		JCM_5958_transcript_v001_01503-R1	16.8751	Middle
																											scaffold01_4470735	1175000	1176000	0.432		JCM_5958_transcript_v001_01504-R1	25.8528	Middle
																											scaffold01_4470735	1176000	1177000	0.455		JCM_5958_transcript_v001_01502-R1	88.2557	Middle
																											scaffold01_4470735	1177000	1178000	0.474		JCM_5958_transcript_v001_01501-R1	33.0202	Middle
																											scaffold01_4470735	1178000	1179000	0.461		JCM_5958_transcript_v001_01500-R1	232.15	Middle
																											scaffold01_4470735	1179000	1180000	0.408		JCM_5958_transcript_v001_01499-R1	53.7922	Middle
																											scaffold01_4470735	1180000	1181000	0.463		JCM_5958_transcript_v001_01498-R1	169.154	Middle
																											scaffold01_4470735	1181000	1182000	0.445		JCM_5958_transcript_v001_01497-R1	208.656	Middle
																											scaffold01_4470735	1182000	1183000	0.452		JCM_5958_transcript_v001_01496-R1	108.932	Middle
																											scaffold01_4470735	1183000	1184000	0.46		JCM_5958_transcript_v001_01495-R1	1.30695	Middle
																											scaffold01_4470735	1184000	1185000	0.456		JCM_5958_transcript_v001_01494-R1	62.1816	Middle
																											scaffold01_4470735	1185000	1186000	0.431		JCM_5958_transcript_v001_01493-R1	244	Middle
																											scaffold01_4470735	1186000	1187000	0.465		JCM_5958_transcript_v001_01492-R1	232.576	Middle
																											scaffold01_4470735	1187000	1188000	0.455		JCM_5958_transcript_v001_01491-R1	233.777	Middle
																											scaffold01_4470735	1188000	1189000	0.431		JCM_5958_transcript_v001_01490-R1	22.4478	Middle
																											scaffold01_4470735	1189000	1190000	0.425		JCM_5958_transcript_v001_01489-R1	56.1146	Middle
																											scaffold01_4470735	1190000	1191000	0.429		JCM_5958_transcript_v001_01488-R1	110.372	Middle
																											scaffold01_4470735	1191000	1192000	0.444		JCM_5958_transcript_v001_01487-R1	15.4961	Middle
																											scaffold01_4470735	1192000	1193000	0.45		JCM_5958_transcript_v001_01486-R1	104.882	Middle
																											scaffold01_4470735	1193000	1194000	0.425		JCM_5958_transcript_v001_01485-R1	629.884	Middle
																											scaffold01_4470735	1194000	1195000	0.409		JCM_5958_transcript_v001_01483-R1	18.1041	Middle
																											scaffold01_4470735	1195000	1196000	0.461		JCM_5958_transcript_v001_01484-R1	13.5732	Middle
																											scaffold01_4470735	1196000	1197000	0.421		JCM_5958_transcript_v001_01481-R1	191.586	Middle
																											scaffold01_4470735	1197000	1198000	0.437		JCM_5958_transcript_v001_01482-R1	39.3282	Middle
																											scaffold01_4470735	1198000	1199000	0.464		JCM_5958_transcript_v001_01479-R1	142.305	Middle
																											scaffold01_4470735	1199000	1200000	0.445		JCM_5958_transcript_v001_01480-R1	73.3526	Middle
																											scaffold01_4470735	1200000	1201000	0.412		JCM_5958_transcript_v001_01478-R1	35.6197	Middle
																											scaffold01_4470735	1201000	1202000	0.456		JCM_5958_transcript_v001_01477-R1	52.2113	Middle
																											scaffold01_4470735	1202000	1203000	0.468		JCM_5958_transcript_v001_01475-R1	26.359	Middle
																											scaffold01_4470735	1203000	1204000	0.435		JCM_5958_transcript_v001_01474-R1	52.6425	Middle
																											scaffold01_4470735	1204000	1205000	0.428		JCM_5958_transcript_v001_01473-R1	441.063	Middle
																											scaffold01_4470735	1205000	1206000	0.464		JCM_5958_transcript_v001_01472-R1	40.9458	Middle
																											scaffold01_4470735	1206000	1207000	0.394		JCM_5958_transcript_v001_01471-R1	202.892	Middle
																											scaffold01_4470735	1207000	1208000	0.442		JCM_5958_transcript_v001_01470-R1	142.878	Middle
																											scaffold01_4470735	1208000	1209000	0.443		JCM_5958_transcript_v001_01469-R1	10.603	Middle
																											scaffold01_4470735	1209000	1210000	0.426		JCM_5958_transcript_v001_01468-R1	78.599	Middle
																											scaffold01_4470735	1210000	1211000	0.47		JCM_5958_transcript_v001_01467-R1	109.03	Middle
																											scaffold01_4470735	1211000	1212000	0.388		JCM_5958_transcript_v001_01466-R1	28.2298	Middle
																											scaffold01_4470735	1212000	1213000	0.458		JCM_5958_transcript_v001_01465-R1	145.537	Middle
																											scaffold01_4470735	1213000	1214000	0.454		JCM_5958_transcript_v001_01464-R1	79.302	Middle
																											scaffold01_4470735	1214000	1215000	0.417		JCM_5958_transcript_v001_01463-R1	220.501	Middle
																											scaffold01_4470735	1215000	1216000	0.418		JCM_5958_transcript_v001_01462-R1	1262.91	Middle
																											scaffold01_4470735	1216000	1217000	0.406		JCM_5958_transcript_v001_01461-R1	39.7028	Middle
																											scaffold01_4470735	1217000	1218000	0.417		JCM_5958_transcript_v001_01459-R1	137.336	Middle
																											scaffold01_4470735	1218000	1219000	0.454		JCM_5958_transcript_v001_01460-R1	202.069	Middle
																											scaffold01_4470735	1219000	1220000	0.445		JCM_5958_transcript_v001_01458-R1	282.533	Middle
																											scaffold01_4470735	1220000	1221000	0.444		JCM_5958_transcript_v001_01456-R1	10.5102	Middle
																											scaffold01_4470735	1221000	1222000	0.45		JCM_5958_transcript_v001_01457-R1	51.4348	Middle
																											scaffold01_4470735	1222000	1223000	0.478		JCM_5958_transcript_v001_01455-R1	5.0005	Middle
																											scaffold01_4470735	1223000	1224000	0.456		JCM_5958_transcript_v001_01454-R1	103.021	Middle
																											scaffold01_4470735	1224000	1225000	0.468		JCM_5958_transcript_v001_01453-R1	80.5323	Middle
																											scaffold01_4470735	1225000	1226000	0.441		JCM_5958_transcript_v001_01452-R1	94.3323	Middle
																											scaffold01_4470735	1226000	1227000	0.437		JCM_5958_transcript_v001_01451-R1	192.875	Middle
																											scaffold01_4470735	1227000	1228000	0.431		JCM_5958_transcript_v001_01450-R1	95.9291	Middle
																											scaffold01_4470735	1228000	1229000	0.433		JCM_5958_transcript_v001_01449-R1	89.2733	Middle
																											scaffold01_4470735	1229000	1230000	0.431		JCM_5958_transcript_v001_01448-R1	129.863	Middle
																											scaffold01_4470735	1230000	1231000	0.401		JCM_5958_transcript_v001_01447-R1	21.102	Middle
																											scaffold01_4470735	1231000	1232000	0.418		JCM_5958_transcript_v001_01445-R1	58.3785	Middle
																											scaffold01_4470735	1232000	1233000	0.436		JCM_5958_transcript_v001_01446-R1	54.931	Middle
																											scaffold01_4470735	1233000	1234000	0.462		JCM_5958_transcript_v001_01444-R1	36.2807	Middle
																											scaffold01_4470735	1234000	1235000	0.434		JCM_5958_transcript_v001_01443-R1	107.222	Middle
																											scaffold01_4470735	1235000	1236000	0.424		JCM_5958_transcript_v001_01441-R1	20.2771	Middle
																											scaffold01_4470735	1236000	1237000	0.439		JCM_5958_transcript_v001_01440-R1	17.1042	Middle
																											scaffold01_4470735	1237000	1238000	0.43		JCM_5958_transcript_v001_01442-R1	76.3213	Middle
																											scaffold01_4470735	1238000	1239000	0.424		JCM_5958_transcript_v001_01439-R1	21.0808	Middle
																											scaffold01_4470735	1239000	1240000	0.459		JCM_5958_transcript_v001_01438-R1	32.748	Middle
																											scaffold01_4470735	1240000	1241000	0.414		JCM_5958_transcript_v001_01437-R1	0.0514	Middle
																											scaffold01_4470735	1241000	1242000	0.44		JCM_5958_transcript_v001_01436-R1	345.757	Middle
																											scaffold01_4470735	1242000	1243000	0.462		JCM_5958_transcript_v001_01435-R1	872.568	Middle
																											scaffold01_4470735	1243000	1244000	0.441		JCM_5958_transcript_v001_01434-R1	82.6369	Middle
																											scaffold01_4470735	1244000	1245000	0.44		JCM_5958_transcript_v001_01433-R1	1042.64	Middle
																											scaffold01_4470735	1245000	1246000	0.45		JCM_5958_transcript_v001_01432-R1	90.6401	Middle
																											scaffold01_4470735	1246000	1247000	0.454		JCM_5958_transcript_v001_01431-R1	30.0902	Middle
																											scaffold01_4470735	1247000	1248000	0.454		JCM_5958_transcript_v001_01430-R1	79.2267	Middle
																											scaffold01_4470735	1248000	1249000	0.462		JCM_5958_transcript_v001_01429-R1	140.845	Middle
																											scaffold01_4470735	1249000	1250000	0.441		JCM_5958_transcript_v001_01428-R1	126.393	Middle
																											scaffold01_4470735	1250000	1251000	0.48		JCM_5958_transcript_v001_01427-R1	49.8685	Middle
																											scaffold01_4470735	1251000	1252000	0.408		JCM_5958_transcript_v001_01426-R1	17.1313	Middle
																											scaffold01_4470735	1252000	1253000	0.436		JCM_5958_transcript_v001_01425-R1	118.229	Middle
																											scaffold01_4470735	1253000	1254000	0.452		JCM_5958_transcript_v001_01424-R1	489.444	Middle
																											scaffold01_4470735	1254000	1255000	0.418		JCM_5958_transcript_v001_01423-R1	85.1582	Middle
																											scaffold01_4470735	1255000	1256000	0.417		JCM_5958_transcript_v001_01422-R1	223.771	Middle
																											scaffold01_4470735	1256000	1257000	0.416		JCM_5958_transcript_v001_01421-R1	69.4383	Middle
																											scaffold01_4470735	1257000	1258000	0.436		JCM_5958_transcript_v001_01420-R1	55.404	Middle
																											scaffold01_4470735	1258000	1259000	0.429		JCM_5958_transcript_v001_01419-R1	103.693	Middle
																											scaffold01_4470735	1259000	1260000	0.427		JCM_5958_transcript_v001_01418-R1	139.41	Middle
																											scaffold01_4470735	1260000	1261000	0.462		JCM_5958_transcript_v001_01417-R1	15.8139	Middle
																											scaffold01_4470735	1261000	1262000	0.433		JCM_5958_transcript_v001_01416-R1	217.905	Middle
																											scaffold01_4470735	1262000	1263000	0.438		JCM_5958_transcript_v001_01414-R1	79.3761	Middle
																											scaffold01_4470735	1263000	1264000	0.424		JCM_5958_transcript_v001_01413-R1	10.7548	Middle
																											scaffold01_4470735	1264000	1265000	0.475		JCM_5958_transcript_v001_01412-R1	131.267	Middle
																											scaffold01_4470735	1265000	1266000	0.465		JCM_5958_transcript_v001_01411-R1	77.8959	Middle
																											scaffold01_4470735	1266000	1267000	0.445		JCM_5958_transcript_v001_01410-R1	55.8346	Middle
																											scaffold01_4470735	1267000	1268000	0.459		JCM_5958_transcript_v001_01409-R1	16.7116	Middle
																											scaffold01_4470735	1268000	1269000	0.473		JCM_5958_transcript_v001_01408-R1	87.0213	Middle
																											scaffold01_4470735	1269000	1270000	0.417		JCM_5958_transcript_v001_01407-R1	0.9404	Middle
																											scaffold01_4470735	1270000	1271000	0.441		JCM_5958_transcript_v001_01406-R1	50.6501	Middle
																											scaffold01_4470735	1271000	1272000	0.427		JCM_5958_transcript_v001_01405-R1	276.332	Middle
																											scaffold01_4470735	1272000	1273000	0.408		JCM_5958_transcript_v001_01404-R1	55.4774	Middle
																											scaffold01_4470735	1273000	1274000	0.4		JCM_5958_transcript_v001_01403-R1	28.2656	Middle
																											scaffold01_4470735	1274000	1275000	0.431		JCM_5958_transcript_v001_01400-R1	25.1814	Middle
																											scaffold01_4470735	1275000	1276000	0.365		JCM_5958_transcript_v001_01402-R1	75.6098	Middle
																											scaffold01_4470735	1276000	1277000	0.435		JCM_5958_transcript_v001_01401-R1	49.6643	Middle
																											scaffold01_4470735	1277000	1278000	0.422		JCM_5958_transcript_v001_01399-R1	358.093	Middle
																											scaffold01_4470735	1278000	1279000	0.428		JCM_5958_transcript_v001_01398-R1	112.207	Middle
																											scaffold01_4470735	1279000	1280000	0.463		JCM_5958_transcript_v001_01397-R1	76.0713	Middle
																											scaffold01_4470735	1280000	1281000	0.403		JCM_5958_transcript_v001_01395-R1	110.214	Middle
																											scaffold01_4470735	1281000	1282000	0.438		JCM_5958_transcript_v001_01394-R1	436.857	Middle
																											scaffold01_4470735	1282000	1283000	0.433		JCM_5958_transcript_v001_01393-R1	25.6118	Middle
																											scaffold01_4470735	1283000	1284000	0.431		JCM_5958_transcript_v001_01392-R1	26.2784	Middle
																											scaffold01_4470735	1284000	1285000	0.47		JCM_5958_transcript_v001_01391-R1	460.16	Middle
																											scaffold01_4470735	1285000	1286000	0.46		JCM_5958_transcript_v001_01390-R1	214.193	Middle
																											scaffold01_4470735	1286000	1287000	0.423		JCM_5958_transcript_v001_01389-R1	82.0406	Middle
																											scaffold01_4470735	1287000	1288000	0.416		JCM_5958_transcript_v001_01387-R1	1119.46	Middle
																											scaffold01_4470735	1288000	1289000	0.438		JCM_5958_transcript_v001_01388-R1	367.057	Middle
																											scaffold01_4470735	1289000	1290000	0.42		JCM_5958_transcript_v001_01386-R1	148.004	Middle
																											scaffold01_4470735	1290000	1291000	0.475		JCM_5958_transcript_v001_01385-R1	360.099	Middle
																											scaffold01_4470735	1291000	1292000	0.431		JCM_5958_transcript_v001_01384-R1	123.94	Middle
																											scaffold01_4470735	1292000	1293000	0.453		JCM_5958_transcript_v001_01383-R1	84.9359	Middle
																											scaffold01_4470735	1293000	1294000	0.478		JCM_5958_transcript_v001_01382-R1	72.0461	Middle
																											scaffold01_4470735	1294000	1295000	0.394		JCM_5958_transcript_v001_01381-R1	65.6921	Middle
																											scaffold01_4470735	1295000	1296000	0.408		JCM_5958_transcript_v001_01380-R1	61.4149	Middle
																											scaffold01_4470735	1296000	1297000	0.497		JCM_5958_transcript_v001_01379-R1	120.617	Middle
																											scaffold01_4470735	1297000	1298000	0.44		JCM_5958_transcript_v001_01378-R1	127.094	Middle
																											scaffold01_4470735	1298000	1299000	0.526		JCM_5958_transcript_v001_01377-R1	59.1071	Middle
																											scaffold01_4470735	1299000	1300000	0.459		JCM_5958_transcript_v001_01376-R1	38.4468	Middle
																											scaffold01_4470735	1300000	1301000	0.483		JCM_5958_transcript_v001_01375-R1	438.076	Middle
																											scaffold01_4470735	1301000	1302000	0.404		JCM_5958_transcript_v001_01374-R1	94.2625	Middle
																											scaffold01_4470735	1302000	1303000	0.496		JCM_5958_transcript_v001_01373-R1	37.196	Middle
																											scaffold01_4470735	1303000	1304000	0.457		JCM_5958_transcript_v001_01372-R1	31.3111	Middle
																											scaffold01_4470735	1304000	1305000	0.452		JCM_5958_transcript_v001_01371-R1	37.1407	Middle
																											scaffold01_4470735	1305000	1306000	0.435		JCM_5958_transcript_v001_01370-R1	1432.35	Middle
																											scaffold01_4470735	1306000	1307000	0.466		JCM_5958_transcript_v001_01369-R1	118.844	Middle
																											scaffold01_4470735	1307000	1308000	0.434		JCM_5958_transcript_v001_01368-R1	223.869	Middle
																											scaffold01_4470735	1308000	1309000	0.444		JCM_5958_transcript_v001_01366-R1	118.234	Middle
																											scaffold01_4470735	1309000	1310000	0.417		JCM_5958_transcript_v001_01367-R1	240.254	Middle
																											scaffold01_4470735	1310000	1311000	0.447		JCM_5958_transcript_v001_01365-R1	144.027	Middle
																											scaffold01_4470735	1311000	1312000	0.407		JCM_5958_transcript_v001_01363-R1	65.9069	Middle
																											scaffold01_4470735	1312000	1313000	0.43		JCM_5958_transcript_v001_01364-R1	78.2843	Middle
																											scaffold01_4470735	1313000	1314000	0.452		JCM_5958_transcript_v001_01362-R1	20.188	Middle
																											scaffold01_4470735	1314000	1315000	0.425		JCM_5958_transcript_v001_01361-R1	32.8067	Middle
																											scaffold01_4470735	1315000	1316000	0.465		JCM_5958_transcript_v001_01360-R1	124.079	Middle
																											scaffold01_4470735	1316000	1317000	0.425		JCM_5958_transcript_v001_01359-R1	198.835	Middle
																											scaffold01_4470735	1317000	1318000	0.397		JCM_5958_transcript_v001_01357-R1	2.54095	Middle
																											scaffold01_4470735	1318000	1319000	0.427		JCM_5958_transcript_v001_01356-R1	441.539	Middle
																											scaffold01_4470735	1319000	1320000	0.414		JCM_5958_transcript_v001_01358-R1	97.3341	Middle
																											scaffold01_4470735	1320000	1321000	0.431		JCM_5958_transcript_v001_01355-R1	30.6375	Middle
																											scaffold01_4470735	1321000	1322000	0.449		JCM_5958_transcript_v001_01354-R1	72.8136	Middle
																											scaffold01_4470735	1322000	1323000	0.428		JCM_5958_transcript_v001_01353-R1	556.687	Middle
																											scaffold01_4470735	1323000	1324000	0.448		JCM_5958_transcript_v001_01352-R1	129.939	Middle
																											scaffold01_4470735	1324000	1325000	0.452		JCM_5958_transcript_v001_01351-R1	107.713	Middle
																											scaffold01_4470735	1325000	1326000	0.438		JCM_5958_transcript_v001_01350-R1	145.124	Middle
																											scaffold01_4470735	1326000	1327000	0.414		JCM_5958_transcript_v001_01349-R1	51.6169	Middle
																											scaffold01_4470735	1327000	1328000	0.427		JCM_5958_transcript_v001_01348-R1	44.7689	Middle
																											scaffold01_4470735	1328000	1329000	0.447		JCM_5958_transcript_v001_01347-R1	435.941	Middle
																											scaffold01_4470735	1329000	1330000	0.445		JCM_5958_transcript_v001_01346-R1	3.915	Middle
																											scaffold01_4470735	1330000	1331000	0.409		JCM_5958_transcript_v001_01345-R1	51.5534	Middle
																											scaffold01_4470735	1331000	1332000	0.457		JCM_5958_transcript_v001_01344-R1	1247.86	Middle
																											scaffold01_4470735	1332000	1333000	0.444		JCM_5958_transcript_v001_01342-R1	395.494	Middle
																											scaffold01_4470735	1333000	1334000	0.486		JCM_5958_transcript_v001_01343-R1	72.727	Middle
																											scaffold01_4470735	1334000	1335000	0.466		JCM_5958_transcript_v001_01341-R1	12.8306	Middle
																											scaffold01_4470735	1335000	1336000	0.442		JCM_5958_transcript_v001_01340-R1	31.9762	Middle
																											scaffold01_4470735	1336000	1337000	0.465		JCM_5958_transcript_v001_01339-R1	181.869	Middle
																											scaffold01_4470735	1337000	1338000	0.424		JCM_5958_transcript_v001_01338-R1	1470.12	Middle
																											scaffold01_4470735	1338000	1339000	0.454		JCM_5958_transcript_v001_01337-R1	76.5789	Middle
																											scaffold01_4470735	1339000	1340000	0.454		JCM_5958_transcript_v001_01336-R1	108.006	Middle
																											scaffold01_4470735	1340000	1341000	0.463		JCM_5958_transcript_v001_01334-R1	193.989	Middle
																											scaffold01_4470735	1341000	1342000	0.497		JCM_5958_transcript_v001_01335-R1	19.9053	Middle
																											scaffold01_4470735	1342000	1343000	0.402		JCM_5958_transcript_v001_01333-R1	101.572	Middle
																											scaffold01_4470735	1343000	1344000	0.435		JCM_5958_transcript_v001_01332-R1	49.8219	Middle
																											scaffold01_4470735	1344000	1345000	0.458		JCM_5958_transcript_v001_01331-R1	79.9426	Middle
																											scaffold01_4470735	1345000	1346000	0.454		JCM_5958_transcript_v001_01329-R1	27.0242	Middle
																											scaffold01_4470735	1346000	1347000	0.426		JCM_5958_transcript_v001_01330-R1	4.5773	Middle
																											scaffold01_4470735	1347000	1348000	0.437		JCM_5958_transcript_v001_01327-R1	63.8058	Middle
																											scaffold01_4470735	1348000	1349000	0.406		JCM_5958_transcript_v001_01328-R1	36.1498	Middle
																											scaffold01_4470735	1349000	1350000	0.393		JCM_5958_transcript_v001_01326-R1	154.351	Middle
																											scaffold01_4470735	1350000	1351000	0.494		JCM_5958_transcript_v001_01324-R1	3198.17	Middle
																											scaffold01_4470735	1351000	1352000	0.481		JCM_5958_transcript_v001_01325-R1	44.422	Middle
																											scaffold01_4470735	1352000	1353000	0.459		JCM_5958_transcript_v001_01323-R1	36.2584	Middle
																											scaffold01_4470735	1353000	1354000	0.429		JCM_5958_transcript_v001_01322-R1	0.0004	Middle
																											scaffold01_4470735	1354000	1355000	0.473		JCM_5958_transcript_v001_01321-R1	14.9696	Middle
																											scaffold01_4470735	1355000	1356000	0.446		JCM_5958_transcript_v001_01319-R1	4.70895	Middle
																											scaffold01_4470735	1356000	1357000	0.474		JCM_5958_transcript_v001_01320-R1	57.4964	Middle
																											scaffold01_4470735	1357000	1358000	0.463		JCM_5958_transcript_v001_01318-R1	2.7618	Middle
																											scaffold01_4470735	1358000	1359000	0.453		JCM_5958_transcript_v001_01316-R1	85.3522	Middle
																											scaffold01_4470735	1359000	1360000	0.482		JCM_5958_transcript_v001_01317-R1	64.0088	Middle
																											scaffold01_4470735	1360000	1361000	0.449		JCM_5958_transcript_v001_01315-R1	470.476	Middle
																											scaffold01_4470735	1361000	1362000	0.439		JCM_5958_transcript_v001_01314-R1	35.8438	Middle
																											scaffold01_4470735	1362000	1363000	0.39		JCM_5958_transcript_v001_01313-R1	80.4314	Middle
																											scaffold01_4470735	1363000	1364000	0.406		JCM_5958_transcript_v001_01312-R1	66.8685	Middle
																											scaffold01_4470735	1364000	1365000	0.449		JCM_5958_transcript_v001_01311-R1	80.2889	Middle
																											scaffold01_4470735	1365000	1366000	0.39		JCM_5958_transcript_v001_01310-R1	25.0136	Middle
																											scaffold01_4470735	1366000	1367000	0.448		JCM_5958_transcript_v001_01309-R1	82.2438	Middle
[truncated: 8,043 more rows]

## Sheet: Fig.7
DATA BEHIND FIGURE 7											Gene expression data per chromosomal “End”/”Middle” domains for native and xenologous (HGT) genes (calculated from the six RNA-seq datasets produced for W. versatilis). Data used to produce violin plots of Fig. 7A. Expression data is the mean transcription levels calculated from six RNA-seq data sets (YPD and YNB grown cells, three replicates for each condition) measured in transcript per million…							Average dN/dS ratio per chromosomal “End”/”Middle” domains for native and xenologous (HGT) genes. Data used to produce violin plots of Fig. 7B. HGT_Bacteria and HGT_Pezizomycotina were plotted together in a single class (HGT).
[truncated: 5,499 more rows]

[truncated: 11 more sheets: Fig.S2, Fig.S3, Fig.S4, Fig.S6, Fig.S7, Fig.S8, Fig.S9, Fig.S10, Fig.S11, Fig.S12, FigS13]
