# Supplementary material for: Regions of low gene expression promote maintenance and adaptation of horizontally acquired genes in yeasts
Source: Commun Biol. 2026 May 9;9:968. doi: 10.1038/s42003-026-10153-8 (PMC13376923; doi:10.1038/s42003-026-10153-8)
Supplement: Supplementary file 17 — Supplementary Data 20 [file 42003_2026_10153_MOESM17_ESM.zip]

Archive with 10 entries (10 files):
- Wversatilis_3chr.filteredRepeats.gff
- __MACOSX/._Wversatilis_3chr.filteredRepeats.gff
- St_bombicola-families.fa.strained
- St_bombicola.filteredRepeats.gff
- __MACOSX/._St_bombicola.filteredRepeats.gff
- Wdomercqiae_3chr-families.fa.strained
- Wdomercqiae_3chr.filteredRepeats.gff
- __MACOSX/._Wdomercqiae_3chr.filteredRepeats.gff
- Wversatilis_3chr-families.fa.strained
- __MACOSX/._Wversatilis_3chr-families.fa.strained
