# Supplementary material for: Regions of low gene expression promote maintenance and adaptation of horizontally acquired genes in yeasts
Source: Commun Biol. 2026 May 9;9:968. doi: 10.1038/s42003-026-10153-8 (PMC13376923; doi:10.1038/s42003-026-10153-8)
Supplement: Supplementary file 17 — Supplementary Data 20 [file 42003_2026_10153_MOESM17_ESM.zip › Wversatilis_3chr.filteredRepeats.gff]

W.versatilis_PYCC7102_scaffold01_4470735	Earl_Grey	Simple_repeat	6505	6539	13	+	.	ID=(TATGCTT)N_1;Name=(TATGCTT)N;tstart=1;tend=37;shortte=F
W.versatilis_PYCC7102_scaffold01_4470735	Earl_Grey	Unknown	12946	13023	454	-	.	ID=RND-1_FAMILY-4_2;Name=RND-1_FAMILY-4;tstart=28;tend=105;shortte=T;kimura80=0.2334
W.versatilis_PYCC7102_scaffold01_4470735	Earl_Grey	Simple_repeat	21266	21305	11	+	.	ID=A-RICH_3;Name=A-RICH;tstart=1;tend=41;shortte=F
W.versatilis_PYCC7102_scaffold01_4470735	Earl_Grey	Simple_repeat	45151	45206	29	+	.	ID=(GCTGTT)N_4;Name=(GCTGTT)N;tstart=1;tend=59;shortte=F
W.versatilis_PYCC7102_scaffold01_4470735	Earl_Grey	Simple_repeat	45214	45265	17	+	.	ID=(GCT)N_5;Name=(GCT)N;tstart=1;tend=52;shortte=F
W.versatilis_PYCC7102_scaffold01_4470735	Earl_Grey	Simple_repeat	65635	65658	12	+	.	ID=(AAAT)N_6;Name=(AAAT)N;tstart=1;tend=27;shortte=F
W.versatilis_PYCC7102_scaffold01_4470735	Earl_Grey	Simple_repeat	79078	79107	35	+	.	ID=(AT)N_7;Name=(AT)N;tstart=1;tend=30;shortte=F
W.versatilis_PYCC7102_scaffold01_4470735	Earl_Grey	Simple_repeat	88331	88409	17	+	.	ID=GA-RICH_8;Name=GA-RICH;tstart=1;tend=78;shortte=F
W.versatilis_PYCC7102_scaffold01_4470735	Earl_Grey	Simple_repeat	95634	95712	17	+	.	ID=GA-RICH_9;Name=GA-RICH;tstart=1;tend=78;shortte=F
W.versatilis_PYCC7102_scaffold01_4470735	Earl_Grey	Simple_repeat	102935	103013	17	+	.	ID=GA-RICH_10;Name=GA-RICH;tstart=1;tend=78;shortte=F
W.versatilis_PYCC7102_scaffold01_4470735	Earl_Grey	Simple_repeat	110237	110315	17	+	.	ID=GA-RICH_11;Name=GA-RICH;tstart=1;tend=78;shortte=F
W.versatilis_PYCC7102_scaffold01_4470735	Earl_Grey	Simple_repeat	117538	117616	17	+	.	ID=GA-RICH_12;Name=GA-RICH;tstart=1;tend=78;shortte=F
W.versatilis_PYCC7102_scaffold01_4470735	Earl_Grey	Simple_repeat	124841	124919	17	+	.	ID=GA-RICH_13;Name=GA-RICH;tstart=1;tend=78;shortte=F
W.versatilis_PYCC7102_scaffold01_4470735	Earl_Grey	Simple_repeat	132147	132225	17	+	.	ID=GA-RICH_14;Name=GA-RICH;tstart=1;tend=78;shortte=F
W.versatilis_PYCC7102_scaffold01_4470735	Earl_Grey	Simple_repeat	139445	139523	17	+	.	ID=GA-RICH_15;Name=GA-RICH;tstart=1;tend=78;shortte=F
W.versatilis_PYCC7102_scaffold01_4470735	Earl_Grey	Simple_repeat	146747	146825	17	+	.	ID=GA-RICH_16;Name=GA-RICH;tstart=1;tend=78;shortte=F
W.versatilis_PYCC7102_scaffold01_4470735	Earl_Grey	Simple_repeat	154050	154128	17	+	.	ID=GA-RICH_17;Name=GA-RICH;tstart=1;tend=78;shortte=F
W.versatilis_PYCC7102_scaffold01_4470735	Earl_Grey	Simple_repeat	155868	155895	12	+	.	ID=(ATATG)N_18;Name=(ATATG)N;tstart=1;tend=28;shortte=F
W.versatilis_PYCC7102_scaffold01_4470735	Earl_Grey	Simple_repeat	157343	157391	16	+	.	ID=(CTTCAG)N_19;Name=(CTTCAG)N;tstart=1;tend=49;shortte=F
W.versatilis_PYCC7102_scaffold01_4470735	Earl_Grey	Simple_repeat	191452	191500	39	+	.	ID=(CTTGTG)N_20;Name=(CTTGTG)N;tstart=1;tend=49;shortte=F
W.versatilis_PYCC7102_scaffold01_4470735	Earl_Grey	Simple_repeat	200950	200995	13	+	.	ID=(TTCGTC)N_21;Name=(TTCGTC)N;tstart=1;tend=46;shortte=F
W.versatilis_PYCC7102_scaffold01_4470735	Earl_Grey	Simple_repeat	204680	204738	17	+	.	ID=(GAT)N_22;Name=(GAT)N;tstart=1;tend=59;shortte=F
W.versatilis_PYCC7102_scaffold01_4470735	Earl_Grey	Simple_repeat	210816	210844	34	+	.	ID=(TA)N_23;Name=(TA)N;tstart=1;tend=29;shortte=F
W.versatilis_PYCC7102_scaffold01_4470735	Earl_Grey	Simple_repeat	212145	212167	13	+	.	ID=(TATT)N_24;Name=(TATT)N;tstart=1;tend=23;shortte=F
W.versatilis_PYCC7102_scaffold01_4470735	Earl_Grey	Simple_repeat	223701	223740	11	+	.	ID=(ATTCATT)N_25;Name=(ATTCATT)N;tstart=1;tend=40;shortte=F
W.versatilis_PYCC7102_scaffold01_4470735	Earl_Grey	Simple_repeat	260442	260488	14	+	.	ID=A-RICH_26;Name=A-RICH;tstart=1;tend=47;shortte=F
W.versatilis_PYCC7102_scaffold01_4470735	Earl_Grey	Simple_repeat	260816	260862	12	+	.	ID=(ATTT)N_27;Name=(ATTT)N;tstart=1;tend=49;shortte=F
W.versatilis_PYCC7102_scaffold01_4470735	Earl_Grey	Simple_repeat	268189	268212	12	+	.	ID=(TCAT)N_28;Name=(TCAT)N;tstart=1;tend=24;shortte=F
W.versatilis_PYCC7102_scaffold01_4470735	Earl_Grey	Simple_repeat	302000	302023	17	+	.	ID=(AT)N_29;Name=(AT)N;tstart=1;tend=24;shortte=F
W.versatilis_PYCC7102_scaffold01_4470735	Earl_Grey	Simple_repeat	318892	318925	16	+	.	ID=A-RICH_30;Name=A-RICH;tstart=1;tend=34;shortte=F
W.versatilis_PYCC7102_scaffold01_4470735	Earl_Grey	Simple_repeat	381858	381878	17	+	.	ID=(TAT)N_31;Name=(TAT)N;tstart=1;tend=21;shortte=F
W.versatilis_PYCC7102_scaffold01_4470735	Earl_Grey	Simple_repeat	386975	386984	18	+	.	ID=(GGT)N_32;Name=(GGT)N;tstart=1;tend=10;shortte=F
W.versatilis_PYCC7102_scaffold01_4470735	Earl_Grey	Simple_repeat	386985	387011	29	+	.	ID=(TTGCTG)N_33;Name=(TTGCTG)N;tstart=1;tend=27;shortte=F
W.versatilis_PYCC7102_scaffold01_4470735	Earl_Grey	Simple_repeat	387012	387043	18	+	.	ID=(GGT)N_34;Name=(GGT)N;tstart=2;tend=35;shortte=F
W.versatilis_PYCC7102_scaffold01_4470735	Earl_Grey	Simple_repeat	396054	396083	16	+	.	ID=(AT)N_35;Name=(AT)N;tstart=1;tend=31;shortte=F
W.versatilis_PYCC7102_scaffold01_4470735	Earl_Grey	Simple_repeat	404255	404318	14	+	.	ID=(GAAGGC)N_36;Name=(GAAGGC)N;tstart=1;tend=58;shortte=F
W.versatilis_PYCC7102_scaffold01_4470735	Earl_Grey	Simple_repeat	404682	404719	14	+	.	ID=(GCA)N_37;Name=(GCA)N;tstart=1;tend=38;shortte=F
W.versatilis_PYCC7102_scaffold01_4470735	Earl_Grey	Simple_repeat	405028	405064	29	+	.	ID=(CGAAGAGTC)N_38;Name=(CGAAGAGTC)N;tstart=1;tend=37;shortte=F
W.versatilis_PYCC7102_scaffold01_4470735	Earl_Grey	Simple_repeat	417289	417314	16	+	.	ID=(TTAAA)N_39;Name=(TTAAA)N;tstart=1;tend=26;shortte=F
W.versatilis_PYCC7102_scaffold01_4470735	Earl_Grey	Simple_repeat	471132	471178	31	+	.	ID=(CAGACT)N_40;Name=(CAGACT)N;tstart=1;tend=47;shortte=F
W.versatilis_PYCC7102_scaffold01_4470735	Earl_Grey	Simple_repeat	478754	478800	21	+	.	ID=(GTTGCT)N_41;Name=(GTTGCT)N;tstart=1;tend=50;shortte=F
W.versatilis_PYCC7102_scaffold01_4470735	Earl_Grey	Simple_repeat	489258	489283	30	+	.	ID=(CA)N_42;Name=(CA)N;tstart=1;tend=26;shortte=F
W.versatilis_PYCC7102_scaffold01_4470735	Earl_Grey	Simple_repeat	494886	494932	13	+	.	ID=GA-RICH_43;Name=GA-RICH;tstart=1;tend=47;shortte=F
W.versatilis_PYCC7102_scaffold01_4470735	Earl_Grey	Simple_repeat	495237	495708	108	+	.	ID=(GCT)N_44;Name=(GCT)N;tstart=1;tend=472;shortte=F
W.versatilis_PYCC7102_scaffold01_4470735	Earl_Grey	Simple_repeat	496564	496603	15	+	.	ID=(CTT)N_45;Name=(CTT)N;tstart=1;tend=40;shortte=F
W.versatilis_PYCC7102_scaffold01_4470735	Earl_Grey	Simple_repeat	502981	503029	23	+	.	ID=(TGATTC)N_46;Name=(TGATTC)N;tstart=1;tend=50;shortte=F
W.versatilis_PYCC7102_scaffold01_4470735	Earl_Grey	Simple_repeat	513219	513249	13	+	.	ID=(CTT)N_47;Name=(CTT)N;tstart=1;tend=31;shortte=F
W.versatilis_PYCC7102_scaffold01_4470735	Earl_Grey	Simple_repeat	526021	526073	27	+	.	ID=(TATAA)N_48;Name=(TATAA)N;tstart=1;tend=54;shortte=F
W.versatilis_PYCC7102_scaffold01_4470735	Earl_Grey	Simple_repeat	528876	528923	12	+	.	ID=(GACGAT)N_49;Name=(GACGAT)N;tstart=1;tend=45;shortte=F
W.versatilis_PYCC7102_scaffold01_4470735	Earl_Grey	Simple_repeat	529050	529097	12	+	.	ID=(GACGAT)N_50;Name=(GACGAT)N;tstart=1;tend=45;shortte=F
W.versatilis_PYCC7102_scaffold01_4470735	Earl_Grey	Simple_repeat	552514	552552	12	+	.	ID=(ATGAT)N_51;Name=(ATGAT)N;tstart=1;tend=41;shortte=F
W.versatilis_PYCC7102_scaffold01_4470735	Earl_Grey	Simple_repeat	560673	560691	15	+	.	ID=(CAG)N_52;Name=(CAG)N;tstart=1;tend=19;shortte=F
W.versatilis_PYCC7102_scaffold01_4470735	Earl_Grey	Simple_repeat	595535	595569	13	+	.	ID=A-RICH_53;Name=A-RICH;tstart=1;tend=36;shortte=F
W.versatilis_PYCC7102_scaffold01_4470735	Earl_Grey	Simple_repeat	600821	600838	14	+	.	ID=(GAA)N_54;Name=(GAA)N;tstart=1;tend=18;shortte=F
W.versatilis_PYCC7102_scaffold01_4470735	Earl_Grey	Simple_repeat	623020	623038	12	+	.	ID=(AGA)N_55;Name=(AGA)N;tstart=1;tend=19;shortte=F
W.versatilis_PYCC7102_scaffold01_4470735	Earl_Grey	Simple_repeat	639425	639485	14	+	.	ID=(ACC)N_56;Name=(ACC)N;tstart=1;tend=58;shortte=F
W.versatilis_PYCC7102_scaffold01_4470735	Earl_Grey	Simple_repeat	656578	656629	14	+	.	ID=(AAT)N_57;Name=(AAT)N;tstart=1;tend=52;shortte=F
W.versatilis_PYCC7102_scaffold01_4470735	Earl_Grey	Simple_repeat	660525	660544	18	+	.	ID=(AT)N_58;Name=(AT)N;tstart=1;tend=20;shortte=F
W.versatilis_PYCC7102_scaffold01_4470735	Earl_Grey	Simple_repeat	673221	673249	15	+	.	ID=A-RICH_59;Name=A-RICH;tstart=1;tend=29;shortte=F
W.versatilis_PYCC7102_scaffold01_4470735	Earl_Grey	Simple_repeat	707373	707408	15	+	.	ID=(GGTTTT)N_60;Name=(GGTTTT)N;tstart=1;tend=35;shortte=F
W.versatilis_PYCC7102_scaffold01_4470735	Earl_Grey	Simple_repeat	714068	714101	15	+	.	ID=GA-RICH_61;Name=GA-RICH;tstart=1;tend=34;shortte=F
W.versatilis_PYCC7102_scaffold01_4470735	Earl_Grey	Simple_repeat	721939	721965	29	+	.	ID=(CAAGAG)N_62;Name=(CAAGAG)N;tstart=1;tend=27;shortte=F
W.versatilis_PYCC7102_scaffold01_4470735	Earl_Grey	Simple_repeat	727238	727272	15	+	.	ID=(GAT)N_63;Name=(GAT)N;tstart=1;tend=35;shortte=F
W.versatilis_PYCC7102_scaffold01_4470735	Earl_Grey	Simple_repeat	759233	759255	18	+	.	ID=(GT)N_64;Name=(GT)N;tstart=1;tend=23;shortte=F
W.versatilis_PYCC7102_scaffold01_4470735	Earl_Grey	Simple_repeat	768975	769011	18	+	.	ID=(TGTAG)N_65;Name=(TGTAG)N;tstart=1;tend=36;shortte=F
W.versatilis_PYCC7102_scaffold01_4470735	Earl_Grey	Simple_repeat	772091	772123	18	+	.	ID=(TA)N_66;Name=(TA)N;tstart=1;tend=33;shortte=F
W.versatilis_PYCC7102_scaffold01_4470735	Earl_Grey	Simple_repeat	775572	775614	15	+	.	ID=(GAACCA)N_67;Name=(GAACCA)N;tstart=1;tend=43;shortte=F
W.versatilis_PYCC7102_scaffold01_4470735	Earl_Grey	Simple_repeat	778621	778647	12	+	.	ID=(TAAG)N_68;Name=(TAAG)N;tstart=1;tend=27;shortte=F
W.versatilis_PYCC7102_scaffold01_4470735	Earl_Grey	Simple_repeat	778715	778750	19	+	.	ID=(GTAAA)N_69;Name=(GTAAA)N;tstart=1;tend=34;shortte=F
W.versatilis_PYCC7102_scaffold01_4470735	Earl_Grey	Simple_repeat	778900	778938	32	+	.	ID=(AATTC)N_70;Name=(AATTC)N;tstart=1;tend=37;shortte=F
W.versatilis_PYCC7102_scaffold01_4470735	Earl_Grey	Simple_repeat	785750	785789	19	+	.	ID=(ATAGAT)N_71;Name=(ATAGAT)N;tstart=1;tend=40;shortte=F
W.versatilis_PYCC7102_scaffold01_4470735	Earl_Grey	Simple_repeat	796871	796912	13	+	.	ID=(TTTAT)N_72;Name=(TTTAT)N;tstart=1;tend=41;shortte=F
W.versatilis_PYCC7102_scaffold01_4470735	Earl_Grey	Simple_repeat	821623	821646	15	+	.	ID=(ATA)N_73;Name=(ATA)N;tstart=1;tend=24;shortte=F
W.versatilis_PYCC7102_scaffold01_4470735	Earl_Grey	Simple_repeat	826405	826427	12	+	.	ID=(TTGA)N_74;Name=(TTGA)N;tstart=1;tend=22;shortte=F
W.versatilis_PYCC7102_scaffold01_4470735	Earl_Grey	Simple_repeat	843992	844084	14	+	.	ID=(GTATGA)N_75;Name=(GTATGA)N;tstart=1;tend=95;shortte=F
W.versatilis_PYCC7102_scaffold01_4470735	Earl_Grey	Simple_repeat	851949	851975	15	+	.	ID=(AT)N_76;Name=(AT)N;tstart=1;tend=27;shortte=F
W.versatilis_PYCC7102_scaffold01_4470735	Earl_Grey	Simple_repeat	855776	855856	19	+	.	ID=(TCCTCC)N_77;Name=(TCCTCC)N;tstart=1;tend=81;shortte=F
W.versatilis_PYCC7102_scaffold01_4470735	Earl_Grey	Simple_repeat	858373	858404	29	+	.	ID=(TCAACC)N_78;Name=(TCAACC)N;tstart=1;tend=32;shortte=F
W.versatilis_PYCC7102_scaffold01_4470735	Earl_Grey	Simple_repeat	873126	873211	27	+	.	ID=(GGTGGC)N_79;Name=(GGTGGC)N;tstart=1;tend=83;shortte=F
W.versatilis_PYCC7102_scaffold01_4470735	Earl_Grey	Simple_repeat	873420	873503	21	+	.	ID=(GGT)N_80;Name=(GGT)N;tstart=1;tend=84;shortte=F
W.versatilis_PYCC7102_scaffold01_4470735	Earl_Grey	Simple_repeat	880048	880071	12	+	.	ID=(ACG)N_81;Name=(ACG)N;tstart=1;tend=24;shortte=F
W.versatilis_PYCC7102_scaffold01_4470735	Earl_Grey	Simple_repeat	895723	895768	17	+	.	ID=(GACCAC)N_82;Name=(GACCAC)N;tstart=1;tend=46;shortte=F
W.versatilis_PYCC7102_scaffold01_4470735	Earl_Grey	Simple_repeat	901406	901440	12	+	.	ID=GA-RICH_83;Name=GA-RICH;tstart=1;tend=35;shortte=F
W.versatilis_PYCC7102_scaffold01_4470735	Earl_Grey	Simple_repeat	914309	914337	12	+	.	ID=(GAT)N_84;Name=(GAT)N;tstart=1;tend=29;shortte=F
W.versatilis_PYCC7102_scaffold01_4470735	Earl_Grey	Simple_repeat	925367	925393	18	+	.	ID=(AT)N_85;Name=(AT)N;tstart=1;tend=27;shortte=F
W.versatilis_PYCC7102_scaffold01_4470735	Earl_Grey	Simple_repeat	940155	940193	16	+	.	ID=(CAGGTG)N_86;Name=(CAGGTG)N;tstart=1;tend=39;shortte=F
W.versatilis_PYCC7102_scaffold01_4470735	Earl_Grey	Simple_repeat	948482	948573	20	+	.	ID=(TGGTGG)N_87;Name=(TGGTGG)N;tstart=1;tend=93;shortte=F
W.versatilis_PYCC7102_scaffold01_4470735	Earl_Grey	Simple_repeat	958314	958346	13	+	.	ID=(TTTCTT)N_88;Name=(TTTCTT)N;tstart=1;tend=33;shortte=F
W.versatilis_PYCC7102_scaffold01_4470735	Earl_Grey	Simple_repeat	963563	963616	16	+	.	ID=(CATCAT)N_89;Name=(CATCAT)N;tstart=1;tend=54;shortte=F
W.versatilis_PYCC7102_scaffold01_4470735	Earl_Grey	Simple_repeat	976100	976145	12	+	.	ID=(ATGGAT)N_90;Name=(ATGGAT)N;tstart=1;tend=46;shortte=F
W.versatilis_PYCC7102_scaffold01_4470735	Earl_Grey	Simple_repeat	987870	987910	13	+	.	ID=(TTC)N_91;Name=(TTC)N;tstart=1;tend=38;shortte=F
W.versatilis_PYCC7102_scaffold01_4470735	Earl_Grey	Simple_repeat	1010087	1010118	13	+	.	ID=(GAT)N_92;Name=(GAT)N;tstart=1;tend=32;shortte=F
W.versatilis_PYCC7102_scaffold01_4470735	Earl_Grey	Simple_repeat	1029758	1029831	23	+	.	ID=(GCA)N_93;Name=(GCA)N;tstart=1;tend=74;shortte=F
W.versatilis_PYCC7102_scaffold01_4470735	Earl_Grey	Simple_repeat	1040644	1040684	16	+	.	ID=(CTT)N_94;Name=(CTT)N;tstart=1;tend=41;shortte=F
W.versatilis_PYCC7102_scaffold01_4470735	Earl_Grey	Simple_repeat	1063597	1063632	17	+	.	ID=(GATGAA)N_95;Name=(GATGAA)N;tstart=1;tend=36;shortte=F
W.versatilis_PYCC7102_scaffold01_4470735	Earl_Grey	Simple_repeat	1084666	1084729	13	+	.	ID=(TTAT)N_96;Name=(TTAT)N;tstart=1;tend=64;shortte=F
W.versatilis_PYCC7102_scaffold01_4470735	Earl_Grey	Simple_repeat	1088818	1088874	12	+	.	ID=(CATATAT)N_97;Name=(CATATAT)N;tstart=1;tend=56;shortte=F
W.versatilis_PYCC7102_scaffold01_4470735	Earl_Grey	Simple_repeat	1101778	1101797	13	+	.	ID=(GAA)N_98;Name=(GAA)N;tstart=1;tend=20;shortte=F
W.versatilis_PYCC7102_scaffold01_4470735	Earl_Grey	Simple_repeat	1107880	1107932	20	+	.	ID=(TGCCGG)N_99;Name=(TGCCGG)N;tstart=1;tend=59;shortte=F
W.versatilis_PYCC7102_scaffold01_4470735	Earl_Grey	Simple_repeat	1108100	1108142	37	+	.	ID=(GGTGCT)N_100;Name=(GGTGCT)N;tstart=1;tend=43;shortte=F
W.versatilis_PYCC7102_scaffold01_4470735	Earl_Grey	Simple_repeat	1109617	1109665	23	+	.	ID=(TGGCTC)N_101;Name=(TGGCTC)N;tstart=1;tend=46;shortte=F
W.versatilis_PYCC7102_scaffold01_4470735	Earl_Grey	Simple_repeat	1124098	1124154	20	+	.	ID=(ATAT)N_102;Name=(ATAT)N;tstart=1;tend=58;shortte=F
W.versatilis_PYCC7102_scaffold01_4470735	Earl_Grey	Simple_repeat	1125457	1125487	18	+	.	ID=(ACACCG)N_103;Name=(ACACCG)N;tstart=1;tend=31;shortte=F
W.versatilis_PYCC7102_scaffold01_4470735	Earl_Grey	Simple_repeat	1139649	1139674	17	+	.	ID=(TCT)N_104;Name=(TCT)N;tstart=1;tend=26;shortte=F
W.versatilis_PYCC7102_scaffold01_4470735	Earl_Grey	Simple_repeat	1150196	1150231	12	+	.	ID=A-RICH_105;Name=A-RICH;tstart=1;tend=36;shortte=F
W.versatilis_PYCC7102_scaffold01_4470735	Earl_Grey	Simple_repeat	1156904	1156965	33	+	.	ID=(TCCTCG)N_106;Name=(TCCTCG)N;tstart=1;tend=63;shortte=F
W.versatilis_PYCC7102_scaffold01_4470735	Earl_Grey	Simple_repeat	1157234	1157376	64	+	.	ID=(TCCTCA)N_107;Name=(TCCTCA)N;tstart=1;tend=146;shortte=F
W.versatilis_PYCC7102_scaffold01_4470735	Earl_Grey	Simple_repeat	1181043	1181074	14	+	.	ID=(ATTATA)N_108;Name=(ATTATA)N;tstart=1;tend=35;shortte=F
W.versatilis_PYCC7102_scaffold01_4470735	Earl_Grey	Simple_repeat	1198160	1198216	14	+	.	ID=GA-RICH_109;Name=GA-RICH;tstart=1;tend=57;shortte=F
W.versatilis_PYCC7102_scaffold01_4470735	Earl_Grey	Simple_repeat	1223155	1223192	14	+	.	ID=(TCG)N_110;Name=(TCG)N;tstart=1;tend=38;shortte=F
W.versatilis_PYCC7102_scaffold01_4470735	Earl_Grey	Simple_repeat	1229651	1229713	16	+	.	ID=(TCTAGT)N_111;Name=(TCTAGT)N;tstart=1;tend=60;shortte=F
W.versatilis_PYCC7102_scaffold01_4470735	Earl_Grey	Simple_repeat	1229797	1229854	16	+	.	ID=(CTCAAG)N_112;Name=(CTCAAG)N;tstart=1;tend=55;shortte=F
W.versatilis_PYCC7102_scaffold01_4470735	Earl_Grey	Simple_repeat	1229888	1229925	36	+	.	ID=(TCCGAT)N_113;Name=(TCCGAT)N;tstart=1;tend=38;shortte=F
W.versatilis_PYCC7102_scaffold01_4470735	Earl_Grey	Simple_repeat	1244570	1244596	13	+	.	ID=(GAC)N_114;Name=(GAC)N;tstart=1;tend=27;shortte=F
W.versatilis_PYCC7102_scaffold01_4470735	Earl_Grey	Simple_repeat	1260577	1260639	15	+	.	ID=(TTCAGT)N_115;Name=(TTCAGT)N;tstart=1;tend=63;shortte=F
W.versatilis_PYCC7102_scaffold01_4470735	Earl_Grey	Simple_repeat	1273002	1273048	31	+	.	ID=(ATAT)N_116;Name=(ATAT)N;tstart=1;tend=47;shortte=F
W.versatilis_PYCC7102_scaffold01_4470735	Earl_Grey	Simple_repeat	1294384	1294411	16	+	.	ID=A-RICH_117;Name=A-RICH;tstart=1;tend=28;shortte=F
W.versatilis_PYCC7102_scaffold01_4470735	Earl_Grey	Simple_repeat	1295240	1295274	15	+	.	ID=(ATG)N_118;Name=(ATG)N;tstart=1;tend=34;shortte=F
W.versatilis_PYCC7102_scaffold01_4470735	Earl_Grey	Simple_repeat	1295757	1295787	16	+	.	ID=(ATAGT)N_119;Name=(ATAGT)N;tstart=1;tend=32;shortte=F
W.versatilis_PYCC7102_scaffold01_4470735	Earl_Grey	Simple_repeat	1298976	1299057	17	+	.	ID=(GGCATC)N_120;Name=(GGCATC)N;tstart=1;tend=82;shortte=F
W.versatilis_PYCC7102_scaffold01_4470735	Earl_Grey	Simple_repeat	1304509	1304527	12	+	.	ID=(CTT)N_121;Name=(CTT)N;tstart=1;tend=19;shortte=F
W.versatilis_PYCC7102_scaffold01_4470735	Earl_Grey	Simple_repeat	1327424	1327465	12	+	.	ID=(GATAAT)N_122;Name=(GATAAT)N;tstart=1;tend=42;shortte=F
W.versatilis_PYCC7102_scaffold01_4470735	Earl_Grey	Simple_repeat	1337610	1337650	15	+	.	ID=(GCACCA)N_123;Name=(GCACCA)N;tstart=1;tend=38;shortte=F
W.versatilis_PYCC7102_scaffold01_4470735	Earl_Grey	Simple_repeat	1341281	1341319	14	+	.	ID=(TGCTGC)N_124;Name=(TGCTGC)N;tstart=1;tend=39;shortte=F
W.versatilis_PYCC7102_scaffold01_4470735	Earl_Grey	Simple_repeat	1358732	1358781	15	+	.	ID=(CTG)N_125;Name=(CTG)N;tstart=1;tend=50;shortte=F
W.versatilis_PYCC7102_scaffold01_4470735	Earl_Grey	Simple_repeat	1362109	1362148	13	+	.	ID=(AATTTAA)N_126;Name=(AATTTAA)N;tstart=1;tend=38;shortte=F
W.versatilis_PYCC7102_scaffold01_4470735	Earl_Grey	Simple_repeat	1362558	1362588	17	+	.	ID=(AACT)N_127;Name=(AACT)N;tstart=1;tend=31;shortte=F
W.versatilis_PYCC7102_scaffold01_4470735	Earl_Grey	Simple_repeat	1363239	1363261	16	+	.	ID=(T)N_128;Name=(T)N;tstart=1;tend=23;shortte=F
W.versatilis_PYCC7102_scaffold01_4470735	Earl_Grey	Simple_repeat	1363288	1363341	55	+	.	ID=(T)N_129;Name=(T)N;tstart=1;tend=54;shortte=F
W.versatilis_PYCC7102_scaffold01_4470735	Earl_Grey	Simple_repeat	1369028	1369069	21	+	.	ID=(ATTTC)N_130;Name=(ATTTC)N;tstart=1;tend=43;shortte=F
W.versatilis_PYCC7102_scaffold01_4470735	Earl_Grey	Simple_repeat	1369070	1369080	12	+	.	ID=(TTATTA)N_131;Name=(TTATTA)N;tstart=6;tend=61;shortte=F
W.versatilis_PYCC7102_scaffold01_4470735	Earl_Grey	Simple_repeat	1387245	1387307	17	+	.	ID=(CTCCGA)N_132;Name=(CTCCGA)N;tstart=1;tend=60;shortte=F
W.versatilis_PYCC7102_scaffold01_4470735	Earl_Grey	Simple_repeat	1399226	1399275	16	+	.	ID=(CTTTCG)N_133;Name=(CTTTCG)N;tstart=1;tend=51;shortte=F
W.versatilis_PYCC7102_scaffold01_4470735	Earl_Grey	Simple_repeat	1408418	1408454	35	+	.	ID=(AGTC)N_134;Name=(AGTC)N;tstart=1;tend=36;shortte=F
W.versatilis_PYCC7102_scaffold01_4470735	Earl_Grey	Simple_repeat	1415259	1415296	21	+	.	ID=(CAG)N_135;Name=(CAG)N;tstart=1;tend=38;shortte=F
W.versatilis_PYCC7102_scaffold01_4470735	Earl_Grey	Simple_repeat	1417898	1417923	27	+	.	ID=(TGTCCT)N_136;Name=(TGTCCT)N;tstart=1;tend=26;shortte=F
W.versatilis_PYCC7102_scaffold01_4470735	Earl_Grey	Simple_repeat	1425345	1425364	18	+	.	ID=(T)N_137;Name=(T)N;tstart=1;tend=20;shortte=F
W.versatilis_PYCC7102_scaffold01_4470735	Earl_Grey	Simple_repeat	1456043	1456075	12	+	.	ID=(ATTCTT)N_138;Name=(ATTCTT)N;tstart=1;tend=32;shortte=F
W.versatilis_PYCC7102_scaffold01_4470735	Earl_Grey	Simple_repeat	1472300	1472340	35	+	.	ID=(TGGAGC)N_139;Name=(TGGAGC)N;tstart=1;tend=41;shortte=F
W.versatilis_PYCC7102_scaffold01_4470735	Earl_Grey	Simple_repeat	1478279	1478321	12	+	.	ID=A-RICH_140;Name=A-RICH;tstart=1;tend=43;shortte=F
W.versatilis_PYCC7102_scaffold01_4470735	Earl_Grey	Simple_repeat	1486231	1486281	23	+	.	ID=(TTTGAT)N_141;Name=(TTTGAT)N;tstart=1;tend=51;shortte=F
W.versatilis_PYCC7102_scaffold01_4470735	Earl_Grey	Simple_repeat	1497349	1497422	15	+	.	ID=(GAAGCA)N_142;Name=(GAAGCA)N;tstart=1;tend=74;shortte=F
W.versatilis_PYCC7102_scaffold01_4470735	Earl_Grey	Simple_repeat	1500275	1500330	16	+	.	ID=GA-RICH_143;Name=GA-RICH;tstart=1;tend=55;shortte=F
W.versatilis_PYCC7102_scaffold01_4470735	Earl_Grey	Simple_repeat	1524772	1524850	90	+	.	ID=(AGT)N_144;Name=(AGT)N;tstart=1;tend=79;shortte=F
W.versatilis_PYCC7102_scaffold01_4470735	Earl_Grey	Simple_repeat	1555365	1555432	19	+	.	ID=(CAA)N_145;Name=(CAA)N;tstart=1;tend=67;shortte=F
W.versatilis_PYCC7102_scaffold01_4470735	Earl_Grey	Simple_repeat	1578707	1578739	13	+	.	ID=(TGCCAC)N_146;Name=(TGCCAC)N;tstart=1;tend=33;shortte=F
W.versatilis_PYCC7102_scaffold01_4470735	Earl_Grey	Simple_repeat	1582517	1582549	18	+	.	ID=(TAAAC)N_147;Name=(TAAAC)N;tstart=1;tend=35;shortte=F
W.versatilis_PYCC7102_scaffold01_4470735	Earl_Grey	Simple_repeat	1585478	1585509	13	+	.	ID=(GCT)N_148;Name=(GCT)N;tstart=1;tend=32;shortte=F
W.versatilis_PYCC7102_scaffold01_4470735	Earl_Grey	Simple_repeat	1599852	1599910	22	+	.	ID=(TGC)N_149;Name=(TGC)N;tstart=1;tend=59;shortte=F
W.versatilis_PYCC7102_scaffold01_4470735	Earl_Grey	Simple_repeat	1602657	1602678	15	+	.	ID=(TTTG)N_150;Name=(TTTG)N;tstart=1;tend=22;shortte=F
W.versatilis_PYCC7102_scaffold01_4470735	Earl_Grey	Simple_repeat	1621286	1621318	19	+	.	ID=(TGCTGT)N_151;Name=(TGCTGT)N;tstart=1;tend=33;shortte=F
W.versatilis_PYCC7102_scaffold01_4470735	Earl_Grey	Simple_repeat	1630094	1630166	14	+	.	ID=(ATTTGCT)N_152;Name=(ATTTGCT)N;tstart=1;tend=67;shortte=F
W.versatilis_PYCC7102_scaffold01_4470735	Earl_Grey	Simple_repeat	1633656	1633677	13	+	.	ID=(TTC)N_153;Name=(TTC)N;tstart=1;tend=22;shortte=F
W.versatilis_PYCC7102_scaffold01_4470735	Earl_Grey	Simple_repeat	1667492	1667529	15	+	.	ID=(TTG)N_154;Name=(TTG)N;tstart=1;tend=38;shortte=F
W.versatilis_PYCC7102_scaffold01_4470735	Earl_Grey	Simple_repeat	1667530	1667541	13	+	.	ID=(TTT)N_155;Name=(TTT)N;tstart=1;tend=50;shortte=F
W.versatilis_PYCC7102_scaffold01_4470735	Earl_Grey	Simple_repeat	1667770	1667813	33	+	.	ID=(TCAGAA)N_156;Name=(TCAGAA)N;tstart=1;tend=44;shortte=F
W.versatilis_PYCC7102_scaffold01_4470735	Earl_Grey	Simple_repeat	1667851	1667876	27	+	.	ID=(TCAGAG)N_157;Name=(TCAGAG)N;tstart=1;tend=26;shortte=F
W.versatilis_PYCC7102_scaffold01_4470735	Earl_Grey	Simple_repeat	1667944	1667988	17	+	.	ID=(TCTTCA)N_158;Name=(TCTTCA)N;tstart=1;tend=42;shortte=F
W.versatilis_PYCC7102_scaffold01_4470735	Earl_Grey	Simple_repeat	1668625	1668651	12	+	.	ID=(TGATT)N_159;Name=(TGATT)N;tstart=1;tend=28;shortte=F
W.versatilis_PYCC7102_scaffold01_4470735	Earl_Grey	Simple_repeat	1711147	1711170	17	+	.	ID=(AGC)N_160;Name=(AGC)N;tstart=1;tend=24;shortte=F
W.versatilis_PYCC7102_scaffold01_4470735	Earl_Grey	Simple_repeat	1722098	1722127	27	+	.	ID=(CTTACA)N_161;Name=(CTTACA)N;tstart=1;tend=29;shortte=F
W.versatilis_PYCC7102_scaffold01_4470735	Earl_Grey	Simple_repeat	1725801	1725857	17	+	.	ID=(TATCAT)N_162;Name=(TATCAT)N;tstart=1;tend=61;shortte=F
W.versatilis_PYCC7102_scaffold01_4470735	Earl_Grey	Simple_repeat	1742783	1742839	29	+	.	ID=(TGC)N_163;Name=(TGC)N;tstart=1;tend=57;shortte=F
W.versatilis_PYCC7102_scaffold01_4470735	Earl_Grey	Simple_repeat	1752538	1752586	33	+	.	ID=(GGCTG)N_164;Name=(GGCTG)N;tstart=1;tend=49;shortte=F
W.versatilis_PYCC7102_scaffold01_4470735	Earl_Grey	Simple_repeat	1754522	1754556	12	+	.	ID=(GGCACCG)N_165;Name=(GGCACCG)N;tstart=1;tend=39;shortte=F
W.versatilis_PYCC7102_scaffold01_4470735	Earl_Grey	Simple_repeat	1810305	1810345	18	+	.	ID=(TCGTCT)N_166;Name=(TCGTCT)N;tstart=1;tend=41;shortte=F
W.versatilis_PYCC7102_scaffold01_4470735	Earl_Grey	Simple_repeat	1815189	1815212	12	+	.	ID=(TTC)N_167;Name=(TTC)N;tstart=1;tend=24;shortte=F
W.versatilis_PYCC7102_scaffold01_4470735	Earl_Grey	Simple_repeat	1828182	1828228	22	+	.	ID=GA-RICH_168;Name=GA-RICH;tstart=1;tend=47;shortte=F
W.versatilis_PYCC7102_scaffold01_4470735	Earl_Grey	Simple_repeat	1832587	1832614	18	+	.	ID=(AAATC)N_169;Name=(AAATC)N;tstart=1;tend=28;shortte=F
W.versatilis_PYCC7102_scaffold01_4470735	Earl_Grey	Simple_repeat	1838113	1838167	24	+	.	ID=(GAC)N_170;Name=(GAC)N;tstart=1;tend=56;shortte=F
W.versatilis_PYCC7102_scaffold01_4470735	Earl_Grey	Simple_repeat	1838168	1838196	17	+	.	ID=(GAATA)N_171;Name=(GAATA)N;tstart=1;tend=30;shortte=F
W.versatilis_PYCC7102_scaffold01_4470735	Earl_Grey	Simple_repeat	1842882	1842909	18	+	.	ID=(CAA)N_172;Name=(CAA)N;tstart=1;tend=27;shortte=F
W.versatilis_PYCC7102_scaffold01_4470735	Earl_Grey	Simple_repeat	1878641	1878663	16	+	.	ID=(TA)N_173;Name=(TA)N;tstart=1;tend=23;shortte=F
W.versatilis_PYCC7102_scaffold01_4470735	Earl_Grey	Simple_repeat	1882643	1882673	28	+	.	ID=(TTAT)N_174;Name=(TTAT)N;tstart=1;tend=31;shortte=F
W.versatilis_PYCC7102_scaffold01_4470735	Earl_Grey	Simple_repeat	1885174	1885221	14	+	.	ID=A-RICH_175;Name=A-RICH;tstart=1;tend=49;shortte=F
W.versatilis_PYCC7102_scaffold01_4470735	Earl_Grey	Simple_repeat	1890734	1890807	15	+	.	ID=A-RICH_176;Name=A-RICH;tstart=1;tend=73;shortte=F
W.versatilis_PYCC7102_scaffold01_4470735	Earl_Grey	Simple_repeat	1962296	1962404	18	+	.	ID=(CCACGG)N_177;Name=(CCACGG)N;tstart=1;tend=112;shortte=F
W.versatilis_PYCC7102_scaffold01_4470735	Earl_Grey	Simple_repeat	1967265	1967291	15	+	.	ID=(AGC)N_178;Name=(AGC)N;tstart=1;tend=27;shortte=F
W.versatilis_PYCC7102_scaffold01_4470735	Earl_Grey	Simple_repeat	1982648	1982704	14	+	.	ID=(AGC)N_179;Name=(AGC)N;tstart=1;tend=57;shortte=F
W.versatilis_PYCC7102_scaffold01_4470735	Earl_Grey	Simple_repeat	1985084	1985117	14	+	.	ID=(TCGGTG)N_180;Name=(TCGGTG)N;tstart=1;tend=34;shortte=F
W.versatilis_PYCC7102_scaffold01_4470735	Earl_Grey	Simple_repeat	1996626	1996670	12	+	.	ID=(TCCTCA)N_181;Name=(TCCTCA)N;tstart=1;tend=45;shortte=F
W.versatilis_PYCC7102_scaffold01_4470735	Earl_Grey	Simple_repeat	2010923	2010952	13	+	.	ID=(TTG)N_182;Name=(TTG)N;tstart=1;tend=40;shortte=F
W.versatilis_PYCC7102_scaffold01_4470735	Earl_Grey	Simple_repeat	2010953	2010972	16	+	.	ID=(GTC)N_183;Name=(GTC)N;tstart=1;tend=30;shortte=F
W.versatilis_PYCC7102_scaffold01_4470735	Earl_Grey	Simple_repeat	2022782	2022815	17	+	.	ID=(TA)N_184;Name=(TA)N;tstart=1;tend=38;shortte=F
W.versatilis_PYCC7102_scaffold01_4470735	Earl_Grey	Simple_repeat	2033840	2033873	17	+	.	ID=A-RICH_185;Name=A-RICH;tstart=1;tend=34;shortte=F
W.versatilis_PYCC7102_scaffold01_4470735	Earl_Grey	Simple_repeat	2036600	2036643	14	+	.	ID=(TGGCCG)N_186;Name=(TGGCCG)N;tstart=1;tend=44;shortte=F
W.versatilis_PYCC7102_scaffold01_4470735	Earl_Grey	Simple_repeat	2037533	2037594	23	+	.	ID=(ACGGCC)N_187;Name=(ACGGCC)N;tstart=1;tend=62;shortte=F
W.versatilis_PYCC7102_scaffold01_4470735	Earl_Grey	Simple_repeat	2040206	2040292	45	+	.	ID=(CAA)N_188;Name=(CAA)N;tstart=1;tend=87;shortte=F
W.versatilis_PYCC7102_scaffold01_4470735	Earl_Grey	Simple_repeat	2040438	2040480	13	+	.	ID=GA-RICH_189;Name=GA-RICH;tstart=1;tend=46;shortte=F
W.versatilis_PYCC7102_scaffold01_4470735	Earl_Grey	Simple_repeat	2046489	2046510	15	+	.	ID=(ATG)N_190;Name=(ATG)N;tstart=1;tend=22;shortte=F
W.versatilis_PYCC7102_scaffold01_4470735	Earl_Grey	Simple_repeat	2049868	2049912	39	+	.	ID=(ACCTGC)N_191;Name=(ACCTGC)N;tstart=1;tend=45;shortte=F
W.versatilis_PYCC7102_scaffold01_4470735	Earl_Grey	Simple_repeat	2050244	2050263	13	+	.	ID=(CCT)N_192;Name=(CCT)N;tstart=1;tend=20;shortte=F
W.versatilis_PYCC7102_scaffold01_4470735	Earl_Grey	Simple_repeat	2055307	2055344	15	+	.	ID=(AT)N_193;Name=(AT)N;tstart=1;tend=37;shortte=F
W.versatilis_PYCC7102_scaffold01_4470735	Earl_Grey	Simple_repeat	2118802	2118829	16	+	.	ID=(T)N_194;Name=(T)N;tstart=1;tend=28;shortte=F
W.versatilis_PYCC7102_scaffold01_4470735	Earl_Grey	Simple_repeat	2137853	2137896	43	+	.	ID=(GGAATGGGT)N_195;Name=(GGAATGGGT)N;tstart=1;tend=44;shortte=F
W.versatilis_PYCC7102_scaffold01_4470735	Earl_Grey	Simple_repeat	2141283	2141313	36	+	.	ID=(TA)N_196;Name=(TA)N;tstart=1;tend=31;shortte=F
W.versatilis_PYCC7102_scaffold01_4470735	Earl_Grey	Simple_repeat	2142830	2142865	26	+	.	ID=(AT)N_197;Name=(AT)N;tstart=1;tend=36;shortte=F
W.versatilis_PYCC7102_scaffold01_4470735	Earl_Grey	Simple_repeat	2174231	2174270	15	+	.	ID=(ATAT)N_198;Name=(ATAT)N;tstart=1;tend=40;shortte=F
W.versatilis_PYCC7102_scaffold01_4470735	Earl_Grey	Simple_repeat	2185497	2185525	31	+	.	ID=(GGCGCA)N_199;Name=(GGCGCA)N;tstart=1;tend=29;shortte=F
W.versatilis_PYCC7102_scaffold01_4470735	Earl_Grey	Simple_repeat	2197376	2197407	18	+	.	ID=(AT)N_200;Name=(AT)N;tstart=1;tend=33;shortte=F
W.versatilis_PYCC7102_scaffold01_4470735	Earl_Grey	Simple_repeat	2200619	2200642	18	+	.	ID=(TA)N_201;Name=(TA)N;tstart=1;tend=23;shortte=F
W.versatilis_PYCC7102_scaffold01_4470735	Earl_Grey	Simple_repeat	2200749	2200777	15	+	.	ID=A-RICH_202;Name=A-RICH;tstart=1;tend=29;shortte=F
W.versatilis_PYCC7102_scaffold01_4470735	Earl_Grey	Simple_repeat	2201108	2201146	26	+	.	ID=(CATGCCACC)N_203;Name=(CATGCCACC)N;tstart=1;tend=39;shortte=F
W.versatilis_PYCC7102_scaffold01_4470735	Earl_Grey	Simple_repeat	2214683	2214716	14	+	.	ID=(GATGAG)N_204;Name=(GATGAG)N;tstart=1;tend=34;shortte=F
W.versatilis_PYCC7102_scaffold01_4470735	Earl_Grey	Simple_repeat	2214748	2214791	19	+	.	ID=(GAC)N_205;Name=(GAC)N;tstart=1;tend=44;shortte=F
W.versatilis_PYCC7102_scaffold01_4470735	Earl_Grey	Simple_repeat	2233383	2233447	51	+	.	ID=(GGAGCGGCA)N_206;Name=(GGAGCGGCA)N;tstart=1;tend=65;shortte=F
W.versatilis_PYCC7102_scaffold01_4470735	Earl_Grey	Simple_repeat	2244330	2244391	14	+	.	ID=GA-RICH_207;Name=GA-RICH;tstart=1;tend=62;shortte=F
W.versatilis_PYCC7102_scaffold01_4470735	Earl_Grey	Simple_repeat	2247270	2247310	13	+	.	ID=(ACCTCA)N_208;Name=(ACCTCA)N;tstart=1;tend=41;shortte=F
W.versatilis_PYCC7102_scaffold01_4470735	Earl_Grey	Simple_repeat	2253789	2253855	21	+	.	ID=A-RICH_209;Name=A-RICH;tstart=1;tend=65;shortte=F
W.versatilis_PYCC7102_scaffold01_4470735	Earl_Grey	Simple_repeat	2255825	2255862	13	+	.	ID=GA-RICH_210;Name=GA-RICH;tstart=1;tend=36;shortte=F
W.versatilis_PYCC7102_scaffold01_4470735	Earl_Grey	Simple_repeat	2256845	2257016	42	+	.	ID=(CAGCCT)N_211;Name=(CAGCCT)N;tstart=1;tend=172;shortte=F
W.versatilis_PYCC7102_scaffold01_4470735	Earl_Grey	Simple_repeat	2260931	2260951	14	+	.	ID=(CTTT)N_212;Name=(CTTT)N;tstart=1;tend=21;shortte=F
W.versatilis_PYCC7102_scaffold01_4470735	Earl_Grey	Simple_repeat	2271926	2271985	17	+	.	ID=A-RICH_213;Name=A-RICH;tstart=1;tend=60;shortte=F
W.versatilis_PYCC7102_scaffold01_4470735	Earl_Grey	Simple_repeat	2274015	2274066	16	+	.	ID=(TTGTT)N_214;Name=(TTGTT)N;tstart=1;tend=51;shortte=F
W.versatilis_PYCC7102_scaffold01_4470735	Earl_Grey	Simple_repeat	2289924	2289989	63	+	.	ID=(GCCACCGTA)N_215;Name=(GCCACCGTA)N;tstart=1;tend=66;shortte=F
W.versatilis_PYCC7102_scaffold01_4470735	Earl_Grey	Simple_repeat	2290725	2290815	30	+	.	ID=(GTAGCC)N_216;Name=(GTAGCC)N;tstart=1;tend=91;shortte=F
W.versatilis_PYCC7102_scaffold01_4470735	Earl_Grey	Simple_repeat	2292222	2292275	13	+	.	ID=(TCATAG)N_217;Name=(TCATAG)N;tstart=1;tend=54;shortte=F
W.versatilis_PYCC7102_scaffold01_4470735	Earl_Grey	Simple_repeat	2292435	2292485	12	+	.	ID=(TTTCTC)N_218;Name=(TTTCTC)N;tstart=1;tend=52;shortte=F
W.versatilis_PYCC7102_scaffold01_4470735	Earl_Grey	Simple_repeat	2293408	2293456	11	+	.	ID=(CACTAT)N_219;Name=(CACTAT)N;tstart=1;tend=52;shortte=F
W.versatilis_PYCC7102_scaffold01_4470735	Earl_Grey	Simple_repeat	2293569	2293629	14	+	.	ID=GA-RICH_220;Name=GA-RICH;tstart=1;tend=61;shortte=F
W.versatilis_PYCC7102_scaffold01_4470735	Earl_Grey	Simple_repeat	2304491	2304519	17	+	.	ID=(TCA)N_221;Name=(TCA)N;tstart=1;tend=29;shortte=F
W.versatilis_PYCC7102_scaffold01_4470735	Earl_Grey	Simple_repeat	2310348	2310381	13	+	.	ID=(AACCCT)N_222;Name=(AACCCT)N;tstart=1;tend=33;shortte=F
W.versatilis_PYCC7102_scaffold01_4470735	Earl_Grey	Simple_repeat	2320056	2320094	11	+	.	ID=(TTCTTG)N_223;Name=(TTCTTG)N;tstart=1;tend=39;shortte=F
W.versatilis_PYCC7102_scaffold01_4470735	Earl_Grey	Simple_repeat	2340062	2340119	40	+	.	ID=(GCTGTG)N_224;Name=(GCTGTG)N;tstart=1;tend=58;shortte=F
W.versatilis_PYCC7102_scaffold01_4470735	Earl_Grey	Simple_repeat	2346387	2346457	30	+	.	ID=(CAG)N_225;Name=(CAG)N;tstart=1;tend=71;shortte=F
W.versatilis_PYCC7102_scaffold01_4470735	Earl_Grey	Simple_repeat	2352071	2352106	13	+	.	ID=(ATATTT)N_226;Name=(ATATTT)N;tstart=1;tend=36;shortte=F
W.versatilis_PYCC7102_scaffold01_4470735	Earl_Grey	Simple_repeat	2358143	2358187	12	+	.	ID=(TCAGAT)N_227;Name=(TCAGAT)N;tstart=1;tend=45;shortte=F
W.versatilis_PYCC7102_scaffold01_4470735	Earl_Grey	Simple_repeat	2360891	2360935	22	+	.	ID=(GAAGAT)N_228;Name=(GAAGAT)N;tstart=1;tend=47;shortte=F
W.versatilis_PYCC7102_scaffold01_4470735	Earl_Grey	Simple_repeat	2373960	2373999	15	+	.	ID=GA-RICH_229;Name=GA-RICH;tstart=1;tend=37;shortte=F
W.versatilis_PYCC7102_scaffold01_4470735	Earl_Grey	Simple_repeat	2384946	2384989	12	+	.	ID=(GAAGAT)N_230;Name=(GAAGAT)N;tstart=1;tend=43;shortte=F
W.versatilis_PYCC7102_scaffold01_4470735	Earl_Grey	Simple_repeat	2457982	2458085	55	+	.	ID=(GCTGTT)N_231;Name=(GCTGTT)N;tstart=1;tend=105;shortte=F
W.versatilis_PYCC7102_scaffold01_4470735	Earl_Grey	Simple_repeat	2458086	2458157	81	+	.	ID=(GCCTGCTGT)N_232;Name=(GCCTGCTGT)N;tstart=1;tend=72;shortte=F
W.versatilis_PYCC7102_scaffold01_4470735	Earl_Grey	Simple_repeat	2458158	2458264	55	+	.	ID=(GCTGTT)N_233;Name=(GCTGTT)N;tstart=4;tend=113;shortte=F
W.versatilis_PYCC7102_scaffold01_4470735	Earl_Grey	Simple_repeat	2458971	2459008	22	+	.	ID=(TGTTGC)N_234;Name=(TGTTGC)N;tstart=1;tend=38;shortte=F
W.versatilis_PYCC7102_scaffold01_4470735	Earl_Grey	Simple_repeat	2467760	2467804	45	+	.	ID=(AGA)N_235;Name=(AGA)N;tstart=1;tend=45;shortte=F
W.versatilis_PYCC7102_scaffold01_4470735	Earl_Grey	Simple_repeat	2467964	2467986	14	+	.	ID=(TGA)N_236;Name=(TGA)N;tstart=1;tend=23;shortte=F
W.versatilis_PYCC7102_scaffold01_4470735	Earl_Grey	Simple_repeat	2470686	2470740	14	+	.	ID=A-RICH_237;Name=A-RICH;tstart=1;tend=59;shortte=F
W.versatilis_PYCC7102_scaffold01_4470735	Earl_Grey	Simple_repeat	2471224	2471273	19	+	.	ID=(AT)N_238;Name=(AT)N;tstart=1;tend=50;shortte=F
W.versatilis_PYCC7102_scaffold01_4470735	Earl_Grey	Simple_repeat	2476718	2476752	38	+	.	ID=(T)N_239;Name=(T)N;tstart=1;tend=35;shortte=F
W.versatilis_PYCC7102_scaffold01_4470735	Earl_Grey	Simple_repeat	2477019	2477068	19	+	.	ID=(GGACTT)N_240;Name=(GGACTT)N;tstart=1;tend=51;shortte=F
W.versatilis_PYCC7102_scaffold01_4470735	Earl_Grey	Simple_repeat	2477997	2478017	16	+	.	ID=(AGAT)N_241;Name=(AGAT)N;tstart=1;tend=21;shortte=F
W.versatilis_PYCC7102_scaffold01_4470735	Earl_Grey	Simple_repeat	2479187	2479217	18	+	.	ID=(CAGGCT)N_242;Name=(CAGGCT)N;tstart=1;tend=31;shortte=F
W.versatilis_PYCC7102_scaffold01_4470735	Earl_Grey	Simple_repeat	2496022	2496047	19	+	.	ID=(TA)N_243;Name=(TA)N;tstart=1;tend=26;shortte=F
W.versatilis_PYCC7102_scaffold01_4470735	Earl_Grey	Simple_repeat	2520773	2520807	12	+	.	ID=(ATATGT)N_244;Name=(ATATGT)N;tstart=1;tend=35;shortte=F
W.versatilis_PYCC7102_scaffold01_4470735	Earl_Grey	Simple_repeat	2524235	2524255	14	+	.	ID=(GAT)N_245;Name=(GAT)N;tstart=1;tend=21;shortte=F
W.versatilis_PYCC7102_scaffold01_4470735	Earl_Grey	Simple_repeat	2534340	2534373	12	+	.	ID=(ACCACT)N_246;Name=(ACCACT)N;tstart=1;tend=32;shortte=F
W.versatilis_PYCC7102_scaffold01_4470735	Earl_Grey	Simple_repeat	2545742	2545838	28	+	.	ID=GA-RICH_247;Name=GA-RICH;tstart=1;tend=97;shortte=F
W.versatilis_PYCC7102_scaffold01_4470735	Earl_Grey	Simple_repeat	2556303	2556383	24	+	.	ID=(GGACCA)N_248;Name=(GGACCA)N;tstart=1;tend=81;shortte=F
W.versatilis_PYCC7102_scaffold01_4470735	Earl_Grey	Simple_repeat	2565527	2565562	11	+	.	ID=(ATAGCC)N_249;Name=(ATAGCC)N;tstart=1;tend=34;shortte=F
W.versatilis_PYCC7102_scaffold01_4470735	Earl_Grey	Simple_repeat	2566758	2566783	27	+	.	ID=(ATGAG)N_250;Name=(ATGAG)N;tstart=1;tend=26;shortte=F
W.versatilis_PYCC7102_scaffold01_4470735	Earl_Grey	Simple_repeat	2608711	2608749	12	+	.	ID=(TGA)N_251;Name=(TGA)N;tstart=1;tend=39;shortte=F
W.versatilis_PYCC7102_scaffold01_4470735	Earl_Grey	Simple_repeat	2609942	2609972	21	+	.	ID=(AT)N_252;Name=(AT)N;tstart=1;tend=31;shortte=F
W.versatilis_PYCC7102_scaffold01_4470735	Earl_Grey	Simple_repeat	2615820	2615840	14	+	.	ID=(CTAA)N_253;Name=(CTAA)N;tstart=1;tend=21;shortte=F
W.versatilis_PYCC7102_scaffold01_4470735	Earl_Grey	Simple_repeat	2628442	2628480	37	+	.	ID=(TATC)N_254;Name=(TATC)N;tstart=1;tend=39;shortte=F
W.versatilis_PYCC7102_scaffold01_4470735	Earl_Grey	Simple_repeat	2643155	2643189	33	+	.	ID=(TTA)N_255;Name=(TTA)N;tstart=1;tend=35;shortte=F
W.versatilis_PYCC7102_scaffold01_4470735	Earl_Grey	Simple_repeat	2651002	2651026	13	+	.	ID=(ATT)N_256;Name=(ATT)N;tstart=1;tend=25;shortte=F
W.versatilis_PYCC7102_scaffold01_4470735	Earl_Grey	Simple_repeat	2654589	2654657	51	+	.	ID=(GCACCTCCT)N_257;Name=(GCACCTCCT)N;tstart=1;tend=69;shortte=F
W.versatilis_PYCC7102_scaffold01_4470735	Earl_Grey	Simple_repeat	2655346	2655369	12	+	.	ID=(CAG)N_258;Name=(CAG)N;tstart=1;tend=24;shortte=F
W.versatilis_PYCC7102_scaffold01_4470735	Earl_Grey	Simple_repeat	2655370	2655388	12	+	.	ID=(GCACCA)N_259;Name=(GCACCA)N;tstart=5;tend=47;shortte=F
W.versatilis_PYCC7102_scaffold01_4470735	Earl_Grey	Simple_repeat	2655570	2655592	16	+	.	ID=(CCT)N_260;Name=(CCT)N;tstart=1;tend=23;shortte=F
W.versatilis_PYCC7102_scaffold01_4470735	Earl_Grey	Simple_repeat	2655906	2655928	19	+	.	ID=(A)N_261;Name=(A)N;tstart=1;tend=23;shortte=F
W.versatilis_PYCC7102_scaffold01_4470735	Earl_Grey	Simple_repeat	2668824	2668854	28	+	.	ID=(CTGGCG)N_262;Name=(CTGGCG)N;tstart=1;tend=31;shortte=F
W.versatilis_PYCC7102_scaffold01_4470735	Earl_Grey	Simple_repeat	2669149	2669205	18	+	.	ID=(TGG)N_263;Name=(TGG)N;tstart=1;tend=60;shortte=F
W.versatilis_PYCC7102_scaffold01_4470735	Earl_Grey	Simple_repeat	2691300	2691344	20	+	.	ID=(TGC)N_264;Name=(TGC)N;tstart=1;tend=45;shortte=F
W.versatilis_PYCC7102_scaffold01_4470735	Earl_Grey	Simple_repeat	2702322	2702353	14	+	.	ID=(CAGGTG)N_265;Name=(CAGGTG)N;tstart=1;tend=32;shortte=F
W.versatilis_PYCC7102_scaffold01_4470735	Earl_Grey	Simple_repeat	2706158	2706181	15	+	.	ID=(CTG)N_266;Name=(CTG)N;tstart=1;tend=24;shortte=F
W.versatilis_PYCC7102_scaffold01_4470735	Earl_Grey	Simple_repeat	2709018	2709036	12	+	.	ID=(GTT)N_267;Name=(GTT)N;tstart=1;tend=19;shortte=F
W.versatilis_PYCC7102_scaffold01_4470735	Earl_Grey	Simple_repeat	2717789	2717828	24	+	.	ID=(CAGCCA)N_268;Name=(CAGCCA)N;tstart=1;tend=40;shortte=F
W.versatilis_PYCC7102_scaffold01_4470735	Earl_Grey	Simple_repeat	2718150	2718189	12	+	.	ID=(AGC)N_269;Name=(AGC)N;tstart=1;tend=40;shortte=F
W.versatilis_PYCC7102_scaffold01_4470735	Earl_Grey	Simple_repeat	2761355	2761374	16	+	.	ID=(TAT)N_270;Name=(TAT)N;tstart=1;tend=20;shortte=F
W.versatilis_PYCC7102_scaffold01_4470735	Earl_Grey	Unknown	2774411	2774654	394	-	.	ID=RND-1_FAMILY-4_271;Name=RND-1_FAMILY-4;tstart=207;tend=456;shortte=F;kimura80=0.5494
W.versatilis_PYCC7102_scaffold01_4470735	Earl_Grey	Simple_repeat	2797794	2797826	13	+	.	ID=G-RICH_272;Name=G-RICH;tstart=1;tend=33;shortte=F
W.versatilis_PYCC7102_scaffold01_4470735	Earl_Grey	Simple_repeat	2798408	2798492	31	+	.	ID=(AGC)N_273;Name=(AGC)N;tstart=1;tend=87;shortte=F
W.versatilis_PYCC7102_scaffold01_4470735	Earl_Grey	Simple_repeat	2799298	2799362	46	+	.	ID=(GGCCAGATG)N_274;Name=(GGCCAGATG)N;tstart=1;tend=65;shortte=F
W.versatilis_PYCC7102_scaffold01_4470735	Earl_Grey	Simple_repeat	2807111	2807200	72	+	.	ID=(CCAGCA)N_275;Name=(CCAGCA)N;tstart=1;tend=90;shortte=F
W.versatilis_PYCC7102_scaffold01_4470735	Earl_Grey	Simple_repeat	2823882	2823919	13	+	.	ID=(ATTTTGG)N_276;Name=(ATTTTGG)N;tstart=1;tend=39;shortte=F
W.versatilis_PYCC7102_scaffold01_4470735	Earl_Grey	Simple_repeat	2830121	2830148	33	+	.	ID=(TA)N_277;Name=(TA)N;tstart=1;tend=28;shortte=F
W.versatilis_PYCC7102_scaffold01_4470735	Earl_Grey	Simple_repeat	2853485	2853525	18	+	.	ID=(CTTCAT)N_278;Name=(CTTCAT)N;tstart=1;tend=41;shortte=F
W.versatilis_PYCC7102_scaffold01_4470735	Earl_Grey	Simple_repeat	2865386	2865432	12	+	.	ID=(GGACGA)N_279;Name=(GGACGA)N;tstart=1;tend=47;shortte=F
W.versatilis_PYCC7102_scaffold01_4470735	Earl_Grey	Simple_repeat	2934629	2934667	18	+	.	ID=(TTTTTA)N_280;Name=(TTTTTA)N;tstart=1;tend=40;shortte=F
W.versatilis_PYCC7102_scaffold01_4470735	Earl_Grey	Simple_repeat	2934850	2934886	18	+	.	ID=(AACA)N_281;Name=(AACA)N;tstart=1;tend=36;shortte=F
W.versatilis_PYCC7102_scaffold01_4470735	Earl_Grey	Simple_repeat	2937256	2937285	14	+	.	ID=(ATTTT)N_282;Name=(ATTTT)N;tstart=1;tend=29;shortte=F
W.versatilis_PYCC7102_scaffold01_4470735	Earl_Grey	Simple_repeat	2970612	2970644	21	+	.	ID=(ATT)N_283;Name=(ATT)N;tstart=1;tend=33;shortte=F
W.versatilis_PYCC7102_scaffold01_4470735	Earl_Grey	Simple_repeat	2992264	2992295	12	+	.	ID=(ATTGAG)N_284;Name=(ATTGAG)N;tstart=1;tend=32;shortte=F
W.versatilis_PYCC7102_scaffold01_4470735	Earl_Grey	Simple_repeat	3005038	3005085	12	+	.	ID=(TTAT)N_285;Name=(TTAT)N;tstart=1;tend=48;shortte=F
W.versatilis_PYCC7102_scaffold01_4470735	Earl_Grey	Simple_repeat	3015793	3015853	24	+	.	ID=(GTGCCT)N_286;Name=(GTGCCT)N;tstart=1;tend=61;shortte=F
W.versatilis_PYCC7102_scaffold01_4470735	Earl_Grey	Simple_repeat	3016259	3016309	27	+	.	ID=(TGC)N_287;Name=(TGC)N;tstart=1;tend=50;shortte=F
W.versatilis_PYCC7102_scaffold01_4470735	Earl_Grey	Simple_repeat	3022773	3022808	18	+	.	ID=(CTGCTG)N_288;Name=(CTGCTG)N;tstart=1;tend=36;shortte=F
W.versatilis_PYCC7102_scaffold01_4470735	Earl_Grey	Simple_repeat	3023627	3023676	19	+	.	ID=(GCTGGT)N_289;Name=(GCTGGT)N;tstart=1;tend=50;shortte=F
W.versatilis_PYCC7102_scaffold01_4470735	Earl_Grey	Simple_repeat	3029179	3029279	19	+	.	ID=(CCA)N_290;Name=(CCA)N;tstart=1;tend=101;shortte=F
W.versatilis_PYCC7102_scaffold01_4470735	Earl_Grey	Simple_repeat	3029835	3029873	23	+	.	ID=(TCCTA)N_291;Name=(TCCTA)N;tstart=1;tend=39;shortte=F
W.versatilis_PYCC7102_scaffold01_4470735	Earl_Grey	Simple_repeat	3060562	3060607	12	+	.	ID=(CTATTA)N_292;Name=(CTATTA)N;tstart=1;tend=46;shortte=F
W.versatilis_PYCC7102_scaffold01_4470735	Earl_Grey	Simple_repeat	3073139	3073173	17	+	.	ID=(ACATC)N_293;Name=(ACATC)N;tstart=1;tend=35;shortte=F
W.versatilis_PYCC7102_scaffold01_4470735	Earl_Grey	Simple_repeat	3074953	3075014	12	+	.	ID=(GCAGA)N_294;Name=(GCAGA)N;tstart=1;tend=60;shortte=F
W.versatilis_PYCC7102_scaffold01_4470735	Earl_Grey	Simple_repeat	3076738	3076761	12	+	.	ID=(GCT)N_295;Name=(GCT)N;tstart=1;tend=24;shortte=F
W.versatilis_PYCC7102_scaffold01_4470735	Earl_Grey	Simple_repeat	3089269	3089294	13	+	.	ID=(TAGTA)N_296;Name=(TAGTA)N;tstart=1;tend=26;shortte=F
W.versatilis_PYCC7102_scaffold01_4470735	Earl_Grey	Simple_repeat	3100155	3100193	32	+	.	ID=(TATAAA)N_297;Name=(TATAAA)N;tstart=1;tend=39;shortte=F
W.versatilis_PYCC7102_scaffold01_4470735	Earl_Grey	Simple_repeat	3105314	3105363	23	+	.	ID=(TCT)N_298;Name=(TCT)N;tstart=1;tend=50;shortte=F
W.versatilis_PYCC7102_scaffold01_4470735	Earl_Grey	Simple_repeat	3105605	3105657	15	+	.	ID=(TCAGAC)N_299;Name=(TCAGAC)N;tstart=1;tend=56;shortte=F
W.versatilis_PYCC7102_scaffold01_4470735	Earl_Grey	Simple_repeat	3112669	3112718	29	+	.	ID=(GCTTGG)N_300;Name=(GCTTGG)N;tstart=1;tend=50;shortte=F
W.versatilis_PYCC7102_scaffold01_4470735	Earl_Grey	Simple_repeat	3112719	3112802	37	+	.	ID=(CTGTGC)N_301;Name=(CTGTGC)N;tstart=1;tend=84;shortte=F
W.versatilis_PYCC7102_scaffold01_4470735	Earl_Grey	Simple_repeat	3113219	3113237	17	+	.	ID=(TA)N_302;Name=(TA)N;tstart=1;tend=19;shortte=F
W.versatilis_PYCC7102_scaffold01_4470735	Earl_Grey	Simple_repeat	3121222	3121283	20	+	.	ID=(TAGA)N_303;Name=(TAGA)N;tstart=1;tend=61;shortte=F
W.versatilis_PYCC7102_scaffold01_4470735	Earl_Grey	Simple_repeat	3134902	3134945	13	+	.	ID=(TGC)N_304;Name=(TGC)N;tstart=1;tend=45;shortte=F
W.versatilis_PYCC7102_scaffold01_4470735	Earl_Grey	Simple_repeat	3145873	3145899	17	+	.	ID=(GTTTT)N_305;Name=(GTTTT)N;tstart=1;tend=27;shortte=F
W.versatilis_PYCC7102_scaffold01_4470735	Earl_Grey	Simple_repeat	3149059	3149124	17	+	.	ID=(ACAT)N_306;Name=(ACAT)N;tstart=1;tend=65;shortte=F
W.versatilis_PYCC7102_scaffold01_4470735	Earl_Grey	Simple_repeat	3157649	3157687	19	+	.	ID=(CTA)N_307;Name=(CTA)N;tstart=1;tend=39;shortte=F
W.versatilis_PYCC7102_scaffold01_4470735	Earl_Grey	Simple_repeat	3161620	3161639	13	+	.	ID=(TTA)N_308;Name=(TTA)N;tstart=1;tend=20;shortte=F
W.versatilis_PYCC7102_scaffold01_4470735	Earl_Grey	Simple_repeat	3165429	3165460	14	+	.	ID=(AATTT)N_309;Name=(AATTT)N;tstart=1;tend=34;shortte=F
W.versatilis_PYCC7102_scaffold01_4470735	Earl_Grey	Simple_repeat	3179850	3179956	42	+	.	ID=(AATGAC)N_310;Name=(AATGAC)N;tstart=1;tend=119;shortte=F
W.versatilis_PYCC7102_scaffold01_4470735	Earl_Grey	Simple_repeat	3184400	3184422	14	+	.	ID=(TTC)N_311;Name=(TTC)N;tstart=1;tend=23;shortte=F
W.versatilis_PYCC7102_scaffold01_4470735	Earl_Grey	Simple_repeat	3212275	3212311	21	+	.	ID=(CGCAAGG)N_312;Name=(CGCAAGG)N;tstart=1;tend=37;shortte=F
W.versatilis_PYCC7102_scaffold01_4470735	Earl_Grey	Simple_repeat	3229000	3229042	17	+	.	ID=(ATCTGA)N_313;Name=(ATCTGA)N;tstart=1;tend=43;shortte=F
W.versatilis_PYCC7102_scaffold01_4470735	Earl_Grey	Simple_repeat	3254884	3254907	15	+	.	ID=(GAA)N_314;Name=(GAA)N;tstart=1;tend=24;shortte=F
W.versatilis_PYCC7102_scaffold01_4470735	Earl_Grey	Simple_repeat	3263980	3264013	11	+	.	ID=(TAATCA)N_315;Name=(TAATCA)N;tstart=1;tend=34;shortte=F
W.versatilis_PYCC7102_scaffold01_4470735	Earl_Grey	Simple_repeat	3273081	3273118	12	+	.	ID=(CTTGTT)N_316;Name=(CTTGTT)N;tstart=1;tend=38;shortte=F
W.versatilis_PYCC7102_scaffold01_4470735	Earl_Grey	Simple_repeat	3295972	3296025	21	+	.	ID=(CTGGTG)N_317;Name=(CTGGTG)N;tstart=1;tend=54;shortte=F
W.versatilis_PYCC7102_scaffold01_4470735	Earl_Grey	Simple_repeat	3322282	3322356	24	+	.	ID=(GAGCAA)N_318;Name=(GAGCAA)N;tstart=1;tend=75;shortte=F
W.versatilis_PYCC7102_scaffold01_4470735	Earl_Grey	Simple_repeat	3363602	3363645	14	+	.	ID=(CAGGCG)N_319;Name=(CAGGCG)N;tstart=1;tend=44;shortte=F
W.versatilis_PYCC7102_scaffold01_4470735	Earl_Grey	Simple_repeat	3415941	3415958	16	+	.	ID=(T)N_320;Name=(T)N;tstart=1;tend=18;shortte=F
W.versatilis_PYCC7102_scaffold01_4470735	Earl_Grey	Simple_repeat	3423289	3423327	17	+	.	ID=(TTC)N_321;Name=(TTC)N;tstart=1;tend=39;shortte=F
W.versatilis_PYCC7102_scaffold01_4470735	Earl_Grey	Simple_repeat	3438691	3438734	22	+	.	ID=(AAT)N_322;Name=(AAT)N;tstart=1;tend=43;shortte=F
W.versatilis_PYCC7102_scaffold01_4470735	Earl_Grey	Simple_repeat	3444728	3444751	12	+	.	ID=(TCC)N_323;Name=(TCC)N;tstart=1;tend=25;shortte=F
W.versatilis_PYCC7102_scaffold01_4470735	Earl_Grey	Simple_repeat	3455742	3455789	22	+	.	ID=(GAGATG)N_324;Name=(GAGATG)N;tstart=1;tend=48;shortte=F
W.versatilis_PYCC7102_scaffold01_4470735	Earl_Grey	Simple_repeat	3460035	3460093	13	+	.	ID=(CCGGAG)N_325;Name=(CCGGAG)N;tstart=1;tend=56;shortte=F
W.versatilis_PYCC7102_scaffold01_4470735	Earl_Grey	Simple_repeat	3461866	3461912	12	+	.	ID=(ATTACTC)N_326;Name=(ATTACTC)N;tstart=1;tend=48;shortte=F
W.versatilis_PYCC7102_scaffold01_4470735	Earl_Grey	Simple_repeat	3464742	3464781	44	+	.	ID=(AGAT)N_327;Name=(AGAT)N;tstart=1;tend=40;shortte=F
W.versatilis_PYCC7102_scaffold01_4470735	Earl_Grey	Simple_repeat	3476746	3476790	22	+	.	ID=(GCAACA)N_328;Name=(GCAACA)N;tstart=1;tend=45;shortte=F
W.versatilis_PYCC7102_scaffold01_4470735	Earl_Grey	Simple_repeat	3486027	3486055	12	+	.	ID=GA-RICH_329;Name=GA-RICH;tstart=1;tend=29;shortte=F
W.versatilis_PYCC7102_scaffold01_4470735	Earl_Grey	Simple_repeat	3504625	3504660	16	+	.	ID=(TTTTGC)N_330;Name=(TTTTGC)N;tstart=1;tend=37;shortte=F
W.versatilis_PYCC7102_scaffold01_4470735	Earl_Grey	Simple_repeat	3519533	3519550	14	+	.	ID=(CTT)N_331;Name=(CTT)N;tstart=1;tend=18;shortte=F
W.versatilis_PYCC7102_scaffold01_4470735	Earl_Grey	Simple_repeat	3526601	3526640	15	+	.	ID=(TATGTG)N_332;Name=(TATGTG)N;tstart=1;tend=42;shortte=F
W.versatilis_PYCC7102_scaffold01_4470735	Earl_Grey	Simple_repeat	3535288	3535339	13	+	.	ID=(GGT)N_333;Name=(GGT)N;tstart=1;tend=52;shortte=F
W.versatilis_PYCC7102_scaffold01_4470735	Earl_Grey	Simple_repeat	3535363	3535385	14	+	.	ID=(GGT)N_334;Name=(GGT)N;tstart=1;tend=23;shortte=F
W.versatilis_PYCC7102_scaffold01_4470735	Earl_Grey	Simple_repeat	3535386	3535424	17	+	.	ID=(GCGGTG)N_335;Name=(GCGGTG)N;tstart=3;tend=61;shortte=F
W.versatilis_PYCC7102_scaffold01_4470735	Earl_Grey	Simple_repeat	3548848	3548911	25	+	.	ID=(CCAGTG)N_336;Name=(CCAGTG)N;tstart=1;tend=64;shortte=F
W.versatilis_PYCC7102_scaffold01_4470735	Earl_Grey	Simple_repeat	3551619	3551645	13	+	.	ID=GA-RICH_337;Name=GA-RICH;tstart=1;tend=27;shortte=F
W.versatilis_PYCC7102_scaffold01_4470735	Earl_Grey	Simple_repeat	3568978	3569039	53	+	.	ID=(AGCCTGAGA)N_338;Name=(AGCCTGAGA)N;tstart=1;tend=62;shortte=F
W.versatilis_PYCC7102_scaffold01_4470735	Earl_Grey	Simple_repeat	3574694	3574716	18	+	.	ID=(TAA)N_339;Name=(TAA)N;tstart=1;tend=23;shortte=F
W.versatilis_PYCC7102_scaffold01_4470735	Earl_Grey	Simple_repeat	3574920	3574953	37	+	.	ID=(T)N_340;Name=(T)N;tstart=1;tend=34;shortte=F
W.versatilis_PYCC7102_scaffold01_4470735	Earl_Grey	Simple_repeat	3581142	3581192	12	+	.	ID=(TACAGT)N_341;Name=(TACAGT)N;tstart=1;tend=51;shortte=F
W.versatilis_PYCC7102_scaffold01_4470735	Earl_Grey	Simple_repeat	3581330	3581352	15	+	.	ID=(TA)N_342;Name=(TA)N;tstart=1;tend=22;shortte=F
W.versatilis_PYCC7102_scaffold01_4470735	Earl_Grey	Simple_repeat	3665669	3665724	12	+	.	ID=(TAC)N_343;Name=(TAC)N;tstart=1;tend=56;shortte=F
W.versatilis_PYCC7102_scaffold01_4470735	Earl_Grey	Simple_repeat	3669367	3669384	16	+	.	ID=(T)N_344;Name=(T)N;tstart=1;tend=18;shortte=F
W.versatilis_PYCC7102_scaffold01_4470735	Earl_Grey	Simple_repeat	3678248	3678290	16	+	.	ID=(ACAA)N_345;Name=(ACAA)N;tstart=1;tend=45;shortte=F
W.versatilis_PYCC7102_scaffold01_4470735	Earl_Grey	Simple_repeat	3686380	3686425	20	+	.	ID=(TCATTC)N_346;Name=(TCATTC)N;tstart=1;tend=46;shortte=F
W.versatilis_PYCC7102_scaffold01_4470735	Earl_Grey	Simple_repeat	3704430	3704471	12	+	.	ID=(TCGCCGC)N_347;Name=(TCGCCGC)N;tstart=1;tend=40;shortte=F
W.versatilis_PYCC7102_scaffold01_4470735	Earl_Grey	Simple_repeat	3715327	3715346	16	+	.	ID=(CTT)N_348;Name=(CTT)N;tstart=1;tend=20;shortte=F
W.versatilis_PYCC7102_scaffold01_4470735	Earl_Grey	Simple_repeat	3733715	3733750	16	+	.	ID=(CGATGA)N_349;Name=(CGATGA)N;tstart=1;tend=36;shortte=F
W.versatilis_PYCC7102_scaffold01_4470735	Earl_Grey	Simple_repeat	3742273	3742316	21	+	.	ID=(CAGGCT)N_350;Name=(CAGGCT)N;tstart=1;tend=44;shortte=F
W.versatilis_PYCC7102_scaffold01_4470735	Earl_Grey	Simple_repeat	3758021	3758048	33	+	.	ID=(AT)N_351;Name=(AT)N;tstart=1;tend=28;shortte=F
W.versatilis_PYCC7102_scaffold01_4470735	Earl_Grey	Simple_repeat	3767970	3768018	21	+	.	ID=(CCTGCT)N_352;Name=(CCTGCT)N;tstart=1;tend=49;shortte=F
W.versatilis_PYCC7102_scaffold01_4470735	Earl_Grey	Simple_repeat	3770564	3770603	12	+	.	ID=(GCT)N_353;Name=(GCT)N;tstart=1;tend=40;shortte=F
W.versatilis_PYCC7102_scaffold01_4470735	Earl_Grey	Simple_repeat	3773966	3773995	13	+	.	ID=(CCATA)N_354;Name=(CCATA)N;tstart=1;tend=30;shortte=F
W.versatilis_PYCC7102_scaffold01_4470735	Earl_Grey	Simple_repeat	3774425	3774449	13	+	.	ID=(ATAA)N_355;Name=(ATAA)N;tstart=1;tend=25;shortte=F
W.versatilis_PYCC7102_scaffold01_4470735	Earl_Grey	Simple_repeat	3777087	3777170	23	+	.	ID=(GCTCAG)N_356;Name=(GCTCAG)N;tstart=1;tend=84;shortte=F
W.versatilis_PYCC7102_scaffold01_4470735	Earl_Grey	Simple_repeat	3777673	3777734	17	+	.	ID=(TATA)N_357;Name=(TATA)N;tstart=1;tend=62;shortte=F
W.versatilis_PYCC7102_scaffold01_4470735	Earl_Grey	Simple_repeat	3778355	3778386	12	+	.	ID=(GAGTAC)N_358;Name=(GAGTAC)N;tstart=1;tend=32;shortte=F
W.versatilis_PYCC7102_scaffold01_4470735	Earl_Grey	Simple_repeat	3799416	3799455	17	+	.	ID=(GAGGTGT)N_359;Name=(GAGGTGT)N;tstart=1;tend=40;shortte=F
W.versatilis_PYCC7102_scaffold01_4470735	Earl_Grey	Simple_repeat	3813609	3813641	17	+	.	ID=(GAATCT)N_360;Name=(GAATCT)N;tstart=1;tend=33;shortte=F
W.versatilis_PYCC7102_scaffold01_4470735	Earl_Grey	Simple_repeat	3818199	3818228	19	+	.	ID=(AGTGT)N_361;Name=(AGTGT)N;tstart=1;tend=30;shortte=F
W.versatilis_PYCC7102_scaffold01_4470735	Earl_Grey	Simple_repeat	3821485	3821509	26	+	.	ID=(CATCTA)N_362;Name=(CATCTA)N;tstart=1;tend=25;shortte=F
W.versatilis_PYCC7102_scaffold01_4470735	Earl_Grey	Simple_repeat	3828236	3828290	35	+	.	ID=(CATCAG)N_363;Name=(CATCAG)N;tstart=1;tend=55;shortte=F
W.versatilis_PYCC7102_scaffold01_4470735	Earl_Grey	Simple_repeat	3835898	3835956	13	+	.	ID=(ATTTT)N_364;Name=(ATTTT)N;tstart=1;tend=63;shortte=F
W.versatilis_PYCC7102_scaffold01_4470735	Earl_Grey	Simple_repeat	3835957	3835991	23	+	.	ID=(TTGA)N_365;Name=(TTGA)N;tstart=1;tend=38;shortte=F
W.versatilis_PYCC7102_scaffold01_4470735	Earl_Grey	Simple_repeat	3837131	3837174	12	+	.	ID=(TCC)N_366;Name=(TCC)N;tstart=1;tend=44;shortte=F
W.versatilis_PYCC7102_scaffold01_4470735	Earl_Grey	Simple_repeat	3866555	3866591	35	+	.	ID=(GAT)N_367;Name=(GAT)N;tstart=1;tend=37;shortte=F
W.versatilis_PYCC7102_scaffold01_4470735	Earl_Grey	Simple_repeat	3868668	3868724	17	+	.	ID=(TA)N_368;Name=(TA)N;tstart=1;tend=58;shortte=F
W.versatilis_PYCC7102_scaffold01_4470735	Earl_Grey	Simple_repeat	3882647	3882695	14	+	.	ID=(GGCGAT)N_369;Name=(GGCGAT)N;tstart=1;tend=52;shortte=F
W.versatilis_PYCC7102_scaffold01_4470735	Earl_Grey	Simple_repeat	3918721	3918748	13	+	.	ID=(CAA)N_370;Name=(CAA)N;tstart=1;tend=27;shortte=F
W.versatilis_PYCC7102_scaffold01_4470735	Earl_Grey	Simple_repeat	3919825	3919856	13	+	.	ID=(ATA)N_371;Name=(ATA)N;tstart=1;tend=33;shortte=F
W.versatilis_PYCC7102_scaffold01_4470735	Earl_Grey	Simple_repeat	3927738	3927783	13	+	.	ID=(TGTGCT)N_372;Name=(TGTGCT)N;tstart=1;tend=46;shortte=F
W.versatilis_PYCC7102_scaffold01_4470735	Earl_Grey	Simple_repeat	3928419	3928471	29	+	.	ID=(GCCTGA)N_373;Name=(GCCTGA)N;tstart=1;tend=53;shortte=F
W.versatilis_PYCC7102_scaffold01_4470735	Earl_Grey	Simple_repeat	3929080	3929171	24	+	.	ID=(GTT)N_374;Name=(GTT)N;tstart=1;tend=92;shortte=F
W.versatilis_PYCC7102_scaffold01_4470735	Earl_Grey	Simple_repeat	3931133	3931161	17	+	.	ID=(TTA)N_375;Name=(TTA)N;tstart=1;tend=30;shortte=F
W.versatilis_PYCC7102_scaffold01_4470735	Earl_Grey	Simple_repeat	3964109	3964144	34	+	.	ID=(TAT)N_376;Name=(TAT)N;tstart=1;tend=36;shortte=F
W.versatilis_PYCC7102_scaffold01_4470735	Earl_Grey	Simple_repeat	3986429	3986483	19	+	.	ID=(CAT)N_377;Name=(CAT)N;tstart=1;tend=55;shortte=F
W.versatilis_PYCC7102_scaffold01_4470735	Earl_Grey	Simple_repeat	3993350	3993384	12	+	.	ID=(TAGTTTG)N_378;Name=(TAGTTTG)N;tstart=1;tend=36;shortte=F
W.versatilis_PYCC7102_scaffold01_4470735	Earl_Grey	Simple_repeat	3996338	3996382	12	+	.	ID=(TGGAGG)N_379;Name=(TGGAGG)N;tstart=1;tend=45;shortte=F
W.versatilis_PYCC7102_scaffold01_4470735	Earl_Grey	Simple_repeat	3996560	3996580	17	+	.	ID=(TGG)N_380;Name=(TGG)N;tstart=1;tend=21;shortte=F
W.versatilis_PYCC7102_scaffold01_4470735	Earl_Grey	Simple_repeat	4013270	4013306	12	+	.	ID=(GCT)N_381;Name=(GCT)N;tstart=1;tend=34;shortte=F
W.versatilis_PYCC7102_scaffold01_4470735	Earl_Grey	Simple_repeat	4021196	4021245	12	+	.	ID=(CACCTG)N_382;Name=(CACCTG)N;tstart=1;tend=53;shortte=F
W.versatilis_PYCC7102_scaffold01_4470735	Earl_Grey	Simple_repeat	4032244	4032302	21	+	.	ID=(GAACAG)N_383;Name=(GAACAG)N;tstart=1;tend=57;shortte=F
W.versatilis_PYCC7102_scaffold01_4470735	Earl_Grey	Simple_repeat	4033519	4033552	21	+	.	ID=(CTGTG)N_384;Name=(CTGTG)N;tstart=1;tend=34;shortte=F
W.versatilis_PYCC7102_scaffold01_4470735	Earl_Grey	Simple_repeat	4034970	4034998	17	+	.	ID=(TTA)N_385;Name=(TTA)N;tstart=1;tend=30;shortte=F
W.versatilis_PYCC7102_scaffold01_4470735	Earl_Grey	Simple_repeat	4035023	4035096	28	+	.	ID=(CTGTTG)N_386;Name=(CTGTTG)N;tstart=1;tend=74;shortte=F
W.versatilis_PYCC7102_scaffold01_4470735	Earl_Grey	Simple_repeat	4041718	4041740	16	+	.	ID=(TACA)N_387;Name=(TACA)N;tstart=1;tend=23;shortte=F
W.versatilis_PYCC7102_scaffold01_4470735	Earl_Grey	Simple_repeat	4052725	4052755	12	+	.	ID=(GTGCTG)N_388;Name=(GTGCTG)N;tstart=1;tend=31;shortte=F
W.versatilis_PYCC7102_scaffold01_4470735	Earl_Grey	Simple_repeat	4055917	4055956	13	+	.	ID=(CCG)N_389;Name=(CCG)N;tstart=1;tend=40;shortte=F
W.versatilis_PYCC7102_scaffold01_4470735	Earl_Grey	Simple_repeat	4056094	4056130	12	+	.	ID=(TCATAG)N_390;Name=(TCATAG)N;tstart=1;tend=37;shortte=F
W.versatilis_PYCC7102_scaffold01_4470735	Earl_Grey	Simple_repeat	4080292	4080321	16	+	.	ID=(AGA)N_391;Name=(AGA)N;tstart=1;tend=30;shortte=F
W.versatilis_PYCC7102_scaffold01_4470735	Earl_Grey	Simple_repeat	4093689	4093710	15	+	.	ID=(ATG)N_392;Name=(ATG)N;tstart=1;tend=22;shortte=F
W.versatilis_PYCC7102_scaffold01_4470735	Earl_Grey	Simple_repeat	4096063	4096089	12	+	.	ID=(TTATT)N_393;Name=(TTATT)N;tstart=1;tend=27;shortte=F
W.versatilis_PYCC7102_scaffold01_4470735	Earl_Grey	Simple_repeat	4112798	4112841	14	+	.	ID=(CATCTT)N_394;Name=(CATCTT)N;tstart=1;tend=47;shortte=F
W.versatilis_PYCC7102_scaffold01_4470735	Earl_Grey	Simple_repeat	4123200	4123236	13	+	.	ID=(ATTCA)N_395;Name=(ATTCA)N;tstart=1;tend=33;shortte=F
W.versatilis_PYCC7102_scaffold01_4470735	Earl_Grey	Simple_repeat	4130057	4130085	14	+	.	ID=(AGTT)N_396;Name=(AGTT)N;tstart=1;tend=29;shortte=F
W.versatilis_PYCC7102_scaffold01_4470735	Earl_Grey	Simple_repeat	4175435	4175509	16	+	.	ID=(TCCGCC)N_397;Name=(TCCGCC)N;tstart=1;tend=75;shortte=F
W.versatilis_PYCC7102_scaffold01_4470735	Earl_Grey	Simple_repeat	4178855	4178886	37	+	.	ID=(TA)N_398;Name=(TA)N;tstart=1;tend=32;shortte=F
W.versatilis_PYCC7102_scaffold01_4470735	Earl_Grey	Simple_repeat	4182343	4182364	13	+	.	ID=(CTC)N_399;Name=(CTC)N;tstart=1;tend=22;shortte=F
W.versatilis_PYCC7102_scaffold01_4470735	Earl_Grey	Simple_repeat	4187730	4187768	17	+	.	ID=(TATC)N_400;Name=(TATC)N;tstart=1;tend=39;shortte=F
W.versatilis_PYCC7102_scaffold01_4470735	Earl_Grey	Simple_repeat	4191632	4191648	15	+	.	ID=(TA)N_401;Name=(TA)N;tstart=1;tend=17;shortte=F
W.versatilis_PYCC7102_scaffold01_4470735	Earl_Grey	Simple_repeat	4192880	4192899	13	+	.	ID=(TCT)N_402;Name=(TCT)N;tstart=1;tend=20;shortte=F
W.versatilis_PYCC7102_scaffold01_4470735	Earl_Grey	Simple_repeat	4201986	4202086	18	+	.	ID=(CTG)N_403;Name=(CTG)N;tstart=1;tend=101;shortte=F
W.versatilis_PYCC7102_scaffold01_4470735	Earl_Grey	Simple_repeat	4203013	4203048	12	+	.	ID=(TATTTA)N_404;Name=(TATTTA)N;tstart=1;tend=35;shortte=F
W.versatilis_PYCC7102_scaffold01_4470735	Earl_Grey	Simple_repeat	4203968	4204005	14	+	.	ID=(CTG)N_405;Name=(CTG)N;tstart=1;tend=38;shortte=F
W.versatilis_PYCC7102_scaffold01_4470735	Earl_Grey	Simple_repeat	4213386	4213404	17	+	.	ID=(AT)N_406;Name=(AT)N;tstart=1;tend=19;shortte=F
W.versatilis_PYCC7102_scaffold01_4470735	Earl_Grey	Simple_repeat	4213732	4213766	20	+	.	ID=(AT)N_407;Name=(AT)N;tstart=1;tend=37;shortte=F
W.versatilis_PYCC7102_scaffold01_4470735	Earl_Grey	Unknown	4220751	4221119	634	+	.	ID=RND-1_FAMILY-3_408;Name=RND-1_FAMILY-3;tstart=498;tend=866;shortte=F;kimura80=0.5125
W.versatilis_PYCC7102_scaffold01_4470735	Earl_Grey	Simple_repeat	4221195	4221220	27	+	.	ID=(AGCTCC)N_409;Name=(AGCTCC)N;tstart=1;tend=26;shortte=F
W.versatilis_PYCC7102_scaffold01_4470735	Earl_Grey	Unknown	4221405	4221794	457	+	.	ID=RND-1_FAMILY-3_410;Name=RND-1_FAMILY-3;tstart=411;tend=800;shortte=F;kimura80=0.5705
W.versatilis_PYCC7102_scaffold01_4470735	Earl_Grey	Simple_repeat	4250259	4250290	17	+	.	ID=(TTTCCT)N_411;Name=(TTTCCT)N;tstart=1;tend=33;shortte=F
W.versatilis_PYCC7102_scaffold01_4470735	Earl_Grey	Simple_repeat	4255230	4255272	21	+	.	ID=(ATT)N_412;Name=(ATT)N;tstart=1;tend=43;shortte=F
W.versatilis_PYCC7102_scaffold01_4470735	Earl_Grey	Simple_repeat	4265258	4265295	14	+	.	ID=(TATAA)N_413;Name=(TATAA)N;tstart=1;tend=37;shortte=F
W.versatilis_PYCC7102_scaffold01_4470735	Earl_Grey	Simple_repeat	4269852	4269876	20	+	.	ID=(TA)N_414;Name=(TA)N;tstart=1;tend=25;shortte=F
W.versatilis_PYCC7102_scaffold01_4470735	Earl_Grey	Simple_repeat	4342524	4342571	12	+	.	ID=(GACGAT)N_415;Name=(GACGAT)N;tstart=1;tend=45;shortte=F
W.versatilis_PYCC7102_scaffold01_4470735	Earl_Grey	Unknown	4384266	4384894	3628	-	.	ID=RND-1_FAMILY-3_416;Name=RND-1_FAMILY-3;tstart=258;tend=886;shortte=F;kimura80=0.2035
W.versatilis_PYCC7102_scaffold01_4470735	Earl_Grey	Unknown	4384896	4385539	3559	-	.	ID=RND-1_FAMILY-3_417;Name=RND-1_FAMILY-3;tstart=246;tend=889;shortte=F;kimura80=0.2214
W.versatilis_PYCC7102_scaffold01_4470735	Earl_Grey	Unknown	4385681	4386319	4023	-	.	ID=RND-1_FAMILY-3_418;Name=RND-1_FAMILY-3;tstart=258;tend=896;shortte=F;tegroup=CTG_1|RND-1_FAMILY-3|1;kimura80=0.1644
W.versatilis_PYCC7102_scaffold01_4470735	Earl_Grey	Unknown	4386321	4386922	3531	-	.	ID=RND-1_FAMILY-3_419;Name=RND-1_FAMILY-3;tstart=288;tend=889;shortte=F;kimura80=0.1859
W.versatilis_PYCC7102_scaffold01_4470735	Earl_Grey	Simple_repeat	4434137	4434156	16	+	.	ID=(A)N_420;Name=(A)N;tstart=1;tend=20;shortte=F
W.versatilis_PYCC7102_scaffold02_2781304	Earl_Grey	Unknown	6823	7017	676	+	.	ID=RND-1_FAMILY-4_421;Name=RND-1_FAMILY-4;tstart=544;tend=737;shortte=F;kimura80=0.3111
W.versatilis_PYCC7102_scaffold02_2781304	Earl_Grey	Unknown	27236	27971	4493	-	.	ID=RND-1_FAMILY-4_422;Name=RND-1_FAMILY-4;tstart=1;tend=737;shortte=F;kimura80=0.174
W.versatilis_PYCC7102_scaffold02_2781304	Earl_Grey	Unknown	57755	58263	3469	-	.	ID=RND-1_FAMILY-4_423;Name=RND-1_FAMILY-4;tstart=32;tend=540;shortte=F;kimura80=0.1529
W.versatilis_PYCC7102_scaffold02_2781304	Earl_Grey	Simple_repeat	67424	67451	18	+	.	ID=(TA)N_424;Name=(TA)N;tstart=1;tend=30;shortte=F
W.versatilis_PYCC7102_scaffold02_2781304	Earl_Grey	Simple_repeat	77343	77378	15	+	.	ID=(GTG)N_425;Name=(GTG)N;tstart=1;tend=34;shortte=F
W.versatilis_PYCC7102_scaffold02_2781304	Earl_Grey	Simple_repeat	88593	88632	15	+	.	ID=(TAA)N_426;Name=(TAA)N;tstart=1;tend=42;shortte=F
W.versatilis_PYCC7102_scaffold02_2781304	Earl_Grey	Unknown	92332	93069	5609	-	.	ID=RND-1_FAMILY-4_427;Name=RND-1_FAMILY-4;tstart=1;tend=738;shortte=F;kimura80=0.0856
W.versatilis_PYCC7102_scaffold02_2781304	Earl_Grey	Simple_repeat	113293	113326	18	+	.	ID=(CGGCAG)N_428;Name=(CGGCAG)N;tstart=1;tend=34;shortte=F
W.versatilis_PYCC7102_scaffold02_2781304	Earl_Grey	Unknown	117327	117884	804	+	.	ID=RND-1_FAMILY-3_429;Name=RND-1_FAMILY-3;tstart=298;tend=858;shortte=F;kimura80=0.5144
W.versatilis_PYCC7102_scaffold02_2781304	Earl_Grey	Unknown	118026	118583	672	+	.	ID=RND-1_FAMILY-3_430;Name=RND-1_FAMILY-3;tstart=298;tend=858;shortte=F;kimura80=0.5203
W.versatilis_PYCC7102_scaffold02_2781304	Earl_Grey	Unknown	118729	119246	637	+	.	ID=RND-1_FAMILY-3_431;Name=RND-1_FAMILY-3;tstart=336;tend=858;shortte=F;tegroup=CTG_2|RND-1_FAMILY-3|1;kimura80=0.4955
W.versatilis_PYCC7102_scaffold02_2781304	Earl_Grey	Unknown	119424	119981	631	+	.	ID=RND-1_FAMILY-3_432;Name=RND-1_FAMILY-3;tstart=298;tend=858;shortte=F;kimura80=0.5643
W.versatilis_PYCC7102_scaffold02_2781304	Earl_Grey	Unknown	120159	120716	729	+	.	ID=RND-1_FAMILY-3_433;Name=RND-1_FAMILY-3;tstart=298;tend=858;shortte=F;kimura80=0.519
W.versatilis_PYCC7102_scaffold02_2781304	Earl_Grey	Simple_repeat	125793	125823	36	+	.	ID=(AT)N_434;Name=(AT)N;tstart=1;tend=31;shortte=F
W.versatilis_PYCC7102_scaffold02_2781304	Earl_Grey	Unknown	125905	126638	5402	-	.	ID=RND-1_FAMILY-4_435;Name=RND-1_FAMILY-4;tstart=2;tend=738;shortte=F;kimura80=0.0958
W.versatilis_PYCC7102_scaffold02_2781304	Earl_Grey	Unknown	127059	127148	247	+	.	ID=RND-1_FAMILY-4_436;Name=RND-1_FAMILY-4;tstart=179;tend=270;shortte=T;kimura80=0.3685
W.versatilis_PYCC7102_scaffold02_2781304	Earl_Grey	Unknown	176527	176763	354	-	.	ID=RND-1_FAMILY-4_437;Name=RND-1_FAMILY-4;tstart=164;tend=406;shortte=F;kimura80=0.5079
W.versatilis_PYCC7102_scaffold02_2781304	Earl_Grey	Simple_repeat	197738	197777	13	+	.	ID=(ATATAG)N_438;Name=(ATATAG)N;tstart=1;tend=39;shortte=F
W.versatilis_PYCC7102_scaffold02_2781304	Earl_Grey	Simple_repeat	212948	212968	17	+	.	ID=(TG)N_439;Name=(TG)N;tstart=1;tend=22;shortte=F
W.versatilis_PYCC7102_scaffold02_2781304	Earl_Grey	Simple_repeat	216356	216395	12	+	.	ID=(GCTGGT)N_440;Name=(GCTGGT)N;tstart=1;tend=40;shortte=F
W.versatilis_PYCC7102_scaffold02_2781304	Earl_Grey	Simple_repeat	218579	218618	19	+	.	ID=(AGCATC)N_441;Name=(AGCATC)N;tstart=1;tend=40;shortte=F
W.versatilis_PYCC7102_scaffold02_2781304	Earl_Grey	Simple_repeat	229645	229713	19	+	.	ID=A-RICH_442;Name=A-RICH;tstart=1;tend=68;shortte=F
W.versatilis_PYCC7102_scaffold02_2781304	Earl_Grey	Simple_repeat	237040	237082	22	+	.	ID=(TCCGAG)N_443;Name=(TCCGAG)N;tstart=1;tend=43;shortte=F
W.versatilis_PYCC7102_scaffold02_2781304	Earl_Grey	Simple_repeat	245502	245529	18	+	.	ID=(ACCGG)N_444;Name=(ACCGG)N;tstart=1;tend=28;shortte=F
W.versatilis_PYCC7102_scaffold02_2781304	Earl_Grey	Simple_repeat	256485	256519	13	+	.	ID=(GCGAC)N_445;Name=(GCGAC)N;tstart=1;tend=35;shortte=F
W.versatilis_PYCC7102_scaffold02_2781304	Earl_Grey	Simple_repeat	300013	300045	13	+	.	ID=(GCGCCT)N_446;Name=(GCGCCT)N;tstart=1;tend=33;shortte=F
W.versatilis_PYCC7102_scaffold02_2781304	Earl_Grey	Simple_repeat	308990	309018	14	+	.	ID=(AATA)N_447;Name=(AATA)N;tstart=1;tend=30;shortte=F
W.versatilis_PYCC7102_scaffold02_2781304	Earl_Grey	Simple_repeat	326531	326570	12	+	.	ID=(TATTA)N_448;Name=(TATTA)N;tstart=1;tend=38;shortte=F
W.versatilis_PYCC7102_scaffold02_2781304	Earl_Grey	Simple_repeat	328934	328969	11	+	.	ID=(TGATTT)N_449;Name=(TGATTT)N;tstart=1;tend=34;shortte=F
W.versatilis_PYCC7102_scaffold02_2781304	Earl_Grey	Simple_repeat	342095	342128	37	+	.	ID=(CAGAAT)N_450;Name=(CAGAAT)N;tstart=1;tend=34;shortte=F
W.versatilis_PYCC7102_scaffold02_2781304	Earl_Grey	Simple_repeat	357893	357940	16	+	.	ID=A-RICH_451;Name=A-RICH;tstart=1;tend=48;shortte=F
W.versatilis_PYCC7102_scaffold02_2781304	Earl_Grey	Simple_repeat	367791	367819	15	+	.	ID=(CTGGC)N_452;Name=(CTGGC)N;tstart=1;tend=28;shortte=F
W.versatilis_PYCC7102_scaffold02_2781304	Earl_Grey	Simple_repeat	381425	381475	13	+	.	ID=G-RICH_453;Name=G-RICH;tstart=1;tend=46;shortte=F
W.versatilis_PYCC7102_scaffold02_2781304	Earl_Grey	Simple_repeat	383747	383785	14	+	.	ID=(GCTCAA)N_454;Name=(GCTCAA)N;tstart=1;tend=39;shortte=F
W.versatilis_PYCC7102_scaffold02_2781304	Earl_Grey	Simple_repeat	389536	389606	16	+	.	ID=(ACAGCA)N_455;Name=(ACAGCA)N;tstart=1;tend=75;shortte=F
W.versatilis_PYCC7102_scaffold02_2781304	Earl_Grey	Simple_repeat	399210	399249	16	+	.	ID=(AT)N_456;Name=(AT)N;tstart=1;tend=40;shortte=F
W.versatilis_PYCC7102_scaffold02_2781304	Earl_Grey	Simple_repeat	405624	405673	15	+	.	ID=(ATTT)N_457;Name=(ATTT)N;tstart=1;tend=50;shortte=F
W.versatilis_PYCC7102_scaffold02_2781304	Earl_Grey	Simple_repeat	432821	432862	29	+	.	ID=(A)N_458;Name=(A)N;tstart=1;tend=42;shortte=F
W.versatilis_PYCC7102_scaffold02_2781304	Earl_Grey	Simple_repeat	434864	434890	29	+	.	ID=(CTGCCA)N_459;Name=(CTGCCA)N;tstart=1;tend=27;shortte=F
W.versatilis_PYCC7102_scaffold02_2781304	Earl_Grey	Simple_repeat	435002	435036	16	+	.	ID=(CTG)N_460;Name=(CTG)N;tstart=1;tend=35;shortte=F
W.versatilis_PYCC7102_scaffold02_2781304	Earl_Grey	Simple_repeat	439129	439165	30	+	.	ID=(AT)N_461;Name=(AT)N;tstart=1;tend=39;shortte=F
W.versatilis_PYCC7102_scaffold02_2781304	Earl_Grey	Simple_repeat	439554	439622	12	+	.	ID=(CTG)N_462;Name=(CTG)N;tstart=1;tend=69;shortte=F
W.versatilis_PYCC7102_scaffold02_2781304	Earl_Grey	Simple_repeat	444242	444288	27	+	.	ID=(AGA)N_463;Name=(AGA)N;tstart=1;tend=47;shortte=F
W.versatilis_PYCC7102_scaffold02_2781304	Earl_Grey	Simple_repeat	478847	478870	12	+	.	ID=(TGA)N_464;Name=(TGA)N;tstart=1;tend=24;shortte=F
W.versatilis_PYCC7102_scaffold02_2781304	Earl_Grey	Simple_repeat	481894	481958	47	+	.	ID=(AGCAGGCCC)N_465;Name=(AGCAGGCCC)N;tstart=1;tend=65;shortte=F
W.versatilis_PYCC7102_scaffold02_2781304	Earl_Grey	Simple_repeat	486337	486367	12	+	.	ID=(TTAA)N_466;Name=(TTAA)N;tstart=1;tend=29;shortte=F
W.versatilis_PYCC7102_scaffold02_2781304	Earl_Grey	Simple_repeat	504108	504132	26	+	.	ID=(ATCA)N_467;Name=(ATCA)N;tstart=1;tend=25;shortte=F
W.versatilis_PYCC7102_scaffold02_2781304	Earl_Grey	Simple_repeat	517554	517592	15	+	.	ID=(TCA)N_468;Name=(TCA)N;tstart=1;tend=39;shortte=F
W.versatilis_PYCC7102_scaffold02_2781304	Earl_Grey	Simple_repeat	519637	519670	14	+	.	ID=(ATCATG)N_469;Name=(ATCATG)N;tstart=1;tend=37;shortte=F
W.versatilis_PYCC7102_scaffold02_2781304	Earl_Grey	Simple_repeat	522647	522666	13	+	.	ID=(ATG)N_470;Name=(ATG)N;tstart=1;tend=20;shortte=F
W.versatilis_PYCC7102_scaffold02_2781304	Earl_Grey	Simple_repeat	523306	523342	12	+	.	ID=(ATATATT)N_471;Name=(ATATATT)N;tstart=1;tend=37;shortte=F;tegroup=CTG_2|(ATATATT)N|1
W.versatilis_PYCC7102_scaffold02_2781304	Earl_Grey	Simple_repeat	523316	523335	16	+	.	ID=(AT)N_472;Name=(AT)N;tstart=1;tend=21;shortte=F;nested=FULLY_NESTED-ROUND1
W.versatilis_PYCC7102_scaffold02_2781304	Earl_Grey	Simple_repeat	535867	535932	32	+	.	ID=(TTCGTC)N_473;Name=(TTCGTC)N;tstart=1;tend=66;shortte=F
W.versatilis_PYCC7102_scaffold02_2781304	Earl_Grey	Simple_repeat	538871	538902	17	+	.	ID=(CGTTGT)N_474;Name=(CGTTGT)N;tstart=1;tend=32;shortte=F
W.versatilis_PYCC7102_scaffold02_2781304	Earl_Grey	Simple_repeat	544465	544491	15	+	.	ID=(TATAA)N_475;Name=(TATAA)N;tstart=1;tend=29;shortte=F
W.versatilis_PYCC7102_scaffold02_2781304	Earl_Grey	Simple_repeat	561706	561755	16	+	.	ID=(ATTTC)N_476;Name=(ATTTC)N;tstart=1;tend=51;shortte=F
W.versatilis_PYCC7102_scaffold02_2781304	Earl_Grey	Simple_repeat	563507	563540	14	+	.	ID=GA-RICH_477;Name=GA-RICH;tstart=1;tend=36;shortte=F
W.versatilis_PYCC7102_scaffold02_2781304	Earl_Grey	Simple_repeat	574583	574619	19	+	.	ID=(ACTATA)N_478;Name=(ACTATA)N;tstart=1;tend=35;shortte=F
W.versatilis_PYCC7102_scaffold02_2781304	Earl_Grey	Simple_repeat	574919	574938	12	+	.	ID=(TCT)N_479;Name=(TCT)N;tstart=1;tend=19;shortte=F
W.versatilis_PYCC7102_scaffold02_2781304	Earl_Grey	Simple_repeat	575696	575737	41	+	.	ID=(GATTCC)N_480;Name=(GATTCC)N;tstart=1;tend=42;shortte=F
W.versatilis_PYCC7102_scaffold02_2781304	Earl_Grey	Simple_repeat	584256	584293	18	+	.	ID=A-RICH_481;Name=A-RICH;tstart=1;tend=39;shortte=F
W.versatilis_PYCC7102_scaffold02_2781304	Earl_Grey	Simple_repeat	598635	598671	17	+	.	ID=A-RICH_482;Name=A-RICH;tstart=1;tend=37;shortte=F
W.versatilis_PYCC7102_scaffold02_2781304	Earl_Grey	Simple_repeat	614287	614316	27	+	.	ID=(AGTCAG)N_483;Name=(AGTCAG)N;tstart=1;tend=30;shortte=F
W.versatilis_PYCC7102_scaffold02_2781304	Earl_Grey	Simple_repeat	617833	617856	15	+	.	ID=(TA)N_484;Name=(TA)N;tstart=1;tend=24;shortte=F
W.versatilis_PYCC7102_scaffold02_2781304	Earl_Grey	Simple_repeat	617896	617939	11	+	.	ID=A-RICH_485;Name=A-RICH;tstart=1;tend=46;shortte=F
W.versatilis_PYCC7102_scaffold02_2781304	Earl_Grey	Simple_repeat	621144	621196	53	+	.	ID=(CCGTAGCCC)N_486;Name=(CCGTAGCCC)N;tstart=1;tend=53;shortte=F
W.versatilis_PYCC7102_scaffold02_2781304	Earl_Grey	Simple_repeat	621348	621388	39	+	.	ID=(CCATAACCG)N_487;Name=(CCATAACCG)N;tstart=1;tend=41;shortte=F
W.versatilis_PYCC7102_scaffold02_2781304	Earl_Grey	Simple_repeat	636867	636895	15	+	.	ID=(AT)N_488;Name=(AT)N;tstart=1;tend=30;shortte=F
W.versatilis_PYCC7102_scaffold02_2781304	Earl_Grey	Simple_repeat	639426	639453	16	+	.	ID=(AT)N_489;Name=(AT)N;tstart=1;tend=28;shortte=F
W.versatilis_PYCC7102_scaffold02_2781304	Earl_Grey	Simple_repeat	653051	653074	17	+	.	ID=(CCA)N_490;Name=(CCA)N;tstart=1;tend=24;shortte=F
W.versatilis_PYCC7102_scaffold02_2781304	Earl_Grey	Simple_repeat	698868	698892	13	+	.	ID=(TGGA)N_491;Name=(TGGA)N;tstart=1;tend=25;shortte=F
W.versatilis_PYCC7102_scaffold02_2781304	Earl_Grey	Simple_repeat	704821	704888	16	+	.	ID=(GACG)N_492;Name=(GACG)N;tstart=1;tend=68;shortte=F
W.versatilis_PYCC7102_scaffold02_2781304	Earl_Grey	Simple_repeat	711833	711883	47	+	.	ID=(A)N_493;Name=(A)N;tstart=1;tend=51;shortte=F
W.versatilis_PYCC7102_scaffold02_2781304	Earl_Grey	Simple_repeat	719763	719793	13	+	.	ID=(TTGTC)N_494;Name=(TTGTC)N;tstart=1;tend=32;shortte=F
W.versatilis_PYCC7102_scaffold02_2781304	Earl_Grey	Simple_repeat	721390	721436	13	+	.	ID=(CAG)N_495;Name=(CAG)N;tstart=1;tend=48;shortte=F
W.versatilis_PYCC7102_scaffold02_2781304	Earl_Grey	Simple_repeat	722802	722840	11	+	.	ID=(CTGCAA)N_496;Name=(CTGCAA)N;tstart=1;tend=39;shortte=F
W.versatilis_PYCC7102_scaffold02_2781304	Earl_Grey	Simple_repeat	729817	729866	17	+	.	ID=(CGAAGC)N_497;Name=(CGAAGC)N;tstart=1;tend=49;shortte=F
W.versatilis_PYCC7102_scaffold02_2781304	Earl_Grey	Simple_repeat	764045	764069	21	+	.	ID=(A)N_498;Name=(A)N;tstart=1;tend=25;shortte=F
W.versatilis_PYCC7102_scaffold02_2781304	Earl_Grey	Simple_repeat	793414	793449	13	+	.	ID=(CATAGA)N_499;Name=(CATAGA)N;tstart=1;tend=36;shortte=F
W.versatilis_PYCC7102_scaffold02_2781304	Earl_Grey	Simple_repeat	822687	822723	20	+	.	ID=(TCACAGC)N_500;Name=(TCACAGC)N;tstart=1;tend=37;shortte=F
W.versatilis_PYCC7102_scaffold02_2781304	Earl_Grey	Simple_repeat	838482	838559	21	+	.	ID=(TGCTGT)N_501;Name=(TGCTGT)N;tstart=1;tend=89;shortte=F
W.versatilis_PYCC7102_scaffold02_2781304	Earl_Grey	Simple_repeat	838560	838586	24	+	.	ID=(GCT)N_502;Name=(GCT)N;tstart=1;tend=44;shortte=F
W.versatilis_PYCC7102_scaffold02_2781304	Earl_Grey	Simple_repeat	838734	838762	17	+	.	ID=(TGC)N_503;Name=(TGC)N;tstart=1;tend=29;shortte=F
W.versatilis_PYCC7102_scaffold02_2781304	Earl_Grey	Simple_repeat	852088	852125	12	+	.	ID=(TGCCTC)N_504;Name=(TGCCTC)N;tstart=1;tend=37;shortte=F
W.versatilis_PYCC7102_scaffold02_2781304	Earl_Grey	Simple_repeat	861152	861197	12	+	.	ID=(AGC)N_505;Name=(AGC)N;tstart=1;tend=44;shortte=F
W.versatilis_PYCC7102_scaffold02_2781304	Earl_Grey	Simple_repeat	861682	861726	33	+	.	ID=(AGCTTGGCTC)N_506;Name=(AGCTTGGCTC)N;tstart=1;tend=45;shortte=F
W.versatilis_PYCC7102_scaffold02_2781304	Earl_Grey	Simple_repeat	869866	869914	18	+	.	ID=(ATG)N_507;Name=(ATG)N;tstart=1;tend=49;shortte=F
W.versatilis_PYCC7102_scaffold02_2781304	Earl_Grey	Simple_repeat	869915	869932	13	+	.	ID=(ATGGTG)N_508;Name=(ATGGTG)N;tstart=1;tend=58;shortte=F
W.versatilis_PYCC7102_scaffold02_2781304	Earl_Grey	Simple_repeat	878937	878970	11	+	.	ID=(CCTCAG)N_509;Name=(CCTCAG)N;tstart=1;tend=34;shortte=F
W.versatilis_PYCC7102_scaffold02_2781304	Earl_Grey	Simple_repeat	883426	883502	29	+	.	ID=(TAT)N_510;Name=(TAT)N;tstart=1;tend=77;shortte=F
W.versatilis_PYCC7102_scaffold02_2781304	Earl_Grey	Simple_repeat	897892	897922	13	+	.	ID=(TCATCA)N_511;Name=(TCATCA)N;tstart=1;tend=32;shortte=F
W.versatilis_PYCC7102_scaffold02_2781304	Earl_Grey	Simple_repeat	917958	918006	21	+	.	ID=(GATGAA)N_512;Name=(GATGAA)N;tstart=1;tend=49;shortte=F
W.versatilis_PYCC7102_scaffold02_2781304	Earl_Grey	Simple_repeat	932955	932992	13	+	.	ID=(GCACGCAA)N_513;Name=(GCACGCAA)N;tstart=1;tend=41;shortte=F
W.versatilis_PYCC7102_scaffold02_2781304	Earl_Grey	Simple_repeat	950133	950171	20	+	.	ID=A-RICH_514;Name=A-RICH;tstart=1;tend=39;shortte=F
W.versatilis_PYCC7102_scaffold02_2781304	Earl_Grey	Simple_repeat	967945	968004	26	+	.	ID=(GCGGCA)N_515;Name=(GCGGCA)N;tstart=1;tend=60;shortte=F
W.versatilis_PYCC7102_scaffold02_2781304	Earl_Grey	Simple_repeat	972202	972236	13	+	.	ID=(GACAT)N_516;Name=(GACAT)N;tstart=1;tend=37;shortte=F
W.versatilis_PYCC7102_scaffold02_2781304	Earl_Grey	Simple_repeat	975855	975877	14	+	.	ID=(TGG)N_517;Name=(TGG)N;tstart=1;tend=23;shortte=F
W.versatilis_PYCC7102_scaffold02_2781304	Earl_Grey	Simple_repeat	1003115	1003146	12	+	.	ID=(GGTGTT)N_518;Name=(GGTGTT)N;tstart=1;tend=32;shortte=F
W.versatilis_PYCC7102_scaffold02_2781304	Earl_Grey	Simple_repeat	1044602	1044639	22	+	.	ID=(GCCTCT)N_519;Name=(GCCTCT)N;tstart=1;tend=38;shortte=F
W.versatilis_PYCC7102_scaffold02_2781304	Earl_Grey	Simple_repeat	1062889	1062920	29	+	.	ID=(GAA)N_520;Name=(GAA)N;tstart=1;tend=32;shortte=F
W.versatilis_PYCC7102_scaffold02_2781304	Earl_Grey	Simple_repeat	1065157	1065193	15	+	.	ID=(ATATT)N_521;Name=(ATATT)N;tstart=1;tend=54;shortte=F
W.versatilis_PYCC7102_scaffold02_2781304	Earl_Grey	Simple_repeat	1065194	1065212	17	+	.	ID=(TA)N_522;Name=(TA)N;tstart=1;tend=19;shortte=F
W.versatilis_PYCC7102_scaffold02_2781304	Earl_Grey	Simple_repeat	1069742	1069783	13	+	.	ID=(GAGTCC)N_523;Name=(GAGTCC)N;tstart=1;tend=43;shortte=F
W.versatilis_PYCC7102_scaffold02_2781304	Earl_Grey	Simple_repeat	1103293	1103332	11	+	.	ID=A-RICH_524;Name=A-RICH;tstart=1;tend=41;shortte=F
W.versatilis_PYCC7102_scaffold02_2781304	Earl_Grey	Simple_repeat	1127904	1127930	15	+	.	ID=(AT)N_525;Name=(AT)N;tstart=1;tend=27;shortte=F
W.versatilis_PYCC7102_scaffold02_2781304	Earl_Grey	Simple_repeat	1138644	1138708	36	+	.	ID=(CAGGAC)N_526;Name=(CAGGAC)N;tstart=1;tend=65;shortte=F
W.versatilis_PYCC7102_scaffold02_2781304	Earl_Grey	Simple_repeat	1155350	1155388	16	+	.	ID=(GAT)N_527;Name=(GAT)N;tstart=1;tend=39;shortte=F
W.versatilis_PYCC7102_scaffold02_2781304	Earl_Grey	Simple_repeat	1160736	1160762	14	+	.	ID=(AAATA)N_528;Name=(AAATA)N;tstart=1;tend=27;shortte=F
W.versatilis_PYCC7102_scaffold02_2781304	Earl_Grey	Simple_repeat	1179164	1179210	48	+	.	ID=(AGGTCA)N_529;Name=(AGGTCA)N;tstart=1;tend=48;shortte=F
W.versatilis_PYCC7102_scaffold02_2781304	Earl_Grey	Simple_repeat	1179893	1179915	13	+	.	ID=(CTAA)N_530;Name=(CTAA)N;tstart=1;tend=23;shortte=F
W.versatilis_PYCC7102_scaffold02_2781304	Earl_Grey	Simple_repeat	1193630	1193663	11	+	.	ID=(CACCACT)N_531;Name=(CACCACT)N;tstart=1;tend=39;shortte=F
W.versatilis_PYCC7102_scaffold02_2781304	Earl_Grey	Simple_repeat	1197836	1197852	15	+	.	ID=(TA)N_532;Name=(TA)N;tstart=1;tend=17;shortte=F
W.versatilis_PYCC7102_scaffold02_2781304	Earl_Grey	Simple_repeat	1212716	1212756	15	+	.	ID=GA-RICH_533;Name=GA-RICH;tstart=1;tend=40;shortte=F
W.versatilis_PYCC7102_scaffold02_2781304	Earl_Grey	Simple_repeat	1215011	1215035	12	+	.	ID=(TAT)N_534;Name=(TAT)N;tstart=1;tend=25;shortte=F
W.versatilis_PYCC7102_scaffold02_2781304	Earl_Grey	Simple_repeat	1216051	1216086	18	+	.	ID=(GATCTC)N_535;Name=(GATCTC)N;tstart=1;tend=36;shortte=F
W.versatilis_PYCC7102_scaffold02_2781304	Earl_Grey	Simple_repeat	1218489	1218510	13	+	.	ID=(TGC)N_536;Name=(TGC)N;tstart=1;tend=22;shortte=F
W.versatilis_PYCC7102_scaffold02_2781304	Earl_Grey	Simple_repeat	1220673	1220697	18	+	.	ID=(A)N_537;Name=(A)N;tstart=1;tend=25;shortte=F
W.versatilis_PYCC7102_scaffold02_2781304	Earl_Grey	Simple_repeat	1234019	1234111	27	+	.	ID=(ATCGTC)N_538;Name=(ATCGTC)N;tstart=1;tend=99;shortte=F
W.versatilis_PYCC7102_scaffold02_2781304	Earl_Grey	Simple_repeat	1257496	1257535	13	+	.	ID=(TTTCGTCG)N_539;Name=(TTTCGTCG)N;tstart=1;tend=41;shortte=F
W.versatilis_PYCC7102_scaffold02_2781304	Earl_Grey	Simple_repeat	1263535	1263561	13	+	.	ID=(TTC)N_540;Name=(TTC)N;tstart=1;tend=27;shortte=F
W.versatilis_PYCC7102_scaffold02_2781304	Earl_Grey	Simple_repeat	1271613	1271646	37	+	.	ID=(GACTGG)N_541;Name=(GACTGG)N;tstart=1;tend=34;shortte=F
W.versatilis_PYCC7102_scaffold02_2781304	Earl_Grey	Simple_repeat	1272689	1272721	20	+	.	ID=(CCACTT)N_542;Name=(CCACTT)N;tstart=1;tend=33;shortte=F
W.versatilis_PYCC7102_scaffold02_2781304	Earl_Grey	Simple_repeat	1298704	1298821	24	+	.	ID=GA-RICH_543;Name=GA-RICH;tstart=1;tend=118;shortte=F
W.versatilis_PYCC7102_scaffold02_2781304	Earl_Grey	Simple_repeat	1298877	1298920	15	+	.	ID=GA-RICH_544;Name=GA-RICH;tstart=1;tend=44;shortte=F
W.versatilis_PYCC7102_scaffold02_2781304	Earl_Grey	Simple_repeat	1301524	1301568	22	+	.	ID=A-RICH_545;Name=A-RICH;tstart=1;tend=45;shortte=F
W.versatilis_PYCC7102_scaffold02_2781304	Earl_Grey	Simple_repeat	1314408	1314445	13	+	.	ID=(AGCA)N_546;Name=(AGCA)N;tstart=1;tend=35;shortte=F
W.versatilis_PYCC7102_scaffold02_2781304	Earl_Grey	Simple_repeat	1334086	1334153	45	+	.	ID=(TGCTGT)N_547;Name=(TGCTGT)N;tstart=1;tend=68;shortte=F
W.versatilis_PYCC7102_scaffold02_2781304	Earl_Grey	Simple_repeat	1348421	1348451	16	+	.	ID=(AATGCC)N_548;Name=(AATGCC)N;tstart=1;tend=32;shortte=F
W.versatilis_PYCC7102_scaffold02_2781304	Earl_Grey	Simple_repeat	1349565	1349607	12	+	.	ID=(ATTTAGG)N_549;Name=(ATTTAGG)N;tstart=1;tend=45;shortte=F
W.versatilis_PYCC7102_scaffold02_2781304	Earl_Grey	Simple_repeat	1363057	1363146	21	+	.	ID=(CAT)N_550;Name=(CAT)N;tstart=1;tend=87;shortte=F
W.versatilis_PYCC7102_scaffold02_2781304	Earl_Grey	Simple_repeat	1390999	1391054	23	+	.	ID=(TTATTA)N_551;Name=(TTATTA)N;tstart=1;tend=56;shortte=F
W.versatilis_PYCC7102_scaffold02_2781304	Earl_Grey	Simple_repeat	1400541	1400604	23	+	.	ID=(GCTGCC)N_552;Name=(GCTGCC)N;tstart=1;tend=67;shortte=F
W.versatilis_PYCC7102_scaffold02_2781304	Earl_Grey	Simple_repeat	1409863	1409897	33	+	.	ID=(GGCTGC)N_553;Name=(GGCTGC)N;tstart=1;tend=35;shortte=F
W.versatilis_PYCC7102_scaffold02_2781304	Earl_Grey	Simple_repeat	1461310	1461350	18	+	.	ID=(GACGAG)N_554;Name=(GACGAG)N;tstart=1;tend=41;shortte=F
W.versatilis_PYCC7102_scaffold02_2781304	Earl_Grey	Simple_repeat	1471261	1471283	21	+	.	ID=(TA)N_555;Name=(TA)N;tstart=1;tend=23;shortte=F
W.versatilis_PYCC7102_scaffold02_2781304	Earl_Grey	Simple_repeat	1472815	1472843	12	+	.	ID=(CAG)N_556;Name=(CAG)N;tstart=1;tend=29;shortte=F
W.versatilis_PYCC7102_scaffold02_2781304	Earl_Grey	Simple_repeat	1473518	1473549	15	+	.	ID=(GCA)N_557;Name=(GCA)N;tstart=1;tend=32;shortte=F
W.versatilis_PYCC7102_scaffold02_2781304	Earl_Grey	Simple_repeat	1486243	1486291	12	+	.	ID=A-RICH_558;Name=A-RICH;tstart=1;tend=48;shortte=F
W.versatilis_PYCC7102_scaffold02_2781304	Earl_Grey	Simple_repeat	1488991	1489026	13	+	.	ID=(TGTAC)N_559;Name=(TGTAC)N;tstart=1;tend=35;shortte=F
W.versatilis_PYCC7102_scaffold02_2781304	Earl_Grey	Simple_repeat	1490875	1490908	14	+	.	ID=(CAGCTG)N_560;Name=(CAGCTG)N;tstart=1;tend=36;shortte=F
W.versatilis_PYCC7102_scaffold02_2781304	Earl_Grey	Simple_repeat	1504032	1504068	22	+	.	ID=(AT)N_561;Name=(AT)N;tstart=1;tend=38;shortte=F
W.versatilis_PYCC7102_scaffold02_2781304	Earl_Grey	Simple_repeat	1505329	1505377	12	+	.	ID=(TGATA)N_562;Name=(TGATA)N;tstart=1;tend=48;shortte=F
W.versatilis_PYCC7102_scaffold02_2781304	Earl_Grey	Simple_repeat	1518136	1518161	19	+	.	ID=(AT)N_563;Name=(AT)N;tstart=1;tend=26;shortte=F
W.versatilis_PYCC7102_scaffold02_2781304	Earl_Grey	Simple_repeat	1537202	1537226	13	+	.	ID=(TTGAA)N_564;Name=(TTGAA)N;tstart=1;tend=26;shortte=F
W.versatilis_PYCC7102_scaffold02_2781304	Earl_Grey	Simple_repeat	1555735	1555767	16	+	.	ID=(GTAA)N_565;Name=(GTAA)N;tstart=1;tend=33;shortte=F
W.versatilis_PYCC7102_scaffold02_2781304	Earl_Grey	Simple_repeat	1597408	1597439	16	+	.	ID=A-RICH_566;Name=A-RICH;tstart=1;tend=32;shortte=F
W.versatilis_PYCC7102_scaffold02_2781304	Earl_Grey	Simple_repeat	1621297	1621359	13	+	.	ID=(ATC)N_567;Name=(ATC)N;tstart=1;tend=60;shortte=F
W.versatilis_PYCC7102_scaffold02_2781304	Earl_Grey	Simple_repeat	1647216	1647263	14	+	.	ID=(TTAT)N_568;Name=(TTAT)N;tstart=1;tend=46;shortte=F
W.versatilis_PYCC7102_scaffold02_2781304	Earl_Grey	Simple_repeat	1660859	1660898	13	+	.	ID=(TTGT)N_569;Name=(TTGT)N;tstart=1;tend=42;shortte=F
W.versatilis_PYCC7102_scaffold02_2781304	Earl_Grey	Simple_repeat	1660945	1660978	11	+	.	ID=(TTAATA)N_570;Name=(TTAATA)N;tstart=1;tend=36;shortte=F
W.versatilis_PYCC7102_scaffold02_2781304	Earl_Grey	Simple_repeat	1673563	1673587	26	+	.	ID=(TTCTGA)N_571;Name=(TTCTGA)N;tstart=1;tend=25;shortte=F
W.versatilis_PYCC7102_scaffold02_2781304	Earl_Grey	Simple_repeat	1679487	1679515	14	+	.	ID=(TGTTA)N_572;Name=(TGTTA)N;tstart=1;tend=29;shortte=F
W.versatilis_PYCC7102_scaffold02_2781304	Earl_Grey	Simple_repeat	1687113	1687134	12	+	.	ID=(TAAA)N_573;Name=(TAAA)N;tstart=1;tend=22;shortte=F
W.versatilis_PYCC7102_scaffold02_2781304	Earl_Grey	Simple_repeat	1690547	1690577	16	+	.	ID=(CCTCTG)N_574;Name=(CCTCTG)N;tstart=1;tend=33;shortte=F
W.versatilis_PYCC7102_scaffold02_2781304	Earl_Grey	Simple_repeat	1692846	1692893	18	+	.	ID=(CAG)N_575;Name=(CAG)N;tstart=1;tend=48;shortte=F
W.versatilis_PYCC7102_scaffold02_2781304	Earl_Grey	Simple_repeat	1712007	1712039	14	+	.	ID=(GAT)N_576;Name=(GAT)N;tstart=1;tend=33;shortte=F
W.versatilis_PYCC7102_scaffold02_2781304	Earl_Grey	Simple_repeat	1713758	1713802	13	+	.	ID=(AATTGAA)N_577;Name=(AATTGAA)N;tstart=1;tend=41;shortte=F
W.versatilis_PYCC7102_scaffold02_2781304	Earl_Grey	Simple_repeat	1714877	1714937	15	+	.	ID=GA-RICH_578;Name=GA-RICH;tstart=1;tend=62;shortte=F
W.versatilis_PYCC7102_scaffold02_2781304	Earl_Grey	Simple_repeat	1716391	1716421	12	+	.	ID=(TTATA)N_579;Name=(TTATA)N;tstart=1;tend=29;shortte=F
W.versatilis_PYCC7102_scaffold02_2781304	Earl_Grey	Simple_repeat	1725187	1725250	17	+	.	ID=A-RICH_580;Name=A-RICH;tstart=1;tend=65;shortte=F
W.versatilis_PYCC7102_scaffold02_2781304	Earl_Grey	Simple_repeat	1733218	1733410	101	+	.	ID=(CAGGAG)N_581;Name=(CAGGAG)N;tstart=1;tend=193;shortte=F
W.versatilis_PYCC7102_scaffold02_2781304	Earl_Grey	Simple_repeat	1740092	1740150	12	+	.	ID=(TCAGAA)N_582;Name=(TCAGAA)N;tstart=1;tend=60;shortte=F
W.versatilis_PYCC7102_scaffold02_2781304	Earl_Grey	Simple_repeat	1757817	1757847	18	+	.	ID=(GCTTAT)N_583;Name=(GCTTAT)N;tstart=1;tend=31;shortte=F
W.versatilis_PYCC7102_scaffold02_2781304	Earl_Grey	Simple_repeat	1757908	1757934	15	+	.	ID=(AAT)N_584;Name=(AAT)N;tstart=1;tend=27;shortte=F
W.versatilis_PYCC7102_scaffold02_2781304	Earl_Grey	Simple_repeat	1772201	1772224	17	+	.	ID=(CCA)N_585;Name=(CCA)N;tstart=1;tend=24;shortte=F
W.versatilis_PYCC7102_scaffold02_2781304	Earl_Grey	Simple_repeat	1781302	1781348	19	+	.	ID=(TATCAT)N_586;Name=(TATCAT)N;tstart=1;tend=46;shortte=F
W.versatilis_PYCC7102_scaffold02_2781304	Earl_Grey	Simple_repeat	1781399	1781464	19	+	.	ID=(CAGCTT)N_587;Name=(CAGCTT)N;tstart=1;tend=66;shortte=F
W.versatilis_PYCC7102_scaffold02_2781304	Earl_Grey	Simple_repeat	1788373	1788399	15	+	.	ID=(TGC)N_588;Name=(TGC)N;tstart=1;tend=27;shortte=F
W.versatilis_PYCC7102_scaffold02_2781304	Earl_Grey	Simple_repeat	1788551	1788582	12	+	.	ID=(CACCAA)N_589;Name=(CACCAA)N;tstart=1;tend=32;shortte=F
W.versatilis_PYCC7102_scaffold02_2781304	Earl_Grey	Simple_repeat	1788635	1788663	19	+	.	ID=(GCT)N_590;Name=(GCT)N;tstart=1;tend=29;shortte=F
W.versatilis_PYCC7102_scaffold02_2781304	Earl_Grey	Simple_repeat	1789075	1789137	19	+	.	ID=(GCCGCA)N_591;Name=(GCCGCA)N;tstart=1;tend=63;shortte=F
W.versatilis_PYCC7102_scaffold02_2781304	Earl_Grey	Simple_repeat	1792164	1792207	15	+	.	ID=(CAG)N_592;Name=(CAG)N;tstart=1;tend=44;shortte=F
W.versatilis_PYCC7102_scaffold02_2781304	Earl_Grey	Simple_repeat	1830888	1830924	16	+	.	ID=(TGTTCG)N_593;Name=(TGTTCG)N;tstart=1;tend=36;shortte=F
W.versatilis_PYCC7102_scaffold02_2781304	Earl_Grey	Simple_repeat	1838939	1838973	22	+	.	ID=(CATA)N_594;Name=(CATA)N;tstart=1;tend=35;shortte=F
W.versatilis_PYCC7102_scaffold02_2781304	Earl_Grey	Simple_repeat	1838974	1838995	18	+	.	ID=(TCAT)N_595;Name=(TCAT)N;tstart=2;tend=58;shortte=F
W.versatilis_PYCC7102_scaffold02_2781304	Earl_Grey	Simple_repeat	1868057	1868100	43	+	.	ID=(CAGACACCG)N_596;Name=(CAGACACCG)N;tstart=1;tend=44;shortte=F
W.versatilis_PYCC7102_scaffold02_2781304	Earl_Grey	Simple_repeat	1868907	1868970	26	+	.	ID=(ACCAAG)N_597;Name=(ACCAAG)N;tstart=1;tend=64;shortte=F
W.versatilis_PYCC7102_scaffold02_2781304	Earl_Grey	Simple_repeat	1879381	1879412	18	+	.	ID=(TCC)N_598;Name=(TCC)N;tstart=1;tend=32;shortte=F
W.versatilis_PYCC7102_scaffold02_2781304	Earl_Grey	Simple_repeat	1887176	1887202	31	+	.	ID=(AT)N_599;Name=(AT)N;tstart=1;tend=27;shortte=F
W.versatilis_PYCC7102_scaffold02_2781304	Earl_Grey	Simple_repeat	1892150	1892166	22	+	.	ID=(AGC)N_600;Name=(AGC)N;tstart=1;tend=19;shortte=F
W.versatilis_PYCC7102_scaffold02_2781304	Earl_Grey	Simple_repeat	1892167	1892225	45	+	.	ID=(CAA)N_601;Name=(CAA)N;tstart=1;tend=59;shortte=F
W.versatilis_PYCC7102_scaffold02_2781304	Earl_Grey	Simple_repeat	1892226	1892246	22	+	.	ID=(AGC)N_602;Name=(AGC)N;tstart=2;tend=23;shortte=F
W.versatilis_PYCC7102_scaffold02_2781304	Earl_Grey	Simple_repeat	1900593	1900880	60	+	.	ID=(CAGCAA)N_603;Name=(CAGCAA)N;tstart=1;tend=288;shortte=F
W.versatilis_PYCC7102_scaffold02_2781304	Earl_Grey	Simple_repeat	1914833	1914872	11	+	.	ID=(CTTTAATG)N_604;Name=(CTTTAATG)N;tstart=1;tend=41;shortte=F
W.versatilis_PYCC7102_scaffold02_2781304	Earl_Grey	Simple_repeat	1950646	1950674	13	+	.	ID=A-RICH_605;Name=A-RICH;tstart=1;tend=28;shortte=F
W.versatilis_PYCC7102_scaffold02_2781304	Earl_Grey	Simple_repeat	1951886	1951909	15	+	.	ID=(T)N_606;Name=(T)N;tstart=1;tend=24;shortte=F
W.versatilis_PYCC7102_scaffold02_2781304	Earl_Grey	Simple_repeat	1954255	1954281	12	+	.	ID=(TATA)N_607;Name=(TATA)N;tstart=1;tend=27;shortte=F
W.versatilis_PYCC7102_scaffold02_2781304	Earl_Grey	Simple_repeat	1961793	1961825	16	+	.	ID=(TATG)N_608;Name=(TATG)N;tstart=1;tend=33;shortte=F
W.versatilis_PYCC7102_scaffold02_2781304	Earl_Grey	Simple_repeat	1966857	1966887	14	+	.	ID=(CTG)N_609;Name=(CTG)N;tstart=1;tend=31;shortte=F
W.versatilis_PYCC7102_scaffold02_2781304	Earl_Grey	Simple_repeat	1971211	1971434	23	+	.	ID=(GTG)N_610;Name=(GTG)N;tstart=1;tend=224;shortte=F
W.versatilis_PYCC7102_scaffold02_2781304	Earl_Grey	Simple_repeat	1973188	1973212	13	+	.	ID=(GCT)N_611;Name=(GCT)N;tstart=1;tend=25;shortte=F
W.versatilis_PYCC7102_scaffold02_2781304	Earl_Grey	Unknown	1981390	1981626	477	+	.	ID=RND-1_FAMILY-4_612;Name=RND-1_FAMILY-4;tstart=164;tend=406;shortte=F;kimura80=0.4685
W.versatilis_PYCC7102_scaffold02_2781304	Earl_Grey	Unknown	1981834	1982076	470	+	.	ID=RND-1_FAMILY-4_613;Name=RND-1_FAMILY-4;tstart=164;tend=412;shortte=F;kimura80=0.4856
W.versatilis_PYCC7102_scaffold02_2781304	Earl_Grey	Simple_repeat	2000653	2000679	15	+	.	ID=(AAT)N_614;Name=(AAT)N;tstart=1;tend=28;shortte=F
W.versatilis_PYCC7102_scaffold02_2781304	Earl_Grey	Simple_repeat	2001421	2001455	12	+	.	ID=GA-RICH_615;Name=GA-RICH;tstart=1;tend=35;shortte=F
W.versatilis_PYCC7102_scaffold02_2781304	Earl_Grey	Simple_repeat	2006980	2007010	17	+	.	ID=(AACT)N_616;Name=(AACT)N;tstart=1;tend=31;shortte=F
W.versatilis_PYCC7102_scaffold02_2781304	Earl_Grey	Simple_repeat	2007661	2007684	17	+	.	ID=(T)N_617;Name=(T)N;tstart=1;tend=24;shortte=F
W.versatilis_PYCC7102_scaffold02_2781304	Earl_Grey	Simple_repeat	2007711	2007734	17	+	.	ID=(T)N_618;Name=(T)N;tstart=1;tend=24;shortte=F
W.versatilis_PYCC7102_scaffold02_2781304	Earl_Grey	Simple_repeat	2013341	2013376	16	+	.	ID=(GATGAA)N_619;Name=(GATGAA)N;tstart=1;tend=36;shortte=F
W.versatilis_PYCC7102_scaffold02_2781304	Earl_Grey	Simple_repeat	2065800	2065839	26	+	.	ID=(ATAAAA)N_620;Name=(ATAAAA)N;tstart=1;tend=40;shortte=F
W.versatilis_PYCC7102_scaffold02_2781304	Earl_Grey	Simple_repeat	2067265	2067309	20	+	.	ID=(TTTTATA)N_621;Name=(TTTTATA)N;tstart=1;tend=46;shortte=F
W.versatilis_PYCC7102_scaffold02_2781304	Earl_Grey	Simple_repeat	2069670	2069728	17	+	.	ID=(ACA)N_622;Name=(ACA)N;tstart=1;tend=59;shortte=F
W.versatilis_PYCC7102_scaffold02_2781304	Earl_Grey	Simple_repeat	2083752	2083781	16	+	.	ID=(TA)N_623;Name=(TA)N;tstart=1;tend=31;shortte=F
W.versatilis_PYCC7102_scaffold02_2781304	Earl_Grey	Simple_repeat	2085234	2085253	23	+	.	ID=(AGC)N_624;Name=(AGC)N;tstart=1;tend=21;shortte=F
W.versatilis_PYCC7102_scaffold02_2781304	Earl_Grey	Simple_repeat	2085254	2085296	32	+	.	ID=(CAA)N_625;Name=(CAA)N;tstart=1;tend=43;shortte=F
W.versatilis_PYCC7102_scaffold02_2781304	Earl_Grey	Simple_repeat	2085297	2085318	23	+	.	ID=(AGC)N_626;Name=(AGC)N;tstart=1;tend=23;shortte=F
W.versatilis_PYCC7102_scaffold02_2781304	Earl_Grey	Simple_repeat	2098781	2098827	46	+	.	ID=(AATGGTGGA)N_627;Name=(AATGGTGGA)N;tstart=1;tend=47;shortte=F
W.versatilis_PYCC7102_scaffold02_2781304	Earl_Grey	Simple_repeat	2098988	2099025	30	+	.	ID=(GGTGGAAAC)N_628;Name=(GGTGGAAAC)N;tstart=1;tend=38;shortte=F
W.versatilis_PYCC7102_scaffold02_2781304	Earl_Grey	Simple_repeat	2099222	2099274	37	+	.	ID=(AATGGTGGA)N_629;Name=(AATGGTGGA)N;tstart=1;tend=53;shortte=F
W.versatilis_PYCC7102_scaffold02_2781304	Earl_Grey	Simple_repeat	2110106	2110138	17	+	.	ID=(TGATAA)N_630;Name=(TGATAA)N;tstart=1;tend=33;shortte=F
W.versatilis_PYCC7102_scaffold02_2781304	Earl_Grey	Simple_repeat	2113709	2113738	16	+	.	ID=(CAG)N_631;Name=(CAG)N;tstart=1;tend=30;shortte=F
W.versatilis_PYCC7102_scaffold02_2781304	Earl_Grey	Simple_repeat	2128560	2128631	21	+	.	ID=(TCTGAC)N_632;Name=(TCTGAC)N;tstart=1;tend=72;shortte=F
W.versatilis_PYCC7102_scaffold02_2781304	Earl_Grey	Simple_repeat	2128943	2129014	66	+	.	ID=(CTCTGA)N_633;Name=(CTCTGA)N;tstart=1;tend=72;shortte=F
W.versatilis_PYCC7102_scaffold02_2781304	Earl_Grey	Simple_repeat	2129016	2129063	29	+	.	ID=(TCTAAG)N_634;Name=(TCTAAG)N;tstart=1;tend=48;shortte=F
W.versatilis_PYCC7102_scaffold02_2781304	Earl_Grey	Simple_repeat	2129190	2129230	35	+	.	ID=(TCTGAT)N_635;Name=(TCTGAT)N;tstart=1;tend=41;shortte=F
W.versatilis_PYCC7102_scaffold02_2781304	Earl_Grey	Unknown	2149038	2149216	323	-	.	ID=RND-1_FAMILY-4_636;Name=RND-1_FAMILY-4;tstart=187;tend=368;shortte=F;kimura80=0.4792
W.versatilis_PYCC7102_scaffold02_2781304	Earl_Grey	Simple_repeat	2154642	2154683	13	+	.	ID=(TTATA)N_637;Name=(TTATA)N;tstart=1;tend=44;shortte=F
W.versatilis_PYCC7102_scaffold02_2781304	Earl_Grey	Simple_repeat	2157955	2158001	15	+	.	ID=(CAT)N_638;Name=(CAT)N;tstart=1;tend=48;shortte=F
W.versatilis_PYCC7102_scaffold02_2781304	Earl_Grey	Simple_repeat	2178257	2178281	13	+	.	ID=(CATA)N_639;Name=(CATA)N;tstart=1;tend=25;shortte=F
W.versatilis_PYCC7102_scaffold02_2781304	Earl_Grey	Simple_repeat	2185571	2185596	18	+	.	ID=(ATA)N_640;Name=(ATA)N;tstart=1;tend=25;shortte=F
W.versatilis_PYCC7102_scaffold02_2781304	Earl_Grey	Simple_repeat	2185618	2185649	12	+	.	ID=(GATGAC)N_641;Name=(GATGAC)N;tstart=1;tend=34;shortte=F
W.versatilis_PYCC7102_scaffold02_2781304	Earl_Grey	Simple_repeat	2188373	2188411	13	+	.	ID=(ATACCAA)N_642;Name=(ATACCAA)N;tstart=1;tend=36;shortte=F
W.versatilis_PYCC7102_scaffold02_2781304	Earl_Grey	Simple_repeat	2209750	2209780	24	+	.	ID=(TA)N_643;Name=(TA)N;tstart=1;tend=32;shortte=F
W.versatilis_PYCC7102_scaffold02_2781304	Earl_Grey	Simple_repeat	2224507	2224572	19	+	.	ID=(AGC)N_644;Name=(AGC)N;tstart=1;tend=66;shortte=F
W.versatilis_PYCC7102_scaffold02_2781304	Earl_Grey	Simple_repeat	2263834	2263867	17	+	.	ID=(TATC)N_645;Name=(TATC)N;tstart=1;tend=36;shortte=F
W.versatilis_PYCC7102_scaffold02_2781304	Earl_Grey	Simple_repeat	2264855	2264898	43	+	.	ID=(CATCAGGC)N_646;Name=(CATCAGGC)N;tstart=1;tend=44;shortte=F
W.versatilis_PYCC7102_scaffold02_2781304	Earl_Grey	Simple_repeat	2273479	2273530	12	+	.	ID=(ATAA)N_647;Name=(ATAA)N;tstart=1;tend=47;shortte=F
W.versatilis_PYCC7102_scaffold02_2781304	Earl_Grey	Simple_repeat	2316409	2316440	19	+	.	ID=(TATAT)N_648;Name=(TATAT)N;tstart=1;tend=32;shortte=F
W.versatilis_PYCC7102_scaffold02_2781304	Earl_Grey	Simple_repeat	2329602	2329634	13	+	.	ID=(TTA)N_649;Name=(TTA)N;tstart=1;tend=32;shortte=F
W.versatilis_PYCC7102_scaffold02_2781304	Earl_Grey	Simple_repeat	2350536	2350552	16	+	.	ID=(T)N_650;Name=(T)N;tstart=1;tend=17;shortte=F
W.versatilis_PYCC7102_scaffold02_2781304	Earl_Grey	Unknown	2364359	2364945	1973	+	.	ID=RND-1_FAMILY-3_651;Name=RND-1_FAMILY-3;tstart=300;tend=886;shortte=F;kimura80=0.3829
W.versatilis_PYCC7102_scaffold02_2781304	Earl_Grey	Unknown	2367676	2368301	2086	+	.	ID=RND-1_FAMILY-3_652;Name=RND-1_FAMILY-3;tstart=264;tend=886;shortte=F;kimura80=0.418
W.versatilis_PYCC7102_scaffold02_2781304	Earl_Grey	Unknown	2369330	2369918	1843	+	.	ID=RND-1_FAMILY-3_653;Name=RND-1_FAMILY-3;tstart=298;tend=886;shortte=F;kimura80=0.4458
W.versatilis_PYCC7102_scaffold02_2781304	Earl_Grey	Simple_repeat	2379530	2379562	12	+	.	ID=(ATAGTA)N_654;Name=(ATAGTA)N;tstart=1;tend=33;shortte=F
W.versatilis_PYCC7102_scaffold02_2781304	Earl_Grey	Simple_repeat	2381624	2381657	12	+	.	ID=(TTGTAT)N_655;Name=(TTGTAT)N;tstart=1;tend=32;shortte=F
W.versatilis_PYCC7102_scaffold02_2781304	Earl_Grey	Simple_repeat	2388304	2388335	12	+	.	ID=A-RICH_656;Name=A-RICH;tstart=1;tend=32;shortte=F
W.versatilis_PYCC7102_scaffold02_2781304	Earl_Grey	Unknown	2388630	2388798	390	-	.	ID=RND-1_FAMILY-4_657;Name=RND-1_FAMILY-4;tstart=191;tend=362;shortte=F;kimura80=0.4019
W.versatilis_PYCC7102_scaffold02_2781304	Earl_Grey	Simple_repeat	2395751	2395782	14	+	.	ID=(ACACAT)N_658;Name=(ACACAT)N;tstart=1;tend=33;shortte=F
W.versatilis_PYCC7102_scaffold02_2781304	Earl_Grey	Unknown	2408158	2408458	761	+	.	ID=RND-1_FAMILY-4_659;Name=RND-1_FAMILY-4;tstart=299;tend=609;shortte=F;kimura80=0.4418
W.versatilis_PYCC7102_scaffold02_2781304	Earl_Grey	Unknown	2445348	2446268	5879	-	.	ID=RND-1_FAMILY-3_660;Name=RND-1_FAMILY-3;tstart=1;tend=896;shortte=F;kimura80=0.1221
W.versatilis_PYCC7102_scaffold02_2781304	Earl_Grey	Simple_repeat	2447126	2447159	11	+	.	ID=(CACATC)N_661;Name=(CACATC)N;tstart=1;tend=34;shortte=F
W.versatilis_PYCC7102_scaffold02_2781304	Earl_Grey	Simple_repeat	2447343	2447415	35	+	.	ID=(GACATGG)N_662;Name=(GACATGG)N;tstart=1;tend=71;shortte=F
W.versatilis_PYCC7102_scaffold02_2781304	Earl_Grey	Simple_repeat	2471096	2471134	16	+	.	ID=(GCAGCG)N_663;Name=(GCAGCG)N;tstart=1;tend=42;shortte=F
W.versatilis_PYCC7102_scaffold02_2781304	Earl_Grey	Unknown	2488899	2489093	424	+	.	ID=RND-1_FAMILY-4_664;Name=RND-1_FAMILY-4;tstart=532;tend=731;shortte=F;kimura80=0.3147
W.versatilis_PYCC7102_scaffold02_2781304	Earl_Grey	Simple_repeat	2489978	2490002	26	+	.	ID=(TAA)N_665;Name=(TAA)N;tstart=1;tend=25;shortte=F
W.versatilis_PYCC7102_scaffold02_2781304	Earl_Grey	Simple_repeat	2507950	2507971	13	+	.	ID=(CTG)N_666;Name=(CTG)N;tstart=1;tend=22;shortte=F
W.versatilis_PYCC7102_scaffold02_2781304	Earl_Grey	Simple_repeat	2508427	2508508	15	+	.	ID=(CTG)N_667;Name=(CTG)N;tstart=1;tend=82;shortte=F
W.versatilis_PYCC7102_scaffold02_2781304	Earl_Grey	Simple_repeat	2529463	2529507	12	+	.	ID=(ATATT)N_668;Name=(ATATT)N;tstart=1;tend=46;shortte=F
W.versatilis_PYCC7102_scaffold02_2781304	Earl_Grey	Simple_repeat	2560957	2561000	11	+	.	ID=(CTGGAA)N_669;Name=(CTGGAA)N;tstart=1;tend=44;shortte=F
W.versatilis_PYCC7102_scaffold02_2781304	Earl_Grey	Simple_repeat	2579567	2579594	22	+	.	ID=(TA)N_670;Name=(TA)N;tstart=1;tend=27;shortte=F
W.versatilis_PYCC7102_scaffold02_2781304	Earl_Grey	Unknown	2596093	2596731	5191	-	.	ID=RND-1_FAMILY-3_671;Name=RND-1_FAMILY-3;tstart=252;tend=895;shortte=F;kimura80=0.0549
W.versatilis_PYCC7102_scaffold02_2781304	Earl_Grey	Unknown	2596732	2596901	849	-	.	ID=RND-1_FAMILY-3_672;Name=RND-1_FAMILY-3;tstart=192;tend=365;shortte=F;kimura80=0.2265
W.versatilis_PYCC7102_scaffold02_2781304	Earl_Grey	Unknown	2596924	2597907	6115	-	.	ID=RND-1_FAMILY-3_673;Name=RND-1_FAMILY-3;tstart=1;tend=889;shortte=F;tegroup=CTG_2|RND-1_FAMILY-3|8;kimura80=0.0658
W.versatilis_PYCC7102_scaffold02_2781304	Earl_Grey	Simple_repeat	2612288	2612316	15	+	.	ID=(T)N_674;Name=(T)N;tstart=1;tend=29;shortte=F
W.versatilis_PYCC7102_scaffold02_2781304	Earl_Grey	Unknown	2616981	2617698	5154	+	.	ID=RND-1_FAMILY-4_675;Name=RND-1_FAMILY-4;tstart=20;tend=737;shortte=F;kimura80=0.0964
W.versatilis_PYCC7102_scaffold02_2781304	Earl_Grey	Simple_repeat	2629929	2629972	13	+	.	ID=(CATTGG)N_676;Name=(CATTGG)N;tstart=1;tend=48;shortte=F
W.versatilis_PYCC7102_scaffold02_2781304	Earl_Grey	Simple_repeat	2644368	2644395	33	+	.	ID=(AT)N_677;Name=(AT)N;tstart=1;tend=28;shortte=F
W.versatilis_PYCC7102_scaffold02_2781304	Earl_Grey	Simple_repeat	2646567	2646634	15	+	.	ID=(CTC)N_678;Name=(CTC)N;tstart=1;tend=65;shortte=F
W.versatilis_PYCC7102_scaffold02_2781304	Earl_Grey	Simple_repeat	2655735	2655768	40	+	.	ID=(AT)N_679;Name=(AT)N;tstart=1;tend=34;shortte=F
W.versatilis_PYCC7102_scaffold02_2781304	Earl_Grey	Simple_repeat	2711212	2711240	15	+	.	ID=(ATG)N_680;Name=(ATG)N;tstart=1;tend=32;shortte=F
W.versatilis_PYCC7102_scaffold02_2781304	Earl_Grey	Simple_repeat	2711473	2711512	24	+	.	ID=(TA)N_681;Name=(TA)N;tstart=1;tend=40;shortte=F
W.versatilis_PYCC7102_scaffold02_2781304	Earl_Grey	Simple_repeat	2712888	2712923	31	+	.	ID=(A)N_682;Name=(A)N;tstart=1;tend=36;shortte=F
W.versatilis_PYCC7102_scaffold02_2781304	Earl_Grey	Simple_repeat	2724735	2724756	15	+	.	ID=(ATTT)N_683;Name=(ATTT)N;tstart=1;tend=22;shortte=F
W.versatilis_PYCC7102_scaffold02_2781304	Earl_Grey	Simple_repeat	2729213	2729242	12	+	.	ID=(TTCGC)N_684;Name=(TTCGC)N;tstart=1;tend=32;shortte=F
W.versatilis_PYCC7102_scaffold02_2781304	Earl_Grey	Simple_repeat	2732911	2732931	17	+	.	ID=(TA)N_685;Name=(TA)N;tstart=1;tend=21;shortte=F
W.versatilis_PYCC7102_scaffold02_2781304	Earl_Grey	Simple_repeat	2753739	2753772	12	+	.	ID=(AATT)N_686;Name=(AATT)N;tstart=1;tend=37;shortte=F
W.versatilis_PYCC7102_scaffold02_2781304	Earl_Grey	Unknown	2767253	2767837	2311	+	.	ID=RND-1_FAMILY-4_687;Name=RND-1_FAMILY-4;tstart=87;tend=699;shortte=F;kimura80=0.2845
W.versatilis_PYCC7102_scaffold03_2156295	Earl_Grey	Simple_repeat	33219	33250	18	+	.	ID=(CAAAAT)N_688;Name=(CAAAAT)N;tstart=1;tend=31;shortte=F
W.versatilis_PYCC7102_scaffold03_2156295	Earl_Grey	Simple_repeat	69198	69217	13	+	.	ID=(TGA)N_689;Name=(TGA)N;tstart=1;tend=20;shortte=F
W.versatilis_PYCC7102_scaffold03_2156295	Earl_Grey	Simple_repeat	82696	82718	16	+	.	ID=(AC)N_690;Name=(AC)N;tstart=1;tend=24;shortte=F
W.versatilis_PYCC7102_scaffold03_2156295	Earl_Grey	Simple_repeat	86069	86094	19	+	.	ID=(AT)N_691;Name=(AT)N;tstart=1;tend=26;shortte=F
W.versatilis_PYCC7102_scaffold03_2156295	Earl_Grey	Simple_repeat	91072	91144	20	+	.	ID=(GCTGCA)N_692;Name=(GCTGCA)N;tstart=1;tend=73;shortte=F
W.versatilis_PYCC7102_scaffold03_2156295	Earl_Grey	Simple_repeat	105929	105962	11	+	.	ID=(GACACA)N_693;Name=(GACACA)N;tstart=1;tend=34;shortte=F
W.versatilis_PYCC7102_scaffold03_2156295	Earl_Grey	Simple_repeat	108287	108382	73	+	.	ID=(GGCTCA)N_694;Name=(GGCTCA)N;tstart=1;tend=96;shortte=F
W.versatilis_PYCC7102_scaffold03_2156295	Earl_Grey	Simple_repeat	108957	109025	33	+	.	ID=(CAA)N_695;Name=(CAA)N;tstart=1;tend=69;shortte=F
W.versatilis_PYCC7102_scaffold03_2156295	Earl_Grey	Simple_repeat	110007	110039	22	+	.	ID=(GTCCTC)N_696;Name=(GTCCTC)N;tstart=1;tend=33;shortte=F
W.versatilis_PYCC7102_scaffold03_2156295	Earl_Grey	Simple_repeat	117643	117689	17	+	.	ID=(ATGTAT)N_697;Name=(ATGTAT)N;tstart=1;tend=50;shortte=F
W.versatilis_PYCC7102_scaffold03_2156295	Earl_Grey	Simple_repeat	134318	134355	20	+	.	ID=(CCCGAG)N_698;Name=(CCCGAG)N;tstart=1;tend=38;shortte=F
W.versatilis_PYCC7102_scaffold03_2156295	Earl_Grey	Simple_repeat	141680	141721	17	+	.	ID=(CTGAGT)N_699;Name=(CTGAGT)N;tstart=1;tend=41;shortte=F
W.versatilis_PYCC7102_scaffold03_2156295	Earl_Grey	Simple_repeat	164977	165020	18	+	.	ID=(GAACCA)N_700;Name=(GAACCA)N;tstart=1;tend=44;shortte=F
W.versatilis_PYCC7102_scaffold03_2156295	Earl_Grey	Simple_repeat	184357	184385	31	+	.	ID=(CCATGT)N_701;Name=(CCATGT)N;tstart=1;tend=29;shortte=F
W.versatilis_PYCC7102_scaffold03_2156295	Earl_Grey	Simple_repeat	187155	187177	16	+	.	ID=(A)N_702;Name=(A)N;tstart=1;tend=23;shortte=F
W.versatilis_PYCC7102_scaffold03_2156295	Earl_Grey	Simple_repeat	206218	206250	13	+	.	ID=A-RICH_703;Name=A-RICH;tstart=1;tend=33;shortte=F
W.versatilis_PYCC7102_scaffold03_2156295	Earl_Grey	Simple_repeat	207626	207669	11	+	.	ID=(GCCACT)N_704;Name=(GCCACT)N;tstart=1;tend=47;shortte=F
W.versatilis_PYCC7102_scaffold03_2156295	Earl_Grey	Simple_repeat	210995	211065	59	+	.	ID=(CAATT)N_705;Name=(CAATT)N;tstart=1;tend=71;shortte=F
W.versatilis_PYCC7102_scaffold03_2156295	Earl_Grey	Simple_repeat	212459	212480	15	+	.	ID=(AAAT)N_706;Name=(AAAT)N;tstart=1;tend=22;shortte=F
W.versatilis_PYCC7102_scaffold03_2156295	Earl_Grey	Simple_repeat	221960	222003	18	+	.	ID=(TGACAA)N_707;Name=(TGACAA)N;tstart=1;tend=44;shortte=F
W.versatilis_PYCC7102_scaffold03_2156295	Earl_Grey	Simple_repeat	250772	250804	12	+	.	ID=(CCAACC)N_708;Name=(CCAACC)N;tstart=1;tend=32;shortte=F
W.versatilis_PYCC7102_scaffold03_2156295	Earl_Grey	Simple_repeat	251263	251298	16	+	.	ID=(TAGG)N_709;Name=(TAGG)N;tstart=1;tend=36;shortte=F
W.versatilis_PYCC7102_scaffold03_2156295	Earl_Grey	Simple_repeat	251948	252000	16	+	.	ID=(CATCAG)N_710;Name=(CATCAG)N;tstart=1;tend=55;shortte=F
W.versatilis_PYCC7102_scaffold03_2156295	Earl_Grey	Simple_repeat	256260	256300	12	+	.	ID=(AGCTTAG)N_711;Name=(AGCTTAG)N;tstart=1;tend=40;shortte=F
W.versatilis_PYCC7102_scaffold03_2156295	Earl_Grey	Simple_repeat	257343	257373	18	+	.	ID=(ACCGCC)N_712;Name=(ACCGCC)N;tstart=1;tend=31;shortte=F
W.versatilis_PYCC7102_scaffold03_2156295	Earl_Grey	Simple_repeat	258828	258871	14	+	.	ID=(ACCACC)N_713;Name=(ACCACC)N;tstart=1;tend=44;shortte=F
W.versatilis_PYCC7102_scaffold03_2156295	Earl_Grey	Simple_repeat	300622	300649	16	+	.	ID=(TA)N_714;Name=(TA)N;tstart=1;tend=29;shortte=F
W.versatilis_PYCC7102_scaffold03_2156295	Earl_Grey	Simple_repeat	310871	310902	12	+	.	ID=(TGACCT)N_715;Name=(TGACCT)N;tstart=1;tend=32;shortte=F
W.versatilis_PYCC7102_scaffold03_2156295	Earl_Grey	Simple_repeat	316650	316680	16	+	.	ID=(TTTAC)N_716;Name=(TTTAC)N;tstart=1;tend=32;shortte=F
W.versatilis_PYCC7102_scaffold03_2156295	Earl_Grey	Simple_repeat	336883	336916	14	+	.	ID=(CGCCAA)N_717;Name=(CGCCAA)N;tstart=1;tend=35;shortte=F
W.versatilis_PYCC7102_scaffold03_2156295	Earl_Grey	Simple_repeat	367558	367584	19	+	.	ID=(TA)N_718;Name=(TA)N;tstart=1;tend=26;shortte=F
W.versatilis_PYCC7102_scaffold03_2156295	Earl_Grey	Simple_repeat	371761	371797	15	+	.	ID=GA-RICH_719;Name=GA-RICH;tstart=1;tend=37;shortte=F
W.versatilis_PYCC7102_scaffold03_2156295	Earl_Grey	Simple_repeat	403778	403814	30	+	.	ID=(CCCGTT)N_720;Name=(CCCGTT)N;tstart=1;tend=37;shortte=F
W.versatilis_PYCC7102_scaffold03_2156295	Earl_Grey	Simple_repeat	420979	421026	24	+	.	ID=(GACTTT)N_721;Name=(GACTTT)N;tstart=1;tend=48;shortte=F
W.versatilis_PYCC7102_scaffold03_2156295	Earl_Grey	Simple_repeat	474726	474780	13	+	.	ID=A-RICH_722;Name=A-RICH;tstart=1;tend=53;shortte=F
W.versatilis_PYCC7102_scaffold03_2156295	Earl_Grey	Simple_repeat	494580	494621	13	+	.	ID=(CTGAGG)N_723;Name=(CTGAGG)N;tstart=1;tend=42;shortte=F
W.versatilis_PYCC7102_scaffold03_2156295	Earl_Grey	Simple_repeat	497753	497792	12	+	.	ID=(ATAC)N_724;Name=(ATAC)N;tstart=1;tend=38;shortte=F
W.versatilis_PYCC7102_scaffold03_2156295	Earl_Grey	Simple_repeat	533809	533846	31	+	.	ID=(TTTTCC)N_725;Name=(TTTTCC)N;tstart=1;tend=38;shortte=F
W.versatilis_PYCC7102_scaffold03_2156295	Earl_Grey	Simple_repeat	548297	548320	12	+	.	ID=(TTAT)N_726;Name=(TTAT)N;tstart=1;tend=27;shortte=F
W.versatilis_PYCC7102_scaffold03_2156295	Earl_Grey	Simple_repeat	561796	561832	12	+	.	ID=(TAATTTA)N_727;Name=(TAATTTA)N;tstart=1;tend=40;shortte=F
W.versatilis_PYCC7102_scaffold03_2156295	Earl_Grey	Simple_repeat	566989	567016	18	+	.	ID=(AAAC)N_728;Name=(AAAC)N;tstart=1;tend=28;shortte=F
W.versatilis_PYCC7102_scaffold03_2156295	Earl_Grey	Simple_repeat	618229	618302	27	+	.	ID=(AGATGA)N_729;Name=(AGATGA)N;tstart=1;tend=75;shortte=F
W.versatilis_PYCC7102_scaffold03_2156295	Earl_Grey	Simple_repeat	620569	620589	14	+	.	ID=(TAA)N_730;Name=(TAA)N;tstart=1;tend=21;shortte=F
W.versatilis_PYCC7102_scaffold03_2156295	Earl_Grey	Simple_repeat	632639	632668	12	+	.	ID=(TTCTGA)N_731;Name=(TTCTGA)N;tstart=1;tend=33;shortte=F
W.versatilis_PYCC7102_scaffold03_2156295	Earl_Grey	Simple_repeat	673295	673345	37	+	.	ID=(CTCCAG)N_732;Name=(CTCCAG)N;tstart=1;tend=51;shortte=F
W.versatilis_PYCC7102_scaffold03_2156295	Earl_Grey	Simple_repeat	674410	674438	12	+	.	ID=(GCTGT)N_733;Name=(GCTGT)N;tstart=1;tend=30;shortte=F
W.versatilis_PYCC7102_scaffold03_2156295	Earl_Grey	Simple_repeat	676050	676085	29	+	.	ID=(GTAGGT)N_734;Name=(GTAGGT)N;tstart=1;tend=36;shortte=F
W.versatilis_PYCC7102_scaffold03_2156295	Earl_Grey	Simple_repeat	681807	681850	13	+	.	ID=(GAGGAT)N_735;Name=(GAGGAT)N;tstart=1;tend=41;shortte=F
W.versatilis_PYCC7102_scaffold03_2156295	Earl_Grey	Simple_repeat	684897	684922	15	+	.	ID=(TAGC)N_736;Name=(TAGC)N;tstart=1;tend=25;shortte=F
W.versatilis_PYCC7102_scaffold03_2156295	Earl_Grey	Simple_repeat	703367	703413	22	+	.	ID=GA-RICH_737;Name=GA-RICH;tstart=1;tend=47;shortte=F
W.versatilis_PYCC7102_scaffold03_2156295	Earl_Grey	Simple_repeat	713337	713395	24	+	.	ID=(TCTTCA)N_738;Name=(TCTTCA)N;tstart=1;tend=62;shortte=F
W.versatilis_PYCC7102_scaffold03_2156295	Earl_Grey	Simple_repeat	738774	738803	15	+	.	ID=(TGGTAG)N_739;Name=(TGGTAG)N;tstart=1;tend=31;shortte=F
W.versatilis_PYCC7102_scaffold03_2156295	Earl_Grey	Simple_repeat	742021	742057	12	+	.	ID=A-RICH_740;Name=A-RICH;tstart=1;tend=38;shortte=F
W.versatilis_PYCC7102_scaffold03_2156295	Earl_Grey	Simple_repeat	754633	754668	17	+	.	ID=(T)N_741;Name=(T)N;tstart=1;tend=36;shortte=F
W.versatilis_PYCC7102_scaffold03_2156295	Earl_Grey	Simple_repeat	765346	765422	15	+	.	ID=(GACATG)N_742;Name=(GACATG)N;tstart=1;tend=74;shortte=F
W.versatilis_PYCC7102_scaffold03_2156295	Earl_Grey	Simple_repeat	765807	765842	16	+	.	ID=(AAC)N_743;Name=(AAC)N;tstart=1;tend=35;shortte=F
W.versatilis_PYCC7102_scaffold03_2156295	Earl_Grey	Simple_repeat	772166	772206	16	+	.	ID=(CAT)N_744;Name=(CAT)N;tstart=1;tend=41;shortte=F
W.versatilis_PYCC7102_scaffold03_2156295	Earl_Grey	Simple_repeat	773350	773409	21	+	.	ID=(CTATAC)N_745;Name=(CTATAC)N;tstart=1;tend=59;shortte=F
W.versatilis_PYCC7102_scaffold03_2156295	Earl_Grey	Simple_repeat	804672	804690	12	+	.	ID=(GTA)N_746;Name=(GTA)N;tstart=1;tend=19;shortte=F
W.versatilis_PYCC7102_scaffold03_2156295	Earl_Grey	Simple_repeat	806758	806787	35	+	.	ID=(AT)N_747;Name=(AT)N;tstart=1;tend=30;shortte=F
W.versatilis_PYCC7102_scaffold03_2156295	Earl_Grey	Simple_repeat	815057	815102	51	+	.	ID=(AAAGCA)N_748;Name=(AAAGCA)N;tstart=1;tend=46;shortte=F
W.versatilis_PYCC7102_scaffold03_2156295	Earl_Grey	Simple_repeat	835391	835431	18	+	.	ID=A-RICH_749;Name=A-RICH;tstart=1;tend=41;shortte=F
W.versatilis_PYCC7102_scaffold03_2156295	Earl_Grey	Simple_repeat	835610	835629	13	+	.	ID=(CCA)N_750;Name=(CCA)N;tstart=1;tend=20;shortte=F
W.versatilis_PYCC7102_scaffold03_2156295	Earl_Grey	Simple_repeat	836045	836071	15	+	.	ID=(CCA)N_751;Name=(CCA)N;tstart=1;tend=27;shortte=F
W.versatilis_PYCC7102_scaffold03_2156295	Earl_Grey	Simple_repeat	842276	842316	13	+	.	ID=(TCCT)N_752;Name=(TCCT)N;tstart=1;tend=38;shortte=F
W.versatilis_PYCC7102_scaffold03_2156295	Earl_Grey	Simple_repeat	843256	843299	11	+	.	ID=(CAACTT)N_753;Name=(CAACTT)N;tstart=1;tend=44;shortte=F
W.versatilis_PYCC7102_scaffold03_2156295	Earl_Grey	Simple_repeat	844433	844466	14	+	.	ID=(CGAGCA)N_754;Name=(CGAGCA)N;tstart=1;tend=34;shortte=F
W.versatilis_PYCC7102_scaffold03_2156295	Earl_Grey	Simple_repeat	852910	852950	13	+	.	ID=(AAGGAC)N_755;Name=(AAGGAC)N;tstart=1;tend=41;shortte=F
W.versatilis_PYCC7102_scaffold03_2156295	Earl_Grey	Simple_repeat	880102	880157	18	+	.	ID=(TTGTTC)N_756;Name=(TTGTTC)N;tstart=1;tend=56;shortte=F
W.versatilis_PYCC7102_scaffold03_2156295	Earl_Grey	Simple_repeat	884906	884987	52	+	.	ID=(GCTGGT)N_757;Name=(GCTGGT)N;tstart=1;tend=82;shortte=F
W.versatilis_PYCC7102_scaffold03_2156295	Earl_Grey	Simple_repeat	886209	886236	16	+	.	ID=A-RICH_758;Name=A-RICH;tstart=1;tend=28;shortte=F
W.versatilis_PYCC7102_scaffold03_2156295	Earl_Grey	Simple_repeat	889103	889161	16	+	.	ID=(CCTGAG)N_759;Name=(CCTGAG)N;tstart=1;tend=59;shortte=F
W.versatilis_PYCC7102_scaffold03_2156295	Earl_Grey	Simple_repeat	899170	899211	21	+	.	ID=GA-RICH_760;Name=GA-RICH;tstart=1;tend=42;shortte=F
W.versatilis_PYCC7102_scaffold03_2156295	Earl_Grey	Simple_repeat	906421	906438	14	+	.	ID=(TGA)N_761;Name=(TGA)N;tstart=1;tend=18;shortte=F
W.versatilis_PYCC7102_scaffold03_2156295	Earl_Grey	Simple_repeat	906968	907013	11	+	.	ID=A-RICH_762;Name=A-RICH;tstart=1;tend=44;shortte=F
W.versatilis_PYCC7102_scaffold03_2156295	Earl_Grey	Simple_repeat	909297	909341	21	+	.	ID=(TA)N_763;Name=(TA)N;tstart=1;tend=46;shortte=F
W.versatilis_PYCC7102_scaffold03_2156295	Earl_Grey	Simple_repeat	923119	923148	12	+	.	ID=GA-RICH_764;Name=GA-RICH;tstart=1;tend=29;shortte=F
W.versatilis_PYCC7102_scaffold03_2156295	Earl_Grey	Simple_repeat	933167	933263	19	+	.	ID=(TCTTGC)N_765;Name=(TCTTGC)N;tstart=1;tend=99;shortte=F
W.versatilis_PYCC7102_scaffold03_2156295	Earl_Grey	Simple_repeat	934401	934466	30	+	.	ID=(TCG)N_766;Name=(TCG)N;tstart=1;tend=66;shortte=F
W.versatilis_PYCC7102_scaffold03_2156295	Earl_Grey	Simple_repeat	934467	934555	29	+	.	ID=(TCA)N_767;Name=(TCA)N;tstart=1;tend=152;shortte=F
W.versatilis_PYCC7102_scaffold03_2156295	Earl_Grey	Simple_repeat	944843	944866	17	+	.	ID=(A)N_768;Name=(A)N;tstart=1;tend=24;shortte=F
W.versatilis_PYCC7102_scaffold03_2156295	Earl_Grey	Simple_repeat	945512	945544	18	+	.	ID=(TTAG)N_769;Name=(TTAG)N;tstart=1;tend=34;shortte=F
W.versatilis_PYCC7102_scaffold03_2156295	Earl_Grey	Simple_repeat	956474	956501	20	+	.	ID=(TGAGGA)N_770;Name=(TGAGGA)N;tstart=1;tend=75;shortte=F
W.versatilis_PYCC7102_scaffold03_2156295	Earl_Grey	Simple_repeat	956502	956548	13	+	.	ID=(GAC)N_771;Name=(GAC)N;tstart=1;tend=47;shortte=F
W.versatilis_PYCC7102_scaffold03_2156295	Earl_Grey	Simple_repeat	959398	959448	16	+	.	ID=(TGAAGA)N_772;Name=(TGAAGA)N;tstart=1;tend=51;shortte=F
W.versatilis_PYCC7102_scaffold03_2156295	Earl_Grey	Simple_repeat	979971	979998	16	+	.	ID=A-RICH_773;Name=A-RICH;tstart=1;tend=28;shortte=F
W.versatilis_PYCC7102_scaffold03_2156295	Earl_Grey	Simple_repeat	984277	984306	13	+	.	ID=(AAC)N_774;Name=(AAC)N;tstart=1;tend=30;shortte=F
W.versatilis_PYCC7102_scaffold03_2156295	Earl_Grey	Simple_repeat	987318	987347	13	+	.	ID=(TATT)N_775;Name=(TATT)N;tstart=1;tend=32;shortte=F
W.versatilis_PYCC7102_scaffold03_2156295	Earl_Grey	Simple_repeat	994707	994755	13	+	.	ID=(GATGCT)N_776;Name=(GATGCT)N;tstart=1;tend=52;shortte=F
W.versatilis_PYCC7102_scaffold03_2156295	Earl_Grey	Simple_repeat	1000836	1000854	15	+	.	ID=(TA)N_777;Name=(TA)N;tstart=1;tend=19;shortte=F
W.versatilis_PYCC7102_scaffold03_2156295	Earl_Grey	Simple_repeat	1002459	1002495	18	+	.	ID=(TA)N_778;Name=(TA)N;tstart=1;tend=37;shortte=F
W.versatilis_PYCC7102_scaffold03_2156295	Earl_Grey	Simple_repeat	1003023	1003066	18	+	.	ID=(AGGATC)N_779;Name=(AGGATC)N;tstart=1;tend=44;shortte=F
W.versatilis_PYCC7102_scaffold03_2156295	Earl_Grey	Simple_repeat	1017423	1017446	12	+	.	ID=(GGTC)N_780;Name=(GGTC)N;tstart=1;tend=24;shortte=F
W.versatilis_PYCC7102_scaffold03_2156295	Earl_Grey	Simple_repeat	1021846	1021886	13	+	.	ID=GA-RICH_781;Name=GA-RICH;tstart=1;tend=41;shortte=F
W.versatilis_PYCC7102_scaffold03_2156295	Earl_Grey	Simple_repeat	1022331	1022395	52	+	.	ID=(CTGCTT)N_782;Name=(CTGCTT)N;tstart=1;tend=65;shortte=F
W.versatilis_PYCC7102_scaffold03_2156295	Earl_Grey	Simple_repeat	1031526	1031583	34	+	.	ID=(TCCACTAGC)N_783;Name=(TCCACTAGC)N;tstart=1;tend=58;shortte=F
W.versatilis_PYCC7102_scaffold03_2156295	Earl_Grey	Simple_repeat	1036975	1037010	16	+	.	ID=(GTGAT)N_784;Name=(GTGAT)N;tstart=1;tend=36;shortte=F
W.versatilis_PYCC7102_scaffold03_2156295	Earl_Grey	Simple_repeat	1040081	1040101	17	+	.	ID=(T)N_785;Name=(T)N;tstart=1;tend=21;shortte=F
W.versatilis_PYCC7102_scaffold03_2156295	Earl_Grey	Simple_repeat	1061953	1062067	64	+	.	ID=(GTT)N_786;Name=(GTT)N;tstart=1;tend=115;shortte=F
W.versatilis_PYCC7102_scaffold03_2156295	Earl_Grey	Simple_repeat	1066344	1066375	19	+	.	ID=(ATCGTC)N_787;Name=(ATCGTC)N;tstart=1;tend=33;shortte=F
W.versatilis_PYCC7102_scaffold03_2156295	Earl_Grey	Simple_repeat	1066544	1066570	15	+	.	ID=(GCAC)N_788;Name=(GCAC)N;tstart=1;tend=27;shortte=F
W.versatilis_PYCC7102_scaffold03_2156295	Earl_Grey	Simple_repeat	1070401	1070441	12	+	.	ID=(TCGTCT)N_789;Name=(TCGTCT)N;tstart=1;tend=41;shortte=F
W.versatilis_PYCC7102_scaffold03_2156295	Earl_Grey	Simple_repeat	1090902	1090938	13	+	.	ID=(GAC)N_790;Name=(GAC)N;tstart=1;tend=37;shortte=F
W.versatilis_PYCC7102_scaffold03_2156295	Earl_Grey	Simple_repeat	1090953	1090974	15	+	.	ID=(GGT)N_791;Name=(GGT)N;tstart=1;tend=22;shortte=F
W.versatilis_PYCC7102_scaffold03_2156295	Earl_Grey	Simple_repeat	1091002	1091045	15	+	.	ID=(ACG)N_792;Name=(ACG)N;tstart=1;tend=44;shortte=F
W.versatilis_PYCC7102_scaffold03_2156295	Earl_Grey	Simple_repeat	1109280	1109332	27	+	.	ID=(TATAA)N_793;Name=(TATAA)N;tstart=1;tend=54;shortte=F
W.versatilis_PYCC7102_scaffold03_2156295	Earl_Grey	Simple_repeat	1114838	1114875	12	+	.	ID=A-RICH_794;Name=A-RICH;tstart=1;tend=37;shortte=F
W.versatilis_PYCC7102_scaffold03_2156295	Earl_Grey	Simple_repeat	1115433	1115479	14	+	.	ID=(CAGAAT)N_795;Name=(CAGAAT)N;tstart=1;tend=47;shortte=F
W.versatilis_PYCC7102_scaffold03_2156295	Earl_Grey	Simple_repeat	1122396	1122422	15	+	.	ID=(TTCA)N_796;Name=(TTCA)N;tstart=1;tend=27;shortte=F
W.versatilis_PYCC7102_scaffold03_2156295	Earl_Grey	Simple_repeat	1191187	1191230	14	+	.	ID=(CATCAC)N_797;Name=(CATCAC)N;tstart=1;tend=44;shortte=F
W.versatilis_PYCC7102_scaffold03_2156295	Earl_Grey	Simple_repeat	1201751	1201797	14	+	.	ID=(GAT)N_798;Name=(GAT)N;tstart=1;tend=50;shortte=F
W.versatilis_PYCC7102_scaffold03_2156295	Earl_Grey	Simple_repeat	1226915	1226942	18	+	.	ID=(TA)N_799;Name=(TA)N;tstart=1;tend=29;shortte=F
W.versatilis_PYCC7102_scaffold03_2156295	Earl_Grey	Simple_repeat	1230213	1230245	20	+	.	ID=(GCAATC)N_800;Name=(GCAATC)N;tstart=1;tend=33;shortte=F
W.versatilis_PYCC7102_scaffold03_2156295	Earl_Grey	Simple_repeat	1253166	1253201	29	+	.	ID=(TGGTGA)N_801;Name=(TGGTGA)N;tstart=1;tend=36;shortte=F
W.versatilis_PYCC7102_scaffold03_2156295	Earl_Grey	Simple_repeat	1258477	1258535	29	+	.	ID=(CAAATG)N_802;Name=(CAAATG)N;tstart=1;tend=59;shortte=F
W.versatilis_PYCC7102_scaffold03_2156295	Earl_Grey	Simple_repeat	1266226	1266259	18	+	.	ID=(GCTCGC)N_803;Name=(GCTCGC)N;tstart=1;tend=34;shortte=F
W.versatilis_PYCC7102_scaffold03_2156295	Earl_Grey	Simple_repeat	1282408	1282433	30	+	.	ID=(AT)N_804;Name=(AT)N;tstart=1;tend=26;shortte=F
W.versatilis_PYCC7102_scaffold03_2156295	Earl_Grey	Simple_repeat	1294849	1294890	14	+	.	ID=(TAAG)N_805;Name=(TAAG)N;tstart=1;tend=40;shortte=F
W.versatilis_PYCC7102_scaffold03_2156295	Earl_Grey	Simple_repeat	1298428	1298460	13	+	.	ID=(ACCTCC)N_806;Name=(ACCTCC)N;tstart=1;tend=33;shortte=F
W.versatilis_PYCC7102_scaffold03_2156295	Earl_Grey	Simple_repeat	1308047	1308090	12	+	.	ID=(ATGGT)N_807;Name=(ATGGT)N;tstart=1;tend=42;shortte=F
W.versatilis_PYCC7102_scaffold03_2156295	Earl_Grey	Simple_repeat	1326692	1326726	16	+	.	ID=(TA)N_808;Name=(TA)N;tstart=1;tend=38;shortte=F
W.versatilis_PYCC7102_scaffold03_2156295	Earl_Grey	Simple_repeat	1381474	1381500	29	+	.	ID=(CCAGCA)N_809;Name=(CCAGCA)N;tstart=1;tend=27;shortte=F
W.versatilis_PYCC7102_scaffold03_2156295	Earl_Grey	Simple_repeat	1387781	1387815	12	+	.	ID=(TATA)N_810;Name=(TATA)N;tstart=1;tend=34;shortte=F
W.versatilis_PYCC7102_scaffold03_2156295	Earl_Grey	Simple_repeat	1409704	1409750	31	+	.	ID=(TGTGCT)N_811;Name=(TGTGCT)N;tstart=1;tend=47;shortte=F
W.versatilis_PYCC7102_scaffold03_2156295	Earl_Grey	Simple_repeat	1416256	1416307	14	+	.	ID=(GGCTCT)N_812;Name=(GGCTCT)N;tstart=1;tend=52;shortte=F
W.versatilis_PYCC7102_scaffold03_2156295	Earl_Grey	Simple_repeat	1435167	1435211	24	+	.	ID=(CTAA)N_813;Name=(CTAA)N;tstart=1;tend=45;shortte=F
W.versatilis_PYCC7102_scaffold03_2156295	Earl_Grey	Simple_repeat	1454785	1454814	19	+	.	ID=(TATGC)N_814;Name=(TATGC)N;tstart=1;tend=29;shortte=F
W.versatilis_PYCC7102_scaffold03_2156295	Earl_Grey	Simple_repeat	1492399	1492421	14	+	.	ID=(ATA)N_815;Name=(ATA)N;tstart=1;tend=23;shortte=F
W.versatilis_PYCC7102_scaffold03_2156295	Earl_Grey	Simple_repeat	1495220	1495253	26	+	.	ID=(CCAGGG)N_816;Name=(CCAGGG)N;tstart=1;tend=34;shortte=F
W.versatilis_PYCC7102_scaffold03_2156295	Earl_Grey	Simple_repeat	1501219	1501251	13	+	.	ID=G-RICH_817;Name=G-RICH;tstart=1;tend=33;shortte=F
W.versatilis_PYCC7102_scaffold03_2156295	Earl_Grey	Simple_repeat	1512999	1513030	20	+	.	ID=(T)N_818;Name=(T)N;tstart=1;tend=32;shortte=F
W.versatilis_PYCC7102_scaffold03_2156295	Earl_Grey	Simple_repeat	1520370	1520408	16	+	.	ID=(AATTTTT)N_819;Name=(AATTTTT)N;tstart=1;tend=38;shortte=F
W.versatilis_PYCC7102_scaffold03_2156295	Earl_Grey	Simple_repeat	1527547	1527605	27	+	.	ID=A-RICH_820;Name=A-RICH;tstart=1;tend=59;shortte=F
W.versatilis_PYCC7102_scaffold03_2156295	Earl_Grey	Simple_repeat	1539851	1539884	26	+	.	ID=(AATAC)N_821;Name=(AATAC)N;tstart=1;tend=34;shortte=F
W.versatilis_PYCC7102_scaffold03_2156295	Earl_Grey	Simple_repeat	1546336	1546385	44	+	.	ID=(GTTGCTGCT)N_822;Name=(GTTGCTGCT)N;tstart=1;tend=50;shortte=F
W.versatilis_PYCC7102_scaffold03_2156295	Earl_Grey	Simple_repeat	1557503	1557523	14	+	.	ID=(TAAA)N_823;Name=(TAAA)N;tstart=1;tend=21;shortte=F
W.versatilis_PYCC7102_scaffold03_2156295	Earl_Grey	Simple_repeat	1560139	1560171	18	+	.	ID=(TCA)N_824;Name=(TCA)N;tstart=1;tend=34;shortte=F
W.versatilis_PYCC7102_scaffold03_2156295	Earl_Grey	Simple_repeat	1561582	1561620	11	+	.	ID=(TTCTGA)N_825;Name=(TTCTGA)N;tstart=1;tend=39;shortte=F
W.versatilis_PYCC7102_scaffold03_2156295	Earl_Grey	Simple_repeat	1564982	1565003	20	+	.	ID=(T)N_826;Name=(T)N;tstart=1;tend=22;shortte=F
W.versatilis_PYCC7102_scaffold03_2156295	Earl_Grey	Simple_repeat	1568999	1569040	16	+	.	ID=(TA)N_827;Name=(TA)N;tstart=1;tend=42;shortte=F
W.versatilis_PYCC7102_scaffold03_2156295	Earl_Grey	Simple_repeat	1570981	1571013	13	+	.	ID=(TACAA)N_828;Name=(TACAA)N;tstart=1;tend=33;shortte=F
W.versatilis_PYCC7102_scaffold03_2156295	Earl_Grey	Simple_repeat	1573710	1573765	14	+	.	ID=(TCATCC)N_829;Name=(TCATCC)N;tstart=1;tend=56;shortte=F
W.versatilis_PYCC7102_scaffold03_2156295	Earl_Grey	Simple_repeat	1577051	1577137	28	+	.	ID=(CTGGTG)N_830;Name=(CTGGTG)N;tstart=1;tend=87;shortte=F
W.versatilis_PYCC7102_scaffold03_2156295	Earl_Grey	Simple_repeat	1584024	1584055	13	+	.	ID=(CTG)N_831;Name=(CTG)N;tstart=1;tend=32;shortte=F
W.versatilis_PYCC7102_scaffold03_2156295	Earl_Grey	Simple_repeat	1585251	1585283	15	+	.	ID=(GATGAT)N_832;Name=(GATGAT)N;tstart=1;tend=36;shortte=F
W.versatilis_PYCC7102_scaffold03_2156295	Earl_Grey	Simple_repeat	1598020	1598056	12	+	.	ID=(CACCAG)N_833;Name=(CACCAG)N;tstart=1;tend=37;shortte=F
W.versatilis_PYCC7102_scaffold03_2156295	Earl_Grey	Simple_repeat	1599076	1599130	12	+	.	ID=(CAGAAG)N_834;Name=(CAGAAG)N;tstart=1;tend=55;shortte=F
W.versatilis_PYCC7102_scaffold03_2156295	Earl_Grey	Simple_repeat	1625558	1625620	32	+	.	ID=(CAGCAC)N_835;Name=(CAGCAC)N;tstart=1;tend=63;shortte=F
W.versatilis_PYCC7102_scaffold03_2156295	Earl_Grey	Simple_repeat	1625820	1625898	21	+	.	ID=(AGCAGC)N_836;Name=(AGCAGC)N;tstart=1;tend=79;shortte=F
W.versatilis_PYCC7102_scaffold03_2156295	Earl_Grey	Simple_repeat	1628049	1628077	11	+	.	ID=A-RICH_837;Name=A-RICH;tstart=1;tend=32;shortte=F
W.versatilis_PYCC7102_scaffold03_2156295	Earl_Grey	Simple_repeat	1629454	1629481	30	+	.	ID=(ATGCAA)N_838;Name=(ATGCAA)N;tstart=1;tend=28;shortte=F
W.versatilis_PYCC7102_scaffold03_2156295	Earl_Grey	Simple_repeat	1634349	1634388	15	+	.	ID=(TA)N_839;Name=(TA)N;tstart=1;tend=40;shortte=F
W.versatilis_PYCC7102_scaffold03_2156295	Earl_Grey	Simple_repeat	1642651	1642683	12	+	.	ID=(ACAGCT)N_840;Name=(ACAGCT)N;tstart=1;tend=32;shortte=F
W.versatilis_PYCC7102_scaffold03_2156295	Earl_Grey	Simple_repeat	1646210	1646275	18	+	.	ID=(TCT)N_841;Name=(TCT)N;tstart=1;tend=62;shortte=F
W.versatilis_PYCC7102_scaffold03_2156295	Earl_Grey	Simple_repeat	1649927	1649962	16	+	.	ID=(TCTGAG)N_842;Name=(TCTGAG)N;tstart=1;tend=36;shortte=F
W.versatilis_PYCC7102_scaffold03_2156295	Earl_Grey	Simple_repeat	1680719	1680751	12	+	.	ID=(ATTA)N_843;Name=(ATTA)N;tstart=1;tend=33;shortte=F
W.versatilis_PYCC7102_scaffold03_2156295	Earl_Grey	Simple_repeat	1704293	1704325	13	+	.	ID=(CAGGA)N_844;Name=(CAGGA)N;tstart=1;tend=35;shortte=F
W.versatilis_PYCC7102_scaffold03_2156295	Earl_Grey	Simple_repeat	1713993	1714035	15	+	.	ID=(GAATTAC)N_845;Name=(GAATTAC)N;tstart=1;tend=41;shortte=F
W.versatilis_PYCC7102_scaffold03_2156295	Earl_Grey	Simple_repeat	1737015	1737039	13	+	.	ID=(GAA)N_846;Name=(GAA)N;tstart=1;tend=25;shortte=F
W.versatilis_PYCC7102_scaffold03_2156295	Earl_Grey	Simple_repeat	1738734	1738774	12	+	.	ID=(TGGATGC)N_847;Name=(TGGATGC)N;tstart=1;tend=41;shortte=F
W.versatilis_PYCC7102_scaffold03_2156295	Earl_Grey	Simple_repeat	1755312	1755423	59	+	.	ID=(TAT)N_848;Name=(TAT)N;tstart=1;tend=113;shortte=F
W.versatilis_PYCC7102_scaffold03_2156295	Earl_Grey	Simple_repeat	1774130	1774176	18	+	.	ID=(AT)N_849;Name=(AT)N;tstart=1;tend=46;shortte=F
W.versatilis_PYCC7102_scaffold03_2156295	Earl_Grey	Simple_repeat	1787446	1787473	29	+	.	ID=(AAAAT)N_850;Name=(AAAAT)N;tstart=1;tend=28;shortte=F
W.versatilis_PYCC7102_scaffold03_2156295	Earl_Grey	Simple_repeat	1801759	1801796	13	+	.	ID=(CACT)N_851;Name=(CACT)N;tstart=1;tend=39;shortte=F
W.versatilis_PYCC7102_scaffold03_2156295	Earl_Grey	Simple_repeat	1818124	1818161	35	+	.	ID=(TA)N_852;Name=(TA)N;tstart=1;tend=39;shortte=F
W.versatilis_PYCC7102_scaffold03_2156295	Earl_Grey	Simple_repeat	1829812	1829850	21	+	.	ID=(CGTGAA)N_853;Name=(CGTGAA)N;tstart=1;tend=39;shortte=F
W.versatilis_PYCC7102_scaffold03_2156295	Earl_Grey	Simple_repeat	1846752	1846776	13	+	.	ID=(TAGA)N_854;Name=(TAGA)N;tstart=1;tend=26;shortte=F
W.versatilis_PYCC7102_scaffold03_2156295	Earl_Grey	Simple_repeat	1851955	1851997	14	+	.	ID=(GAATC)N_855;Name=(GAATC)N;tstart=1;tend=43;shortte=F
W.versatilis_PYCC7102_scaffold03_2156295	Earl_Grey	Simple_repeat	1855717	1855755	14	+	.	ID=(CTACC)N_856;Name=(CTACC)N;tstart=1;tend=37;shortte=F
W.versatilis_PYCC7102_scaffold03_2156295	Earl_Grey	Simple_repeat	1856253	1856292	12	+	.	ID=(ACA)N_857;Name=(ACA)N;tstart=1;tend=40;shortte=F
W.versatilis_PYCC7102_scaffold03_2156295	Earl_Grey	Simple_repeat	1874492	1874518	17	+	.	ID=(AGCAT)N_858;Name=(AGCAT)N;tstart=1;tend=28;shortte=F
W.versatilis_PYCC7102_scaffold03_2156295	Earl_Grey	Simple_repeat	1901575	1901612	13	+	.	ID=A-RICH_859;Name=A-RICH;tstart=1;tend=38;shortte=F
W.versatilis_PYCC7102_scaffold03_2156295	Earl_Grey	Simple_repeat	1903501	1903542	45	+	.	ID=(TGTTCAAGTA)N_860;Name=(TGTTCAAGTA)N;tstart=1;tend=42;shortte=F
W.versatilis_PYCC7102_scaffold03_2156295	Earl_Grey	Unknown	1929378	1930054	3113	+	.	ID=RND-1_FAMILY-4_861;Name=RND-1_FAMILY-4;tstart=23;tend=699;shortte=F;kimura80=0.2796
W.versatilis_PYCC7102_scaffold03_2156295	Earl_Grey	Simple_repeat	1935105	1935125	14	+	.	ID=(TTCA)N_862;Name=(TTCA)N;tstart=1;tend=21;shortte=F
W.versatilis_PYCC7102_scaffold03_2156295	Earl_Grey	Simple_repeat	1938007	1938054	16	+	.	ID=(TAT)N_863;Name=(TAT)N;tstart=1;tend=51;shortte=F
W.versatilis_PYCC7102_scaffold03_2156295	Earl_Grey	Simple_repeat	1938055	1938084	22	+	.	ID=(ATATT)N_864;Name=(ATATT)N;tstart=2;tend=75;shortte=F
W.versatilis_PYCC7102_scaffold03_2156295	Earl_Grey	Unknown	1947938	1948665	4311	+	.	ID=RND-1_FAMILY-4_865;Name=RND-1_FAMILY-4;tstart=8;tend=738;shortte=F;kimura80=0.1714
W.versatilis_PYCC7102_scaffold03_2156295	Earl_Grey	Simple_repeat	1968813	1968833	14	+	.	ID=(TATT)N_866;Name=(TATT)N;tstart=1;tend=21;shortte=F
W.versatilis_PYCC7102_scaffold03_2156295	Earl_Grey	Simple_repeat	1978972	1979030	12	+	.	ID=A-RICH_867;Name=A-RICH;tstart=1;tend=57;shortte=F
W.versatilis_PYCC7102_scaffold03_2156295	Earl_Grey	Simple_repeat	1989924	1989961	13	+	.	ID=A-RICH_868;Name=A-RICH;tstart=1;tend=38;shortte=F
W.versatilis_PYCC7102_scaffold03_2156295	Earl_Grey	Simple_repeat	1990918	1990948	33	+	.	ID=(TTACGCC)N_869;Name=(TTACGCC)N;tstart=1;tend=31;shortte=F
W.versatilis_PYCC7102_scaffold03_2156295	Earl_Grey	Simple_repeat	1994687	1994745	24	+	.	ID=(TAA)N_870;Name=(TAA)N;tstart=1;tend=58;shortte=F
W.versatilis_PYCC7102_scaffold03_2156295	Earl_Grey	Simple_repeat	2042294	2042324	36	+	.	ID=(TC)N_871;Name=(TC)N;tstart=1;tend=31;shortte=F
W.versatilis_PYCC7102_scaffold03_2156295	Earl_Grey	Simple_repeat	2053768	2053830	19	+	.	ID=(ATATT)N_872;Name=(ATATT)N;tstart=1;tend=65;shortte=F
W.versatilis_PYCC7102_scaffold03_2156295	Earl_Grey	Simple_repeat	2068471	2068490	18	+	.	ID=(AT)N_873;Name=(AT)N;tstart=1;tend=20;shortte=F
W.versatilis_PYCC7102_scaffold03_2156295	Earl_Grey	Unknown	2086440	2087176	5265	+	.	ID=RND-1_FAMILY-4_874;Name=RND-1_FAMILY-4;tstart=1;tend=737;shortte=F;kimura80=0.1037
