# Supplementary material for: Regions of low gene expression promote maintenance and adaptation of horizontally acquired genes in yeasts
Source: Commun Biol. 2026 May 9;9:968. doi: 10.1038/s42003-026-10153-8 (PMC13376923; doi:10.1038/s42003-026-10153-8)
Supplement: Supplementary file 17 — Supplementary Data 20 [file 42003_2026_10153_MOESM17_ESM.zip › St_bombicola-families.fa.strained]

>rnd-1_family-13#Unknown 
GAGAGCTGAAAGATCTGCTAGATTGAGAAGCCGCAGNGCTCAAATTACCC
AGAGAGCCTGAGGGCCTGCTAGAGCCGGAGGTGATAGAGCTTGAAAGGTT
CAAAGAGGTGCCGGAGCTGAAAGACCTGAAAGATCTGCTAGATTGAACCA
TAGAGCTCAAATTNTTNAAAGAGCCTGAAGGCTTGCTAGAGTTGGAACTG
ATTGATNTTGACGATCTGCTGGGTTGA
>rnd-1_family-14#Unknown 
GAAGAGTGAGTCTCACTACAAACCATGGAGTCCTAACTGGCCCTGCTCTT
GCCAAGTGAGTCTTTTGTCGTTTCATACGTCAAAAGCGTAACGGCCATGG
CTGGAACAACCCTGGCAAGATTAACAGATAGGCCTTTGTAGGAACCACGC
CATCCATCTTGAGCCCAAACGGTTTTTACAGCATCAGCAAGGCTAACTCG
AATTGTTAAGCTTCTATAGACGGTCAGCCGAGAACTTCGACAGTCTCAAG
TCATTTCTCTGGGCAACCACGCCTGGGTTGCATGGATTTCCACAAATGCC
CTCCTCGTCCCGTGACAAATTCCGCAGTCAAGGCAGTCCTGCGTGAGCGC
ATGAGAGGGCCAATTCGAGAGCAGTGAATATGGGGATTCGAATGTGAGGC
GCCATTTCAGAAAAGAANATAGTTATCGAATTTATTGAGTCACGTTGTGG
AGAAACGTCATAGCTCGTTCATTCGTTTTTTTTCGGAGCTGTTATAACTG
AATTATAGTGCTGTATCTGTAAATTATGTATGGATTGCAAATGGTTCAGC
CTCTTAGGCTTGTCCCGTTCGTTGCTAACTGATGATGGTCTGCTCAGAGC
GTTGCTGGGGATGGCAGCATGCAACACATGCAACCCACGACCCAATCGGG
TAAGTCCAGTGCACGGACGGGAGGTCAAAAAATTACACCCAACCCAGCTT
TGCTCAACTATATAAGCCCCTCTTCCCGCTATAATTTTGTCCAACTTAAT
TGCATCTGGTACTCGAGATCGGGGCACCGTCGGATGGTGGAGTGTCCGGG
TTGAACACTTAGTAATGATGGATAACTGCTGGATCCTAGCTAAGATATCC
CCAGCTGAATTAACTCTCAGTGGATGTTTCGTCATCTGGCTGTCACCCAT
ACTCGCGGCCAAGATGCAATTAAGTTGGACAAAATTATGGCGGGAAGAGG
GGCTTATACGAATACGATTTTTATGACTAGATGCGGATGTGGGCTAACAT
TATTGGAATGTTCTTCGTGGAACACTCAACTTTTTTTTTTTTTTATACTT
TATATATTATTTCTCCTTTATACGNGTTTTTTTCTTGGTTCTTAATGAGG
TCCACATCGAACTTGATATTGAAGGGCAAAAGAGTCATTTGTTGGCCGGT
TGAGATGTAGTTTCTGTAGCTAATTAGTGTTATCGAGTTTATATGCTGAT
GTATAATGATCATGAAGTNTTGAAGACTAGTCTGTCTGGCTGTCGCACCA
TTTCCCATATGCGGTACATTTTAATAGGAGCAGGAATATTCGNAGGTCGA
TGAGCACATCGGCTCTCTTCGCTTCATGAAGGAGTTGGCTGAAAAGTTCG
AACGTATTCGTCTACAAAGCATNATCCAGACGCCAGCTTAAGAAAGGTCG
GTGAGTTTTGGGATTGAAGAGTGAGTCTCACTACAAACCATGGAGTCCTA
ACTGGCCCTGCTCTTGCCAAGTGAGTCTTTTGTCGTTTCATACGTCAAAA
GCGTNACGGCCATGGCTGGAACAACCCTGGCAAGATTAACAGATAAGCTT
CTNTAGTCGGTCAGCCGAGAACTTCGACAGTCTCACGTCATTTCTCTGGG
CAACCACGCCTGGGTTGCATGGATTTCCACAAATGCCC
>rnd-1_family-15#Unknown 
CTTACCCTGGACTCCTGCAGCGGGGCGAGGGCTACTGGCAGACTATGCGG
CANAAATTCCCGAGCAATTGGTGATACTAGCGTATTTGAGGATGCGAAAA
GCTAGTGTTGTTTCCTATTTTGCTGATATTGAGCAGTCCATTCAGTTGTA
AGAAGAGATAGAATCAGTTTATCATNTCCAGTTGTAACCACAAACAGATA
GTCTAAACTTGGCCCATGCTAATTGTTGACGATCAGAGGGCCTAAGCCTC
GGAATGCGTTAATTTAGGACGGGTTCGACCTTAAAAGGGCTGCGGTTGAG
CCACTTNATCCTCTATACTTCTAAATGTTCTCTATACTCGCAGCTCTCGT
TACGCTTGGCGGTCTCGTCAATGCTCAAGGTTACGTCTCTTTGCCGTTCA
CAAAGGAAANNCTAGACGAAACTTTTCAGCGAACACACCTCTCCACAGGA
GAGAAGTTNNCGGAAATCTTGAAGATCAGAGCNCAAAATATACCGTTAGC
TTCACTCTCGGCAACGACCAGGAACAGAAGGGTATTCTCGACACGGGCTC
CTCAGAGCTATGGGTTTTCGGCANCCAGACTCCAGCTCAATTCACTTACG
ATCCAAGCGGTGCCGAGTTCATCAATAACGACTTCGAGACGTCGTATCTC
GATGGAAGCAAGGCACAGGGTAGCTACTACAAGGACGAACTGACTTTNGG
TGGTGTTACCGTTGATGCTCAGTTTGGCGTTGCCGATATTTACGGNGGTA
ACTCTCGGTGGGGCTNGTTTGGAATTGGCCCCCGGAGCTCGGAAGACGGT
TGCCTCGAGGGAGAAGCCGCTTACGACAGTTATCCTTTTGCCCTCAAGAA
TGCGGGTCAAATCGAGACCGCGGCCTACTCTCTGANCTTGAACCGAAAGA
CTNTGACNCTGGTAACGTTCTCTTTGGTGCCGTGGATACNNCTCGGTACA
CAGGAAAGCTTCAGCTGCTCGACGGCCAGGCTGATNCCTCCTTCGCAGTG
CAATTCAGTGTTGACGGCAGCACACTCGTCGGCGNGCTCGACTCAGGGTC
TACCTATACGTTTCTACCGGACGATGTCGTCTCTCGCCTCGCCGCTTCTG
TCGGTGCANGGTGGGATGANNANAGTAAGTCTTACCTTGTGAGGGAACTG
CCTGNCGAACNAGNCCTGNCATTTGACTTTTCCGGCACCGAAGTAACTGT
TCCCGCTTCTGANCTGNTGCAGCCANTCNATCAGTNTGCTTCGGNCTATC
GGCTTACTGTGANNCCCGCTTCTCAGAGCGATGGTAGGATCATTCTCGGT
GATTCCTTCTTGCGATCTGCATATACTGTGTATGATCTTGAGNATAACCG
GGTGGCAATTGCTCAGGCTAGCCGGAGTGATAGCCCCNCAATTATCAGCC
TATTACTAGCGCTGGTATTCCTGGGGCTTCATATTAAGCCAGCTCGGTGT
GACGTAAAATTGCGTTACGCCTGAAAATGAACATCTCTTCTTTCTTGTTC
ATCTTTCTTCTCAAANACTTAGTTTATATTTATTTCATCAACTTTCTCAA
NCCTGTCCACAATTAGACTCATTNGCAAANAGAATATTTTTCGAGCGGAT
TCATGATTTATTTTACAGAGTAACGGAGCACCCCGGATCTCCATCGAATA
CCAGGGTTTTTCTTCAGCTCCAATCTGCTAGCCTATGCGTTTTNAGAATT
CTAATGTTACTCGTCTTGGCTAGCGATCTCGTCAGACACTGCGCCTCAAT
TACATTGTGCCATCGACCTTGACACCGAGTTGCTCAATATTAGGTCTAAA
GTGCACATTGAGATCAATGATAGAAATATTTTAGAGCGCTATATTATGAT
GTCTGTAAAGGATGTTGCTGAAAAAGTCAAGCTCTGGGAATTCTATGTCG
TAGATGTCGAGTCTCTCCAGCAGGCTGTTGAGAAGCATCCTCATGAAGAA
ACCCCTAGCTGTGATTTACCAGAAATCATAAAAAAAAGCCGGCTCAACAA
CTCACCGACGCCTCCTCAAATAATTTTGACCATCTTGGGCCTCGATTTGC
GAGATAGGCTGACTCAACCTCGCTTGCACTTTCATCGACACATTCGCGGC
TCATGGAAGCGACGCACGACAACGAGACTATGGCTGAGAAACGCACTGTA
GAAGTTGCCGTCCCTGCCCTTTAGCCTGTATGCAGCCTGAATAGCCCAAT
CGCCAAGCGGTCATGTGCTGACACACTCTGAGGGTANACATCGAGGGTAC
CCGTGAAAAACCAGCCTGGGACAAATTAGCGTTTCCGCAGGTGGAAGGCG
CTCACTTACCCTGGATTCCTGCAGAGGGGCGAGGGCTACTGGCAGACTAT
GC
>rnd-1_family-27#Unknown 
ACAGATCATTNTGGTTGCATTNTTNGCANTTCTCATCCTTATTTTTTGAG
ATTATGGAGTCCTTACAANATGAATATANAATTAATGAAATCGAATATCA
ATGTTATNNAAAAAACTTCGAATTCGGAATAGCGGTACCTCTCAACACTT
CCCCATCCCGAAACCGCTCATCTCGTCAACGTGCCGCATGTGGCCCACCC
TCATGCTGCTTTCATCGCTCTCAGTGAAATAATCAGNCCAATGGNCACGT
GCTCCATCTTTCAGCAATAGGATATGAGCATGCAGAGTGTAGCATGCAGC
CCTTTTGCAGCCATTCCCAATTAGGAAATTCCAGAGTGTCGGCACAGCAC
AGCAGATGTCATACCGCTCGTCCGACCATTCTCAACTNGCAGCCTGCTCG
TCCGACCATTCTCAACTATTTAAATCCCCCTCGCGGCCCAATATTTTCTC
CAAGCTCTTTGCTTTTGGGGATTCGAAGATTGAGAGAAACGGGTGACAAA
ATGTCTGACTGAAAGGACCGCTATGGAATGGATGCTTTTCTCCGGATGAC
CTTCTTAAAGGTGGAATAGCAGGAGGACCCTCCCGCCCAGGCCGAGTTGA
GGAGATTGGTTTGTTTTGTGGATTTGGTGTCGAAGATGTTTGGTGTTGTG
AAAGGAGCGAGGACTGGCGGTGGCTCTTTTTGTGTAGTGCCAGCCCCACT
GTGCTTGGGAGTCGTCAAAGGAAGTTGTGAATGGAGCAGTGTTGGGCATT
TAGATGTTGGAGAAGCGGAATCGACTGGTCAAGTTGACGGAGTTTGGTGC
CGGTGAAGAACTTTTGTGGAAGCTGCCTTAGGGGGGAACTAGGATTGATC
GAGCAGGAGCCGACAGAGAATTCTGAGGATTGCGTTGTTTGATGGATCGA
GATCTGAGAATGGGGGAGTATAGCCAGGGCGCCGTAATTTAAATTGTATA
TAAGGTATATAGAGGGGGGTTTTTCATCCTCTTGAAGGGGAGCTTGCTCA
ACTTCAGGGGGGTTTTCCCTCCTTTTTTTTTTTTTTTTTTCTTCTTCTTC
TTTTCAGTCGAAACAGACTTGCAAATACACAAANTTATATACTCAGTAAG
TCTGGCTCAGCGACACTTTNTCTCATACAGNGTTCGTGTCAATCAGGTGC
TGTTAATCAACACTTTGGGCTTTGCTGTCTTCAGATGACTGACATGCTTG
AATTATATGCTCAATCNTCCTGTTTGAGAAGATTCTCNAGCTTGTAAGGG
AACGAGCGTNACACA
>rnd-1_family-5#Unknown 
AGTNTAGTCACATNNTCACTCAGTTCTCGCTCAAGGACGGCTACTCGCAA
ACAGTCTATATCCCAAGCCAGCAGTTCNAGTCTANCAAGCCGACTCACCC
ATAATGCAACCAGTGTCTTTGGCCCAACTGGGCAGCAAGGATAAGCTTAT
TCTAGTATTCGGGANATGGCTCGAAGTTCACAGCGCAGTTAGCTAGGATC
CCGATTTATAGATAGACGATGCCTCTGCCATTTTCGACGGTGTTTCACTG
GGAACTGAAAGGGCCAAACTAGAGGACTCGGCGATGGTCACCCTTGCTAG
AATGCGACTCTCCTGCATTTCGTGTATTTTAGTATATTTGGGGGTAATGA
GGATGAATAAAACTTCATTGCGGTACTACATGATTATATATCTTTGAATG
TGAGCGATTCCCAGTTTCTGTTTATTGGGAACAATTTAGAGAGAGCCCTG
AGCATTGCTAGTACTGCATGACTCTCTCGAGGTTCTCGTTGTAGATGTCG
TAAAGTCCACGAACCTTTGTTAGGAATATTTCAGTAGATTCCTGCCTGTT
CTTCAAGAATTTGGTGAGGGTTGCTGATGTCCTGTACACCGTGCGTCTGT
TTTTCGCACCATTGCTGCATTTCTCGAAGCCGCCTTCGCTTTGTGTTTTG
TCAATGTAGTCAATGCTCTTGATCAACATTAGAAGATCGAACTCGTTTGC
AAACACCGCTTCAAATTCCTCAAGAGACTTCCACAGTTCGGAAAATTCCT
CGCTAACCGGAAAATGAGCTCTAGCGGTCAAGTCTATAATGTGTTGTTTG
ACCAGGTTCACATTCTTTCTGACGTAGTCCAATCCTGCAACTTGGTCCTC
GATGCTGCTCTGGCTGGCTNTGATAAAGTCCACATTGTTATCAAATCCTT
TGAGGGGCTTATAAGCACGGACAACAGAAAAGCCCATGATTATTCTGAGG
GTTTCGGCGAACTCATTGAACATCCAGTAGGAGACTGCCTTTTTCATATT
GGTCTTTGGCTCGAGCGTTTGGGGTCGTTGCTCGGCGCTCGCGATCTCAA
CTATCGACGACTTTGTCGATAGCCATCGCTCAATCATGCTATATAACATG
AATGTTCCGAAGGCAGCAACCAGGATATAACCGAGGAGCCGTGTCAATTG
CATCCAACAATACTTGAACATATCATACGGAGGAAAGCGGCTATTTCCAG
GATAATGATAAGCATCATTCGATCTTACGGCGGGGGGAAGGTCAGTGACG
AGGAGCGTGATGTTCGTCAAGGAGGGGGAGGCAGTTATAGGGCGCGTAAT
CCCCGCAAAGGAGGTCGGAAGCTCAGCTAGTGTGACATCTTCGGGATTGG
GATGGAATGAAGCTGCAAATTCTCGAGACCTAGCAAGCTTCGCTTCCATA
GCGGCCATATTCTCCCTCGCCCATTTTCCAACGAGAATTTCAGTGTTCTG
TTGGGTCACGATAGTCTTTTTGGCAAAGTGTTTGTTAGCCATAAATTCCG
CAAGGATATGCATGAACTCTCTGAACCCCAGCATAGGGTGAGAAAGTCGA
CCCAAGAAAGTCACCAAACGGTATTTGATATCGTCAGCAGTAGAGGGGAC
TTGGTAATTGCCGAAGCGAGCGCCAGTGGGAATGGATGGGACCAACTTAG
TATCAGAGGAAGCTTGAGCTTCAAAGTCACCTACAACCATCGAGTGGTAT
GTTGCATAGGTAGCAGTAGCGGTAGCAGTAGCGGTTGCAGGAGCGGTCAC
AGTAGCGGTCACAGTAGCAGTAACAGTAGCAGTAACAAAAGAAGTCACAG
TAGCGGTCACAGTAGCAGTCTCAATAGCAGTCACATTTGCAGTAGCAGTC
ACAGCTGCTGTATCAGAGGTAGTAGCAGTAGCGAAATTCAATGCAAGTAG
CAAAGTCACGAAAAAATTAAAGAATCTCATTATAGCTCTTTTCAAGAAAG
TTAGGATGGAGAAAGAACTTTGGAAGGGTCGCATATTTATTCATTTTTTG
GGACTTCGCAGCACTTTCCTAATTGGGAACAACTCTGTGAAGACATTTTT
GTGCCTGCAAGGTTGGTATTTGCAGCCCTTTGATGAAGACTCCGGACGAA
ATTAGGGATATGGCGAAGTAAATATTAAATTNAGCTGATCAAATATGAGT
GGCCGACTTGTTCTGCGTNGCTGATTTTGCCTCAATGCGTACTTTGGCAC
AAACTTGACCTAGCCCTACCAATGTTGTTTACTTCTCGCACTTAGCATAG
TTTGCGCGCAGCTCATCTGCCAAGCAAACACTACTCAGTGAACGCCGATG
TCTTCGTAATGGTTCTTGTTACTTTGATANTTAATAGCGAGCAACAANAT
TCCGCTCTTTCNAGTAGTTGTGTCGTGTGGTTCTCTANTAGTCTCTGCAC
GTGGCACCATTGAAGCTCTCTCTCTCATGCATTATTTGGCAGTGAACCAC
TCAGTGAANTGCCCCGGCTTTTGCTCAGATAAAATATCTAAAACTTTAGA
TGATACTGTACTGCTTTACAAATTACAGGAGATGTCAAACGCTTTGGAAA
CATTGGGGCACNTTCTATCACGAGTTGAGGTAACTGA
>rnd-1_family-9#Unknown 
ACCCCAGTCTGGTCGTGTTTCACACAGCGAGTTCACTCAAAGTTCTTCTC
ATGATGGTCAAAGATCAAGCAAGTCTTTCACCGCATTAACGTCCAGCTCC
AACCGCGCGGGGTCGTCACTTGACAGTTCTGCAACCCCTGTATCCACTCC
ACTTACCAGTGTTACTAGTGGTGATACTCTGAGCAAGAGCTTGCCTAGTG
CTTCTACAAGCTCAACGACTAGGACTTCCAACTCCGGAACTCCTACGCTA
AGCTCAGTGAAGCAACCCTCCGGCTCTGGTTCTGGCTCTGGTTCTAATGG
CNCTGGTTCTGGCTCTGATGGTTCTNGCTCTACTCANGGTTCTNNNNNNN
ATGGTNCTGGCTCTGACTCTGANNGATCANGCNNGNNNTCCANNNNNTCN
NNGTNCNGCTCNNANNGNGCNGNNTCCTCACCCCAGTCTGGTCGTGTATC
ACACAGCGANTTNACTCANGGTTCTNNNNNTNATGGTNNNANNTCGNGCA
AATCTTCTNNNNNNNCANNNTNCNGCTCCAANNGCGCGGAGTCGTCATCC
CAGTCTGGTNNTGNATCANACAGCNNTNNCNCTNANGGNNCATCTCATGG
CGGTCAAAGATCNAGCAANTNTTCCACCACATCAACGTCCAGCTCCAACC
GCGCGGGGTCGTCACTTGACAGTTCTGCAANCNCTGNATCCANTGGNNNT
ANCNCTGNNNCTNNTGGNGNANNNNNGNGCAAGAGCTTGNCNANTGNNTC
TACANGCTCAANGNCTANGACTTCNNGCTCCGGAACNCCTNNNNNTNGNT
CNGNNNNGNNNCCCTCCGGCTCTGGTTCCAATGGNTCTAGNTCNAATGGC
TCTGGTTCTGGCTCTNATGGNTCTGGCTCTACTCAAGGTTCTTCTCATGA
TGGTCAAAGATCAAGCAAGTCTTCNACCACATCAACGNNNAGCTCNAACC
GCGCGGNGTCGTCACCCCAGTCTGGTCGTGTTTCACACAGCGANTTTACT
CAAGGTTCNTCTCATGATGGTCAAAAATCGAGCAAGTCTTCCACCACATC
AACATCCANCTCCAACCGCGCGGGGTCGTCAT
>rnd-2_family-105#Unknown 
TGTCACGTGAGGCCGANCAACTAGTCAATTGTGGATGGAGCGGGGAACAC
TAGCTTAGGCAAGGTTACAAAAGAGGTAAGAAGTAGTCAGTCGATTACAT
ACAGTGGTTAGGGTATATAGTTGATGCTGACCGGTCAACCGTTGCCTCAA
CAGGGCTGCTTGAGAGGGTTACGGATAAATTTATTGAGCTATCACGATGT
TGTGTTCGGAGGTCAGGTGTTAAGAATATATCATAAACTGGAACCACAGT
GCTAGAGAGCATTTGAGTGTCAGGCGTGGGGGAAGGGGTATTCGTTCGCC
TTGATGCGAGCTTTCGAGGCCATGGCCAANCTGTTTCTTGACGCTATTTC
TGCGATCAATTATCGGGTTTGTGAGATCGTCGATATTCGCATTGATCGGC
TNNATGGGTGATGTATAATAGCATCACAAAGCCTTCGATTAACTATCTGG
CGCTCTATCTAATTATNATCCATGTAGCGATATGCATAGGTCGTCATCAT
CAGGGGCGAATCTCAGATTTGCGCTTGGCTGTAGGGNTTTGCAGGAAGGT
TCGAATGTCTTTACGAGATGCGAGAGAATGCTCANAGCTGAAGACTTNCA
CCAACAAATACGGGTATGNTCCGGTGGTANCAAAGTGTGCGATTTTCAAT
AACTCGCTATTAACAGCGGTTNATGTATAAAAGTGAGCAGCAATGGATGT
CAAATGCCGCGCACATGTTCAACCTCTAAGGCGATAGAAATATGTAGTCG
CGGACTTTCAAAGCACCGCCCTGAAGCTCCGCACGATAAATGGNTTTCAG
CTCCAGGTTCTATCCTAGCTCAATGAATATTTGTGCAACAATCGAGCCAC
TCTTTTTTCTCCCCAGAAGAAACATGGATAGATGGTTATGTATGTCGATT
AGGGTGTG
>rnd-1_family-11#Unknown 
TTCTTTCAGGTCAGTNATAAAANNACAACNCGCATCNTCACAATCTCCTG
CCTTCAGACTGATGAGCGTAAGAAAGCGNAAAANACCTTCGATATATGTA
GTTGCCGTGNAGTTTCTGATAGAAGACTTTGAGGAAGCTGTACCTTGAAG
CCGATAGGCATCTCAGTTACCTCAACTCGTGATAGAAGGTGCCCCAAAAT
TTCCAAAGCGTTTGACATCTCCTGTAATTTGTAAAGCAGTATAGTATCAT
CTTAAAGTATNAAATATTAACTGACATTTATCTGAGCAAAAGCCGGAGCA
GTTCACTTAGTGGTTCACTGCCAAATGTTGCATGAGAAAGAGAGCTTCAA
TGATGCCACGTGCAGAGGCCACTAGAGAATCACACAACACAACTATTGGA
AGAGCGGAATCTTTGTTGCTCGCTATATAAGTTTAGAAGTAACAAGAACC
ATTACNAAAATATTAGCATTTAATTAATAGTTTTTTGCGTAGTAGATGAG
CCGCGTGCAAGACATGCGTAATGAGAAAACTAAACAACATAAACGGGGTT
AGGTCTNAATTATGATAGAGTACGCATTGAGGTAAAATCAGCTATGNNAA
ACAGGTTGGCGACTCATATTTANTTCTGAATAGCTGGATTTATTTTTTTC
ACTTGAATNGGTTGTCTAATTTTGGCCGGGTTCCTTCGCGAGAATGGTTG
CACGTATCTGAGAATGGTTGCACGTATCTGAGANTGGTTGCACGTANCTG
AGAATGGTTGCACACCTGGTAAGGGTTGCACGTACCGACCCCTGCAGGCA
CAAAAATGTCTGCACAGTGGTCTTTCCNACNAGAGAGCCTNTNGGAAGGT
CTCAAGGAATATATAATGNACGGNAGGTTCCNNAAGTTTNNTCTCCATNC
TGCATTGTNNNANAAAGNGNNAANATGANNTTCTTCCNCCNTCTCNTGGC
NNTGCTAACTGNATTCNATTGCNNTNTTNNTNCGNCGNNNNNNNTTGCTA
CCACNAAGNTGACATCAGTCACTCNNGCTANCNCNGCTTNTNNNACCTNN
GCGATTNACNCNNCGCTAACNNCCGCTNNCTNTGNAGNTNNTNCNCCCTT
TGNTANTNNNTNTGTNNANNNNACTACTGNTGACACTGNCTTNGGCTTTG
NTNNANNCCCNTCTACNGCNGATANCNNNNAANCTCATTTGATGACGTTC
TTGGGTCGANTNTCTNNGNCNATNNNNNAGTNCNANNAANTNNTNNNGNN
NNTNCTNNNGNACTTTANNTCCCNCNNACACCCTNNATCTATNNAGNNNC
TCTNACCTTNAGNAAGTNNCTCGNNCNATCNNNNNCTGAACAAAAGCTCA
GGGATGATGCTGCCGCTACTAAAAAGCAGCTNATACNGNCTNANNAATCN
ANACNNNNCCGCCCTCGAANNCNCNCNNTCTTTGNNCCTCCTNTNTCCTT
TGCNAATNTCACGCGTCCTATCACNNANTTNCANNCANTNNNGATGAAAA
CGCTNNCTGNCNNNGNNGTTNNCACCNNGNCNNNNNNCNCNNGCCCTGNA
NCTNNNGCTNCCTNCNCTGCTGNNGTTNCANCTGTGNNCTNGNGTGNNAN
TGNTGAACTCATNCTNNGGNTAAANNCTANNGTCAAGNNTGNCCTGCTCN
NNCTGCTTGCTCTTGTCGTCGGCNTCGANCTTTGCNACGANCTTGCNAAG
NNTGTTTNNNNGCAATTNCTAANGCTCNTCTGGAACAAGCTNCTCGCTGC
TCTGGAACGATTGATGTCTCGTAGAATGATCGAGCGATTGCAATCCATCA
NTTGGGGGTGTCTCTACGATCTCAAACTGAGCCTCTCCACGTGGGCCACT
ACCTCGAGCATCCATGACAAGTTTGTCACGACCAAAGACATGGTTTGCCG
TCTATTGAACACCATCAAGGCTGCCACTGTCCGCGTTTCTACAAAGGTCC
TTGACANNATGATGAGCAAGATGTTGGACTGGTTTGACATTGACTTGGCN
CCCCTTNGCGCCACAGTTCAACTNCTTTTCAATGGCCGACCNAATGCCTT
GAGAATCATCNCTGCGACATCACCCTCTGTTTTGGAGAAACTCAAAACCT
ATTTGGAGAAGCGTTCACCGTCTGCTGAGAGCCGGCCCAAAGCACCTTTN
GAGGCCGGACCTCCCGAACCTCGCANTGAACCCATGAGNCTCGAGCTTCC
NNAGTCCCACTCAGAAANTACTTCCAGCGATGANCTCATACAACATGGCT
CCACGGCGNTGNACCNGACGCCTGAGCCAATTGATGAGCAGCTACTAACT
GAGCCACCGGTAGGNGACATCGCGGGTGCCGAGCAAGATNCCCAACTGCT
NGAGCCCATGNCCAATATNGAGAAGGAGATTTACCAATGGAGTTTCAATA
AGTTGGCTGAGANCCTGACAACAATCGCGACCTTTCCTGTCNATGCTCCG
GAGCCCTCCAATGGCTTCCTTGATAAGGTGACCTTCATCAGAGCTCACAA
GAGCATCATCGAGTNGCAAGCTGNAGGGTTGGCCTACGTCAGAAANATGG
TGGGACTGGTCAAACAGGGTGTTGAAGACCTGACNGCGNAAGCCGATTTT
CCGATTAGCAAGGNACTCTCCGGGCTAGGGAGGTCACTTGAGAAGTTGGA
GGCGGCGTTTGTGAAAGGGTNNGATATCAAACTGTTGACCAAGAACGTTG
AATTCATTGACACCGATAGATATCNGGAAGGCCNCTTGGTTTGGATCAAG
CACNGGGACAAGGTGTCCAGGACCGCAANACACCTCAAAAAGTNCTTGGC
GAAGAGNCAGGAATACACANNGAAGTTCCTGCGAGAGGTTCGTGNACTTT
NCGACATCTACAACGACANCCGCGAGAGANTCATGAATACTAGCAATGCT
CAAGGTTCTCTCTAAATTGTTCCCAATAAACTGAAACTGGGAATCGCTCA
GANTCAAAGATANTTAATTACGTAGTACCACAATGAAATTTTATTCATCC
TCATAACACTCGCACTCACAGATATACATACATTAAAAGCACGGAATNTA
ATTNCGTCACATTTTAGTAAGAGTGACCATCACCTAGTCCTCTAGTCTGG
CCCTTTCAGTTCCCAATATAACACTGCCAATAATGGCAAAGGCATCGTCT
TTTTCCAAATCGGGATCCTGACTTAATGCGATTTGANCTTNAAGCCATTT
CTCTTCAGAGGAAGCTTATCTTTGCTGACCAACTGGGTAAAAGACATCGG
TTATTTAATGTACTANCTGTTTGTAAAGCTTCAGTAGCTCTGACTTCTNT
TTGTTCATCAACAAGNCCTCTCGCAGACTGGAGAGTTCGTATGGTCNAAA
NNGAACGCTTTTAGCNATATTTTCTTCCCCAGTTTTCCCANGACTCACAG
TACCTTGTCTCAACTAATCCTGGTCATCTGAAGAATCTCAAACCTGTGTT
TCTATCTTGAGGGTAGAGACAGCTAGAACTTGTGTCTGACCCAGATAAAA
TCGTTCTCGTCGATAATAATGCAGCGAGTGATTATACTAGTCTCGTTTTT
GTGCAGAGTCTGTGGGTGTTCAACCACTCTTCTCGAATGCTATTGTTTCG
CAAGATCCTATTCTCTACTGAAACGGTTGAGACTTTGGCTGATATGGGAG
AGCTTCTTCCACAGTGAGGTCAATAACATCCTCTGCTAGAGTCGAATGTA
GCAAGCTATCCTCGGAATATACTCTGACAGCGTTGCAAGAAGAGTTGTGG
CCACAAAGACGGTCGTAGCCACTCCCCTATAGCGTGATGTGGAATCGAGA
GCAGCATATCAAACATATGTCTTTGACATCATGAGATCATAANCGATGCG
GGCGAGATGCATAAAAAGACACAAGACTTGTTAAGAGTCGCCACGGTGGA
TTATTGAGTCAGGTTTTGTGCAATACAGCTGTTGTAAGTATTCACATATT
GACTCAACNCCTCGAATCCGCTGTAACTTCCTACTTGTTATCCGCAATGG
ACTTCAGCGTGGTCAGAAAGTCATTGTTCGATGATGCCATAA
>rnd-1_family-16#Unknown 
CCCNAATTCTGTTGATGACCCGTAACCCACGCCGTATTATATCGGTATGC
TGGTTGACATGCTGCNCCNATNGATCNGTATTTGGCNCNANNACAGGAGG
TANCNGCTNNAATGGCTCTGGCTCAGGCCCTAATGGCATCTAGCTCTCCT
TCACTTGTCATACAATACTGGCTCTGGCGCCAATGGCGAGTGTCCTCTGG
CTCAGGCTCNNATGGTTCTGNANCCGGNTCAAATGGTTCTGGCTACACTC
TCNGGCCCTAATGGAGCACGATCTGACACCAATGGCTCTGGCTCCATCCT
CAGTGGCTCTGATGGCTCAGGCTNTGATATTAAAGGCTCCGGCTCCAATG
GNTCTGGNTCTNGTTNTAACTGTTAANCNNNTGNGTNNNATGGGGCAGGC
TCTGGTTCTGATGGTTCTGGCTCTGGCNCCGATGGGTCTNGNTCTGATGG
NTCTGGCTCCGGCTCNAATNNGNNCGNCTCTGGCTCCTGTGGTGATGGTT
CTGGTTCTGATGGCTCTGTTNCTGGTNCTGGTNGCNNTGGGTTAGGCTCT
AATGGNTATGTCTCAGGCTCTAATGTTGCTGTGCAGCTGTACTTTGGTTC
CGATAGCCAATCTATTTCCGTCAGTAANACTGCTGGTCGCAATGCTGTCG
ACAGATTTACGGTTGGTTTAGTCGTAAGAATAAATTGGACCTTCNTCAGC
TTTTTACTATTGTAATNCNAANGTTAGTTNGGTAGACTTTGGTTAGTTTT
ATCACAGTTTTCAATGAGAGTTTTGATGTTCTATATCGTATGGACTACTA
NAATTACGTGCGATGCTAATTTTGATAAATTGAATAATAAAATAGAAGCA
TAGAAATTTTGATGATAAAGATAATAAGGATGTGTTAAAGGTATCTGTTT
TAGATGGAATACCTGAGGGCTTTCAAGTAAGGATATGTATATGTACTGAG
TTTTGNCAGGCGCTATAAAACGCTTTGGATCTCTGATGGTAAAACTTTGT
CGTCTTGTAATTATTGNATGNTTTANATACCTNNNAACGATTGTATAATG
CAGGGTGTATCATGGAGAAATAAGGATTGCACGATGTCTCAAGTAGTTTT
ATAACAGACAGAGTCCGCGTTTGAACGTTGATGAACGTAGAAANTTCTGT
CGAAACATTAGAGTTTCGCGTTTAACCAACCCAATTCGCAATTGAGGGCA
AGATGTCGGCCTGTTGATATGAAGACACGAATATGGATTTGGGAAAATTG
GGGTTGTATGGNAGGCGCTTTGTTTGTGTTTGTAGTTGATTCATGGCGGT
TTCAGTTTCTGGGCAATGACATGCTTGTAGCGATGTAATGGAAAGATCAG
CTGGATTTAGGGGATTGGGTTTCATACAGAAAAAGCGTTAGGTNTTAGGC
TAAATAGGAAATTGAAGTGTTAGATTTTGAAAGTAATGGCTNGGAGCTGT
GCACAATTGAGTTCTTCTGGTTCGAGATTCATTGAAAGGTAGTATTAGTG
GATAATGGTGCGACTCTTTTTTGAAATTCGCGGAAGAAAGTAGGATGGAC
GGGTTATGTATGTCGATTAGGGTGTACAGGAAGGTAGAGNGAAAAGCAAG
TGATTGACCAGATGAGGTAGTTGATAGAATAAAAGACGAAGATTGGTAAA
TTAAAGCAGGAATTNTGAGATTGTAGCGGGCTTAAAAACGAGCAAAGCGT
GNATTTATTCAGGTAGTTCGAAGCATGTAGAAGTGTGAATTATAGAATAG
TGATTAGAAGAAGACAAGCATAGATAAGCAAGATAGAAGAATGTAATAGN
GATNTACTCAAAACGGATGAAATGTGGATAAAATTGCAAATTAAATGGTT
GATAGTATGTAGATTAAACAGATAAGTGAGCAGGTAGCAGACGCGATTCC
GTATCATGGAGAAATAAACCGACTAACGGCAAAAGAACAGTTCATATGGT
CCAGGGAAATTACTATCCGATACGTTTGGTTTTATACGATATCCGTATGG
GATCCCAGCAACACTTCTTTGTGACGAAGCCAGGTGAAACTAAGCCCTCA
AATGACTTCTCTGGCAGTCTTTTTGAGCTAGACGAATCCTTCGTTGATCC
ACCCCAGGATCCAATCAATGCCGCTGTCCCTGCAGCCCCTACATACAGCA
CCACGATGCAGTCCTGAACAGGAACCGTAACGACAACATACTCAACTGCT
ATTCCGGTTACGTGTGGCAGCTAAGTGTGTTTGAGAATGGAGCACTTGGC
TGGAGCAGCAGTGAATGCCTCTCATTCTTATATAAATCAGCGCTTTCGCG
ACTTCGTAAGATCCGCTGATATATAAATCTAAACTGCTTATTTAAATGAC
TTATCATACTAGTTCGAAGCGTTCAGATTCTTTCGTATGGGCCACTGGGT
ATTCATACNTNNTTTTCGAAAGANNAGTGAGCGANGTGCCAGGTACTGGC
CTATNNTAGTTACTTTTGGTGGGCAGTCCATCCAGGCAATCTGAGGGAAA
CAACGAAGAACTTCAGCTCTGCAAGTGGAATTCGGAGAAGATTCACCTTT
TTATTCNTTANTCAATTAAATAAATAACCNCATACGNTAAGTCAAATGGN
AATGCAAACTTTGTAANCATAAAACAAAATCACAACCTCTCGACCTCTCG
ATCACATTGAGCTCTCAAGGGTATGCGGTAGGGTAGATCCGAAGAAACAT
CGTACTTCGTGGAGCCATGATTCTAATTNTATGAACGAANGAATAGAAAG
CGCCAACAAGAGTGCCCAAATTATCGAGCAGCACGTACGCTTGGCTGTTT
AGGTCAAACGTTCAACATGGAGAAATCCATGGTAGTCGAGTTTGAGAGTT
GAAAGCATTGTGCTTTATTGCGCGTCACTCTGCAGGTCGAAGTCACATGG
ACACACAGGCGTATAACTCGAGATGCANCAAAAAGTTGCAGTTCAGCAGT
ATTCAGGAGATTCTAATTCGCATACTAGGTGCACAATATCAACTACAGTT
ATTTATTACAATCTTATAACCAATATCACTCAAGCAATGTCAAATTAGAG
GCTGATTACTTGATTTTGTCTCGAAGCNTCGATCAATTTGCTCGGTTCTG
CATCTTCATCATGTTTTTTTTGTTNTCCCCGNCCGCGTACCTTGAGGGTT
NGAAGCATTGTGCTTTATTGCGTGTCACTCTGCANGTCGAAGTCACATGG
TCACACGGGCGTATAACTCGAGATGCATCAAGGAGTTGCAGTCCAGCAGT
ATTCAGGAGATTCCAANTCGCATACNAGGTTATCANCTACAGTTATTTAT
TACAATCTTATAACCAATATCACTCAAGCAATGTCAAAGTAGAGCCTGAT
TACTTGATTTTGTCTCGAAGCGTCGATCAATTTGCTCGGTTCTGCATCTT
CATCATGTTTTTTTCCCCGGCCGCGTACCTTGAGGGTTGGAAGCATTGTG
CTTTATTGCGTGTCACTCTGCAGGTCGAAGTCACATGGTCATACAGGCGT
ATAACTCGAGATGCATCAAGGAGTTGCAGTTCAGCAGTATTCAGGAGATT
CCAATTTAATNCTGATTACTTGATTNTGTCTCNAAGCGTCGTTCAATTTG
CTCGGTNCTNCATCTTCATCNTGTTTGCTCCCCACCCGCAGCCACGCGGG
CGGTTAGTCCCCAACGAACCTATGAAAGTNAAAACATTCATTTAATTCTG
AGAAGCCGTNTGATGTACATNNAANGTGGTTTAAGNTNTTTTTGGGGCTC
NTGGTGTCACCAGGATTGGTNTTCTAGTTTGAGGTAAAATTGGAGGTTCT
CGAAGAATANTGGGACAATCACACCAATTTGGATGAAGTGANCATATATT
CGCATCAACCCTTCTCCATTNCCAAGTCTGGAATCCAACTTTGG
>rnd-1_family-18#Unknown 
ATGCTTCCAACTCTCAAGGTACGCGNNCGGAAAAAAANAAACNNNNTNAT
GNTCCAGGACCGNGTTATTTGACAANNNNANGNAATCTGGNTNTANNTCN
NNNTTNNNNCCATGATATTGNTTATNANNACATTGTGCGGCTNNTTTCTC
CNGAATACTTTGGACTNNNNCTCCNTGATNCNNCTNNATNNATCNGNCGG
TGCGGCTTATTTCGACCTGCAGAATGANACGCAATAAATCACGATGCTAC
GGTTCANACCNTCANGGTACGNGGCCGGGGAAAAAAAAAAAAAAACATGA
TGAAGATGCTNAGNACNGAGCAANANTGATCNACGCTNCGAGACAAAATC
AAGTAATCAGGCTATACTTNACNNTTCATGAGTGANATTNGTTCTATAAG
ATTGTAANAAATAACTNCGTAATGTTNTGCGCCTAGTATGCGAGTTATTT
CTCCTNGAATCTNCTGAATACTGCAGGACTGCGACTACTTGATGCATCTC
GAGTTATACGNTTGCGTGATCATATGACTTCGGNCTGCAGAATGACGCGC
AATAAAGCAGAATACTTCTAACTCTCAAACTCGACTACCATGGNNNTANN
NNAAGTNNGANNNANAANNCNAAATGNANNNGNTNCNCNATCANNTGNGC
NANNNNNNTGNTTNANNNANTNTNGNNNANCNTCTCANNAAGCCGTTNAG
NNTNTCNNNGNNTCTGNCNNANNCCCNNAAGCNNTNNNNTNNNNCAGANN
NNNNGNNANTCANCNNNGNNNCGGCNAAGCNCTCCATGATCAGNCACACT
TATCAANNACACGTNCCCNNNTNAACAGNTNANTATGTTNTCNCAATTNC
CCCTNTNCANAACTGCATCNNNGTTNNNTNNGNNNGGGTTNCAGNNNNAC
TTGNATTGCTTGNNGGCTNGGGTNNATCTGNGNAAGATTCNTCTGACTTA
ANNAGACTGNCATNNANNTCNNTNAAAGGCTTGNTTTCACCTGACTTCGT
CACAAAGAAGTGTTGCTAGGNTCCCATACGGATATCGTATANAACNAAAC
GTNTTGGATAGTANTTTCNTTGGACCATATNAACTGTTCTTTTGCNGTTA
GTCGGCTTATTTCTCCATGATACGGCTTATTTCTCCATGATACGCCACTG
CGTGTACTGCGTACGTGAATTTCTTAACTCCCCAAATGATAAACTACATT
CAACTTGGTNTTTTTACACTACTTTCGTTGCTTTTGAGTTCATCTCTGCT
ATATTCTTCGATCTTGATTACCTTTTCATTCATAGAAAGCTCGTCTTTTT
CTAATTACTACGCTAGAATTCACCCTCCTCCATGTTTTGAACTTCCAAAA
CAAAATACCCCATACTCCTTTCTAGTTGCTCTTCAGTCTATCACAGTTTT
CCGTTACCTTTGTCAATCCTGATCCTTTATTACATCTATCTCAGATATTC
AATGTGCTTCCCTTCCCTATCCCCAACTGTACACTCTAATCAACATACAT
AACTAATGTATCCTAAATTTACCTGCAATTCGAACCAAGAAGGCTGCCGC
AAAATTAACAATTGAGAACATCACTATAAAATACGAATCCAGAGGAATCT
TATATTCACAGAACATTAGGCTGCTACTTTGGCAGCTTGCCACTTTCATT
TCCTATTTAGGCACACAGCTAAGGCGTCTTCTGCACGAGTGCCTTACCCC
CCCCACGTCGCCCTATCTGACAAAACCNATCATGCGAAATCCAGCGATAC
ACGTCTGAGTAGAAGTACCATGAATCATCCAAAATACTGGATTAATCTGA
TTTTGATGCTGTGAATAAACTGGGCAACTTTTTCGAAAGCAGGTCCAGTT
TTAACACCACATCGCTATTCGAGCTGATATCTCTCTTGAATCACTACACG
CATGACATTGCCAAGGAACTGAAAGCGGCACGAGAGAACTAGAAATGTCA
TTTATCGTGCCGACCTTCAGGGTATTGCTTTNAAAGTTCACGACAACATA
TGGAGAAATAAGTCTAGTAATCCATCCGATATAGAACATCAAAACCCTCA
TCGAAAACTGTGATATAACTAACTNCCAACTAACTAACTAACTAACTAAC
TAACTAACTAACTAACTAACTCTGGAGTTACAATAGTAACAGCTGACGAA
GGTCACTAAACCAACCGTAAATCTGTCAACACAGCATTGCGACCAGTAGT
GTTACTGAGGGAAATAGATTGGCTACCGGAACCAGAGCCAGANTCAGAGC
CAGAGCCAGAACCATCAGAGCCAGCCAGAGCCAGAACCGGAGCCAGAANC
AGAGCCGGAGCCAGAACCATAAGGAACCTAATTGACAAAAATGTCTGGCT
GGAAAAGATCGCCTGTCAAATCAACCGATGATTNNCTGTCACCTGGCTTC
TTTACAGAGAGGGCCAGAGATCCTGCTCCTGCAGAATTATAGTAGGCAAT
TCGGATAGGATAATAATATCCTTCCACTAGNTGAAGTGTCTCGGNGGATT
TCACNTGGTTCGGCCAATATTGAAGAATCATGTTGTCCTTGTTTAAGATA
GAGTCAAAGTCTTTANTGCCGCAGGATNCATTTGNACCACGACCAAACTG
TAAAGCGCATCCATCATCGCAATCTTGGAAGTAGAATGTATATTCTCCTG
TGGCAGAGGCGCGATAATATCCAGTCAATTCAANCGCGAAATGAGAGACT
GGTACCTCCAATCCATAAA
>rnd-1_family-21#Unknown 
TAGCTCAGCCAATCGTAGTTCCCCCTACGGTGGTTTCACTCAGGTTCTTC
ACGGGCACNAAAGTNTGCCATCTTGACNAGAAAGNCTTGCTTCTTNGATA
TNTAGANNCCTTAGGTTGCTCCATTTACNACTTNCCTTGATTCNCCCCTA
GAACANTGGGTCTGGNANTNTACAATCAACTGCTAAAAGATGTATCTCAT
TTCATTTGGTCTNACTATATTACTGAGGGCGATGTGGGCAGCNTGAGGAT
GGGGCCACACGCGGCATGTTNCCGAGATAAGCAATTTTGAAATGAGAAAG
TGATGGNAGGTGCTGTTATTTCGAAGCTTCTTTNGTTGAAANTTACATTT
AGATTCTNTAGAACTCANTCTTTAAAAGATTCAGGATCTCAAAAATTAGC
CTGNNAAATGTAAACAAGGTAATCCTTACTTATCAATCACGCNTAGAGNG
TTCTATCGTGAAAGCCGGTNGTGAGTGTCAATAAGATGGCTGGNCTTCTT
GGGACCGTGATGTATTAAGTTTGTTATAAATCTCTTTAGTTACCTATTAG
CTTTCACGTATAGACCAAGTCAATTTTCATTATGGCAGCTGATGCCCTGT
TAGATTGTCAAAATGATCGCAGTGTTAAACAATANAATCAGCACGAAGAT
CATCAAACAATGTATCTCGTACAACCTTGAGTTGTAGAATTACAATGCAT
GATAGTAGAATCTAAANATTTCGCTTTTGCACAAACATAAGTTTGGTCTA
GGGACTTAATCCACTATGAAGGGAGAAAGGATTAGTACAAAGTTCTGGTT
TCAATTGTTGTTTCTACATGCTATTCATTTACAAATTCNATGGTTCCGNC
AAATTCAGACGACGACCAGGAGGAGGATTTCCAAGGGAGCTCCATCATTG
TATCCCAATCGCGGCCAGTCTGATACCTATCGCAAATCTTGCGAGCCTCA
TGCAGGAATTTATCTGTGTTGGCCTGCTTTTCTTCCATCATTTGGGTGAT
GACTTTAAAGGTATATTGAACCTTGGGTCTGTGCTGCTTGTGGAATTTTC
GGCCCTTGAAACCATCTTCGGCTTGGACTTTGTCAATGTACTCAATGTNA
TCCATCAACTCTTTGAAATCACGGTCATGAAAGAATGCAGCCTCCACCTC
CTCAAGAGGCTTCCACATTTCGATGAAATACTTGCTAACCGGATGAGGAG
ATCTTGCAGACATTACTCCAACACCCTGCCTGACCAGTGTCCCTATCTCC
CTGACATAGGCCAAAGCTGAAGCTAGCTTTTTCATATTGGTCTTGTTAGC
TCTGATGAAGTCCAACTTANCATTGAGACCTTTAATAGGAGGCTCCAGAG
AATCGACACAAAAGTCCATGAGTGTCGTAAAGGTCTCAACGAATTCAGTG
ATGTTCCAGTCATAAATCGCCTTCTCCTTGATGAGCTCGAGCGACTGTGT
ACCTTGCTCGGCGCTCTCGATTTTAACTACCTCTTCCGGGGGTATGAGGA
GTTCTGACTCACCAGAGACCTCGAGTGTTATATAAAACGACTCGGAATCA
TACTCTGGGATCAAATCGCTAGGGGTGATCTCTAAGGGGGTTTGGAGAGG
GCGGTTTTGTTCCATTGCCTCCACAGCTTCTTCAACGGCTTCGATACTTT
CCGAATTCCCGTCCGTTGTGTCTTTCATAGCGTGAGACTTGTAGAAACCT
CTTCTGATAAGAGGGAGTAGACACTCGGTCGCCAAAGCAAGGGCAATAAT
GATGAACAGTGTGCTCCAGAGAAGNATGNGGAAGCGTGTCCAAGAGNCAT
TGGCAGGGATAATTTTGGGGCTAGAGAGGAGGTCAGTGTCAGGACACATA
AGGTCATAGGACAATTCCGTGNAATGTTGACCGTCCATACTCTGTTCTGC
CATCACCACACTGGGCGTGCGGGTCACGTAATTGGCAATAGTTCTCAGGA
CTTTATCATTGACATCCTGGCCCAATAGCCAGAAGAGCTTTTTAATGCCG
TATTCGAGAGCATTGTCCGTCTTGAATACTAGAACAGGACCGAAGTCGGC
GTGAGGGGGGAGAATGGAGACAAGCTTAGTAGCATAGGGAGAGCGAGCTA
CAAGAAAATCAGTCATCTCAGAGTTAAAAGCTGTAGAGGCAACAGCAGTG
GAGCACGGGAGGGNTATAGTCGGGATGGTGTCCTGAATGATGTCTGTGGC
AGGAGTTGCAGCAGCAACGCTGNTGAATACACTTAGCAAAGCGGCGAGAA
GTCTAGTAAAAAACATATTAGCTTTGCGAGACAAGTTAGAGAGAAGAGAG
AGATTCGGAGCATGTCGTTTTATACATTATCTTAGATTATCTAAGACTTT
GCAGTACTTGCCTATTTGGGTAACCGCGTGCAGACCTCTCTAGGACCAAG
AATATCTGGCTCCACAAAGTGTCTGCATAGCATTGGCCCATATTTACAGA
CTTTTCTAGTAAAATAAAAGAGGTTTTCAAAAGATTCGCGTGCTCCTGGA
GAAGGAATCATCCAATTCGGCAATGATTTGAATGAGTGGGCAGAACTGCG
GAATCAACAAATAGTCTTAGACATTTTTGGCATAATGAATCAGTTACACG
CACGTTATTAATTANAGCAAATGGTATCTTATANNAAAACAGCGACTGTC
TCCTCCAGGGTCATCTGCCCCTCGGAAGTGCCCTTCTCAAATCTCTCATC
CTCCTCGTACCCAGCATCGAGATCTGTCAGATTTCCATATGCCTCAGTGA
ACTTAATCTCGTTTATTTTCTCACTAGGGACCAGTGTGACAAGGCCCTTC
GCGGANCATATGGTTGAACAGTTCGTTCGTTCGACCTGGTGAAAAACTCA
TGGACGCCATTGCTGCCTGCCTCAAATAAGGCAGAGGACCAAATTCCTCG
CAGTGGAGTGCTGCAGACAGGTATTAAGAANTCGTTGGCACTCACTCAAT
AAAGAGGTTTCTGTTACGCTAATANCCATGTATATNCTAACCAGGGTTGA
GAGAACGGCCATCGACGNCACCCTTGAACAAGCTGAGCAAAGNCAATAAG
GAAANATNTATACTTCNCTANNCATGATGTGCGCACTTCCTCCCTATANC
TNAGATTGANTATCNGTTCNCCTCCCATGTTAAGTNGAATTCACGTTANT
CNTCAGCATTTTTAGNNACANTTTCTTCTGACATATGCCTTTATCNATCA
NATTGATATNACTTTNATTTAAATTAAGAT
>rnd-1_family-23#Unknown 
CACCAGTGACAGCAACGGTCANAGAACAANNCTCTNTATTCGGCTTGNNA
ACTCCGCGTTGACAGTNTTTCTGTGTAAACNNATCCCATTGCGAGCACAT
ATTCGTCCTCGGATAATTGAATTCTTCACAAGGAAAATAANGACGGTCGC
AAACGATAAGAGGTTTTGAATCACACTTACCACTTATAGTCATCATGAGC
GTTCCTGTNTGGATATAGCACATGTGGTTTTGNNAGCATNTGGAAGTCAG
CGTCTTNGTTGAGGTCATAGTCTTCGGGGTGATCTGCGCTTCAGAATATC
GAAAACTCAGTNGTGCTCTTGGTTTGCCNTTGACTGTAGGACTATCATTG
TTTGTTCCGCNCTTAGCATTTATGGAAGCTNTAACGNTCCAACCATTGCT
TTGAGAAGTCAAATCGGCGACTGACCTGATAGAAGTAACAGTGCATCCAT
CAGGCTTATCGCAAGCAAATGGAGTGGCGTCNTGGTGCCACTTGACCCAA
AGCTNAGCAGAATCAGGCTGTNTCAAAGCNAAGTCTTTTCCAAAGTAANT
NGTAGAGCACTNTAAAATTTGTTGTACACAAGTGGGCTCTACTGCAATAT
TGAGTTCTGTAGTAGGCGGTTGGCCNAANTTCACTTCTGGGGACAACTGC
CCTATCAACNTNCTCCAGCCCCTGTCAGAAAAGTCAGTTTTGCCGCCAAA
GTTTNNCGGAAGAGTANATTGCAACGCAAAGCTCTGAGTTACAAGCAGAA
GNAAGTAAAGANATGTCATTAGTTATTCGAAATGGTAGGTGATCGTGATA
ATTTTGAGCNTTTTAAGGNGGGCCTCCGANAATTGAGGACCTGCATCAGA
CCCGGGACCTGAGAGNATGCTGGCTTTTGATGCNAAANTATNTAANTTTA
TTAAGGGTTGGCTGTGTGGTCTTCCATGGATCCCAGCCAGAAGCGGAAAA
TCAGTNGCTCANAGATATTCATCGCAGGTTTCTAACAGAAACTCGGATCT
CCCNCTTTCGAGGAACGACAATCACAAGCGCTCGCCTTGAAAATTAATGC
CTAATGTCTCCTTTTTTTGTTACAAATCAAAGTTGCTGAAGCATGAAACA
CAACCGTTTACAAGTTTCTTGATGCTGAGGCNCGAGAGCCCCATATGCAA
GCGCGAGATCTNATTTTAGGGTTAANCGCAGGCACGCATCACGGTGCGCA
GTTCCNGCTTAAACGCTCAGAATAGAGAGCTAATCAGTAGANAGTCATGA
TTTAGTTAAAATACNTAGCAGTTGCATTTATACCNGAGCAACTNTTTTCA
CCAGGACTATNCACCTATTCAATGCTTCTATAGTACTCTTACGTCAAATG
TCTGGATATGGTTGTGTCTCACTTGGCTATATGAGCGTTCTAGGTTTNAA
TTTGATCATGTAGAACGTCACGGAGTCTATTGTGGGAACCTGAGCTNCAA
AAAAAGCATGCGACCCAGCTATCAGCCACTGAAAAATNATTATCTAAGGC
AAGGCTTGGATCGGGCTATTTGCCATAATATTTTAAATAAAACCTGTGCC
TTTTCTGCTACATTGTCTTNGATGCGTACAGGTGCTTGTATGCCTCNAAG
AGAGGCGTGTCATNCACTCTGGTGTTATTGTCACCGATAGTCTCAGCGCT
TGTTGGCGAGTTTCTGCTGCTTTACTATTGAATTGAAAGAGGGGTCTGAT
CAAGAAATGAGATTGTGAGACAAGCGGATTGCTCATGGAGGGTTCTAAAG
ANCTGGACTTGTTGAGGAGTTTTAGTCATTACAGATAGTTCTTAGGATGT
GGGTAAGTAATTTAGTACTTTGAGACCATGAGACTCNAATCACAATTGGC
CTGAATTCACAAGCTGATGCTCAGNCTGGGCCTAGTTGAATTCAATTCTA
CTCAAACTCTTTCTTGACTTGAATTAGGTCTTCACCTGGTTTGAACTGAA
CTGTTTCGGATTGAACTGTCGATATTCTCAACCCTCCTCTAGCCCTAGCA
AGTTAGTTGATCTCGTATATATGAGATATCATTATGTACCCACGCACTCG
GCNTTAGCCAGCTTGTGCTGTCGTTATTTAAATAGATGCTCNCCTCCTAA
AACTCGGCTGCGGAGTCCGTAGGAGCCTCTAGAATCTCTAATCACCCAGT
ATCTTCCCTGGCCACACGAGGTCAAATTCCATTATGGCAGCTGGAAGCCC
CGTTCAATTTTCAACATTGAAATCAGNACNGACATCATTATGTGATGTGT
CTTGTGATAGTTGAGTAGCTCAATNCACTATATATNATGGCANAATTTGA
GCACTAAACCGAAAAGCGGAGTATGTGAAGTAGAAGGTATGAGCCGCGAG
CAAGAAATGTCTCGAGCAGTAGACCCGCGTGATTCCTCCTGAGGCTATTT
CATGGTTGTGCAAAAAGCATGAACATTCCTAGGCGAAACAGCNAAACACC
AGACANACCTCAGTAAACTGAGGTTATCAATCATGCCGATGAGCAATAAN
TTCGTATGGGTAATAAAAAGCATTGACTAGTATATCTGCCATAATGAGCA
ATCGNTGTTCTTCTCATAACGCAGTTTCAAAATTCTCGGGCCGCTTCGTC
CGNATTCTAGAATCTGAACTCTATGGACANTCTTGGCTTTTTACCTGCGT
AGCCTTCTTNATAGTTATAGCATTCTCTTTCCGGCCGAAATNACTTTATC
ATATTTATCCAGTGGGGAGTTCGAAGGCTATGAATTGATTCTATAAACNT
AAACTGAAAAATCTGAAATACCAATGATTATAAACGAGAAGAGTGAATTG
CTTCCATGAGATCTGACGAATGCAAGCTTGTGTAGGAGGTAGAATGGCAC
ATGCCGAATAGGCAGTCCCCCCAGCATTTACTGGGCTTAGGGNCNCCAGG
CCATCCAGGCACCAGACGAGCCATCTGGAAGTTCGCCGAAGGGGCTNTCG
GNCTCAACGTAGTCACGCTTTGCNATGGATCCCTTACCTGGTATCGGCTT
TTGCTCGAACACCTGGAAGCTTATCGGTTCACCATTGTCACCAGTGACAG
CAACGTTCANAGAACATTNCTGTTTNTCCGGNGTGNNAACTCCNCTTTGA
CAGTATTTCCGTGTAAACNTATCCCATTGCGAGCACATNTTCGACCTCGG
ATAATTGAATTCTTCACAAGGAAAATAATGACGGTCGCAAACGATAAGAG
GTTTTGAATCACANNTACCACTTATAGTCATCATGAGCGTTCCTGTNTGG
ATATAGCACATGTGGTTTTGTGAGCATTTGGAAGTCAGCGTCCTAGTTGA
GGTCATAGTCTTCGGGGTGATCTGCGCTTTAGAATATCGAAAACTCAGTT
ATGCTTTTGATTTGCCATTGATAGTAGGACTATCATTGTTTGTTCCGNTC
TTAGCNTTTAAGGAAGCTNTAACGCTCCAACCCTNGCTTTGAGAAGTCAA
ATCGGCGACTGACCTGGCAGAAGTGATAGTGCATCCCTCAGGCTTATCGC
AAGCAAATGGAGTGGCGTCNTGGTGCCACTTGACCCAAAGCTGAGCAGNA
TCAGGCTNTGTCAAAGCGAGGTCTTTTCCAAAGTAAGTNGTAGAGCACNT
NANAAATTNTTNTNNACAAGTGGGCTCTACTGCAATATTGATTTCTGTAG
TAGGCGGTTGGCCAACNTTCACTTCTGGGGACAACTGCCCTATCAACNTC
CTCCAGCCCCTGTCAGAAAAGTCAGTTTTGCCGCCAAAGTTACTCGGAAN
AGTATATTTCAACGCAAAGCTCTGAGTTACAAGCAGAAGCAAGTAAAGAN
ATGTCATTAGTTATTCGAAATGGTAGGTNATCGTGATAATTTTGAGCCTT
TTAAGGTCGGCCTCCGAGAATTGAGGACCTGCATCAGACCCGGGACCTGA
GAGTATGCTGGCTTTTNAGGCGAAATATTTTAATTTTANTAAGGGTTGGC
TTGTGGTCTTCCATGAATCCCAGCCAGAAGCGGAAAATCAGTCGCTCATA
GATATTCATCGCAGGTTTCTAACAGAAACTCGGATCTCCCACTTTCGAGG
AACGACAATAACAAGCGCTNGCCTTGAAAATTAATGCCTNATGTCTCCTT
TTTTATTACAAATCAAAAACACAACCGTTTACAAGTTTCTCGATGCTGAG
GCGCGAGAGCCCGATATGCAAGCGCACAATCTGATTTTAGGGTTAAACGC
AGGCACGCATCACGGTGCGCAGTTCCAGCTTAAACGCTCAGAATAGANAG
CTAATCAAANGANAGTCATNATTTGGTTAAAATACGTAGCAGTTGCATTT
ATACCNGAGCAACTNTTTTCACCAGGACTATNCACCTATTCAATGCTTCT
AGTACTCTTACGTCAAATGTCTGGATATGNTTGTGTCTCACTTGGCTATA
TGAGCGTTCTAGGTTTNAANCTGATCATGTAGAACGTCANNGAGTCTATT
GTGGNAACCTGAGCTCCAGAAAAAGCATGCGACCCAGCTATCAGCCACTG
AATAATGATTATCTAAGGCAAGGCTTGGATCGNGCTGTTCGNCATAATAT
TTTAAATANAACCTGTGCCTTTTCTNCTACATTGTCTTCNATGCGTACAG
GTGCTTGTATGCCTCAAAGAGAGGCGTGTCACCTATAGTNTCAGCGCTTG
TTGGCGAGTTTCTGCTGCTTTACTATNAAATTGAAAGAGGGGGTCTGATC
AAGAAATGAGATTGTGAGACAAGCGNNTTGCTCATGGAGNGTTCTAAAGA
CCTGGACTTGTTGAGGAGTTTTTGTCANTACAGATAGTTATTAAGATGTG
GGNAAGTAATTTAGTACTTTGAGACCATGAGGCTCAAATCACAATTGGCC
T
>rnd-1_family-26#Unknown 
GAAGAGTGAGTCTCACTACAAACCATGGAGTCCTAACTGGCCCTGCTCTT
GCCAAGTGAGTCTTTTGTCGTTTCATACGTCAAAAGCGTAACGGCCATGG
CTGGAACAACCCTGGCAAGATTAACAGATAGGCCTTTGTAGGAACCACGC
CATCCATCTTGAGCCCAAACGGTTTTTACAGCATCAGCAAGGCTAACTCG
AATTGTTAAGCTTCTATAGACGGTCAGCCGAGAACTTCGACAGTCTCAAG
TCATTTCTCTGGGCAACCACGCCTGGGTTGCATGGATTTCCACAAATGCC
CTCCTCGTCCCGTGACAAATTCCGCAGTCAAGGCAGTCCTGCGTGAGCGC
ATGAGAGGGCCAATTCGAGAGCAGTGAATATGGGGATTCGAATGTGAGGC
GCCATTTCAGAAAAGAANATAGTTATCGAATTTATTGAGTCACGTTGTGG
AGAAACGTCATAGCTCGTTCATTCGTTTTTTTTCGGAGCTGTTATAACTG
AATTATAGTGCTGTATCTGTAAATTATGTATGGATTGCAAATGGTTCAGC
CTCTTAGGCTTGTCCCGTTCGTTGCTAACTGATGATGGTCTGCTCAGAGC
GTTGCTGGGGATGGCAGCATGCAACACATGCAACCCACGACCCAATCGGG
TAAGTCCAGTGCACGGACGGGAGGTCAAAAAANTACACCCAACCCAGCTT
TGCTCAACTATATAAGCCCCTCTTCCCGCTATAATTTTGTCCAACTTAAT
TGCATCTGGTACTCGAGATCGGGGCACCGTCGGATGGTGGAGTGTCCGGG
TTGAACACTTAGTAATGATGGATAACTGCTGGATCCTAGCTAAGATATCC
CCAGCTGAATTAACTCTCAGTGGATGTTTCGTCATCTGGCTGTCACCCAT
ACTCGCGGCCAAGATGCAATTAAGTTGGACAAAATTATGGCGGGAAGAGG
GGCTTATACGAATACGATTTTTATGACTAGATGCGGATGTGGGCTAACAT
TATTGGAATGTTCTTCGTGGAACACTCAACTTTTTTTTTTTATACTTTAT
ATATTATTTCTCCTTTATACGNGTTTTTTTCTTGGTTCTTAATGAGGTCC
ACATCGAACTTGATATTGAAGGGCAAAAGAGTCATTTGTTGGCCGGTTGA
GATGTAGTTTCTGTAGCTAATTAGTGTTATCGAGTTTATATGCTGATGTA
TAATGATCATAAGTTTTGAAGACTAGTCTGTCTGGCTGTCGCACCATTTC
CCATATGCGGTACATTTTATTAGGAGCAGGAATATTCGAAGGTCGATGAG
CACATCGGCTCTCTTCGCTTCATGAAGGAGTTGGCTGAAAAGTTCGAACG
TATTCGTCTACAAAGCATTATCCAGACGCCAGCTTAAGAAAGGTCGGTGA
GTTTTGGGATTGAAGAGTGAGTCTCACTACAAACCATGGAGTCCTAACTG
GCCCTGCTCTTGCCAAGNGAGTCTTTTGTCGTTTCATACGTCAAAAGCGT
AACGGCCATGNCTGGAACAACCCTGGCAAGATTAACAGATANGCTTCTAT
AGTCGGTCAGCCGAGAACTTCGACAGTCTCACGTCATTTCTCTGGNCAAC
CACNCNTGGGTTGCATGNATNTNCACAAATGCCC
>rnd-1_family-28#Unknown 
CTCTGAAGTTCTATATTCGTTGATAATCGTGACACCAAACTTGGATCTTG
ACATCCTATCTATACCAAATCTTGATGAGTANAATGAGGCGTCAAAGAAC
GAGCTGTTTATAGAACTGAATTAACGGCTCANTCATCATTGTTGTAAGAT
ATTCGAGGNTAGTGCCTNAACCCTGAGGCCGNACTACCAGTCCATGGTTG
ATGGTGGAGCTGGGAACACTAGCTTAGGCANTAAGGNTGCAAGAGACCTT
GTGGTAAGGAGTACTTGATTAACTACATACGTAAGTTAGGATTTATGTAG
TTGATGCTGACTGATTCCCAGTAGCCTCAACAGTAGTTCATGTAGAAATA
GTGACAGGGCCGCGTAATCTTCCCAAGTNCTTATCCACGATTCATAAGCT
ACCCCGATTAGGCGCAGGTACCATTATTATACGGAATCATGCAAGCCTCG
TAATTCNGCTAGTTACTCNGTAGTAACTTNCAACTCATCTGATGCGATNA
CAGTTAGATCAGGTTTCCAGATAGCATAGCAAAACAAACCTTNCAATGTA
GCCTTCAACTGTGACCGTNCTATTTTCCTAATTACCGAAACATTCATTTG
TCCTGTGCAGTGACCGTGTTGGCGCTTGAGAGGTTTCGTCGTAGAGTTTT
CAATAACTTACGAGAGTAATATCTATNAATATTGTTTTGTTGAAATNGCC
ATACACNATACGCCACGATGTAGGGTTACGGCTTCTTGAAGAGAACCCGG
GCAAGATCGTCTCTCAGAAGCTGCGGGCATTAGAGGCGGATCATTTTGCG
CTACTAAACTGAGCATTTTCGAAGGTTCCGAGGTCAATACTCGAGTCTCG
TATTGTTAATACTGGGTCCAATGATCTTCAGTGACGCTAATACAGAGAAA
ATACACTATTTATATCAGATCTCGGAATTAATCAACAACACCCCGCAAAA
AGAGGCGCCCAAAGCTTCTGCGGCATGCNCGATATNTTNTGCAGTAATAT
GTATTAATAGTACATCCGTAAAGCTATAAAGTCTCCNATTTTCCCATCAG
TTATTGTTCACTCACAAATGATAATGAACATTCTTCTCCTCTCTGCCTTA
GCTCTTGTTTCAGCTGACGACTTTTTGGAACTTCCAATCTTCCGTAACTC
AACGAANGTAACTATTCCAGCTAAAGATGGTTCTAACGGCGTCACTTTCA
ACCGAGAGTCTCTTTATGCAAACATCATCATCAATGGAGTTCCCTACACA
ACCCATCTTGAACCCGAGAGCGGTGATATTTGGATTTTTGAGGACGAATT
CAACCAGGNCAACANACGGCACGCTCCAACTGAAGAAAATCTAGAGAGAT
TGGGGCTCAAGTAGGACNTTGGGATGTACTACATTGACAAAGTCGAATTT
GATCAAGCCAACTTCAACATGCCCTATGCCGTGATCAACAAGGAGCTANC
GATGGATGACTCGAAAATTGGCGGATTGGGCCTTGGCCCGAGGAACTCTC
CGACTTTCGAATTCCCCATGGCCAATCNAGNGAATCGTGATNAGTACATA
AACTTTGCAGACNATATCAAAGGTANCGGCTTCGCGCAGTCTGATGCGTT
CACGATCAATCTTGCTGCCGATNCCTCGANTGAGGACAAACTTGTTTACG
GTGCAATGGATTTATCTCGTTTCACTGGTAAGCTGAAGGCTCTACACAAG
TCCCCCTCAACTAACCTCATCAATGCCGAGTTCACCATAAATGGCATCAA
AACAAATGCCTCGCTCGAGATTGAGGATCCCAACACTTATCTCGACGATG
AGGTGGTTGCCGCAATTGCCAAGAAATTCGGTGCCGAATGGGACGAAAAT
CACNNTCTTTATNCGATCTCTGCTATGCCCCAAGATGACCTTGTTCTTAA
CTTCGATGNTCTTGAGATTAGAGTCCCTCCCGCTGATGTCTGGGTTCAGG
ATAAGCAAGTGAACGANAAATGGTATTTCACCATTCGTCCGCNCAGCTCC
TTTACCTTAANGCCCAAGGACNCTACCATCGGTGCCGACATCTTGAAGTC
GNCCTATATCGTCTACGATCTTGGGCACNACCGCGCCGCCATTGGCCAGG
CANATCGGAACCCGGGTCCAGCCAACTACGAGGTCATCCCCGCTGAGGGA
ATCCCCGAGAAATACCTCANCGATCTCCTAGGTCTCGTCTCATTATGAGC
GCTTATGATTCAGGGCATGTGCTCGTGAATACTCATCTANCTACTTTGTT
CTACATTTTAAGACATTACATAGACATATTTTTTTANTTTTTTCGAATAA
ATCTCAATTTNCNGTCTTTGATGGCTGGAGATCTAGATCTGTAAAATGCA
AAACTACATACATCCATATCTTGCATTAAATTTCTGTTCACTAAAGAGTT
TGATGCTCNCTCTAGCAGAAGAAGACCTTCTTTCAAGGCTGCATTTGGCT
AATACCAAGCTGTACGAACTCAGTGGGGCTCTTTGTCCTCTTATCATTTG
GCGAGAGAGATAGGCTATCTTAGACTAAATCTTCGCTCAATGTCGCCTGA
GATTGAGCAGAGCGCTGAGTTGATAATCATACAAAGATGGGATTCACAAA
CTTGAGGCAAAAGATGGCTCAGACCGAGCTGCGCTTCTTAATGATAAGTA
GATAGTAGCTTCATTAAAAAAATGAATTCGATTATTTAGGAACAATGTAT
CTTGCTTAAATTCTTGATAAGCAGATGGCAGAGAAACTTTGGTAAAATTG
ACCAACCGATTCGTGGCAGTTTTTTCTTTAATTCACTTTGCAAGCCTTAT
AGTCAGCGAATGTTCATCCCTTACTCTAAAGATGCTGGAATTTACCTTTC
GAGGACTAGGAAGTCTACGCCTTTTTGTTCCTTCTTCTGGGACCCTCTNA
GNCTTGTACGGTAGTAGGAAACTCGTCCACTCACCTATTTCTGTGCCAGC
AATTTAGCTCTAACTACCTATAGTGATGCTATNAAAGTCATCGACAGCGC
ANATTTTCTGTCTTCATNCACCACAACAGAAGTTGCACTCATTGTAAGAT
TGTTTANATTANAGAAGGTTTATCCTGACCTTTCGTTGTATACTACTGCT
TCACANATAATGATTGATATTCAAGGCGTCGGACTACTCTAACAGGCTTT
AGCGAATTTGATTTCGGCTAAATCCTCTCAAGGTTTTTCTCAGAGCGTTG
CTGGGATGGCAGCATGCAACATCCTTCNAACCACTACCTAATCGGGTA
>rnd-1_family-30#Unknown 
ATGAAACGGCTTATTTCTCCATGATACCGAAGGGCGCGTACTGCGCTTGC
GAGTTCGATGGATCTTTATGCACTATTCTATGTCTTAATTGTTATCTTAG
AGACTTTTCATCGCTCTTGGCTTCATTTTTGATTATTATTCTATGTTGAC
TATGTTTTCTCTCATACAAAGCTTGCCTTCTATCAATAGATNTNCTGTAA
TTATNTNTCATANATGNTTTGAANTATCNNGATAAATNNTTCCCGTAATC
GTTCTTAGGTGCGCTTCAGTTCCTCACAATAATTGTTTCATTTACCATTC
CTTCATTACATCTACCTCATCTATTTGATCTGTTACTTTCCCCAATACCT
TCGTGTACACCCTAATCAACCTACATATCCTAGCCATTTCAGTTTTATCC
GAGATTATANTGATAATTTTCAAGGAGTACGCAGGATAAGAAAATTATGA
GAAATGTCTTANTCAAGCGTAGTTTAAGCTATCATATTGAGAAANTACCA
AGTGGCTGNGTTCGGTGGCTTATAACTTCCTAAATNGATTCTGACTGTTG
GCCAAAAAGTCAGTTGTACAATAACAATCACTCCATNGTACAGCNGAGAA
TACTAACTAAGAATAGAAATTACATTTAATGGTGTACAAGTTGATAAATT
TTCATTATTTACATCTATTATTTTATTATTATTCAATTTTATTATGATAT
ACAATAGAATATAACCTTCAAATAATGATTTTATTAAAGTGTGATTTAAT
TCTAAAGATATTAAGTAAGAAGTAGTTGGAGATCACATACACTGGTCAGG
ACTATATAACCCCTAATCAAAGTCCACCAAACGAATACTAATATCACATT
CAGAAGACAATGAGTTTAGTCCAATTTATTCTTACGATAACGGCCGCTAT
CGGTTCCGCGAATGCAACGGCATCACGGCTTGCTGATGTAATGAGTAAAG
CCACTGGGTATAAAACACAGCTGCATAGTAATGTCACAGCGTATGACATA
TGTATGTACCTAGCCACAGGCTACCAGTACAACCAAGTGGGCACTCACAC
AAACATCACCACAGAGGCTTATGACGATCATGATCAAGGTGTTGCTAAAA
TTCTCACAAGACACGTCAATCACGAGTATGATAATACAACTCAAGCGCTT
GACAGTTATAACAAGACACAGAGAGTAGTAAACTTTGATGTGGCTGATTG
CGATGGAGTCACAGACGATGAGGTAATCAGCTGGTACTTTCCTAGGACGG
CGGAGGGTACATATTATGATCAGGATTTAGAGCTGGGCAAGCGTGAGGCA
AAGNACACTTACTGCTCTAGCCCAGGACAGAATTGCATGTCAAGTGAAGG
AAAGCTTGATGTAACTATGTGCTCATCCTATGGTGTTCATGGTGATACAT
CGATCTGTGGTTGTGCCGAATACGGATCGAGCGCCGCAGCATGTCAACCA
GCATACCTAGATGGTACGGCGTGGGTTACGGATCACCACCAGAATTGGGG
TGAAGTTACTGCTTTAATGATAGGGTTTCCGGGCAAGAGAGGCAGAGTTG
ACCAGAGACTGGTAGGGTTCATAACCAATGGGCAAGATTATTCGTAATGA
ACAACGCTGACCAGCGCGCTGAATCAATTACCTCTTCAGGTAGAGAATCA
GTTTGATAAAGTAAGAACAAATAAACATTAAATGTCAACCACCGATAAAT
GAGCAGATTATTTTAAATAAATNAATAAGTACTAAGTAAGGAAATTTAAA
ATGGCAAAAGTAAGTTATAGTCAGCTTAGTGTCCAAGAAAAAGAAAAAGA
AAAAGAAAAAGAAACCACCTTTGATGCAATGATTCCTCAATAGAGCGATT
AGGTGGAGTACGAGTCTTAACATAGAATGAGATAGAATAAAACAGGGACA
CTTTCAAGTGAGGCACATATCAGGTTCAGAAAATGTANCAGACCTTCTCA
CCAAGCCGTTGAGCCTCTCTAAGTTTCTGCCTTAAGCCCCGAAGCTTTTA
GCCTTCGACAGAGGTCAGGAGACTCAACAAGGGAGTGTTGAGGCTACTGG
TGATCAGTCAGCATCAACTATATAACCCCTAATCAATGTATGTAATCAAT
CAACCACTTCTTACCACAAGGTCTCTTGCACCCTTGCTGTCTAAGCTAGT
GTTCCCAGCTCCAACCTTCGACCATGGACTGGTAGCCGGCCCTCAGTTGA
CATCTCTAACCAAGTGCCACCTGACCTTAGTCCGACAGGCTTATTTCTCC
ATGATACGGCCGCGTTATTTCTCCATGACCAGTGTCTACTGCGTNNGTGA
ATTTCTTNAATCNCCANNTGATAAACTACATTAAAATTGTTNTTTTANAG
GCTTCTCATNGCTTTTGGGTTCATTTCTGATATATTATTCGATCTTGACT
ATGTTTTCNTTCATACAAAGCTTGTCTTCTTTTAATCNATANGCTNTNAT
TATCTCTCATACATGTTTTGAAGTNTCAGGANGAATANATCGTGTAATCG
TTCTTAGGTGCGCTTCAGTTTATCACAATTCTCGGTTTCNTTTGCCAATC
CTGATCCTTCATTACATCTACCTCATATATTCAATCTGTTTCTTTTCCCA
ATCCCNTCGTGTACACCCTAATCAACCTACATAACTCATGTATCCTAAAT
TTACCTGCAATTCGAACCAAGAAGGCTGCCGCAAAATTATCAATTGAGAA
CATCACTATAAAATACGAATTTAGAGCAATCTTATATTTACAGAACATTG
GGCTGCTAATTTGGCAGCTTGCCACTTTCATTTCCTATTTAGGCA
>rnd-1_family-32#Unknown 
CGTATCATGGAGAAATAAACCGAATAACGGNAAAAGCCAACAACAGTTCA
TATGGTCCAGAGAAANTACTATCCAANACGTTTGGTTTTATGCGATATCC
GTATGAGATCCCAGCAACACTTCTTTGTGACGANTCCAGGTGAAACTAAG
CCNTCAAATGANTTNTCGNGCNGTCTTTNTGAGCTAGACGAATCCTTCGT
TGATCCACCCCAGNATCNAATCATNGCCGCTGTCCCTGCAGNCCCTACAT
GGAGAACNACGANGNAGTCCAGNATNAGANTTGAAACGGCAANATACTCA
ATTGTTNTTCNCNTTACGNGTNGAAGCCAANTGCGTTTGACAATCAGGCG
NATGGCTCGAGNAGCANTGAATGCCTNNCANTCCANCAGTATTCAGGGGN
TTCTAGACNTCATANGATNTGCNGAANANTAAATCCAANTATTTATTTNA
ATGATATANCATACTANTTTCAAGCGATNAGAAAGCGCNAACAAGATACT
TGATTTGTGCCCNAAGTATCGAGCAGCACGTACGGTTNTTTANNTCAAAC
ATGTATCATGGAGAAATCCATGGTAGTNGAGTTTGAGGAGTTNGAAGCAT
TGTGCTTTATTGCGCGTCACTCTGCAGGTCGAAGTCACATGGTCACACAG
GCGTATAACTCGAGATGCATCAAGGAGTTGCAGTCCAGCAGTATTCAGGA
GATTCTAATTCGCATACTAGGNGCACAATATCAACTACAGTTATTTATTA
CAATCTTATAACCAATATCACTCAAGCAATGTCAAAGTAGAGCCTGATTA
CTTGATTTTGTCTCGAAGCGTCGATCAATTTGCTCGGTTCTGCATCTTCA
TCATGTTTTTTTTTTTTTCCCCGGCCGCGTACCTTGAGGGTTGGAAGCAT
TGTGCTTTATTGCGTGTCACTCTGCAGGTCGAAGTCACATGGTCACACGG
GCGTATAACTCGAGATGCATCAAGGAGTTGCAGTNCAGCAGTATTCAGGA
GATTCCAGCTCGCATCATCATGTTTTCTCCCCGCCCGCGTGCCCTGAGGG
TTGGAAGCATTGTGCTTAATCGCGCGTCACTCTGCAGGTCGNAGTCACAT
GGTCACACGGGCGGATAACTCGAGATGCATCAAGGAGTTGCAGTCCAGCA
GTATTCAGGAGATTCCAATTCGCATACCAGGTGCACAATATNAACTACAG
TTATTTATTACAATCTTATAACCAATATCACTCAAGCAATGTCAAAGTAG
AGCCGGATTACTTGATTTTGTCTCAAAGCGTCGTTCAATTTGCTCGGTTC
TGCATCTTCATCATGTTTTTTTTCCCGGCCGCGTACCTTGAGGGTTGGAA
GCATTGATTTAATCCTGATTACTTGATTTTGTCTCAAAGCGTCGTTCAAT
TTGCTCGGTCCTGCATCTTCATCATGTTTGCTCCCCCACCTGCAGCCACG
CGGGCGGTTAGTCCCCAACGAACCTATGAAAGTCAAAACATTGATTTAAT
TCTGAGAAGCCGTTTGATGTACATCAAAGGTGGTTTAAGGTGTTTTTTGG
GCTCCTGGTGTCACCAGGATTGGTTTTCTAGTTTGAGGTAAAATTGGAGG
TTCTCGAAGAATATTGGGACAATCACACCAATTTGGATGAAGTGACCATA
TACTCGCATCAACCCTTCTCCATTACCAAGCCTGGCATCCAACTTTGGGC
GCTCCTCCGGCGCCCGTATTGTCACCAGAGTGCATATGTATTCAAGGACC
AAGTATATAAAGGACCAAATTGAACTTGTTGATCTATATGAATTCTTTGT
CTTTAATAGGTATTTTGATTGCGTGTTTCTCCCGATTCGCAATCGCATCC
GCAGTCCCTTGGACGGATTTGGGCTGTGCCCTTCGCTCCCCGCAAAAGCC
TGGACTTGAAGCTAACTTTTATTCGTATGCTCTAAATTCTGGCGGTCCCA
GGGAATTCGAACACGATGACAACGAACCCAAAAGCTGGTTTNTGAAAGGA
ATCAAGGATACTACTCGCCTAGGCACTCAATACAATGTCATTCAGCCGAA
CTTTGCATTTGAGGAACCAGCAACTCCATCAACAACAGGTAAGATTTATG
GATTCGAGGTACCACTCGCTCATTTTGCGCTTGAATTGACTGGATATTAT
CGTGCCTCTGCCACAGGA
>rnd-1_family-34#Unknown 
CGGGTTATTTTTCCACTGTAGGGTTATCGAGTCAGNATCTACCATCGAGT
CAAAGTCTTGACTACAACAAGACATGTCATTNGCNAGACCNAGTTNAAGN
CTGCCACCATTATCACAGTNTNTTAGATCNAAANNGTAGNNGCCGGTTAC
CGGAGCGCGATAGTAACCAATCANTTCGATTGCAAAATGGGACACAGTTA
ANTTAAAGCCATAAATNCTGCCCAAAGAGTNNGTCNNATTGTCACCCTTG
GTTCTAAAATTNGGCTGAGTGATACCATTTNGACTGCCTAAATACTTACC
TCGCTTTATCCCTNTCAGAAACCAGTCTATTNGNTCATNCGTGCCGCCAN
TNTTTANTAAAGGGTACGAATAGAANTTGGCTCTNAGACCAGGCTGTTGG
TANTAGGTTGGGCAACCGCCTATNAACTTCTGAGCAAGCGCGATCGCAAA
AAGATATAAAGTGTAAACNTTCAAANNCCNAAGCATTCTTAGGGGAATTC
GTGTNAATTTCGAAANGCGACAATATTGATCTTTTTTAAGCTCAGTTCAC
ACATGTCAGATCTTTACAGACGGCNATTCACAAATCCTGAGATGCNANAA
NTTCCATTGGACATATTTGGTGGAGANTTCTAGTTACTGTTTNAATTTCA
CAAAGAAGGNAAGAACATGACCATCAGTAGCTTTTTTCGATACGCTAGAT
AAANACTTAGATANNTTTAAAAAATATTAAACAGGCTCCATGAAGTGNGA
TATTTTTGAAAAGGCTCGGATTTACCCTACCTATTGACGCGCCTATGCTT
AGACACCGTGCATGCCTAGCTTGACTACNTACTCTCTTTCTAGGAAAAAT
ATGTTTACCNTGTAATGGTACTNTTAAAGNTAGGCCCGACCCTTGAAAGC
ACAATCTGGTTGAGAAGTCGTAACATGATCANAAATAATCTTAATGAAAT
CTCAATTGACAGTTAAGAAAAATAAACCGTATCATGAAAAAATCGGAAAT
TATCAGCTCGAGTTCTTGGAAATAGTGAAGAATTTATGCACAGCCAAGTT
TTCCAACCTTTCCGAATTTCTCCGGCGCGCGCGGATCATGCGCACTACCA
GAACCTGTGACCTTAGGCAGCGCCCTGACCGTTAATATGCAGCATCCCTG
GCATTCTTCTCTCTCAAATTNCCTACGGCTTGCAGCAGAACCCATGTCGC
TCAGTATTCTTCACCTGAAAGTAGCTAATGACTTTTGCTAGAATATGAAG
CACATCGTAAATGAAATTTTTCAACCGTCTAGTTCCATTTGCCTCGAAAC
AGTTCAAGGTTGAGTGGAGGAAGAATGTATTGAAGAACCATTGCTAGAAG
TGTTGGAACGCATTTATGTTTCATTGCACGAGCATTTCTGTCGTTGTTCA
ACGAATGTGTCGAAAAGACCTTAGGCTATCTATGATTATAAGAGCTTCAA
ATCTTAGAAAGTATTTGATCAGAGTATTTTCTTCATGAGTATGAGTGCTG
TCCAATGCAGCCTTCGTGATAGTTGCTTGACACGGAAAANAGCAATTNTT
ATGCCTAGTTACGCCTTACAGCACAACGGAGCGATGCGGTCCGTGCTCAA
GCTGAGAACATTGGTNACGGGGTTTGCTATGCGTTAATCACCTCCGNGGA
TGACCGTACCCTGACCAATGCACATGCATGNTCATGCATACTCATCGTGA
TTGCATGGTGGTTTTTGAATCTCGCGGTAAGGGCTANATGACTCTGAGGT
GAGTAGAGATGGGTGTTTGGTGACAATTGAGCCACGCGGAGTGCAGAAGT
CTCAACTATGGATAAAGAGTTCCTTGACTTGCAATAAGAAGCATGAATTC
TAACTTCGTCCACTAGCAGCACTCTTTTGCTATCAGGCCATCCGGTTCAT
AGAGCTGTGCAGGCTCTAATNATGTAGCTCATGAACTTCNACTGTGCTGC
TGAAAAGTGCCTCATAAAACAAAGTGAGTTGTGAAGCTACGAGAGGGTTT
CTTAAAAGCAACAGTTAAATAANCAAGCAAAANAATAGTATATATTTCAA
CAATTTCACTTATGATAGATAGACAATTTCATACAATTCACATTTACTTG
AACCGAATCTGCTTTTACTTGGATTCAATTTAATAATTTAAATTTAAATA
ATATTGTTACGAGAAACCAGTCATAAAGCTCTCGTTAGAGTCGCGACTTG
TAGCACCCACTATTGGTTTATACCTGATCTTTGCCACGCCAATNGAGAAA
GATATTGCTATGTGTCCATGCCCGTATTCCGGCATGATGGTTTAGAAATA
ATTCACGGGATTTTANGCATCTCGTGTTTGCTNNTAAACAGGGCAATGTT
AGATTTAANGGAAGGGNCAGAANATATTTATNTTGCGTGGAACTGTGCAG
TCAGTCCACAGATCACTTCAAAGGCCTTAATTTTTGAATGATGCATNAAG
NTCACAAGAGGTGGTTAGCAAACAGATACNTAGAGATNACATACACTANA
AAATGGNAGGGACAAACTGAGATCTCGAATTTCGAGGGAGTTTGTGGATA
GNAAGCCGAGGTCATGCATTTCTACCAGATTCGGAATGTAGTGGAAGAGG
ANTTTGANCTCAAGANTCGAAACTTNTTAGAAACAAAAGAGNGNACCGAC
TGAATTGTCCCCGTACGGACCGCGTTAAACGTGTGATTACCTGCTCCGCG
CATGAGTAAATTGACCGTAGGAAATGGGGTTTCATTAACTTCTGGTGATC
GGTAAAAAATAGTCCAGNGCTAAATTCAATAAACCAACAGTCTGAAAATA
TCTTTCTGGTAGCCAAATCAAGAGAGGCANTACCGTTCATGCGAGTTTCT
CACTCGATGAAAGCTGAGTTTGAGTGAGACTGGTATGACNGATGAACAGA
ATTTCAGCTGTCCCTGTAGTTGGAAATATTGTTAGAGTNCGGATTTTGAT
GCCACGGAATCAATTAAATGTCTTAGCATTACGATATNCATGACAGTTGG
GGCAACGGTAAGGCGAAGATCTAGCTTTTGGTTCACGAGGGGGTTTTGCG
CATCTNNTGTTTGCTCATAAACAGGGCAACGACAGCTTTGACGGAAGGGT
CAGCATANATTTATNTGN
>rnd-1_family-38#Unknown 
TCATTANAGATAGTTCTTAAGATGTAGGTAAGTAATTTAGTACTTTGAGA
CCATGAGACTCAAATCACNATTGGCCTNAATTCACAAGCTGATGCTCAGN
CTGGGCCTAGTTGAGTTCAATTCNACTCAAACTCTTTCTTGACTTGAATT
AGGTCTTCACCTGGTTTGAACTGAACTGTTTCGGATTCAACTGTCGATAT
TCTCAACCCTCCTCTAGCCCTAGCAACTTAGTTGATCTCGTATATATGAG
ATATCATTANGTACCCACGCACTCGGCGTTAGCCAGCTTGTGCTGTCGTT
ATTTNAATAGATGCTCGCCTCCTAAAATTCGGCTGCGGAGTCCGTAGGAG
CCTCTAGAATCTCTAATCACCCAGTATCTTCCATGGCCACACGAGGTCAA
ATTCCATTATGGCAGCTNGAAGCCCCGTTCAATTTTCAACATTGAAATCA
GCACGAACATCATTATGTGATGTGTCTTGTGATAGTTGAGTAGCTCAATC
CACTATATATGATGTCAGAATTTGAGCACTAAACCGAAAAGCGGAGTATG
TGAAGTAGAAGGAATGAGCCGCGAGCAAGAAATGTCTCGAGCAGGAGACC
CGCGTGATTCCTCCTGAGGCTATTTCATGGTTGTGCAAAAAGCATGAACA
TTCCTAGGCGAAACAGCGAAACACCAGACACACCTCAGTAAACTGAGNTT
ATCAATCATGCCGATGAGCAATAACTTCGTATGGGTAATAAAAAGCATTG
ACTAGTATATCTGCCATAATGAGGAATCGGTGTTCTTCTCATAACGCAGT
TTCAAAATTCTCGGGCCGCTTCGTCCGTATTCTAGAATCTGAACTCTATG
GACACTCTTGGCTTTTTACTTGCGTAGCCTTCTTGATAGTTATAGCATTC
TCTTTCCGGCCGAAATCACTTTATCATATTTATCTAGTGGGGAGTTCGAA
GGCTATGAATTGATTCTATAAACGTAAACTGAAAAATCTGAAATACTAAT
GATTATAAACGAGAAGAGTGAATTGCTTCCATGAGATCTGACGAATGCAA
GCTTGTGTAGGAGGTAGAATGGCACATGCCGAATAGGCGGTCCCTCCAGC
ATTTACTGGGCTTAGGAACTCCAGGCCATCCAGGCACCAGACGAGCCATC
TGGAAGTTCGCCGAAGGGGCTCTCGGCCGCAATGTAGTCACGCTTTGCAA
TGGNTCTCTTACCTGGCATCGGCTTTTGCTCGAACACCTGGAAGCTTATC
GGTTCACCATTGTCACCAGTGACAGCAACGTTCATAGAACATTGCTCTTT
ATCCGGCTTGGAAACTCCGCGTTGACAGTNTTTCTGTGTAAACGTATCCC
ATTGCGAGCACATTTTCGNCCTCGGATAATTGAATTCTTCACAAGGAAAA
TAATGACGGTCGCAAACGATAAGAGGTTTTGAATCACACTTACCACTTAT
AGTCATCATGAGCGTTCCTGTCTGGATATAGCACATGTGGTTTTGTGAGC
ATTTGGAAGTCAGCGTCTTAGTTGAGGTCATAGTCTTCGGGGTGATCTGC
GCTTCAGAATATCGAAAACTCAGTTGTGCTTTTGCTTTGCCATTGACTGT
AGGACTATCATTGTTTGTTCCGGNCTTAGCATTTATGGAAGCTGTAACGC
TCCAACCATTGCTTTGAGAAGTCAAATCGGCGACTGACCTGGCAGAAGTG
ATAGTGCATCCNTCAGGNTTATCGCAAGCAAATGGAGTGGCGTCTTGGTG
CCACTTGACCCAAAGCTGAGCAGAATCAGGCTGTTTCAAAGCTAAGTCTT
TTCCAAAGTAAGTGGTAGAGCACTTTGAAAATTGTTCTAAACAAGTGGGC
TCTTCTGCAATATTGATTTCTGTAGTAGGCGGTTGGCCAAACTTCACTTC
TGGGGACAACTGCCCTATCAACTTCCTCCAGCCCCTGTCAGAAAAGTCAG
TTTTGCCGCCAAAGTTACTCGGAAGAGTATATTGCAACGCAAAGCTCTGA
GTTACAAGCAGAAGCAAGTAAAGAAATGTCATTAGTTATTCGAAATGGTA
GGTGATCGTGATAATTTTGAGCCTTTTAAGGTCGGCCTCCGAGAATTGAG
GACCTGCATCAGACCCGGGACCTGAGAGTATGCTGGCTTTTGAGGCGAAA
TATTTTAAATTTNTTAAGGGTTGGCTGTGTGGTCTTCCATGCATCCCAGC
CAGAAGCGGAAAATCAGTGGCTCATAGATATTCATCGCAGGTTTCTAACA
GAAACTCGGATCTCCCACTTTCGAGGAACGACAGTNACAAGCGCTCGCCT
TGAAAATTAATGCCTAATGTCTCCTTTTTTGTTACAAATCAAAGTTGCTG
AAGCATGAAACACAACCGTTTACAAGTTTCTCGATGCTGAGGCGCGAGAG
CCCGATATGCAAGCGCAAAATCTGATTTTAGGGTTANGCGCAGGCACGCA
TCACGGTGCACNGTTCCNGCTTAAACGCTTAGANTAGAGGNCTAATCAGT
AGACAGTCATCATTTNGTTAAAATACTTAGCAGTTGCATTTATACCNGAG
CAACTATTTTTACCAGGACTATCCACCTATTCAATGCTTCTAGTACTCTT
ACGTCAAATGTCTAGATATGNTTGTGTCTCACTTGGCTATATGAGCGNTC
TAGNTTTGAATNTGATCATGTAGAACGTCACNGAGTCTATTGTGGCAACC
TGAGCTTCAGAAAAAGCATGCGACCCAGCTATCAGCCACTGAATAATGAT
TATCTAAGGCAAGGCTTGGATCGGGCTGTTCGCCATAATATNTTTGATAA
AACCTGTGCCTTTTCTACTACATTGTCTTCNATGCGTACAGGTGCTTGTA
TGCCTCGAAGAGAGGCGTGTCACCNATANTCTCAGCGCTTGTTGGCGAGT
TTCTGCTGCTTTACTATNNAATTGAAAGAGGGGGTCTGATCAAGAAATGN
GATTGTGAGACAAGCGGGTTGCTCATGGAGNGTTCTAAAGACCTGGACTT
GTTGAGGAGTTTTTGTCACTACAGATAGTTCTTAAGATGTGGGNAAGTAA
TTTAGTACTTTGAGACCATGAGGCTCGAATCACAATTGGCCTGAATTTAC
AAGCTGATGCTCAGTCTGGGCCTAGTTGAATTCAATTNTACTCAAACTNT
TTCTTGACTTGAATTAGGTCTTCACCTGGTTTGAACTGAACTGTTTCGGA
TTNAACTGTCGATATTCTCAACCCTCCTCNCTAGCANGTTAGNTGATCTC
NTATATATGAGATATAATTANNTACCNACGCANTCGGCGTTAGCCAGCTT
GTGCTGTNNNTATTTNAATAGATGCNNGCCTCCTNAAACTCGGCTGCNGA
GTCCGCAGGAGCTTCTAGAATCTCTTANAGATTGNCNNAAGNNACAGCNA
CGANTCCCNNAATCAGTTGTGAANGCTCNNNNANACANGAANNATATTCA
NNATGGTACNGNGNGCNGNCNNGGNTTNNACNCTTNNACTTCNAANGNCT
NNATTTGTTCTNCTGNCT
>rnd-1_family-39#Unknown 
GTTTCGTTGAGCGTCCCCTAGCNTTTTAGCAACTCGACGTTGATACATCG
GGCAAGNGTGAAACTTCCNGAACTCGAAAGATGGCTTTTGTGCNTTCCAG
NATTCCTTAACTTACCACCACAATCTTATTGAGNNAGAGAAAAGAAATGT
GGGNGTTNAAGAGTTNTATGGGGGGAAACTTCTATCACTTTACTTNAAAT
TTTACGAACTNTGATTAAACGTGGTGCCAAGAACGGAACTGCTGTCCATT
TACTGAGCNCCAGGGATACCGCTGCTAGTAATGACCTCGAAATTGGATGG
ACCAGGGTTCCAGTTGGCCTGAGCAATGGCGATCTGGTNAGAGTCAATGT
CGTAGACCACATAGGCAGAGCGGAGGAAGGTATCACCGAGGATGACATNG
TACTNAGTNTGCGAGTAAGGAAGAATCGTGAGATAGTAGTGGTCACTGTT
TTCGAGCTTAAGCCAAAGTTCGGAGGGAGGGACCGTGACGGGAATTCCGC
CAAAGGTGTAGGTNAGGCCCTNGTTTGGTNNANTTNNAGGAGCCNTGTAG
GCNCTAGCTTTGGCATCATAAGTAGCACCGAAAGAATTGGCAATTTGGGC
TACAACGTCGTCGGGGAGGTAAGTAAGCGAGGTGCCGGAATCGAGNATAC
CATTAAGCTGGTGATTGAAAACCTCGAAGTCGACGNTGAAGNCACTGTCT
GATGTGATAGGAAGCAGCTTCAGGGTTCCAGTGTAGCGCGATGTGTCGAC
NGCACCGAAGACAATAGATCCGGNGGAGGAGTTGACGTCATCGAGGTAAA
GAGAGTAGGCCGTTGACTGAATCTTTCCTGCATTCTTGAGCGCAACGGGG
AAATTGGGGTAGGNACCGTACTNGCTGNCCTCGTCGCNCACCTGGCCAAT
ACCAAAAANACCTTGAGGAGNTNGCNNGGNGTATNGTTGGGCAACAGCAA
ACTGGAGGTCAATAGTAGTAGAACCCCACTCGACATTGTCTTTGTAGTAG
TTTCCTGAGGCACTCGTNCCATCGACGTAGGTAATAGAGAACCCGTCGTT
GACGAATTGCGAGTTGCTTGGGTCGAAGGTATACGGAGCGCCGGTGCCGT
TACCATAAACCCAAAGATCAGAAGAGCCGGTGTCGATAANGACTTCCTGC
TGCTGGTTGTTGCCAAGACCAATNNNGGCNNTGTACTNGTAAACAGNGTT
TGACAAAACCTCAGGGACANCATTCACTTTGATGTTCTTCGTGACAAGGT
GGGTAGAGTTGCCACTAACTGGAACACGAGTGATGGGGAGANTAACGAAG
CCATCGTCGGCAGTGACAAGAGCACATGCNGCGAGGAGACTGAAGACGTT
GGAGAGCATAGGAGAGAAGACGAGAGGACGAATTTATTATAAAGTTTCAC
AAGGAAACNGAACACTATTTATATCTGTCCTGCAGATCAGATNAGCACAT
CNGGAGAATCAAANTACGAATATTTTTGCCATATTCCGTGATAAGTAGAA
CAATAGCGGGATTGCGGGTATATGNCATGCGATCTTTTCCAAATGTTTTC
GCTGAGAGTTGCTTTGAACGCGCAGGAAAACCTTATAAATTCTACTAATC
AGTCACTTTGCTAGCTGTACATAAACAAGCATCTATTNAATCATTTTCAA
AGCTTTTNGAACCNAATTTTCACCNCCGCACAGTTTGGNCNAGGGCAGAG
CCCTGCGTCAGGTTGGGGGTATTGTAGGCGATAAAATAGGCGCGCAAGAT
AGNCAGGGCAAGAAACTTTCCATGGATCTCGCTTGTTTAGCGAGCGGTTT
ATTCTATAAAATCTGTGTTTAACAAAACCGCGGCCGCGCCGGATAGAGAA
NGTGTTGATCTACTATGACCAACTCTTTTTGACCCACTGTTTTGCCTTCA
ACATCACATGGCGTACTAGTAACTCATCCAGCGAGCATAACCTTACCTCT
AGTTCAATTCTCTCTGTTGGGTTGGGTCTNTTCAACGAGACGCACCCCGC
TGGCCACCCGTACCTTGCTNGGTAGCTAAACCTGCATGCATGCAACCAGC
CAGACGCACATGACGTGTGTCAACGGNTTCNGCTTGACGAACAGGGTGCA
AAGTCAGTCTCGGTAAACGTTGGAATTTATCGGTACCTGCAAGGAACTCA
AGATTNCNCGACACCAAAACTTGCTCAACGTTTGTTTCACCCANCNTATN
ACCTCGTCAAATATCGCGCGAATTGTCAATAGGTCGATGAGGGGTATCGT
TTTCAGATNGTTNATTCAGATAGAGGATGCTCAGGCCACCTGATCCACCA
CGGGCNTCGACTCTGATCACACATTTGTTTGGAATCCACCAGTCATTNGT
AGGTATGTCTTATCAACTNTCCNTGCCGAGTCATACNCTGNNNCTTNAAN
TATCCGANGTTGATANATCGGACAAGTGAAAATAGANTCCAGCAACTCNG
CCNATGGTTTCTCAGGACTCNNGTATGGCTTATTGCCTTTCAGTTTTCCT
TCAAGTTACCACCCTTCAAACAGCCTCATTGANGGAGAGATNCAAATGAA
ATGTGGGAGTTTAAGAGTTGTATGANGGGGGGAACTTNTATCACTATACT
TAAGATTTTACTATTNCGCACTTTGAANAAATGTGGTGCCAAGAACGGAA
CTGCTGTCCATTTACTGAGCCCCAGGAATGCCGCTGCTAGTAATGACCTC
GTAGTTGGACGGGCCAGGGTTCCAGTTGGCCTGAGCGATGGCGATCTGGT
TAGAGTCAATGTCGTAGACCACGTAGGCAGAGCGGAGGAAGGTATCACCG
AGCAGAATGANATACTCAGATTGCGAGTAAGGAAGAATCGTGAGATAGTA
GGAGTTATTAGNCTNTTCGAGCTGAAGCCAAAGTTCGGAGGCAGGGACCG
TGACGGGAGTTCCGTCAAAGGTGTAGGTGAGGCTCTTGTTTGGAATAGAA
GTGGGAGCCTTGTAGGCATTAGCGTTGNNATCATAAGTAGCACCGAAAGA
ATAGGCAATTTGGGCTACAACGTCGTCGGGGAGGTAAGTAAGCGAGGTGC
CGGAATCGAGGACACCATTAAGCTGGTGATTGAAAACCTCGAAGTCGACG
TAGAAGCCAGNGTCTGATGTGATAGGAATCTGCTTCAAGGTTCCAGTGTA
GCGCGATGTGTCGACAGCACCGAAAACAATNGATCCGGTGTTGGAGGAGA
GGTCATCGAGATAAAGAGAGTANGCCGTTGACTGAATCTTTCCTGAATTC
TTGAGCGCAACGGGGAAATTGGGGTAGGNACCATACTTGCTGGCCTCGTC
GCCCTCCTGAGCAATACCAAAAACACCCTGAGGAGNATGTTGTNNAGAGT
ATGATTGGGCAACAGCAAACTGGAAGTCAATAGTAGTAGAACCCCACTCG
ATATTGTCTTTGTAGTAGTTGCCTGAGGCACCCGACCCATCGACGTAGNT
AATAGAGAACCCGTTGTTGACGTATTGCGAGTTGCTTGGGTCGAAGGTAT
ACTCGGCGCCGGTGCCGGCACCATAAACCCAAAGATCAGAAGAGCCGGTG
TCGATGGAAGCTTNCTGCTGCTGGTTGTTGCCAAGACCAAAGCTGGCGAT
GTACTGGTAAACAGNATTTGACAAAACCTCAGGGACATCATTCACTTTCG
CGTTCTTAGTGACAAGCTTGGTANTGTTGNCAGGAACAGGAACACGGGTG
ATGGGGAGAGCAACGAAGCCATCGTCGGCAGTGACAAGAGCACATGCAGC
GAGGAGAGTAAAGACGTTGGAGAGCATAGGAGAGAAGACGAGAGGGCGAA
TTGANTCTATAAAGTTTCACAAGGAAAACGGAACACTATTTATATTTGTC
CTGCAGATCAGATTAGCACATCCGGAGAATCAAAGTACGAATATCNTTTG
CCATATTCCGTGATAAGTAGAGCACTATTCGGGTTGTGGGTAAATGATAG
GCGATCTTATACGAATTGTTCTCGCTGAAAATTGCCTTAAACGCGAAGGG
AAAGCTGATTAGACTCTANGAATCAGATGTTCTACTAGCTGCATAAAGNC
AAATATCTATTCAATCATTTTCAAAGCTTTTGGAACCGATTTTTCATCCC
CCGCACNGTCTGGCTGAGGGCAGAGCCCTGCGTCAGGGTGGGGGTATTGC
AACTTGTCAGGCGATAAAAAAGGCNTGCAAGATAGGCAGGGCACGGAAAT
TTTCATAGAGCTCNCTTGTTTAGCGAGCGGTTTATTCTATAGAACCTGTG
TTTAACNAAAACCGCAGCCGCGCCGGATAGAAACGGTGTTTATCTACTAT
GACCAATTCTTTTTGACCCCGCTGAACTGTTCTGCCTTCAACATCGCATA
GCGAACTAGTATTCCTTCCAGCCCGCATAACCTTACCTCGAAATGAATTC
TTTCCGTGGGTTNGGGTTCTGTTTGACGAGACGCACCCCGCTGATCACCT
GTACCTTGCTTGATAACTAAACCTGCATGCATGCAATGAGCCTGACGCAC
TTGACATTTGTCAACGGCTTCGGCTTGACGAACAGGGTGCAAAGTCAGTC
TCGGAAAACGTTTTGCCCGTGGAATCTAACGGTACCTGCGAGTTCTCAGG
ACCTCAAATGATTTCNCGACACCAAAACTTGCTCAACGTTTGTTTCACCC
ATCGTATGATCTCGTCATATATCTCGGGAATTGTCAATTGGTCGATGGGG
GGTAGCGTCTTCAGATNGTTAATTCAGATAGTGCATGCTCAGGCCACCTG
ATCCACCACGGGCGTCGACTCTGATCACGCATTTGTTTGAAANCCACCAG
TCATTCGGAGGTATGTCTTATCAACTCTCCATGCCGAGTCATCCCCTAGC
CCTTCAGTAATTTGACGTTGATACATCGGACAAGCGAGAATAGACTTCCG
GAACTCAAATGATGGTGTTTGAGGACTCGCGTAAGGCTTATTGCCTTACN
GTTTTCCTATGANNTTA
>rnd-1_family-3#Unknown 
TAGCTCAGCCAATCGTAGTTCCCCCTACGGTGGTTTCCACTCAGGTTCTT
CACGGGCACNAAAGTNTGCCATCTTGACAGGAANGCCTTGCTTCTTAGAT
ATNTAGANNCCTTAGGTTGCTCCATTTACANCTTNCCTTGATTCNNCCCT
AGAACANTGGGTCTGGTATTGTACAATCAACTGCTAAAAGATGTATCTCA
TTTCATTTGGTCTNATTATATTACTGAGGGCGATGTGGGCAGCATGAGGA
TGGGGCCACACGCGGCATGTTNCCGAGATAAGCAATTTTGAAATGAGAAA
GTGATGGNAGGTGCTGTTATTTCGAAGCTTCTTTAGTTGAAANTTACATT
TAGATTCTNTAGAACTCANTCTTTAAAAGATTCAGGATCTCAAAAATTAG
CCTGTTAAATGTAAACAAGGTAATCCTTACTTATCAATCACGCNTAGAGN
GTTCTATCGTGAAAGCCGGTNGTGAGTGTCAATAAGATGGCTGGACTTCT
TGGGACCGTGATGTATTAAGTTTGTTNTAAATCTCTTTAGTTACCTATTA
GCTTTCACGTATAGACCAAGTCAATTTTCATTATGGCAGCTGATGCCCTG
TTNGATTGTCAAAATGATCGCAGTGTTAAACAATANAATCAGCACGAAGA
TCATCAAACAATGTATCTCGTACAACCTTGAGTTGTAGAATTACAATGCA
TGATAGTAGAATCTAAANATTTCGCTTTTGCACAAACATAAGNTTGGTCT
AGGGACTTAATCCACTATATATGAAGGGAGAAAGGATTAGTACAAAGTTC
TGGTTTCAATTGTTGTTTCTACATGCTATTCATTTACAAATTCNATGGTT
CCGNCAAATTCAGACGACGACCAGGAGGAGGATTTCCAAGGGAGCTCCAT
CATTGTATCCCAATCGCGGCCAGTCTGATACCTATCGCAAATCTTGCGAG
CCTCATGCAGGAATTTATCTGTGTTGGCCTGCTTTTCTTCCATCATTTGG
GTGATGACTTTAAAGGTATATTGAACCTTGGGTCTGTGCTGCTTGTGGAA
TTTTCGGCCCTTGAAACCATCTTCGGCTTGGACTTTGTCAATGTACTCAA
TGTNATCCATCAACTCTTTGAAATCACGGTCATGAAAGAATGCAGCCTCC
ACCTCCTCAAGAGGCTTCCACATTTCGATGAAATACTTGCTAACCGGATG
AGGAGATCTTGCAGACATTACTCCAACACCCTGCCTGACCAGTGTCCCTA
TCTCCCTGACATAGGCCAAAGCTGAAGCTAGCTTTTTCATATTGGTCTTG
TTAGCTCTGATGAAGTCCAACTTANCATTGAGACCTTTAATAGGAGGCTC
CAGAGAATCGACACAAAAGTCCATGAGTGTCGTAAAGGTCTCAACGAATT
CAGTGATGTTCCAGTCATAAATCGCCTTCTCCTTGATGAGCTCGAGCGAC
TGTGTACCTTGCTCGGCGCTCTCGATTTTAACTACCTCTTCCGGGGGTAT
GAGGAGTTCTGACTCACCAGAGACCTCGAGTGTTATATAAAACGACTCGG
AATCATACTCTGGGATCAAATCGCTAGGGGTGATCTCTAAGGGGGTTTGG
AGAGGGCGGTTTTGTTCCATTGCCTCCACAGCTTCTTCAACGGCTTCGAT
ACTTTCCGAATTCCCGTCCGTTGTGTCTTTCATAGCGTGAGACTTGTAGA
AACCTCTTCTGATAAGAGGGAGTAGACACTCGGTCGCCAAAGCAAGGGCA
ATAATGATGAACAGTGTGCTCCAGAGAAGNATGNGGAAGCGTGTCCAAGA
GNCATTGGCAGGGATAATTTTGGGGCTAGAGAGGAGGTCAGTGTCAGGAC
ACATAAGGTCATAGGACAATTCCGTGNAATGTTGACCGTCCATACTCTGT
TCTGCCATCACCACACTGGGCGTGCGGGTCACGTAATTGGCAATAGTTCT
CAGGACTTTATCATTGACATCCTGGCCCAATAGCCAGAAGAGCTTTTTAA
TGCCGTATTCGAGAGCATTGTCCGTCTTGAATACTAGAACAGGACCGAAG
TCGGCGTGAGGGGGGAGAATGGAGACAAGCTTAGTAGCATAGGGAGAGCG
AGCTACAAGAAAATCAGTCATCTCAGAGTTAAAAGCTGTAGAGGCAACAG
CAGTGGAGCACGGGAGGGNTATAGTCGGGATGGTGTCCTGAATGATGTCT
GTGGCAGGAGTTGCAGCAGCAACGCTGNTGAATACACTTAGCAAAGCGGC
GAGAAGTCTAGTAAAAAACATATTAGCTTTGCGAGACAAGTTAGAGAGAA
GAGAGAGATTCGGAGCATGTCGTTTTATACATTATCTTAGATTATCTAAG
ACTTTGCAGTACTTGCCTATTTGGGTAACCGCGTGCAGACCTCTCTAGGA
CCAAGAATATCTGGCTCCACAAAGTGTCTGCATAGCATTGGCCCATATTT
ACAGACTTTTCTAGTAAAATAAAAGAGGTTTTCAAAAGATTCGCGTGCTC
CTGGAGAAGGAATCATCCAATTCGGCAATGATTTGAATGAGTGGGCAGAA
CTGCGGAATCAACAAATAGTCTTAGACATTTTTGGCATAATGAATCAGTT
ACACGCACGTTATTAATTANAGCAAATGGTATCTTATANNAAAACAGCGA
CTGTCTCCTCCAGGGTCATCTGCCCCTCGGAAGTGCCCTTCTCAAATCTC
TCATCCTCCTCGTACCCAGCATCGAGATCTGTCAGATTTCCATATGCCTC
AGTGAACTTAATCTCGTTTATTTTCTCACTAGGGACCAGTGTGACAAGGC
CCTTCGCGGANCATATGGTTGAACAGTTCGTTCGTTCGACCTGGTGAAAA
ACTCATGGACGCCATTGCTGCCTGCCTCAAATAAGGCAGAGGACCAAATT
CCTCGCAGTGGAGTGCTGCAGACAGGTATTAAGAANTCGTTGGCACTCAC
TCAATAAAGAGGTTTCTGTTACGCTAATANCCATGTATATNCTAACCAGG
GTTGAGAGAACGGCCATCGACGNCACCCTTGAACAAGCTGAGCAAAGNCA
ATAAGGAAANATNTATACTTCNCTANNCATGATGTGCGCACTTCCTCCCT
ATANCTNAGATTGANTATCNGTTCNCCTCCCATGTTAAGTNGAATTCACG
TTANTCNTCAGCATTTTTAGNNACANTTTCTTCTGACATATGCCTTTATC
NATCANATTGATNTNACTTTNATTTAAATTAAGAT
>rnd-1_family-35#Unknown 
TCTTCCAAACATGCTTATGNATTTATTCTGCTGATTGCATTTTACTGAAT
TATTCGACCGAGGATTCTAGTAGCTTCATCTTCCAAGCATATATATGGAA
TTGGCATTTCATAGGTANTNCAAAACCATAATTCAAGTAGCAGAATTNTT
GAGATTGACCGGCTCTTCCGCTTAGCTTCGTCAAATATTGGCACGCTTTT
TTTTGCAGCGAGGCATGGAGCNGCNCTTCCAATGTTCNCGCTAGTTGGCG
CCANNCTCAACACATTCAGANATTTCAGTTCATATGGCCTCCAANGCNAT
GGTTTTCCTTNTGGGTAGCNGCATNATGTTTTCGTTAACAAANATTTCTG
TTCTGGCCACACAACANTCCACCTAAATCATCAAGTGAATAGCAAATCTA
GAAATCAAATCCCTAAGGCTNTTTCTGTTCTGTAAACTTTCTACTAACGG
GCTGGTAAATTTAGAAGGTTTTACAACTCAATGCATTGAACTGGATAGGC
AACAACAGCTTGTGCACGGACTGAATGGAATACACTAAGTCGCCTGAAGT
GACTCTCATNTCTTCTNAATAAAGTGCCTGAGAAACACNGAACACCAAAN
ATCTGGTGATTATGGTTGCTCAGCTTTACAATTGGCCTGACGATGTATCT
CGCTAGAGGACATATTCTTTCAGGTCAGTCATAAAATTTCAACTCGCATC
NTCACAATCTCCTGCCTTCAGACTGATGAGCGTAAGAAAGCGGAAAANAC
CTTCGATATATGTAGTTGCCGTGGANNTTCTGATAGAAGACTTTGAGGAA
GCTGTACCTTGAAGCCGATAGGCATCTCAGTTACCTCAACTCGTGATAGA
AGGTGCCCCAANATTTCCAAAGCGTTTGACATCTCCTGTAATTTGTAAAG
CAGTANAGTATCATCTTAAAGTNTTAAATATTAACTGACATTTATCTGAG
CAAAAGCCGGAGCAGTTCACTTAGTGGTTCACTGCCAAATGTTGCATGAG
AAAGAGAGCTTCAATGATGCCACGTGCAGAGGCCACTAGAGAATCACACA
ACACAACTATTGGAAGAGCGGAATCATTGTTGCTCGCTATATAAGTTTAG
AAGTAACAAGAACCATTACGAAAATATTAGCATTTAATTAATAGTTTTTT
GCGTAGTAGATGAGCCGCGTGCAAGACATGCGTAATGAGAAAACTAAACA
ACATAAACGGGGTTAGGTCTAAATTATGATAGAGTACGCATTGAGGTAAA
ATCAGCTATGCAAAACAGGTTGGCGACTCATATTTAATTCTGAATAGCTG
GATTTATTTTTTTCACTTGAACCGGTTGTCTAATTTTGGCCGGGTTCCTT
CGCGAGAATGGTTGCACGTATCTGAGAATGGTTGCACGTATCTNAGAATG
GTTGCACGTACCTCAGAATGGTTGCACANCTGNTAAGGGTTGCACGTACC
GACCCCTGCAGGCACAAAAATGTCTGCACAGAGGTCTTTCCAACAAGAGA
GCCTGTTGGAAGGTCTCAAGGAATATATAATNNGNGAGGTGTTCCNTAAA
TTTCCTCTNCATCCTGAATTGTCCAANAAAGNGNTACCATGANTTTCTTT
CNCCTTCTCTTGGCNTTGCTAATTGCATTCAATTGCGCTAGTGCTACGGC
GACCGNTACTGCTACCACGAAGGTGACATCAGTCACTCACGCTATCACTG
CTTCTGTTACCTGCGCGACTTACACCACGNTGACNGCCGCTNCCTTTGCA
GCTCATGCTCCCTGTGCTACTCCGTTNGTNNACCCCATTCCCGCTGACGC
TGACTTCGGCTATGANCAAGTCCCCTCTACTGCTGATACCATCAAATATC
ATTTGATGACGTTCTTGGGTCGACTTTCTGAGCCTATNCTGGAGTTCAAA
GAAAAGTTANNGCATATACTNGCGGACTTTATGGCCNACANACACCCTGC
TAAAGAAACGCTCACCCTGAGGAAGTGGCTCGATCAATCTCTCGCTGAAA
AAAAGCTCAGGGATGATGCTGCCGCTATTAAAAAGCAGCTAATAGAGACT
CAAGAATCCAGACCTTTCCGCCCTCGAGATCTCACAGTCGTTGAGCCTCC
GACGTCCTTTGCGAATATCACGCGNCCTATCACTGACTTTCACTCCTTGA
CGAAGAAAACGCTCCCTGTCACTGACCTTCCCACCTTGACGAAGATCACG
CTCCCTGTAACTGACNNTCCCTCCGCCGCNGACCTTCCCGCTGTGAGCTC
GAATGATACTGACTTATCATTCTAAAGTTGNCCGCTATCCTCCGGCTATG
GAGCCCTTGCTTCATTCACTGCTGTGGTTTCATCGTTCTTGGGTGGACTT
GTTGAACTCATGTTGTGGCTAAATTCCACGGTCAAGTGTGACCTGCTCAN
CNTGCTTGCTCTTGTCGTCGGCCTCGCCCTNTGCAACGAACTTGCCAAGC
TTTCTTGGACGCAATTTCTAATGCTCTTCTGGNANAAGCTGCTCGCTGCT
CTGGAACGATTGATGTCTCGTAGAATGATCGAGCGATTGCAATCCATCAN
TTGGGGGTGTCTCTACGATCTCAAACTGAGCCTCTCCACGTGGGCCACTA
CCTCGAGCATCCATGACAAGTTTGTCACGACCAAAGACATGGTTTGCCGT
CTATTGAACACCATCAAGGCTGCCACTGTCCGCGTTTCTACAAAGGTCCT
TGACATCATGATGAGCAAGATGTTGAACTGGTTTGACATTGACTTGGCCC
CCCTTCGCGCCACAGTTCAACTGCTTTTCAATGGCCGACCCAATGCCTTG
AGAATTATCACTACGACNTCACCCTCTGTTGTGGAGAAACTCCAAACCTA
TGTGGAGAAGCGTTCACCGTCTGCTGAGAGCCGGCCCAAAGCACCTTTTG
AGGCCGGACCTCCCGAACCTCGCAATGAACCCATGAGACTCGAGCTTCCT
CAGTCCCACTCAGAAAATACTTCCAGCGATGAGCTCATNCAACATGGCTC
CACGGCGCTGCNCCCGACGCCTGAGCCAATTGATGAGCAGCTACTAATTG
AGCCACCGGTAGGGGACATCGCGGATGCCGAGCAAGATTCCCAACTGCTC
GAGCCCATGGCCAATGATGAGAATAGGATTTACCGATGGAGTTACATTAG
GTTGGCTGAGATCCTGACATTAATCGCGACCTTTCCTGTCTATGCTCCGG
AGCCCTCCAATGGCTTCCTTGGTAAGGTGGCCTTCATCAGAGCTCACAAG
AGCACCATCGAGTCGCAAGCTGCAGGGTTAGCCTACGTCAGAAAAATGGT
GGGACTGGTCAAACAGGGTGTTGAAGACCTGATCGTGGAAGCCGATTTTC
CGGTTAGCAGGGGACTCTCCGGGCTGGGGAGGTCCCTTGAGAAGTTGGAG
GCGGCGTTTGTGAAAGGGTTGGATATTAAACTGTTGACCAAGAACGTTGA
ATTCATTGACGATAGATATCGGGAAGGCGACTTGGTTTGGCTCAAGCACT
GGG
>rnd-1_family-36#Unknown 
TTTGGCTGGAAAAGACAGCCTGTCATATCACTCGATGATTTATTGTCACC
TGGCTTCTGTACAGAGAGGGTCAGAGATCCTGCTCCTGCAGAATTATAGT
AGGCAACTCGGATTGGATAATAATATCCTTCCACTAGGTAAACTGTCTCG
GAGGATTTTGCTTGGTTCGGCCAATATTGAAGAATCATGTCGTCCTTGTT
TACGATAGAGTCAAAGTCTTTACTGCCGCAGGGTGCATTTGGACCACGAC
CAAACTGTAAAGCGCATCCATCATCGCAATTTTGTAAGTAGAATGTGTAT
TCTCCTGTGGCAGAGGCGCGATAATATCCAGTCAATTCAACCGCAAAATG
AGAGACTGGTACCTCCAATCCATAAACATTAGCTGTTGTTGATGAAGTTG
GTGGTGCCTCAAACTCAAAGTTCGGCTGAATGACATTGAATCGAGTGCCT
AGGCGAGTGGTATCCTTCATTCCTTCCAAAAACCAGCTTTTGGGTTCGTT
CTCACCTCCAGAATTTAGAGCATACGAATAAAAGGTAGCTTCAAGTCCAG
GCTTTTGCGGGGAGCGAAAGGCACAGCCCAAATCCGTCCAAGGGACTGCG
GATGCGATTGCGAATCGGGAAAAACACGCAATCAAAGTACTTATTGAAGA
CAAAGAATTCATATAGATCAACAAGTTCAATTGGTCCTTTATATACTTGG
TCCTTGAATACATATGCACTCTGGTGACAATACGGGCCGGAGGAGCGCCC
AAAGTTGGATTCCAGACTTGGGAATGGAGAAGGGTTGATGCGAATATATG
TTCACTTCATCCAAATTGGTGTGATTGTCCCAATATTCTTCGAGAACCTC
CAATTTTACCTCAAACTAGAATACCAATCCTGGTGACACCAAGAGCCCCA
AAAATACCTTAAACCACCTTATATGTACATCACACGGCTTCTCAGAATTA
AATGAATGTTTTAACTTTCATAGGTTCGTTGGGGACTAACCGCCCGCGTG
GCTGCGGGTGGGGAGCAAACAGGATGAAGATGCAGAACCGAGCAAATTGA
ACGACGCTTTGAGACACAATCAAGTAATCAGGATTAAATCAATGCTTCTA
ACCCTCAAGGTACGCGGCCGGAAAAAAATATGATGAAGATGCAGGACCGA
GCAAATTGTACGACGCTTTGACAAAATCAAGTAATCCGGCTCTACGTTGA
CATTGCTTGAGTCATATTGGTTATAAGATTGTGAACCTGGTATGCGAATT
GGAATTTCCTGAATACTGCTGGACTGCAACTCCTTGATGCATCTCGAGTT
GACCGCCCGTGTGACCATGTGACTCCGACCTGCAGAGTGACGCGCGATTA
AGCACAATGCTTCCAACCCTCAGGGCACGCGGGCGGGGAGAAAACATGAT
GATGCGAGCTGGAATCTCCTGAATACTGCTGAACTGCAACTCCTTGATGC
ATCTCGAGTTATACGCCTGTATGACCATGTGACTTCGACCTGCAGAGTGA
CACGCAATAAAGCACAATGCTTCCAACCCTCAAGGTACGCGGCCGGGGAA
ATAACATGATGAAGATGCAGAACCGAGCAAATTGATCGACGCTTCGAGAC
AANATCAAGTNATCAGGCTNTACTTTGACATTGNTTGAGTGAAATTGGTT
ATAAGATTGTAATAAATAACTGTAGNTGNNATTGGAATNTCCTGAATACT
GCTGGNCTGCAACTCCTTGATGCATCTCAATTNATTCGCCCGTGTGACCA
TGTGACTTCGACTTGCAGAGTGACACGNAATAAAGCACAATGCTTNAAAC
CCTCAAGGTANGCGGGCGGGGAAAAGAAACATGATGAAGATGCAGAACCG
AGCAAATTGATTGATTCTTAGAGATAAAATCAAGTATTCAGCCTCTGATT
TTACATTGCTTGAGTGATATTGGTTATAAGATTATGATAAATAACCGTAG
TTGATATTGTGCACCTAGTATGNGAATTAGAATCTCCNGAATACTGCTGA
ACTGCAACTTTTTGCATCTCGAGTTATACGCCTGTNNGTCCATGTGACTT
CGACCNGCAGAGTNACGCNCAATAAAGCACAATGCTTTCAACTCTCAAAC
TCNACTACCATGGATTTCTCCATGTTGAACATTTGACCTAAACAGCCAAG
CCTACGTGCTGCTCGATAATTTGNGCACTCTTGTTGGCGCTTTCTATTCN
TTCGTTCATANAATTAGAATNATGGCTCCACGAAGTACGATGTTTCTTCG
GATCTACCCTACCGCATACCCTTGAGAGCTCAATGTGNTCGAGAGGTCGA
GAGGTTGTGATTTTGTTTTATGNTTACAAAGTTTGCATTNCCATTTGACT
TANCGTATGNGGTTATTTATTNAATTGANTAANGAATAAAAAGGTGAATC
TTCTCCGAATTCCACTTGCAGAGCTGAAGTTCTTCGTTGTTTCCCTCAGA
TTGCCTGGATGGACTGCCCACCAAAAGTAACTANNATAGGCCAGTACCTG
GCACNTCGCTCACTCNTCTTTNGAAAATNANGTATGAATACCCAGTGGCC
CATACGAAANAATCTGAACGCTTCGAACTAGTATGATAAGTCATTTAAAT
AAGCAGTTTAGATTTNTATATCAGCGGGTTTTACGAAGTCGCGAAAGCGC
TGATTTATATAAGAATGAGAGGCATTNACTGCTGCTNCAGCCAAGTGCTC
CATTCTCAAACACACTNAGCTGCCACACATAACCGAAGTAGCAGTTGAGT
ATGTTGTTGTTAGGGTTCCTGTTCAGGACTGCATCGTGGTGCTGTATGTA
GAGGCTGCAGGGACAGCGGCATTGATTGGATCCTGGGGTGGATCAACGAA
GGATTCGTTCAGCTTAAAAAGACTGCCAGAGAAGTCATTTGACGCTTAGT
TTCACCTGGCTTCGTCACAAAGAAGTGTTGCTGGGATCTCATACGGATAT
CGTATGAAACCAAACGTATCGGATAATTATTTCCTTGGACCATATAAACT
GTTCTTTTGCTGTTAGTCGGTTTATTTCTCCATGATACGGAATCGCGTCT
GCTACCTGCTCACTTATCTATTTCTACAGACTATCAACCATTCAATCTGT
AATTTTATCCACATTTCATCCGTTCTGAGTAAATCCCTATTACATTCTTT
TAGCTTGCTTATCTATGCTTATCTTCTTCTAATCACTATTCTATAATTCG
CACTTCTACATGCTTTGAACTACCTGAATAAATTCACGCTTTGCTCGTTT
TTAAGCCCGCTACAATCTCACAATTTCTGCTTTACCAATCTTCGTCTTTT
ATTCTATCAACTACCTCATCTAGTCAATCACTTGATTTTCTCTCTACCTT
CCTGTACACCCTAATCGAATTTCAAAAAAGAGTCGCACCATTATCCAATA
CTACCTTTCAATGAATCTCGAACCAGAAGAACTCAATTGTGCACAGCTCC
CAGCCATTACTTTCATAATCTAACACTTCAATTTCCTATTTAGCCTAATA
CCTAACGCTTTTTCTGTATGAAACCCAATCCCCTAAATCCAGCTAATCTT
TCCATCACATCGCTACAAGCATGTTATTGCCCAGAAACTGAAACCGCCAT
GGATCAACTACAAACACAAACAAAGCGCCTCCCATACAACCCCAATTTTC
CCAAATCTATATTCGTGTCTTCATATCAACAGGCCGACATCTTGCCCTCA
ATTACGAATTTGGTTGGTTAAACGCGAAACTCTAATGTTTCGATAAAACT
CTCTACGTTCATCAACGTTCAAACGCGGACTCTGTCTGTTATAAAACTAC
TTAAGACATCGTGCAATCCTTATTTCTCCATGATACACCCTGCATTGTAC
AATCGTTATGAGGTATTTAAAACAATAATTACAAGACGACAAAGACCATC
AGAGATCCAAAGCGTTTTATAGCGCCTGGCAAAACTCAGACCAGATACAT
ATCCTTACTTGAAAGCCCTCAGGTATTCCATCTAAAACAGATACCTTTAA
CACATCCTTATTATCTTTATCATCAAAATTTCTATGCTTCTATCAAAATT
AACATCGCACGTAAGTCTAGTAGTCCATTCGATATAGAACATCAAAACTC
TCATTGAAAACTGTGATAAAACTAACTAACTAACTAACTTTGGAGTTACA
ATAGTAAAAAGCTGACGAAGGTCACTAAACCAACCGTAAATCTGTCGACA
GCATTGCGACCAGCAGTGTTACTGACGGAAATAGATTGACTATCGGAACC
AAAGCCATTGGAGCCTGAGACAAAGCCATTAGAGCCCAAACCAGAGCCAT
CAGAACCAGAAACAGAGCCATCAGAACCAGAACCATTTGTGCCAGAGCCA
GAGCCAGAACCATTAGAGCCAGAGCCAGAGCCATCAGAACCAGAACCATT
GGCGCCAGAGCCAGAACCATCAGAACCAGAGCCAGAACCATTGGTGCCAG
AGCCATTAGAACCAGAGCCAGAGCCATCAGAACCAGTACCATTGGTGCCA
GAGCCATTGGTGCCAGAACTAGAACCATTGGTGCCAGAACCATTAGAGCC
AGAACCGGAGCCAGAACTAGAACCATCAGAGCCGGAGCCAGAGCCATTGG
TGCCAGAGCCAGAGCCATCAGGGCCGGAGCCAGAGCCATTGGAGCCAGTA
CCATTAGAGCCACCAGAGCCATTGGAGCCAGAATTAGAACTAGAACCATT
GGTGCCAGAGCTAGAACCAGAACCATTAGAGCCAGAGCCAGAGCCATCAG
AACCAGAGCCAGAACCATCAGAGCCGGAGCCAGAGCCATTGGAGCCAGAA
CCATCAGAGCCGGAGCCAGAGCCATTGGAGCCAGAACTAGAGCCAGAGCC
ATCAGAGCCAGAACCATTAGAGCCACCAGAGCCATTGGAGCCAGAATTAG
AGCCAGAACCAGAGCCNTCAGAACCAGAACCATTGGAGCCAGAACCAGAG
CCANNGGAACCAGAACCAGAACCATTGGAGCCAGAGCCATTAGAGCCAGA
GCTAGAACCATTGGAGCCAGAACCAGA
>rnd-1_family-37#Unknown 
TTATTTCTCCATGATACGCCCCTACGTGTACTGCGTACGTCAATTTCTTA
ACTCCCAAAATGATAAACTACATTCAAATTGGTTTTTAACACTACTTTCG
TTGCTTTTGAGTTCATCTCTGCTATATTCTTCGAACTTGATTACCTTTTC
ATTCATAAAAAGCTCGTCTTTTTCTAATTACTACGCTAGAGTTCAGCCTC
CTCCATATTTGAACTTCCAAAACAAAATACCCCATATTCCCTTCTAGTTG
CTCTTCAGTCTGTCACATTTCTCCGTTACCTTTGTCAATCCTGATCCTTT
ATTACATCTATTTCAGATATTCAGTGTGCTTCCCTTCCCTATCCCCGACT
GTACACTCTAATCAACATACATAACTAATGTATCCTAAATTTACCTGGAA
CTCGAACCAAGAAGGCTGCCGCAAAATTAACAATTGGGAACATCACTATA
AAATACGAACTCAGAGTAATCTTATATTCACTGAACATTAGGCTGCTACT
TTGGCAGCTTGCCACTTTCATTTCCTATTTAGGCACACAGCTAAGCCGTC
TTCTGCACGAGTGCCTTACCCCCCCACGTCGCCCTATCTGACAAAACCAA
TCATGCGAAACCCAGCGATACACGTCTCAGTAGAAGTACCATGAATCATT
CAAAATACCGGATTAATCTGATCTCGATACACTGAATAAACTGGGCAACT
TTTTCGATAGCAGGTCCAGTTTTAACACCACATCGCTATTCGAGCTGAAA
TCTCTCTTAAATCACTACACGCATGACATTGCCCAGGAACTGAAAGCGGC
ACGAGAAATCTTCGGTATACTACTCAGAGGACTCCGTTTATTTCTAAACG
GATGTTATGGACATCGCACATGGAAGATGGCTGCTAGATTATGACGTGGG
AATCCACCCTAGCCACAATCACATCTATCACAGATTGACGTTCACGATAA
CGACTTGTGTGTATCTAAATCCTGAATCCACGAAGAGGGTAGAGCGGTTT
TGCGAAATCAAGTGTTNNNGNANNGCTTGCATATCCGTACCCGAGTGTGA
ACACGAGACAACGACTCAATTCTTGTTTGTGTGTCACTTCCTGTGTTGTT
CGTTGCAACACGTATGAGACATTGTAGTCTCCCTTGTTCCTTCGAGTGAT
CTCGGTGAAGTAAGCAAGGTAACGAAGATGGAGTCGACCTGCATTATCGG
TGGCGTCAGATAATGCCGACGAAGTGATTAATCCCGAAAGCGGGGAAGCA
CACAAGAGATAAACGAAAAAAAGGAATCTTAGTCAGACTTGATGTGAGCG
ATCGAAAAGAGAACGAAATCAAGTATCAAATTGGAAAGACCAAGTTTTGG
GTGGTTTACTGCCAAAACAGACCCGTAGGGCTCCATGTCGGACTATGTCA
GGTGGCAGGCTGGTTAGGGATGTCAGATGAGGGCCGGCTGCCAGTCCAAG
GTCGAAGGTTGGAGCTGGGAACACTAGCTTAGGCAGCAAGGGTGCAAGGG
ACCTTGTGGTAAGAAGTAGTTAAGGATTTACATACATTTAGGTAGAGGTT
ATATAGTTGATGCTGACTGATCACCAGTAGCCTCAACAGGCTTATTTCTC
CATGATACGNNACTGCGTGTACTGAGTACGTNNATTTCTTAACTCCCCAA
ATCATAAACTACATACAACTTGGTTTTTTANACTAGTTGCTTTTCANTCT
ATCNCAGTTTTCCGTTACCTTTGTCAATCCTGATCCTTTATTACATCNAT
CTCAGATATTCAATATGGTTCCCTTCCCTATCCCNAACTGTACACTCTAA
TCAACATACATAACTANTGTAACNTAAATTTACCTGCAATTCGAACCAAG
AAGNCTGCNGCAAAATTAACAATTGAGAACATCACTATAAAATACGAATC
CAGAGGAATCTTATATTCACAGAACATTAGGCTGCTACTTTGGCAGCTTG
CCACTTTCATTTCCTATTTAGGCACACAGCTAAGGCGTCTTCTGCACGAG
TGCCTTACCCCCCACGTCGCCCTATCNGACAAAACCTATCATGCGAAATC
CAGCGATACATGTCTGAGTAGAAGTACCATGAATCATCCAANTACTNGAT
TAATCTGATTTTGATGCTGTGAATAAACTGGGCAACATTTTTGAAAGCAG
GTCCAGTTTTAACACCACATCGCTATTCGAGCTGATATCTCTCTTGAATC
ACTACACGCATGACATTGCCAAGGAACTGAAAGCGGCACGAGAGAACTAG
AAATGTCATTTATCGTGCCGACCTTCAGGGTATTGCTTTAAAAGTTCACG
ACAACATATGGAGAAATAAGTCTAGTAATCCATCCGATATAGAACATCAA
AACCCTCATCGAAAACTGTGATATAACTAACTAACTAACTAACTAACAAC
TAACTAACTAACTAACTAACTAACTCTGGAGTTACAATAGTAACAGCTGA
CGAAGGTCACTAAACCAACCGTAAATCTGTCAACAGCATTGCGACCAGTA
GTGTTACTGAGGGAAATAGATTGGCTACCGGAACCAGAGCCAGAGCCAGA
GCCAGAGCCAGAACCATCAGAACCGGCCAGAGCCAGAACCGGAGCCAGAA
CCGGAGCCGGAGCCAGAACCATAAGGAACCTAATTGACAAAAANGTCTGG
CTGGAAAAGATCGCCTGTCAAATCAACCGATGATTTGCTGTCACCTGGCT
TCTTTACAGAGAGGGNCAGAGATCCTGCTCCTNCAGAATTATAGTAGGCA
ATTCGGATAGGATAATAATATCCTTCCACTAGCTGAAGTGTCTCGGTGGA
TTTCACATGGTTCGGCCAATATTGAAGAATCATGTTGTCCTTGTTTAAGA
TAGAGTCAAAGTCTTTATTGCCGCAGGATACATTTGTACCACGACCAAAC
TGTAAAGCGCATCCATCATCGCAATCTTGGAAGTNGAATGTATATTCTCC
TGTGGCAGAGGCGCGATAATATCCAGTCAATTCAAGCGCGAAATGAGAGA
GTGGTACCTCCAATCCATAAACATTACCTGCTGTTGATGAAGTTGGTGGT
GCCTCAAATNCAAAGTTCGGCTGAATGACANTGTATCGAGTGCNTAGGCG
AGTAGCATCCTTGATTCCTTTCAGAAACCAGCTTTTGGGTTCGTTGTCAN
GGCCAGCATTTAGAGCATACGAATAAAAGTTAGCTTCAAGTCCAGGCTTT
TGCGGGGAGCGAAGGGCACAGCCCAATNGATTCAAAGGCATTNGGCCGGA
AGAACTAGTCTCTGAGCTCGATGGCAACTGAGNTTTGGTAGCAGACAGTG
TTTGAGACTTCNTNTAACTTCTGAAAGAGCTCNATTGCTTNTTTATAGAC
NTAGTCCTCGANTNCAAATGAGATTTGGTAACAGNAGGNGCTCGGGACNN
TCNCCNAAAGTTGNATGCNNAGCTTGGTAATGGAGAAGGATTGATATGCG
AGTATATGGTCACTTCATCNAAATTGGTGTGATTGTGACGAAGTAGGNNG
CGAACCGCCAATTCTNTCTGGCNCNAAAAAATCACCCGTGATATCACCGG
GTGNCTTGCTGNCACCTGGCTCCACTATAGAGAGATNCAGAANTGCTNCT
CCTACAGAATTGTAGTAGGTAATTCGCATAGGATAGTAATGTCCTTCTAN
CAGCTNGCGTGGCCGGTAGTTGTCCACCANNTGTGANGAANATTGAAGNA
NCATCACATTGAANGCCGCTTTGCCACAAAATCNAACTCGTCACTGCAGC
AGTGTGTATTTGGCTCAAGACCAAGCTGAAAAGNGCTTCCATCACTCACT
ATACGCGAGGTGGAAAGNATACNTNCCNGTGGCGGAGGCNCGANAATATC
CAGTCACGTTCAANCGCAAAATGAGCGATTGTTACNTTGAATCCATAAAN
CTTACGTATTGTTGNTGATGAGGTTGNNNCCCTNGTATTAAATTTGAAGT
TTTCTGAATACTGCNGGACTGCAACTGGCTGAGTGACATCGTGTTGAGTG
CCTAGGTGATCANGATCCTTGATTCCTGTGAAAAACCANCTTTTGAGTTC
GCTGNNNTCGNCTTCGAACTCTCAGGGNTCNNNGGAACCTAGAGGATAGG
AATAAAANTTAGCTTGAAGTCCAGGCTTTAAAGGTGAGCTTGGGGGGCGA
CAAACTGGATTTTCNNAAGNGAGTGCTAATCGGGAGAAACACNTAATCAA
AAAACTTAATAANGACAAAGATTTCATATNGATCAGCGTTTGGAAGTTCA
ATTTGCTTCTTTATATGCTTGGTCCTTGAATACATATGCACTCTGGTGAC
AATACGAGCGCCGGTGGAGCGCCNAAAGTTGGATTTCAGGCTTGTTAANG
GAGAAGGGTTGATGCGAGTATATGGTCACTTCATCCAAATTGGTGTGATT
GTCCCAANATTNTTNGAGAATCTCCAATTTTAACTCAAACTAGAAAACCA
ATCCTGGTGACATCAGGNGCCCAAAAAACACC
>rnd-2_family-226#Unknown 
ATGAAAGCGAGACTACCCATGGAACTGTACCATCTTCTTCTTTTAGTGGA
TNAAATGGGGGTTCCAAAGGAGAAGCGTCAGGTGTGAACAGCCACATGAA
GAGCGATCAATCTCACTCAGGACACGCCACTATGGGCTCGACCAGCAGNC
AATCTATACCCCTCCACAATAGTGCTGCTCGCAATGCTGTTGACAGNTTT
ACGGTTGGTTTGGTTACCTTCGTCAGCTTCTTACTGCTATAATTCCCGTA
GTTAGTTNAGTCTCAAAATGTTAACCCACTTATATCACAGTTCTCAATGA
GGGCTTGATGTTCTATATCAATTATGCTACTAGAAGTAGGCGCAGTATTG
AATTTGATAAAACAGAGTAAAGCTGATTAAAGGTCCACCAGTTCTAGATG
GAATGGCTGTGGCCTTTNAAGTAGTGTACCTATCTGCTCTGTGTTTTGCC
AGGCACTATAATACCTTTGAATATCNGTCATTGTCGTGTTGTGATTATTG
TATTGAATAAATACCTCGTAACGATTAGAGAATCCAGGGTGTTTTANACN
TAGTCAGCTGGGGGCAGGACTCTCATACAGGAGAAGCCTTAGCTGTCAGC
CTAAAACAGAAAGTAAGGTCTGAANGTGTCAAAGTAGTAGGCTGAAGTTC
TGNGCAATGAAATATGTCCGGCTTCGTGTTTTATTGTTACCTAGTCAATA
ATNGATAATCGCACCAGTTTTTCACTATAATTTCTGGGTAAAACTGAAAT
GGATAGGATATGTAGGTTGATTAGGGTGTACACGAAGGTATTGGGAAAAG
TAACAGATTAAATAGATGAGGTAGATGTAATGAAAGACCAAGATTGGTAA
ATGAAACNGGAATTGTGANAAACTGAAGCGCANCTAAGAACGATTACACG
AGCTATTTATCCTGAAACTTCAAAACATGTATGAGAGATAATTACAGCAT
ATCGATTAAAAGAAGACAAGCTTTGTATGAGAGAAAACATAGTCAACATA
GAATAATAATCAGAAATGAACCCAAGAGCGATGAAAAGCCTCTAAAATAA
CAATTCTAATATAGATCAGCGCATGGAAATCCANCAAATTCGCAGACGCA
GTAGACACGCGGCCGTATCATGGAGAAATAAGCCTGTCGGACTAGGTCAG
GTGGCACTTGGTTAGAGATGTCAACTGAGGGCCGGCTACCAGTCCATGNT
CAAAGGTTGGAGCTGGGAACACTAGCTTAGACAGCAAGGGTGCAAGAGAC
CTGGTTGTGGTAAGAAGTGGTTGATTNATGTACATACNTTGNTTAGGGGT
TATATAGTTGNNGCTGACTGATCACCAGTAGCCTCAACACTCCCTTGTTG
AGTCTCCTGACCTCTGTNGAAGGCTAAAAGCTTTGGGGCTTAAGGCAGAA
ACTTAGAGAGGCTCAACGGCTTGGTGAGAAGGTCTGATACATTTTCTGAA
CCTGATATGTGCCTCACTTNAAAGTGTCCCTGTTTTATTTTATCTTAAGA
CTCGTACTCCACCTAATCGCTTTATTGAGGAATCATTGCATCAAAGTTGT
TTTNTTTCTTTTNCTTTTTCTTGGACACTAAGCTGACTATAACTTACTTT
TGCCATTTTAAATCTCCTTACTTAGTACTTATTTATTTATTTAATCTGGN
TNACTCATCGGTCGTTGACATTTAATGTTTATTTTTCCTTACTTTATCAA
ACTGATTNTCTACCTGAAGAGGTAATTGATTCAGCGCGCTGGTCAGCGTT
GTTCATTACTAATAATCNTNCCCATTGGTTATGAACCCTACCAGTCTCTN
GTCAATTCTGCCTCTCCTGCCCTNAAACCCTATCATTAAAGCAGTAACTT
CACCCCAATTCTGGTGGTGATCCGTAAACCACGCCGTACCATNTAGGTAT
GATNTTTGACATGCTGCGGCGCTCGNTCCGTATTCGGCACAACCACACGA
TGTACCACNANNANCATCATAGGATGAGCACATAGTTACATCAAGCTTTC
CTTCACTTGACATGCAATTCTGTCCTGGGCTATGGCAGNNAGTGTNCTTT
GCCTCACGCCTGCCCCGCTCTAAATCCTGATCATAATATGTACCCACCGC
CGTCCTAGGAAAGTACCAGCTGATTACCTCATCGTCTGTGACTCCATCGC
AATCAGCCACATCAAAGTTTACTACTCTCTGTGTCTTGTTATAACTGTCA
AGCGCTTCAGTTGTATTATCATACTCGTCATTGACGTGTCTTGAGANAAT
TCTAGCAACACCTTGATCATGATCGTCATAAGCCTCTGTGGTGATGTTTT
TGTCAGTGCCCATTTGGTTGTACTGGTACCCTGTGGCTAGGTACATACAT
ATGTCATACGCTGTGACATTACTATGCAGCTGTGTTTTATACCCAGTGGC
TTTACTCATTACATCAGCAAGCCGTGATGCCGTTGCATTCGCGGAACCTA
TAGCGGCCGTTATCGTAAGAATAAATTTGACTANACTCATTGTCTTCTGA
ATGTGATATTAGTATTCGTTTGGTGGACTTTGATTAGGGGTTATATAGC
>rnd-1_family-22#Unknown 
CAGCTGAGTGTGTTTGAGAATGGAGCACATGGCTGAAGCAGCCGTAAATG
CCTCTCATTCTTATATAAATCAGCACTTTCGCGACTTCGTAAACCCCGCT
GACATATTAATCTAAACTGCTTATTTAAATGACTTATCATACTAGTTCAA
AGTGTTCAGATTTTTTCGTATGGGCCACTGGGTATTCATACTTAATTTTC
GAAAGACGAGTGAGCGATGTGCCAGGTACTGGCCTATAATAGTTACTTTT
GGTGGGCAGTCCATCCAGGCAATCTGAGGGAAACAACGAAGAACTTCAGC
TCTGCAAGTGGAATTCGGAGAAGATTCACCTTTTTATTCGTTAGTCAATT
AAATAAATAACCTCATACGATAAGTCAAATGGGAATGCAAACTTTGTAAT
CATAAAACAAAATCACAACCTCTCGACCTCTCGATCACATTGAGCTCTCA
AGGGTATGCGGTAGGGTAGATCCGAAGAAACATCGTACTTCGTGGAGCCA
TGATTCTAATTCTATGAACGAATGAATAGAAAGCGCCAACAAGAGTGCAC
AAATTATCGAGCAGCACGTAGGCTTGGCTGTTTAGGTCAAATGTTCAACA
TGGAGAAATCCATGGTAGTNGAGTTTGAGAGTTGAAAGCATTGTGCTTTA
TTGTGCGTTACTCTGCTGGTCGAAGTCACATGGACTTACAGGCGTATAAC
TCGAGATGCAAAAAGTTGCAGTTCAGCAGTATTCGGGAGATTCTAATTCT
CATACTAGGTGCACAATATCAACTACGGTTATTTATCATAATCTTATAAC
CAATATCACTCAAGCAATGTAAAATCAGAGGCTGAATACTTGATTTTATC
TCTAAGAATCAATCAATTTGCTCGGTTCTGCATCTTCATCATGTTTCTTT
TCCCCGCCCGCTTACNTTGAGGGTTTGAAGCATTGTGCTTTATTGCGNGT
CACTCTGCANGTCGAAGTCACATGGTCACACNGGCGTATAANTNGAGATG
CATCAAGGAGTTGCAGTCCAGCAGTATTCAGGAGATTCCAATTCGCATAC
TAGGCGCACAACCAACTACAGTTATTTATTACAATCTTATAACCAATNTC
ACTCAAGCAATGTCAAAGTAGAGCCTGATTACTTGATTTTGTCTCGAAGC
GTCGATCAATTTGCTCGGTTCTGCATCTTCATCATGTTTTTTCCNCGGCC
GCGTACCTTGAGGGTTGGAAGCATTGTGCTTTATTGCGTGTCACTCTGCA
GGTCGAAGTCACATGGTCATACAGGCGTATAACTCGAGATGCATCAAGGA
GTTGCAGTCCAGCAGTATTCAGGAGATTCCAGCTCGCATCATCATGTTTT
CTCCCCGCCCGCGTGCCCTGAGGGTTGGAAGCATTGTGCTTNATCGCGCG
TCACTCTGCAGGTCGAAGTCACATGGTCACACGGGCGGATAACTCGAGAT
GCATCAAGGAGTTGCAGTCCAGCAGTATTCAGGANATTCCAATTCGCATA
CCAGGTGCACAATATCAACTACAGTTATTTATTACAATCTTATAACCAAT
ATCACTCAAGCAATGTCAAAGTAGAGCCGGATTACTTGATTTTGTCAAAG
CGTCGTTCAATTTGCTCGGTCCTGCATCTTCATCATGTNTTTTTTTTTCC
GGCCGCGTACCTTGAGNGTTGGAAGCATTGATTTAATCCTGATTACTTGA
TTTTGTCTCNAAGCGTCGTTNAATTTGCTCGGTCCTGCATCTTCATCATG
TTTGCTCCCCCACCNGCAGCCACGCGGGCGGTTAGTCCCCAACGAACCTA
TGAAAGTCAAAACATTGATTTAATTCTGAGAAGCCGTTTGATGTACATCA
AAGGTGGTTTAAGGTGTTTTTTGGGCTCCTGNTGTCACCAGGATTGGTTT
TCTAGTTTGAGGTAAAATTGGAGGTTCTCGAAGAATATTGGGACAATCAC
ACCAATTTGGATGAAGTGACCATATACTCGCATCAACCCTTCTCCATTAC
CAAGNCTGGAATCCAACTTTGGGCGCTCCTCCGGCGCCCGTATTGTCACC
AGAGTGCATATGTATTCAAGGACCAAGTATATAAAGGACCAAATTGAACT
TGTTGATCTATATGAATTCTTTGTCTTTAATAGGTATTTTGATTGCGTGT
TTCTCCCGATTAGCACTCGCTTCCGAAGNTCCTTGGACGNNTTTGNGCTG
CCCCNCAAGCTCNCCNCNAAAGCCTGGACTTNAAGCTAAGTTTTATTCCT
ATGCTCTANNTTCTGGCGGTCCCAAGGAATTCGAACACGATGACAACGAA
CTCAAAAGCTGGTTTTTGNCAGGAATCAATGATACTACTCNCCTAGGCAC
TCAANACANTGTCACTCAGCCGAACTTTGCATTTGAGGAACCANCAACTC
CATCAACAACAGGTAAGATTTATGGATTCGAGGTACCACTCNCTCATTTT
GCGCTTGAATTGACTGGATATTTTCGCGCCTCTGCCACAGGANAGTATNC
ATTCAACTTCNATAATAGCGATGATGGATGCGCTTTACAGTTTGGTNNTG
ATCCTAATACACCCTGCGGCAGTAACGANTTTGACTCTATCGTAAACAAG
GACGACATGATTGTTCAATTTTGGCCGNAAAAAGTGAAAACCTCCGAGAC
ANTTAAGCTANTGGAAGGAAATTACTATCCTATCCGANTTACCTACTATA
ATTCTGCAGGAGCNGGATCGCTGAACCTCTCTGTACNGAAGCCAGNTGNC
AGCAAATNATCGGGTGATTTNACAGGCTATCTTTTCCAGCCAAACGGTAT
CGATTTGCTTCCTTCTCCGTCTACCAAATCTCATCCAGATCNTCCTCNNN
NNANAANAANTCAANCGNNNNCTCCNNCNNCNACCAAANCNCATTCGCCA
TCAAGCTCAGAGACTAGTTCTTCCGGCCAAATGCCTTCGAATCCATTGGG
CTGTGCCCTTCACTCCCCGCAAAAGCCTGGACTTGAAGCTAACTTTTATT
CGTATGCTCTAAATGCTGGCGATGACAACGAACCCAAAAGCTGGTTTCTG
NAAGGAATCAAGGATGCTNNTCGCCTANGCACTCNATACANTGTCATTCA
GCCGAACTTTGAATTTGAGGCACCACCAACTTCATCAACAGCAGGTAATG
TTTATGGATTGGAGGTACCACTCTCTCATTTCGCGNTTGAATTGACTGGA
TATTATCGCGCCTCTGCCACAGGAGAATATACATTCCACTTCCAAGATTG
CGATGATGGATGCGCTTTACAGTTTGGTCGTGGTNCAAATGNATCCTGCG
GCANTAAAGACTTTGACTCTATCTTAAACAAGNACAACATGATTCTTCAA
TATTGGCCGAACCATGTGNAATCCNCCGAGACACTTCANCTAGTGGAAGG
ATATTATTATCCTATCCGAATTGCCTACTATAATTCTGAAGGAGCAGGAT
CTCTGNCCCTCTCTGTACAGAAGCCAGGTGACAGCAAATCATCGGATGAT
TTGACAGGCGATCTTTTCCAGCCAGACNTTTTTGTCAATTAGGTTCCTTA
TAGTTCTGGCTCNGGCTCNGGTTCTGGCTCTGGTTCTGGCTCTGGCCGGC
TCTGATGGTTCTGGCTCTGACTCTGACTCTGGCTCTGGTTCCGGTAGCCA
ATCTATTTCCCTCAGTAACACTACTGGTCGCAATGCTGTGTTGACAGATT
TACGGTTGGTTTAGTGACCTTCGTCAGCTGTTACTATTGTAACTCCAGAG
TTAATTAGTTAGTTAGTTAGTTAGTTAGTTAGTTAGTTAGTAAGTTCGTT
ATATCACAGTTTTCNATGAGGGTTTTGATGTTCTATATCGGATGGATTAC
TAGACTTATTTCTCCATATGTTGTCGTGAACTTTAAAAGCAATACCCTGA
AGGTCGGCACGATAAGTGACATTTCNAGTTCTCTCGTGCCGCTTTCAGTT
CCTTGGCAATGTCATGCGTGTAGTGATTCAAGAGAGATATCAGCTCGAAT
AGCGATGTGGTGTTAAAACTGGACCTGCTTTCAAAAATGTTGCCCAGTTT
ATTCACAGCATCAAAATCAGAATAATCCAGTATTTGGATGATTCATGGTA
CTTCTACTCAGGCATGTATCGCTGGATTTCGCATGAAAGGTTTTGTCGGA
TAGGGCGACGTGGGGGTAAGGCACTCGTGCAGAAGACGCCTTAGCTGTAT
GCCTAAANAGGAAATGAAAGTGACAAGCGGCCAAAGCAGCAGCCTAATGT
TCTGTNAATATNANATTCCTNTGGATTCGTATTTTGTAGTGATGTTCTCA
ATTGTTAATTTTGCGGCAGCCTTCTTGGTTCAAATTGCAGGTAAATTTAG
GATACANTAGTTATGTATGTTGATTAGAGTGTACAGTNCNGGATAGGGAA
GCGANCCATATTGAATATCTGAGATNGATGTAATAAAGGATCAGGATTGA
CAAAGGTAACGGAAAAGNGTGATAGATTGAANAGCAACTAGTNTAAAAAN
ACCAAGTTGTATGTAGTTTATGATTTGGGGAGTTAAGAAATANGNCGTAT
CATGGAGAAATNNNTGGTAGTCGCTNNTGANNATTAGNCNGAATCNNCTN
TGTTGCGTCTCNTTANNTNTNTCGAAGTCNNATNANCTNGNGNNTAACNC
NAGATNCNTNGAGCNGTTGCTGNCTNAGANNGTNTNGNAAATTCCANCTN
NCATNCTNGGCNCNNAAGACTGCCCTTATTTNNTATNATCTTANAACCNG
TANCACTGANGNANTNTNACATGNAGCCTGATTNCTTTNTTTTGNCACTA
AGCNNCCTATAACTTNNTTTTNTCANTTCNACATCTGATCATGTTCTTTT
TTNGTTCTCNCNCATCAAGTNNNANTAAGNTTCNNATTTTTCGGTTNTAT
TTNGTGTNNATCTGCNCTTNCNNGATNAANCAGATTNTCTGATTNTNTNA
NNNCGCCATTCANCNNGCTCGGNTCNGCATCTTCATTACNTTTNTTCCTG
NCCCGNGGCCACGCGANCGANCAGTCNCNAGNGAACCTATGAAAGCCAAN
ACNTTNGGTTGNAANNNANAACACNNNAGNTGTAACTCAAACNNGATTTN
AGTNGTTNTCTGGNNTCCACGNNNCACCAGTATNGGTATNCTAGTTNACG
GTAAANACTGNGNTTCTCGAAANNTATTGNCACAATCACACCATNTTGGA
TNAAGNNATCAGATACACACANNNNNNCTNNNNCATTACCNNGCNTGTCA
TNCAATNNTGGNCGTTATTGTCACNAGGGTGCATATGTATTCAAGGACCA
AGTAACTAGTTGATCTATATGATTTCTTTGTCTTTAACAGGTATTTTGAT
TGCGTATTTCTCCCGATTCACAATCGCATCCCCAGTCGGTTGGCCGGAGT
TGGGCTGTGCCCTTCGCTCCCCGCAAAAGCCTGGACTTGAAGCTCATTAT
TCGTATGATCTGAATGCTGGCCGTGACAACGAACCCAAAAGCTGGTTTCT
GAAAGGAA
>rnd-1_family-29#Unknown 
CAGCTAAGTGTGTTTGAGAATGGAGCACNTGGCTGAAGCAGCAGTANATG
NCTCTCATTCTTATATAAATCAGCACTTTCGCGACTTCGTAANANCNGCT
GATATATTAATCTAAACTGCTTATTTAAATGACTTATCATACTAGTTCGA
AGTGTTCAGATTNTTTCGTATGGGCCACTGGGTATTCATACTTNATTTTC
GAAAGANGAGTGAGCGANGTGCCAGGTACTGGCCTATNNTAGTTACTTTT
GGTGGGCAGTCCATCCAGGCAATCTGAGGGAAACAACGAAGAACTTCAGN
TCTGCAANTGGAATTCGGAGAAGATTCGCTCTTTTTATTCNTTAGTCAAT
TAAATAAATAACCNCATANGATAAGTCAAATGGNAATGCAAACTTTGTAA
TCATAAAACAAAATCATAACCTCTCGACCTCTCGATCACGTTGAGCTCTC
AAGGGTATGCGGTAGGGTAGATCCGAAGAAACATCGTACTTCGTGGAGCC
ATGATTCTAATTCTATGAACGAATGAATANAAAGCGCCAACAAGAGTGCA
CAAATTATCGAGCAGCACGTAGGCTTGGCTGTTTAGGTCAAATGTTCAAC
ATGGAGAAATCCATGGTAGTTGAGTTTGAGAGTTGAAAGNATTGTGCTTT
ATTGTGCGTNACTCTGCTGGTCGAAGTCACATGGACTNACAGGCGTATAA
CTCGAGATGCAAAAAGTTGCAGTTCAGCAGTATTCGGGAGATTCTAATTC
TCATACTAGGTGCACAATATCAACTTCAGTTATTTATCANAATCTTATAA
CCAATATCACTCAAGCAATGTCAAATCAGAGGCTGAATACTTGATTTNNT
CTCNAAGANTCNATCAATTTGCTCGGTTCTGCATCTTCATCATGTTTCTT
TTNCCCGCCCGCGTACCTTGAGGGTTTGAAGCATGTGCTTTATTGCGTGT
CACTCTGCAAGTCGAAGTCACATGGTCACACGGGCGAATAAATTGAGATG
CATCAAGGAGTTGCAGCCCAGCAGTATTCAGGAAATTTCAATTTCANCTA
CAGTTATTTNTTACAATCTTATAACCAATTTCACTCAAACAATGTCAAAG
TAGAGNCTGNCTACTTGATTTTGTCTNGAAGCGTNGATCAATTTGCTCGG
TTCTGCATCTTNATCATGTTNTTTCCCCGGCCGCGTACCTTGAGGGTTGG
AAGCATTGTGCTTTATTGCGTGTCACTCTGCAGGTCGAAGTCACATGGTC
ANACAGGCGTATAACTCGAGATGCATCAAGGAGTTGCAGTNCAGCAGTAT
TCAGGNGATTCCAGCTCGCATCATCATGTTTTCTCCCCGCCCGCGTGCCC
TGAGGGTTGGAAGCATTGTGCTTNATCGCGCGTCACTCTGCAGGTCGAAG
TCACATGGTCACACGGGCGGATAACTCGAGATGCATCAAGGAGTTGCAGT
CCAGCAGTATTCAGGANATTCCAATTCGCATACCAGGTNCACAATCTTAT
AACCAATATCACTCAAGCAATGTCAAAGTAGAGCCGGATTACTTGATTTT
GTCTCGAAGCGTCGATCAATTTGCTCGGTTCTGCATCTTCATCATGTTTT
ATTNCCCGGCCGCGTACCTTGAGGGTTGGAAGCATTGATTTAATCCTGAT
TACTTGATTTTGTCTCNAAGCGTCGTTCAANTTGCTCGGTCCTGCATCTT
CATCATGTTTGCTCCCCACCCGCAGCCACGCGGGCGGTTAGTCCCCAACG
AACCTATGAAAGTCAAAACATTCATTTNATTCTGAGAAGCCGTTTGATGT
ACATCAAAGGTGGTTTAAGGTGTTTTTTGGGCTCCTGGTGTCACCAGGAT
TGGTTTTCTAGTTTGAGGTAAAATTGGAGGTTCTCGAAAAATATTGGGAC
AATCACACCAATTTGGATGAAGTGACCATATACTCGCATCAACCCTTCTC
CATTACCAAGTCTGGCATCCAACTTTGGGCGCTCCTCCGGCGCCCGTATT
GTCACCAGAGTGCATATGTATTCAAGGACCAAGTATATAAAGGACCAAAT
TGAACTTGTTGATCTATATGAATTCTTTGTCTTTAACAGGTATTTTGATT
GCGTGTTTCTCCCGATTCGCAATCGCATCCCCAGTCCCTTGGACGGANTT
GGGCTGTGCCTTTCGCTCCCCGCAAAAGCCTGGACTTGAAGCTACCTTTT
ATTCGTATGCTCTAAATTCTGGCGGTGAGAACGAACCCAAAAGCTGGTTT
CTGGAAGGAATGAAGGATACCACTCGCCTAGGCACTCGATACAATGTCAT
TCAGCCGAACTTTGAATTTGAGGCACCACCAACTTCATCAACAACAGCTA
ATGTTTATGGATTGGAGGTACCANTCTCTCATTTNGCGNTTGAATTGACT
GGATATTATCGCGCCTCTGCCACAGGAGAATATACATTCTACTTACAAAA
TTGCGATGATGGATGCGCTTTACAGTTTGGTCGTGGTCCAAATGCACCCT
GCGGCAGTAAAGACTTTGACTCTATCTTAAACAAGGACGACATGATTCTT
CAATATTGGCCGAACCAAGTGAAATCCTCCGAGACAGTTTACCTAGTGGA
AGGATATTATTATCCTATCCGAGTTGCCTACTATAATTCTGCAGGAGCAG
GATCTCTGACCCTCTCTGTACAGAAGCCAGGTGACAGTAAATCATCGAGT
GATATGACAGGCTGTCTTTTCCAGCCAAATCTTATTGATTTGCTTCCTTC
TCCATCTACNACATCTCAGTTGNCATAAACCAGTATTTCGAGCAAGCAAT
CGAGCTCTTTCAGAAGTGAGAAGAAGTCCCAAACAAGGTGTTTTTTGGGC
TCCTGATGTCACCAGGATTGGTTTTCTAGTTTGAGATAAAGTTCTTCCGG
AAGTGAGGGAGATTCTCAAACAATGTTTGGACAATCACACCAATTTGCAT
GAAGTGACCTTATACTCGCATCAACCCTTCTCCGTTAGCAAGCCTGAGAT
CCAACTTTCGGCGCTCCTCCGGCGCCCGTATTGTCACCAGAGTGCATATG
TATTCAAGGACCAAGCATATAAAGAAGCAAATTGAACTCCCAAATGCTGA
TCTATATGAAATCTTTGTCGTTATTAAGTTTTTTGATTANGTGTTTCTCC
CGATTAGCACTCNCTTNNGAAAATCCAGTTTGTTGCCCCCCAAGCTCACC
TTTAAAGCCTGGACTTCAAGCTAAGTTTTATTCCTATGCTCTAGGTTCCN
NNGNTCCCAGAAAACTCGAANNCGATCCCAACAAACTCAAAAGATGGTTT
TTCACAGGAATCAATGATACTACTCTCCTAGGCACTCAACACAGTGTCAC
TCAGCCGAACTTTGCATTTAAGGAACCAGCAACTCCATCAACAATAGGTA
AGATTTATGGATTCGAGGTAACAATCGCTCATTTTGCGCTTGAATTGACT
GGATATTTTCGTGCCTCTGCCACAGGAAGGTATGCATTCAACCTCGTTAA
TAGTGATGATGGATGCGCTTTTCAGCTTGGTCCTGATCCTAACACACACT
GCGGCAGTGACGAGTTGGACTCTTCGGTAAGCCAGAATGAGATGCTAGTT
CAACTTTGGCCGCAAAAAGAGGACAACTACCGGACAGTCAACCTGATAGA
AGGAAATTACTATCCTATCCGAATTACCTACTATAATTCTGTAGGAGCTG
GATTGCTGAACCTCTCTGTACTGGAGCCAGATGGCAGCAAAATAACGGAT
GATTTTACAGGCTATTTTTTCCAGCCAGAATGCGGTAGCAATTTGCTTCC
TTCTTCGTCTCTTTCTAGTAAATTGAGCTAAAAGTCACATTTTAGTATTC
CTTCCTCCTCTGAAGTCTCTTCTGTCAGCTCCACGGGAAAGTTCCAAACA
CCATCTGTTACCAAATCTCAGTTGCNATCGAGTAGCTCTTCAAGNAAGCA
ATCGAGCTCTNTCAGAAGTGAAAAGAAGTCTCAAACACTGTCTGCTACCA
AATCTCATTCGCCATCAAGCTCAGAGACTAGTTCTTCCGGCCAAATGCCT
TCGAATCCATTGGGCTGTGCCCTTCACTCCCCGCAAAAGCCTGGACTTGA
AGCTAACTTTTATTCGTATGCTCTAAATGCTGGCGATGACAACGAACCCA
AAAGCTGGTTTCTGGAAGGAATCAAGGATGCTACTCGCCTAAGCACTCGA
TACAGTGTCATTCAGCCGAACTTTGCATTTGAGGCACCACCAACTTCATC
AACAGCAGGTAATNTTTATGGATTGGAGGTACCACTCTCTCATTTCGCGC
TTGAATTGACTGGATATTATCGCGCCTCTGCCACAGGAGAATATACATTC
CACTTCCAAGATTGCGATGATGGATGCGCTTTACAGTTTGGTCGTGGTAC
AAGTGTATCCTGCGGCGATAAAGACTTTGACTCTATCTTAAACAAGGACA
ACATGATTCTTCAATATTGGCCGAACCATGTGAAATCCACCGAGACACTT
CAGCTAGTGGAAGGATATTATTATCCTATCCGAATTGCCTACTATAATTC
TGAAGGAGCAGGATCTCTGACCCTCTCTGTACAGAAGCCAGGTGACAGCA
AATCATCGGGTGATTTGACAGGCGATCTTTTCCAGCCAAACGTTTTTGTC
AATTAGGTTCCTTATGGTTCTGGCACCGGCTCCGCTTCTGGCTCGTTCTG
GCTCTGGCTCTAGCTCTGGTTCAGGTAGCCAATCTATTTCCCTCAGTAAC
ACTACTGGTCGCAATGCTGTTGACAGATTTACGGTTGGTTTAGTGACCTT
CGTCAGCTGTTACTATTGTAACTCCAGAGTTAGTTAGTTAGTTAGTTAGT
TATATCACAGTTTTCGATGAGGGTTTTGATGTTCTATATCGGATGGATTA
CTAGACTTATTTCTCCATATGTTGTCGTGAACTTTAAAAGCAATACCCTG
AAGGTCGGCACGATAAATGAGATTTCTAGTTCTCTCGTGCCGCTTTCAGT
TCCTTGGCAATGTCATGCGTGTAGTGATTCAAGAGAGATATCAGCTCGAA
TAGCGATGTGGTG
>rnd-1_family-17#Unknown 
AAGCGAATACCAATATCACATCCAGAAGACAATGAGTTTAGTCCAATTTA
TTCTTATGATAACGGCTGCTATCGGTTTCGCTAATGCAACGGCATCACGG
CTTGCTGATGTAATGAGTAAAGTCACTGGGTATAAAACACAGCTGCATAG
TAATGTCACAGCGTATGACATATGTATGTACCTAGCCACAGGGTACCAGT
ACAACCAAATGGGCACTGACAAAAACATCATCACCACAGAGGCTTATGAC
GATCATGATCAAGGTGTTGCCAAGATCATCACAAGATATGTCAATGACGA
GTATGATAATACAACTCAAGCGCTTGACAGTTATAACATGACACAGAGAG
TGGTAAACTTTGATGTGGCTGATTGCGATGGAGTCACAGACGATGAGGTA
ATCAGCTGGCACTTTTCTAGGACGGCGGAGGGTACATATTATGATGAGGA
TTTAGAGCTGGACAGGCGTGGGTCAATGAACAATGTCTGCTCTGACCAAG
GACAGAATTGTAGGGCAAGTGACGGAGGGCTTGATGTAACTATGTGCGGA
ATCCACCGTACTGGCCCTGGTTCATCATGTGGTTGTGCCGAATACGGATC
GAACGCCGCAGCATGTCAAACAGCACGCCATGATACAAAGCGGTGGTATA
CGGATCACCACCAGAATTGGGGTGAAATAACTGGTGTACAGTTAGCGTAT
ATTGACAAGCGTGCCCATATTAGCAAGAGAATGATAAGGTTTATACTCAC
TGGGGGAGAGTATGCGTTTTGAACAACGCTGACCAGCGCGCTGAATCAAT
TACCTCCTCAGGTAGAGAATCAGTTTGATAAGGTAAGAACAAATTATATA
AATTGTCAAAGACCGATGAATGAGCAGATTAGATAAATAAGTACTAAGTA
AGGTGATTTAAATTGTCAAAATTAAGTTTAGTCAGCTTAGTGTACAAGAA
AGAGAAATAGAAAACACCTTTGATGCAATAACTCTTCAATAGAGCGACCA
GGTACAATACGAGTCTTAGGATAAAAAAGGAACACTTTCACATGAGGCGC
ATATCAGGTTCAGAAAATTTACCAGACCTTCTCATCAAGCCGTTGAGCCT
CTCTAAGTTTGTGCCTTTAGCCCCGAAGCTTCTAGCCTACGACAGAGCTC
AGAATACTCAACAAGGGAGTGTTGAGGCTACTGGTGATCAGTCAGTACCA
ACTGTATACCCCCGACCAATGTATGTAATCAAACAAATACTTCTTACCAC
AAGGTCCATACATACAACAGGGTTATATAGTCGATGCTTACTGATCACCA
GTGGCCTCAACACAACCAACTGCCACCTGACCTAGTTCGACAGGCTTATT
TTTCCATGTTATGGAAGGGCGTGTACTGCGCTTGCGAGTTTGATAAATTT
TCATGCACTAATCTATATTAAAAAAAAATTAAACAGGCTCCACGAAGTGC
GATATTCTCTCGGATTTACCCTACACATTGACGCGCCTATGCTTAGATAC
CGTGCATGCCTGCTTGACTACGTACTCTCTTTCTAGGAAAATATATTTAC
CATGTAATGGTACTGTTAAAGCTAGGCCCGACCCTTGAAAGCACAATCTG
GTTGAGAAGTCGTAACATGGAGAAATAATCTTAATAAAATCTCAATTGAC
AGCTAAGAAAAATAAACTGTATGATAAAAAATCGGAAATTATCAGCTCGA
GTTCTTGGAAGTAGTGAAGAGATATGCACAGCCAACTTTTCCAACCTTTC
CGAATTTCTCCGGCGCGCGCGGATCATGCGCACTACCAAAACCTGTGACC
TTAGGCAGCGCCCTGACCGTTAATATGCAGCATCCCTGGCATTCTTCTAT
CCCAAATTCCCTACGGCTTGCAGCAGAACCCATATCGCTCAGTGTTCTTC
ACCTGAAAGTAGCTAATGACTTTTGCTAGAATATGAAGCACATCATAAAT
GACAATTCTCAACCGTCTAGTTCAATTTGCCTCAAACCAATTCAAGGTTG
AGTGGAGGAAGAATGTATCGAAGAATCATTGCTAGAAGTGTTGGAACACA
TTTTGTCTCATTGCACGAGCATTTCTGTCGCCGTTCAACGAATGTGTCGT
AAAGACAACAGGCTATTTACAATTACAAGAGCTTCAAATTTTGAAAGTAT
TTGATCAAAGTATTTTCTTCATGAGTATGAGTGCTGTCTAACGCAGCCTG
CGCGATAGTTGCTTGAGACAGAAAAAGCAATTCTTATACCTAGTTAAGAC
TTACAGCACAATGGAGCGATGCGATCCGTGCTCAAGCTGAGAACATTAAT
TACGGGGTTTGCTATGCATTAATTACCTCCGGGGATGTCCGTACCCTGAC
CAATATACATGCATGATCATGCATACTAACCGTGGTTGCATGGTGGTTTT
TGAATAATGCGGTGAGGGCTACATGACTCTGAGTTGAGTAGAGATGAGTT
TTTGATGACAATCAAGCCACGTGGAGTGCAGAAGTCTCAACTATGGACAA
AGAGTTCAATAAGAAGCATGAATTCTAACTCCGTCCACTAGCAGCACTCT
TTGCTATCAGGCCATCCGGTTCATAGAGCTGTGCAGGCTCTAATGATTCA
GCTCATGAACTTCAACTGTGCTGCTGAAAAGTGTCTCATAAAACAAAGTG
AGTTGTGAAGCTACGAGAGGGTTTCTTAAAAGCAGCGGTTAAATAAACAA
GCAAAATAAGTTTATATATCTCAACAATTTCACTTATGATAGATAGACAA
TTTCATACAATTCACATTTACTTGAACCGAATCTGCTTTTACTTGCATTC
AGTTTGATAAATTAAATTCAAATAATATTGTTACGAGAAACCAGTCATAA
AGCTCTAGTTAGAGTCGCGCTTTGTAGCACCCACTATTGGTTGATGCCTG
ATCTTTGCCACGCCAATTGAGAATGAAATTGCTATGTGTCCATGCCCGTA
TTCTGGCATGATGGAGAAATAATTCACGGGATTTTACGCATCTCGTTTTT
GCTCATAAACAGGGCAATGAGAGTTTTTATGGAAGGGTCAGCACATATTT
ATTCTGCGTGGAAACAGATCACTTCAAAGGCCTTTATCTTTGAATGATGA
AGTTCAGGGTGGTTAGCAAACAGATCCATATGGCCACTTCTAAGCGGGTG
AGTCGAACTTGGTGCATTTCCAGCTAAGAGCTGAATGTGCAAACGGTTGA
GGTCATGGATTCTTTTTTTGGAACGGAGGGCACAAGGCATATGGCTAGGG
CTGTTTCAGAAGACACCAAGGTTGGGTCCATGTAAGTTGGATATGAATAT
ATTCATCAAACACCAATTAGCACAAGGTGATCCTGAAATAAGCAGGAACT
CGCCAAAGCCAATATTGCTTTGGGAAAGCGTTTTCAGAAGACTTCGGTTC
AATATTCAAAATCTAAATGTATCGGTCCTACAGTGACGCTCCATGAAAGG
CGCCAGCTGCTCTCATGAGTTCCTACATTAATGAACTAGGTGAGGATCTG
AGTACAGGGGATTGCCAGTGGACCTCCCAGGTAGCCCAACACCGGGAACT
AGCTACACAGGTGTGATATGGCAATGTAGACAAAACTCAATGTTTACTAA
AGTAACTGGTTGTTAATATAGCAACCATAGCAAGGCTAGGCCACTAGGTT
CACGAATCACTCTCAGATTGACGATCGCATAACCCTGGAGGTTCCAGAAA
ATCTTTGAGCTGCGTATGCGTACCTGAACGGGAGCACTAAACGACAACTC
AATTTCGCCTCCTGTGTTACTTCCGGTTTAATTGTTGCAAATAAAATTGA
GACGTACGGATCTCCCTTGTTCACTGGAGATATTTTAGGAAGGATTCAAG
TGTTCGATTATGAGGCTACCTGTGTAACCTTTATGACCAGAGGCGTTCAG
ATTACGCCAATGAAGAAACAATACCAAAGGGGGTGGGTACACAAGATATG
AAAATTATGAGAGATGTGTTAGTCAAGCGTAGTTTAAGCTGTCATATTGA
GAAAGTACCAAGTGGCTGGGTTCGGGGGCTTATAACATCCTGAACAGACT
CGGACTGTCGGCCAAAAAGTCAGTTGTACAATACTCCATAGTAAAGCTGA
GAATCTTAACTAAGAATAGAGATTACATTTAATGGTATACCAGTTGATAA
GTTTTCATTATTTACATCTATTATTTTATTATTATTCAATTTTATTATGG
TATACAATACAATAAATTTACAAATAATGAATTTATTAAAGAGGGATTCA
ATTTTGAGGATATTAAGTAAGAAGCAGTTGGAGATCACATACACTGGTCA
GGACTATATAACCCCTNAAGTCCACCAAACGAACACTAATATCACATTCA
GAAGANAATGAGTTTAGTNNNAATNATTCTCACGATAACGGCCGCTATCG
GTTTCGCGAATGCAACGGCATCACGNCTTGCTGATGTAATGAGTAAAGCT
ACNGGGTATAAAACACAGCTGCATAGTAATGTCACAGCGTATGACNTATG
TATGTACCTAGCCACAGGNTACCAGTACAACCAAGTGGGCACTGACAANA
ACATCACCACAGAGGCTTATGACGATCATGATCAAGGTGTTGCTANAATT
CTCACAAGACACGTCAATGACGAGTATGATAANACAACTNAAGCGCTTGA
CAGTTATAACAANACACAGAGAGTAGTNAACTTTGATGTGGCTGATTGCG
ATNAAGTNACAGANGATGAGNTAATCAGCTGGTACTTTCNTANGACGGCG
GTGGGTACANATTATGATGAGGATTTAGAGCTGGGCANGCGTGNTGCAAA
GANCAATTTCTGCCGTAGGCCAGGACAGAATTGNAAGTCAAGTGAAGGAG
AGCTTGATGTAACTATGTGCTCATCCNTTGGTGGTACTGGTGATACNTTG
TGTGGTTGTGCNGAATACGGATCGAGCGGCGCAGCATGTCAACCAGCATA
CCAAGATGGTACGACGTGGGTNACGAATCACCACGAGAATTGGGGTGNAG
TTACTGCTTTAATGATAGGGTTTCNGGGCGAGGGAGGCANAGTTGACCAG
AGACTGGTAGGGTTCATAACCAATGGGCAANATTATTAGTAATGAACAAC
GTTGACCANCGCGCTGAATCAATTACCTCTTCAGGTAGAGAATCAGTTTG
ATAAAGTAANAAANAATTAAATGTCAACCANCGATGAATGAGNNAATTAA
ATAAATAAANNANTAAGTACTAAGTAAGGAGATATAAAATGGCAAAAGTA
AGTTATAGTCAGCTTNGTGTCCAAGAAGAAGAAAACAAATTTGATGCAAT
GATTCCTCAATAGAGCAAGTGAGGCANATATCAAGTTCANAAAATGTAGC
AGACCTTCTCACCAAGCTNTNNAGCCTCTCTAAGTTTGTGCCTTTAGCCC
AGANGCTTCTAGNCTTCGACAGAGGTNAGGAGACTCAACAGCGGAGTGTT
GAGGCCACTGGTGATCAATNANCATAANCTANATAACCCTNNGTCAATGT
ATGCAACCAATCAACCACTTCTTACCACTANGTCTCTTGCACCCTTGCTG
TCTAANNTAGTGTTCCTAACTCCATCGACCATTGACTGGTTGCTCGGCCT
CATGTGACATCTCTNACCAAGTGCCACCTGACNTNAGTCCTACATGGAGC
CCACGGATATGTTTAGGCAGTNAATCCACCCAAANTTNGTCTTTCATGAG
TGCTTGANTTCGTTNTCCTTNGATCNCTCATNNCGNGTCTGACCAAGATT
CTCCACTTTAATNACCATGTGTGCTTTCCCACTCTCGGGAACATTCACTT
CATCGATATGATCGGGTCGTCANCNATCATACAGGNCCAATCCATTTTCG
TAACTTGAACTAAAACTATGCCAGTTNCTATTCGTTTACTANCCNGGTGC
NGTNGTACTCCCATATTCGACGAATATTGATGAGAAGTCATTTNCCGTGA
AACACTTATNTTGCNACGCGTCTACCCAGACCTGTAACACTCACTCTATC
ATAACAGTTGGAGCCAAAGCATAGAGACACATNTTGGCTGTTANGGACTT
GGCTAAGGTAGTTTACAACTTTATTGAACACTTGACCCGNATNCGCACAA
TGCCCGGCGATGTCTGCNAAGCCATNAAANGCACTGATGCNNGCTGCCAA
ANTAAACCCANTATATNTAATTACCAGCNCTTNGCTTCTCCAATTCGCTT
TGAGTGATAGGCGNGTCATTTTATCCAGAACTTGCAATNGTGAAGTTGTT
TGCTAGCCNACTGTCCCATTCAGCTATTGAATCNACGAACANTACANTGC
ACNCTCCTTCGTAATACTGACTAGTAATGTTCTGTATTACACCCCTNCTC
ATGAGCTCTTCCCANTCTGCTCTAGTTCTGTTGCTCTGCGAATAGAATTG
CCACATATCNAAAGCCNGAGTGGTCACTANAACTGCTATCATTAAGTTAA
ACANAGAGNGCTGCTTCATTTATCGCCTTGGCGNATGACCNGAATAGTAT
TGGCTCTCCATTTTCCAAAATATCTTCTTGTACACACTACACTCGTTAGC
AATAGTGTGACNACTGATTTCATAATTTANACTAATAGCAGTCCCATTGA
NGCAATCNTGAAGCCCTAATATCGANGCGAGATGTAGTTGATGTTGACTA
GTCACCTACTGNAGCAAGGCATGCAGGTGTAANATTGATGCGTCTNACGT
TCTAGTATAATAATTGATATTGACTCATGNTGCNTCTNATGTTCTATGAT
GCTTGGTTCGTTGTACAGCAACCATNNAGCTAGAGGATAATGGTTACCAC
AGGATNAGGTGGGGTTATNCGANATTTTGACTGGTGTATTAAATTGCGCA
GCCAGGCTTTGAATACTCCCAACCCTCGATTACATNCAATTATCACNCGT
ACCTTCACANTGTGGTTTCAATGANTCAAAAAACCANAAACATATGCTAC
TTGACAATCTGGGNGCTCTGATCAATTGNGCCCTTGTCTCCAAAAAACAA
AGCCCAAGGGGTTCAGTGACTTTAGAGCAAANGCCAAATGGNTCTTCCNG
TATCTTTTTCTCAGCAAGCTAGTCTTAGGGNCCCACCAACGTTGAATATT
TTCTNNGAACCTACNCNCAACCATNGACCNAGTNACGTNCAGACGAAGTG
NATACCCAGCTTAGCTNCATGCCCTCTTTNCTCGCGNCAGNGGTCATATT
ATANTATGTCTTGTAGAANATGCAGCTTGATGACTGAAANTTGAGCGCTT
CTTCCNCACAAAATTAGGCCAATCTGAAGATATCTATNCAAACACGCATT
GAAGTTCAAAAGTCGCAATCATGAAACGCTTGAAACTTNNTAAGAGAGTC
GNCTGAGGCCGGGNGGCCAGTCTACGGTCGATGCTNGAACTGGAAANANT
AGCTTAGACATCATTGCGNCAAAGCCGTTATTCTAGACGAGGCGCAGGGG
GGATACATGTTCGATGGACCAACCCTTGACCTTCATACCTAATTTGGTAG
GGGAGATGCATATGCTGTCGGACAGAAGTCAGGTGGAATGAAGGNAACTG
AAGCCGAACAGTGTTGAGAATACTGGTGATCAGTCAGCATCAACTATATA
ACCTCTAATCAANGTCCACCAAACGAATACCAATATCACATTCAGAAGAC
AATGAGTTTAGTCCAATTTATTCTTACGATAACGGCCGCTATCGGTTCCG
CGAATGCAACGGCATCACGGCTTGCTGATGTAATGAGTAAAGCCACTGGG
TATAAAACACAGCTGCATAGTAATGTCACAGCGTACGACATATGTATGTA
CCTAGCCACAGGGTACCAGTACAACCAAATGGGCACTAACACAAACATCA
CCACAGAGGCTTATGACGATCATGATCAAGGTGTTGCTAAAATTCTCACA
AGACACGTCAATGANGAGTATGATAATACAACTGAGGCGCTTAACAGTTA
TAACAAGACACAGAGAGTAGTAAACTTTGATGTGGCTGATTGCGATGAAG
TCACAGACGATGAGGTAATCAGCTGGTACTTTTCTAG
>rnd-1_family-33#Unknown 
AACTAAGTGCCACCTGACCTCAGTCCGACATGGAGCCCACGGGTATGTTT
AAGCAGTAAAACCACCCAAAATTGGTCTTTCATGAGTACTTGACTTTGTT
CTCCTTTGATCCCGCATATTAAATCTGAATAAGATTTTGCTCTTTAATCA
CCATGTGTGCTTTCCCGCTTTCGGGAACATTCACTTCATCGATATGATCG
GTCGTCACCAATCATAAAGATCGAATCCATCTTGTAACTTGAATCTAAGC
AAACTATGCCAGTCACTGCTTGTCAACTAGCACGGTACTGTTGTCCTCCC
ATAATCGATGAAGACTAATTTGAAGTCGTTTCCTGTGAAACACCTGTCTT
GCTACGCGTCTACCCAGAACCGATAAGACTCTATTGTAACAGTTGGAGAC
ATAGTAGAGAAACACATACTGGCTGTTAGGGTCTTGGCTAAGTTAATTAA
TAACTTCATCGAACACTTGACCCGCATTCTCACAATGCCCAGCGAAGTCT
GCAAAACCATCCAACGGATTCACGCACGCTAAGGTTTTTCGAAGGAAACC
CAGAACCTGTCACCGCCAGCAGCTCTCTTCTCCAGTTCGCTTTGAGTGGT
AGGCAGGCTACTGTTTCCAGAAGTTGAAGCTGTGATATTGATTGCTGGCC
CACTGTCCTATTCAGCTATCGAATCGACGAACAGCACACTGTGCGCTCCT
TCGTGATACTCACTAGCAGTATTCTGTATTACACTCTTTCTCATGAGCTC
GTCCCATTCTGCTCTCCTTCTATTGCTCTGCGACTAGACATCTATTGAAC
TACCACGTAGCCAAAGCCAGAGCGATCGCTAAAGTTGCTGTCATCAAGTT
GGACATAGAGTGCTACTTCATTTATCGCCTTGACGTATTGCCCGAATAGT
GTGACATCTGATTTGATAGTTTTGATAAATAATAGCCATGTTGATGTTGG
CTGATCACCTGCTTCAACAAAGTATGCAGGGGCAATATTGATGTGTCTCG
CGTTCTAGTATTATAATTTATATTGACTCATGATGCATATCATGTTCTAT
AATGCTTGGTTCGTTGTACAGCAACTATGGAGTTAGAGGATAATAATTAC
CACAGGACAAGGTGGAGTTATGCGAAATTTTGACTGGTGTATTAAATTGC
GCAGCCAGACTTTGAACACTCCCAACCCTCGATTAAATTCAATTTTCGCA
CGTATCTCCACAATGTGGTTTCAAAGACCAAAAAATCAGAAACATATGCT
ACTTGACAATCTGGGCGCTCTGATCAATTGTGCCTTTGCCTCCAAAAAAT
TACAGCCCAAGGGGTTCGGTGACCATAGAGAAAATGCCAACGGGCTCTTC
TGGTATCTCTTTTTCAGCAAGCTAGTATTAGGGCCGCACTAACGTTCATA
ATTATCTCCGAACCTACCTCCAATCATTAACCAAGATACGTGCAGACGAA
GTGCATACCAGCTTTGCTACATGCCCTCTTTACTCGCGGCAGGGGTCATA
TTTTATTATGTCTTGTGGAACAGGCAGCTTGATTACTGAAAATTGAGCGC
TTCTTCCCCACAAAATCCGGCCAATTTGAAGATACATATTCAAACTCACA
TTGAAGTTCAAAAGTCGCAATCATGAAACAATTAAAATTTAGTAAGAGAG
TCACCTGAGGCCGGACGGCCAGTCTACAGTCGATGCTAGAACTGGAAATA
CTAGCTCAGACATCATTGCGACAAAGCTATTTAAGACGAGGCGCAGGGGG
AATATTTATTCGAAGGACCAACCCTTGACCTTCATACCTAATTTGGTAGG
GGAGATGCATATGCTTTCGGACAGAAGTCAGGTGGGATGAAGAGAACTAA
AGCCGAACAGTGTTGAGAATACTGGTGATCAGTCAGCATCAACTATATAA
CTCCTAATCAATGTCCACCAAGCGAATACCAATATCACATCCAGAAGACA
ATGAGTTTAGTCCAATTTATTCTTATGATAACGGCTGCTATCGGTTTCGC
TAATGCAACGGCATCACGGCTTGCTGATGTAATGAGTAAAGTCACTGGGT
ATAAAACACAGCTGCATAGTAATGTCACAGCGTATGACATATGTATGTAC
CTAGCCACAGGGTACCAGTACAACCAAATGGGCACTGACAAAAACATCAT
CACCACAGAGGCTTATGACGATCATGATCAAGGTGTTGCCAAGATCATCA
CAAGATATGTCAATGACGAGTATGATAATACAACTCAAGCGCTTGACAGT
TATAACATGACACAGAGAGTGGTAAACTTTGATGTGGCTGATTGCGATGG
AGTCACAGACGATGAGGTAATCAGCTGGCACTTTTCTAGGACGGCGGAGG
GTACATATTATGATGAGGATTTAGAGCTGGACAGGCGTGGGTCAATGAAC
AATGTCTGCTCTGACCAAGGACAGAATTGTAGGGCAAGTGACGGAGGGCT
TGATGTAACTATGTGCGGAATCCACCGTACTGGCCCTGGTTCATCATGTG
GTTGTGCCGAATACGGATCGAACGCCGCAGCATGTCAAACAGCACGCCAT
GATACAAAGCGGTGGTATACGGATCACCACCAGAATTGGGGTGAAATAAC
TGGTGTACAGTTAGCGTATATTGACAAGCGTGCCCATATTAGCAAGAGAA
TGATAAGGTTTATACTCACTGGGGGAGAGTATGCGTTTTGAACAACGCTG
ACCAGCGCGCTGAATCAATTACCTCCTCAGGTAGAGAATCAGTTTGATAA
GGTAAGAACAAATTATATAAATTGTCAAAGACCGATGAATGAGCAGATTA
GATAAATAAGTACTAAGTAAGGTGATTTAAATTGTCAAAATTAAGTTTAG
TCAGCTTAGTGTACAAGAAAGAGAAATAGAAAACACCTTTGATGCAATAA
CTCTTCAATAGAGCGACCAGGTACAATACGAGTCTTAGGATAAAAAAGGA
ACACTTTCACATGAGGCGCATATCAGGTTCAGAAAATTTACCAGACCTTC
TCATCAAGCCGTTGAGCCTCTCTAAGTTTGTGCCTTTAGCCCCGAAGCTT
CTAGCCTACGACAGAGCTCAGAATACTCAACAAGGGAGTGTTGAGGCTAC
TGGTGATCAGTCAGTACCAACTGTATACCCCCGACCAATGTATGTAATCA
AACAAATACTTCTTACCACAAGGTCCATACATACAACAGGGTTATATAGT
CGATGCTTACTGATCACCAGTGGCCTCAACACAACCAACTGCCACCTGAC
CTAGTTCGACAGGCTTATTTTTCCATGTTATGGAAGGGCGTGTACTGCGC
TTGCGAGTTTGATAAATTTTCATGCACTAATCTATATTAAAAAAAAATTA
AACAGGCTCCACGAAGTGCGATATTCTCTCGGATTTACCCTACACATTGA
CGCGCCTATGCTTAGATACCGTGCATGCCTGCTTGACTACGTACTCTCTT
TCTAGGAAAGATATATTTACCATGTAATGGTACTGTTAAAGCTAGGCCCG
ACCCTTGAAAGCACAATCTGGTTGAGAAGTCGTAACATGGAGAAATAATC
TTAATAAAATCTCAATTGACAGCTAAGAAAAATAAACTGTATGATAAAAA
ATCGGAAATTATCAGCTCGAGTTCTTGGAAGTAGTGAAGAGATATGCACA
GCCAACTTTTCCAACCTTTCCGAATTTCTCCGGCGCGCGCGGATCATGCG
CACTACCAAAACCTGTGACCTTAGGCAGCGCCCTGACCGTTAATATGCAG
CATCCCTGGCATTCTTCTATCCCAAATTCCCTACGGCTTGCAGCAGAACC
CATATCGCTCAGTGTTCTTCACCTGAAAGTAGCTAATGACTTTTGCTAGA
ATATGAAGCACATCATAAATGACAATTCTCAACCGTCTAGTTCAATTTGC
CTCAAACCAATTCAAGGTTGAGTGGAGGAAGAATGTATCGAAGAATCATT
GCTAGAAGTGTTGGAACACATTTTGTCTCATTGCACGAGCATTTCTGTCG
CCGTTCAACGAATGTGTCGTAAAGACAACAGGCTATTTACAATTACAAGA
GCTTCAAATTTTGAAAGTATTTGATCAAAGTATTTTCTTCATGAGTATGA
GTGCTGTCTAACGCAGCCTGCGCGATAGTTGCTTGAGACAGAAAAAGCAA
TTCTTATACCTAGTTAAGACTTACAGCACAATGGAGCGATGCGATCCGTG
CTCAAGCTGAGAACATTAATTACGGGGTTTGCTATGCATTAATTACCTCC
GGGGATGTCCGTACCCTGACCAATATACATGCATGATCATGCATACTAAC
CGTGGTTGCATGGTGGTTTTTGAATAATGCGGTGAGGGCTACATGACTCT
GAGTTGAGTAGAGATGAGTTTTTGATGACAATCAAGCCACGTGGAGTGCA
GAAGTCTCAACTATGGACAAAGAGTTCAATAAGAAGCATGAATTCTAACT
CCGTCCACTAGCAGCACTCTTTGCTATCAGGCCATCCGGTTCATAGAGCT
GTGCAGGCTCTAATGATTCAGCTCATGAACTTCAACTGTGCTGCTGAAAA
GTGTCTCATAAAACAAAGTGAGTTGTGAAGCTACGAGAGGGTTTCTTAAA
AGCAGCGGTTAAATAAACAAGCAAAATAAGTTTATATATCTCAACAATTT
CACTTATGATAGATAGACAATTTCATACAATTCACATTTACTTGAACCGA
ATCTGCTTTTACTTGCATTCAGTTTGATAAATTAAATTCAAATAATATTG
TTACGAGAAACCAGTCATAAAGCTCTAGTTAGAGTCGCGCTTTGTAGCAC
CCACTATTGGTTGATGCCTGATCTTTGCCACGCCAATTGAGAATGAAATT
GCTATGTGTCCATGCCCGTATTCTGGCATGATGGAGAAATAATTCACGGG
ATTTTACGCATCTCGTTTTTGCTCATAAACAGGGCAATGAGAGTTTTTAT
GGAAGGGTCAGCACATATTTATTCTGCGTGGAAACAGATCACTTCAAAGG
CCTTTATCTTTGAATGATGAAGTTCAGGGTGGTTAGCAAACAGATCCATA
TGGCCACTTCTAAGCGGGTGAGTCGAACTTGGTGCATTTCCAGCTAAGAG
CTGAATGTGCAAACGGTTGAGGTCATGGATTCTTTTTTTGGAACGGAGGG
CACAAGGCATATGGCTAGGGCTGTTTCAGAAGACACCAAGGTTGGGTCCA
TGTAAGTTGGATATGAATATATTCATCAAACACCAATTAGCACAAGGTGA
TCCTGAAATAAGCAGGAACTCGCCAAAGCCAATATTGCTTTGGGAAAGCG
TTTTCAGAAGACTTCGGTTCAATATTCAAAATCTAAATGTATCGGTCCTA
CAGTGACGCTCCATGAAAGGCGCCAGCTGCTCTCATGAGTTCCTACATTA
ATGAACTAGGTGAGGATCTGAGTACAGGGGATTGCCAGTGGACCTCCCAG
GTAGCCCAACACCGGGAACTAGCTACACAGGTGTGATATGGCAATGTAGA
CAAAACTCAATGTTTACTAAAGTAACTGGTTGTTAATATAGCAACCATAG
CAAGGCTAGGCCACTAGGTTCACGAATCACTCTCAGATTGACGATCGCAT
AACCCTGGAGGTTCCAGAAAATCTTTGAGCTGCGTATGCGTACCTGAACG
GGAGCACTAAACGACAACTCAATTTCGCCTCCTGTGTTACTTCCGGTTTA
ATTGTTGCAAATAAAATTGAGACGTACGGATCTCCCTTGTTCACTGGAGA
TATTTTAGGAAGGATTCAAGTGTTCGATTATGAGGCTACCTGTGTAACCT
TTATGACCAGAGGCGTTCAGATTACGCCAATGAAGAAACAATACCAAAGG
GGGTGGGTACACAAGATATGAAAATTATGAGAGATGTGTTAGTCAAGCGT
AGTTTAAGCTGTCATATTGAGAAAGTACCAAGTGGCTGGGTTCGGGGGCT
TATAACATCCTGAACAGACTCGGACTGTCGGCCAAAAAGTCAGTTGTACA
ATACTCCATAGTAAAGCTGAGAATCTTAACTAAGAATAGAGATTACATTT
AATGGTATACCAGTTGATAAGTTTTCATTATTTACATCTATTATTTTATT
ATTATTCAATTTTATTATGGTATACAATACAATAAATTTACAAATAATGA
ATTTATTAAAGAGGGATTCAATTTTGAGGATATTAAGTAAGAAGCAGTTG
GAGATCACATACACTGGTCAGGACTATATAACCCCTNAAGTCCACCAAAC
GAACACTAATATCACATTCAGAAGAAAATGAGTTTAGTCGAAATTATTCT
CACGATAACGGCCGCTATCGGTTTCGCGAATGCAACGGCATCACGNCTTG
CTGATGTAATGAGTAAAGCTACTGGGTATAAAACACAGCTGCATAGTAAT
GTCACAGCGTATGACATATGTATGTACCTAGCCACAGGGTACCAGTACAA
CCAAGTGGGCACTNACANAAACATCACCACAGAGGCTTATGACGATCATG
ATCAAGGTGTTGCTAAAATTCTCACAAGACACGTCAATGACGAGTATGAT
AATACAACTGAAGCGCTTGACAGTTATAACAAGACACAGAGAGTAGTAAA
CTTTGATGTGGCTGATTGCGATNAAGTCACAGAGGATGAGGTAATCAGCT
GGTACTTTCCTAAGACGGCGGTGGGTACATATTATGATGAGGATTTAGAG
CTGGGCAGGCGTGGTGCAAAGANCAATTTCTGCCGTAGGCCAGGACAGAA
TTGCAAGTCAAGTGAAGGANAGCTTGATGTAACTATGTGCTCATCCCTTG
GTGGTACTGNTGATACATTGTGTGGTTGTGCCGAATACGGATCGAGCGGC
GCAGCATGTCAACCAGCATACCNAGATGGTACGACGTGGGTTACGAATCA
CCACGAGAATTGGGGTGAAGTTACTGCTTTAATGATAGGGTTTNAGGGCG
AGGGAGGCAGAGTTGACCAGAGACTGGTAGGGTTCATAACCAATGGGCAA
AATTATTAGTAATGAACAACGNTGACCAGCGCGCTGAATCAATTACCTCT
TCAGGTAGANAATCAGTTTGATAAAGTAAGNAAAAATANNCATTAAATGT
CAACNANNGATGAATGAGCAAATTAAATAAAGAAANNAGTAAGTATTAAG
TAAGGAGATTTAAAANGGCAAAAGTAAATGTTACAGTCAGCTTAGTGTNC
AAGAAAAAGAANAAGAAAACAANTTTGATGCAATGATTCCTCAATNTTAT
ACATAAANCGCTGTTAAGAGCGANTAANTGAAGTNCGNNTATTTNGATAC
NACNAAACAAGAACACTTTTAAGTGAGGCANATATCAAGTTCAGAAAATG
TAGCAGACCTTCTCACCAAGCTNTTAAGCCTCTCTAAGTTTGTGCCTNTA
GCCCTNAAGCTTCTAGTCTTCGACAGAGGTCAGGAGACTCAACAAGGGAG
TGTTGAGGCNACTGGTGCATCAATCANCATNAACTATATAACCCTTAATC
AATGTATGTAATCAATNAACCACTTCTTACCACTANGTCTCTTGCACCCT
TGCTGNCTAANCTAGTGTTCCCAGCTCCATCGACCATTGACTGGTTGCTC
GGCCTCATGTGACATCTCTAACCAAGTGCCACCTGACCTCAGTCCTACAT
GGAGCCCACGGGTATGTTTAGGCAGTAAAACCACCCAAACTTGGTCTTTC
ATGAGTACTTGATTTCGTTCTCCTTCGATCCCTCATATCGAGTCTGACTA
AGATTCTCCTCTTTAATCACCATGTGTGCTTTCCCACTCTCGGGAACATT
CACTTCATCGATATGATCGGGTCGTCACCGATCATACAGGTCGAATCCAT
TTTCGTAACTTGAATTTAAACTATGCCAGTCCCTANTCGTTTACTAGCCC
GGTGCTGTTGTACTCCCATATTCGACGAAGATTGATGAGAAGTCATTTCC
TGTGAAACACCTATCTTGCNACGCGTCTACCCAGACCTGTAACACTCACT
CTATCATAACAGTTGGAGCCATAGCANAGAGACACATGCTGGCTGTTAGG
GTCTTGGCTAAGGTAGTTTACAACTTTATTGAACACTTGACCCGCATTCG
CACAATGCCCAGCGAAGTCTGCNAAACCATTAAACGCACTGATGCACGCT
GNCNNTTTCCAAAGTAAACCCAGTATNTGTAATTACCAGCCCTTNTCTTC
TCCAATTCGCTTTGAGTGGTAGGCGNGTCATTGTATCCAGAAGTTGTAAT
TGTGAAATTGTTTGCTAGCCCACTGTCCCATTCAGCTATTGAATCGACGA
ACAACACACTGCACGCTCCTTCGTAATACTGACTAGTAATGTTCTGTATT
ACACCCCTTCTCATGAGCTCTTCCCATTCTGCTCTAGTTCTNTTGCTCTG
CGAATAGACATCCTGTTGAATTGCCACATATCCAAAGCCAGAGTGGTCGC
TAAAACTGCTATCATTAAGTTGGACATAGAGCGCTGCTTCATTTATCGCC
TTGGCGTATNGCCCGAATAGTATTGGCTCTCCAGTTTCCAAAATATCTTC
TTGTGCACACACTACACTCGTTAGCAATAGTGTGACGNCTGATTTCATAA
TTTAGACTAATAGCAGTCCNNTTGATGCCATCTTGAAGCCCTATTGTCGG
GGGTANATGTAGTTGATGTTGACTAGTCACCTACTGTAGCAAGGCATGCA
GGTGTAANATTGATGCGTCTCACGTTCTAGTATAATAATTGATATTGACT
CATGATGCGTCTCATGTTCTATAATGCTTGGTTCGTTGTACAGCAACCAT
AGAGCTAGAGGATAATGGTTACCACAGGACAAGGTGGAGTTATGCGAAAT
TTTGACTGGTGTATTAAATTGCGCAGCCAGGCTTTGGATACTCCCAACCC
TCGATTACATTCAATTATCACACGTATCTTCACATTGTGGTTTCAATGAC
TCAAAAAACCAGAAACATATGCTACTTGACAATCTGGGCGCTCTGATCAA
TTGCGCCCTTGTCTCCAAAAAACAAAGCCCAAGGGGTTCGGTGACTTTAG
AGCAAANGCCAACTGGCTCTTCCGGTATCTTTTTCTCAGCAAGCTAGTCT
TAGGGCCCCACCAACGTTGAATATTTTCTCCGAACCTACCCCCAACCATT
GACCCAGTTACGTNCAGACGAAGTGCATACCCAGCTTAGCTACATGCCCT
CTTTCCTCGCGGCAGGGGTCATATTATATTATGTCTTGTAGAACAGGCAG
CTTGATGACTGAAAATTGAGCGCTTCTTCNCCACAAAATTAGGCCAATCT
GAAGATATCTATCCAAACACGCATTGAAGTTCAAAACTCGCAATCATGAA
ACGCTTGAAACTTNGTAAGAGAGTCGCCTGAGGCCGGGCGGCCAGTCTAC
GGTCGATGCTNGAACTGGAAATACTAGCTTAGACATCATTGCGGCAAAGC
CGTTATTCTAGACGAGGCGCAGGGGGGATACATATTCGATGGACCAACCC
TTGACCTTCATACCTAATTTGGTAGGGGAGATGCATATGCTGTCGGACAG
AAGTCAGGTGGGATGAAGGCAACTGAAGCCGAACAGTGTTGAGAATACTG
GTGATCAGTCAGCATCAACTATATAACCCCTAATCAANGTCTACCAAACG
AATACTAACATCACATTCAGAAGACAATGAGTGTAGTCAAATTTATTCTT
ACGATAACGGCCGCTATAGGTTCCGCGAATGCAACGGCATCACGGCTTGC
TGATGTAATGAGTATAGCCACTGGGTATGAAACACAGCTGCATAGTAATG
TCACAGCGTATGACATATGTATGTACCTAGCCACAGGGTACCAGTACAAC
CAAATGGGCACTGACACAAACATCACCACAGAGGCTTATGACGATCATGA
TCAAGGTGTTGCTAGAATTCTCACAAGACACGTCAATGACGAGTATGATA
ATACAACTGAAGCGCTTAACAGTTATAACAAGACACAGAGAGTAGTAAAC
TTTGATGTGGCTGATTGCGATGAAGTCACAGACGATGAGGTAATCAGCTG
GTACTTTTCTAGGACGGCGGTGGGTACATATTATGATCAGGATTTAGAGC
TGGACAGGCGTGNGGCAAAGAACACTCGCTGCTATAGCCCAGGACAGAAT
TGTAAGTCAAGTGAAGGAAAGCTTGATGTATCTATGTGCGCAACCGGGGG
TGCTTCTCGTGGTACANCGTGTGGCTGTGCCGAATACGGATCGAACGCCG
CAGCATGTCAAACATCATACCTACGTGGTACGGTGTGGTATACGGATCAC
CACCAGAATTGGGGTGAAGTTACTGCTTTAATGATAGGGTTTCNGGGCNA
GAGAGGCAGAATTNACNAGAGACTGGTAGGGTTCATAGACAATGGGCAAG
ATTATTCGTAATGAACAACGCTGACCAGCGCGCTGAATCAATTACCTCTT
CAGGTAGAGAATCAGTTTGATAAAGTAAGNAAAAAANAAACATTAAATGT
CAACNACCGATGAATGAGCAGATTAAATAAATAAGTACTAAGTAAGGAGA
TTTAAAATGGCAAACGTAAGTTATAGTCAGCTTAGTGTCCAAGAAAAAGA
AAAANNAAAATACCTTTGATGCAATGATTCCTCAATAGAGCGATTAGGTG
GAGTACGAGTCTTAAGATAGAATAAAACAGGGACACTTTCAAGNGAGGCA
CATNTCAGGTTCAGAAAATGTAGCAGACCTTCTCACCAAGCCNTTGAGCC
TCTCTAAGTTTCTGCCTTAAGCCCCGAAGCTTTTAGCCTTCGACAGAGGT
CAGGAGACTCAACAAGGGAGTGTTGAGGCCACTGGTGATCAGTCAGCATA
AACTACATAACCCCTAGTCAATGTATGTAATCAATCAACCACTTNTTACC
ACAAGGTCTCTTGCACCCTTGCTGTCTAAGCTAGTGTTCCNAGCTCCGAC
CTTCGACCATGGACTGGTAGCCGGCCCTCAGTTGACATCTNNAACTAAGT
GCCACCTGANCTAGTCCGANAGGCTTATTTCTCCATGATACGGCCGCGTG
TCTACTGCGTCTGCGANTTTGTTGGATTTCCATGCGCTAATCTATATTAG
AATNGTTATTTTAGAGGCTTTTTATCGCTCTTGGNTTCATTTCTTATTNT
ATCTTGACTATGTTTCCCCTCATACAAAGCTTGTCTTCTTTTAATCGATA
TGCTGTAATTATCTCTCATACATGTTTTGAAGGANAAATAGCTCGTGTNA
TCGTTCTTAGGTGCGCTTCAATNTNTCACAATTCCCGTTCCATTTANCAA
TNTTGGTCTTTCATTACACCTACCTCATCTATTTNNTCTGTT
>rnd-1_family-7#Unknown 
AACAGANNAAATAGATGAGGTAGGTGTAATGAAAGACCAANATTGNTAAA
TGGAACGGGAATTGTGANANATTGAAGCGCACCTAAGAACGATNACACGA
TTTNTTTATCCNGATACTTCAAAACATGTATGAGAGATAATTACAGCATA
TCGATTAAAAGAAGACAAGCTTTGTATGAGGGGAAACATAGTCAAGATAT
AATCAGAAATGAANCCAAGAGCGATAAAAAGCCTCTAAAATAACNATTCT
AATATAGATTAGCGCATGGAAATCCAACAAANTCGCAGACGCAGTAGACA
CGCGGCCGTATCATGGAGAAATAAGCCTNTCGGACTAGNTCAGGTGGCAC
TTAGTTNNAGATGTCAACTGAGGGCCGGCTACCAGTCCATGGTCGAAGGT
CGGAGCTNGGAACACTAGCTTAGACAGCAAGGGTGCAAGAGACCTTGTGG
TAAGAAGTGGTTGATTGATTACATACATTGACTAGGGGTTATGTAGTTTA
TGCTGACTGANCACCAGTNGCCTCAACACTCCCTTGTTGAGTCTCCTGAC
CTCTGNCGAAGGCTAAAAGCTTCGGGGCTTAAGGCAGAAACTNAGAGAGG
CTCAACGGCTTGGTGAGAAGGTCTGCTACATTTTCTGAACCTGATATGTG
CCTCACTTGAAAGTGTCCCTGTTTTATTNTATCTTAAGACTCGTACTCCA
CCTAATCGCTCTATTGAGGAATCATTGCATCAAAGGTNTTTTTNTTTTCT
TTTTCTTGGACACTAAGCTGACTATAACTTACNTTTGCCATTTTAAATCT
CCTTACTTAGTACTTATTTATTTAATCTGCTCATTCATCGGTNGTTGACA
TTTAATGTTTATTTTTTCCTTACTTTATCAAACTGATTCTCTACCTGAAG
AGGTAATTGATTCAGCGCGCTGGTCAGCGTTGTTCATTACGAATAATCTT
GCCCATTGNCTATGAACCCTACCAGTCTCTTGTNAATTCTGCCTCTCTCG
CCCTNAAACCCTATCATTAAAGCAGTAACTTCACCCCAATTCTGGTGGTG
ATCCGTATACCACACCGTACCACGTAGGTATGATGTTTGACATGCTGCGG
CGTTCGATCCGTATTCGGCACAGCCACACGATGTACCACGAGAAGCATTC
CCGGNTGCGCACATAGATACATCAAGCTTTCCTTCACTTGACTTACAATT
CTGTCCTGGGCTATNGCAGCGAGTGTTCTTTGCCCCACGCCTGTCCAGCT
CTAAATCCTGATCATAATATGTACCCNCCGCCGTCCTAGAAAAGTACCAG
CTGATTACCTCATCGTCTGTGACTTCATCGCAATCAGCCACATCAAAGTT
TACTACTCTCTGTGTCTTGTTATAACTGTTAAGCGCTTCAGTTGTATTAT
CATACTCGTCATTGACGTGTCTTGTGAGAATTCTAGCAACACCTTGATCA
TGATCGTCATAAGCCTCTGTGGTGATGTTTGTGTCAGTGCCCATTTGGTT
GTACTGGTACCCTGTGGCTAGGTACATACATATGTCNTACGCTGTGACAT
TACTATGCAGCTGTGTTTNATACCCAGTGGCTNTACTCATTACATCAGCA
AGCCGTGATGCCGTTGCATTCGCGGAACCTATAGCGGCCGTTATCGTAAG
AATAAATTTGACTANACTCATTGTCTTCTGAATGTGATGTTAGNATTCGT
TTATTACATACATTGATTAGGGGTTATATAGTTGATGCTGACTGATCACC
AGTATTCTCAACACTGTTCGGCTTCAGTTGCCTTCATCCCACCTGACTTC
TGTCCGACAGCATATGCATCTCCCCTACCAAATTAGGTATGAAGGTCAAG
GGTTGGTCCATCGAATATGTATCCCCCCTGCGCCTCGTCTAGAATAACGG
CTTTGCCGCAATGATGTCTAAGCTAGTATTTCCAGTTCTAGCATCGACCG
TAGACTGGCCGCCCGGCCTCAGGCGACTCTCTTACCAAGTTTCAAGCGTT
TCATGATTGCGAGTTTTGAACTTCAATGCGTGTTTGGATAGATATCTTCA
GATTGGCCTAATTTTGTGGGGAAGAAGCGCTCAATTTTCAGTCATCAAGC
TGCCTGTTCTACAAGACATAATATAATATGACCCCTGCCGCGAGGAAAGA
GGGCATGTAGCTAAGCTGGGTATGCACTTCGTCTGTACGTAACTGGGTCA
ATGGTTGGGGGTAGGTTCGGAGAAAATATTCAACGTTGGTGGGGCCCTAA
GACTAGCTTGCTGAGAAAAAGATACCGGAAGAGCCAGTTGGCGTTTGCTC
TAAAGTCACCGAACCCCTTGGGCTTTGTTTTTTGGAGACAAGGGCGCAAT
TGATCAGAGCGCCCAGATTGTCAAGTAGCATATGTTTCTGGTTTTTTGAG
TCATTGAAACCACAATGTGAAGATACGTGTGATAATTGAATGTAATCGAG
GGTTGGGAGTATCCAAAGCCTGGCTGCGCAATTTAATACACCAGTCAAAA
TTTNGCATAACTCCACCTTGTCCTGTGGTAACCATTATCCTCTAGCTCTA
TGGTTGCTGTACAACGAACCAAGCATTATAGAACATGAGACGCATCATGA
GTCAATATCAATTATTATACTAGAACGTGAGACGCATCAATATTACACCT
GCATGCCTTGCTACAGTAGGTGACTAGTCAACATCAACTACATNTACCCC
CGACAATAGGGCTTCAAGATGGCATCAACAGGACTGCTATTAGTCTAAAT
TATGAAATCAGNCGTCACACTATTGCTAACGAGTGTAGTGTGTGCACAAG
AAGATATTTTGGAAACTGGAGAGCCAATACTATTCGGGCAATACGCCAAG
GCGATAAATGAAGCAGCGCTCTATGTCCAACTTAATGATAGCAGTTTTAG
CGACCACTCTGGCTTTGGNTATGTGGCAATTCAACAGGATGTCTATTCGC
AGAGCAATAGAACTAGAGCAGAATGGGAAGAGCTCATGAGAAGGGGTGTA
ATACAGAACATTACTAGTCAGTATTACGAAGGAGCGTGCAGTGTGTTGTT
CGTCGATTCAATAGCTGAATGGGACAGTGGGCTAGCAAACAATTTCACAA
TTACAACTTCTGGATACANTGACACGCCTACCACTCAAAGCGAATTGGAG
AAGANAAGGGCTGGTAATTACANATACTGGGTTTACTTTGGAAAATTGGC
AGCGTGCNTCAGTGCGTTTAATGGTTTTGCAGACTTCGCTGGGCATTGTG
CGAATGCGGGTCAAGTGTTCAATAAAGTTGTNAACTACCTTAGCCAAGAC
CCTAACAGCCAGCATGTGTCTCTCTNCTATGGCTCCAACTGTTATGATAG
AGTGAGTGTTACAGGTCTGGGTAGACGCGTGGCAAGATAGGTGTTTCACA
GGAAATGACTTCTCATCAATCTTCGTCGAATATGGGAGTACAACAGCACC
GGGCTAGTAAACGAGTAGGGACTGGCATAGTTTAAATTCAAGTTACGAAA
ATGGATTCGACCTGTATGATCGGTGACGACCCGATCATATCGATGAAGTG
AATGTTCCCGAGAGTGGGAAAGCACACATGGTGATTAAAGAGGAGAATCT
TAGTCAGACTCGATATGAGGGATCNAAGGAGAACGAAATCAAGTACTCAT
GAAAGACCAAGTTTGGGTGGTTTTACTGCCTAAACATACCCGTGGGCTCC
ATGTAGGACTGAGGTCAGGTGGCACTTGGTTAGAGATGTCACATGAGGCC
GAGCAACCAGTCAATGGTCGATGGAGCTGGGAACACTAGNTTAGNCAGCA
AGGGTGCAAGAGACCTAGTGGTAAGAAGTGGTTNATTGATTACATACATT
GATTAAGGGTTATATAGTTNATGNTGCAATGATCACCAGTNGCCTCAACA
CTCCCNTGTTGAGTCTCCTGACCTCTGTCGAAGACTAGAAGCTTNAGGGC
TANAGGCACAAACTTAGAGAGGCTTAANAGCTTGGTGAGAAGGTCTGCTA
CATTTTNTGAACNTGATATGTGCCTCACTTAAANGTGTCCNNGTTTNGTN
GTATCNAAATANNCGNACTTCANTTANTCGCTCTATTGAGGAATCATTGC
ATCAAAGTGAGCAGCAATGGATGTGTTTTCTTCNTCTTTTTCTTGNACAC
TAAGCTGACTGTAACTTACAGTTTTGCCNTTTTAAATCTCCTTACTTAAT
ACTTACACNNTNNTTTATTTATTTAATTTGCTCATTCATCNNTNGTTGAC
ATTTAATGNNTATTTTTNCTTACTTTATCAAACTGATTNTCTACCTGAAG
AGGTAATTGATTCAGCGCGCTGGTCAACGTTGTTCATTACTAATAATTTT
GCCCATTGGTTATGAACCCTACCAGTCTCTGGTCAACTCTGCCTCCCTCG
CCCTNAAACCCTATCATTAAAGCAGTAACTTCACCCCAATTCTCGTGGTG
ATTCGTAACCCACGTCGTACCATCTANGTATGNTGNTTGACATGCTGCGC
CGCTCGATCCGTATTCGGCACAACCACACAATGTATCANCAGTACCACCA
AGGGATGAGCACATAGTTACATCAAGCTNTCCTTCACTTGACTTGCAATT
CTGTCCTGGCCTACGGCAGAAATTGNTCTTTGCACCACGCCTGCCCAGCT
CTAAATCCTCATCATAATATGTACCCACCGCCGTCTTAGGAAAGTACCAG
CTGATTACCTCATCCTCTGTGACTTNATCGCAATCAGCCACATCAAAGTT
TACTACTCTCTGTGTCTTGTTATAACTGTCAAGCGCTTCAGTTGTATTAT
CATACTCGTCATTGACGTGTCTTGTGAGAATTTTAGCAACACCTTGATCA
TGATCGTCATAAGCCTCTGTGGTGATGTTTNTGTNAGTGCCCACTTGGTT
GTACTGGTACCCTGTGGCTAGGTACATACATATGTCATACGCTGTGACAT
TACTATGCAGCTGTGTTTTATACCCAGTAGCTTTACTCATTACATCAGCA
AGNCGTGATGCCGTTGCATTCGCGAAACCGATAGCGGCCGTTATCGTGAG
AATAATTTCGACTAAACTCATTTTCTTCTGAATGTGATATTAGTGTTCGT
TTGGTGGACTTNAGGGGTTATATAGTCCTGACCAGTGTATGTGATCTCCA
ACTGCTTCTTACTTAATATCCTCAAAATTGAATCCCTCTTTAATAAATTC
ATTATTTGTAAATTTATTGTATTGTATACCATAATAAAATTGAATAATAA
TAAAATAATAGATGTAAATAATGAAAACTTATCAACTGGTATACCATTAA
ATGTAATCTCTATTCTTAGTTAAGATTCTCAGCTTTACTATGGAGTATTG
TACAACTGACTTTTTGGCCGACAGTCCGAGTCTGTTCAGGATGTTATAAG
CCCCCGAACCCAGCCACTTGGTACTTTCTCAATATGACAGCTTAAACTAC
GCTTGACTAACACATCTCTCATAATTTTCATATCTTGTGTACCCACCCCC
TTTGGTATTGTTTCTTCATTGGCGTAATCTGAACGCCTCTGGTCATAAAG
GTTACACAGGTAGCCTCATAATCGAACACTTGAATCCTTCCTAAAATATC
TCCAGTGAACAAGGGAGATCCGTACGTCTCAATTTTATTTGCAACAATTA
AACCGGAAGTAACACAGGAGGCGAAATTGAGTTGTCGTTTAGTGCTCCCG
TTCAGGTACGCATACGCAGCTCAAAGATTTTCTGGAACCTCCAGGGTTAT
GCGATCGTCAATCTGAGAGTGATTCGTGAACCTAGTGGCCTAGCCTTGCT
ATGGTTGCTATATTAACAACCAGTTACTTTAGTAAACATTGAGTTTTGTC
TACATTGCCATATCACACCTGTGTAGCTAGTTCCCGGTGTTGGGCTACCT
GGGAGGTCCACTGGCAATCCCCTGTACTCAGATCCTCACCTAGTTCATTA
ATGTAGGAACTCATGAGAGCAGCTGGCGCCTTTCATGGAGCGTCACTGTA
GGACCGATACATTTAGATTTTGAATATTGAACCGAAGTCTTCTGAAAACG
CTTTCCCAAAGCAATATTGGCTTTGGCGAGTTCCTGCTTATTTCAGGATC
ACCTTGTGCTAATTGGTGTTTGATGAATATATTCATATCCAACTTACATG
GACCCAACCTTGGTGTCTTCTGAAACAGCCCTAGCCATATGCCTTGTGCC
CTCCGTTCCAAAAAAAGAATCCATGACCTCAACCGTTTGCACATTCAGCT
CTTAGCTGGAAATGCACCAAGTTCGACTCACCCGCTTAGAAGTGGCCATA
TGGATCTGTTTGCTAACCACCCTGAACTTCATCATTCAAAGATAAAGGCC
TTTGAAGTGATCTGTTTCCACGCAGAATAAATATGTGCTGACCCTTCCAT
AAAAACTCTCATTGCCCTGTTTATGAGCAAAAACGAGATGCGTAAAATCC
CGTGAATTATTTCTCCATCATGCCAGAATACGGGCATGGACACATAGCAA
TTTCATTCTCAATTGGCGTGGCAAAGATCAGGCATCAACCAATAGTGGGT
GCTACAAAGCGCGACTCTAACTAGAGCTTTATGACTGGTTTCTCGTAACA
ATATTATTTGAATTTAATTTATCAAACTGAATGCAAGTAAAAGCAGATTC
GGTTCAAGTAAATGTGAATTGTATGAAATTGTCTATCTATCATAAGTGAA
ATTGTTGAGATATATAAACTTATTTTGCTTGTTTATTTAACCGCTGCTTT
TAAGAAACCCTCTCGTAGCTTCACAACTCACTTTGTTTTATGAGACACTT
TTCAGCAGCACAGTTGAAGTTCATGAGCTGAATCATTAGAGCCTGCACAG
CTCTATGAACCGGATGGCCTGATAGCAAAGAGTGCTGCTAGTGGACGGAG
TTAGAATTCATGCTTCTTATTGAACTCTTTGTCCATAGTTGAGACTTCTG
CACTCCACGTGGCTTGATTGTCATCAAAAACTCATCTCTACTCAACTCAG
AGTCATGTAGCCCTCACCGCATTATTCAAAAACCACCATGCAACCACGGT
TAGTATGCATGATCATGCATGTATATTGGTCAGGGTACGGACATCCCCGG
AGGTAATTAATGCATAGCAAACCCCGTAATTAATGTTCTCAGCTTGAGCA
CGGATCGCATCGCTCCATTGTGCTGTAAGTCTTAACTAGGTATAAGAATT
GCTTTTTCTGTCTCAAGCAACTATCGCGCAGGCTGCGTTAGACAGCACTC
ATACTCATGAAGAAAATACTTTGATCAAATACTTTCAAAATTTGAAGCTC
TTGTAATTGTAAATAGCCTGTTGTCTTTACGACACATTCGTTGAACGGCG
ACAGAAATGCTCGTGCAATGAGACAAAATGTGTTCCAACACTTCTAGCAA
TGATTCTTCGATACATTCTTCCTCCACTCAACCTTGAATTGGTTTGAGGC
AAATTGAACTAGACGGTTGAGAATTGTCATTTATGATGTGCTTCATATTC
TAGCAAAAGTCATTAGCTACTTTCAGGTGAAGAACACTGAGCGATATGGG
TTCTGCTGCAAGCCGTAGGGAATTTGGGATAGAAGAATGCCAGGGATGCT
GCATATTAACGGTCAGGGCGCTGCCTAAGGTCACAGGTTTTGGTAGTGCG
CATGATCCGCGCGCGCCGGAGAAATTCGGAAAGGTTGGAAAAGTTGGCTG
TGCATATCTCTTCACTACTTCCAAGAACTCGAGCTGATAATTTCCGATTT
TTTATCATACAGTTTATTTTTCTTAGCTGTCAATTGAGATTTTATTAAGA
TTATTTCTCCATGTTACGACTTCTCAACCAGATTGTGCTTTCAAGGGTCG
GGCCTAGCTTTAACAGTACCATTACATGGTAAATATATTTTTCCTAGAAA
GAGAGTACGTAGTCAAGCAGGCATGCACGGTATCTAAGCATAGGCGCGTC
AATGTGTAGGGTAAATCCGAGAGAATATCGCACTTCGTGGAGCCTGTTTA
ATTTTTTTTTAATATAGATTAGTGCATGAAAATTTATCAAACTCGCAAGC
GCAGTACACGCCCTTCCATAACATGGAAAAATAAGCCTGTCGAACTAGGT
CAGGTGGCAGTTGGTTGTGTTGAGGCCACTGGTGATCAGTAAGCATCGAC
TATATAACCCTGTTGTATGTATGGACCTTGTGGTAAGAAGTATTTGTTTG
ATTACATACATTGGTCGGGGGTATACAGTTGGTACTGACTGATCACCAGT
AGCCTCAACACTCCCTTGTTGAGTATTCTGAGCTCTGTCGTAGGCTAGAA
GCTTCGGGGCTAAAGGCACAAACTTAGAGAGGCTCAACGGCTTGATGAGA
AGGTCTGGTAAATTTTCTGAACCTGATATGCGCCTCATGTGAAAGTGTTC
CTTTTTTATCCTAAGACTCGTATTGTACCTGGTCGCTCTATTGAAGAGTT
ATTGCATCAAAGGTGTTTTCTATTTCTCTTTCTTGTACACTAAGCTGACT
AAACTTAATTTTGACAATTTAAATCACCTTACTTAGTACTTATTTATCTA
ATCTGCTCATTCATCGGTCTTTGACAATTTATATAATTTGTTCTTACCTT
ATCAAACTGATTCTCTACCTGAGGAGGTAATTGATTCAGCGCGCTGGTCA
GCGTTGTTCAAAACGCATACTCTCCCCCAGTGAGTATAAACCTTATCATT
CTCTTGCTAATATGGGCACGCTTGTCAATATACGCTAACTGTACACCAGT
TATTTCACCCCAATTCTGGTGGTGATCCGTATACCACCGCTTTGTATCAT
GGCGTGCTGTTTGACATGCTGCGGCGTTCGATCCGTATTCGGCACAACCA
CATGATGAACCAGGGCCAGTACGGTGGATTCCGCACATAGTTACATCAAG
CCCTCCGTCACTTGCCCTACAATTCTGTCCTTGGTCAGAGCAGACATTGT
TCATTGACCCACGCCTGTCCAGCTCTAAATCCTCATCATAATATGTACCC
TCCGCCGTCCTAGAAAAGTGCCAGCTGATTACCTCATCGTCTGTGACTCC
ATCGCAATCAGCCACATCAAAGTTTACCACTCTCTGTGTCATGTTATAAC
TGTCAAGCGCTTGAGTTGTATTATCATACTCGTCATTGACATATCTTGTG
ATGATCTTGGCAACACCTTGATCATGATCGTCATAAGCCTCTGTGGTGAT
GATGTTTTTGTCAGTGCCCATTTGGTTGTACTGGTACCCTGTGGCTAGGT
ACATACATATGTCATACGCTGTGACATTACTATGCAGCTGTGTTTTATAC
CCAGTGACTTTACTCATTACATCAGCAAGCCGTGATGCCGTTGCATTAGC
GAAACCGATAGCAGCCGTTATCATAAGAATAAATTGGACTAAACTCATTG
TCTTCTGGATGTGATATTGGTATTCGCTTGGTGGACATTGATTAGGAGTT
ATATAGTTGATGCTGACTGATCACCAGTATTCTCAACACTGTTCGGCTTT
AGTTCTCTTCATCCCACCTGACTTCTGTCCGAAAGCATATGCATCTCCCC
TACCAAATTAGGTATGAAGGTCAAGGGTTGGTCCTTCGAATAAATATTCC
CCCTGCGCCTCGTCTTAAATAGCTTTGTCGCAATGATGTCTGAGCTAGTA
TTTCCAGTTCTAGCATCGACTGTAGACTGGCCGTCCGGCCTCAGGTGACT
CTCTTACTAAATTTTAATTGTTTCATGATTGCGACTTTTGAACTTCAATG
TGAGTTTGAATATGTATCTTCAAATTGGCCGGATTTTGTGGGGAAGAAGC
GCTCAATTTTCAGTAATCAAGCTGCCTGTTCCACAAGACATAATAAAATA
TGACCCCTGCCGCGAGTAAAGAGGGCATGTAGCAAAGCTGGTATGCACTT
CGTCTGCACGTATCTTGGTTAATGATTGGAGGTAGGTTCGGAGATAATTA
TGAACGTTAGTGCGGCCCTAATACTAGCTTGCTGAAAAAGAGATACCAGA
AGAGCCCGTTGGCATTTTCTCTATGGTCACCGAACCCCTTGGGCTGTAAT
TTTTTGGAGGCAAAGGCACAATTGATCAGAGCGCCCAGATTGTCAAGTAG
CATATGTTTCTGATTTTTTGGTCTTTGAAACCACATTGTGGAGATACGTG
CGAAAATTGAATTTAATCGAGGGTTGGGAGTGTTCAAAGTCTGGCTGCGC
AATTTAATACACCAGTCAAAATTTCGCATAACTCCACCTTGTCCTGTGGT
AATTATTATCCTCTAACTCCATAGTTGCTGTACAACGAACCAAGCATTAT
AGAACATGATATGCATCATGAGTCAATATAAATTATAATACTAGAACGCG
AGACACATCAATATTGCCCCTGCATACTTTGTTGAAGCAGGTGATCAGCC
AACATCAACATGGCTATTATTTATCAAAACTATCAAATCAGATGTCACAC
TATTCGGGCAATACGTCAAGGCGATAAATGAAGTAGCACTCTATGTCCAA
CTTGATGACAGCAACTTTAGCGATCGCTCTGGCTTTGGCTACGTGGTAGT
TCAATAGATGTCTAGTCGCAGAGCAATAGAAGGAGAGCAGAATGGGACGA
GCTCATGAGAAAGAGTGTAATACAGAATACTGCTAGTGAGTATCACGAAG
GAGCGCACAGTGTGCTGTTCGTCGATTCGATAGCTGAATAGGACAGTGGG
CCAGCAATCAATATCACAGCTTCAACTTCTGGAAACAGTAGCCTGCCTAC
CACTCAAAGCGAACTGGAGAAGAGAGCTGCTGGCGGTGACAGGTTCTGGG
TTTCCTTCGAAAAACCTTAGCGTGCGTGAATCCGTTGGATGGTTTTGCAG
ACTTCGCTGGGCATTGTGAGAATGCGGGTCAAGTGTTCGATGAAGTTATT
AATTAACTTAGCCAAGACCCTAACAGCCAGTATGTGTTTCTCTACTATGT
CTCCAACTGTTACAATAGAGTCTTATCGGTTCTGGGTAGACGCGTAGCAA
GACAGGTGTTTCACAGGAAACGACTTCAAATTAGTCTTCATCGATTATGG
GAGGACAACAGTACCGTGCTAGTTGACAAGCAGTGACTGGCATAGTTTGC
TTAGATTCAAGTTACAAGATGGATTCGATCTTTATGATTGGTGACGACCG
ATCATATCGATGAAGTGAATGTTCCCGAAAGCGGGAAAGCACACATGGTG
ATTAAAGAGCAAAATCTTATTCAGATTTAATATGCGGGATCAAAGGAGAA
CAAAGTCAAGTACTCATGAAAGACCAATTTTGGGTGGTTTTACTGCTTAA
ACATACCCGTGGGCTCCATGTCGGACTGAGGTCAGGTGGCACTTAGTT
