# Supplementary material for: Regions of low gene expression promote maintenance and adaptation of horizontally acquired genes in yeasts
Source: Commun Biol. 2026 May 9;9:968. doi: 10.1038/s42003-026-10153-8 (PMC13376923; doi:10.1038/s42003-026-10153-8)
Supplement: Supplementary file 17 — Supplementary Data 20 [file 42003_2026_10153_MOESM17_ESM.zip › St_bombicola.filteredRepeats.gff]

Starmerella_bombicola_PYCC5882_scaffold01_3572562	Earl_Grey	Unknown	30	833	2396	+	.	ID=RND-1_FAMILY-37_1;Name=RND-1_FAMILY-37;tstart=1103;tend=2373;shortte=F;tegroup=CTG_1|RND-1_FAMILY-37|1;kimura80=0.0808
Starmerella_bombicola_PYCC5882_scaffold01_3572562	Earl_Grey	Unknown	834	1908	2476	-	.	ID=RND-1_FAMILY-29_2;Name=RND-1_FAMILY-29;tstart=3995;tend=5063;shortte=F;tegroup=CTG_1|RND-1_FAMILY-29|1;kimura80=0.0484
Starmerella_bombicola_PYCC5882_scaffold01_3572562	Earl_Grey	Simple_repeat	1045	1088	38	+	.	ID=(TAAC)N_3;Name=(TAAC)N;tstart=1;tend=44;shortte=F;nested=FULLY_NESTED-ROUND1
Starmerella_bombicola_PYCC5882_scaffold01_3572562	Earl_Grey	Unknown	1197	1198	1008	+	.	ID=RND-1_FAMILY-36_4;Name=RND-1_FAMILY-36;tstart=4120;tend=4253;shortte=T;nested=FULLY_NESTED-ROUND2;kimura80=-0.0
Starmerella_bombicola_PYCC5882_scaffold01_3572562	Earl_Grey	Simple_repeat	1201	1234	32	+	.	ID=(CAGAGC)N_5;Name=(CAGAGC)N;tstart=1;tend=34;shortte=F;nested=FULLY_NESTED-ROUND3
Starmerella_bombicola_PYCC5882_scaffold01_3572562	Earl_Grey	Unknown	1893	3717	10981	-	.	ID=RND-1_FAMILY-22_6;Name=RND-1_FAMILY-22;tstart=1339;tend=4852;shortte=F;kimura80=0.0848
Starmerella_bombicola_PYCC5882_scaffold01_3572562	Earl_Grey	Unknown	3718	4575	7337	+	.	ID=RND-1_FAMILY-18_7;Name=RND-1_FAMILY-18;tstart=1129;tend=2065;shortte=F;kimura80=0.0546
Starmerella_bombicola_PYCC5882_scaffold01_3572562	Earl_Grey	Simple_repeat	4576	4659	74	+	.	ID=(TAAC)N_8;Name=(TAAC)N;tstart=1;tend=84;shortte=F
Starmerella_bombicola_PYCC5882_scaffold01_3572562	Earl_Grey	Unknown	4660	4783	2676	-	.	ID=RND-1_FAMILY-29_9;Name=RND-1_FAMILY-29;tstart=4705;tend=4828;shortte=F;kimura80=0.0509
Starmerella_bombicola_PYCC5882_scaffold01_3572562	Earl_Grey	Unknown	4787	6255	10821	-	.	ID=RND-1_FAMILY-22_10;Name=RND-1_FAMILY-22;tstart=1351;tend=5508;shortte=F;kimura80=0.1153
Starmerella_bombicola_PYCC5882_scaffold01_3572562	Earl_Grey	Unknown	6256	8018	11396	+	.	ID=RND-1_FAMILY-37_11;Name=RND-1_FAMILY-37;tstart=1594;tend=3399;shortte=F;tegroup=CTG_1|RND-1_FAMILY-37|3;kimura80=0.0694
Starmerella_bombicola_PYCC5882_scaffold01_3572562	Earl_Grey	Simple_repeat	7005	7036	34	+	.	ID=(TAAC)N_12;Name=(TAAC)N;tstart=1;tend=32;shortte=F;nested=FULLY_NESTED-ROUND1
Starmerella_bombicola_PYCC5882_scaffold01_3572562	Earl_Grey	Unknown	7915	10315	1103	-	.	ID=RND-1_FAMILY-29_13;Name=RND-1_FAMILY-29;tstart=2752;tend=4041;shortte=F;kimura80=0.5342
Starmerella_bombicola_PYCC5882_scaffold01_3572562	Earl_Grey	Unknown	10316	14398	32904	+	.	ID=RND-1_FAMILY-36_14;Name=RND-1_FAMILY-36;tstart=1;tend=4482;shortte=F;kimura80=0.0311
Starmerella_bombicola_PYCC5882_scaffold01_3572562	Earl_Grey	Unknown	14399	14426	347	+	.	ID=RND-1_FAMILY-18_15;Name=RND-1_FAMILY-18;tstart=1106;tend=1144;shortte=T;kimura80=-0.0
Starmerella_bombicola_PYCC5882_scaffold01_3572562	Earl_Grey	Unknown	14427	14510	403	+	.	ID=RND-1_FAMILY-30_16;Name=RND-1_FAMILY-30;tstart=600;tend=685;shortte=T;kimura80=0.169
Starmerella_bombicola_PYCC5882_scaffold01_3572562	Earl_Grey	Unknown	14511	14544	245	+	.	ID=RND-1_FAMILY-18_17;Name=RND-1_FAMILY-18;tstart=1111;tend=1146;shortte=T;kimura80=0.0947
Starmerella_bombicola_PYCC5882_scaffold01_3572562	Earl_Grey	Unknown	14547	15923	10102	+	.	ID=RND-1_FAMILY-30_18;Name=RND-1_FAMILY-30;tstart=605;tend=2039;shortte=F;kimura80=0.0865
Starmerella_bombicola_PYCC5882_scaffold01_3572562	Earl_Grey	Unknown	15924	16075	1008	-	.	ID=RND-2_FAMILY-226_19;Name=RND-2_FAMILY-226;tstart=682;tend=834;shortte=F;kimura80=0.1228
Starmerella_bombicola_PYCC5882_scaffold01_3572562	Earl_Grey	Unknown	16204	17252	2575	-	.	ID=RND-1_FAMILY-29_20;Name=RND-1_FAMILY-29;tstart=2868;tend=3944;shortte=F;kimura80=0.3977
Starmerella_bombicola_PYCC5882_scaffold01_3572562	Earl_Grey	Simple_repeat	17270	17314	12	+	.	ID=(ACTCAA)N_21;Name=(ACTCAA)N;tstart=1;tend=45;shortte=F
Starmerella_bombicola_PYCC5882_scaffold01_3572562	Earl_Grey	Unknown	17325	17502	661	-	.	ID=RND-1_FAMILY-32_22;Name=RND-1_FAMILY-32;tstart=1408;tend=1587;shortte=F;kimura80=0.3316
Starmerella_bombicola_PYCC5882_scaffold01_3572562	Earl_Grey	Unknown	17503	17829	2725	-	.	ID=RND-2_FAMILY-105_23;Name=RND-2_FAMILY-105;tstart=1;tend=335;shortte=F;kimura80=0.0347
Starmerella_bombicola_PYCC5882_scaffold01_3572562	Earl_Grey	Unknown	17839	18494	6749	-	.	ID=RND-1_FAMILY-7_24;Name=RND-1_FAMILY-7;tstart=2827;tend=3900;shortte=F;kimura80=-0.0
Starmerella_bombicola_PYCC5882_scaffold01_3572562	Earl_Grey	Unknown	18495	29327	72424	+	.	ID=RND-1_FAMILY-17_25;Name=RND-1_FAMILY-17;tstart=1;tend=11342;shortte=F;kimura80=0.0063
Starmerella_bombicola_PYCC5882_scaffold01_3572562	Earl_Grey	Unknown	29328	29683	2271	-	.	ID=RND-2_FAMILY-226_26;Name=RND-2_FAMILY-226;tstart=1;tend=371;shortte=F;kimura80=0.1623
Starmerella_bombicola_PYCC5882_scaffold01_3572562	Earl_Grey	Unknown	30452	30534	397	-	.	ID=RND-1_FAMILY-9_27;Name=RND-1_FAMILY-9;tstart=966;tend=1051;shortte=T;kimura80=0.2336
Starmerella_bombicola_PYCC5882_scaffold01_3572562	Earl_Grey	Unknown	30759	31945	3579	-	.	ID=RND-1_FAMILY-29_28;Name=RND-1_FAMILY-29;tstart=2834;tend=3971;shortte=F;kimura80=0.3641
Starmerella_bombicola_PYCC5882_scaffold01_3572562	Earl_Grey	Unknown	31961	33843	7426	-	.	ID=RND-1_FAMILY-7_29;Name=RND-1_FAMILY-7;tstart=2607;tend=3899;shortte=F;kimura80=0.1695
Starmerella_bombicola_PYCC5882_scaffold01_3572562	Earl_Grey	Unknown	35279	35361	239	-	.	ID=RND-1_FAMILY-16_30;Name=RND-1_FAMILY-16;tstart=2123;tend=2208;shortte=T;kimura80=0.4141
Starmerella_bombicola_PYCC5882_scaffold01_3572562	Earl_Grey	Unknown	35672	35773	233	-	.	ID=RND-1_FAMILY-16_31;Name=RND-1_FAMILY-16;tstart=2116;tend=2211;shortte=F;kimura80=0.4328
Starmerella_bombicola_PYCC5882_scaffold01_3572562	Earl_Grey	Unknown	36068	36169	233	-	.	ID=RND-1_FAMILY-16_32;Name=RND-1_FAMILY-16;tstart=2116;tend=2211;shortte=F;kimura80=0.4328
Starmerella_bombicola_PYCC5882_scaffold01_3572562	Earl_Grey	Unknown	36989	37090	274	-	.	ID=RND-1_FAMILY-16_33;Name=RND-1_FAMILY-16;tstart=2116;tend=2211;shortte=F;kimura80=0.3952
Starmerella_bombicola_PYCC5882_scaffold01_3572562	Earl_Grey	Unknown	37781	37882	274	-	.	ID=RND-1_FAMILY-16_34;Name=RND-1_FAMILY-16;tstart=2116;tend=2211;shortte=F;kimura80=0.3952
Starmerella_bombicola_PYCC5882_scaffold01_3572562	Earl_Grey	Unknown	38177	38271	292	-	.	ID=RND-1_FAMILY-16_35;Name=RND-1_FAMILY-16;tstart=2123;tend=2211;shortte=T;kimura80=0.3377
Starmerella_bombicola_PYCC5882_scaffold01_3572562	Earl_Grey	Unknown	38315	38416	233	-	.	ID=RND-1_FAMILY-16_36;Name=RND-1_FAMILY-16;tstart=2116;tend=2211;shortte=F;kimura80=0.4328
Starmerella_bombicola_PYCC5882_scaffold01_3572562	Earl_Grey	Unknown	39098	39199	233	-	.	ID=RND-1_FAMILY-16_37;Name=RND-1_FAMILY-16;tstart=2116;tend=2211;shortte=F;kimura80=0.4299
Starmerella_bombicola_PYCC5882_scaffold01_3572562	Earl_Grey	Unknown	39494	39595	233	-	.	ID=RND-1_FAMILY-16_38;Name=RND-1_FAMILY-16;tstart=2116;tend=2211;shortte=F;kimura80=0.4299
Starmerella_bombicola_PYCC5882_scaffold01_3572562	Earl_Grey	Unknown	39890	40159	255	-	.	ID=RND-1_FAMILY-16_39;Name=RND-1_FAMILY-16;tstart=1907;tend=2211;shortte=F;tegroup=CTG_1|RND-1_FAMILY-16|1;kimura80=0.3002
Starmerella_bombicola_PYCC5882_scaffold01_3572562	Earl_Grey	Unknown	40160	42937	5412	+	.	ID=RND-1_FAMILY-34_40;Name=RND-1_FAMILY-34;tstart=3;tend=3119;shortte=F;tegroup=CTG_1|RND-1_FAMILY-34|1;kimura80=0.1353
Starmerella_bombicola_PYCC5882_scaffold01_3572562	Earl_Grey	Unknown	43273	44300	4657	+	.	ID=RND-1_FAMILY-17_41;Name=RND-1_FAMILY-17;tstart=3131;tend=4127;shortte=F;kimura80=0.2135
Starmerella_bombicola_PYCC5882_scaffold01_3572562	Earl_Grey	Unknown	44313	44355	259	+	.	ID=RND-1_FAMILY-30_42;Name=RND-1_FAMILY-30;tstart=763;tend=808;shortte=T;kimura80=0.1266
Starmerella_bombicola_PYCC5882_scaffold01_3572562	Earl_Grey	Unknown	44605	44641	232	+	.	ID=RND-1_FAMILY-18_43;Name=RND-1_FAMILY-18;tstart=1107;tend=1143;shortte=T;kimura80=0.1491
Starmerella_bombicola_PYCC5882_scaffold01_3572562	Earl_Grey	Unknown	44647	45902	8023	-	.	ID=RND-2_FAMILY-226_44;Name=RND-2_FAMILY-226;tstart=1;tend=1339;shortte=F;kimura80=0.1247
Starmerella_bombicola_PYCC5882_scaffold01_3572562	Earl_Grey	Unknown	46535	47807	3500	-	.	ID=RND-1_FAMILY-29_45;Name=RND-1_FAMILY-29;tstart=1688;tend=3971;shortte=F;kimura80=0.3583
Starmerella_bombicola_PYCC5882_scaffold01_3572562	Earl_Grey	Unknown	47808	48247	2845	-	.	ID=RND-2_FAMILY-105_46;Name=RND-2_FAMILY-105;tstart=464;tend=908;shortte=F;kimura80=0.1473
Starmerella_bombicola_PYCC5882_scaffold01_3572562	Earl_Grey	Unknown	48248	48484	1625	-	.	ID=RND-1_FAMILY-7_47;Name=RND-1_FAMILY-7;tstart=3626;tend=3880;shortte=F;kimura80=0.1274
Starmerella_bombicola_PYCC5882_scaffold01_3572562	Earl_Grey	Unknown	48485	51201	25980	+	.	ID=RND-1_FAMILY-33_48;Name=RND-1_FAMILY-33;tstart=7759;tend=11342;shortte=F;kimura80=0.1017
Starmerella_bombicola_PYCC5882_scaffold01_3572562	Earl_Grey	Unknown	51202	52595	14814	-	.	ID=RND-2_FAMILY-226_49;Name=RND-2_FAMILY-226;tstart=262;tend=2548;shortte=F;kimura80=0.1408
Starmerella_bombicola_PYCC5882_scaffold01_3572562	Earl_Grey	Unknown	52596	52931	1126	-	.	ID=RND-1_FAMILY-32_50;Name=RND-1_FAMILY-32;tstart=588;tend=888;shortte=F;kimura80=0.2864
Starmerella_bombicola_PYCC5882_scaffold01_3572562	Earl_Grey	Unknown	53046	53094	284	-	.	ID=RND-1_FAMILY-16_51;Name=RND-1_FAMILY-16;tstart=2678;tend=2755;shortte=T;kimura80=0.2412
Starmerella_bombicola_PYCC5882_scaffold01_3572562	Earl_Grey	Unknown	53095	53137	407	+	.	ID=RND-1_FAMILY-17_52;Name=RND-1_FAMILY-17;tstart=1424;tend=1486;shortte=T;kimura80=0.1596
Starmerella_bombicola_PYCC5882_scaffold01_3572562	Earl_Grey	Unknown	53160	54449	7920	+	.	ID=RND-1_FAMILY-34_53;Name=RND-1_FAMILY-34;tstart=775;tend=2293;shortte=F;kimura80=0.0677
Starmerella_bombicola_PYCC5882_scaffold01_3572562	Earl_Grey	Unknown	54554	54634	404	-	.	ID=RND-1_FAMILY-30_54;Name=RND-1_FAMILY-30;tstart=2087;tend=2222;shortte=F;kimura80=0.2224
Starmerella_bombicola_PYCC5882_scaffold01_3572562	Earl_Grey	Unknown	54635	56557	4240	+	.	ID=RND-1_FAMILY-34_55;Name=RND-1_FAMILY-34;tstart=1509;tend=4310;shortte=F;kimura80=0.13
Starmerella_bombicola_PYCC5882_scaffold01_3572562	Earl_Grey	Unknown	56767	57942	8471	-	.	ID=RND-1_FAMILY-7_56;Name=RND-1_FAMILY-7;tstart=286;tend=1761;shortte=F;kimura80=0.0907
Starmerella_bombicola_PYCC5882_scaffold01_3572562	Earl_Grey	Unknown	58045	58173	1104	+	.	ID=RND-1_FAMILY-33_57;Name=RND-1_FAMILY-33;tstart=9445;tend=9603;shortte=F;kimura80=0.0732
Starmerella_bombicola_PYCC5882_scaffold01_3572562	Earl_Grey	Unknown	58174	58325	362	-	.	ID=RND-1_FAMILY-30_58;Name=RND-1_FAMILY-30;tstart=2036;tend=2238;shortte=F;kimura80=0.3803
Starmerella_bombicola_PYCC5882_scaffold01_3572562	Earl_Grey	Unknown	60279	60541	1076	-	.	ID=RND-2_FAMILY-226_59;Name=RND-2_FAMILY-226;tstart=558;tend=824;shortte=F;kimura80=0.2762
Starmerella_bombicola_PYCC5882_scaffold01_3572562	Earl_Grey	Unknown	60542	60584	625	+	.	ID=RND-1_FAMILY-18_60;Name=RND-1_FAMILY-18;tstart=1436;tend=1747;shortte=T;kimura80=0.2801
Starmerella_bombicola_PYCC5882_scaffold01_3572562	Earl_Grey	Unknown	64926	66357	10061	-	.	ID=RND-1_FAMILY-7_61;Name=RND-1_FAMILY-7;tstart=1692;tend=3900;shortte=F;kimura80=0.1101
Starmerella_bombicola_PYCC5882_scaffold01_3572562	Earl_Grey	Unknown	66358	66529	407	+	.	ID=RND-1_FAMILY-36_62;Name=RND-1_FAMILY-36;tstart=1953;tend=2181;shortte=F;kimura80=0.4314
Starmerella_bombicola_PYCC5882_scaffold01_3572562	Earl_Grey	Unknown	66530	67035	4317	-	.	ID=RND-1_FAMILY-7_63;Name=RND-1_FAMILY-7;tstart=1905;tend=2461;shortte=F;kimura80=0.0895
Starmerella_bombicola_PYCC5882_scaffold01_3572562	Earl_Grey	Unknown	67926	69705	8349	-	.	ID=RND-1_FAMILY-7_64;Name=RND-1_FAMILY-7;tstart=2603;tend=3898;shortte=F;kimura80=0.145
Starmerella_bombicola_PYCC5882_scaffold01_3572562	Earl_Grey	Unknown	73025	73525	433	-	.	ID=RND-2_FAMILY-226_65;Name=RND-2_FAMILY-226;tstart=633;tend=1133;shortte=F;kimura80=0.541
Starmerella_bombicola_PYCC5882_scaffold01_3572562	Earl_Grey	Unknown	73660	73780	390	+	.	ID=RND-1_FAMILY-18_66;Name=RND-1_FAMILY-18;tstart=1797;tend=1950;shortte=F;kimura80=0.3485
Starmerella_bombicola_PYCC5882_scaffold01_3572562	Earl_Grey	Unknown	73781	74023	802	-	.	ID=RND-1_FAMILY-16_67;Name=RND-1_FAMILY-16;tstart=1074;tend=1352;shortte=F;kimura80=0.3941
Starmerella_bombicola_PYCC5882_scaffold01_3572562	Earl_Grey	Unknown	74090	74534	632	-	.	ID=RND-2_FAMILY-226_68;Name=RND-2_FAMILY-226;tstart=90;tend=545;shortte=F;kimura80=0.4325
Starmerella_bombicola_PYCC5882_scaffold01_3572562	Earl_Grey	Unknown	77173	77325	311	-	.	ID=RND-1_FAMILY-34_69;Name=RND-1_FAMILY-34;tstart=89;tend=239;shortte=F;kimura80=0.3875
Starmerella_bombicola_PYCC5882_scaffold01_3572562	Earl_Grey	Unknown	78950	79523	1179	-	.	ID=RND-1_FAMILY-13_70;Name=RND-1_FAMILY-13;tstart=1;tend=211;shortte=F;kimura80=0.1888
Starmerella_bombicola_PYCC5882_scaffold01_3572562	Earl_Grey	Unknown	79524	79916	1082	-	.	ID=RND-1_FAMILY-13_71;Name=RND-1_FAMILY-13;tstart=1;tend=211;shortte=F;kimura80=0.2051
Starmerella_bombicola_PYCC5882_scaffold01_3572562	Earl_Grey	Unknown	79917	80207	1266	-	.	ID=RND-1_FAMILY-13_72;Name=RND-1_FAMILY-13;tstart=1;tend=211;shortte=F;tegroup=CTG_1|RND-1_FAMILY-13|1;kimura80=0.1299
Starmerella_bombicola_PYCC5882_scaffold01_3572562	Earl_Grey	Unknown	80208	80362	1024	-	.	ID=RND-1_FAMILY-13_73;Name=RND-1_FAMILY-13;tstart=15;tend=198;shortte=F;kimura80=0.1665
Starmerella_bombicola_PYCC5882_scaffold01_3572562	Earl_Grey	Unknown	80363	80545	892	-	.	ID=RND-1_FAMILY-13_74;Name=RND-1_FAMILY-13;tstart=1;tend=198;shortte=F;kimura80=0.2546
Starmerella_bombicola_PYCC5882_scaffold01_3572562	Earl_Grey	Unknown	80546	83307	1955	-	.	ID=RND-1_FAMILY-13_75;Name=RND-1_FAMILY-13;tstart=1;tend=227;shortte=F;kimura80=0.0324
Starmerella_bombicola_PYCC5882_scaffold01_3572562	Earl_Grey	Unknown	83308	83968	1018	-	.	ID=RND-1_FAMILY-13_76;Name=RND-1_FAMILY-13;tstart=1;tend=227;shortte=F;kimura80=0.2511
Starmerella_bombicola_PYCC5882_scaffold01_3572562	Earl_Grey	Unknown	88032	88588	514	-	.	ID=RND-1_FAMILY-7_77;Name=RND-1_FAMILY-7;tstart=2052;tend=2953;shortte=F;kimura80=0.4605
Starmerella_bombicola_PYCC5882_scaffold01_3572562	Earl_Grey	Unknown	92628	93220	1034	+	.	ID=RND-1_FAMILY-34_78;Name=RND-1_FAMILY-34;tstart=1235;tend=1817;shortte=F;kimura80=0.4689
Starmerella_bombicola_PYCC5882_scaffold01_3572562	Earl_Grey	Simple_repeat	129642	129700	12	+	.	ID=(GACAGT)N_79;Name=(GACAGT)N;tstart=1;tend=50;shortte=F
Starmerella_bombicola_PYCC5882_scaffold01_3572562	Earl_Grey	Unknown	129758	129823	264	-	.	ID=RND-1_FAMILY-36_80;Name=RND-1_FAMILY-36;tstart=4831;tend=4896;shortte=T;kimura80=0.4265
Starmerella_bombicola_PYCC5882_scaffold01_3572562	Earl_Grey	Simple_repeat	129824	129874	26	+	.	ID=(CTCTGA)N_81;Name=(CTCTGA)N;tstart=1;tend=51;shortte=F
Starmerella_bombicola_PYCC5882_scaffold01_3572562	Earl_Grey	Simple_repeat	142231	142274	12	+	.	ID=(TTTGA)N_82;Name=(TTTGA)N;tstart=1;tend=49;shortte=F
Starmerella_bombicola_PYCC5882_scaffold01_3572562	Earl_Grey	Unknown	166706	167014	1076	+	.	ID=RND-1_FAMILY-28_83;Name=RND-1_FAMILY-28;tstart=334;tend=811;shortte=F;tegroup=CTG_1|RND-1_FAMILY-28|1;kimura80=0.234
Starmerella_bombicola_PYCC5882_scaffold01_3572562	Earl_Grey	Unknown	167015	169527	13999	+	.	ID=RND-1_FAMILY-28_84;Name=RND-1_FAMILY-28;tstart=593;tend=3248;shortte=F;kimura80=0.1338
Starmerella_bombicola_PYCC5882_scaffold01_3572562	Earl_Grey	Unknown	175339	175505	829	+	.	ID=RND-1_FAMILY-28_85;Name=RND-1_FAMILY-28;tstart=1;tend=179;shortte=F;kimura80=0.2224
Starmerella_bombicola_PYCC5882_scaffold01_3572562	Earl_Grey	Unknown	175506	175527	1671	+	.	ID=RND-1_FAMILY-28_86;Name=RND-1_FAMILY-28;tstart=172;tend=217;shortte=T;kimura80=0.2085
Starmerella_bombicola_PYCC5882_scaffold01_3572562	Earl_Grey	Unknown	175528	175707	787	-	.	ID=RND-1_FAMILY-30_87;Name=RND-1_FAMILY-30;tstart=2036;tend=2237;shortte=F;kimura80=0.2056
Starmerella_bombicola_PYCC5882_scaffold01_3572562	Earl_Grey	Unknown	175708	178641	1671	+	.	ID=RND-1_FAMILY-28_88;Name=RND-1_FAMILY-28;tstart=1;tend=3240;shortte=F;tegroup=CTG_1|RND-1_FAMILY-28|4;kimura80=0.1365
Starmerella_bombicola_PYCC5882_scaffold01_3572562	Earl_Grey	Unknown	178663	178782	1015	-	.	ID=RND-1_FAMILY-30_89;Name=RND-1_FAMILY-30;tstart=2036;tend=2237;shortte=F;kimura80=0.202
Starmerella_bombicola_PYCC5882_scaffold01_3572562	Earl_Grey	Unknown	178783	181958	19813	+	.	ID=RND-1_FAMILY-28_90;Name=RND-1_FAMILY-28;tstart=172;tend=3248;shortte=F;kimura80=0.1103
Starmerella_bombicola_PYCC5882_scaffold01_3572562	Earl_Grey	Unknown	182228	185723	21589	+	.	ID=RND-1_FAMILY-28_91;Name=RND-1_FAMILY-28;tstart=1;tend=3248;shortte=F;kimura80=0.1061
Starmerella_bombicola_PYCC5882_scaffold01_3572562	Earl_Grey	Unknown	186001	186185	1048	+	.	ID=RND-1_FAMILY-28_92;Name=RND-1_FAMILY-28;tstart=7;tend=192;shortte=F;kimura80=0.1759
Starmerella_bombicola_PYCC5882_scaffold01_3572562	Earl_Grey	Simple_repeat	186932	186996	20	+	.	ID=(ACG)N_93;Name=(ACG)N;tstart=1;tend=69;shortte=F
Starmerella_bombicola_PYCC5882_scaffold01_3572562	Earl_Grey	Simple_repeat	218947	218970	15	+	.	ID=(GAA)N_94;Name=(GAA)N;tstart=1;tend=24;shortte=F
Starmerella_bombicola_PYCC5882_scaffold01_3572562	Earl_Grey	Simple_repeat	222807	222832	27	+	.	ID=(GAATGA)N_95;Name=(GAATGA)N;tstart=1;tend=26;shortte=F
Starmerella_bombicola_PYCC5882_scaffold01_3572562	Earl_Grey	Unknown	230530	230698	509	-	.	ID=RND-1_FAMILY-7_96;Name=RND-1_FAMILY-7;tstart=5780;tend=5947;shortte=F;kimura80=0.3412
Starmerella_bombicola_PYCC5882_scaffold01_3572562	Earl_Grey	Simple_repeat	236170	236204	22	+	.	ID=(TCCTCT)N_97;Name=(TCCTCT)N;tstart=1;tend=35;shortte=F
Starmerella_bombicola_PYCC5882_scaffold01_3572562	Earl_Grey	Simple_repeat	250243	250329	19	+	.	ID=(ACCACG)N_98;Name=(ACCACG)N;tstart=1;tend=87;shortte=F
Starmerella_bombicola_PYCC5882_scaffold01_3572562	Earl_Grey	Unknown	253894	254079	407	-	.	ID=RND-1_FAMILY-7_99;Name=RND-1_FAMILY-7;tstart=3697;tend=3901;shortte=F;kimura80=0.3348
Starmerella_bombicola_PYCC5882_scaffold01_3572562	Earl_Grey	Simple_repeat	258294	258323	12	+	.	ID=(GCAAGA)N_100;Name=(GCAAGA)N;tstart=1;tend=33;shortte=F
Starmerella_bombicola_PYCC5882_scaffold01_3572562	Earl_Grey	Unknown	261231	261436	947	+	.	ID=RND-1_FAMILY-30_101;Name=RND-1_FAMILY-30;tstart=2031;tend=2231;shortte=F;kimura80=0.2066
Starmerella_bombicola_PYCC5882_scaffold01_3572562	Earl_Grey	Simple_repeat	273086	273133	13	+	.	ID=(TGAGCTC)N_102;Name=(TGAGCTC)N;tstart=1;tend=50;shortte=F
Starmerella_bombicola_PYCC5882_scaffold01_3572562	Earl_Grey	Simple_repeat	291826	291865	13	+	.	ID=(TGA)N_103;Name=(TGA)N;tstart=1;tend=40;shortte=F
Starmerella_bombicola_PYCC5882_scaffold01_3572562	Earl_Grey	Simple_repeat	294920	294943	15	+	.	ID=(ATC)N_104;Name=(ATC)N;tstart=1;tend=24;shortte=F
Starmerella_bombicola_PYCC5882_scaffold01_3572562	Earl_Grey	Simple_repeat	295357	295415	11	+	.	ID=(CTGCTTG)N_105;Name=(CTGCTTG)N;tstart=1;tend=62;shortte=F
Starmerella_bombicola_PYCC5882_scaffold01_3572562	Earl_Grey	Simple_repeat	303176	303270	15	+	.	ID=(TCTGCT)N_106;Name=(TCTGCT)N;tstart=1;tend=92;shortte=F
Starmerella_bombicola_PYCC5882_scaffold01_3572562	Earl_Grey	Simple_repeat	315927	315956	23	+	.	ID=(TG)N_107;Name=(TG)N;tstart=1;tend=31;shortte=F
Starmerella_bombicola_PYCC5882_scaffold01_3572562	Earl_Grey	Simple_repeat	321465	321512	17	+	.	ID=(AGATGA)N_108;Name=(AGATGA)N;tstart=1;tend=48;shortte=F
Starmerella_bombicola_PYCC5882_scaffold01_3572562	Earl_Grey	Simple_repeat	331308	331336	15	+	.	ID=(TCT)N_109;Name=(TCT)N;tstart=1;tend=29;shortte=F
Starmerella_bombicola_PYCC5882_scaffold01_3572562	Earl_Grey	Simple_repeat	354084	354120	12	+	.	ID=(AGAATAC)N_110;Name=(AGAATAC)N;tstart=1;tend=36;shortte=F
Starmerella_bombicola_PYCC5882_scaffold01_3572562	Earl_Grey	Simple_repeat	360234	360280	21	+	.	ID=(TCTTCA)N_111;Name=(TCTTCA)N;tstart=1;tend=47;shortte=F
Starmerella_bombicola_PYCC5882_scaffold01_3572562	Earl_Grey	Simple_repeat	372091	372123	18	+	.	ID=(CAC)N_112;Name=(CAC)N;tstart=1;tend=33;shortte=F
Starmerella_bombicola_PYCC5882_scaffold01_3572562	Earl_Grey	Unknown	412141	412188	247	+	.	ID=RND-1_FAMILY-37_113;Name=RND-1_FAMILY-37;tstart=1549;tend=1590;shortte=T;kimura80=0.1974
Starmerella_bombicola_PYCC5882_scaffold01_3572562	Earl_Grey	Simple_repeat	449829	449866	25	+	.	ID=(AGG)N_114;Name=(AGG)N;tstart=1;tend=38;shortte=F
Starmerella_bombicola_PYCC5882_scaffold01_3572562	Earl_Grey	Simple_repeat	452436	452454	12	+	.	ID=(GGT)N_115;Name=(GGT)N;tstart=1;tend=19;shortte=F
Starmerella_bombicola_PYCC5882_scaffold01_3572562	Earl_Grey	Simple_repeat	463915	463967	12	+	.	ID=(GATGAA)N_116;Name=(GATGAA)N;tstart=1;tend=53;shortte=F
Starmerella_bombicola_PYCC5882_scaffold01_3572562	Earl_Grey	Simple_repeat	480155	480204	17	+	.	ID=(AC)N_117;Name=(AC)N;tstart=1;tend=46;shortte=F
Starmerella_bombicola_PYCC5882_scaffold01_3572562	Earl_Grey	Unknown	523707	523907	327	+	.	ID=RND-1_FAMILY-7_118;Name=RND-1_FAMILY-7;tstart=5776;tend=5981;shortte=F;kimura80=0.4504
Starmerella_bombicola_PYCC5882_scaffold01_3572562	Earl_Grey	Simple_repeat	575605	575641	18	+	.	ID=(CAAGCC)N_119;Name=(CAAGCC)N;tstart=1;tend=36;shortte=F
Starmerella_bombicola_PYCC5882_scaffold01_3572562	Earl_Grey	Unknown	582257	582407	316	-	.	ID=RND-1_FAMILY-37_120;Name=RND-1_FAMILY-37;tstart=1440;tend=1589;shortte=F;kimura80=0.3904
Starmerella_bombicola_PYCC5882_scaffold01_3572562	Earl_Grey	Unknown	582409	582446	255	+	.	ID=RND-2_FAMILY-226_121;Name=RND-2_FAMILY-226;tstart=1132;tend=1169;shortte=T;kimura80=0.1153
Starmerella_bombicola_PYCC5882_scaffold01_3572562	Earl_Grey	Unknown	583582	583840	1403	+	.	ID=RND-1_FAMILY-37_122;Name=RND-1_FAMILY-37;tstart=1384;tend=1810;shortte=F;kimura80=0.0733
Starmerella_bombicola_PYCC5882_scaffold01_3572562	Earl_Grey	Simple_repeat	590545	590583	14	+	.	ID=(TCTCCA)N_123;Name=(TCTCCA)N;tstart=1;tend=39;shortte=F
Starmerella_bombicola_PYCC5882_scaffold01_3572562	Earl_Grey	Simple_repeat	596422	596452	20	+	.	ID=(GTCCAT)N_124;Name=(GTCCAT)N;tstart=1;tend=31;shortte=F
Starmerella_bombicola_PYCC5882_scaffold01_3572562	Earl_Grey	Simple_repeat	605782	605810	12	+	.	ID=(AATA)N_125;Name=(AATA)N;tstart=1;tend=27;shortte=F
Starmerella_bombicola_PYCC5882_scaffold01_3572562	Earl_Grey	Simple_repeat	611922	611961	19	+	.	ID=(TCTGCA)N_126;Name=(TCTGCA)N;tstart=1;tend=40;shortte=F
Starmerella_bombicola_PYCC5882_scaffold01_3572562	Earl_Grey	Simple_repeat	633466	633513	15	+	.	ID=(ATTGGC)N_127;Name=(ATTGGC)N;tstart=1;tend=48;shortte=F
Starmerella_bombicola_PYCC5882_scaffold01_3572562	Earl_Grey	Simple_repeat	638825	638881	12	+	.	ID=(CTC)N_128;Name=(CTC)N;tstart=1;tend=54;shortte=F
Starmerella_bombicola_PYCC5882_scaffold01_3572562	Earl_Grey	Unknown	644787	645946	7159	-	.	ID=RND-1_FAMILY-27_129;Name=RND-1_FAMILY-27;tstart=20;tend=1248;shortte=F;kimura80=0.1121
Starmerella_bombicola_PYCC5882_scaffold01_3572562	Earl_Grey	Simple_repeat	651834	651866	23	+	.	ID=(TA)N_130;Name=(TA)N;tstart=1;tend=34;shortte=F
Starmerella_bombicola_PYCC5882_scaffold01_3572562	Earl_Grey	Simple_repeat	660778	660807	27	+	.	ID=(TGT)N_131;Name=(TGT)N;tstart=1;tend=29;shortte=F
Starmerella_bombicola_PYCC5882_scaffold01_3572562	Earl_Grey	Simple_repeat	661751	661770	16	+	.	ID=(AAT)N_132;Name=(AAT)N;tstart=1;tend=20;shortte=F
Starmerella_bombicola_PYCC5882_scaffold01_3572562	Earl_Grey	Simple_repeat	668577	668619	20	+	.	ID=(GGCCTT)N_133;Name=(GGCCTT)N;tstart=1;tend=43;shortte=F
Starmerella_bombicola_PYCC5882_scaffold01_3572562	Earl_Grey	Unknown	706244	706338	507	-	.	ID=RND-1_FAMILY-14_134;Name=RND-1_FAMILY-14;tstart=825;tend=917;shortte=T;kimura80=0.1822
Starmerella_bombicola_PYCC5882_scaffold01_3572562	Earl_Grey	Unknown	706535	706697	742	-	.	ID=RND-1_FAMILY-14_135;Name=RND-1_FAMILY-14;tstart=641;tend=809;shortte=F;kimura80=0.2609
Starmerella_bombicola_PYCC5882_scaffold01_3572562	Earl_Grey	Unknown	706820	706968	305	-	.	ID=RND-1_FAMILY-28_136;Name=RND-1_FAMILY-28;tstart=2956;tend=3105;shortte=F;kimura80=0.4359
Starmerella_bombicola_PYCC5882_scaffold01_3572562	Earl_Grey	Unknown	723325	724362	7371	-	.	ID=RND-1_FAMILY-27_137;Name=RND-1_FAMILY-27;tstart=3;tend=1245;shortte=F;kimura80=0.0873
Starmerella_bombicola_PYCC5882_scaffold01_3572562	Earl_Grey	Unknown	724363	724620	496	+	.	ID=RND-1_FAMILY-3_138;Name=RND-1_FAMILY-3;tstart=180;tend=554;shortte=F;kimura80=0.4991
Starmerella_bombicola_PYCC5882_scaffold01_3572562	Earl_Grey	Simple_repeat	730996	731033	31	+	.	ID=(TCTGTT)N_139;Name=(TCTGTT)N;tstart=1;tend=38;shortte=F
Starmerella_bombicola_PYCC5882_scaffold01_3572562	Earl_Grey	Simple_repeat	742831	742865	15	+	.	ID=(AGGTAC)N_140;Name=(AGGTAC)N;tstart=1;tend=35;shortte=F
Starmerella_bombicola_PYCC5882_scaffold01_3572562	Earl_Grey	Simple_repeat	745172	745279	66	+	.	ID=(TATCCTTGA)N_141;Name=(TATCCTTGA)N;tstart=1;tend=108;shortte=F
Starmerella_bombicola_PYCC5882_scaffold01_3572562	Earl_Grey	Simple_repeat	760064	760107	27	+	.	ID=(CAGCAA)N_142;Name=(CAGCAA)N;tstart=1;tend=41;shortte=F
Starmerella_bombicola_PYCC5882_scaffold01_3572562	Earl_Grey	Unknown	777201	779477	8841	+	.	ID=RND-1_FAMILY-26_143;Name=RND-1_FAMILY-26;tstart=3;tend=1552;shortte=F;kimura80=0.0666
Starmerella_bombicola_PYCC5882_scaffold01_3572562	Earl_Grey	Unknown	779762	779849	229	+	.	ID=RND-1_FAMILY-26_144;Name=RND-1_FAMILY-26;tstart=855;tend=941;shortte=T;kimura80=0.433
Starmerella_bombicola_PYCC5882_scaffold01_3572562	Earl_Grey	Simple_repeat	796394	796444	20	+	.	ID=(TCGTCA)N_145;Name=(TCGTCA)N;tstart=1;tend=54;shortte=F
Starmerella_bombicola_PYCC5882_scaffold01_3572562	Earl_Grey	Simple_repeat	832133	832168	12	+	.	ID=(CCACCA)N_146;Name=(CCACCA)N;tstart=1;tend=36;shortte=F
Starmerella_bombicola_PYCC5882_scaffold01_3572562	Earl_Grey	Simple_repeat	834542	834578	12	+	.	ID=(ACCAC)N_147;Name=(ACCAC)N;tstart=1;tend=40;shortte=F
Starmerella_bombicola_PYCC5882_scaffold01_3572562	Earl_Grey	Simple_repeat	834604	834646	14	+	.	ID=(CACAG)N_148;Name=(CACAG)N;tstart=1;tend=43;shortte=F
Starmerella_bombicola_PYCC5882_scaffold01_3572562	Earl_Grey	Simple_repeat	837015	837041	18	+	.	ID=(CAG)N_149;Name=(CAG)N;tstart=1;tend=27;shortte=F
Starmerella_bombicola_PYCC5882_scaffold01_3572562	Earl_Grey	Simple_repeat	838137	838279	27	+	.	ID=(GAC)N_150;Name=(GAC)N;tstart=1;tend=146;shortte=F
Starmerella_bombicola_PYCC5882_scaffold01_3572562	Earl_Grey	Simple_repeat	853422	853457	13	+	.	ID=(AGATGA)N_151;Name=(AGATGA)N;tstart=1;tend=36;shortte=F
Starmerella_bombicola_PYCC5882_scaffold01_3572562	Earl_Grey	Simple_repeat	873523	873573	15	+	.	ID=(ATCTTC)N_152;Name=(ATCTTC)N;tstart=1;tend=49;shortte=F
Starmerella_bombicola_PYCC5882_scaffold01_3572562	Earl_Grey	Simple_repeat	934819	934911	52	+	.	ID=(TGTTCT)N_153;Name=(TGTTCT)N;tstart=1;tend=93;shortte=F
Starmerella_bombicola_PYCC5882_scaffold01_3572562	Earl_Grey	Simple_repeat	957942	957983	17	+	.	ID=(TA)N_154;Name=(TA)N;tstart=1;tend=43;shortte=F
Starmerella_bombicola_PYCC5882_scaffold01_3572562	Earl_Grey	Simple_repeat	966542	966623	17	+	.	ID=GA-RICH_155;Name=GA-RICH;tstart=1;tend=82;shortte=F
Starmerella_bombicola_PYCC5882_scaffold01_3572562	Earl_Grey	Unknown	973106	973234	350	-	.	ID=RND-1_FAMILY-5_156;Name=RND-1_FAMILY-5;tstart=1941;tend=2037;shortte=F;kimura80=0.2747
Starmerella_bombicola_PYCC5882_scaffold01_3572562	Earl_Grey	Simple_repeat	973923	973968	26	+	.	ID=A-RICH_157;Name=A-RICH;tstart=1;tend=46;shortte=F
Starmerella_bombicola_PYCC5882_scaffold01_3572562	Earl_Grey	Unknown	973996	974194	493	+	.	ID=RND-1_FAMILY-27_158;Name=RND-1_FAMILY-27;tstart=868;tend=1085;shortte=F;kimura80=0.2697
Starmerella_bombicola_PYCC5882_scaffold01_3572562	Earl_Grey	Simple_repeat	985445	985556	32	+	.	ID=(CAGCAC)N_159;Name=(CAGCAC)N;tstart=1;tend=112;shortte=F
Starmerella_bombicola_PYCC5882_scaffold01_3572562	Earl_Grey	Simple_repeat	985616	985696	50	+	.	ID=(CAG)N_160;Name=(CAG)N;tstart=1;tend=81;shortte=F
Starmerella_bombicola_PYCC5882_scaffold01_3572562	Earl_Grey	Simple_repeat	985874	985982	23	+	.	ID=(CAGCCA)N_161;Name=(CAGCCA)N;tstart=1;tend=106;shortte=F
Starmerella_bombicola_PYCC5882_scaffold01_3572562	Earl_Grey	Unknown	993350	993421	301	-	.	ID=RND-1_FAMILY-7_162;Name=RND-1_FAMILY-7;tstart=5861;tend=5936;shortte=T;kimura80=0.2615
Starmerella_bombicola_PYCC5882_scaffold01_3572562	Earl_Grey	Simple_repeat	1001874	1001900	12	+	.	ID=(ACCAA)N_163;Name=(ACCAA)N;tstart=1;tend=27;shortte=F
Starmerella_bombicola_PYCC5882_scaffold01_3572562	Earl_Grey	Unknown	1020311	1020459	547	+	.	ID=RND-1_FAMILY-7_164;Name=RND-1_FAMILY-7;tstart=3702;tend=11344;shortte=F;tegroup=CTG_1|RND-1_FAMILY-7|1;kimura80=0.1927
Starmerella_bombicola_PYCC5882_scaffold01_3572562	Earl_Grey	Unknown	1021243	1021692	715	-	.	ID=RND-1_FAMILY-37_165;Name=RND-1_FAMILY-37;tstart=929;tend=1379;shortte=F;kimura80=0.3264
Starmerella_bombicola_PYCC5882_scaffold01_3572562	Earl_Grey	Unknown	1023070	1023382	512	-	.	ID=RND-1_FAMILY-34_166;Name=RND-1_FAMILY-34;tstart=2573;tend=2882;shortte=F;kimura80=0.5056
Starmerella_bombicola_PYCC5882_scaffold01_3572562	Earl_Grey	Simple_repeat	1037864	1037923	19	+	.	ID=(TTGCTT)N_167;Name=(TTGCTT)N;tstart=1;tend=69;shortte=F
Starmerella_bombicola_PYCC5882_scaffold01_3572562	Earl_Grey	Unknown	1042784	1043612	5682	-	.	ID=RND-1_FAMILY-14_168;Name=RND-1_FAMILY-14;tstart=258;tend=1122;shortte=F;kimura80=0.0863
Starmerella_bombicola_PYCC5882_scaffold01_3572562	Earl_Grey	Unknown	1044029	1044472	634	-	.	ID=RND-1_FAMILY-21_169;Name=RND-1_FAMILY-21;tstart=207;tend=759;shortte=F;kimura80=0.4856
Starmerella_bombicola_PYCC5882_scaffold01_3572562	Earl_Grey	Unknown	1044473	1045583	8866	+	.	ID=RND-1_FAMILY-27_170;Name=RND-1_FAMILY-27;tstart=38;tend=1265;shortte=F;kimura80=0.066
Starmerella_bombicola_PYCC5882_scaffold01_3572562	Earl_Grey	Simple_repeat	1069176	1069205	13	+	.	ID=(CGA)N_171;Name=(CGA)N;tstart=1;tend=31;shortte=F
Starmerella_bombicola_PYCC5882_scaffold01_3572562	Earl_Grey	Simple_repeat	1074437	1074471	16	+	.	ID=(TCT)N_172;Name=(TCT)N;tstart=1;tend=35;shortte=F
Starmerella_bombicola_PYCC5882_scaffold01_3572562	Earl_Grey	Simple_repeat	1092744	1092792	14	+	.	ID=(GCA)N_173;Name=(GCA)N;tstart=1;tend=46;shortte=F
Starmerella_bombicola_PYCC5882_scaffold01_3572562	Earl_Grey	Simple_repeat	1108948	1108997	12	+	.	ID=(TTTGGAA)N_174;Name=(TTTGGAA)N;tstart=1;tend=52;shortte=F
Starmerella_bombicola_PYCC5882_scaffold01_3572562	Earl_Grey	Simple_repeat	1115972	1116000	31	+	.	ID=(GAGAGT)N_175;Name=(GAGAGT)N;tstart=1;tend=29;shortte=F
Starmerella_bombicola_PYCC5882_scaffold01_3572562	Earl_Grey	Unknown	1117521	1117856	2021	-	.	ID=RND-1_FAMILY-35_176;Name=RND-1_FAMILY-35;tstart=825;tend=1173;shortte=F;kimura80=0.1554
Starmerella_bombicola_PYCC5882_scaffold01_3572562	Earl_Grey	Unknown	1118076	1120477	20241	+	.	ID=RND-1_FAMILY-5_177;Name=RND-1_FAMILY-5;tstart=1;tend=2401;shortte=F;kimura80=0.0265
Starmerella_bombicola_PYCC5882_scaffold01_3572562	Earl_Grey	Unknown	1137891	1138056	311	+	.	ID=RND-1_FAMILY-18_178;Name=RND-1_FAMILY-18;tstart=2226;tend=2319;shortte=F;kimura80=0.2711
Starmerella_bombicola_PYCC5882_scaffold01_3572562	Earl_Grey	Simple_repeat	1142642	1142693	15	+	.	ID=(TGC)N_179;Name=(TGC)N;tstart=1;tend=52;shortte=F
Starmerella_bombicola_PYCC5882_scaffold01_3572562	Earl_Grey	Unknown	1195374	1196700	1169	-	.	ID=RND-1_FAMILY-3_180;Name=RND-1_FAMILY-3;tstart=1091;tend=2395;shortte=F;tegroup=CTG_1|RND-1_FAMILY-3|1;kimura80=0.5214
Starmerella_bombicola_PYCC5882_scaffold01_3572562	Earl_Grey	Unknown	1196889	1197551	1176	-	.	ID=RND-1_FAMILY-3_181;Name=RND-1_FAMILY-3;tstart=76;tend=819;shortte=F;tegroup=CTG_1|RND-1_FAMILY-3|3;kimura80=0.3047
Starmerella_bombicola_PYCC5882_scaffold01_3572562	Earl_Grey	Simple_repeat	1213494	1213520	20	+	.	ID=(CT)N_182;Name=(CT)N;tstart=1;tend=28;shortte=F
Starmerella_bombicola_PYCC5882_scaffold01_3572562	Earl_Grey	Unknown	1213669	1214820	8449	+	.	ID=RND-1_FAMILY-26_183;Name=RND-1_FAMILY-26;tstart=1;tend=1210;shortte=F;kimura80=0.0613
Starmerella_bombicola_PYCC5882_scaffold01_3572562	Earl_Grey	Simple_repeat	1225555	1225587	13	+	.	ID=(ACTGCG)N_184;Name=(ACTGCG)N;tstart=1;tend=32;shortte=F
Starmerella_bombicola_PYCC5882_scaffold01_3572562	Earl_Grey	Unknown	1232343	1234377	5225	-	.	ID=RND-1_FAMILY-11_185;Name=RND-1_FAMILY-11;tstart=1962;tend=4041;shortte=F;kimura80=0.3299
Starmerella_bombicola_PYCC5882_scaffold01_3572562	Earl_Grey	Unknown	1234387	1234569	439	-	.	ID=RND-1_FAMILY-35_186;Name=RND-1_FAMILY-35;tstart=2305;tend=2500;shortte=F;kimura80=0.4345
Starmerella_bombicola_PYCC5882_scaffold01_3572562	Earl_Grey	Unknown	1234570	1234661	250	-	.	ID=RND-1_FAMILY-11_187;Name=RND-1_FAMILY-11;tstart=1028;tend=1129;shortte=F;kimura80=0.258
Starmerella_bombicola_PYCC5882_scaffold01_3572562	Earl_Grey	Unknown	1234749	1234891	392	-	.	ID=RND-1_FAMILY-35_188;Name=RND-1_FAMILY-35;tstart=1435;tend=1678;shortte=F;kimura80=0.3872
Starmerella_bombicola_PYCC5882_scaffold01_3572562	Earl_Grey	Unknown	1234892	1235470	1661	+	.	ID=RND-1_FAMILY-5_189;Name=RND-1_FAMILY-5;tstart=1880;tend=2555;shortte=F;kimura80=0.3311
Starmerella_bombicola_PYCC5882_scaffold01_3572562	Earl_Grey	Unknown	1235559	1236549	6835	+	.	ID=RND-1_FAMILY-35_190;Name=RND-1_FAMILY-35;tstart=78;tend=1316;shortte=F;kimura80=0.1512
Starmerella_bombicola_PYCC5882_scaffold01_3572562	Earl_Grey	Unknown	1236550	1238900	21306	-	.	ID=RND-1_FAMILY-5_191;Name=RND-1_FAMILY-5;tstart=1;tend=2587;shortte=F;kimura80=0.027
Starmerella_bombicola_PYCC5882_scaffold01_3572562	Earl_Grey	Unknown	1239294	1239442	507	-	.	ID=RND-1_FAMILY-11_192;Name=RND-1_FAMILY-11;tstart=55;tend=201;shortte=F;kimura80=0.3016
Starmerella_bombicola_PYCC5882_scaffold01_3572562	Earl_Grey	Unknown	1239449	1239754	474	-	.	ID=RND-1_FAMILY-35_193;Name=RND-1_FAMILY-35;tstart=359;tend=651;shortte=F;kimura80=0.3848
Starmerella_bombicola_PYCC5882_scaffold01_3572562	Earl_Grey	Simple_repeat	1250680	1250732	31	+	.	ID=(CAGCAA)N_194;Name=(CAGCAA)N;tstart=1;tend=56;shortte=F
Starmerella_bombicola_PYCC5882_scaffold01_3572562	Earl_Grey	Simple_repeat	1253821	1253856	12	+	.	ID=(CTGCGC)N_195;Name=(CTGCGC)N;tstart=1;tend=36;shortte=F
Starmerella_bombicola_PYCC5882_scaffold01_3572562	Earl_Grey	Simple_repeat	1254052	1254091	19	+	.	ID=(GGCAG)N_196;Name=(GGCAG)N;tstart=1;tend=39;shortte=F
Starmerella_bombicola_PYCC5882_scaffold01_3572562	Earl_Grey	Simple_repeat	1255053	1255097	13	+	.	ID=(CGAGCT)N_197;Name=(CGAGCT)N;tstart=1;tend=44;shortte=F
Starmerella_bombicola_PYCC5882_scaffold01_3572562	Earl_Grey	Simple_repeat	1255173	1255194	13	+	.	ID=(CGA)N_198;Name=(CGA)N;tstart=1;tend=22;shortte=F
Starmerella_bombicola_PYCC5882_scaffold01_3572562	Earl_Grey	Simple_repeat	1258952	1258981	11	+	.	ID=G-RICH_199;Name=G-RICH;tstart=1;tend=31;shortte=F
Starmerella_bombicola_PYCC5882_scaffold01_3572562	Earl_Grey	Unknown	1261277	1261446	309	+	.	ID=RND-1_FAMILY-30_200;Name=RND-1_FAMILY-30;tstart=2037;tend=2235;shortte=F;kimura80=0.3586
Starmerella_bombicola_PYCC5882_scaffold01_3572562	Earl_Grey	Simple_repeat	1263301	1263422	15	+	.	ID=(CTT)N_201;Name=(CTT)N;tstart=1;tend=113;shortte=F
Starmerella_bombicola_PYCC5882_scaffold01_3572562	Earl_Grey	Simple_repeat	1263562	1263601	18	+	.	ID=(CTT)N_202;Name=(CTT)N;tstart=1;tend=40;shortte=F
Starmerella_bombicola_PYCC5882_scaffold01_3572562	Earl_Grey	Simple_repeat	1272073	1272125	20	+	.	ID=(CAACAG)N_203;Name=(CAACAG)N;tstart=1;tend=56;shortte=F
Starmerella_bombicola_PYCC5882_scaffold01_3572562	Earl_Grey	Simple_repeat	1272126	1272126	17	+	.	ID=(CAG)N_204;Name=(CAG)N;tstart=1;tend=54;shortte=F
Starmerella_bombicola_PYCC5882_scaffold01_3572562	Earl_Grey	Simple_repeat	1273212	1273296	23	+	.	ID=(AGAGACC)N_205;Name=(AGAGACC)N;tstart=1;tend=88;shortte=F
Starmerella_bombicola_PYCC5882_scaffold01_3572562	Earl_Grey	Simple_repeat	1288581	1288635	19	+	.	ID=(CACCTG)N_206;Name=(CACCTG)N;tstart=1;tend=52;shortte=F
Starmerella_bombicola_PYCC5882_scaffold01_3572562	Earl_Grey	Unknown	1307169	1307382	478	+	.	ID=RND-1_FAMILY-7_207;Name=RND-1_FAMILY-7;tstart=5743;tend=5946;shortte=F;kimura80=0.3806
Starmerella_bombicola_PYCC5882_scaffold01_3572562	Earl_Grey	Unknown	1311719	1313046	9831	-	.	ID=RND-1_FAMILY-26_208;Name=RND-1_FAMILY-26;tstart=173;tend=1508;shortte=F;kimura80=0.0794
Starmerella_bombicola_PYCC5882_scaffold01_3572562	Earl_Grey	Unknown	1324205	1324400	704	-	.	ID=RND-1_FAMILY-30_209;Name=RND-1_FAMILY-30;tstart=2035;tend=2237;shortte=F;kimura80=0.2925
Starmerella_bombicola_PYCC5882_scaffold01_3572562	Earl_Grey	Unknown	1332119	1332274	606	+	.	ID=RND-1_FAMILY-30_210;Name=RND-1_FAMILY-30;tstart=2054;tend=2211;shortte=F;kimura80=0.3284
Starmerella_bombicola_PYCC5882_scaffold01_3572562	Earl_Grey	Unknown	1332275	1332471	1291	+	.	ID=RND-1_FAMILY-30_211;Name=RND-1_FAMILY-30;tstart=2036;tend=2236;shortte=F;kimura80=0.1343
Starmerella_bombicola_PYCC5882_scaffold01_3572562	Earl_Grey	Unknown	1332503	1332563	261	-	.	ID=RND-1_FAMILY-30_212;Name=RND-1_FAMILY-30;tstart=2036;tend=2100;shortte=T;tegroup=CTG_1|RND-1_FAMILY-30|1;kimura80=0.2518
Starmerella_bombicola_PYCC5882_scaffold01_3572562	Earl_Grey	Unknown	1332564	1332628	371	-	.	ID=RND-1_FAMILY-28_213;Name=RND-1_FAMILY-28;tstart=164;tend=239;shortte=T;kimura80=0.108
Starmerella_bombicola_PYCC5882_scaffold01_3572562	Earl_Grey	Unknown	1332629	1332826	1498	-	.	ID=RND-1_FAMILY-37_214;Name=RND-1_FAMILY-37;tstart=1386;tend=1592;shortte=F;kimura80=0.0855
Starmerella_bombicola_PYCC5882_scaffold01_3572562	Earl_Grey	Simple_repeat	1344095	1344141	14	+	.	ID=(TCAAGA)N_215;Name=(TCAAGA)N;tstart=1;tend=42;shortte=F
Starmerella_bombicola_PYCC5882_scaffold01_3572562	Earl_Grey	Unknown	1347180	1347277	339	-	.	ID=RND-1_FAMILY-5_216;Name=RND-1_FAMILY-5;tstart=434;tend=648;shortte=T;kimura80=0.4542
Starmerella_bombicola_PYCC5882_scaffold01_3572562	Earl_Grey	Unknown	1347278	1347385	400	+	.	ID=RND-1_FAMILY-11_217;Name=RND-1_FAMILY-11;tstart=2801;tend=2917;shortte=F;kimura80=0.3119
Starmerella_bombicola_PYCC5882_scaffold01_3572562	Earl_Grey	Unknown	1347720	1347823	342	-	.	ID=RND-1_FAMILY-3_218;Name=RND-1_FAMILY-3;tstart=223;tend=434;shortte=F;kimura80=0.5279
Starmerella_bombicola_PYCC5882_scaffold01_3572562	Earl_Grey	Unknown	1347824	1348353	371	+	.	ID=RND-1_FAMILY-27_219;Name=RND-1_FAMILY-27;tstart=111;tend=852;shortte=F;tegroup=CTG_1|RND-1_FAMILY-27|1;kimura80=0.3769
Starmerella_bombicola_PYCC5882_scaffold01_3572562	Earl_Grey	Simple_repeat	1359364	1359389	14	+	.	ID=(AACA)N_220;Name=(AACA)N;tstart=1;tend=26;shortte=F
Starmerella_bombicola_PYCC5882_scaffold01_3572562	Earl_Grey	Unknown	1359589	1359814	733	+	.	ID=RND-1_FAMILY-14_221;Name=RND-1_FAMILY-14;tstart=574;tend=800;shortte=F;kimura80=0.3559
Starmerella_bombicola_PYCC5882_scaffold01_3572562	Earl_Grey	Unknown	1360065	1360132	249	+	.	ID=RND-1_FAMILY-14_222;Name=RND-1_FAMILY-14;tstart=855;tend=922;shortte=T;kimura80=0.3507
Starmerella_bombicola_PYCC5882_scaffold01_3572562	Earl_Grey	Simple_repeat	1360230	1360274	13	+	.	ID=A-RICH_223;Name=A-RICH;tstart=1;tend=43;shortte=F
Starmerella_bombicola_PYCC5882_scaffold01_3572562	Earl_Grey	Simple_repeat	1370542	1370560	17	+	.	ID=(A)N_224;Name=(A)N;tstart=1;tend=19;shortte=F
Starmerella_bombicola_PYCC5882_scaffold01_3572562	Earl_Grey	Simple_repeat	1370652	1370694	48	+	.	ID=(CCAGCT)N_225;Name=(CCAGCT)N;tstart=1;tend=43;shortte=F
Starmerella_bombicola_PYCC5882_scaffold01_3572562	Earl_Grey	Simple_repeat	1409119	1409162	20	+	.	ID=(TCCTAA)N_226;Name=(TCCTAA)N;tstart=1;tend=44;shortte=F
Starmerella_bombicola_PYCC5882_scaffold01_3572562	Earl_Grey	Simple_repeat	1412914	1412938	26	+	.	ID=(GTGCGA)N_227;Name=(GTGCGA)N;tstart=1;tend=25;shortte=F
Starmerella_bombicola_PYCC5882_scaffold01_3572562	Earl_Grey	Simple_repeat	1416904	1416939	18	+	.	ID=(CTTCGG)N_228;Name=(CTTCGG)N;tstart=1;tend=37;shortte=F
Starmerella_bombicola_PYCC5882_scaffold01_3572562	Earl_Grey	Simple_repeat	1421236	1421283	15	+	.	ID=A-RICH_229;Name=A-RICH;tstart=1;tend=46;shortte=F
Starmerella_bombicola_PYCC5882_scaffold01_3572562	Earl_Grey	Unknown	1423248	1424685	9255	-	.	ID=RND-1_FAMILY-11_230;Name=RND-1_FAMILY-11;tstart=1955;tend=3405;shortte=F;kimura80=0.1211
Starmerella_bombicola_PYCC5882_scaffold01_3572562	Earl_Grey	Unknown	1424686	1425993	4998	-	.	ID=RND-1_FAMILY-11_231;Name=RND-1_FAMILY-11;tstart=312;tend=2490;shortte=F;kimura80=0.1185
Starmerella_bombicola_PYCC5882_scaffold01_3572562	Earl_Grey	Simple_repeat	1427681	1427716	12	+	.	ID=(CCTCCG)N_232;Name=(CCTCCG)N;tstart=1;tend=35;shortte=F
Starmerella_bombicola_PYCC5882_scaffold01_3572562	Earl_Grey	Simple_repeat	1428002	1428038	12	+	.	ID=(CTCTTC)N_233;Name=(CTCTTC)N;tstart=1;tend=37;shortte=F
Starmerella_bombicola_PYCC5882_scaffold01_3572562	Earl_Grey	Simple_repeat	1431511	1431544	11	+	.	ID=(TGACGA)N_234;Name=(TGACGA)N;tstart=1;tend=34;shortte=F
Starmerella_bombicola_PYCC5882_scaffold01_3572562	Earl_Grey	Unknown	1444199	1444364	503	-	.	ID=RND-1_FAMILY-7_235;Name=RND-1_FAMILY-7;tstart=5783;tend=5947;shortte=F;kimura80=0.3763
Starmerella_bombicola_PYCC5882_scaffold01_3572562	Earl_Grey	Unknown	1444442	1445087	3141	-	.	ID=RND-1_FAMILY-23_236;Name=RND-1_FAMILY-23;tstart=1237;tend=1913;shortte=F;kimura80=0.1934
Starmerella_bombicola_PYCC5882_scaffold01_3572562	Earl_Grey	Unknown	1445101	1446970	9164	-	.	ID=RND-1_FAMILY-38_237;Name=RND-1_FAMILY-38;tstart=356;tend=2244;shortte=F;kimura80=0.2237
Starmerella_bombicola_PYCC5882_scaffold01_3572562	Earl_Grey	Unknown	1447229	1447402	631	-	.	ID=RND-1_FAMILY-7_238;Name=RND-1_FAMILY-7;tstart=5777;tend=5947;shortte=F;kimura80=0.3182
Starmerella_bombicola_PYCC5882_scaffold01_3572562	Earl_Grey	Simple_repeat	1463929	1463960	17	+	.	ID=(ATGCGA)N_239;Name=(ATGCGA)N;tstart=1;tend=35;shortte=F
Starmerella_bombicola_PYCC5882_scaffold01_3572562	Earl_Grey	Simple_repeat	1489221	1489309	24	+	.	ID=(CTCCTG)N_240;Name=(CTCCTG)N;tstart=1;tend=92;shortte=F
Starmerella_bombicola_PYCC5882_scaffold01_3572562	Earl_Grey	Simple_repeat	1491555	1491593	16	+	.	ID=(TCGTCC)N_241;Name=(TCGTCC)N;tstart=1;tend=39;shortte=F
Starmerella_bombicola_PYCC5882_scaffold01_3572562	Earl_Grey	Unknown	1497156	1498129	7446	+	.	ID=RND-1_FAMILY-26_242;Name=RND-1_FAMILY-26;tstart=250;tend=1238;shortte=F;kimura80=0.0637
Starmerella_bombicola_PYCC5882_scaffold01_3572562	Earl_Grey	Unknown	1498130	1499222	7223	+	.	ID=RND-1_FAMILY-26_243;Name=RND-1_FAMILY-26;tstart=187;tend=1637;shortte=F;kimura80=0.0658
Starmerella_bombicola_PYCC5882_scaffold01_3572562	Earl_Grey	Simple_repeat	1506095	1506125	12	+	.	ID=(ATGCTG)N_244;Name=(ATGCTG)N;tstart=1;tend=31;shortte=F
Starmerella_bombicola_PYCC5882_scaffold01_3572562	Earl_Grey	Simple_repeat	1517807	1517841	14	+	.	ID=(GCAAGG)N_245;Name=(GCAAGG)N;tstart=1;tend=33;shortte=F
Starmerella_bombicola_PYCC5882_scaffold01_3572562	Earl_Grey	Unknown	1534414	1534471	269	-	.	ID=RND-1_FAMILY-39_246;Name=RND-1_FAMILY-39;tstart=1076;tend=1134;shortte=T;kimura80=0.2458
Starmerella_bombicola_PYCC5882_scaffold01_3572562	Earl_Grey	Unknown	1534958	1535285	253	-	.	ID=RND-1_FAMILY-39_247;Name=RND-1_FAMILY-39;tstart=2690;tend=3011;shortte=F;kimura80=0.5614
Starmerella_bombicola_PYCC5882_scaffold01_3572562	Earl_Grey	Unknown	1536819	1536894	422	+	.	ID=RND-1_FAMILY-26_248;Name=RND-1_FAMILY-26;tstart=842;tend=917;shortte=T;kimura80=0.1957
Starmerella_bombicola_PYCC5882_scaffold01_3572562	Earl_Grey	Simple_repeat	1539147	1539170	12	+	.	ID=(GGA)N_249;Name=(GGA)N;tstart=1;tend=24;shortte=F
Starmerella_bombicola_PYCC5882_scaffold01_3572562	Earl_Grey	Simple_repeat	1544386	1544419	14	+	.	ID=(CCGTG)N_250;Name=(CCGTG)N;tstart=1;tend=34;shortte=F
Starmerella_bombicola_PYCC5882_scaffold01_3572562	Earl_Grey	Unknown	1544725	1546272	3933	-	.	ID=RND-1_FAMILY-38_251;Name=RND-1_FAMILY-38;tstart=896;tend=2439;shortte=F;kimura80=0.3663
Starmerella_bombicola_PYCC5882_scaffold01_3572562	Earl_Grey	Simple_repeat	1569032	1569068	12	+	.	ID=(TTTCT)N_252;Name=(TTTCT)N;tstart=1;tend=39;shortte=F
Starmerella_bombicola_PYCC5882_scaffold01_3572562	Earl_Grey	Unknown	1576646	1576731	315	+	.	ID=RND-1_FAMILY-26_253;Name=RND-1_FAMILY-26;tstart=611;tend=697;shortte=T;kimura80=0.3145
Starmerella_bombicola_PYCC5882_scaffold01_3572562	Earl_Grey	Unknown	1586153	1586567	953	+	.	ID=RND-1_FAMILY-26_254;Name=RND-1_FAMILY-26;tstart=590;tend=800;shortte=F;kimura80=0.2391
Starmerella_bombicola_PYCC5882_scaffold01_3572562	Earl_Grey	Unknown	1586830	1586896	266	+	.	ID=RND-1_FAMILY-26_255;Name=RND-1_FAMILY-26;tstart=838;tend=905;shortte=T;kimura80=0.324
Starmerella_bombicola_PYCC5882_scaffold01_3572562	Earl_Grey	Simple_repeat	1586994	1587031	23	+	.	ID=(T)N_256;Name=(T)N;tstart=1;tend=38;shortte=F
Starmerella_bombicola_PYCC5882_scaffold01_3572562	Earl_Grey	Simple_repeat	1595527	1595563	12	+	.	ID=(GTCCAG)N_257;Name=(GTCCAG)N;tstart=1;tend=37;shortte=F
Starmerella_bombicola_PYCC5882_scaffold01_3572562	Earl_Grey	Simple_repeat	1598273	1598289	15	+	.	ID=(AT)N_258;Name=(AT)N;tstart=1;tend=17;shortte=F
Starmerella_bombicola_PYCC5882_scaffold01_3572562	Earl_Grey	Simple_repeat	1608206	1608233	13	+	.	ID=(CTGCT)N_259;Name=(CTGCT)N;tstart=1;tend=29;shortte=F
Starmerella_bombicola_PYCC5882_scaffold01_3572562	Earl_Grey	Simple_repeat	1627306	1627355	45	+	.	ID=(CAACAG)N_260;Name=(CAACAG)N;tstart=1;tend=50;shortte=F
Starmerella_bombicola_PYCC5882_scaffold01_3572562	Earl_Grey	Simple_repeat	1635749	1635808	12	+	.	ID=(CTCATC)N_261;Name=(CTCATC)N;tstart=1;tend=60;shortte=F
Starmerella_bombicola_PYCC5882_scaffold01_3572562	Earl_Grey	Simple_repeat	1644605	1644662	14	+	.	ID=(ACG)N_262;Name=(ACG)N;tstart=1;tend=58;shortte=F
Starmerella_bombicola_PYCC5882_scaffold01_3572562	Earl_Grey	Simple_repeat	1652049	1652092	18	+	.	ID=(TCACTGA)N_263;Name=(TCACTGA)N;tstart=1;tend=47;shortte=F
Starmerella_bombicola_PYCC5882_scaffold01_3572562	Earl_Grey	Simple_repeat	1665727	1665758	18	+	.	ID=(TTC)N_264;Name=(TTC)N;tstart=1;tend=33;shortte=F
Starmerella_bombicola_PYCC5882_scaffold01_3572562	Earl_Grey	Simple_repeat	1666573	1666598	14	+	.	ID=(GAC)N_265;Name=(GAC)N;tstart=1;tend=26;shortte=F
Starmerella_bombicola_PYCC5882_scaffold01_3572562	Earl_Grey	Simple_repeat	1671063	1671090	30	+	.	ID=(AGA)N_266;Name=(AGA)N;tstart=1;tend=28;shortte=F
Starmerella_bombicola_PYCC5882_scaffold01_3572562	Earl_Grey	Simple_repeat	1719481	1719524	12	+	.	ID=A-RICH_267;Name=A-RICH;tstart=1;tend=45;shortte=F
Starmerella_bombicola_PYCC5882_scaffold01_3572562	Earl_Grey	Simple_repeat	1722397	1722502	18	+	.	ID=(GGC)N_268;Name=(GGC)N;tstart=1;tend=106;shortte=F
Starmerella_bombicola_PYCC5882_scaffold01_3572562	Earl_Grey	Simple_repeat	1722962	1722998	13	+	.	ID=(TTTTATA)N_269;Name=(TTTTATA)N;tstart=1;tend=36;shortte=F
Starmerella_bombicola_PYCC5882_scaffold01_3572562	Earl_Grey	Unknown	1733295	1733339	263	-	.	ID=RND-1_FAMILY-7_270;Name=RND-1_FAMILY-7;tstart=3714;tend=3757;shortte=T;kimura80=0.1555
Starmerella_bombicola_PYCC5882_scaffold01_3572562	Earl_Grey	Simple_repeat	1746084	1746122	12	+	.	ID=(GAGAAT)N_271;Name=(GAGAAT)N;tstart=1;tend=41;shortte=F
Starmerella_bombicola_PYCC5882_scaffold01_3572562	Earl_Grey	Simple_repeat	1753604	1753670	19	+	.	ID=(GAT)N_272;Name=(GAT)N;tstart=1;tend=67;shortte=F
Starmerella_bombicola_PYCC5882_scaffold01_3572562	Earl_Grey	Simple_repeat	1766713	1766736	16	+	.	ID=(TTTC)N_273;Name=(TTTC)N;tstart=1;tend=23;shortte=F
Starmerella_bombicola_PYCC5882_scaffold01_3572562	Earl_Grey	Simple_repeat	1780581	1780626	15	+	.	ID=(GCAGA)N_274;Name=(GCAGA)N;tstart=1;tend=46;shortte=F
Starmerella_bombicola_PYCC5882_scaffold01_3572562	Earl_Grey	Simple_repeat	1792285	1792312	15	+	.	ID=(GCCTG)N_275;Name=(GCCTG)N;tstart=1;tend=29;shortte=F
Starmerella_bombicola_PYCC5882_scaffold01_3572562	Earl_Grey	Simple_repeat	1794487	1794542	29	+	.	ID=(GAAGAT)N_276;Name=(GAAGAT)N;tstart=1;tend=56;shortte=F
Starmerella_bombicola_PYCC5882_scaffold01_3572562	Earl_Grey	Simple_repeat	1799800	1799838	14	+	.	ID=A-RICH_277;Name=A-RICH;tstart=1;tend=39;shortte=F
Starmerella_bombicola_PYCC5882_scaffold01_3572562	Earl_Grey	Simple_repeat	1801535	1801583	18	+	.	ID=(CTC)N_278;Name=(CTC)N;tstart=1;tend=48;shortte=F
Starmerella_bombicola_PYCC5882_scaffold01_3572562	Earl_Grey	Simple_repeat	1804979	1805051	15	+	.	ID=(AGCGGC)N_279;Name=(AGCGGC)N;tstart=1;tend=73;shortte=F
Starmerella_bombicola_PYCC5882_scaffold01_3572562	Earl_Grey	Simple_repeat	1805112	1805168	21	+	.	ID=(GAACTG)N_280;Name=(GAACTG)N;tstart=1;tend=57;shortte=F
Starmerella_bombicola_PYCC5882_scaffold01_3572562	Earl_Grey	Simple_repeat	1823940	1823979	14	+	.	ID=(AAGATG)N_281;Name=(AAGATG)N;tstart=1;tend=40;shortte=F
Starmerella_bombicola_PYCC5882_scaffold01_3572562	Earl_Grey	Simple_repeat	1827564	1827582	12	+	.	ID=(CTG)N_282;Name=(CTG)N;tstart=1;tend=19;shortte=F
Starmerella_bombicola_PYCC5882_scaffold01_3572562	Earl_Grey	Simple_repeat	1827971	1828006	39	+	.	ID=(ACTGAG)N_283;Name=(ACTGAG)N;tstart=1;tend=36;shortte=F
Starmerella_bombicola_PYCC5882_scaffold01_3572562	Earl_Grey	Simple_repeat	1829630	1829681	13	+	.	ID=(TTTAA)N_284;Name=(TTTAA)N;tstart=1;tend=50;shortte=F
Starmerella_bombicola_PYCC5882_scaffold01_3572562	Earl_Grey	Simple_repeat	1857298	1857341	22	+	.	ID=A-RICH_285;Name=A-RICH;tstart=1;tend=44;shortte=F
Starmerella_bombicola_PYCC5882_scaffold01_3572562	Earl_Grey	Simple_repeat	1859344	1859388	14	+	.	ID=(TGAAGA)N_286;Name=(TGAAGA)N;tstart=1;tend=42;shortte=F
Starmerella_bombicola_PYCC5882_scaffold01_3572562	Earl_Grey	Unknown	1908035	1908219	568	+	.	ID=RND-1_FAMILY-7_287;Name=RND-1_FAMILY-7;tstart=5777;tend=5946;shortte=F;kimura80=0.3324
Starmerella_bombicola_PYCC5882_scaffold01_3572562	Earl_Grey	Simple_repeat	1911522	1911568	13	+	.	ID=(ATAA)N_288;Name=(ATAA)N;tstart=1;tend=45;shortte=F
Starmerella_bombicola_PYCC5882_scaffold01_3572562	Earl_Grey	Simple_repeat	1914660	1914696	15	+	.	ID=(TA)N_289;Name=(TA)N;tstart=1;tend=38;shortte=F
Starmerella_bombicola_PYCC5882_scaffold01_3572562	Earl_Grey	Simple_repeat	1915531	1915554	12	+	.	ID=(GCA)N_290;Name=(GCA)N;tstart=1;tend=24;shortte=F
Starmerella_bombicola_PYCC5882_scaffold01_3572562	Earl_Grey	Simple_repeat	1938972	1939018	11	+	.	ID=(TCAATGC)N_291;Name=(TCAATGC)N;tstart=1;tend=46;shortte=F
Starmerella_bombicola_PYCC5882_scaffold01_3572562	Earl_Grey	Simple_repeat	1968947	1968991	26	+	.	ID=(GGCTACGGC)N_292;Name=(GGCTACGGC)N;tstart=1;tend=48;shortte=F
Starmerella_bombicola_PYCC5882_scaffold01_3572562	Earl_Grey	Unknown	1971882	1971973	415	-	.	ID=RND-1_FAMILY-28_293;Name=RND-1_FAMILY-28;tstart=188;tend=349;shortte=F;kimura80=0.3225
Starmerella_bombicola_PYCC5882_scaffold01_3572562	Earl_Grey	Unknown	1971974	1972106	556	+	.	ID=RND-1_FAMILY-30_294;Name=RND-1_FAMILY-30;tstart=2036;tend=2237;shortte=F;kimura80=0.4665
Starmerella_bombicola_PYCC5882_scaffold01_3572562	Earl_Grey	Unknown	1974200	1974402	972	+	.	ID=RND-1_FAMILY-30_295;Name=RND-1_FAMILY-30;tstart=2036;tend=2237;shortte=F;kimura80=0.2261
Starmerella_bombicola_PYCC5882_scaffold01_3572562	Earl_Grey	Simple_repeat	1974760	1974801	20	+	.	ID=(CTG)N_296;Name=(CTG)N;tstart=1;tend=42;shortte=F
Starmerella_bombicola_PYCC5882_scaffold01_3572562	Earl_Grey	Simple_repeat	1984958	1985034	50	+	.	ID=(ATAA)N_297;Name=(ATAA)N;tstart=1;tend=71;shortte=F
Starmerella_bombicola_PYCC5882_scaffold01_3572562	Earl_Grey	Simple_repeat	2002049	2002077	19	+	.	ID=(ACT)N_298;Name=(ACT)N;tstart=1;tend=29;shortte=F
Starmerella_bombicola_PYCC5882_scaffold01_3572562	Earl_Grey	Simple_repeat	2056443	2056508	21	+	.	ID=A-RICH_299;Name=A-RICH;tstart=1;tend=65;shortte=F
Starmerella_bombicola_PYCC5882_scaffold01_3572562	Earl_Grey	Simple_repeat	2123045	2123106	12	+	.	ID=A-RICH_300;Name=A-RICH;tstart=1;tend=60;shortte=F
Starmerella_bombicola_PYCC5882_scaffold01_3572562	Earl_Grey	Simple_repeat	2127607	2127661	14	+	.	ID=(GTTCATC)N_301;Name=(GTTCATC)N;tstart=1;tend=59;shortte=F
Starmerella_bombicola_PYCC5882_scaffold01_3572562	Earl_Grey	Simple_repeat	2163768	2163847	25	+	.	ID=(ATG)N_302;Name=(ATG)N;tstart=1;tend=80;shortte=F
Starmerella_bombicola_PYCC5882_scaffold01_3572562	Earl_Grey	Simple_repeat	2167372	2167396	12	+	.	ID=(GAA)N_303;Name=(GAA)N;tstart=1;tend=25;shortte=F
Starmerella_bombicola_PYCC5882_scaffold01_3572562	Earl_Grey	Simple_repeat	2191228	2191263	19	+	.	ID=GA-RICH_304;Name=GA-RICH;tstart=1;tend=36;shortte=F
Starmerella_bombicola_PYCC5882_scaffold01_3572562	Earl_Grey	Unknown	2220614	2220786	656	+	.	ID=RND-1_FAMILY-30_305;Name=RND-1_FAMILY-30;tstart=2036;tend=2228;shortte=F;kimura80=0.2371
Starmerella_bombicola_PYCC5882_scaffold01_3572562	Earl_Grey	Simple_repeat	2229904	2229948	15	+	.	ID=GA-RICH_306;Name=GA-RICH;tstart=1;tend=45;shortte=F
Starmerella_bombicola_PYCC5882_scaffold01_3572562	Earl_Grey	Unknown	2237226	2237297	241	+	.	ID=RND-1_FAMILY-3_307;Name=RND-1_FAMILY-3;tstart=2745;tend=2814;shortte=T;kimura80=0.3594
Starmerella_bombicola_PYCC5882_scaffold01_3572562	Earl_Grey	Simple_repeat	2241765	2241803	25	+	.	ID=(TTTTA)N_308;Name=(TTTTA)N;tstart=1;tend=38;shortte=F
Starmerella_bombicola_PYCC5882_scaffold01_3572562	Earl_Grey	Simple_repeat	2302500	2302524	18	+	.	ID=(TAC)N_309;Name=(TAC)N;tstart=1;tend=26;shortte=F
Starmerella_bombicola_PYCC5882_scaffold01_3572562	Earl_Grey	Simple_repeat	2325643	2325676	14	+	.	ID=(CATCGT)N_310;Name=(CATCGT)N;tstart=1;tend=34;shortte=F
Starmerella_bombicola_PYCC5882_scaffold01_3572562	Earl_Grey	Simple_repeat	2326831	2326860	12	+	.	ID=(GCT)N_311;Name=(GCT)N;tstart=1;tend=30;shortte=F
Starmerella_bombicola_PYCC5882_scaffold01_3572562	Earl_Grey	Simple_repeat	2358690	2358721	14	+	.	ID=(AACTCG)N_312;Name=(AACTCG)N;tstart=1;tend=32;shortte=F
Starmerella_bombicola_PYCC5882_scaffold01_3572562	Earl_Grey	Simple_repeat	2378416	2378452	15	+	.	ID=(CCAG)N_313;Name=(CCAG)N;tstart=1;tend=35;shortte=F
Starmerella_bombicola_PYCC5882_scaffold01_3572562	Earl_Grey	Simple_repeat	2388966	2388992	13	+	.	ID=(AGC)N_314;Name=(AGC)N;tstart=1;tend=29;shortte=F
Starmerella_bombicola_PYCC5882_scaffold01_3572562	Earl_Grey	Simple_repeat	2394562	2394599	18	+	.	ID=(TCA)N_315;Name=(TCA)N;tstart=1;tend=38;shortte=F
Starmerella_bombicola_PYCC5882_scaffold01_3572562	Earl_Grey	Simple_repeat	2398949	2398965	13	+	.	ID=(CTG)N_316;Name=(CTG)N;tstart=1;tend=17;shortte=F
Starmerella_bombicola_PYCC5882_scaffold01_3572562	Earl_Grey	Simple_repeat	2404728	2404771	23	+	.	ID=(AACA)N_317;Name=(AACA)N;tstart=1;tend=43;shortte=F
Starmerella_bombicola_PYCC5882_scaffold01_3572562	Earl_Grey	Simple_repeat	2411541	2411577	12	+	.	ID=(TTCATGC)N_318;Name=(TTCATGC)N;tstart=1;tend=40;shortte=F
Starmerella_bombicola_PYCC5882_scaffold01_3572562	Earl_Grey	Simple_repeat	2451199	2451218	18	+	.	ID=(G)N_319;Name=(G)N;tstart=1;tend=20;shortte=F
Starmerella_bombicola_PYCC5882_scaffold01_3572562	Earl_Grey	Simple_repeat	2452688	2452775	26	+	.	ID=(TTCATC)N_320;Name=(TTCATC)N;tstart=1;tend=88;shortte=F
Starmerella_bombicola_PYCC5882_scaffold01_3572562	Earl_Grey	Simple_repeat	2460280	2460310	33	+	.	ID=(TTTGTGG)N_321;Name=(TTTGTGG)N;tstart=1;tend=31;shortte=F
Starmerella_bombicola_PYCC5882_scaffold01_3572562	Earl_Grey	Simple_repeat	2461400	2461439	13	+	.	ID=(TGC)N_322;Name=(TGC)N;tstart=1;tend=40;shortte=F
Starmerella_bombicola_PYCC5882_scaffold01_3572562	Earl_Grey	Simple_repeat	2469585	2469629	13	+	.	ID=(GGCTTTG)N_323;Name=(GGCTTTG)N;tstart=1;tend=43;shortte=F
Starmerella_bombicola_PYCC5882_scaffold01_3572562	Earl_Grey	Simple_repeat	2470956	2471020	11	+	.	ID=(TCTGAA)N_324;Name=(TCTGAA)N;tstart=1;tend=59;shortte=F
Starmerella_bombicola_PYCC5882_scaffold01_3572562	Earl_Grey	Simple_repeat	2471135	2471168	14	+	.	ID=(CTCGCT)N_325;Name=(CTCGCT)N;tstart=1;tend=35;shortte=F
Starmerella_bombicola_PYCC5882_scaffold01_3572562	Earl_Grey	Simple_repeat	2472128	2472157	14	+	.	ID=(TTTGC)N_326;Name=(TTTGC)N;tstart=1;tend=29;shortte=F
Starmerella_bombicola_PYCC5882_scaffold01_3572562	Earl_Grey	Simple_repeat	2476744	2476769	28	+	.	ID=(CAG)N_327;Name=(CAG)N;tstart=1;tend=26;shortte=F
Starmerella_bombicola_PYCC5882_scaffold01_3572562	Earl_Grey	Simple_repeat	2492117	2492167	22	+	.	ID=(TCT)N_328;Name=(TCT)N;tstart=1;tend=49;shortte=F
Starmerella_bombicola_PYCC5882_scaffold01_3572562	Earl_Grey	Unknown	2500007	2500170	440	-	.	ID=RND-1_FAMILY-7_329;Name=RND-1_FAMILY-7;tstart=5786;tend=5947;shortte=F;kimura80=0.4406
Starmerella_bombicola_PYCC5882_scaffold01_3572562	Earl_Grey	Simple_repeat	2501758	2501782	26	+	.	ID=(GTCACC)N_330;Name=(GTCACC)N;tstart=1;tend=25;shortte=F
Starmerella_bombicola_PYCC5882_scaffold01_3572562	Earl_Grey	Simple_repeat	2509722	2509789	26	+	.	ID=(TCT)N_331;Name=(TCT)N;tstart=1;tend=68;shortte=F
Starmerella_bombicola_PYCC5882_scaffold01_3572562	Earl_Grey	Unknown	2513607	2513742	243	-	.	ID=RND-1_FAMILY-39_332;Name=RND-1_FAMILY-39;tstart=257;tend=395;shortte=F;kimura80=0.4505
Starmerella_bombicola_PYCC5882_scaffold01_3572562	Earl_Grey	Simple_repeat	2513854	2513887	17	+	.	ID=GA-RICH_333;Name=GA-RICH;tstart=1;tend=34;shortte=F
Starmerella_bombicola_PYCC5882_scaffold01_3572562	Earl_Grey	Simple_repeat	2517068	2517107	17	+	.	ID=(GTTTGAG)N_334;Name=(GTTTGAG)N;tstart=1;tend=40;shortte=F
Starmerella_bombicola_PYCC5882_scaffold01_3572562	Earl_Grey	Simple_repeat	2520862	2520880	29	+	.	ID=(TGT)N_335;Name=(TGT)N;tstart=1;tend=20;shortte=F
Starmerella_bombicola_PYCC5882_scaffold01_3572562	Earl_Grey	Simple_repeat	2520881	2520911	28	+	.	ID=(GCT)N_336;Name=(GCT)N;tstart=1;tend=31;shortte=F
Starmerella_bombicola_PYCC5882_scaffold01_3572562	Earl_Grey	Simple_repeat	2520912	2520955	29	+	.	ID=(TGT)N_337;Name=(TGT)N;tstart=3;tend=48;shortte=F
Starmerella_bombicola_PYCC5882_scaffold01_3572562	Earl_Grey	Simple_repeat	2524942	2524985	14	+	.	ID=(GAACTT)N_338;Name=(GAACTT)N;tstart=1;tend=44;shortte=F
Starmerella_bombicola_PYCC5882_scaffold01_3572562	Earl_Grey	Simple_repeat	2532711	2532747	12	+	.	ID=G-RICH_339;Name=G-RICH;tstart=1;tend=40;shortte=F
Starmerella_bombicola_PYCC5882_scaffold01_3572562	Earl_Grey	Simple_repeat	2533451	2533476	14	+	.	ID=(GCG)N_340;Name=(GCG)N;tstart=1;tend=26;shortte=F
Starmerella_bombicola_PYCC5882_scaffold01_3572562	Earl_Grey	Simple_repeat	2533721	2533794	19	+	.	ID=(GCA)N_341;Name=(GCA)N;tstart=1;tend=74;shortte=F
Starmerella_bombicola_PYCC5882_scaffold01_3572562	Earl_Grey	Simple_repeat	2534117	2534145	15	+	.	ID=A-RICH_342;Name=A-RICH;tstart=1;tend=29;shortte=F
Starmerella_bombicola_PYCC5882_scaffold01_3572562	Earl_Grey	Simple_repeat	2551369	2551413	18	+	.	ID=(CGA)N_343;Name=(CGA)N;tstart=1;tend=45;shortte=F
Starmerella_bombicola_PYCC5882_scaffold01_3572562	Earl_Grey	Simple_repeat	2558051	2558096	19	+	.	ID=(TC)N_344;Name=(TC)N;tstart=1;tend=46;shortte=F
Starmerella_bombicola_PYCC5882_scaffold01_3572562	Earl_Grey	Simple_repeat	2565673	2565705	18	+	.	ID=(AGA)N_345;Name=(AGA)N;tstart=1;tend=33;shortte=F
Starmerella_bombicola_PYCC5882_scaffold01_3572562	Earl_Grey	Simple_repeat	2576818	2576847	11	+	.	ID=(GAGTTC)N_346;Name=(GAGTTC)N;tstart=1;tend=31;shortte=F
Starmerella_bombicola_PYCC5882_scaffold01_3572562	Earl_Grey	Simple_repeat	2576905	2576954	11	+	.	ID=GA-RICH_347;Name=GA-RICH;tstart=1;tend=50;shortte=F
Starmerella_bombicola_PYCC5882_scaffold01_3572562	Earl_Grey	Unknown	2578022	2579602	4414	+	.	ID=RND-1_FAMILY-11_348;Name=RND-1_FAMILY-11;tstart=1;tend=2494;shortte=F;kimura80=0.126
Starmerella_bombicola_PYCC5882_scaffold01_3572562	Earl_Grey	Unknown	2579609	2580805	7639	+	.	ID=RND-1_FAMILY-11_349;Name=RND-1_FAMILY-11;tstart=1962;tend=3161;shortte=F;kimura80=0.1394
Starmerella_bombicola_PYCC5882_scaffold01_3572562	Earl_Grey	Simple_repeat	2588649	2588673	16	+	.	ID=(CAG)N_350;Name=(CAG)N;tstart=1;tend=25;shortte=F
Starmerella_bombicola_PYCC5882_scaffold01_3572562	Earl_Grey	Simple_repeat	2589488	2589532	14	+	.	ID=(GCCTCA)N_351;Name=(GCCTCA)N;tstart=1;tend=45;shortte=F
Starmerella_bombicola_PYCC5882_scaffold01_3572562	Earl_Grey	Simple_repeat	2599076	2599114	15	+	.	ID=(TCT)N_352;Name=(TCT)N;tstart=1;tend=39;shortte=F
Starmerella_bombicola_PYCC5882_scaffold01_3572562	Earl_Grey	Simple_repeat	2599643	2599681	12	+	.	ID=(TATTT)N_353;Name=(TATTT)N;tstart=1;tend=40;shortte=F
Starmerella_bombicola_PYCC5882_scaffold01_3572562	Earl_Grey	Simple_repeat	2600547	2600606	30	+	.	ID=(CAG)N_354;Name=(CAG)N;tstart=1;tend=61;shortte=F
Starmerella_bombicola_PYCC5882_scaffold01_3572562	Earl_Grey	Simple_repeat	2600607	2600671	57	+	.	ID=(CAGCAGCAA)N_355;Name=(CAGCAGCAA)N;tstart=1;tend=65;shortte=F
Starmerella_bombicola_PYCC5882_scaffold01_3572562	Earl_Grey	Simple_repeat	2600672	2600716	30	+	.	ID=(CAG)N_356;Name=(CAG)N;tstart=2;tend=48;shortte=F
Starmerella_bombicola_PYCC5882_scaffold01_3572562	Earl_Grey	Unknown	2603777	2605866	10831	+	.	ID=RND-1_FAMILY-26_357;Name=RND-1_FAMILY-26;tstart=207;tend=1634;shortte=F;kimura80=0.0539
Starmerella_bombicola_PYCC5882_scaffold01_3572562	Earl_Grey	Unknown	2605867	2605956	637	+	.	ID=RND-1_FAMILY-26_358;Name=RND-1_FAMILY-26;tstart=1158;tend=1251;shortte=T;kimura80=0.0959
Starmerella_bombicola_PYCC5882_scaffold01_3572562	Earl_Grey	Unknown	2607105	2607275	636	-	.	ID=RND-1_FAMILY-7_359;Name=RND-1_FAMILY-7;tstart=5777;tend=5943;shortte=F;kimura80=0.2893
Starmerella_bombicola_PYCC5882_scaffold01_3572562	Earl_Grey	Simple_repeat	2617665	2617694	13	+	.	ID=(CTG)N_360;Name=(CTG)N;tstart=1;tend=30;shortte=F
Starmerella_bombicola_PYCC5882_scaffold01_3572562	Earl_Grey	Simple_repeat	2644688	2644730	18	+	.	ID=(CTC)N_361;Name=(CTC)N;tstart=1;tend=43;shortte=F
Starmerella_bombicola_PYCC5882_scaffold01_3572562	Earl_Grey	Simple_repeat	2649066	2649103	20	+	.	ID=(TCGTAG)N_362;Name=(TCGTAG)N;tstart=1;tend=39;shortte=F
Starmerella_bombicola_PYCC5882_scaffold01_3572562	Earl_Grey	Simple_repeat	2653389	2653427	23	+	.	ID=(GTTCTG)N_363;Name=(GTTCTG)N;tstart=1;tend=39;shortte=F
Starmerella_bombicola_PYCC5882_scaffold01_3572562	Earl_Grey	Unknown	2681179	2681317	306	-	.	ID=RND-1_FAMILY-7_364;Name=RND-1_FAMILY-7;tstart=5804;tend=5943;shortte=F;kimura80=0.4279
Starmerella_bombicola_PYCC5882_scaffold01_3572562	Earl_Grey	Simple_repeat	2685415	2685440	27	+	.	ID=(ACGAGA)N_365;Name=(ACGAGA)N;tstart=1;tend=26;shortte=F
Starmerella_bombicola_PYCC5882_scaffold01_3572562	Earl_Grey	Simple_repeat	2691126	2691144	17	+	.	ID=(C)N_366;Name=(C)N;tstart=1;tend=19;shortte=F
Starmerella_bombicola_PYCC5882_scaffold01_3572562	Earl_Grey	Simple_repeat	2705693	2705740	24	+	.	ID=GA-RICH_367;Name=GA-RICH;tstart=1;tend=48;shortte=F
Starmerella_bombicola_PYCC5882_scaffold01_3572562	Earl_Grey	Simple_repeat	2717279	2717336	19	+	.	ID=(CCTCCA)N_368;Name=(CCTCCA)N;tstart=1;tend=59;shortte=F
Starmerella_bombicola_PYCC5882_scaffold01_3572562	Earl_Grey	Simple_repeat	2727825	2727854	32	+	.	ID=(GGTTTGT)N_369;Name=(GGTTTGT)N;tstart=1;tend=30;shortte=F
Starmerella_bombicola_PYCC5882_scaffold01_3572562	Earl_Grey	Simple_repeat	2729008	2729058	13	+	.	ID=(CAG)N_370;Name=(CAG)N;tstart=1;tend=51;shortte=F
Starmerella_bombicola_PYCC5882_scaffold01_3572562	Earl_Grey	Simple_repeat	2729269	2729306	13	+	.	ID=(CAGACA)N_371;Name=(CAGACA)N;tstart=1;tend=38;shortte=F
Starmerella_bombicola_PYCC5882_scaffold01_3572562	Earl_Grey	Simple_repeat	2736081	2736137	43	+	.	ID=(CTG)N_372;Name=(CTG)N;tstart=1;tend=57;shortte=F
Starmerella_bombicola_PYCC5882_scaffold01_3572562	Earl_Grey	Simple_repeat	2737558	2737596	23	+	.	ID=(TGCTGT)N_373;Name=(TGCTGT)N;tstart=1;tend=39;shortte=F
Starmerella_bombicola_PYCC5882_scaffold01_3572562	Earl_Grey	Simple_repeat	2737695	2737728	27	+	.	ID=(TTG)N_374;Name=(TTG)N;tstart=1;tend=35;shortte=F
Starmerella_bombicola_PYCC5882_scaffold01_3572562	Earl_Grey	Simple_repeat	2737729	2737847	45	+	.	ID=(TGC)N_375;Name=(TGC)N;tstart=1;tend=116;shortte=F
Starmerella_bombicola_PYCC5882_scaffold01_3572562	Earl_Grey	Simple_repeat	2777027	2777129	20	+	.	ID=(AGC)N_376;Name=(AGC)N;tstart=1;tend=100;shortte=F
Starmerella_bombicola_PYCC5882_scaffold01_3572562	Earl_Grey	Simple_repeat	2806441	2806495	17	+	.	ID=(GCAACAG)N_377;Name=(GCAACAG)N;tstart=1;tend=55;shortte=F
Starmerella_bombicola_PYCC5882_scaffold01_3572562	Earl_Grey	Simple_repeat	2845062	2845083	13	+	.	ID=(ATC)N_378;Name=(ATC)N;tstart=1;tend=23;shortte=F
Starmerella_bombicola_PYCC5882_scaffold01_3572562	Earl_Grey	Simple_repeat	2878252	2878276	18	+	.	ID=(TA)N_379;Name=(TA)N;tstart=1;tend=25;shortte=F
Starmerella_bombicola_PYCC5882_scaffold01_3572562	Earl_Grey	Unknown	2884970	2885147	503	+	.	ID=RND-1_FAMILY-30_380;Name=RND-1_FAMILY-30;tstart=2038;tend=2227;shortte=F;kimura80=0.2687
Starmerella_bombicola_PYCC5882_scaffold01_3572562	Earl_Grey	Simple_repeat	2887998	2888037	23	+	.	ID=(GAAGAT)N_381;Name=(GAAGAT)N;tstart=1;tend=40;shortte=F
Starmerella_bombicola_PYCC5882_scaffold01_3572562	Earl_Grey	Unknown	2892037	2892237	879	+	.	ID=RND-1_FAMILY-26_382;Name=RND-1_FAMILY-26;tstart=591;tend=800;shortte=F;kimura80=0.2481
Starmerella_bombicola_PYCC5882_scaffold01_3572562	Earl_Grey	Unknown	2892481	2892562	266	+	.	ID=RND-1_FAMILY-26_383;Name=RND-1_FAMILY-26;tstart=837;tend=919;shortte=T;kimura80=0.4335
Starmerella_bombicola_PYCC5882_scaffold01_3572562	Earl_Grey	Simple_repeat	2904780	2904827	13	+	.	ID=(AGGCTC)N_384;Name=(AGGCTC)N;tstart=1;tend=49;shortte=F
Starmerella_bombicola_PYCC5882_scaffold01_3572562	Earl_Grey	Unknown	2927526	2927636	343	+	.	ID=RND-1_FAMILY-37_385;Name=RND-1_FAMILY-37;tstart=1481;tend=1601;shortte=F;kimura80=0.302
Starmerella_bombicola_PYCC5882_scaffold01_3572562	Earl_Grey	Simple_repeat	2940624	2940657	17	+	.	ID=(AT)N_386;Name=(AT)N;tstart=1;tend=34;shortte=F
Starmerella_bombicola_PYCC5882_scaffold01_3572562	Earl_Grey	Simple_repeat	2940658	2940662	13	+	.	ID=(ACATAT)N_387;Name=(ACATAT)N;tstart=6;tend=41;shortte=F
Starmerella_bombicola_PYCC5882_scaffold01_3572562	Earl_Grey	Simple_repeat	2955528	2955554	13	+	.	ID=(ATA)N_388;Name=(ATA)N;tstart=1;tend=29;shortte=F
Starmerella_bombicola_PYCC5882_scaffold01_3572562	Earl_Grey	Unknown	2955603	2956290	599	+	.	ID=RND-1_FAMILY-39_389;Name=RND-1_FAMILY-39;tstart=2646;tend=3327;shortte=F;kimura80=0.5024
Starmerella_bombicola_PYCC5882_scaffold01_3572562	Earl_Grey	Simple_repeat	2963814	2963865	26	+	.	ID=GA-RICH_390;Name=GA-RICH;tstart=1;tend=52;shortte=F
Starmerella_bombicola_PYCC5882_scaffold01_3572562	Earl_Grey	Simple_repeat	2987350	2987374	18	+	.	ID=(GAA)N_391;Name=(GAA)N;tstart=1;tend=25;shortte=F
Starmerella_bombicola_PYCC5882_scaffold01_3572562	Earl_Grey	Unknown	3126783	3126971	816	-	.	ID=RND-1_FAMILY-30_392;Name=RND-1_FAMILY-30;tstart=2036;tend=2235;shortte=F;kimura80=0.2345
Starmerella_bombicola_PYCC5882_scaffold01_3572562	Earl_Grey	Unknown	3126972	3127015	681	+	.	ID=RND-1_FAMILY-28_393;Name=RND-1_FAMILY-28;tstart=172;tend=356;shortte=T;kimura80=0.4228
Starmerella_bombicola_PYCC5882_scaffold01_3572562	Earl_Grey	Unknown	3133176	3133238	393	-	.	ID=RND-1_FAMILY-36_394;Name=RND-1_FAMILY-36;tstart=787;tend=848;shortte=T;kimura80=0.1659
Starmerella_bombicola_PYCC5882_scaffold01_3572562	Earl_Grey	Simple_repeat	3136298	3136340	15	+	.	ID=(AACATT)N_395;Name=(AACATT)N;tstart=1;tend=45;shortte=F
Starmerella_bombicola_PYCC5882_scaffold01_3572562	Earl_Grey	Unknown	3142931	3143094	393	+	.	ID=RND-1_FAMILY-7_396;Name=RND-1_FAMILY-7;tstart=5789;tend=5940;shortte=F;kimura80=0.3475
Starmerella_bombicola_PYCC5882_scaffold01_3572562	Earl_Grey	Unknown	3160613	3160732	467	+	.	ID=RND-1_FAMILY-7_397;Name=RND-1_FAMILY-7;tstart=5833;tend=5947;shortte=F;kimura80=0.3356
Starmerella_bombicola_PYCC5882_scaffold01_3572562	Earl_Grey	Simple_repeat	3193516	3193550	15	+	.	ID=(GT)N_398;Name=(GT)N;tstart=1;tend=35;shortte=F
Starmerella_bombicola_PYCC5882_scaffold01_3572562	Earl_Grey	Simple_repeat	3202276	3202319	15	+	.	ID=(CCT)N_399;Name=(CCT)N;tstart=1;tend=44;shortte=F
Starmerella_bombicola_PYCC5882_scaffold01_3572562	Earl_Grey	Simple_repeat	3239448	3239498	23	+	.	ID=(GAA)N_400;Name=(GAA)N;tstart=1;tend=51;shortte=F
Starmerella_bombicola_PYCC5882_scaffold01_3572562	Earl_Grey	Simple_repeat	3244920	3244956	17	+	.	ID=(ATC)N_401;Name=(ATC)N;tstart=1;tend=37;shortte=F
Starmerella_bombicola_PYCC5882_scaffold01_3572562	Earl_Grey	Unknown	3245559	3245725	272	-	.	ID=RND-1_FAMILY-7_402;Name=RND-1_FAMILY-7;tstart=3721;tend=3900;shortte=T;tegroup=CTG_1|RND-1_FAMILY-7|13;kimura80=0.3964
Starmerella_bombicola_PYCC5882_scaffold01_3572562	Earl_Grey	Unknown	3245602	3245694	281	+	.	ID=RND-1_FAMILY-33_403;Name=RND-1_FAMILY-33;tstart=7534;tend=7630;shortte=T;nested=FULLY_NESTED-ROUND1;kimura80=0.3192
Starmerella_bombicola_PYCC5882_scaffold01_3572562	Earl_Grey	Simple_repeat	3257512	3257544	17	+	.	ID=(TCATCC)N_404;Name=(TCATCC)N;tstart=1;tend=33;shortte=F
Starmerella_bombicola_PYCC5882_scaffold01_3572562	Earl_Grey	Simple_repeat	3269793	3269831	11	+	.	ID=(ATCGTTC)N_405;Name=(ATCGTTC)N;tstart=1;tend=44;shortte=F
Starmerella_bombicola_PYCC5882_scaffold01_3572562	Earl_Grey	Simple_repeat	3274765	3274786	18	+	.	ID=(C)N_406;Name=(C)N;tstart=1;tend=22;shortte=F
Starmerella_bombicola_PYCC5882_scaffold01_3572562	Earl_Grey	Unknown	3277102	3277135	260	-	.	ID=RND-1_FAMILY-30_407;Name=RND-1_FAMILY-30;tstart=2205;tend=2238;shortte=T;kimura80=0.0947
Starmerella_bombicola_PYCC5882_scaffold01_3572562	Earl_Grey	Simple_repeat	3296535	3296561	29	+	.	ID=(CTGGTT)N_408;Name=(CTGGTT)N;tstart=1;tend=27;shortte=F
Starmerella_bombicola_PYCC5882_scaffold01_3572562	Earl_Grey	Simple_repeat	3307951	3307984	13	+	.	ID=(ATCTTT)N_409;Name=(ATCTTT)N;tstart=1;tend=36;shortte=F
Starmerella_bombicola_PYCC5882_scaffold01_3572562	Earl_Grey	Simple_repeat	3352163	3352192	13	+	.	ID=GA-RICH_410;Name=GA-RICH;tstart=1;tend=30;shortte=F
Starmerella_bombicola_PYCC5882_scaffold01_3572562	Earl_Grey	Simple_repeat	3353824	3353860	12	+	.	ID=(ACATTG)N_411;Name=(ACATTG)N;tstart=1;tend=37;shortte=F
Starmerella_bombicola_PYCC5882_scaffold01_3572562	Earl_Grey	Simple_repeat	3354596	3354626	33	+	.	ID=(GCTCAT)N_412;Name=(GCTCAT)N;tstart=1;tend=31;shortte=F
Starmerella_bombicola_PYCC5882_scaffold01_3572562	Earl_Grey	Simple_repeat	3369141	3369185	15	+	.	ID=(TCATCG)N_413;Name=(TCATCG)N;tstart=1;tend=45;shortte=F
Starmerella_bombicola_PYCC5882_scaffold01_3572562	Earl_Grey	Unknown	3397214	3397293	239	+	.	ID=RND-1_FAMILY-16_414;Name=RND-1_FAMILY-16;tstart=2128;tend=2211;shortte=T;kimura80=0.3685
Starmerella_bombicola_PYCC5882_scaffold01_3572562	Earl_Grey	Unknown	3397359	3397431	239	+	.	ID=RND-1_FAMILY-16_415;Name=RND-1_FAMILY-16;tstart=2139;tend=2211;shortte=T;kimura80=0.3198
Starmerella_bombicola_PYCC5882_scaffold01_3572562	Earl_Grey	Unknown	3397911	3397983	255	+	.	ID=RND-1_FAMILY-16_416;Name=RND-1_FAMILY-16;tstart=2139;tend=2211;shortte=T;kimura80=0.2993
Starmerella_bombicola_PYCC5882_scaffold01_3572562	Earl_Grey	Unknown	3398463	3398535	228	+	.	ID=RND-1_FAMILY-16_417;Name=RND-1_FAMILY-16;tstart=2139;tend=2211;shortte=T;kimura80=0.3661
Starmerella_bombicola_PYCC5882_scaffold01_3572562	Earl_Grey	Unknown	3399434	3399501	233	+	.	ID=RND-1_FAMILY-16_418;Name=RND-1_FAMILY-16;tstart=2144;tend=2211;shortte=T;kimura80=0.3041
Starmerella_bombicola_PYCC5882_scaffold01_3572562	Earl_Grey	Unknown	3400124	3400191	233	+	.	ID=RND-1_FAMILY-16_419;Name=RND-1_FAMILY-16;tstart=2144;tend=2211;shortte=T;kimura80=0.3041
Starmerella_bombicola_PYCC5882_scaffold01_3572562	Earl_Grey	Unknown	3400671	3400743	230	+	.	ID=RND-1_FAMILY-16_420;Name=RND-1_FAMILY-16;tstart=2139;tend=2211;shortte=T;kimura80=0.3661
Starmerella_bombicola_PYCC5882_scaffold01_3572562	Earl_Grey	Unknown	3401077	3401157	243	+	.	ID=RND-1_FAMILY-16_421;Name=RND-1_FAMILY-16;tstart=2128;tend=2211;shortte=T;kimura80=0.3416
Starmerella_bombicola_PYCC5882_scaffold01_3572562	Earl_Grey	Unknown	3401216	3401295	234	+	.	ID=RND-1_FAMILY-16_422;Name=RND-1_FAMILY-16;tstart=2128;tend=2211;shortte=T;kimura80=0.2873
Starmerella_bombicola_PYCC5882_scaffold01_3572562	Earl_Grey	Unknown	3401499	3401571	270	+	.	ID=RND-1_FAMILY-16_423;Name=RND-1_FAMILY-16;tstart=2139;tend=2211;shortte=T;kimura80=0.3017
Starmerella_bombicola_PYCC5882_scaffold01_3572562	Earl_Grey	Unknown	3401767	3401853	250	+	.	ID=RND-1_FAMILY-16_424;Name=RND-1_FAMILY-16;tstart=2128;tend=2218;shortte=T;kimura80=0.3323
Starmerella_bombicola_PYCC5882_scaffold01_3572562	Earl_Grey	Simple_repeat	3406841	3406865	13	+	.	ID=(TTCT)N_425;Name=(TTCT)N;tstart=1;tend=26;shortte=F
Starmerella_bombicola_PYCC5882_scaffold01_3572562	Earl_Grey	Unknown	3407275	3407438	413	+	.	ID=RND-1_FAMILY-37_426;Name=RND-1_FAMILY-37;tstart=1447;tend=1583;shortte=F;kimura80=0.4899
Starmerella_bombicola_PYCC5882_scaffold01_3572562	Earl_Grey	Unknown	3407439	3407472	230	-	.	ID=RND-1_FAMILY-33_427;Name=RND-1_FAMILY-33;tstart=1848;tend=1905;shortte=T;kimura80=0.1367
Starmerella_bombicola_PYCC5882_scaffold01_3572562	Earl_Grey	Simple_repeat	3408059	3408091	13	+	.	ID=G-RICH_428;Name=G-RICH;tstart=1;tend=37;shortte=F
Starmerella_bombicola_PYCC5882_scaffold01_3572562	Earl_Grey	Unknown	3429459	3429592	292	-	.	ID=RND-1_FAMILY-30_429;Name=RND-1_FAMILY-30;tstart=2034;tend=2261;shortte=F;kimura80=0.2548
Starmerella_bombicola_PYCC5882_scaffold01_3572562	Earl_Grey	Unknown	3429593	3429667	331	+	.	ID=RND-1_FAMILY-28_430;Name=RND-1_FAMILY-28;tstart=199;tend=346;shortte=F;kimura80=0.3043
Starmerella_bombicola_PYCC5882_scaffold01_3572562	Earl_Grey	Simple_repeat	3440990	3441023	17	+	.	ID=(TCTGTT)N_431;Name=(TCTGTT)N;tstart=1;tend=34;shortte=F
Starmerella_bombicola_PYCC5882_scaffold01_3572562	Earl_Grey	Unknown	3444433	3446124	5031	+	.	ID=RND-1_FAMILY-38_432;Name=RND-1_FAMILY-38;tstart=648;tend=2354;shortte=F;kimura80=0.3386
Starmerella_bombicola_PYCC5882_scaffold01_3572562	Earl_Grey	Simple_repeat	3447285	3447329	38	+	.	ID=(AACCAAGGA)N_433;Name=(AACCAAGGA)N;tstart=1;tend=45;shortte=F
Starmerella_bombicola_PYCC5882_scaffold01_3572562	Earl_Grey	Simple_repeat	3457311	3457342	12	+	.	ID=(CAGGCT)N_434;Name=(CAGGCT)N;tstart=1;tend=32;shortte=F
Starmerella_bombicola_PYCC5882_scaffold01_3572562	Earl_Grey	Simple_repeat	3457862	3457884	14	+	.	ID=(GCC)N_435;Name=(GCC)N;tstart=1;tend=23;shortte=F
Starmerella_bombicola_PYCC5882_scaffold01_3572562	Earl_Grey	Unknown	3487601	3488218	2686	+	.	ID=RND-1_FAMILY-36_436;Name=RND-1_FAMILY-36;tstart=4253;tend=5027;shortte=F;kimura80=0.2335
Starmerella_bombicola_PYCC5882_scaffold01_3572562	Earl_Grey	Simple_repeat	3488219	3488254	34	+	.	ID=(AGAGCC)N_437;Name=(AGAGCC)N;tstart=1;tend=36;shortte=F
Starmerella_bombicola_PYCC5882_scaffold01_3572562	Earl_Grey	Unknown	3488255	3489047	2686	+	.	ID=RND-1_FAMILY-36_438;Name=RND-1_FAMILY-36;tstart=4244;tend=5028;shortte=F;kimura80=0.255
Starmerella_bombicola_PYCC5882_scaffold01_3572562	Earl_Grey	Simple_repeat	3491763	3491820	14	+	.	ID=GA-RICH_439;Name=GA-RICH;tstart=1;tend=58;shortte=F
Starmerella_bombicola_PYCC5882_scaffold01_3572562	Earl_Grey	Unknown	3494828	3495034	568	+	.	ID=RND-1_FAMILY-30_440;Name=RND-1_FAMILY-30;tstart=2036;tend=2244;shortte=F;kimura80=0.3908
Starmerella_bombicola_PYCC5882_scaffold01_3572562	Earl_Grey	Unknown	3495068	3495490	1057	-	.	ID=RND-1_FAMILY-34_441;Name=RND-1_FAMILY-34;tstart=1818;tend=2259;shortte=F;kimura80=0.3646
Starmerella_bombicola_PYCC5882_scaffold01_3572562	Earl_Grey	Unknown	3495919	3496776	2080	-	.	ID=RND-1_FAMILY-34_442;Name=RND-1_FAMILY-34;tstart=971;tend=1818;shortte=F;kimura80=0.3756
Starmerella_bombicola_PYCC5882_scaffold01_3572562	Earl_Grey	Unknown	3497036	3497833	2537	-	.	ID=RND-1_FAMILY-34_443;Name=RND-1_FAMILY-34;tstart=10;tend=717;shortte=F;kimura80=0.3152
Starmerella_bombicola_PYCC5882_scaffold01_3572562	Earl_Grey	Unknown	3497834	3498074	998	+	.	ID=RND-1_FAMILY-16_444;Name=RND-1_FAMILY-16;tstart=1907;tend=2211;shortte=F;kimura80=0.2833
Starmerella_bombicola_PYCC5882_scaffold01_3572562	Earl_Grey	Unknown	3498132	3498212	247	+	.	ID=RND-1_FAMILY-16_445;Name=RND-1_FAMILY-16;tstart=2128;tend=2211;shortte=T;kimura80=0.3219
Starmerella_bombicola_PYCC5882_scaffold01_3572562	Earl_Grey	Unknown	3498270	3498350	253	+	.	ID=RND-1_FAMILY-16_446;Name=RND-1_FAMILY-16;tstart=2128;tend=2211;shortte=T;tegroup=CTG_1|RND-1_FAMILY-16|13;kimura80=0.3002
Starmerella_bombicola_PYCC5882_scaffold01_3572562	Earl_Grey	Unknown	3498408	3498482	267	+	.	ID=RND-1_FAMILY-16_447;Name=RND-1_FAMILY-16;tstart=2128;tend=2205;shortte=T;kimura80=0.3165
Starmerella_bombicola_PYCC5882_scaffold01_3572562	Earl_Grey	Unknown	3498525	3498625	238	+	.	ID=RND-1_FAMILY-16_448;Name=RND-1_FAMILY-16;tstart=2116;tend=2210;shortte=F;kimura80=0.4247
Starmerella_bombicola_PYCC5882_scaffold01_3572562	Earl_Grey	Unknown	3498684	3498764	232	+	.	ID=RND-1_FAMILY-16_449;Name=RND-1_FAMILY-16;tstart=2128;tend=2211;shortte=T;kimura80=0.3753
Starmerella_bombicola_PYCC5882_scaffold01_3572562	Earl_Grey	Unknown	3498823	3498902	247	+	.	ID=RND-1_FAMILY-16_450;Name=RND-1_FAMILY-16;tstart=2129;tend=2211;shortte=T;kimura80=0.3219
Starmerella_bombicola_PYCC5882_scaffold01_3572562	Earl_Grey	Unknown	3498960	3499040	258	+	.	ID=RND-1_FAMILY-16_451;Name=RND-1_FAMILY-16;tstart=2128;tend=2211;shortte=T;kimura80=0.3002
Starmerella_bombicola_PYCC5882_scaffold01_3572562	Earl_Grey	Unknown	3499098	3499178	258	+	.	ID=RND-1_FAMILY-16_452;Name=RND-1_FAMILY-16;tstart=2128;tend=2211;shortte=T;kimura80=0.3472
Starmerella_bombicola_PYCC5882_scaffold01_3572562	Earl_Grey	Unknown	3499236	3499316	260	+	.	ID=RND-1_FAMILY-16_453;Name=RND-1_FAMILY-16;tstart=2128;tend=2211;shortte=T;kimura80=0.3503
Starmerella_bombicola_PYCC5882_scaffold01_3572562	Earl_Grey	Unknown	3499317	3499338	243	-	.	ID=RND-1_FAMILY-36_454;Name=RND-1_FAMILY-36;tstart=2713;tend=2812;shortte=T;kimura80=0.0818
Starmerella_bombicola_PYCC5882_scaffold01_3572562	Earl_Grey	Unknown	3499353	3499454	237	+	.	ID=RND-1_FAMILY-16_455;Name=RND-1_FAMILY-16;tstart=2116;tend=2211;shortte=F;kimura80=0.4222
Starmerella_bombicola_PYCC5882_scaffold01_3572562	Earl_Grey	Unknown	3499491	3499609	227	+	.	ID=RND-1_FAMILY-16_456;Name=RND-1_FAMILY-16;tstart=2116;tend=2222;shortte=F;kimura80=0.4107
Starmerella_bombicola_PYCC5882_scaffold01_3572562	Earl_Grey	Unknown	3499799	3499895	230	+	.	ID=RND-1_FAMILY-16_457;Name=RND-1_FAMILY-16;tstart=2142;tend=2234;shortte=T;kimura80=0.353
Starmerella_bombicola_PYCC5882_scaffold01_3572562	Earl_Grey	Unknown	3500319	3500443	267	+	.	ID=RND-1_FAMILY-16_458;Name=RND-1_FAMILY-16;tstart=2116;tend=2228;shortte=F;kimura80=0.3136
Starmerella_bombicola_PYCC5882_scaffold01_3572562	Earl_Grey	Unknown	3500616	3500696	265	+	.	ID=RND-1_FAMILY-16_459;Name=RND-1_FAMILY-16;tstart=2128;tend=2211;shortte=T;kimura80=0.3265
Starmerella_bombicola_PYCC5882_scaffold01_3572562	Earl_Grey	Unknown	3500871	3500994	239	+	.	ID=RND-1_FAMILY-16_460;Name=RND-1_FAMILY-16;tstart=2116;tend=2227;shortte=F;kimura80=0.3962
Starmerella_bombicola_PYCC5882_scaffold01_3572562	Earl_Grey	Unknown	3501030	3501110	245	+	.	ID=RND-1_FAMILY-16_461;Name=RND-1_FAMILY-16;tstart=2128;tend=2211;shortte=T;kimura80=0.3716
Starmerella_bombicola_PYCC5882_scaffold01_3572562	Earl_Grey	Unknown	3501147	3501248	290	+	.	ID=RND-1_FAMILY-16_462;Name=RND-1_FAMILY-16;tstart=2116;tend=2211;shortte=F;tegroup=CTG_1|RND-1_FAMILY-16|17;kimura80=0.3596
Starmerella_bombicola_PYCC5882_scaffold01_3572562	Earl_Grey	Unknown	3501285	3501385	243	+	.	ID=RND-1_FAMILY-16_463;Name=RND-1_FAMILY-16;tstart=2116;tend=2210;shortte=F;kimura80=0.4285
Starmerella_bombicola_PYCC5882_scaffold01_3572562	Earl_Grey	Unknown	3501444	3501524	278	+	.	ID=RND-1_FAMILY-16_464;Name=RND-1_FAMILY-16;tstart=2128;tend=2211;shortte=T;kimura80=0.3503
Starmerella_bombicola_PYCC5882_scaffold01_3572562	Earl_Grey	Unknown	3501583	3501662	276	+	.	ID=RND-1_FAMILY-16_465;Name=RND-1_FAMILY-16;tstart=2129;tend=2211;shortte=T;kimura80=0.3112
Starmerella_bombicola_PYCC5882_scaffold01_3572562	Earl_Grey	Unknown	3502643	3503044	1791	+	.	ID=RND-1_FAMILY-16_466;Name=RND-1_FAMILY-16;tstart=2222;tend=2624;shortte=F;kimura80=0.2184
Starmerella_bombicola_PYCC5882_scaffold01_3572562	Earl_Grey	Unknown	3503064	3503227	1027	-	.	ID=RND-1_FAMILY-33_467;Name=RND-1_FAMILY-33;tstart=3342;tend=3549;shortte=F;kimura80=0.1746
Starmerella_bombicola_PYCC5882_scaffold01_3572562	Earl_Grey	Unknown	3503228	3503726	1377	+	.	ID=RND-1_FAMILY-16_468;Name=RND-1_FAMILY-16;tstart=2144;tend=3143;shortte=F;kimura80=0.3077
Starmerella_bombicola_PYCC5882_scaffold01_3572562	Earl_Grey	Unknown	3505645	3506186	842	+	.	ID=RND-1_FAMILY-13_469;Name=RND-1_FAMILY-13;tstart=2;tend=211;shortte=F;kimura80=0.3059
Starmerella_bombicola_PYCC5882_scaffold01_3572562	Earl_Grey	Unknown	3506212	3507478	833	+	.	ID=RND-1_FAMILY-13_470;Name=RND-1_FAMILY-13;tstart=1;tend=211;shortte=F;kimura80=0.3476
Starmerella_bombicola_PYCC5882_scaffold01_3572562	Earl_Grey	Unknown	3507483	3507791	678	+	.	ID=RND-1_FAMILY-13_471;Name=RND-1_FAMILY-13;tstart=1;tend=211;shortte=F;tegroup=CTG_1|RND-1_FAMILY-13|2;kimura80=0.4076
Starmerella_bombicola_PYCC5882_scaffold01_3572562	Earl_Grey	Unknown	3507792	3508366	989	+	.	ID=RND-1_FAMILY-13_472;Name=RND-1_FAMILY-13;tstart=1;tend=218;shortte=F;kimura80=0.2515
Starmerella_bombicola_PYCC5882_scaffold01_3572562	Earl_Grey	Unknown	3508367	3509804	820	+	.	ID=RND-1_FAMILY-13_473;Name=RND-1_FAMILY-13;tstart=1;tend=227;shortte=F;kimura80=0.265
Starmerella_bombicola_PYCC5882_scaffold01_3572562	Earl_Grey	Unknown	3511805	3511935	259	+	.	ID=RND-1_FAMILY-34_474;Name=RND-1_FAMILY-34;tstart=89;tend=222;shortte=F;kimura80=0.3949
Starmerella_bombicola_PYCC5882_scaffold01_3572562	Earl_Grey	Simple_repeat	3512236	3512253	16	+	.	ID=(AT)N_475;Name=(AT)N;tstart=1;tend=18;shortte=F
Starmerella_bombicola_PYCC5882_scaffold01_3572562	Earl_Grey	Unknown	3513995	3514203	1074	-	.	ID=RND-1_FAMILY-30_476;Name=RND-1_FAMILY-30;tstart=2029;tend=2238;shortte=F;kimura80=0.2384
Starmerella_bombicola_PYCC5882_scaffold01_3572562	Earl_Grey	Unknown	3514928	3515401	611	+	.	ID=RND-2_FAMILY-226_477;Name=RND-2_FAMILY-226;tstart=63;tend=545;shortte=F;kimura80=0.4819
Starmerella_bombicola_PYCC5882_scaffold01_3572562	Earl_Grey	Unknown	3516351	3518931	17190	+	.	ID=RND-1_FAMILY-39_478;Name=RND-1_FAMILY-39;tstart=2388;tend=4966;shortte=F;kimura80=0.1251
Starmerella_bombicola_PYCC5882_scaffold01_3572562	Earl_Grey	Unknown	3519195	3519404	1378	+	.	ID=RND-2_FAMILY-226_479;Name=RND-2_FAMILY-226;tstart=430;tend=645;shortte=F;kimura80=0.1519
Starmerella_bombicola_PYCC5882_scaffold01_3572562	Earl_Grey	Unknown	3519405	3519603	1693	-	.	ID=RND-1_FAMILY-30_480;Name=RND-1_FAMILY-30;tstart=8;tend=374;shortte=F;kimura80=0.1348
Starmerella_bombicola_PYCC5882_scaffold01_3572562	Earl_Grey	Unknown	3519604	3523288	28843	+	.	ID=RND-1_FAMILY-7_481;Name=RND-1_FAMILY-7;tstart=1;tend=3861;shortte=F;kimura80=0.0883
Starmerella_bombicola_PYCC5882_scaffold01_3572562	Earl_Grey	Unknown	3523294	3523722	3172	+	.	ID=RND-2_FAMILY-105_482;Name=RND-2_FAMILY-105;tstart=473;tend=905;shortte=F;kimura80=0.1082
Starmerella_bombicola_PYCC5882_scaffold01_3572562	Earl_Grey	Unknown	3523731	3523930	562	+	.	ID=RND-1_FAMILY-32_483;Name=RND-1_FAMILY-32;tstart=1244;tend=1579;shortte=F;kimura80=0.2824
Starmerella_bombicola_PYCC5882_scaffold01_3572562	Earl_Grey	Unknown	3523940	3525061	7481	+	.	ID=RND-2_FAMILY-226_484;Name=RND-2_FAMILY-226;tstart=2;tend=1131;shortte=F;kimura80=0.1307
Starmerella_bombicola_PYCC5882_scaffold01_3572562	Earl_Grey	Unknown	3525255	3526140	2153	+	.	ID=RND-1_FAMILY-7_485;Name=RND-1_FAMILY-7;tstart=5301;tend=6298;shortte=F;tegroup=CTG_1|RND-1_FAMILY-7|16;kimura80=0.2556
Starmerella_bombicola_PYCC5882_scaffold01_3572562	Earl_Grey	Unknown	3526377	3526483	637	+	.	ID=RND-1_FAMILY-7_486;Name=RND-1_FAMILY-7;tstart=6309;tend=6453;shortte=F;kimura80=0.3392
Starmerella_bombicola_PYCC5882_scaffold01_3572562	Earl_Grey	Unknown	3526484	3529849	3867	-	.	ID=RND-1_FAMILY-34_487;Name=RND-1_FAMILY-34;tstart=1;tend=3114;shortte=F;tegroup=CTG_1|RND-1_FAMILY-34|11;kimura80=0.2166
Starmerella_bombicola_PYCC5882_scaffold01_3572562	Earl_Grey	Unknown	3527797	3528785	5334	-	.	ID=RND-1_FAMILY-34_488;Name=RND-1_FAMILY-34;tstart=927;tend=1972;shortte=F;nested=FULLY_NESTED-ROUND1;kimura80=0.1327
Starmerella_bombicola_PYCC5882_scaffold01_3572562	Earl_Grey	Unknown	3529663	3529964	1064	+	.	ID=RND-1_FAMILY-16_489;Name=RND-1_FAMILY-16;tstart=1907;tend=2211;shortte=F;kimura80=0.3682
Starmerella_bombicola_PYCC5882_scaffold01_3572562	Earl_Grey	Unknown	3533886	3533966	325	+	.	ID=RND-1_FAMILY-16_490;Name=RND-1_FAMILY-16;tstart=2128;tend=2211;shortte=T;kimura80=0.2412
Starmerella_bombicola_PYCC5882_scaffold01_3572562	Earl_Grey	Unknown	3534417	3534517	288	+	.	ID=RND-1_FAMILY-16_491;Name=RND-1_FAMILY-16;tstart=2116;tend=2210;shortte=F;kimura80=0.411
Starmerella_bombicola_PYCC5882_scaffold01_3572562	Earl_Grey	Unknown	3535383	3535484	275	+	.	ID=RND-1_FAMILY-16_492;Name=RND-1_FAMILY-16;tstart=2116;tend=2211;shortte=F;kimura80=0.3785
Starmerella_bombicola_PYCC5882_scaffold01_3572562	Earl_Grey	Unknown	3535650	3535768	265	+	.	ID=RND-1_FAMILY-16_493;Name=RND-1_FAMILY-16;tstart=2116;tend=2222;shortte=F;kimura80=0.3933
Starmerella_bombicola_PYCC5882_scaffold01_3572562	Earl_Grey	Unknown	3535788	3535889	336	+	.	ID=RND-1_FAMILY-16_494;Name=RND-1_FAMILY-16;tstart=2116;tend=2211;shortte=F;kimura80=0.3461
Starmerella_bombicola_PYCC5882_scaffold01_3572562	Earl_Grey	Unknown	3536340	3536441	237	+	.	ID=RND-1_FAMILY-16_495;Name=RND-1_FAMILY-16;tstart=2116;tend=2211;shortte=F;kimura80=0.4328
Starmerella_bombicola_PYCC5882_scaffold01_3572562	Earl_Grey	Unknown	3537793	3538193	1749	+	.	ID=RND-1_FAMILY-16_496;Name=RND-1_FAMILY-16;tstart=2209;tend=2609;shortte=F;kimura80=0.3107
Starmerella_bombicola_PYCC5882_scaffold01_3572562	Earl_Grey	Unknown	3538219	3538966	3369	+	.	ID=RND-1_FAMILY-7_497;Name=RND-1_FAMILY-7;tstart=1941;tend=3080;shortte=F;kimura80=0.1835
Starmerella_bombicola_PYCC5882_scaffold01_3572562	Earl_Grey	Unknown	3539116	3540434	3877	+	.	ID=RND-1_FAMILY-7_498;Name=RND-1_FAMILY-7;tstart=2601;tend=3880;shortte=F;kimura80=0.1549
Starmerella_bombicola_PYCC5882_scaffold01_3572562	Earl_Grey	Unknown	3540435	3540714	2000	+	.	ID=RND-2_FAMILY-105_499;Name=RND-2_FAMILY-105;tstart=473;tend=755;shortte=F;kimura80=0.0928
Starmerella_bombicola_PYCC5882_scaffold01_3572562	Earl_Grey	Unknown	3540715	3541059	1493	+	.	ID=RND-1_FAMILY-29_500;Name=RND-1_FAMILY-29;tstart=3621;tend=3968;shortte=F;kimura80=0.3053
Starmerella_bombicola_PYCC5882_scaffold01_3572562	Earl_Grey	Unknown	3541285	3541371	429	+	.	ID=RND-1_FAMILY-9_501;Name=RND-1_FAMILY-9;tstart=966;tend=1052;shortte=T;kimura80=0.2742
Starmerella_bombicola_PYCC5882_scaffold01_3572562	Earl_Grey	Unknown	3541921	3542375	2843	+	.	ID=RND-2_FAMILY-226_502;Name=RND-2_FAMILY-226;tstart=2;tend=456;shortte=F;kimura80=0.1566
Starmerella_bombicola_PYCC5882_scaffold01_3572562	Earl_Grey	Unknown	3542376	3544330	13112	+	.	ID=RND-2_FAMILY-226_503;Name=RND-2_FAMILY-226;tstart=286;tend=2522;shortte=F;kimura80=0.128
Starmerella_bombicola_PYCC5882_scaffold01_3572562	Earl_Grey	Unknown	3544331	3544384	420	-	.	ID=RND-1_FAMILY-30_504;Name=RND-1_FAMILY-30;tstart=2036;tend=2089;shortte=T;kimura80=0.1006
Starmerella_bombicola_PYCC5882_scaffold01_3572562	Earl_Grey	Unknown	3544385	3544406	13112	+	.	ID=RND-2_FAMILY-226_505;Name=RND-2_FAMILY-226;tstart=2523;tend=2549;shortte=T;tegroup=CTG_1|RND-2_FAMILY-226|1;kimura80=0.0556
Starmerella_bombicola_PYCC5882_scaffold01_3572562	Earl_Grey	Unknown	3544624	3544872	605	-	.	ID=RND-1_FAMILY-30_506;Name=RND-1_FAMILY-30;tstart=619;tend=810;shortte=F;kimura80=0.3049
Starmerella_bombicola_PYCC5882_scaffold01_3572562	Earl_Grey	Unknown	3544873	3544906	247	+	.	ID=RND-2_FAMILY-226_507;Name=RND-2_FAMILY-226;tstart=1117;tend=1151;shortte=T;kimura80=0.1304
Starmerella_bombicola_PYCC5882_scaffold01_3572562	Earl_Grey	Unknown	3545077	3546204	4280	+	.	ID=RND-1_FAMILY-7_508;Name=RND-1_FAMILY-7;tstart=5302;tend=6286;shortte=F;kimura80=0.2563
Starmerella_bombicola_PYCC5882_scaffold01_3572562	Earl_Grey	Unknown	3546205	3546288	369	+	.	ID=RND-1_FAMILY-16_509;Name=RND-1_FAMILY-16;tstart=1553;tend=1623;shortte=T;kimura80=0.1987
Starmerella_bombicola_PYCC5882_scaffold01_3572562	Earl_Grey	Unknown	3546303	3546513	299	-	.	ID=RND-1_FAMILY-36_510;Name=RND-1_FAMILY-36;tstart=2305;tend=2494;shortte=F;kimura80=0.3728
Starmerella_bombicola_PYCC5882_scaffold01_3572562	Earl_Grey	Unknown	3546681	3547295	1072	+	.	ID=RND-1_FAMILY-16_511;Name=RND-1_FAMILY-16;tstart=2241;tend=3103;shortte=F;kimura80=0.3699
Starmerella_bombicola_PYCC5882_scaffold01_3572562	Earl_Grey	Unknown	3547319	3548164	3965	+	.	ID=RND-1_FAMILY-22_512;Name=RND-1_FAMILY-22;tstart=1986;tend=2853;shortte=F;kimura80=0.2186
Starmerella_bombicola_PYCC5882_scaffold01_3572562	Earl_Grey	Unknown	3548165	3548293	733	+	.	ID=RND-1_FAMILY-29_513;Name=RND-1_FAMILY-29;tstart=3885;tend=4019;shortte=F;kimura80=0.1872
Starmerella_bombicola_PYCC5882_scaffold01_3572562	Earl_Grey	Unknown	3548294	3548354	445	+	.	ID=RND-1_FAMILY-29_514;Name=RND-1_FAMILY-29;tstart=3914;tend=3976;shortte=T;kimura80=0.0916
Starmerella_bombicola_PYCC5882_scaffold01_3572562	Earl_Grey	Unknown	3548428	3548655	364	+	.	ID=RND-1_FAMILY-9_515;Name=RND-1_FAMILY-9;tstart=1;tend=404;shortte=T;tegroup=CTG_1|RND-1_FAMILY-9|1;kimura80=0.1312
Starmerella_bombicola_PYCC5882_scaffold01_3572562	Earl_Grey	Unknown	3548656	3551347	12836	-	.	ID=RND-1_FAMILY-30_516;Name=RND-1_FAMILY-30;tstart=605;tend=2795;shortte=F;kimura80=0.1543
Starmerella_bombicola_PYCC5882_scaffold01_3572562	Earl_Grey	Unknown	3551381	3551461	404	-	.	ID=RND-1_FAMILY-30_517;Name=RND-1_FAMILY-30;tstart=605;tend=685;shortte=T;kimura80=0.1845
Starmerella_bombicola_PYCC5882_scaffold01_3572562	Earl_Grey	Unknown	3551465	3555266	15648	+	.	ID=RND-1_FAMILY-29_518;Name=RND-1_FAMILY-29;tstart=922;tend=4637;shortte=F;tegroup=CTG_1|RND-1_FAMILY-29|10;kimura80=0.1335
Starmerella_bombicola_PYCC5882_scaffold01_3572562	Earl_Grey	Unknown	3554340	3554481	685	-	.	ID=RND-1_FAMILY-37_519;Name=RND-1_FAMILY-37;tstart=3245;tend=3398;shortte=F;nested=FULLY_NESTED-ROUND1;kimura80=0.1807
Starmerella_bombicola_PYCC5882_scaffold01_3572562	Earl_Grey	Unknown	3554690	3557071	15802	-	.	ID=RND-1_FAMILY-37_520;Name=RND-1_FAMILY-37;tstart=1649;tend=4148;shortte=F;kimura80=0.1088
Starmerella_bombicola_PYCC5882_scaffold01_3572562	Earl_Grey	Unknown	3570413	3570519	323	+	.	ID=RND-1_FAMILY-7_521;Name=RND-1_FAMILY-7;tstart=2484;tend=2588;shortte=F;kimura80=0.2717
Starmerella_bombicola_PYCC5882_scaffold01_3572562	Earl_Grey	Unknown	3571032	3572066	1930	+	.	ID=RND-2_FAMILY-105_522;Name=RND-2_FAMILY-105;tstart=144;tend=1134;shortte=F;kimura80=0.3032
Starmerella_bombicola_PYCC5882_scaffold01_3572562	Earl_Grey	Unknown	3572067	3572526	381	-	.	ID=RND-1_FAMILY-18_523;Name=RND-1_FAMILY-18;tstart=1103;tend=1144;shortte=F;kimura80=0.1497
Starmerella_bombicola_PYCC5882_scaffold02_3223787	Earl_Grey	Unknown	4	906	6807	+	.	ID=RND-1_FAMILY-37_524;Name=RND-1_FAMILY-37;tstart=1634;tend=2612;shortte=F;kimura80=0.0588
Starmerella_bombicola_PYCC5882_scaffold02_3223787	Earl_Grey	Unknown	907	1110	1005	-	.	ID=RND-1_FAMILY-9_525;Name=RND-1_FAMILY-9;tstart=1;tend=354;shortte=F;kimura80=0.1374
Starmerella_bombicola_PYCC5882_scaffold02_3223787	Earl_Grey	Unknown	1184	1244	459	-	.	ID=RND-1_FAMILY-29_526;Name=RND-1_FAMILY-29;tstart=3914;tend=3976;shortte=T;kimura80=0.0921
Starmerella_bombicola_PYCC5882_scaffold02_3223787	Earl_Grey	Unknown	1245	3386	6349	-	.	ID=RND-1_FAMILY-22_527;Name=RND-1_FAMILY-22;tstart=1178;tend=3448;shortte=F;tegroup=CTG_2|RND-1_FAMILY-22|1;kimura80=0.1547
Starmerella_bombicola_PYCC5882_scaffold02_3223787	Earl_Grey	Unknown	2682	2796	330	+	.	ID=RND-1_FAMILY-18_528;Name=RND-1_FAMILY-18;tstart=1;tend=105;shortte=F;nested=FULLY_NESTED-ROUND1;kimura80=0.1294
Starmerella_bombicola_PYCC5882_scaffold02_3223787	Earl_Grey	Unknown	3057	3388	793	+	.	ID=RND-1_FAMILY-18_529;Name=RND-1_FAMILY-18;tstart=1;tend=312;shortte=F;kimura80=0.1262
Starmerella_bombicola_PYCC5882_scaffold02_3223787	Earl_Grey	Unknown	3389	5577	15121	+	.	ID=RND-1_FAMILY-30_530;Name=RND-1_FAMILY-30;tstart=1;tend=2298;shortte=F;kimura80=0.1044
Starmerella_bombicola_PYCC5882_scaffold02_3223787	Earl_Grey	Unknown	5578	5822	985	-	.	ID=RND-2_FAMILY-226_531;Name=RND-2_FAMILY-226;tstart=773;tend=1022;shortte=F;kimura80=0.2787
Starmerella_bombicola_PYCC5882_scaffold02_3223787	Earl_Grey	Unknown	5804	5811	231	-	.	ID=RND-1_FAMILY-22_532;Name=RND-1_FAMILY-22;tstart=3867;tend=3917;shortte=T;nested=FULLY_NESTED-ROUND1;kimura80=0.1387
Starmerella_bombicola_PYCC5882_scaffold02_3223787	Earl_Grey	Unknown	5812	5854	253	+	.	ID=RND-1_FAMILY-37_533;Name=RND-1_FAMILY-37;tstart=2265;tend=2308;shortte=T;kimura80=0.155
Starmerella_bombicola_PYCC5882_scaffold02_3223787	Earl_Grey	Unknown	5883	6020	890	-	.	ID=RND-1_FAMILY-7_534;Name=RND-1_FAMILY-7;tstart=3023;tend=3160;shortte=F;kimura80=0.1893
Starmerella_bombicola_PYCC5882_scaffold02_3223787	Earl_Grey	Unknown	6400	6797	718	+	.	ID=RND-1_FAMILY-33_535;Name=RND-1_FAMILY-33;tstart=5402;tend=9586;shortte=F;tegroup=CTG_2|RND-1_FAMILY-33|1;kimura80=0.2222
Starmerella_bombicola_PYCC5882_scaffold02_3223787	Earl_Grey	Unknown	7668	7903	882	+	.	ID=RND-1_FAMILY-30_536;Name=RND-1_FAMILY-30;tstart=2031;tend=2277;shortte=F;kimura80=0.1996
Starmerella_bombicola_PYCC5882_scaffold02_3223787	Earl_Grey	Unknown	9507	9667	616	+	.	ID=RND-1_FAMILY-33_537;Name=RND-1_FAMILY-33;tstart=5402;tend=5572;shortte=F;kimura80=0.2955
Starmerella_bombicola_PYCC5882_scaffold02_3223787	Earl_Grey	Unknown	10139	10249	9877	-	.	ID=RND-1_FAMILY-16_538;Name=RND-1_FAMILY-16;tstart=1742;tend=2377;shortte=F;kimura80=0.0461
Starmerella_bombicola_PYCC5882_scaffold02_3223787	Earl_Grey	Unknown	10250	11931	4461	+	.	ID=RND-1_FAMILY-18_539;Name=RND-1_FAMILY-18;tstart=1;tend=1701;shortte=F;kimura80=0.2752
Starmerella_bombicola_PYCC5882_scaffold02_3223787	Earl_Grey	Unknown	11932	12223	9877	-	.	ID=RND-1_FAMILY-16_540;Name=RND-1_FAMILY-16;tstart=4;tend=1741;shortte=F;kimura80=0.1035
Starmerella_bombicola_PYCC5882_scaffold02_3223787	Earl_Grey	Unknown	12224	12250	284	+	.	ID=RND-1_FAMILY-18_541;Name=RND-1_FAMILY-18;tstart=1110;tend=1143;shortte=T;kimura80=0.0385
Starmerella_bombicola_PYCC5882_scaffold02_3223787	Earl_Grey	Unknown	12251	12380	290	+	.	ID=RND-1_FAMILY-30_542;Name=RND-1_FAMILY-30;tstart=617;tend=683;shortte=F;kimura80=0.3042
Starmerella_bombicola_PYCC5882_scaffold02_3223787	Earl_Grey	Unknown	12397	12475	384	+	.	ID=RND-1_FAMILY-30_543;Name=RND-1_FAMILY-30;tstart=605;tend=684;shortte=T;kimura80=0.2485
Starmerella_bombicola_PYCC5882_scaffold02_3223787	Earl_Grey	Unknown	12476	12529	291	+	.	ID=RND-1_FAMILY-18_544;Name=RND-1_FAMILY-18;tstart=1103;tend=1146;shortte=T;kimura80=0.1248
Starmerella_bombicola_PYCC5882_scaffold02_3223787	Earl_Grey	Unknown	12530	15115	15859	-	.	ID=RND-2_FAMILY-226_545;Name=RND-2_FAMILY-226;tstart=126;tend=2548;shortte=F;kimura80=0.1281
Starmerella_bombicola_PYCC5882_scaffold02_3223787	Earl_Grey	Unknown	15621	16824	3492	-	.	ID=RND-1_FAMILY-29_546;Name=RND-1_FAMILY-29;tstart=1732;tend=3944;shortte=F;kimura80=0.3434
Starmerella_bombicola_PYCC5882_scaffold02_3223787	Earl_Grey	Unknown	16825	17613	6884	-	.	ID=RND-1_FAMILY-7_547;Name=RND-1_FAMILY-7;tstart=2827;tend=3900;shortte=F;kimura80=0.1394
Starmerella_bombicola_PYCC5882_scaffold02_3223787	Earl_Grey	Unknown	17614	18164	6308	+	.	ID=RND-1_FAMILY-33_548;Name=RND-1_FAMILY-33;tstart=1;tend=1007;shortte=F;kimura80=0.1851
Starmerella_bombicola_PYCC5882_scaffold02_3223787	Earl_Grey	Unknown	18165	20843	16641	-	.	ID=RND-1_FAMILY-7_549;Name=RND-1_FAMILY-7;tstart=328;tend=5126;shortte=F;kimura80=0.0931
Starmerella_bombicola_PYCC5882_scaffold02_3223787	Earl_Grey	Unknown	20844	31108	80453	+	.	ID=RND-1_FAMILY-33_550;Name=RND-1_FAMILY-33;tstart=1;tend=10745;shortte=F;kimura80=0.0898
Starmerella_bombicola_PYCC5882_scaffold02_3223787	Earl_Grey	Unknown	31209	31487	939	+	.	ID=RND-1_FAMILY-33_551;Name=RND-1_FAMILY-33;tstart=9446;tend=9586;shortte=F;kimura80=0.1315
Starmerella_bombicola_PYCC5882_scaffold02_3223787	Earl_Grey	Unknown	32944	33703	2544	-	.	ID=RND-2_FAMILY-105_552;Name=RND-2_FAMILY-105;tstart=160;tend=908;shortte=F;kimura80=0.259
Starmerella_bombicola_PYCC5882_scaffold02_3223787	Earl_Grey	Unknown	34165	34272	235	-	.	ID=RND-1_FAMILY-7_553;Name=RND-1_FAMILY-7;tstart=2484;tend=2589;shortte=F;kimura80=0.3291
Starmerella_bombicola_PYCC5882_scaffold02_3223787	Earl_Grey	Unknown	51461	51571	727	-	.	ID=RND-1_FAMILY-35_554;Name=RND-1_FAMILY-35;tstart=194;tend=301;shortte=F;kimura80=0.0974
Starmerella_bombicola_PYCC5882_scaffold02_3223787	Earl_Grey	Unknown	55518	55693	525	+	.	ID=RND-1_FAMILY-33_555;Name=RND-1_FAMILY-33;tstart=5402;tend=5579;shortte=F;kimura80=0.3643
Starmerella_bombicola_PYCC5882_scaffold02_3223787	Earl_Grey	Unknown	59816	60014	596	+	.	ID=RND-1_FAMILY-30_556;Name=RND-1_FAMILY-30;tstart=2042;tend=2237;shortte=F;kimura80=0.3561
Starmerella_bombicola_PYCC5882_scaffold02_3223787	Earl_Grey	Unknown	75011	75178	801	+	.	ID=RND-1_FAMILY-30_557;Name=RND-1_FAMILY-30;tstart=2061;tend=2237;shortte=F;kimura80=0.2301
Starmerella_bombicola_PYCC5882_scaffold02_3223787	Earl_Grey	Simple_repeat	82218	82247	28	+	.	ID=(ATGCAT)N_558;Name=(ATGCAT)N;tstart=1;tend=31;shortte=F
Starmerella_bombicola_PYCC5882_scaffold02_3223787	Earl_Grey	Simple_repeat	84608	84656	13	+	.	ID=(TGATA)N_559;Name=(TGATA)N;tstart=1;tend=45;shortte=F
Starmerella_bombicola_PYCC5882_scaffold02_3223787	Earl_Grey	Simple_repeat	85249	85267	17	+	.	ID=(GT)N_560;Name=(GT)N;tstart=1;tend=19;shortte=F
Starmerella_bombicola_PYCC5882_scaffold02_3223787	Earl_Grey	Unknown	86910	86990	256	+	.	ID=RND-1_FAMILY-30_561;Name=RND-1_FAMILY-30;tstart=2156;tend=2242;shortte=T;kimura80=0.2645
Starmerella_bombicola_PYCC5882_scaffold02_3223787	Earl_Grey	Unknown	97462	97632	483	+	.	ID=RND-1_FAMILY-7_562;Name=RND-1_FAMILY-7;tstart=5758;tend=5931;shortte=F;kimura80=0.3753
Starmerella_bombicola_PYCC5882_scaffold02_3223787	Earl_Grey	Unknown	97638	97693	345	+	.	ID=RND-1_FAMILY-30_563;Name=RND-1_FAMILY-30;tstart=2036;tend=2093;shortte=T;kimura80=0.1369
Starmerella_bombicola_PYCC5882_scaffold02_3223787	Earl_Grey	Unknown	97694	97700	342	-	.	ID=RND-1_FAMILY-37_564;Name=RND-1_FAMILY-37;tstart=1529;tend=1588;shortte=T;kimura80=0.1612
Starmerella_bombicola_PYCC5882_scaffold02_3223787	Earl_Grey	Simple_repeat	100246	100277	14	+	.	ID=(TGTGCA)N_565;Name=(TGTGCA)N;tstart=1;tend=33;shortte=F
Starmerella_bombicola_PYCC5882_scaffold02_3223787	Earl_Grey	Unknown	103601	104195	2240	-	.	ID=RND-1_FAMILY-37_566;Name=RND-1_FAMILY-37;tstart=977;tend=1593;shortte=F;kimura80=0.2528
Starmerella_bombicola_PYCC5882_scaffold02_3223787	Earl_Grey	Unknown	105189	105373	302	+	.	ID=RND-1_FAMILY-7_567;Name=RND-1_FAMILY-7;tstart=6262;tend=6445;shortte=F;kimura80=0.4438
Starmerella_bombicola_PYCC5882_scaffold02_3223787	Earl_Grey	Unknown	106786	107138	2622	+	.	ID=RND-1_FAMILY-30_568;Name=RND-1_FAMILY-30;tstart=1884;tend=2237;shortte=F;kimura80=0.0845
Starmerella_bombicola_PYCC5882_scaffold02_3223787	Earl_Grey	Unknown	107144	107308	547	-	.	ID=RND-1_FAMILY-7_569;Name=RND-1_FAMILY-7;tstart=3724;tend=3900;shortte=F;kimura80=0.2461
Starmerella_bombicola_PYCC5882_scaffold02_3223787	Earl_Grey	Unknown	124291	124481	995	-	.	ID=RND-1_FAMILY-30_570;Name=RND-1_FAMILY-30;tstart=2036;tend=2237;shortte=F;kimura80=0.2275
Starmerella_bombicola_PYCC5882_scaffold02_3223787	Earl_Grey	Unknown	124482	124637	498	+	.	ID=RND-1_FAMILY-30_571;Name=RND-1_FAMILY-30;tstart=2037;tend=2225;shortte=F;kimura80=0.2882
Starmerella_bombicola_PYCC5882_scaffold02_3223787	Earl_Grey	Simple_repeat	138011	138054	13	+	.	ID=(TATGCA)N_572;Name=(TATGCA)N;tstart=1;tend=43;shortte=F
Starmerella_bombicola_PYCC5882_scaffold02_3223787	Earl_Grey	Unknown	143532	143651	468	+	.	ID=RND-1_FAMILY-30_573;Name=RND-1_FAMILY-30;tstart=2036;tend=2159;shortte=F;kimura80=0.3096
Starmerella_bombicola_PYCC5882_scaffold02_3223787	Earl_Grey	Unknown	146578	146921	2357	+	.	ID=RND-1_FAMILY-30_574;Name=RND-1_FAMILY-30;tstart=1882;tend=2236;shortte=F;kimura80=0.132
Starmerella_bombicola_PYCC5882_scaffold02_3223787	Earl_Grey	Simple_repeat	153225	153263	15	+	.	ID=(TATGCA)N_575;Name=(TATGCA)N;tstart=1;tend=38;shortte=F
Starmerella_bombicola_PYCC5882_scaffold02_3223787	Earl_Grey	Unknown	155901	156011	896	-	.	ID=RND-1_FAMILY-28_576;Name=RND-1_FAMILY-28;tstart=2;tend=355;shortte=F;kimura80=0.2491
Starmerella_bombicola_PYCC5882_scaffold02_3223787	Earl_Grey	Unknown	156012	156132	1104	+	.	ID=RND-1_FAMILY-30_577;Name=RND-1_FAMILY-30;tstart=2036;tend=2238;shortte=F;kimura80=0.2105
Starmerella_bombicola_PYCC5882_scaffold02_3223787	Earl_Grey	Unknown	231621	231767	239	-	.	ID=RND-1_FAMILY-7_578;Name=RND-1_FAMILY-7;tstart=5795;tend=5947;shortte=F;kimura80=0.4641
Starmerella_bombicola_PYCC5882_scaffold02_3223787	Earl_Grey	Unknown	274429	274634	447	-	.	ID=RND-1_FAMILY-7_579;Name=RND-1_FAMILY-7;tstart=3689;tend=3902;shortte=F;kimura80=0.3367
Starmerella_bombicola_PYCC5882_scaffold02_3223787	Earl_Grey	Unknown	275456	275556	359	+	.	ID=RND-1_FAMILY-28_580;Name=RND-1_FAMILY-28;tstart=183;tend=234;shortte=F;kimura80=0.1408
Starmerella_bombicola_PYCC5882_scaffold02_3223787	Earl_Grey	Unknown	275557	275717	386	-	.	ID=RND-1_FAMILY-28_581;Name=RND-1_FAMILY-28;tstart=174;tend=503;shortte=F;kimura80=0.2891
Starmerella_bombicola_PYCC5882_scaffold02_3223787	Earl_Grey	Unknown	276377	276390	249	+	.	ID=RND-1_FAMILY-37_582;Name=RND-1_FAMILY-37;tstart=1373;tend=1489;shortte=T;kimura80=0.2524
Starmerella_bombicola_PYCC5882_scaffold02_3223787	Earl_Grey	Unknown	276391	276477	322	-	.	ID=RND-1_FAMILY-30_583;Name=RND-1_FAMILY-30;tstart=2134;tend=2237;shortte=T;kimura80=0.2315
Starmerella_bombicola_PYCC5882_scaffold02_3223787	Earl_Grey	Unknown	276478	276576	359	+	.	ID=RND-1_FAMILY-30_584;Name=RND-1_FAMILY-30;tstart=2061;tend=2176;shortte=F;kimura80=0.2544
Starmerella_bombicola_PYCC5882_scaffold02_3223787	Earl_Grey	Unknown	276578	276747	586	+	.	ID=RND-1_FAMILY-7_585;Name=RND-1_FAMILY-7;tstart=5777;tend=5947;shortte=F;kimura80=0.3503
Starmerella_bombicola_PYCC5882_scaffold02_3223787	Earl_Grey	Simple_repeat	277468	277490	16	+	.	ID=(AGC)N_586;Name=(AGC)N;tstart=1;tend=23;shortte=F
Starmerella_bombicola_PYCC5882_scaffold02_3223787	Earl_Grey	Simple_repeat	282089	282120	13	+	.	ID=GA-RICH_587;Name=GA-RICH;tstart=1;tend=31;shortte=F
Starmerella_bombicola_PYCC5882_scaffold02_3223787	Earl_Grey	Unknown	287118	287230	236	-	.	ID=RND-1_FAMILY-7_588;Name=RND-1_FAMILY-7;tstart=5839;tend=5954;shortte=F;kimura80=0.3935
Starmerella_bombicola_PYCC5882_scaffold02_3223787	Earl_Grey	Unknown	316031	316163	231	-	.	ID=RND-1_FAMILY-36_589;Name=RND-1_FAMILY-36;tstart=4334;tend=4472;shortte=F;kimura80=0.41
Starmerella_bombicola_PYCC5882_scaffold02_3223787	Earl_Grey	Simple_repeat	352630	352677	47	+	.	ID=(GCGAATCAAT)N_590;Name=(GCGAATCAAT)N;tstart=1;tend=48;shortte=F
Starmerella_bombicola_PYCC5882_scaffold02_3223787	Earl_Grey	Unknown	356420	356590	321	-	.	ID=RND-1_FAMILY-7_591;Name=RND-1_FAMILY-7;tstart=5777;tend=5938;shortte=F;kimura80=0.4134
Starmerella_bombicola_PYCC5882_scaffold02_3223787	Earl_Grey	Unknown	356603	356765	245	-	.	ID=RND-1_FAMILY-7_592;Name=RND-1_FAMILY-7;tstart=5777;tend=5946;shortte=F;kimura80=0.5423
Starmerella_bombicola_PYCC5882_scaffold02_3223787	Earl_Grey	Unknown	356777	356944	421	-	.	ID=RND-1_FAMILY-7_593;Name=RND-1_FAMILY-7;tstart=5777;tend=5947;shortte=F;tegroup=CTG_2|RND-1_FAMILY-7|1;kimura80=0.4531
Starmerella_bombicola_PYCC5882_scaffold02_3223787	Earl_Grey	Unknown	356966	357119	231	-	.	ID=RND-1_FAMILY-7_594;Name=RND-1_FAMILY-7;tstart=5786;tend=5941;shortte=F;kimura80=0.4498
Starmerella_bombicola_PYCC5882_scaffold02_3223787	Earl_Grey	Simple_repeat	367983	368008	13	+	.	ID=(TCT)N_595;Name=(TCT)N;tstart=1;tend=26;shortte=F
Starmerella_bombicola_PYCC5882_scaffold02_3223787	Earl_Grey	Unknown	379638	380249	1047	-	.	ID=RND-1_FAMILY-11_596;Name=RND-1_FAMILY-11;tstart=3269;tend=3822;shortte=F;kimura80=0.3969
Starmerella_bombicola_PYCC5882_scaffold02_3223787	Earl_Grey	Simple_repeat	388014	388052	13	+	.	ID=(TTGAGCA)N_597;Name=(TTGAGCA)N;tstart=1;tend=40;shortte=F
Starmerella_bombicola_PYCC5882_scaffold02_3223787	Earl_Grey	Simple_repeat	391024	391063	12	+	.	ID=(TCATAGT)N_598;Name=(TCATAGT)N;tstart=1;tend=40;shortte=F
Starmerella_bombicola_PYCC5882_scaffold02_3223787	Earl_Grey	Simple_repeat	412264	412307	18	+	.	ID=(CACGGC)N_599;Name=(CACGGC)N;tstart=1;tend=44;shortte=F
Starmerella_bombicola_PYCC5882_scaffold02_3223787	Earl_Grey	Simple_repeat	426555	426585	14	+	.	ID=A-RICH_600;Name=A-RICH;tstart=1;tend=32;shortte=F
Starmerella_bombicola_PYCC5882_scaffold02_3223787	Earl_Grey	Simple_repeat	450640	450667	16	+	.	ID=(GGA)N_601;Name=(GGA)N;tstart=1;tend=28;shortte=F
Starmerella_bombicola_PYCC5882_scaffold02_3223787	Earl_Grey	Simple_repeat	453377	453409	13	+	.	ID=(GAACGC)N_602;Name=(GAACGC)N;tstart=1;tend=33;shortte=F
Starmerella_bombicola_PYCC5882_scaffold02_3223787	Earl_Grey	Simple_repeat	453593	453629	16	+	.	ID=(GATGAA)N_603;Name=(GATGAA)N;tstart=1;tend=34;shortte=F
Starmerella_bombicola_PYCC5882_scaffold02_3223787	Earl_Grey	Simple_repeat	475789	475818	14	+	.	ID=(AAACA)N_604;Name=(AAACA)N;tstart=1;tend=30;shortte=F
Starmerella_bombicola_PYCC5882_scaffold02_3223787	Earl_Grey	Simple_repeat	483905	483954	24	+	.	ID=(GGCAGA)N_605;Name=(GGCAGA)N;tstart=1;tend=50;shortte=F
Starmerella_bombicola_PYCC5882_scaffold02_3223787	Earl_Grey	Unknown	487900	488517	840	+	.	ID=RND-1_FAMILY-15_606;Name=RND-1_FAMILY-15;tstart=822;tend=1439;shortte=F;kimura80=0.5278
Starmerella_bombicola_PYCC5882_scaffold02_3223787	Earl_Grey	Unknown	520021	522920	9838	+	.	ID=RND-1_FAMILY-11_607;Name=RND-1_FAMILY-11;tstart=266;tend=3252;shortte=F;kimura80=0.1094
Starmerella_bombicola_PYCC5882_scaffold02_3223787	Earl_Grey	Simple_repeat	529656	529720	18	+	.	ID=(ATA)N_608;Name=(ATA)N;tstart=1;tend=64;shortte=F
Starmerella_bombicola_PYCC5882_scaffold02_3223787	Earl_Grey	Simple_repeat	535011	535055	25	+	.	ID=(AATTTTC)N_609;Name=(AATTTTC)N;tstart=1;tend=44;shortte=F
Starmerella_bombicola_PYCC5882_scaffold02_3223787	Earl_Grey	Simple_repeat	541874	541905	17	+	.	ID=(TCATCG)N_610;Name=(TCATCG)N;tstart=1;tend=32;shortte=F
Starmerella_bombicola_PYCC5882_scaffold02_3223787	Earl_Grey	Simple_repeat	541906	541923	13	+	.	ID=(TCG)N_611;Name=(TCG)N;tstart=1;tend=52;shortte=F
Starmerella_bombicola_PYCC5882_scaffold02_3223787	Earl_Grey	Simple_repeat	550594	550638	20	+	.	ID=(TGC)N_612;Name=(TGC)N;tstart=1;tend=45;shortte=F
Starmerella_bombicola_PYCC5882_scaffold02_3223787	Earl_Grey	Simple_repeat	550643	550675	14	+	.	ID=GA-RICH_613;Name=GA-RICH;tstart=1;tend=33;shortte=F
Starmerella_bombicola_PYCC5882_scaffold02_3223787	Earl_Grey	Unknown	568142	568251	570	-	.	ID=RND-1_FAMILY-30_614;Name=RND-1_FAMILY-30;tstart=2033;tend=2179;shortte=F;kimura80=0.2904
Starmerella_bombicola_PYCC5882_scaffold02_3223787	Earl_Grey	Unknown	568252	568294	404	+	.	ID=RND-1_FAMILY-7_615;Name=RND-1_FAMILY-7;tstart=1703;tend=1776;shortte=T;kimura80=0.1836
Starmerella_bombicola_PYCC5882_scaffold02_3223787	Earl_Grey	Simple_repeat	600883	600945	11	+	.	ID=(AACCTC)N_616;Name=(AACCTC)N;tstart=1;tend=61;shortte=F
Starmerella_bombicola_PYCC5882_scaffold02_3223787	Earl_Grey	Simple_repeat	611908	611946	14	+	.	ID=(GAAGGCA)N_617;Name=(GAAGGCA)N;tstart=1;tend=38;shortte=F
Starmerella_bombicola_PYCC5882_scaffold02_3223787	Earl_Grey	Simple_repeat	625713	625737	16	+	.	ID=(GCA)N_618;Name=(GCA)N;tstart=1;tend=25;shortte=F
Starmerella_bombicola_PYCC5882_scaffold02_3223787	Earl_Grey	Simple_repeat	674923	674967	12	+	.	ID=A-RICH_619;Name=A-RICH;tstart=1;tend=45;shortte=F
Starmerella_bombicola_PYCC5882_scaffold02_3223787	Earl_Grey	Unknown	684014	687286	5203	+	.	ID=RND-1_FAMILY-11_620;Name=RND-1_FAMILY-11;tstart=429;tend=4042;shortte=F;tegroup=CTG_2|RND-1_FAMILY-11|1;kimura80=0.14
Starmerella_bombicola_PYCC5882_scaffold02_3223787	Earl_Grey	Simple_repeat	690335	690364	19	+	.	ID=(CTTAC)N_621;Name=(CTTAC)N;tstart=1;tend=30;shortte=F
Starmerella_bombicola_PYCC5882_scaffold02_3223787	Earl_Grey	Simple_repeat	693808	693953	92	+	.	ID=(TTTGTGG)N_622;Name=(TTTGTGG)N;tstart=1;tend=147;shortte=F
Starmerella_bombicola_PYCC5882_scaffold02_3223787	Earl_Grey	Simple_repeat	710052	710116	13	+	.	ID=GA-RICH_623;Name=GA-RICH;tstart=1;tend=63;shortte=F
Starmerella_bombicola_PYCC5882_scaffold02_3223787	Earl_Grey	Simple_repeat	713002	713018	16	+	.	ID=(A)N_624;Name=(A)N;tstart=1;tend=17;shortte=F
Starmerella_bombicola_PYCC5882_scaffold02_3223787	Earl_Grey	Unknown	719845	720010	526	+	.	ID=RND-1_FAMILY-7_625;Name=RND-1_FAMILY-7;tstart=5777;tend=5942;shortte=F;kimura80=0.3804
Starmerella_bombicola_PYCC5882_scaffold02_3223787	Earl_Grey	Simple_repeat	722088	722123	21	+	.	ID=(TCT)N_626;Name=(TCT)N;tstart=1;tend=36;shortte=F
Starmerella_bombicola_PYCC5882_scaffold02_3223787	Earl_Grey	Simple_repeat	725891	725933	12	+	.	ID=(ATTT)N_627;Name=(ATTT)N;tstart=1;tend=39;shortte=F
Starmerella_bombicola_PYCC5882_scaffold02_3223787	Earl_Grey	Simple_repeat	731004	731060	21	+	.	ID=(ATCTGA)N_628;Name=(ATCTGA)N;tstart=1;tend=57;shortte=F
Starmerella_bombicola_PYCC5882_scaffold02_3223787	Earl_Grey	Simple_repeat	732654	732695	14	+	.	ID=(CTCATC)N_629;Name=(CTCATC)N;tstart=1;tend=42;shortte=F
Starmerella_bombicola_PYCC5882_scaffold02_3223787	Earl_Grey	Simple_repeat	748247	748281	22	+	.	ID=(CGTCTT)N_630;Name=(CGTCTT)N;tstart=1;tend=35;shortte=F
Starmerella_bombicola_PYCC5882_scaffold02_3223787	Earl_Grey	Simple_repeat	761833	761870	13	+	.	ID=(TCGAGT)N_631;Name=(TCGAGT)N;tstart=1;tend=38;shortte=F
Starmerella_bombicola_PYCC5882_scaffold02_3223787	Earl_Grey	Simple_repeat	781538	781583	22	+	.	ID=A-RICH_632;Name=A-RICH;tstart=1;tend=46;shortte=F
Starmerella_bombicola_PYCC5882_scaffold02_3223787	Earl_Grey	Simple_repeat	781971	782020	19	+	.	ID=(AATCTAC)N_633;Name=(AATCTAC)N;tstart=1;tend=51;shortte=F
Starmerella_bombicola_PYCC5882_scaffold02_3223787	Earl_Grey	Unknown	801108	802825	9875	+	.	ID=RND-1_FAMILY-15_634;Name=RND-1_FAMILY-15;tstart=3;tend=1734;shortte=F;kimura80=0.1634
Starmerella_bombicola_PYCC5882_scaffold02_3223787	Earl_Grey	Unknown	803681	804029	2231	+	.	ID=RND-1_FAMILY-15_635;Name=RND-1_FAMILY-15;tstart=1728;tend=2078;shortte=F;kimura80=0.1494
Starmerella_bombicola_PYCC5882_scaffold02_3223787	Earl_Grey	Unknown	804719	804792	545	+	.	ID=RND-1_FAMILY-15_636;Name=RND-1_FAMILY-15;tstart=2081;tend=2154;shortte=T;kimura80=0.1201
Starmerella_bombicola_PYCC5882_scaffold02_3223787	Earl_Grey	Simple_repeat	809413	809450	13	+	.	ID=(TCATCG)N_637;Name=(TCATCG)N;tstart=1;tend=38;shortte=F
Starmerella_bombicola_PYCC5882_scaffold02_3223787	Earl_Grey	Unknown	823434	823610	321	+	.	ID=RND-1_FAMILY-39_638;Name=RND-1_FAMILY-39;tstart=2675;tend=2851;shortte=F;kimura80=0.5014
Starmerella_bombicola_PYCC5882_scaffold02_3223787	Earl_Grey	Unknown	828847	829010	513	+	.	ID=RND-1_FAMILY-7_639;Name=RND-1_FAMILY-7;tstart=5777;tend=5940;shortte=F;kimura80=0.3879
Starmerella_bombicola_PYCC5882_scaffold02_3223787	Earl_Grey	Unknown	831797	832069	357	-	.	ID=RND-1_FAMILY-7_640;Name=RND-1_FAMILY-7;tstart=3708;tend=5943;shortte=F;tegroup=CTG_2|RND-1_FAMILY-7|6;kimura80=0.378
Starmerella_bombicola_PYCC5882_scaffold02_3223787	Earl_Grey	Simple_repeat	837505	837528	15	+	.	ID=(T)N_641;Name=(T)N;tstart=1;tend=24;shortte=F
Starmerella_bombicola_PYCC5882_scaffold02_3223787	Earl_Grey	Simple_repeat	848899	848957	11	+	.	ID=(AAGCAAG)N_642;Name=(AAGCAAG)N;tstart=1;tend=54;shortte=F
Starmerella_bombicola_PYCC5882_scaffold02_3223787	Earl_Grey	Simple_repeat	855415	855442	13	+	.	ID=A-RICH_643;Name=A-RICH;tstart=1;tend=29;shortte=F
Starmerella_bombicola_PYCC5882_scaffold02_3223787	Earl_Grey	Simple_repeat	862885	862926	12	+	.	ID=(TCCTCA)N_644;Name=(TCCTCA)N;tstart=1;tend=41;shortte=F
Starmerella_bombicola_PYCC5882_scaffold02_3223787	Earl_Grey	Simple_repeat	908586	908628	14	+	.	ID=GA-RICH_645;Name=GA-RICH;tstart=1;tend=44;shortte=F
Starmerella_bombicola_PYCC5882_scaffold02_3223787	Earl_Grey	Simple_repeat	908676	908726	28	+	.	ID=(GAC)N_646;Name=(GAC)N;tstart=1;tend=51;shortte=F
Starmerella_bombicola_PYCC5882_scaffold02_3223787	Earl_Grey	Simple_repeat	910488	910497	18	+	.	ID=(ATCCTC)N_647;Name=(ATCCTC)N;tstart=1;tend=54;shortte=F
Starmerella_bombicola_PYCC5882_scaffold02_3223787	Earl_Grey	Simple_repeat	910498	910541	22	+	.	ID=(TCT)N_648;Name=(TCT)N;tstart=1;tend=44;shortte=F
Starmerella_bombicola_PYCC5882_scaffold02_3223787	Earl_Grey	Simple_repeat	923009	923039	14	+	.	ID=(CCT)N_649;Name=(CCT)N;tstart=1;tend=31;shortte=F
Starmerella_bombicola_PYCC5882_scaffold02_3223787	Earl_Grey	Simple_repeat	923478	923510	13	+	.	ID=(AATA)N_650;Name=(AATA)N;tstart=1;tend=35;shortte=F
Starmerella_bombicola_PYCC5882_scaffold02_3223787	Earl_Grey	Simple_repeat	927772	927793	15	+	.	ID=(CA)N_651;Name=(CA)N;tstart=1;tend=22;shortte=F
Starmerella_bombicola_PYCC5882_scaffold02_3223787	Earl_Grey	Simple_repeat	935900	935927	13	+	.	ID=(TAAT)N_652;Name=(TAAT)N;tstart=1;tend=28;shortte=F
Starmerella_bombicola_PYCC5882_scaffold02_3223787	Earl_Grey	Simple_repeat	940668	940691	14	+	.	ID=(AAT)N_653;Name=(AAT)N;tstart=1;tend=23;shortte=F
Starmerella_bombicola_PYCC5882_scaffold02_3223787	Earl_Grey	Simple_repeat	959251	959341	21	+	.	ID=(GCA)N_654;Name=(GCA)N;tstart=1;tend=92;shortte=F
Starmerella_bombicola_PYCC5882_scaffold02_3223787	Earl_Grey	Simple_repeat	975685	975737	12	+	.	ID=(GGCCTC)N_655;Name=(GGCCTC)N;tstart=1;tend=53;shortte=F
Starmerella_bombicola_PYCC5882_scaffold02_3223787	Earl_Grey	Simple_repeat	981533	981558	13	+	.	ID=(ATTAT)N_656;Name=(ATTAT)N;tstart=1;tend=28;shortte=F
Starmerella_bombicola_PYCC5882_scaffold02_3223787	Earl_Grey	Simple_repeat	981566	981618	12	+	.	ID=(TCTT)N_657;Name=(TCTT)N;tstart=1;tend=54;shortte=F
Starmerella_bombicola_PYCC5882_scaffold02_3223787	Earl_Grey	Simple_repeat	982719	982758	16	+	.	ID=(TGCGCC)N_658;Name=(TGCGCC)N;tstart=1;tend=39;shortte=F
Starmerella_bombicola_PYCC5882_scaffold02_3223787	Earl_Grey	Simple_repeat	1032162	1032201	13	+	.	ID=(TATT)N_659;Name=(TATT)N;tstart=1;tend=41;shortte=F
Starmerella_bombicola_PYCC5882_scaffold02_3223787	Earl_Grey	Unknown	1044441	1044589	620	-	.	ID=RND-1_FAMILY-30_660;Name=RND-1_FAMILY-30;tstart=2036;tend=2237;shortte=F;kimura80=0.2586
Starmerella_bombicola_PYCC5882_scaffold02_3223787	Earl_Grey	Unknown	1044590	1044638	298	+	.	ID=RND-1_FAMILY-7_661;Name=RND-1_FAMILY-7;tstart=1692;tend=1774;shortte=T;kimura80=0.2615
Starmerella_bombicola_PYCC5882_scaffold02_3223787	Earl_Grey	Unknown	1113078	1116696	21676	-	.	ID=RND-1_FAMILY-11_662;Name=RND-1_FAMILY-11;tstart=2;tend=3664;shortte=F;kimura80=0.114
Starmerella_bombicola_PYCC5882_scaffold02_3223787	Earl_Grey	Simple_repeat	1116924	1116946	13	+	.	ID=(CCTC)N_663;Name=(CCTC)N;tstart=1;tend=24;shortte=F
Starmerella_bombicola_PYCC5882_scaffold02_3223787	Earl_Grey	Simple_repeat	1119905	1119945	15	+	.	ID=(TGC)N_664;Name=(TGC)N;tstart=1;tend=39;shortte=F
Starmerella_bombicola_PYCC5882_scaffold02_3223787	Earl_Grey	Simple_repeat	1120592	1120641	15	+	.	ID=(GCACCA)N_665;Name=(GCACCA)N;tstart=1;tend=50;shortte=F
Starmerella_bombicola_PYCC5882_scaffold02_3223787	Earl_Grey	Simple_repeat	1168606	1168627	15	+	.	ID=(ACGT)N_666;Name=(ACGT)N;tstart=1;tend=22;shortte=F
Starmerella_bombicola_PYCC5882_scaffold02_3223787	Earl_Grey	Simple_repeat	1180800	1180847	21	+	.	ID=(GAGAGT)N_667;Name=(GAGAGT)N;tstart=1;tend=47;shortte=F
Starmerella_bombicola_PYCC5882_scaffold02_3223787	Earl_Grey	Unknown	1181869	1182039	454	-	.	ID=RND-1_FAMILY-7_668;Name=RND-1_FAMILY-7;tstart=5777;tend=5947;shortte=F;kimura80=0.4241
Starmerella_bombicola_PYCC5882_scaffold02_3223787	Earl_Grey	Simple_repeat	1207529	1207558	15	+	.	ID=(GT)N_669;Name=(GT)N;tstart=1;tend=29;shortte=F
Starmerella_bombicola_PYCC5882_scaffold02_3223787	Earl_Grey	Simple_repeat	1237257	1237280	13	+	.	ID=(ATTT)N_670;Name=(ATTT)N;tstart=1;tend=23;shortte=F
Starmerella_bombicola_PYCC5882_scaffold02_3223787	Earl_Grey	Simple_repeat	1244822	1244843	16	+	.	ID=(T)N_671;Name=(T)N;tstart=1;tend=22;shortte=F
Starmerella_bombicola_PYCC5882_scaffold02_3223787	Earl_Grey	Simple_repeat	1245064	1245081	14	+	.	ID=(TAT)N_672;Name=(TAT)N;tstart=1;tend=18;shortte=F
Starmerella_bombicola_PYCC5882_scaffold02_3223787	Earl_Grey	Simple_repeat	1277873	1277914	40	+	.	ID=(CATGCCTCC)N_673;Name=(CATGCCTCC)N;tstart=1;tend=42;shortte=F
Starmerella_bombicola_PYCC5882_scaffold02_3223787	Earl_Grey	Simple_repeat	1277917	1277940	12	+	.	ID=(CAG)N_674;Name=(CAG)N;tstart=1;tend=24;shortte=F
Starmerella_bombicola_PYCC5882_scaffold02_3223787	Earl_Grey	Simple_repeat	1287764	1287786	16	+	.	ID=(T)N_675;Name=(T)N;tstart=1;tend=23;shortte=F
Starmerella_bombicola_PYCC5882_scaffold02_3223787	Earl_Grey	Unknown	1336974	1337171	421	+	.	ID=RND-1_FAMILY-33_676;Name=RND-1_FAMILY-33;tstart=7451;tend=7656;shortte=F;kimura80=0.3839
Starmerella_bombicola_PYCC5882_scaffold02_3223787	Earl_Grey	Unknown	1337618	1337683	317	-	.	ID=RND-1_FAMILY-37_677;Name=RND-1_FAMILY-37;tstart=1355;tend=1394;shortte=T;kimura80=0.1453
Starmerella_bombicola_PYCC5882_scaffold02_3223787	Earl_Grey	Unknown	1337684	1337756	462	-	.	ID=RND-1_FAMILY-7_678;Name=RND-1_FAMILY-7;tstart=3701;tend=3774;shortte=T;kimura80=0.1369
Starmerella_bombicola_PYCC5882_scaffold02_3223787	Earl_Grey	Simple_repeat	1338787	1338854	14	+	.	ID=(GGAGCT)N_679;Name=(GGAGCT)N;tstart=1;tend=65;shortte=F
Starmerella_bombicola_PYCC5882_scaffold02_3223787	Earl_Grey	Simple_repeat	1392004	1392047	14	+	.	ID=(CACCG)N_680;Name=(CACCG)N;tstart=1;tend=47;shortte=F
Starmerella_bombicola_PYCC5882_scaffold02_3223787	Earl_Grey	Simple_repeat	1415621	1415692	27	+	.	ID=(CTT)N_681;Name=(CTT)N;tstart=1;tend=71;shortte=F
Starmerella_bombicola_PYCC5882_scaffold02_3223787	Earl_Grey	Simple_repeat	1418362	1418465	40	+	.	ID=GA-RICH_682;Name=GA-RICH;tstart=1;tend=105;shortte=F
Starmerella_bombicola_PYCC5882_scaffold02_3223787	Earl_Grey	Simple_repeat	1418509	1418553	29	+	.	ID=(TGATGC)N_683;Name=(TGATGC)N;tstart=1;tend=45;shortte=F
Starmerella_bombicola_PYCC5882_scaffold02_3223787	Earl_Grey	Simple_repeat	1425713	1425762	12	+	.	ID=A-RICH_684;Name=A-RICH;tstart=1;tend=49;shortte=F
Starmerella_bombicola_PYCC5882_scaffold02_3223787	Earl_Grey	Simple_repeat	1439816	1439904	39	+	.	ID=(AAC)N_685;Name=(AAC)N;tstart=1;tend=89;shortte=F
Starmerella_bombicola_PYCC5882_scaffold02_3223787	Earl_Grey	Simple_repeat	1444233	1444301	40	+	.	ID=(ACGCTCAGA)N_686;Name=(ACGCTCAGA)N;tstart=1;tend=69;shortte=F
Starmerella_bombicola_PYCC5882_scaffold02_3223787	Earl_Grey	Simple_repeat	1452539	1452584	15	+	.	ID=(CAG)N_687;Name=(CAG)N;tstart=1;tend=45;shortte=F
Starmerella_bombicola_PYCC5882_scaffold02_3223787	Earl_Grey	Simple_repeat	1457680	1457708	15	+	.	ID=(GCA)N_688;Name=(GCA)N;tstart=1;tend=29;shortte=F
Starmerella_bombicola_PYCC5882_scaffold02_3223787	Earl_Grey	Simple_repeat	1457709	1457713	11	+	.	ID=(GCAGCC)N_689;Name=(GCAGCC)N;tstart=1;tend=34;shortte=F
Starmerella_bombicola_PYCC5882_scaffold02_3223787	Earl_Grey	Simple_repeat	1459221	1459275	19	+	.	ID=(TCATCG)N_690;Name=(TCATCG)N;tstart=1;tend=56;shortte=F
Starmerella_bombicola_PYCC5882_scaffold02_3223787	Earl_Grey	Simple_repeat	1477421	1477447	29	+	.	ID=(TCAATG)N_691;Name=(TCAATG)N;tstart=1;tend=27;shortte=F
Starmerella_bombicola_PYCC5882_scaffold02_3223787	Earl_Grey	Unknown	1479562	1479702	469	+	.	ID=RND-1_FAMILY-7_692;Name=RND-1_FAMILY-7;tstart=3702;tend=3835;shortte=F;kimura80=0.2882
Starmerella_bombicola_PYCC5882_scaffold02_3223787	Earl_Grey	Simple_repeat	1490526	1490552	15	+	.	ID=(GAG)N_693;Name=(GAG)N;tstart=1;tend=27;shortte=F
Starmerella_bombicola_PYCC5882_scaffold02_3223787	Earl_Grey	Simple_repeat	1490802	1490859	14	+	.	ID=(TTAT)N_694;Name=(TTAT)N;tstart=1;tend=55;shortte=F
Starmerella_bombicola_PYCC5882_scaffold02_3223787	Earl_Grey	Simple_repeat	1493851	1493916	22	+	.	ID=(GCA)N_695;Name=(GCA)N;tstart=1;tend=62;shortte=F
Starmerella_bombicola_PYCC5882_scaffold02_3223787	Earl_Grey	Simple_repeat	1517795	1517871	20	+	.	ID=(CGT)N_696;Name=(CGT)N;tstart=1;tend=77;shortte=F
Starmerella_bombicola_PYCC5882_scaffold02_3223787	Earl_Grey	Simple_repeat	1537670	1537699	15	+	.	ID=(TCA)N_697;Name=(TCA)N;tstart=1;tend=30;shortte=F
Starmerella_bombicola_PYCC5882_scaffold02_3223787	Earl_Grey	Simple_repeat	1558295	1558346	14	+	.	ID=(TCG)N_698;Name=(TCG)N;tstart=1;tend=54;shortte=F
Starmerella_bombicola_PYCC5882_scaffold02_3223787	Earl_Grey	Unknown	1558743	1560403	10300	+	.	ID=RND-1_FAMILY-28_699;Name=RND-1_FAMILY-28;tstart=696;tend=2369;shortte=F;kimura80=0.1405
Starmerella_bombicola_PYCC5882_scaffold02_3223787	Earl_Grey	Unknown	1583980	1584268	862	+	.	ID=RND-1_FAMILY-5_700;Name=RND-1_FAMILY-5;tstart=203;tend=520;shortte=F;kimura80=0.3671
Starmerella_bombicola_PYCC5882_scaffold02_3223787	Earl_Grey	Unknown	1584499	1587643	19118	-	.	ID=RND-1_FAMILY-11_701;Name=RND-1_FAMILY-11;tstart=2;tend=3190;shortte=F;kimura80=0.1036
Starmerella_bombicola_PYCC5882_scaffold02_3223787	Earl_Grey	Simple_repeat	1595597	1595641	12	+	.	ID=G-RICH_702;Name=G-RICH;tstart=1;tend=42;shortte=F
Starmerella_bombicola_PYCC5882_scaffold02_3223787	Earl_Grey	Simple_repeat	1596469	1596515	12	+	.	ID=G-RICH_703;Name=G-RICH;tstart=1;tend=42;shortte=F
Starmerella_bombicola_PYCC5882_scaffold02_3223787	Earl_Grey	Simple_repeat	1596621	1596681	19	+	.	ID=(CAG)N_704;Name=(CAG)N;tstart=1;tend=62;shortte=F
Starmerella_bombicola_PYCC5882_scaffold02_3223787	Earl_Grey	Simple_repeat	1607770	1607808	12	+	.	ID=(ATG)N_705;Name=(ATG)N;tstart=1;tend=39;shortte=F
Starmerella_bombicola_PYCC5882_scaffold02_3223787	Earl_Grey	Simple_repeat	1608093	1608149	13	+	.	ID=(GACAGC)N_706;Name=(GACAGC)N;tstart=1;tend=53;shortte=F
Starmerella_bombicola_PYCC5882_scaffold02_3223787	Earl_Grey	Unknown	1623971	1624273	922	-	.	ID=RND-1_FAMILY-26_707;Name=RND-1_FAMILY-26;tstart=591;tend=898;shortte=F;kimura80=0.3097
Starmerella_bombicola_PYCC5882_scaffold02_3223787	Earl_Grey	Simple_repeat	1627129	1627183	14	+	.	ID=(ACAA)N_708;Name=(ACAA)N;tstart=1;tend=57;shortte=F
Starmerella_bombicola_PYCC5882_scaffold02_3223787	Earl_Grey	Unknown	1627504	1627685	409	+	.	ID=RND-1_FAMILY-28_709;Name=RND-1_FAMILY-28;tstart=2867;tend=3058;shortte=F;kimura80=0.355
Starmerella_bombicola_PYCC5882_scaffold02_3223787	Earl_Grey	Unknown	1646615	1648972	4513	+	.	ID=RND-1_FAMILY-11_710;Name=RND-1_FAMILY-11;tstart=500;tend=3188;shortte=F;tegroup=CTG_2|RND-1_FAMILY-11|5;kimura80=0.1356
Starmerella_bombicola_PYCC5882_scaffold02_3223787	Earl_Grey	Unknown	1649234	1649611	932	-	.	ID=RND-1_FAMILY-5_711;Name=RND-1_FAMILY-5;tstart=35;tend=516;shortte=F;kimura80=0.3403
Starmerella_bombicola_PYCC5882_scaffold02_3223787	Earl_Grey	Simple_repeat	1665834	1665868	12	+	.	ID=GA-RICH_712;Name=GA-RICH;tstart=1;tend=35;shortte=F
Starmerella_bombicola_PYCC5882_scaffold02_3223787	Earl_Grey	Simple_repeat	1665937	1666003	14	+	.	ID=GA-RICH_713;Name=GA-RICH;tstart=1;tend=67;shortte=F
Starmerella_bombicola_PYCC5882_scaffold02_3223787	Earl_Grey	Unknown	1669930	1670637	2243	-	.	ID=RND-1_FAMILY-38_714;Name=RND-1_FAMILY-38;tstart=1069;tend=1773;shortte=F;kimura80=0.3925
Starmerella_bombicola_PYCC5882_scaffold02_3223787	Earl_Grey	Simple_repeat	1684064	1684102	19	+	.	ID=(CTT)N_715;Name=(CTT)N;tstart=1;tend=39;shortte=F
Starmerella_bombicola_PYCC5882_scaffold02_3223787	Earl_Grey	Simple_repeat	1704149	1704228	24	+	.	ID=GA-RICH_716;Name=GA-RICH;tstart=1;tend=80;shortte=F
Starmerella_bombicola_PYCC5882_scaffold02_3223787	Earl_Grey	Simple_repeat	1704713	1704736	12	+	.	ID=(ATTT)N_717;Name=(ATTT)N;tstart=1;tend=24;shortte=F
Starmerella_bombicola_PYCC5882_scaffold02_3223787	Earl_Grey	Simple_repeat	1705659	1705681	14	+	.	ID=(TCC)N_718;Name=(TCC)N;tstart=1;tend=23;shortte=F
Starmerella_bombicola_PYCC5882_scaffold02_3223787	Earl_Grey	Simple_repeat	1720717	1720742	27	+	.	ID=(CTCTAT)N_719;Name=(CTCTAT)N;tstart=1;tend=26;shortte=F
Starmerella_bombicola_PYCC5882_scaffold02_3223787	Earl_Grey	Simple_repeat	1731002	1731028	15	+	.	ID=(ATG)N_720;Name=(ATG)N;tstart=1;tend=27;shortte=F
Starmerella_bombicola_PYCC5882_scaffold02_3223787	Earl_Grey	Simple_repeat	1741148	1741181	15	+	.	ID=(TAT)N_721;Name=(TAT)N;tstart=1;tend=34;shortte=F
Starmerella_bombicola_PYCC5882_scaffold02_3223787	Earl_Grey	Unknown	1744181	1744360	662	-	.	ID=RND-1_FAMILY-30_722;Name=RND-1_FAMILY-30;tstart=2049;tend=2237;shortte=F;kimura80=0.2668
Starmerella_bombicola_PYCC5882_scaffold02_3223787	Earl_Grey	Simple_repeat	1751340	1751413	16	+	.	ID=(CTG)N_723;Name=(CTG)N;tstart=1;tend=74;shortte=F
Starmerella_bombicola_PYCC5882_scaffold02_3223787	Earl_Grey	Simple_repeat	1765107	1765158	12	+	.	ID=(CAACCT)N_724;Name=(CAACCT)N;tstart=1;tend=53;shortte=F
Starmerella_bombicola_PYCC5882_scaffold02_3223787	Earl_Grey	Unknown	1767300	1767926	1663	+	.	ID=RND-1_FAMILY-35_725;Name=RND-1_FAMILY-35;tstart=407;tend=1020;shortte=F;kimura80=0.3373
Starmerella_bombicola_PYCC5882_scaffold02_3223787	Earl_Grey	Unknown	1767927	1768322	859	-	.	ID=RND-1_FAMILY-5_726;Name=RND-1_FAMILY-5;tstart=174;tend=577;shortte=F;kimura80=0.475
Starmerella_bombicola_PYCC5882_scaffold02_3223787	Earl_Grey	Unknown	1770927	1771060	468	+	.	ID=RND-1_FAMILY-11_727;Name=RND-1_FAMILY-11;tstart=3518;tend=3651;shortte=F;kimura80=0.3455
Starmerella_bombicola_PYCC5882_scaffold02_3223787	Earl_Grey	Unknown	1772175	1774577	18509	+	.	ID=RND-1_FAMILY-21_728;Name=RND-1_FAMILY-21;tstart=562;tend=2994;shortte=F;kimura80=0.0605
Starmerella_bombicola_PYCC5882_scaffold02_3223787	Earl_Grey	Unknown	1774986	1777342	14358	+	.	ID=RND-1_FAMILY-28_729;Name=RND-1_FAMILY-28;tstart=696;tend=3072;shortte=F;kimura80=0.1491
Starmerella_bombicola_PYCC5882_scaffold02_3223787	Earl_Grey	Simple_repeat	1784757	1784790	17	+	.	ID=(ATTC)N_730;Name=(ATTC)N;tstart=1;tend=35;shortte=F
Starmerella_bombicola_PYCC5882_scaffold02_3223787	Earl_Grey	Unknown	1806615	1806719	322	-	.	ID=RND-1_FAMILY-7_731;Name=RND-1_FAMILY-7;tstart=5841;tend=5947;shortte=F;kimura80=0.4177
Starmerella_bombicola_PYCC5882_scaffold02_3223787	Earl_Grey	Simple_repeat	1809902	1809936	22	+	.	ID=(CTCGGA)N_732;Name=(CTCGGA)N;tstart=1;tend=35;shortte=F
Starmerella_bombicola_PYCC5882_scaffold02_3223787	Earl_Grey	Unknown	1812962	1813348	294	-	.	ID=RND-1_FAMILY-21_733;Name=RND-1_FAMILY-21;tstart=343;tend=737;shortte=F;kimura80=0.5105
Starmerella_bombicola_PYCC5882_scaffold02_3223787	Earl_Grey	Unknown	1823243	1823349	310	-	.	ID=RND-1_FAMILY-7_734;Name=RND-1_FAMILY-7;tstart=5833;tend=5941;shortte=F;kimura80=0.3962
Starmerella_bombicola_PYCC5882_scaffold02_3223787	Earl_Grey	Unknown	1825531	1825721	562	+	.	ID=RND-1_FAMILY-7_735;Name=RND-1_FAMILY-7;tstart=3694;tend=3882;shortte=F;kimura80=0.3042
Starmerella_bombicola_PYCC5882_scaffold02_3223787	Earl_Grey	Simple_repeat	1836004	1836027	17	+	.	ID=(T)N_736;Name=(T)N;tstart=1;tend=24;shortte=F
Starmerella_bombicola_PYCC5882_scaffold02_3223787	Earl_Grey	Simple_repeat	1856344	1856416	35	+	.	ID=(CGA)N_737;Name=(CGA)N;tstart=1;tend=73;shortte=F
Starmerella_bombicola_PYCC5882_scaffold02_3223787	Earl_Grey	Simple_repeat	1857601	1857630	12	+	.	ID=(TGC)N_738;Name=(TGC)N;tstart=1;tend=30;shortte=F
Starmerella_bombicola_PYCC5882_scaffold02_3223787	Earl_Grey	Simple_repeat	1858316	1858354	11	+	.	ID=(GAGGCC)N_739;Name=(GAGGCC)N;tstart=1;tend=39;shortte=F
Starmerella_bombicola_PYCC5882_scaffold02_3223787	Earl_Grey	Simple_repeat	1872067	1872130	19	+	.	ID=(CTGAG)N_740;Name=(CTGAG)N;tstart=1;tend=64;shortte=F
Starmerella_bombicola_PYCC5882_scaffold02_3223787	Earl_Grey	Unknown	1895371	1895422	362	-	.	ID=RND-1_FAMILY-26_741;Name=RND-1_FAMILY-26;tstart=737;tend=788;shortte=T;kimura80=0.0866
Starmerella_bombicola_PYCC5882_scaffold02_3223787	Earl_Grey	Unknown	1895532	1895581	369	-	.	ID=RND-1_FAMILY-26_742;Name=RND-1_FAMILY-26;tstart=737;tend=786;shortte=T;kimura80=0.0856
Starmerella_bombicola_PYCC5882_scaffold02_3223787	Earl_Grey	Unknown	1895690	1895897	1018	-	.	ID=RND-1_FAMILY-26_743;Name=RND-1_FAMILY-26;tstart=585;tend=788;shortte=F;tegroup=CTG_2|RND-1_FAMILY-26|1;kimura80=0.166
Starmerella_bombicola_PYCC5882_scaffold02_3223787	Earl_Grey	Simple_repeat	1897248	1897296	23	+	.	ID=(TTGGTG)N_744;Name=(TTGGTG)N;tstart=1;tend=49;shortte=F
Starmerella_bombicola_PYCC5882_scaffold02_3223787	Earl_Grey	Unknown	1908380	1910776	20059	+	.	ID=RND-1_FAMILY-5_745;Name=RND-1_FAMILY-5;tstart=1;tend=2399;shortte=F;kimura80=0.0283
Starmerella_bombicola_PYCC5882_scaffold02_3223787	Earl_Grey	Unknown	1928565	1928862	971	+	.	ID=RND-1_FAMILY-26_746;Name=RND-1_FAMILY-26;tstart=591;tend=892;shortte=F;kimura80=0.3019
Starmerella_bombicola_PYCC5882_scaffold02_3223787	Earl_Grey	Unknown	1958522	1958631	299	+	.	ID=RND-1_FAMILY-35_747;Name=RND-1_FAMILY-35;tstart=1555;tend=1667;shortte=F;kimura80=0.3625
Starmerella_bombicola_PYCC5882_scaffold02_3223787	Earl_Grey	Simple_repeat	1967886	1967910	14	+	.	ID=(AATA)N_748;Name=(AATA)N;tstart=1;tend=24;shortte=F
Starmerella_bombicola_PYCC5882_scaffold02_3223787	Earl_Grey	Simple_repeat	1969293	1969318	14	+	.	ID=(TCG)N_749;Name=(TCG)N;tstart=1;tend=26;shortte=F
Starmerella_bombicola_PYCC5882_scaffold02_3223787	Earl_Grey	Unknown	1969734	1969890	339	+	.	ID=RND-1_FAMILY-33_750;Name=RND-1_FAMILY-33;tstart=5402;tend=5560;shortte=F;kimura80=0.4272
Starmerella_bombicola_PYCC5882_scaffold02_3223787	Earl_Grey	Unknown	1974593	1976673	15132	-	.	ID=RND-1_FAMILY-11_751;Name=RND-1_FAMILY-11;tstart=1955;tend=4042;shortte=F;kimura80=0.0775
Starmerella_bombicola_PYCC5882_scaffold02_3223787	Earl_Grey	Unknown	1976674	1978932	10667	-	.	ID=RND-1_FAMILY-35_752;Name=RND-1_FAMILY-35;tstart=1;tend=1745;shortte=F;kimura80=0.174
Starmerella_bombicola_PYCC5882_scaffold02_3223787	Earl_Grey	Unknown	1979069	1979260	871	+	.	ID=RND-1_FAMILY-5_753;Name=RND-1_FAMILY-5;tstart=59;tend=249;shortte=F;kimura80=0.298
Starmerella_bombicola_PYCC5882_scaffold02_3223787	Earl_Grey	Unknown	1980394	1980442	247	+	.	ID=RND-1_FAMILY-14_754;Name=RND-1_FAMILY-14;tstart=836;tend=885;shortte=T;kimura80=0.2154
Starmerella_bombicola_PYCC5882_scaffold02_3223787	Earl_Grey	Unknown	1982595	1982844	1039	-	.	ID=RND-1_FAMILY-3_755;Name=RND-1_FAMILY-3;tstart=2363;tend=2611;shortte=F;kimura80=0.239
Starmerella_bombicola_PYCC5882_scaffold02_3223787	Earl_Grey	Unknown	1985297	1985495	476	+	.	ID=RND-1_FAMILY-30_756;Name=RND-1_FAMILY-30;tstart=2031;tend=2236;shortte=F;kimura80=0.3617
Starmerella_bombicola_PYCC5882_scaffold02_3223787	Earl_Grey	Simple_repeat	1992453	1992475	21	+	.	ID=(AT)N_757;Name=(AT)N;tstart=1;tend=23;shortte=F
Starmerella_bombicola_PYCC5882_scaffold02_3223787	Earl_Grey	Unknown	2005881	2006129	599	+	.	ID=RND-1_FAMILY-3_758;Name=RND-1_FAMILY-3;tstart=2;tend=250;shortte=F;kimura80=0.4326
Starmerella_bombicola_PYCC5882_scaffold02_3223787	Earl_Grey	Unknown	2006131	2006507	948	+	.	ID=RND-1_FAMILY-21_759;Name=RND-1_FAMILY-21;tstart=389;tend=759;shortte=F;kimura80=0.3342
Starmerella_bombicola_PYCC5882_scaffold02_3223787	Earl_Grey	Unknown	2006926	2008113	8790	-	.	ID=RND-1_FAMILY-14_760;Name=RND-1_FAMILY-14;tstart=174;tend=1413;shortte=F;kimura80=0.0641
Starmerella_bombicola_PYCC5882_scaffold02_3223787	Earl_Grey	Unknown	2009659	2010260	2852	+	.	ID=RND-1_FAMILY-35_761;Name=RND-1_FAMILY-35;tstart=478;tend=1288;shortte=F;kimura80=0.3089
Starmerella_bombicola_PYCC5882_scaffold02_3223787	Earl_Grey	Unknown	2010261	2012623	21512	-	.	ID=RND-1_FAMILY-5_762;Name=RND-1_FAMILY-5;tstart=1;tend=2587;shortte=F;kimura80=0.03
Starmerella_bombicola_PYCC5882_scaffold02_3223787	Earl_Grey	Unknown	2012843	2016276	16574	+	.	ID=RND-1_FAMILY-11_763;Name=RND-1_FAMILY-11;tstart=161;tend=3664;shortte=F;kimura80=0.1315
Starmerella_bombicola_PYCC5882_scaffold02_3223787	Earl_Grey	Simple_repeat	2021788	2021806	12	+	.	ID=(GTG)N_764;Name=(GTG)N;tstart=1;tend=19;shortte=F
Starmerella_bombicola_PYCC5882_scaffold02_3223787	Earl_Grey	Simple_repeat	2027490	2027520	14	+	.	ID=(GCT)N_765;Name=(GCT)N;tstart=1;tend=31;shortte=F
Starmerella_bombicola_PYCC5882_scaffold02_3223787	Earl_Grey	Simple_repeat	2027697	2027722	12	+	.	ID=(TAAT)N_766;Name=(TAAT)N;tstart=1;tend=25;shortte=F
Starmerella_bombicola_PYCC5882_scaffold02_3223787	Earl_Grey	Unknown	2044812	2045989	5789	-	.	ID=RND-1_FAMILY-11_767;Name=RND-1_FAMILY-11;tstart=1962;tend=3146;shortte=F;kimura80=0.2262
Starmerella_bombicola_PYCC5882_scaffold02_3223787	Earl_Grey	Unknown	2046000	2046201	352	-	.	ID=RND-1_FAMILY-35_768;Name=RND-1_FAMILY-35;tstart=2279;tend=2499;shortte=F;kimura80=0.4804
Starmerella_bombicola_PYCC5882_scaffold02_3223787	Earl_Grey	Unknown	2046202	2046256	229	-	.	ID=RND-1_FAMILY-11_769;Name=RND-1_FAMILY-11;tstart=1039;tend=1102;shortte=T;kimura80=0.1753
Starmerella_bombicola_PYCC5882_scaffold02_3223787	Earl_Grey	Unknown	2046275	2046502	753	-	.	ID=RND-1_FAMILY-11_770;Name=RND-1_FAMILY-11;tstart=771;tend=1107;shortte=F;kimura80=0.2366
Starmerella_bombicola_PYCC5882_scaffold02_3223787	Earl_Grey	Unknown	2046503	2046856	2535	+	.	ID=RND-1_FAMILY-5_771;Name=RND-1_FAMILY-5;tstart=1891;tend=2587;shortte=F;kimura80=0.3579
Starmerella_bombicola_PYCC5882_scaffold02_3223787	Earl_Grey	Unknown	2046857	2047925	8092	-	.	ID=RND-1_FAMILY-35_772;Name=RND-1_FAMILY-35;tstart=1;tend=1369;shortte=F;kimura80=0.1697
Starmerella_bombicola_PYCC5882_scaffold02_3223787	Earl_Grey	Simple_repeat	2067554	2067601	12	+	.	ID=(TTTGT)N_773;Name=(TTTGT)N;tstart=1;tend=47;shortte=F
Starmerella_bombicola_PYCC5882_scaffold02_3223787	Earl_Grey	Unknown	2067694	2068074	764	-	.	ID=RND-1_FAMILY-14_774;Name=RND-1_FAMILY-14;tstart=579;tend=922;shortte=F;kimura80=0.3616
Starmerella_bombicola_PYCC5882_scaffold02_3223787	Earl_Grey	Unknown	2076240	2076371	309	+	.	ID=RND-1_FAMILY-28_775;Name=RND-1_FAMILY-28;tstart=3117;tend=3245;shortte=F;kimura80=0.3322
Starmerella_bombicola_PYCC5882_scaffold02_3223787	Earl_Grey	Simple_repeat	2083310	2083333	12	+	.	ID=(TAT)N_776;Name=(TAT)N;tstart=1;tend=24;shortte=F
Starmerella_bombicola_PYCC5882_scaffold02_3223787	Earl_Grey	Unknown	2084128	2085339	4909	+	.	ID=RND-1_FAMILY-38_777;Name=RND-1_FAMILY-38;tstart=904;tend=2107;shortte=F;kimura80=0.3223
Starmerella_bombicola_PYCC5882_scaffold02_3223787	Earl_Grey	Unknown	2086587	2086731	414	-	.	ID=RND-1_FAMILY-26_778;Name=RND-1_FAMILY-26;tstart=671;tend=795;shortte=F;kimura80=0.3102
Starmerella_bombicola_PYCC5882_scaffold02_3223787	Earl_Grey	Unknown	2086755	2086918	310	+	.	ID=RND-1_FAMILY-7_779;Name=RND-1_FAMILY-7;tstart=5777;tend=5939;shortte=F;kimura80=0.4047
Starmerella_bombicola_PYCC5882_scaffold02_3223787	Earl_Grey	Unknown	2086984	2087196	299	-	.	ID=RND-1_FAMILY-28_780;Name=RND-1_FAMILY-28;tstart=2956;tend=3176;shortte=F;kimura80=0.4891
Starmerella_bombicola_PYCC5882_scaffold02_3223787	Earl_Grey	Unknown	2088596	2089752	4932	-	.	ID=RND-1_FAMILY-38_781;Name=RND-1_FAMILY-38;tstart=958;tend=2107;shortte=F;kimura80=0.307
Starmerella_bombicola_PYCC5882_scaffold02_3223787	Earl_Grey	Unknown	2095021	2095438	668	-	.	ID=RND-1_FAMILY-26_782;Name=RND-1_FAMILY-26;tstart=572;tend=800;shortte=F;kimura80=0.3744
Starmerella_bombicola_PYCC5882_scaffold02_3223787	Earl_Grey	Unknown	2096952	2098510	5917	-	.	ID=RND-1_FAMILY-38_783;Name=RND-1_FAMILY-38;tstart=895;tend=2442;shortte=F;kimura80=0.3086
Starmerella_bombicola_PYCC5882_scaffold02_3223787	Earl_Grey	Unknown	2099377	2099660	341	-	.	ID=RND-1_FAMILY-38_784;Name=RND-1_FAMILY-38;tstart=2177;tend=2440;shortte=F;kimura80=0.4375
Starmerella_bombicola_PYCC5882_scaffold02_3223787	Earl_Grey	Unknown	2099702	2099878	865	+	.	ID=RND-1_FAMILY-30_785;Name=RND-1_FAMILY-30;tstart=2036;tend=2227;shortte=F;kimura80=0.1856
Starmerella_bombicola_PYCC5882_scaffold02_3223787	Earl_Grey	Simple_repeat	2099957	2100054	19	+	.	ID=(TA)N_786;Name=(TA)N;tstart=1;tend=96;shortte=F
Starmerella_bombicola_PYCC5882_scaffold02_3223787	Earl_Grey	Simple_repeat	2100102	2100118	15	+	.	ID=(AT)N_787;Name=(AT)N;tstart=1;tend=17;shortte=F
Starmerella_bombicola_PYCC5882_scaffold02_3223787	Earl_Grey	Unknown	2100120	2101285	5365	-	.	ID=RND-1_FAMILY-38_788;Name=RND-1_FAMILY-38;tstart=904;tend=2071;shortte=F;kimura80=0.2747
Starmerella_bombicola_PYCC5882_scaffold02_3223787	Earl_Grey	Unknown	2102161	2103729	5839	-	.	ID=RND-1_FAMILY-38_789;Name=RND-1_FAMILY-38;tstart=895;tend=2439;shortte=F;kimura80=0.3099
Starmerella_bombicola_PYCC5882_scaffold02_3223787	Earl_Grey	Unknown	2106030	2106956	2080	+	.	ID=RND-1_FAMILY-11_790;Name=RND-1_FAMILY-11;tstart=2207;tend=3157;shortte=F;kimura80=0.4355
Starmerella_bombicola_PYCC5882_scaffold02_3223787	Earl_Grey	Unknown	2106957	2109756	22389	+	.	ID=RND-1_FAMILY-21_791;Name=RND-1_FAMILY-21;tstart=190;tend=2994;shortte=F;kimura80=0.0652
Starmerella_bombicola_PYCC5882_scaffold02_3223787	Earl_Grey	Unknown	2109993	2111902	11313	+	.	ID=RND-1_FAMILY-28_792;Name=RND-1_FAMILY-28;tstart=709;tend=2609;shortte=F;kimura80=0.1672
Starmerella_bombicola_PYCC5882_scaffold02_3223787	Earl_Grey	Unknown	2111903	2112230	1915	+	.	ID=RND-1_FAMILY-21_793;Name=RND-1_FAMILY-21;tstart=2900;tend=3230;shortte=F;kimura80=0.14
Starmerella_bombicola_PYCC5882_scaffold02_3223787	Earl_Grey	Unknown	2114931	2114991	299	-	.	ID=RND-1_FAMILY-37_794;Name=RND-1_FAMILY-37;tstart=1546;tend=1588;shortte=T;kimura80=0.1484
Starmerella_bombicola_PYCC5882_scaffold02_3223787	Earl_Grey	Unknown	2114998	2115737	1220	+	.	ID=RND-1_FAMILY-35_795;Name=RND-1_FAMILY-35;tstart=126;tend=1029;shortte=F;tegroup=CTG_2|RND-1_FAMILY-35|1;kimura80=0.2579
Starmerella_bombicola_PYCC5882_scaffold02_3223787	Earl_Grey	Unknown	2117436	2117520	235	-	.	ID=RND-1_FAMILY-7_796;Name=RND-1_FAMILY-7;tstart=3702;tend=3785;shortte=T;kimura80=0.3943
Starmerella_bombicola_PYCC5882_scaffold02_3223787	Earl_Grey	Simple_repeat	2135948	2135985	12	+	.	ID=(CTCTTC)N_797;Name=(CTCTTC)N;tstart=1;tend=35;shortte=F
Starmerella_bombicola_PYCC5882_scaffold02_3223787	Earl_Grey	Unknown	2158553	2159673	9547	-	.	ID=RND-1_FAMILY-27_798;Name=RND-1_FAMILY-27;tstart=1;tend=1265;shortte=F;kimura80=0.0601
Starmerella_bombicola_PYCC5882_scaffold02_3223787	Earl_Grey	Unknown	2159674	2159962	459	+	.	ID=RND-1_FAMILY-3_799;Name=RND-1_FAMILY-3;tstart=183;tend=590;shortte=F;kimura80=0.4943
Starmerella_bombicola_PYCC5882_scaffold02_3223787	Earl_Grey	Unknown	2160244	2160389	262	-	.	ID=RND-1_FAMILY-11_800;Name=RND-1_FAMILY-11;tstart=2827;tend=2976;shortte=F;kimura80=0.5423
Starmerella_bombicola_PYCC5882_scaffold02_3223787	Earl_Grey	Unknown	2202801	2203001	505	-	.	ID=RND-1_FAMILY-27_801;Name=RND-1_FAMILY-27;tstart=868;tend=1085;shortte=F;kimura80=0.2752
Starmerella_bombicola_PYCC5882_scaffold02_3223787	Earl_Grey	Simple_repeat	2203029	2203075	25	+	.	ID=(T)N_802;Name=(T)N;tstart=1;tend=47;shortte=F
Starmerella_bombicola_PYCC5882_scaffold02_3223787	Earl_Grey	Unknown	2203764	2203901	345	+	.	ID=RND-1_FAMILY-5_803;Name=RND-1_FAMILY-5;tstart=1928;tend=2037;shortte=F;kimura80=0.3226
Starmerella_bombicola_PYCC5882_scaffold02_3223787	Earl_Grey	Simple_repeat	2207967	2208024	13	+	.	ID=(AATCAC)N_804;Name=(AATCAC)N;tstart=1;tend=57;shortte=F
Starmerella_bombicola_PYCC5882_scaffold02_3223787	Earl_Grey	Simple_repeat	2227416	2227449	13	+	.	ID=(TTAT)N_805;Name=(TTAT)N;tstart=1;tend=33;shortte=F
Starmerella_bombicola_PYCC5882_scaffold02_3223787	Earl_Grey	Simple_repeat	2243165	2243198	11	+	.	ID=(GCTGGC)N_806;Name=(GCTGGC)N;tstart=1;tend=34;shortte=F
Starmerella_bombicola_PYCC5882_scaffold02_3223787	Earl_Grey	Simple_repeat	2243613	2243652	17	+	.	ID=(CTGGTG)N_807;Name=(CTGGTG)N;tstart=1;tend=40;shortte=F
Starmerella_bombicola_PYCC5882_scaffold02_3223787	Earl_Grey	Unknown	2247873	2247989	308	+	.	ID=RND-1_FAMILY-28_808;Name=RND-1_FAMILY-28;tstart=2957;tend=3073;shortte=F;kimura80=0.4752
Starmerella_bombicola_PYCC5882_scaffold02_3223787	Earl_Grey	Unknown	2248080	2248314	1073	+	.	ID=RND-1_FAMILY-14_809;Name=RND-1_FAMILY-14;tstart=590;tend=917;shortte=F;kimura80=0.2258
Starmerella_bombicola_PYCC5882_scaffold02_3223787	Earl_Grey	Unknown	2248381	2248432	391	+	.	ID=RND-1_FAMILY-14_810;Name=RND-1_FAMILY-14;tstart=733;tend=786;shortte=T;kimura80=0.0812
Starmerella_bombicola_PYCC5882_scaffold02_3223787	Earl_Grey	Unknown	2248433	2248475	242	+	.	ID=RND-1_FAMILY-14_811;Name=RND-1_FAMILY-14;tstart=872;tend=917;shortte=T;tegroup=CTG_2|RND-1_FAMILY-14|1;kimura80=0.2484
Starmerella_bombicola_PYCC5882_scaffold02_3223787	Earl_Grey	Simple_repeat	2260815	2260845	13	+	.	ID=(TCGGTG)N_812;Name=(TCGGTG)N;tstart=1;tend=31;shortte=F
Starmerella_bombicola_PYCC5882_scaffold02_3223787	Earl_Grey	Simple_repeat	2261730	2261808	30	+	.	ID=(ACGCAA)N_813;Name=(ACGCAA)N;tstart=1;tend=77;shortte=F
Starmerella_bombicola_PYCC5882_scaffold02_3223787	Earl_Grey	Simple_repeat	2272803	2272896	15	+	.	ID=(CATCTT)N_814;Name=(CATCTT)N;tstart=1;tend=100;shortte=F
Starmerella_bombicola_PYCC5882_scaffold02_3223787	Earl_Grey	Simple_repeat	2278613	2278651	23	+	.	ID=(TGACTC)N_815;Name=(TGACTC)N;tstart=1;tend=39;shortte=F
Starmerella_bombicola_PYCC5882_scaffold02_3223787	Earl_Grey	Simple_repeat	2278680	2278737	22	+	.	ID=(GCTGAT)N_816;Name=(GCTGAT)N;tstart=1;tend=58;shortte=F
Starmerella_bombicola_PYCC5882_scaffold02_3223787	Earl_Grey	Unknown	2285151	2286761	11674	+	.	ID=RND-1_FAMILY-14_817;Name=RND-1_FAMILY-14;tstart=1;tend=1556;shortte=F;kimura80=0.0586
Starmerella_bombicola_PYCC5882_scaffold02_3223787	Earl_Grey	Simple_repeat	2302328	2302370	37	+	.	ID=(ATGAAG)N_818;Name=(ATGAAG)N;tstart=1;tend=43;shortte=F
Starmerella_bombicola_PYCC5882_scaffold02_3223787	Earl_Grey	Unknown	2306600	2306734	307	-	.	ID=RND-1_FAMILY-39_819;Name=RND-1_FAMILY-39;tstart=2674;tend=2808;shortte=F;kimura80=0.507
Starmerella_bombicola_PYCC5882_scaffold02_3223787	Earl_Grey	Simple_repeat	2323306	2323348	12	+	.	ID=(AGCTG)N_820;Name=(AGCTG)N;tstart=1;tend=40;shortte=F
Starmerella_bombicola_PYCC5882_scaffold02_3223787	Earl_Grey	Unknown	2329637	2329715	258	+	.	ID=RND-1_FAMILY-30_821;Name=RND-1_FAMILY-30;tstart=2164;tend=2244;shortte=T;kimura80=0.3489
Starmerella_bombicola_PYCC5882_scaffold02_3223787	Earl_Grey	Simple_repeat	2343973	2344036	26	+	.	ID=(CGT)N_822;Name=(CGT)N;tstart=1;tend=64;shortte=F
Starmerella_bombicola_PYCC5882_scaffold02_3223787	Earl_Grey	Simple_repeat	2372454	2372488	13	+	.	ID=(CTGTC)N_823;Name=(CTGTC)N;tstart=1;tend=35;shortte=F
Starmerella_bombicola_PYCC5882_scaffold02_3223787	Earl_Grey	Simple_repeat	2374117	2374151	33	+	.	ID=(GAGGAT)N_824;Name=(GAGGAT)N;tstart=1;tend=35;shortte=F
Starmerella_bombicola_PYCC5882_scaffold02_3223787	Earl_Grey	Simple_repeat	2374307	2374346	12	+	.	ID=(ATGATT)N_825;Name=(ATGATT)N;tstart=1;tend=40;shortte=F
Starmerella_bombicola_PYCC5882_scaffold02_3223787	Earl_Grey	Simple_repeat	2405128	2405154	14	+	.	ID=(TAAA)N_826;Name=(TAAA)N;tstart=1;tend=26;shortte=F
Starmerella_bombicola_PYCC5882_scaffold02_3223787	Earl_Grey	Simple_repeat	2427495	2427530	29	+	.	ID=(TTCATC)N_827;Name=(TTCATC)N;tstart=1;tend=36;shortte=F
Starmerella_bombicola_PYCC5882_scaffold02_3223787	Earl_Grey	Simple_repeat	2428559	2428625	15	+	.	ID=(TCTTC)N_828;Name=(TCTTC)N;tstart=1;tend=67;shortte=F
Starmerella_bombicola_PYCC5882_scaffold02_3223787	Earl_Grey	Unknown	2431454	2431638	746	+	.	ID=RND-1_FAMILY-30_829;Name=RND-1_FAMILY-30;tstart=2090;tend=2278;shortte=F;kimura80=0.2149
Starmerella_bombicola_PYCC5882_scaffold02_3223787	Earl_Grey	Unknown	2452892	2452910	302	+	.	ID=RND-1_FAMILY-5_830;Name=RND-1_FAMILY-5;tstart=321;tend=375;shortte=T;kimura80=0.1805
Starmerella_bombicola_PYCC5882_scaffold02_3223787	Earl_Grey	Unknown	2452911	2453075	305	-	.	ID=RND-1_FAMILY-11_831;Name=RND-1_FAMILY-11;tstart=2847;tend=3011;shortte=F;kimura80=0.4336
Starmerella_bombicola_PYCC5882_scaffold02_3223787	Earl_Grey	Unknown	2453076	2453137	302	+	.	ID=RND-1_FAMILY-5_832;Name=RND-1_FAMILY-5;tstart=376;tend=567;shortte=T;kimura80=0.3893
Starmerella_bombicola_PYCC5882_scaffold02_3223787	Earl_Grey	Unknown	2453162	2453768	1807	-	.	ID=RND-1_FAMILY-35_833;Name=RND-1_FAMILY-35;tstart=407;tend=1003;shortte=F;kimura80=0.3401
Starmerella_bombicola_PYCC5882_scaffold02_3223787	Earl_Grey	Unknown	2489524	2489657	471	-	.	ID=RND-1_FAMILY-26_834;Name=RND-1_FAMILY-26;tstart=675;tend=814;shortte=F;kimura80=0.2939
Starmerella_bombicola_PYCC5882_scaffold02_3223787	Earl_Grey	Unknown	2489658	2489719	231	-	.	ID=RND-1_FAMILY-28_835;Name=RND-1_FAMILY-28;tstart=2957;tend=3024;shortte=T;kimura80=0.3532
Starmerella_bombicola_PYCC5882_scaffold02_3223787	Earl_Grey	Simple_repeat	2502035	2502079	13	+	.	ID=(CGAGGCA)N_836;Name=(CGAGGCA)N;tstart=1;tend=46;shortte=F
Starmerella_bombicola_PYCC5882_scaffold02_3223787	Earl_Grey	Simple_repeat	2532167	2532227	13	+	.	ID=(TCTGAT)N_837;Name=(TCTGAT)N;tstart=1;tend=61;shortte=F
Starmerella_bombicola_PYCC5882_scaffold02_3223787	Earl_Grey	Simple_repeat	2574142	2574197	34	+	.	ID=(CCCATTTGA)N_838;Name=(CCCATTTGA)N;tstart=1;tend=59;shortte=F
Starmerella_bombicola_PYCC5882_scaffold02_3223787	Earl_Grey	Simple_repeat	2586121	2586130	18	+	.	ID=(CAGTTG)N_839;Name=(CAGTTG)N;tstart=1;tend=44;shortte=F
Starmerella_bombicola_PYCC5882_scaffold02_3223787	Earl_Grey	Simple_repeat	2586131	2586164	13	+	.	ID=(TTGCA)N_840;Name=(TTGCA)N;tstart=1;tend=30;shortte=F
Starmerella_bombicola_PYCC5882_scaffold02_3223787	Earl_Grey	Unknown	2594900	2595559	1927	+	.	ID=RND-1_FAMILY-3_841;Name=RND-1_FAMILY-3;tstart=2358;tend=2979;shortte=F;kimura80=0.3208
Starmerella_bombicola_PYCC5882_scaffold02_3223787	Earl_Grey	Simple_repeat	2614006	2614054	11	+	.	ID=(GGCGTT)N_842;Name=(GGCGTT)N;tstart=1;tend=50;shortte=F
Starmerella_bombicola_PYCC5882_scaffold02_3223787	Earl_Grey	Simple_repeat	2618555	2618580	19	+	.	ID=(GAA)N_843;Name=(GAA)N;tstart=1;tend=26;shortte=F
Starmerella_bombicola_PYCC5882_scaffold02_3223787	Earl_Grey	Simple_repeat	2641415	2641481	21	+	.	ID=(CTCATC)N_844;Name=(CTCATC)N;tstart=1;tend=70;shortte=F
Starmerella_bombicola_PYCC5882_scaffold02_3223787	Earl_Grey	Unknown	2653571	2653716	417	+	.	ID=RND-1_FAMILY-7_845;Name=RND-1_FAMILY-7;tstart=5777;tend=5911;shortte=F;kimura80=0.3468
Starmerella_bombicola_PYCC5882_scaffold02_3223787	Earl_Grey	Unknown	2653854	2653920	368	+	.	ID=RND-1_FAMILY-30_846;Name=RND-1_FAMILY-30;tstart=2049;tend=2115;shortte=T;kimura80=0.2308
Starmerella_bombicola_PYCC5882_scaffold02_3223787	Earl_Grey	Unknown	2653921	2653930	298	-	.	ID=RND-1_FAMILY-7_847;Name=RND-1_FAMILY-7;tstart=3810;tend=3887;shortte=T;kimura80=-0.0
Starmerella_bombicola_PYCC5882_scaffold02_3223787	Earl_Grey	Simple_repeat	2664866	2664904	12	+	.	ID=(TTTTGG)N_848;Name=(TTTTGG)N;tstart=1;tend=37;shortte=F
Starmerella_bombicola_PYCC5882_scaffold02_3223787	Earl_Grey	Simple_repeat	2669858	2669898	35	+	.	ID=(GCCTGT)N_849;Name=(GCCTGT)N;tstart=1;tend=41;shortte=F
Starmerella_bombicola_PYCC5882_scaffold02_3223787	Earl_Grey	Simple_repeat	2674075	2674117	15	+	.	ID=(CTGACC)N_850;Name=(CTGACC)N;tstart=1;tend=43;shortte=F
Starmerella_bombicola_PYCC5882_scaffold02_3223787	Earl_Grey	Unknown	2679220	2679445	1060	+	.	ID=RND-1_FAMILY-26_851;Name=RND-1_FAMILY-26;tstart=579;tend=816;shortte=F;kimura80=0.1939
Starmerella_bombicola_PYCC5882_scaffold02_3223787	Earl_Grey	Unknown	2679646	2679736	550	+	.	ID=RND-1_FAMILY-26_852;Name=RND-1_FAMILY-26;tstart=832;tend=922;shortte=T;kimura80=0.1585
Starmerella_bombicola_PYCC5882_scaffold02_3223787	Earl_Grey	Simple_repeat	2687156	2687191	31	+	.	ID=(GGTTTGT)N_853;Name=(GGTTTGT)N;tstart=1;tend=38;shortte=F
Starmerella_bombicola_PYCC5882_scaffold02_3223787	Earl_Grey	Simple_repeat	2692781	2692826	11	+	.	ID=(AATTCA)N_854;Name=(AATTCA)N;tstart=1;tend=46;shortte=F
Starmerella_bombicola_PYCC5882_scaffold02_3223787	Earl_Grey	Simple_repeat	2723597	2723626	13	+	.	ID=(TTC)N_855;Name=(TTC)N;tstart=1;tend=30;shortte=F
Starmerella_bombicola_PYCC5882_scaffold02_3223787	Earl_Grey	Simple_repeat	2744231	2744263	31	+	.	ID=(CTT)N_856;Name=(CTT)N;tstart=1;tend=33;shortte=F
Starmerella_bombicola_PYCC5882_scaffold02_3223787	Earl_Grey	Simple_repeat	2745608	2745666	16	+	.	ID=(TGCTGG)N_857;Name=(TGCTGG)N;tstart=1;tend=56;shortte=F
Starmerella_bombicola_PYCC5882_scaffold02_3223787	Earl_Grey	Simple_repeat	2746328	2746356	12	+	.	ID=GA-RICH_858;Name=GA-RICH;tstart=1;tend=29;shortte=F
Starmerella_bombicola_PYCC5882_scaffold02_3223787	Earl_Grey	Simple_repeat	2757556	2757587	12	+	.	ID=(CACCAA)N_859;Name=(CACCAA)N;tstart=1;tend=32;shortte=F
Starmerella_bombicola_PYCC5882_scaffold02_3223787	Earl_Grey	Unknown	2760954	2761045	275	+	.	ID=RND-1_FAMILY-30_860;Name=RND-1_FAMILY-30;tstart=2035;tend=2181;shortte=F;kimura80=0.5385
Starmerella_bombicola_PYCC5882_scaffold02_3223787	Earl_Grey	Unknown	2761046	2761113	287	-	.	ID=RND-1_FAMILY-7_861;Name=RND-1_FAMILY-7;tstart=3743;tend=3862;shortte=F;kimura80=0.3585
Starmerella_bombicola_PYCC5882_scaffold02_3223787	Earl_Grey	Unknown	2763417	2763890	4763	+	.	ID=RND-1_FAMILY-35_862;Name=RND-1_FAMILY-35;tstart=614;tend=1392;shortte=F;kimura80=0.1224
Starmerella_bombicola_PYCC5882_scaffold02_3223787	Earl_Grey	Unknown	2763891	2764248	2481	-	.	ID=RND-1_FAMILY-5_863;Name=RND-1_FAMILY-5;tstart=1872;tend=2587;shortte=F;kimura80=0.3718
Starmerella_bombicola_PYCC5882_scaffold02_3223787	Earl_Grey	Unknown	2764249	2766533	13698	+	.	ID=RND-1_FAMILY-11_864;Name=RND-1_FAMILY-11;tstart=750;tend=3185;shortte=F;kimura80=0.13
Starmerella_bombicola_PYCC5882_scaffold02_3223787	Earl_Grey	Unknown	2767006	2767322	379	-	.	ID=RND-1_FAMILY-21_865;Name=RND-1_FAMILY-21;tstart=206;tend=670;shortte=F;kimura80=0.4656
Starmerella_bombicola_PYCC5882_scaffold02_3223787	Earl_Grey	Unknown	2767323	2767680	490	+	.	ID=RND-1_FAMILY-27_866;Name=RND-1_FAMILY-27;tstart=78;tend=470;shortte=F;tegroup=CTG_2|RND-1_FAMILY-27|1;kimura80=0.4397
Starmerella_bombicola_PYCC5882_scaffold02_3223787	Earl_Grey	Simple_repeat	2773181	2773209	11	+	.	ID=(CTCCTT)N_867;Name=(CTCCTT)N;tstart=1;tend=31;shortte=F
Starmerella_bombicola_PYCC5882_scaffold02_3223787	Earl_Grey	Simple_repeat	2779659	2779695	29	+	.	ID=(TGATCAGAT)N_868;Name=(TGATCAGAT)N;tstart=1;tend=37;shortte=F
Starmerella_bombicola_PYCC5882_scaffold02_3223787	Earl_Grey	Unknown	2786662	2786756	413	-	.	ID=RND-1_FAMILY-26_869;Name=RND-1_FAMILY-26;tstart=733;tend=917;shortte=T;kimura80=0.2468
Starmerella_bombicola_PYCC5882_scaffold02_3223787	Earl_Grey	Unknown	2786862	2787036	1010	-	.	ID=RND-1_FAMILY-26_870;Name=RND-1_FAMILY-26;tstart=614;tend=788;shortte=F;kimura80=0.1738
Starmerella_bombicola_PYCC5882_scaffold02_3223787	Earl_Grey	Simple_repeat	2806221	2806248	12	+	.	ID=(AATA)N_871;Name=(AATA)N;tstart=1;tend=28;shortte=F
Starmerella_bombicola_PYCC5882_scaffold02_3223787	Earl_Grey	Simple_repeat	2823849	2823880	13	+	.	ID=(GTC)N_872;Name=(GTC)N;tstart=1;tend=32;shortte=F
Starmerella_bombicola_PYCC5882_scaffold02_3223787	Earl_Grey	Unknown	2842137	2842336	463	+	.	ID=RND-1_FAMILY-7_873;Name=RND-1_FAMILY-7;tstart=3702;tend=3900;shortte=F;kimura80=0.3634
Starmerella_bombicola_PYCC5882_scaffold02_3223787	Earl_Grey	Simple_repeat	2852734	2852769	12	+	.	ID=(CAGAATC)N_874;Name=(CAGAATC)N;tstart=1;tend=36;shortte=F
Starmerella_bombicola_PYCC5882_scaffold02_3223787	Earl_Grey	Simple_repeat	2868957	2869006	28	+	.	ID=(CCTGAAGAA)N_875;Name=(CCTGAAGAA)N;tstart=1;tend=50;shortte=F
Starmerella_bombicola_PYCC5882_scaffold02_3223787	Earl_Grey	Simple_repeat	2874520	2874593	32	+	.	ID=A-RICH_876;Name=A-RICH;tstart=1;tend=77;shortte=F
Starmerella_bombicola_PYCC5882_scaffold02_3223787	Earl_Grey	Simple_repeat	2874849	2874899	12	+	.	ID=A-RICH_877;Name=A-RICH;tstart=1;tend=51;shortte=F
Starmerella_bombicola_PYCC5882_scaffold02_3223787	Earl_Grey	Simple_repeat	2892476	2892497	13	+	.	ID=(GTT)N_878;Name=(GTT)N;tstart=1;tend=22;shortte=F
Starmerella_bombicola_PYCC5882_scaffold02_3223787	Earl_Grey	Simple_repeat	2893446	2893469	15	+	.	ID=(CT)N_879;Name=(CT)N;tstart=1;tend=25;shortte=F
Starmerella_bombicola_PYCC5882_scaffold02_3223787	Earl_Grey	Simple_repeat	2902957	2903002	12	+	.	ID=(AGAAGC)N_880;Name=(AGAAGC)N;tstart=1;tend=48;shortte=F
Starmerella_bombicola_PYCC5882_scaffold02_3223787	Earl_Grey	Simple_repeat	2906858	2906889	12	+	.	ID=A-RICH_881;Name=A-RICH;tstart=1;tend=32;shortte=F
Starmerella_bombicola_PYCC5882_scaffold02_3223787	Earl_Grey	Simple_repeat	2919303	2919410	20	+	.	ID=(ACTAGA)N_882;Name=(ACTAGA)N;tstart=1;tend=106;shortte=F
Starmerella_bombicola_PYCC5882_scaffold02_3223787	Earl_Grey	Unknown	2927981	2928092	592	+	.	ID=RND-1_FAMILY-26_883;Name=RND-1_FAMILY-26;tstart=680;tend=792;shortte=F;kimura80=0.209
Starmerella_bombicola_PYCC5882_scaffold02_3223787	Earl_Grey	Simple_repeat	2937099	2937130	34	+	.	ID=(CATTACT)N_884;Name=(CATTACT)N;tstart=1;tend=32;shortte=F
Starmerella_bombicola_PYCC5882_scaffold02_3223787	Earl_Grey	Simple_repeat	2939180	2939311	29	+	.	ID=(ACAACA)N_885;Name=(ACAACA)N;tstart=1;tend=132;shortte=F
Starmerella_bombicola_PYCC5882_scaffold02_3223787	Earl_Grey	Simple_repeat	2949605	2949648	13	+	.	ID=(CCTTCCC)N_886;Name=(CCTTCCC)N;tstart=1;tend=46;shortte=F
Starmerella_bombicola_PYCC5882_scaffold02_3223787	Earl_Grey	Simple_repeat	2973688	2973726	16	+	.	ID=(CAGCAA)N_887;Name=(CAGCAA)N;tstart=1;tend=42;shortte=F
Starmerella_bombicola_PYCC5882_scaffold02_3223787	Earl_Grey	Simple_repeat	2982392	2982546	24	+	.	ID=(AACTTC)N_888;Name=(AACTTC)N;tstart=1;tend=135;shortte=F
Starmerella_bombicola_PYCC5882_scaffold02_3223787	Earl_Grey	Simple_repeat	2986937	2986966	16	+	.	ID=(AGC)N_889;Name=(AGC)N;tstart=1;tend=30;shortte=F
Starmerella_bombicola_PYCC5882_scaffold02_3223787	Earl_Grey	Unknown	2989249	2989450	1518	+	.	ID=RND-1_FAMILY-30_890;Name=RND-1_FAMILY-30;tstart=2036;tend=2239;shortte=F;kimura80=0.0917
Starmerella_bombicola_PYCC5882_scaffold02_3223787	Earl_Grey	Unknown	2989451	2989623	396	+	.	ID=RND-1_FAMILY-7_891;Name=RND-1_FAMILY-7;tstart=3728;tend=3901;shortte=F;kimura80=0.3665
Starmerella_bombicola_PYCC5882_scaffold02_3223787	Earl_Grey	Simple_repeat	2992392	2992430	13	+	.	ID=(TATGCA)N_892;Name=(TATGCA)N;tstart=1;tend=39;shortte=F
Starmerella_bombicola_PYCC5882_scaffold02_3223787	Earl_Grey	Unknown	3003980	3004142	480	+	.	ID=RND-1_FAMILY-30_893;Name=RND-1_FAMILY-30;tstart=2007;tend=2182;shortte=F;kimura80=0.3823
Starmerella_bombicola_PYCC5882_scaffold02_3223787	Earl_Grey	Unknown	3004144	3004335	1409	+	.	ID=RND-1_FAMILY-30_894;Name=RND-1_FAMILY-30;tstart=2036;tend=2227;shortte=F;kimura80=0.1014
Starmerella_bombicola_PYCC5882_scaffold02_3223787	Earl_Grey	Simple_repeat	3005002	3005037	14	+	.	ID=(CAGGTTG)N_895;Name=(CAGGTTG)N;tstart=1;tend=36;shortte=F
Starmerella_bombicola_PYCC5882_scaffold02_3223787	Earl_Grey	Simple_repeat	3009947	3009978	13	+	.	ID=(TGC)N_896;Name=(TGC)N;tstart=1;tend=32;shortte=F
Starmerella_bombicola_PYCC5882_scaffold02_3223787	Earl_Grey	Simple_repeat	3018145	3018183	12	+	.	ID=A-RICH_897;Name=A-RICH;tstart=1;tend=37;shortte=F
Starmerella_bombicola_PYCC5882_scaffold02_3223787	Earl_Grey	Simple_repeat	3023309	3023335	18	+	.	ID=(GAC)N_898;Name=(GAC)N;tstart=1;tend=27;shortte=F
Starmerella_bombicola_PYCC5882_scaffold02_3223787	Earl_Grey	Simple_repeat	3025581	3025622	16	+	.	ID=(TCGCTG)N_899;Name=(TCGCTG)N;tstart=1;tend=42;shortte=F
Starmerella_bombicola_PYCC5882_scaffold02_3223787	Earl_Grey	Unknown	3048170	3048271	242	-	.	ID=RND-1_FAMILY-7_900;Name=RND-1_FAMILY-7;tstart=5818;tend=5918;shortte=F;kimura80=0.3839
Starmerella_bombicola_PYCC5882_scaffold02_3223787	Earl_Grey	Simple_repeat	3067970	3068021	11	+	.	ID=(CATTCG)N_901;Name=(CATTCG)N;tstart=1;tend=51;shortte=F
Starmerella_bombicola_PYCC5882_scaffold02_3223787	Earl_Grey	Unknown	3076742	3076940	789	+	.	ID=RND-1_FAMILY-30_902;Name=RND-1_FAMILY-30;tstart=2036;tend=2238;shortte=F;kimura80=0.2115
Starmerella_bombicola_PYCC5882_scaffold02_3223787	Earl_Grey	Unknown	3088861	3088970	241	+	.	ID=RND-1_FAMILY-26_903;Name=RND-1_FAMILY-26;tstart=72;tend=181;shortte=F;kimura80=0.4687
Starmerella_bombicola_PYCC5882_scaffold02_3223787	Earl_Grey	Simple_repeat	3097467	3097493	15	+	.	ID=(TGA)N_904;Name=(TGA)N;tstart=1;tend=27;shortte=F
Starmerella_bombicola_PYCC5882_scaffold02_3223787	Earl_Grey	Simple_repeat	3099911	3099968	16	+	.	ID=(AATATA)N_905;Name=(AATATA)N;tstart=1;tend=58;shortte=F
Starmerella_bombicola_PYCC5882_scaffold02_3223787	Earl_Grey	Simple_repeat	3103217	3103243	12	+	.	ID=A-RICH_906;Name=A-RICH;tstart=1;tend=27;shortte=F
Starmerella_bombicola_PYCC5882_scaffold02_3223787	Earl_Grey	Simple_repeat	3110921	3110982	17	+	.	ID=(GTATAC)N_907;Name=(GTATAC)N;tstart=1;tend=62;shortte=F
Starmerella_bombicola_PYCC5882_scaffold02_3223787	Earl_Grey	Simple_repeat	3128847	3128913	17	+	.	ID=GA-RICH_908;Name=GA-RICH;tstart=1;tend=67;shortte=F
Starmerella_bombicola_PYCC5882_scaffold02_3223787	Earl_Grey	Simple_repeat	3130183	3130255	22	+	.	ID=(GCCATT)N_909;Name=(GCCATT)N;tstart=1;tend=73;shortte=F
Starmerella_bombicola_PYCC5882_scaffold02_3223787	Earl_Grey	Unknown	3134065	3134313	1093	-	.	ID=RND-1_FAMILY-30_910;Name=RND-1_FAMILY-30;tstart=2035;tend=2277;shortte=F;kimura80=0.2044
Starmerella_bombicola_PYCC5882_scaffold02_3223787	Earl_Grey	Unknown	3136139	3136777	789	+	.	ID=RND-1_FAMILY-13_911;Name=RND-1_FAMILY-13;tstart=2;tend=211;shortte=F;kimura80=0.3387
Starmerella_bombicola_PYCC5882_scaffold02_3223787	Earl_Grey	Unknown	3136778	3136950	867	+	.	ID=RND-1_FAMILY-13_912;Name=RND-1_FAMILY-13;tstart=1;tend=188;shortte=F;kimura80=0.2633
Starmerella_bombicola_PYCC5882_scaffold02_3223787	Earl_Grey	Unknown	3136951	3138675	1234	+	.	ID=RND-1_FAMILY-13_913;Name=RND-1_FAMILY-13;tstart=1;tend=227;shortte=F;tegroup=CTG_2|RND-1_FAMILY-13|1;kimura80=0.1789
Starmerella_bombicola_PYCC5882_scaffold02_3223787	Earl_Grey	Unknown	3138676	3139839	1424	+	.	ID=RND-1_FAMILY-13_914;Name=RND-1_FAMILY-13;tstart=1;tend=227;shortte=F;kimura80=0.1659
Starmerella_bombicola_PYCC5882_scaffold02_3223787	Earl_Grey	Unknown	3144604	3144715	261	+	.	ID=RND-2_FAMILY-226_915;Name=RND-2_FAMILY-226;tstart=126;tend=238;shortte=F;kimura80=0.4839
Starmerella_bombicola_PYCC5882_scaffold02_3223787	Earl_Grey	Unknown	3145131	3145315	399	-	.	ID=RND-1_FAMILY-36_916;Name=RND-1_FAMILY-36;tstart=3619;tend=3800;shortte=F;kimura80=0.457
Starmerella_bombicola_PYCC5882_scaffold02_3223787	Earl_Grey	Unknown	3147496	3152415	31497	+	.	ID=RND-1_FAMILY-39_917;Name=RND-1_FAMILY-39;tstart=61;tend=4967;shortte=F;kimura80=0.1278
Starmerella_bombicola_PYCC5882_scaffold02_3223787	Earl_Grey	Unknown	3152539	3153024	992	-	.	ID=RND-1_FAMILY-30_918;Name=RND-1_FAMILY-30;tstart=2036;tend=2550;shortte=F;kimura80=0.3946
Starmerella_bombicola_PYCC5882_scaffold02_3223787	Earl_Grey	Unknown	3160031	3160253	1329	-	.	ID=RND-1_FAMILY-30_919;Name=RND-1_FAMILY-30;tstart=2036;tend=2260;shortte=F;kimura80=0.1667
Starmerella_bombicola_PYCC5882_scaffold02_3223787	Earl_Grey	Unknown	3160254	3160451	1039	-	.	ID=RND-1_FAMILY-30_920;Name=RND-1_FAMILY-30;tstart=2036;tend=2242;shortte=F;kimura80=0.1789
Starmerella_bombicola_PYCC5882_scaffold02_3223787	Earl_Grey	Unknown	3169378	3169797	2470	+	.	ID=RND-2_FAMILY-226_921;Name=RND-2_FAMILY-226;tstart=614;tend=1030;shortte=F;kimura80=0.1062
Starmerella_bombicola_PYCC5882_scaffold02_3223787	Earl_Grey	Unknown	3172978	3173194	586	+	.	ID=RND-1_FAMILY-30_922;Name=RND-1_FAMILY-30;tstart=2036;tend=2247;shortte=F;kimura80=0.3907
Starmerella_bombicola_PYCC5882_scaffold02_3223787	Earl_Grey	Unknown	3173226	3173606	1044	-	.	ID=RND-1_FAMILY-34_923;Name=RND-1_FAMILY-34;tstart=1857;tend=2260;shortte=F;kimura80=0.3394
Starmerella_bombicola_PYCC5882_scaffold02_3223787	Earl_Grey	Unknown	3174072	3174916	1819	-	.	ID=RND-1_FAMILY-34_924;Name=RND-1_FAMILY-34;tstart=984;tend=1822;shortte=F;kimura80=0.4061
Starmerella_bombicola_PYCC5882_scaffold02_3223787	Earl_Grey	Unknown	3175203	3175697	1695	-	.	ID=RND-1_FAMILY-34_925;Name=RND-1_FAMILY-34;tstart=15;tend=702;shortte=F;kimura80=0.367
Starmerella_bombicola_PYCC5882_scaffold02_3223787	Earl_Grey	Unknown	3175698	3176087	2204	+	.	ID=RND-1_FAMILY-22_926;Name=RND-1_FAMILY-22;tstart=2970;tend=3527;shortte=F;kimura80=0.3276
Starmerella_bombicola_PYCC5882_scaffold02_3223787	Earl_Grey	Unknown	3179666	3179757	291	-	.	ID=RND-1_FAMILY-33_927;Name=RND-1_FAMILY-33;tstart=7451;tend=7550;shortte=T;kimura80=0.2587
Starmerella_bombicola_PYCC5882_scaffold02_3223787	Earl_Grey	Unknown	3183966	3184028	299	+	.	ID=RND-1_FAMILY-16_928;Name=RND-1_FAMILY-16;tstart=1209;tend=1272;shortte=T;kimura80=0.278
Starmerella_bombicola_PYCC5882_scaffold02_3223787	Earl_Grey	Unknown	3184029	3184130	465	-	.	ID=RND-1_FAMILY-37_929;Name=RND-1_FAMILY-37;tstart=1887;tend=2052;shortte=F;kimura80=0.3745
Starmerella_bombicola_PYCC5882_scaffold02_3223787	Earl_Grey	Unknown	3184131	3184335	841	+	.	ID=RND-2_FAMILY-226_930;Name=RND-2_FAMILY-226;tstart=561;tend=823;shortte=F;kimura80=0.3171
Starmerella_bombicola_PYCC5882_scaffold02_3223787	Earl_Grey	Unknown	3186134	3186295	507	+	.	ID=RND-1_FAMILY-30_931;Name=RND-1_FAMILY-30;tstart=2036;tend=2238;shortte=F;kimura80=0.3578
Starmerella_bombicola_PYCC5882_scaffold02_3223787	Earl_Grey	Unknown	3186296	3186410	943	-	.	ID=RND-1_FAMILY-33_932;Name=RND-1_FAMILY-33;tstart=9447;tend=9586;shortte=F;kimura80=0.1242
Starmerella_bombicola_PYCC5882_scaffold02_3223787	Earl_Grey	Unknown	3186514	3186551	250	+	.	ID=RND-1_FAMILY-7_933;Name=RND-1_FAMILY-7;tstart=604;tend=642;shortte=T;kimura80=0.1805
Starmerella_bombicola_PYCC5882_scaffold02_3223787	Earl_Grey	Unknown	3186552	3187709	8772	+	.	ID=RND-2_FAMILY-226_934;Name=RND-2_FAMILY-226;tstart=1361;tend=2549;shortte=F;kimura80=0.0822
Starmerella_bombicola_PYCC5882_scaffold02_3223787	Earl_Grey	Unknown	3187710	3187739	411	-	.	ID=RND-1_FAMILY-30_935;Name=RND-1_FAMILY-30;tstart=2036;tend=2089;shortte=T;kimura80=0.1116
Starmerella_bombicola_PYCC5882_scaffold02_3223787	Earl_Grey	Unknown	3187740	3187780	314	+	.	ID=RND-1_FAMILY-28_936;Name=RND-1_FAMILY-28;tstart=293;tend=350;shortte=T;kimura80=0.1773
Starmerella_bombicola_PYCC5882_scaffold02_3223787	Earl_Grey	Unknown	3188015	3188351	1543	-	.	ID=RND-1_FAMILY-30_937;Name=RND-1_FAMILY-30;tstart=472;tend=810;shortte=F;kimura80=0.1904
Starmerella_bombicola_PYCC5882_scaffold02_3223787	Earl_Grey	Unknown	3188352	3191295	14474	-	.	ID=RND-1_FAMILY-34_938;Name=RND-1_FAMILY-34;tstart=719;tend=3665;shortte=F;kimura80=0.1339
Starmerella_bombicola_PYCC5882_scaffold02_3223787	Earl_Grey	Unknown	3191296	3191500	377	+	.	ID=RND-1_FAMILY-7_939;Name=RND-1_FAMILY-7;tstart=2145;tend=2393;shortte=F;kimura80=0.116
Starmerella_bombicola_PYCC5882_scaffold02_3223787	Earl_Grey	Unknown	3191506	3191735	1075	+	.	ID=RND-1_FAMILY-32_940;Name=RND-1_FAMILY-32;tstart=589;tend=821;shortte=F;kimura80=0.2813
Starmerella_bombicola_PYCC5882_scaffold02_3223787	Earl_Grey	Unknown	3191736	3194343	15683	+	.	ID=RND-1_FAMILY-7_941;Name=RND-1_FAMILY-7;tstart=4;tend=2549;shortte=F;kimura80=0.1145
Starmerella_bombicola_PYCC5882_scaffold02_3223787	Earl_Grey	Unknown	3194344	3195186	897	+	.	ID=RND-2_FAMILY-226_942;Name=RND-2_FAMILY-226;tstart=575;tend=1565;shortte=F;tegroup=CTG_2|RND-2_FAMILY-226|1;kimura80=0.1146
Starmerella_bombicola_PYCC5882_scaffold02_3223787	Earl_Grey	Unknown	3195393	3197275	24658	+	.	ID=RND-1_FAMILY-7_943;Name=RND-1_FAMILY-7;tstart=770;tend=4030;shortte=F;kimura80=0.0883
Starmerella_bombicola_PYCC5882_scaffold02_3223787	Earl_Grey	Unknown	3197276	3205465	71729	-	.	ID=RND-1_FAMILY-17_944;Name=RND-1_FAMILY-17;tstart=1;tend=8037;shortte=F;kimura80=0.0002
Starmerella_bombicola_PYCC5882_scaffold02_3223787	Earl_Grey	Unknown	3205466	3206121	6749	+	.	ID=RND-1_FAMILY-7_945;Name=RND-1_FAMILY-7;tstart=2827;tend=3900;shortte=F;kimura80=-0.0
Starmerella_bombicola_PYCC5882_scaffold02_3223787	Earl_Grey	Unknown	3206131	3206458	2725	+	.	ID=RND-2_FAMILY-105_946;Name=RND-2_FAMILY-105;tstart=1;tend=335;shortte=F;kimura80=0.0346
Starmerella_bombicola_PYCC5882_scaffold02_3223787	Earl_Grey	Unknown	3206459	3206635	661	+	.	ID=RND-1_FAMILY-32_947;Name=RND-1_FAMILY-32;tstart=1408;tend=1587;shortte=F;kimura80=0.3269
Starmerella_bombicola_PYCC5882_scaffold02_3223787	Earl_Grey	Unknown	3206708	3207756	2575	+	.	ID=RND-1_FAMILY-29_948;Name=RND-1_FAMILY-29;tstart=2868;tend=3944;shortte=F;kimura80=0.3977
Starmerella_bombicola_PYCC5882_scaffold02_3223787	Earl_Grey	Unknown	3207885	3208036	1008	+	.	ID=RND-2_FAMILY-226_949;Name=RND-2_FAMILY-226;tstart=682;tend=834;shortte=F;kimura80=0.1228
Starmerella_bombicola_PYCC5882_scaffold02_3223787	Earl_Grey	Unknown	3208037	3209413	10102	-	.	ID=RND-1_FAMILY-30_950;Name=RND-1_FAMILY-30;tstart=605;tend=2039;shortte=F;kimura80=0.0865
Starmerella_bombicola_PYCC5882_scaffold02_3223787	Earl_Grey	Unknown	3209416	3209449	245	-	.	ID=RND-1_FAMILY-18_951;Name=RND-1_FAMILY-18;tstart=1111;tend=1146;shortte=T;kimura80=0.0947
Starmerella_bombicola_PYCC5882_scaffold02_3223787	Earl_Grey	Unknown	3209450	3209534	403	-	.	ID=RND-1_FAMILY-30_952;Name=RND-1_FAMILY-30;tstart=600;tend=685;shortte=T;kimura80=0.169
Starmerella_bombicola_PYCC5882_scaffold02_3223787	Earl_Grey	Unknown	3209535	3209561	347	-	.	ID=RND-1_FAMILY-18_953;Name=RND-1_FAMILY-18;tstart=1106;tend=1144;shortte=T;kimura80=-0.0
Starmerella_bombicola_PYCC5882_scaffold02_3223787	Earl_Grey	Unknown	3209562	3213436	32940	-	.	ID=RND-1_FAMILY-36_954;Name=RND-1_FAMILY-36;tstart=1;tend=3836;shortte=F;kimura80=0.0311
Starmerella_bombicola_PYCC5882_scaffold02_3223787	Earl_Grey	Unknown	3213491	3215987	1125	+	.	ID=RND-1_FAMILY-29_955;Name=RND-1_FAMILY-29;tstart=2755;tend=4041;shortte=F;kimura80=0.5335
Starmerella_bombicola_PYCC5882_scaffold02_3223787	Earl_Grey	Unknown	3215988	3217696	11341	-	.	ID=RND-1_FAMILY-37_956;Name=RND-1_FAMILY-37;tstart=1594;tend=3398;shortte=F;tegroup=CTG_2|RND-1_FAMILY-37|1;kimura80=0.0644
Starmerella_bombicola_PYCC5882_scaffold02_3223787	Earl_Grey	Simple_repeat	3216916	3216947	34	+	.	ID=(GTTA)N_957;Name=(GTTA)N;tstart=1;tend=32;shortte=F;nested=FULLY_NESTED-ROUND1
Starmerella_bombicola_PYCC5882_scaffold02_3223787	Earl_Grey	Unknown	3217697	3218193	10820	+	.	ID=RND-1_FAMILY-22_958;Name=RND-1_FAMILY-22;tstart=3802;tend=5509;shortte=F;kimura80=0.0958
Starmerella_bombicola_PYCC5882_scaffold02_3223787	Earl_Grey	Unknown	3218194	3219291	10239	+	.	ID=RND-1_FAMILY-29_959;Name=RND-1_FAMILY-29;tstart=1351;tend=4829;shortte=F;tegroup=CTG_2|RND-1_FAMILY-29|1;kimura80=0.0859
Starmerella_bombicola_PYCC5882_scaffold02_3223787	Earl_Grey	Simple_repeat	3219292	3219375	74	+	.	ID=(GTTA)N_960;Name=(GTTA)N;tstart=1;tend=84;shortte=F
Starmerella_bombicola_PYCC5882_scaffold02_3223787	Earl_Grey	Unknown	3219376	3220234	7351	-	.	ID=RND-1_FAMILY-18_961;Name=RND-1_FAMILY-18;tstart=1129;tend=2065;shortte=F;kimura80=0.0545
Starmerella_bombicola_PYCC5882_scaffold02_3223787	Earl_Grey	Unknown	3220235	3222049	10980	+	.	ID=RND-1_FAMILY-22_962;Name=RND-1_FAMILY-22;tstart=1339;tend=3448;shortte=F;kimura80=0.0826
Starmerella_bombicola_PYCC5882_scaffold02_3223787	Earl_Grey	Unknown	3222050	3223116	5838	+	.	ID=RND-1_FAMILY-29_963;Name=RND-1_FAMILY-29;tstart=3995;tend=5064;shortte=F;tegroup=CTG_2|RND-1_FAMILY-29|3;kimura80=0.0487
Starmerella_bombicola_PYCC5882_scaffold02_3223787	Earl_Grey	Simple_repeat	3222716	3222749	32	+	.	ID=(TCTGGC)N_964;Name=(TCTGGC)N;tstart=1;tend=34;shortte=F;nested=FULLY_NESTED-ROUND1
Starmerella_bombicola_PYCC5882_scaffold02_3223787	Earl_Grey	Simple_repeat	3222862	3222905	38	+	.	ID=(GTTA)N_965;Name=(GTTA)N;tstart=1;tend=44;shortte=F;nested=FULLY_NESTED-ROUND2
Starmerella_bombicola_PYCC5882_scaffold02_3223787	Earl_Grey	Unknown	3223117	3223787	2002	-	.	ID=RND-1_FAMILY-37_966;Name=RND-1_FAMILY-37;tstart=1103;tend=2373;shortte=T;tegroup=CTG_2|RND-1_FAMILY-37|3;kimura80=0.0808
Starmerella_bombicola_PYCC5882_scaffold03_3030756	Earl_Grey	Unknown	2	568	1605	+	.	ID=RND-1_FAMILY-18_967;Name=RND-1_FAMILY-18;tstart=1103;tend=1309;shortte=F;kimura80=0.112
Starmerella_bombicola_PYCC5882_scaffold03_3030756	Earl_Grey	Unknown	569	670	298	-	.	ID=RND-1_FAMILY-16_968;Name=RND-1_FAMILY-16;tstart=1724;tend=1921;shortte=F;kimura80=0.3272
Starmerella_bombicola_PYCC5882_scaffold03_3030756	Earl_Grey	Unknown	671	836	1590	+	.	ID=RND-1_FAMILY-37_969;Name=RND-1_FAMILY-37;tstart=1;tend=182;shortte=F;kimura80=-0.0
Starmerella_bombicola_PYCC5882_scaffold03_3030756	Earl_Grey	Unknown	837	4197	28259	+	.	ID=RND-1_FAMILY-37_970;Name=RND-1_FAMILY-37;tstart=1;tend=3398;shortte=F;kimura80=0.0391
Starmerella_bombicola_PYCC5882_scaffold03_3030756	Earl_Grey	Unknown	839	861	230	-	.	ID=RND-1_FAMILY-16_971;Name=RND-1_FAMILY-16;tstart=1724;tend=1917;shortte=T;nested=FULLY_NESTED-ROUND1;kimura80=0.0668
Starmerella_bombicola_PYCC5882_scaffold03_3030756	Earl_Grey	Unknown	4100	7675	9607	-	.	ID=RND-1_FAMILY-22_972;Name=RND-1_FAMILY-22;tstart=1779;tend=4018;shortte=F;kimura80=0.1969
Starmerella_bombicola_PYCC5882_scaffold03_3030756	Earl_Grey	Unknown	7676	7693	283	-	.	ID=RND-1_FAMILY-16_973;Name=RND-1_FAMILY-16;tstart=3345;tend=3381;shortte=T;kimura80=0.0589
Starmerella_bombicola_PYCC5882_scaffold03_3030756	Earl_Grey	Unknown	7694	9042	13449	-	.	ID=RND-1_FAMILY-16_974;Name=RND-1_FAMILY-16;tstart=2642;tend=3555;shortte=F;kimura80=0.0614
Starmerella_bombicola_PYCC5882_scaffold03_3030756	Earl_Grey	Simple_repeat	9043	9083	34	+	.	ID=(TCGAGAGG)N_975;Name=(TCGAGAGG)N;tstart=1;tend=41;shortte=F
Starmerella_bombicola_PYCC5882_scaffold03_3030756	Earl_Grey	Unknown	9084	10013	13449	-	.	ID=RND-1_FAMILY-16_976;Name=RND-1_FAMILY-16;tstart=1528;tend=2640;shortte=F;tegroup=CTG_3|RND-1_FAMILY-16|1;kimura80=0.1087
Starmerella_bombicola_PYCC5882_scaffold03_3030756	Earl_Grey	Unknown	10014	12229	15928	+	.	ID=RND-1_FAMILY-30_977;Name=RND-1_FAMILY-30;tstart=1;tend=2486;shortte=F;kimura80=0.1249
Starmerella_bombicola_PYCC5882_scaffold03_3030756	Earl_Grey	Unknown	12230	12590	1706	+	.	ID=RND-1_FAMILY-30_978;Name=RND-1_FAMILY-30;tstart=441;tend=808;shortte=F;kimura80=0.2083
Starmerella_bombicola_PYCC5882_scaffold03_3030756	Earl_Grey	Unknown	12843	12887	329	-	.	ID=RND-1_FAMILY-28_979;Name=RND-1_FAMILY-28;tstart=287;tend=351;shortte=T;kimura80=0.1297
Starmerella_bombicola_PYCC5882_scaffold03_3030756	Earl_Grey	Unknown	12888	12908	414	+	.	ID=RND-1_FAMILY-30_980;Name=RND-1_FAMILY-30;tstart=2036;tend=2089;shortte=T;kimura80=0.1029
Starmerella_bombicola_PYCC5882_scaffold03_3030756	Earl_Grey	Unknown	12909	15421	11873	+	.	ID=RND-1_FAMILY-30_981;Name=RND-1_FAMILY-30;tstart=803;tend=2795;shortte=F;kimura80=0.1595
Starmerella_bombicola_PYCC5882_scaffold03_3030756	Earl_Grey	Unknown	15422	15664	1121	-	.	ID=RND-1_FAMILY-9_982;Name=RND-1_FAMILY-9;tstart=1;tend=404;shortte=F;tegroup=CTG_3|RND-1_FAMILY-9|1;kimura80=0.1382
Starmerella_bombicola_PYCC5882_scaffold03_3030756	Earl_Grey	Unknown	15738	15798	445	-	.	ID=RND-1_FAMILY-29_983;Name=RND-1_FAMILY-29;tstart=3914;tend=3976;shortte=T;kimura80=0.0916
Starmerella_bombicola_PYCC5882_scaffold03_3030756	Earl_Grey	Unknown	15799	17348	6340	-	.	ID=RND-1_FAMILY-22_984;Name=RND-1_FAMILY-22;tstart=1190;tend=2863;shortte=F;kimura80=0.1448
Starmerella_bombicola_PYCC5882_scaffold03_3030756	Earl_Grey	Unknown	17349	20399	25560	+	.	ID=RND-1_FAMILY-36_985;Name=RND-1_FAMILY-36;tstart=1970;tend=5028;shortte=F;tegroup=CTG_3|RND-1_FAMILY-36|1;kimura80=0.0175
Starmerella_bombicola_PYCC5882_scaffold03_3030756	Earl_Grey	Simple_repeat	19668	19710	26	+	.	ID=(GCCAGA)N_986;Name=(GCCAGA)N;tstart=1;tend=40;shortte=F;nested=FULLY_NESTED-ROUND1
Starmerella_bombicola_PYCC5882_scaffold03_3030756	Earl_Grey	Unknown	19824	20667	2354	-	.	ID=RND-1_FAMILY-9_987;Name=RND-1_FAMILY-9;tstart=1;tend=877;shortte=F;kimura80=0.2634
Starmerella_bombicola_PYCC5882_scaffold03_3030756	Earl_Grey	Unknown	20740	20871	957	-	.	ID=RND-1_FAMILY-29_988;Name=RND-1_FAMILY-29;tstart=3835;tend=4024;shortte=F;kimura80=0.217
Starmerella_bombicola_PYCC5882_scaffold03_3030756	Earl_Grey	Unknown	20872	20984	469	+	.	ID=RND-1_FAMILY-37_989;Name=RND-1_FAMILY-37;tstart=3267;tend=3428;shortte=F;kimura80=0.267
Starmerella_bombicola_PYCC5882_scaffold03_3030756	Earl_Grey	Unknown	20985	21112	575	+	.	ID=RND-1_FAMILY-37_990;Name=RND-1_FAMILY-37;tstart=3249;tend=3428;shortte=F;kimura80=0.1372
Starmerella_bombicola_PYCC5882_scaffold03_3030756	Earl_Grey	Unknown	21113	21391	957	-	.	ID=RND-1_FAMILY-29_991;Name=RND-1_FAMILY-29;tstart=3431;tend=3834;shortte=F;kimura80=0.2083
Starmerella_bombicola_PYCC5882_scaffold03_3030756	Earl_Grey	Unknown	21392	21547	607	+	.	ID=RND-1_FAMILY-37_992;Name=RND-1_FAMILY-37;tstart=3267;tend=3428;shortte=F;kimura80=0.2184
Starmerella_bombicola_PYCC5882_scaffold03_3030756	Earl_Grey	Unknown	21548	21652	957	-	.	ID=RND-1_FAMILY-29_993;Name=RND-1_FAMILY-29;tstart=3280;tend=3430;shortte=F;kimura80=0.1618
Starmerella_bombicola_PYCC5882_scaffold03_3030756	Earl_Grey	Unknown	21653	21808	607	+	.	ID=RND-1_FAMILY-37_994;Name=RND-1_FAMILY-37;tstart=3267;tend=3428;shortte=F;kimura80=0.2184
Starmerella_bombicola_PYCC5882_scaffold03_3030756	Earl_Grey	Unknown	21809	21913	957	-	.	ID=RND-1_FAMILY-29_995;Name=RND-1_FAMILY-29;tstart=3129;tend=3279;shortte=F;kimura80=0.1618
Starmerella_bombicola_PYCC5882_scaffold03_3030756	Earl_Grey	Unknown	21914	22069	630	+	.	ID=RND-1_FAMILY-37_996;Name=RND-1_FAMILY-37;tstart=3267;tend=3428;shortte=F;tegroup=CTG_3|RND-1_FAMILY-37|1;kimura80=0.2075
Starmerella_bombicola_PYCC5882_scaffold03_3030756	Earl_Grey	Unknown	22070	22319	957	-	.	ID=RND-1_FAMILY-29_997;Name=RND-1_FAMILY-29;tstart=2756;tend=3128;shortte=F;kimura80=0.1377
Starmerella_bombicola_PYCC5882_scaffold03_3030756	Earl_Grey	Simple_repeat	23096	23138	13	+	.	ID=(GCATGA)N_998;Name=(GCATGA)N;tstart=1;tend=47;shortte=F
Starmerella_bombicola_PYCC5882_scaffold03_3030756	Earl_Grey	Unknown	23623	23745	537	-	.	ID=RND-1_FAMILY-22_999;Name=RND-1_FAMILY-22;tstart=1986;tend=2077;shortte=F;kimura80=0.2564
Starmerella_bombicola_PYCC5882_scaffold03_3030756	Earl_Grey	Unknown	23754	23921	347	-	.	ID=RND-1_FAMILY-32_1000;Name=RND-1_FAMILY-32;tstart=1408;tend=1579;shortte=F;kimura80=0.4385
Starmerella_bombicola_PYCC5882_scaffold03_3030756	Earl_Grey	Unknown	23978	24427	964	-	.	ID=RND-1_FAMILY-16_1001;Name=RND-1_FAMILY-16;tstart=2240;tend=3103;shortte=F;kimura80=0.3741
Starmerella_bombicola_PYCC5882_scaffold03_3030756	Earl_Grey	Unknown	24595	24843	388	-	.	ID=RND-1_FAMILY-16_1002;Name=RND-1_FAMILY-16;tstart=2401;tend=2635;shortte=F;kimura80=0.3996
Starmerella_bombicola_PYCC5882_scaffold03_3030756	Earl_Grey	Unknown	25231	25268	242	+	.	ID=RND-1_FAMILY-37_1003;Name=RND-1_FAMILY-37;tstart=1532;tend=1574;shortte=T;kimura80=0.0859
Starmerella_bombicola_PYCC5882_scaffold03_3030756	Earl_Grey	Unknown	25269	25453	839	-	.	ID=RND-1_FAMILY-7_1004;Name=RND-1_FAMILY-7;tstart=5302;tend=5516;shortte=F;kimura80=0.2416
Starmerella_bombicola_PYCC5882_scaffold03_3030756	Earl_Grey	Unknown	25454	25561	268	+	.	ID=RND-2_FAMILY-105_1005;Name=RND-2_FAMILY-105;tstart=36;tend=152;shortte=F;kimura80=0.3881
Starmerella_bombicola_PYCC5882_scaffold03_3030756	Earl_Grey	Unknown	25730	25764	252	-	.	ID=RND-2_FAMILY-226_1006;Name=RND-2_FAMILY-226;tstart=1117;tend=1152;shortte=T;kimura80=0.1244
Starmerella_bombicola_PYCC5882_scaffold03_3030756	Earl_Grey	Unknown	25765	25957	651	+	.	ID=RND-1_FAMILY-30_1007;Name=RND-1_FAMILY-30;tstart=619;tend=806;shortte=F;kimura80=0.2143
Starmerella_bombicola_PYCC5882_scaffold03_3030756	Earl_Grey	Unknown	26216	28696	18732	+	.	ID=RND-1_FAMILY-30_1008;Name=RND-1_FAMILY-30;tstart=1;tend=2795;shortte=F;kimura80=0.1234
Starmerella_bombicola_PYCC5882_scaffold03_3030756	Earl_Grey	Unknown	28697	32816	12571	-	.	ID=RND-1_FAMILY-29_1009;Name=RND-1_FAMILY-29;tstart=1160;tend=5063;shortte=F;tegroup=CTG_3|RND-1_FAMILY-29|1;kimura80=0.1158
Starmerella_bombicola_PYCC5882_scaffold03_3030756	Earl_Grey	Simple_repeat	29176	29200	26	+	.	ID=(TAAC)N_1010;Name=(TAAC)N;tstart=1;tend=25;shortte=F;nested=FULLY_NESTED-ROUND1
Starmerella_bombicola_PYCC5882_scaffold03_3030756	Earl_Grey	Unknown	32812	35118	16318	+	.	ID=RND-1_FAMILY-30_1011;Name=RND-1_FAMILY-30;tstart=1;tend=2350;shortte=F;kimura80=0.1015
Starmerella_bombicola_PYCC5882_scaffold03_3030756	Earl_Grey	Unknown	35119	37493	17362	-	.	ID=RND-1_FAMILY-22_1012;Name=RND-1_FAMILY-22;tstart=1779;tend=4258;shortte=F;kimura80=0.0805
Starmerella_bombicola_PYCC5882_scaffold03_3030756	Earl_Grey	Unknown	37494	37511	283	-	.	ID=RND-1_FAMILY-16_1013;Name=RND-1_FAMILY-16;tstart=3345;tend=3381;shortte=T;kimura80=0.0589
Starmerella_bombicola_PYCC5882_scaffold03_3030756	Earl_Grey	Unknown	37512	37905	3721	-	.	ID=RND-1_FAMILY-29_1014;Name=RND-1_FAMILY-29;tstart=1200;tend=1675;shortte=F;kimura80=0.0563
Starmerella_bombicola_PYCC5882_scaffold03_3030756	Earl_Grey	Unknown	37906	39797	14968	+	.	ID=RND-1_FAMILY-37_1015;Name=RND-1_FAMILY-37;tstart=1;tend=1940;shortte=F;kimura80=0.0032
Starmerella_bombicola_PYCC5882_scaffold03_3030756	Earl_Grey	Unknown	39798	40275	1606	-	.	ID=RND-1_FAMILY-22_1016;Name=RND-1_FAMILY-22;tstart=4323;tend=5284;shortte=F;kimura80=0.3854
Starmerella_bombicola_PYCC5882_scaffold03_3030756	Earl_Grey	Unknown	40276	41676	9974	+	.	ID=RND-1_FAMILY-36_1017;Name=RND-1_FAMILY-36;tstart=3190;tend=4743;shortte=F;kimura80=0.1141
Starmerella_bombicola_PYCC5882_scaffold03_3030756	Earl_Grey	Unknown	41677	41924	1806	-	.	ID=RND-1_FAMILY-9_1018;Name=RND-1_FAMILY-9;tstart=92;tend=426;shortte=F;kimura80=0.1004
Starmerella_bombicola_PYCC5882_scaffold03_3030756	Earl_Grey	Unknown	41960	43191	7922	-	.	ID=RND-1_FAMILY-9_1019;Name=RND-1_FAMILY-9;tstart=1;tend=1082;shortte=F;kimura80=0.021
Starmerella_bombicola_PYCC5882_scaffold03_3030756	Earl_Grey	Unknown	43265	43407	3506	+	.	ID=RND-1_FAMILY-37_1020;Name=RND-1_FAMILY-37;tstart=3310;tend=4431;shortte=F;kimura80=0.2068
Starmerella_bombicola_PYCC5882_scaffold03_3030756	Earl_Grey	Unknown	43408	44330	4850	-	.	ID=RND-1_FAMILY-22_1021;Name=RND-1_FAMILY-22;tstart=1914;tend=2863;shortte=F;kimura80=0.1835
Starmerella_bombicola_PYCC5882_scaffold03_3030756	Earl_Grey	Unknown	44331	45280	6028	-	.	ID=RND-1_FAMILY-32_1022;Name=RND-1_FAMILY-32;tstart=1;tend=983;shortte=F;kimura80=0.1078
Starmerella_bombicola_PYCC5882_scaffold03_3030756	Earl_Grey	Unknown	45281	45966	6640	+	.	ID=RND-1_FAMILY-37_1023;Name=RND-1_FAMILY-37;tstart=165;tend=2381;shortte=F;kimura80=0.0355
Starmerella_bombicola_PYCC5882_scaffold03_3030756	Earl_Grey	Unknown	45967	46229	2575	-	.	ID=RND-1_FAMILY-29_1024;Name=RND-1_FAMILY-29;tstart=4720;tend=5063;shortte=F;tegroup=CTG_3|RND-1_FAMILY-29|4;kimura80=0.0589
Starmerella_bombicola_PYCC5882_scaffold03_3030756	Earl_Grey	Simple_repeat	46079	46120	46	+	.	ID=(ACTA)N_1025;Name=(ACTA)N;tstart=1;tend=42;shortte=F;nested=FULLY_NESTED-ROUND1
Starmerella_bombicola_PYCC5882_scaffold03_3030756	Earl_Grey	Unknown	46230	49227	5670	-	.	ID=RND-1_FAMILY-22_1026;Name=RND-1_FAMILY-22;tstart=1;tend=3557;shortte=T;tegroup=CTG_3|RND-1_FAMILY-22|1;kimura80=0.0739
Starmerella_bombicola_PYCC5882_scaffold03_3030756	Earl_Grey	Simple_repeat	46232	46272	40	+	.	ID=(CCAGAG)N_1027;Name=(CCAGAG)N;tstart=1;tend=41;shortte=F;nested=FULLY_NESTED-ROUND1
Starmerella_bombicola_PYCC5882_scaffold03_3030756	Earl_Grey	Unknown	48066	49164	4499	+	.	ID=RND-1_FAMILY-18_1028;Name=RND-1_FAMILY-18;tstart=1;tend=1503;shortte=F;nested=FULLY_NESTED-ROUND2;kimura80=0.1848
Starmerella_bombicola_PYCC5882_scaffold03_3030756	Earl_Grey	Unknown	49165	50500	15905	+	.	ID=RND-1_FAMILY-36_1029;Name=RND-1_FAMILY-36;tstart=2563;tend=4263;shortte=F;kimura80=0.089
Starmerella_bombicola_PYCC5882_scaffold03_3030756	Earl_Grey	Simple_repeat	50501	50546	30	+	.	ID=(AGAGCC)N_1030;Name=(AGAGCC)N;tstart=1;tend=43;shortte=F
Starmerella_bombicola_PYCC5882_scaffold03_3030756	Earl_Grey	Unknown	50547	51639	15905	+	.	ID=RND-1_FAMILY-36_1031;Name=RND-1_FAMILY-36;tstart=4239;tend=5028;shortte=F;kimura80=0.1986
Starmerella_bombicola_PYCC5882_scaffold03_3030756	Earl_Grey	Unknown	51640	57932	7443	-	.	ID=RND-1_FAMILY-9_1032;Name=RND-1_FAMILY-9;tstart=1;tend=1081;shortte=F;kimura80=0.0485
Starmerella_bombicola_PYCC5882_scaffold03_3030756	Earl_Grey	Unknown	58006	58490	3852	-	.	ID=RND-1_FAMILY-29_1033;Name=RND-1_FAMILY-29;tstart=3172;tend=3976;shortte=F;kimura80=0.218
Starmerella_bombicola_PYCC5882_scaffold03_3030756	Earl_Grey	Unknown	58491	59372	5010	+	.	ID=RND-1_FAMILY-37_1034;Name=RND-1_FAMILY-37;tstart=2632;tend=4169;shortte=F;kimura80=0.3352
Starmerella_bombicola_PYCC5882_scaffold03_3030756	Earl_Grey	Unknown	59373	61997	7042	-	.	ID=RND-1_FAMILY-22_1035;Name=RND-1_FAMILY-22;tstart=1986;tend=3549;shortte=F;kimura80=0.2278
Starmerella_bombicola_PYCC5882_scaffold03_3030756	Earl_Grey	Unknown	62045	62200	383	-	.	ID=RND-1_FAMILY-29_1036;Name=RND-1_FAMILY-29;tstart=1704;tend=1863;shortte=F;kimura80=0.367
Starmerella_bombicola_PYCC5882_scaffold03_3030756	Earl_Grey	Unknown	62337	62673	956	-	.	ID=RND-1_FAMILY-16_1037;Name=RND-1_FAMILY-16;tstart=2762;tend=3103;shortte=F;kimura80=0.3937
Starmerella_bombicola_PYCC5882_scaffold03_3030756	Earl_Grey	Unknown	62956	63177	375	+	.	ID=RND-1_FAMILY-36_1038;Name=RND-1_FAMILY-36;tstart=2305;tend=2539;shortte=F;kimura80=0.4483
Starmerella_bombicola_PYCC5882_scaffold03_3030756	Earl_Grey	Unknown	63550	63623	431	+	.	ID=RND-1_FAMILY-37_1039;Name=RND-1_FAMILY-37;tstart=1514;tend=1598;shortte=T;kimura80=0.1504
Starmerella_bombicola_PYCC5882_scaffold03_3030756	Earl_Grey	Unknown	63624	63810	736	-	.	ID=RND-1_FAMILY-16_1040;Name=RND-1_FAMILY-16;tstart=1553;tend=1742;shortte=F;kimura80=0.2601
Starmerella_bombicola_PYCC5882_scaffold03_3030756	Earl_Grey	Unknown	63811	64820	4123	-	.	ID=RND-1_FAMILY-7_1041;Name=RND-1_FAMILY-7;tstart=5314;tend=6286;shortte=F;kimura80=0.2503
Starmerella_bombicola_PYCC5882_scaffold03_3030756	Earl_Grey	Unknown	64821	64935	255	+	.	ID=RND-2_FAMILY-105_1042;Name=RND-2_FAMILY-105;tstart=36;tend=152;shortte=F;kimura80=0.3563
Starmerella_bombicola_PYCC5882_scaffold03_3030756	Earl_Grey	Unknown	65104	65138	273	-	.	ID=RND-2_FAMILY-226_1043;Name=RND-2_FAMILY-226;tstart=1117;tend=1152;shortte=T;kimura80=0.0918
Starmerella_bombicola_PYCC5882_scaffold03_3030756	Earl_Grey	Unknown	65139	65371	807	+	.	ID=RND-1_FAMILY-30_1044;Name=RND-1_FAMILY-30;tstart=619;tend=806;shortte=F;kimura80=0.1688
Starmerella_bombicola_PYCC5882_scaffold03_3030756	Earl_Grey	Unknown	65584	68991	22673	-	.	ID=RND-1_FAMILY-7_1045;Name=RND-1_FAMILY-7;tstart=286;tend=5126;shortte=T;tegroup=CTG_3|RND-1_FAMILY-7|1;kimura80=0.1268
Starmerella_bombicola_PYCC5882_scaffold03_3030756	Earl_Grey	Unknown	65608	65659	419	+	.	ID=RND-1_FAMILY-30_1046;Name=RND-1_FAMILY-30;tstart=2038;tend=2089;shortte=T;nested=FULLY_NESTED-ROUND1;kimura80=0.06
Starmerella_bombicola_PYCC5882_scaffold03_3030756	Earl_Grey	Unknown	68934	69112	1057	+	.	ID=RND-1_FAMILY-30_1047;Name=RND-1_FAMILY-30;tstart=2041;tend=2225;shortte=F;kimura80=0.1723
Starmerella_bombicola_PYCC5882_scaffold03_3030756	Earl_Grey	Unknown	69115	71066	10923	-	.	ID=RND-1_FAMILY-7_1048;Name=RND-1_FAMILY-7;tstart=3114;tend=5110;shortte=F;kimura80=0.1669
Starmerella_bombicola_PYCC5882_scaffold03_3030756	Earl_Grey	Unknown	71067	71404	1440	-	.	ID=RND-1_FAMILY-7_1049;Name=RND-1_FAMILY-7;tstart=2725;tend=3006;shortte=F;kimura80=0.1947
Starmerella_bombicola_PYCC5882_scaffold03_3030756	Earl_Grey	Unknown	71405	71446	244	-	.	ID=RND-1_FAMILY-7_1050;Name=RND-1_FAMILY-7;tstart=2541;tend=2591;shortte=T;kimura80=0.1407
Starmerella_bombicola_PYCC5882_scaffold03_3030756	Earl_Grey	Unknown	71472	71553	563	-	.	ID=RND-2_FAMILY-226_1051;Name=RND-2_FAMILY-226;tstart=1057;tend=1138;shortte=T;kimura80=0.1529
Starmerella_bombicola_PYCC5882_scaffold03_3030756	Earl_Grey	Unknown	71557	73077	11029	+	.	ID=RND-1_FAMILY-34_1052;Name=RND-1_FAMILY-34;tstart=931;tend=2483;shortte=F;kimura80=0.084
Starmerella_bombicola_PYCC5882_scaffold03_3030756	Earl_Grey	Unknown	73173	73694	2951	-	.	ID=RND-1_FAMILY-7_1053;Name=RND-1_FAMILY-7;tstart=5427;tend=5954;shortte=F;kimura80=0.2001
Starmerella_bombicola_PYCC5882_scaffold03_3030756	Earl_Grey	Unknown	73695	73909	517	+	.	ID=RND-1_FAMILY-30_1054;Name=RND-1_FAMILY-30;tstart=613;tend=810;shortte=F;kimura80=0.2723
Starmerella_bombicola_PYCC5882_scaffold03_3030756	Earl_Grey	Unknown	74116	74164	325	-	.	ID=RND-1_FAMILY-7_1055;Name=RND-1_FAMILY-7;tstart=3846;tend=3909;shortte=T;kimura80=0.1946
Starmerella_bombicola_PYCC5882_scaffold03_3030756	Earl_Grey	Unknown	74165	74973	6222	+	.	ID=RND-1_FAMILY-33_1056;Name=RND-1_FAMILY-33;tstart=6218;tend=7033;shortte=F;kimura80=0.0778
Starmerella_bombicola_PYCC5882_scaffold03_3030756	Earl_Grey	Unknown	74974	75556	3906	-	.	ID=RND-2_FAMILY-226_1057;Name=RND-2_FAMILY-226;tstart=126;tend=718;shortte=F;kimura80=0.1364
Starmerella_bombicola_PYCC5882_scaffold03_3030756	Earl_Grey	Unknown	75730	75826	524	-	.	ID=RND-1_FAMILY-9_1058;Name=RND-1_FAMILY-9;tstart=966;tend=1051;shortte=T;kimura80=0.1844
Starmerella_bombicola_PYCC5882_scaffold03_3030756	Earl_Grey	Unknown	76047	77317	3840	-	.	ID=RND-1_FAMILY-29_1059;Name=RND-1_FAMILY-29;tstart=1645;tend=3968;shortte=F;kimura80=0.3281
Starmerella_bombicola_PYCC5882_scaffold03_3030756	Earl_Grey	Unknown	77323	77749	2931	-	.	ID=RND-2_FAMILY-105_1060;Name=RND-2_FAMILY-105;tstart=473;tend=908;shortte=F;kimura80=0.14
Starmerella_bombicola_PYCC5882_scaffold03_3030756	Earl_Grey	Unknown	77750	78998	7984	-	.	ID=RND-1_FAMILY-7_1061;Name=RND-1_FAMILY-7;tstart=2605;tend=3879;shortte=F;kimura80=0.1464
Starmerella_bombicola_PYCC5882_scaffold03_3030756	Earl_Grey	Unknown	80164	80258	247	-	.	ID=RND-1_FAMILY-16_1062;Name=RND-1_FAMILY-16;tstart=2123;tend=2211;shortte=T;kimura80=0.3904
Starmerella_bombicola_PYCC5882_scaffold03_3030756	Earl_Grey	Unknown	80581	80682	258	-	.	ID=RND-1_FAMILY-16_1063;Name=RND-1_FAMILY-16;tstart=2116;tend=2211;shortte=F;kimura80=0.4152
Starmerella_bombicola_PYCC5882_scaffold03_3030756	Earl_Grey	Unknown	81237	81405	1038	-	.	ID=RND-1_FAMILY-16_1064;Name=RND-1_FAMILY-16;tstart=1890;tend=2111;shortte=F;kimura80=0.3198
Starmerella_bombicola_PYCC5882_scaffold03_3030756	Earl_Grey	Unknown	81406	84132	5603	+	.	ID=RND-1_FAMILY-34_1065;Name=RND-1_FAMILY-34;tstart=1;tend=3114;shortte=F;tegroup=CTG_3|RND-1_FAMILY-34|1;kimura80=0.1326
Starmerella_bombicola_PYCC5882_scaffold03_3030756	Earl_Grey	Unknown	84133	84239	667	-	.	ID=RND-1_FAMILY-7_1066;Name=RND-1_FAMILY-7;tstart=6310;tend=6456;shortte=F;kimura80=0.2842
Starmerella_bombicola_PYCC5882_scaffold03_3030756	Earl_Grey	Unknown	84574	85685	4331	-	.	ID=RND-1_FAMILY-7_1067;Name=RND-1_FAMILY-7;tstart=5302;tend=6298;shortte=F;kimura80=0.2336
Starmerella_bombicola_PYCC5882_scaffold03_3030756	Earl_Grey	Unknown	85889	86632	4816	-	.	ID=RND-2_FAMILY-226_1068;Name=RND-2_FAMILY-226;tstart=393;tend=1141;shortte=F;kimura80=0.1402
Starmerella_bombicola_PYCC5882_scaffold03_3030756	Earl_Grey	Unknown	86697	88983	16626	-	.	ID=RND-1_FAMILY-7_1069;Name=RND-1_FAMILY-7;tstart=324;tend=2673;shortte=F;kimura80=0.1088
Starmerella_bombicola_PYCC5882_scaffold03_3030756	Earl_Grey	Unknown	88984	89197	2031	+	.	ID=RND-1_FAMILY-37_1070;Name=RND-1_FAMILY-37;tstart=1379;tend=1609;shortte=F;kimura80=0.0096
Starmerella_bombicola_PYCC5882_scaffold03_3030756	Earl_Grey	Unknown	89198	89225	249	+	.	ID=RND-1_FAMILY-18_1071;Name=RND-1_FAMILY-18;tstart=1104;tend=1139;shortte=T;kimura80=0.1169
Starmerella_bombicola_PYCC5882_scaffold03_3030756	Earl_Grey	Unknown	91770	91866	590	-	.	ID=RND-1_FAMILY-30_1072;Name=RND-1_FAMILY-30;tstart=2146;tend=2243;shortte=T;kimura80=0.2065
Starmerella_bombicola_PYCC5882_scaffold03_3030756	Earl_Grey	Unknown	93094	93174	312	-	.	ID=RND-1_FAMILY-7_1073;Name=RND-1_FAMILY-7;tstart=6018;tend=6110;shortte=T;kimura80=0.3647
Starmerella_bombicola_PYCC5882_scaffold03_3030756	Earl_Grey	Unknown	93175	93942	3924	+	.	ID=RND-1_FAMILY-37_1074;Name=RND-1_FAMILY-37;tstart=806;tend=1588;shortte=F;kimura80=0.2055
Starmerella_bombicola_PYCC5882_scaffold03_3030756	Earl_Grey	Unknown	93943	94106	294	-	.	ID=RND-1_FAMILY-7_1075;Name=RND-1_FAMILY-7;tstart=3699;tend=8160;shortte=T;tegroup=CTG_3|RND-1_FAMILY-7|10;kimura80=0.2278
Starmerella_bombicola_PYCC5882_scaffold03_3030756	Earl_Grey	Simple_repeat	96789	96824	16	+	.	ID=(GCATA)N_1076;Name=(GCATA)N;tstart=1;tend=36;shortte=F
Starmerella_bombicola_PYCC5882_scaffold03_3030756	Earl_Grey	Simple_repeat	107363	107395	12	+	.	ID=A-RICH_1077;Name=A-RICH;tstart=1;tend=32;shortte=F
Starmerella_bombicola_PYCC5882_scaffold03_3030756	Earl_Grey	Simple_repeat	113229	113254	27	+	.	ID=(TGTTGC)N_1078;Name=(TGTTGC)N;tstart=1;tend=26;shortte=F
Starmerella_bombicola_PYCC5882_scaffold03_3030756	Earl_Grey	Simple_repeat	113441	113467	29	+	.	ID=(GTT)N_1079;Name=(GTT)N;tstart=1;tend=27;shortte=F
Starmerella_bombicola_PYCC5882_scaffold03_3030756	Earl_Grey	Simple_repeat	114384	114417	11	+	.	ID=(CCATAA)N_1080;Name=(CCATAA)N;tstart=1;tend=34;shortte=F
Starmerella_bombicola_PYCC5882_scaffold03_3030756	Earl_Grey	Simple_repeat	123925	123961	12	+	.	ID=(CACTTT)N_1081;Name=(CACTTT)N;tstart=1;tend=39;shortte=F
Starmerella_bombicola_PYCC5882_scaffold03_3030756	Earl_Grey	Simple_repeat	125147	125184	15	+	.	ID=(TCCTCA)N_1082;Name=(TCCTCA)N;tstart=1;tend=38;shortte=F
Starmerella_bombicola_PYCC5882_scaffold03_3030756	Earl_Grey	Simple_repeat	126578	126586	18	+	.	ID=(GTC)N_1083;Name=(GTC)N;tstart=1;tend=60;shortte=F
Starmerella_bombicola_PYCC5882_scaffold03_3030756	Earl_Grey	Simple_repeat	126587	126636	19	+	.	ID=(TCATCA)N_1084;Name=(TCATCA)N;tstart=1;tend=50;shortte=F
Starmerella_bombicola_PYCC5882_scaffold03_3030756	Earl_Grey	Simple_repeat	133439	133462	12	+	.	ID=(GAG)N_1085;Name=(GAG)N;tstart=1;tend=24;shortte=F
Starmerella_bombicola_PYCC5882_scaffold03_3030756	Earl_Grey	Simple_repeat	133575	133591	13	+	.	ID=(AGC)N_1086;Name=(AGC)N;tstart=1;tend=17;shortte=F
Starmerella_bombicola_PYCC5882_scaffold03_3030756	Earl_Grey	Simple_repeat	151821	151881	16	+	.	ID=(GCAGGC)N_1087;Name=(GCAGGC)N;tstart=1;tend=61;shortte=F
Starmerella_bombicola_PYCC5882_scaffold03_3030756	Earl_Grey	Unknown	153080	154219	8250	+	.	ID=RND-1_FAMILY-27_1088;Name=RND-1_FAMILY-27;tstart=58;tend=1210;shortte=F;kimura80=0.0707
Starmerella_bombicola_PYCC5882_scaffold03_3030756	Earl_Grey	Simple_repeat	156381	156440	15	+	.	ID=(AGAT)N_1089;Name=(AGAT)N;tstart=1;tend=63;shortte=F
Starmerella_bombicola_PYCC5882_scaffold03_3030756	Earl_Grey	Simple_repeat	158071	158115	11	+	.	ID=(CTGCCG)N_1090;Name=(CTGCCG)N;tstart=1;tend=45;shortte=F
Starmerella_bombicola_PYCC5882_scaffold03_3030756	Earl_Grey	Unknown	161418	162014	959	-	.	ID=RND-1_FAMILY-14_1091;Name=RND-1_FAMILY-14;tstart=579;tend=820;shortte=F;kimura80=0.2778
Starmerella_bombicola_PYCC5882_scaffold03_3030756	Earl_Grey	Unknown	162543	162741	451	-	.	ID=RND-1_FAMILY-30_1092;Name=RND-1_FAMILY-30;tstart=2037;tend=2236;shortte=F;kimura80=0.4163
Starmerella_bombicola_PYCC5882_scaffold03_3030756	Earl_Grey	Unknown	171134	171954	5785	-	.	ID=RND-1_FAMILY-26_1093;Name=RND-1_FAMILY-26;tstart=496;tend=1379;shortte=F;kimura80=0.0627
Starmerella_bombicola_PYCC5882_scaffold03_3030756	Earl_Grey	Simple_repeat	185711	185772	27	+	.	ID=(TGC)N_1094;Name=(TGC)N;tstart=1;tend=62;shortte=F
Starmerella_bombicola_PYCC5882_scaffold03_3030756	Earl_Grey	Unknown	187665	187875	545	+	.	ID=RND-1_FAMILY-33_1095;Name=RND-1_FAMILY-33;tstart=7452;tend=7656;shortte=F;kimura80=0.2938
Starmerella_bombicola_PYCC5882_scaffold03_3030756	Earl_Grey	Unknown	203910	204052	301	-	.	ID=RND-1_FAMILY-36_1096;Name=RND-1_FAMILY-36;tstart=4661;tend=4803;shortte=F;kimura80=0.3165
Starmerella_bombicola_PYCC5882_scaffold03_3030756	Earl_Grey	Simple_repeat	213285	213338	15	+	.	ID=(CCGAAG)N_1097;Name=(CCGAAG)N;tstart=1;tend=54;shortte=F
Starmerella_bombicola_PYCC5882_scaffold03_3030756	Earl_Grey	Simple_repeat	213754	213796	13	+	.	ID=(CTCATG)N_1098;Name=(CTCATG)N;tstart=1;tend=43;shortte=F
Starmerella_bombicola_PYCC5882_scaffold03_3030756	Earl_Grey	Simple_repeat	214170	214249	17	+	.	ID=(GGCCAGAA)N_1099;Name=(GGCCAGAA)N;tstart=1;tend=85;shortte=F
Starmerella_bombicola_PYCC5882_scaffold03_3030756	Earl_Grey	Simple_repeat	215994	216016	13	+	.	ID=(GAAT)N_1100;Name=(GAAT)N;tstart=1;tend=23;shortte=F
Starmerella_bombicola_PYCC5882_scaffold03_3030756	Earl_Grey	Unknown	249037	249146	628	-	.	ID=RND-1_FAMILY-23_1101;Name=RND-1_FAMILY-23;tstart=1196;tend=1305;shortte=F;kimura80=0.2121
Starmerella_bombicola_PYCC5882_scaffold03_3030756	Earl_Grey	Unknown	249226	251303	14219	-	.	ID=RND-1_FAMILY-38_1102;Name=RND-1_FAMILY-38;tstart=360;tend=2456;shortte=F;kimura80=0.1306
Starmerella_bombicola_PYCC5882_scaffold03_3030756	Earl_Grey	Unknown	251402	251560	445	+	.	ID=RND-1_FAMILY-7_1103;Name=RND-1_FAMILY-7;tstart=5771;tend=5934;shortte=F;kimura80=0.3619
Starmerella_bombicola_PYCC5882_scaffold03_3030756	Earl_Grey	Unknown	251562	252105	1749	-	.	ID=RND-1_FAMILY-37_1104;Name=RND-1_FAMILY-37;tstart=1022;tend=1589;shortte=F;kimura80=0.3043
Starmerella_bombicola_PYCC5882_scaffold03_3030756	Earl_Grey	Unknown	261157	261329	368	+	.	ID=RND-1_FAMILY-7_1105;Name=RND-1_FAMILY-7;tstart=5777;tend=5946;shortte=F;kimura80=0.2644
Starmerella_bombicola_PYCC5882_scaffold03_3030756	Earl_Grey	Simple_repeat	277227	277260	15	+	.	ID=(GATCCG)N_1106;Name=(GATCCG)N;tstart=1;tend=33;shortte=F
Starmerella_bombicola_PYCC5882_scaffold03_3030756	Earl_Grey	Simple_repeat	305174	305192	15	+	.	ID=(CT)N_1107;Name=(CT)N;tstart=1;tend=19;shortte=F
Starmerella_bombicola_PYCC5882_scaffold03_3030756	Earl_Grey	Unknown	321160	321337	580	+	.	ID=RND-1_FAMILY-26_1108;Name=RND-1_FAMILY-26;tstart=614;tend=792;shortte=F;kimura80=0.334
Starmerella_bombicola_PYCC5882_scaffold03_3030756	Earl_Grey	Simple_repeat	363962	363994	18	+	.	ID=(ATG)N_1109;Name=(ATG)N;tstart=1;tend=34;shortte=F
Starmerella_bombicola_PYCC5882_scaffold03_3030756	Earl_Grey	Unknown	372377	372417	265	-	.	ID=RND-1_FAMILY-30_1110;Name=RND-1_FAMILY-30;tstart=2041;tend=2223;shortte=T;kimura80=0.1473
Starmerella_bombicola_PYCC5882_scaffold03_3030756	Earl_Grey	Unknown	372418	372556	275	+	.	ID=RND-2_FAMILY-226_1111;Name=RND-2_FAMILY-226;tstart=1291;tend=1334;shortte=F;kimura80=0.1868
Starmerella_bombicola_PYCC5882_scaffold03_3030756	Earl_Grey	Simple_repeat	373008	373043	12	+	.	ID=(CTCCTG)N_1112;Name=(CTCCTG)N;tstart=1;tend=36;shortte=F
Starmerella_bombicola_PYCC5882_scaffold03_3030756	Earl_Grey	Simple_repeat	375374	375438	19	+	.	ID=(CAACAG)N_1113;Name=(CAACAG)N;tstart=1;tend=69;shortte=F
Starmerella_bombicola_PYCC5882_scaffold03_3030756	Earl_Grey	Simple_repeat	378248	378374	16	+	.	ID=(TTTAT)N_1114;Name=(TTTAT)N;tstart=1;tend=114;shortte=F
Starmerella_bombicola_PYCC5882_scaffold03_3030756	Earl_Grey	Unknown	385450	385512	279	+	.	ID=RND-1_FAMILY-7_1115;Name=RND-1_FAMILY-7;tstart=8200;tend=8253;shortte=T;kimura80=0.2757
Starmerella_bombicola_PYCC5882_scaffold03_3030756	Earl_Grey	Simple_repeat	400786	400811	19	+	.	ID=(TGC)N_1116;Name=(TGC)N;tstart=1;tend=26;shortte=F
Starmerella_bombicola_PYCC5882_scaffold03_3030756	Earl_Grey	Unknown	405205	406321	7679	-	.	ID=RND-1_FAMILY-27_1117;Name=RND-1_FAMILY-27;tstart=95;tend=1219;shortte=F;kimura80=0.0967
Starmerella_bombicola_PYCC5882_scaffold03_3030756	Earl_Grey	Simple_repeat	423920	423968	27	+	.	ID=(GCAGA)N_1118;Name=(GCAGA)N;tstart=1;tend=47;shortte=F
Starmerella_bombicola_PYCC5882_scaffold03_3030756	Earl_Grey	Unknown	447465	447657	720	+	.	ID=RND-1_FAMILY-30_1119;Name=RND-1_FAMILY-30;tstart=2035;tend=2237;shortte=F;kimura80=0.2842
Starmerella_bombicola_PYCC5882_scaffold03_3030756	Earl_Grey	Unknown	448859	448964	516	+	.	ID=RND-1_FAMILY-7_1120;Name=RND-1_FAMILY-7;tstart=5833;tend=5938;shortte=F;kimura80=0.2585
Starmerella_bombicola_PYCC5882_scaffold03_3030756	Earl_Grey	Unknown	469216	470690	8985	-	.	ID=RND-1_FAMILY-14_1121;Name=RND-1_FAMILY-14;tstart=208;tend=1638;shortte=F;kimura80=0.0679
Starmerella_bombicola_PYCC5882_scaffold03_3030756	Earl_Grey	Unknown	471336	473644	11557	-	.	ID=RND-1_FAMILY-26_1122;Name=RND-1_FAMILY-26;tstart=189;tend=1634;shortte=F;kimura80=0.0608
Starmerella_bombicola_PYCC5882_scaffold03_3030756	Earl_Grey	Unknown	475843	477533	9586	-	.	ID=RND-1_FAMILY-15_1123;Name=RND-1_FAMILY-15;tstart=3;tend=1664;shortte=F;kimura80=0.1808
Starmerella_bombicola_PYCC5882_scaffold03_3030756	Earl_Grey	Simple_repeat	479322	479375	12	+	.	ID=A-RICH_1124;Name=A-RICH;tstart=1;tend=52;shortte=F
Starmerella_bombicola_PYCC5882_scaffold03_3030756	Earl_Grey	Unknown	488312	488443	583	-	.	ID=RND-1_FAMILY-27_1125;Name=RND-1_FAMILY-27;tstart=1100;tend=1231;shortte=F;kimura80=0.3432
Starmerella_bombicola_PYCC5882_scaffold03_3030756	Earl_Grey	Unknown	488561	490715	10644	+	.	ID=RND-1_FAMILY-38_1126;Name=RND-1_FAMILY-38;tstart=206;tend=2327;shortte=F;kimura80=0.1707
Starmerella_bombicola_PYCC5882_scaffold03_3030756	Earl_Grey	Unknown	490716	491560	6202	+	.	ID=RND-1_FAMILY-23_1127;Name=RND-1_FAMILY-23;tstart=1202;tend=2050;shortte=F;kimura80=0.1002
Starmerella_bombicola_PYCC5882_scaffold03_3030756	Earl_Grey	Unknown	492042	495071	20272	+	.	ID=RND-1_FAMILY-38_1128;Name=RND-1_FAMILY-38;tstart=278;tend=3377;shortte=F;kimura80=0.1312
Starmerella_bombicola_PYCC5882_scaffold03_3030756	Earl_Grey	Unknown	495072	497817	17423	+	.	ID=RND-1_FAMILY-38_1129;Name=RND-1_FAMILY-38;tstart=355;tend=3132;shortte=F;kimura80=0.146
Starmerella_bombicola_PYCC5882_scaffold03_3030756	Earl_Grey	Unknown	497826	503277	32199	+	.	ID=RND-1_FAMILY-23_1130;Name=RND-1_FAMILY-23;tstart=1;tend=4851;shortte=F;kimura80=0.1205
Starmerella_bombicola_PYCC5882_scaffold03_3030756	Earl_Grey	Unknown	503760	503918	284	+	.	ID=RND-1_FAMILY-7_1131;Name=RND-1_FAMILY-7;tstart=5783;tend=5940;shortte=F;kimura80=0.4392
Starmerella_bombicola_PYCC5882_scaffold03_3030756	Earl_Grey	Unknown	503945	504109	397	-	.	ID=RND-1_FAMILY-7_1132;Name=RND-1_FAMILY-7;tstart=5777;tend=5947;shortte=F;kimura80=0.4399
Starmerella_bombicola_PYCC5882_scaffold03_3030756	Earl_Grey	Unknown	504156	507072	8294	+	.	ID=RND-1_FAMILY-38_1133;Name=RND-1_FAMILY-38;tstart=432;tend=3518;shortte=F;kimura80=0.1456
Starmerella_bombicola_PYCC5882_scaffold03_3030756	Earl_Grey	Unknown	507616	507708	298	-	.	ID=RND-1_FAMILY-7_1134;Name=RND-1_FAMILY-7;tstart=5777;tend=5874;shortte=T;kimura80=0.3609
Starmerella_bombicola_PYCC5882_scaffold03_3030756	Earl_Grey	Unknown	507757	510812	19585	+	.	ID=RND-1_FAMILY-38_1135;Name=RND-1_FAMILY-38;tstart=434;tend=3518;shortte=F;kimura80=0.1334
Starmerella_bombicola_PYCC5882_scaffold03_3030756	Earl_Grey	Unknown	512443	512607	406	-	.	ID=RND-1_FAMILY-7_1136;Name=RND-1_FAMILY-7;tstart=5777;tend=5947;shortte=F;kimura80=0.3523
Starmerella_bombicola_PYCC5882_scaffold03_3030756	Earl_Grey	Unknown	512684	515159	15139	+	.	ID=RND-1_FAMILY-23_1137;Name=RND-1_FAMILY-23;tstart=510;tend=4633;shortte=F;kimura80=0.1511
Starmerella_bombicola_PYCC5882_scaffold03_3030756	Earl_Grey	Unknown	515163	515213	286	+	.	ID=RND-1_FAMILY-38_1138;Name=RND-1_FAMILY-38;tstart=3003;tend=3055;shortte=T;kimura80=0.1581
Starmerella_bombicola_PYCC5882_scaffold03_3030756	Earl_Grey	Unknown	515214	517666	17479	+	.	ID=RND-1_FAMILY-23_1139;Name=RND-1_FAMILY-23;tstart=2368;tend=4851;shortte=F;kimura80=0.1011
Starmerella_bombicola_PYCC5882_scaffold03_3030756	Earl_Grey	Unknown	517669	519810	13789	+	.	ID=RND-1_FAMILY-38_1140;Name=RND-1_FAMILY-38;tstart=487;tend=2626;shortte=F;kimura80=0.1299
Starmerella_bombicola_PYCC5882_scaffold03_3030756	Earl_Grey	Unknown	519811	520274	3232	+	.	ID=RND-1_FAMILY-23_1141;Name=RND-1_FAMILY-23;tstart=1689;tend=2156;shortte=F;kimura80=0.132
Starmerella_bombicola_PYCC5882_scaffold03_3030756	Earl_Grey	Unknown	520275	522286	11299	+	.	ID=RND-1_FAMILY-38_1142;Name=RND-1_FAMILY-38;tstart=472;tend=2626;shortte=F;kimura80=0.1158
Starmerella_bombicola_PYCC5882_scaffold03_3030756	Earl_Grey	Unknown	522287	522752	3092	+	.	ID=RND-1_FAMILY-23_1143;Name=RND-1_FAMILY-23;tstart=1689;tend=2156;shortte=F;kimura80=0.1445
Starmerella_bombicola_PYCC5882_scaffold03_3030756	Earl_Grey	Unknown	522753	524800	12206	+	.	ID=RND-1_FAMILY-38_1144;Name=RND-1_FAMILY-38;tstart=475;tend=2617;shortte=F;kimura80=0.1197
Starmerella_bombicola_PYCC5882_scaffold03_3030756	Earl_Grey	Unknown	524812	527348	18044	+	.	ID=RND-1_FAMILY-38_1145;Name=RND-1_FAMILY-38;tstart=1;tend=2575;shortte=F;kimura80=0.1107
Starmerella_bombicola_PYCC5882_scaffold03_3030756	Earl_Grey	Unknown	527349	527380	255	+	.	ID=RND-1_FAMILY-23_1146;Name=RND-1_FAMILY-23;tstart=2515;tend=2550;shortte=T;kimura80=0.1011
Starmerella_bombicola_PYCC5882_scaffold03_3030756	Earl_Grey	Unknown	527381	533021	32739	+	.	ID=RND-1_FAMILY-23_1147;Name=RND-1_FAMILY-23;tstart=1;tend=4851;shortte=F;kimura80=0.1153
Starmerella_bombicola_PYCC5882_scaffold03_3030756	Earl_Grey	Unknown	533022	534328	7935	+	.	ID=RND-1_FAMILY-38_1148;Name=RND-1_FAMILY-38;tstart=901;tend=2234;shortte=F;kimura80=0.1786
Starmerella_bombicola_PYCC5882_scaffold03_3030756	Earl_Grey	Unknown	534331	537474	21613	+	.	ID=RND-1_FAMILY-23_1149;Name=RND-1_FAMILY-23;tstart=1040;tend=4214;shortte=F;kimura80=0.1171
Starmerella_bombicola_PYCC5882_scaffold03_3030756	Earl_Grey	Unknown	537553	537672	523	+	.	ID=RND-1_FAMILY-38_1150;Name=RND-1_FAMILY-38;tstart=2458;tend=2577;shortte=F;kimura80=0.2741
Starmerella_bombicola_PYCC5882_scaffold03_3030756	Earl_Grey	Simple_repeat	544050	544083	16	+	.	ID=GA-RICH_1151;Name=GA-RICH;tstart=1;tend=34;shortte=F
Starmerella_bombicola_PYCC5882_scaffold03_3030756	Earl_Grey	Unknown	545470	546377	6908	+	.	ID=RND-1_FAMILY-35_1152;Name=RND-1_FAMILY-35;tstart=155;tend=1318;shortte=F;kimura80=0.1117
Starmerella_bombicola_PYCC5882_scaffold03_3030756	Earl_Grey	Unknown	546378	548695	19885	-	.	ID=RND-1_FAMILY-5_1153;Name=RND-1_FAMILY-5;tstart=18;tend=2587;shortte=F;tegroup=CTG_3|RND-1_FAMILY-5|1;kimura80=0.0494
Starmerella_bombicola_PYCC5882_scaffold03_3030756	Earl_Grey	Simple_repeat	546947	547021	30	+	.	ID=(TACTGC)N_1154;Name=(TACTGC)N;tstart=1;tend=75;shortte=F;nested=FULLY_NESTED-ROUND1
Starmerella_bombicola_PYCC5882_scaffold03_3030756	Earl_Grey	Simple_repeat	555000	555069	23	+	.	ID=(GGTTGT)N_1155;Name=(GGTTGT)N;tstart=1;tend=64;shortte=F
Starmerella_bombicola_PYCC5882_scaffold03_3030756	Earl_Grey	Simple_repeat	558586	558626	15	+	.	ID=(TTTTCGA)N_1156;Name=(TTTTCGA)N;tstart=1;tend=42;shortte=F
Starmerella_bombicola_PYCC5882_scaffold03_3030756	Earl_Grey	Simple_repeat	558627	558644	14	+	.	ID=(TTGATTT)N_1157;Name=(TTGATTT)N;tstart=4;tend=65;shortte=F
Starmerella_bombicola_PYCC5882_scaffold03_3030756	Earl_Grey	Simple_repeat	563800	563863	22	+	.	ID=(CTC)N_1158;Name=(CTC)N;tstart=1;tend=64;shortte=F
Starmerella_bombicola_PYCC5882_scaffold03_3030756	Earl_Grey	Simple_repeat	563889	563914	14	+	.	ID=(CCG)N_1159;Name=(CCG)N;tstart=1;tend=26;shortte=F
Starmerella_bombicola_PYCC5882_scaffold03_3030756	Earl_Grey	Unknown	574755	575078	1040	+	.	ID=RND-1_FAMILY-26_1160;Name=RND-1_FAMILY-26;tstart=591;tend=898;shortte=F;kimura80=0.3117
Starmerella_bombicola_PYCC5882_scaffold03_3030756	Earl_Grey	Simple_repeat	575085	575104	18	+	.	ID=(T)N_1161;Name=(T)N;tstart=1;tend=20;shortte=F
Starmerella_bombicola_PYCC5882_scaffold03_3030756	Earl_Grey	Simple_repeat	580844	580872	17	+	.	ID=(TGC)N_1162;Name=(TGC)N;tstart=1;tend=30;shortte=F
Starmerella_bombicola_PYCC5882_scaffold03_3030756	Earl_Grey	Unknown	589264	589601	1275	-	.	ID=RND-1_FAMILY-27_1163;Name=RND-1_FAMILY-27;tstart=302;tend=667;shortte=F;kimura80=0.2708
Starmerella_bombicola_PYCC5882_scaffold03_3030756	Earl_Grey	Simple_repeat	593663	593706	43	+	.	ID=(TTGTCC)N_1164;Name=(TTGTCC)N;tstart=1;tend=44;shortte=F
Starmerella_bombicola_PYCC5882_scaffold03_3030756	Earl_Grey	Unknown	597178	597531	1070	-	.	ID=RND-1_FAMILY-26_1165;Name=RND-1_FAMILY-26;tstart=595;tend=925;shortte=F;kimura80=0.3062
Starmerella_bombicola_PYCC5882_scaffold03_3030756	Earl_Grey	Unknown	597571	599977	10647	-	.	ID=RND-1_FAMILY-28_1166;Name=RND-1_FAMILY-28;tstart=441;tend=2895;shortte=F;kimura80=0.1825
Starmerella_bombicola_PYCC5882_scaffold03_3030756	Earl_Grey	Unknown	600022	600137	550	-	.	ID=RND-1_FAMILY-28_1167;Name=RND-1_FAMILY-28;tstart=334;tend=455;shortte=F;kimura80=0.1419
Starmerella_bombicola_PYCC5882_scaffold03_3030756	Earl_Grey	Unknown	600361	600527	365	+	.	ID=RND-1_FAMILY-7_1168;Name=RND-1_FAMILY-7;tstart=5778;tend=5944;shortte=F;kimura80=0.4353
Starmerella_bombicola_PYCC5882_scaffold03_3030756	Earl_Grey	Unknown	601746	604397	15462	-	.	ID=RND-1_FAMILY-28_1169;Name=RND-1_FAMILY-28;tstart=594;tend=3248;shortte=F;kimura80=0.1225
Starmerella_bombicola_PYCC5882_scaffold03_3030756	Earl_Grey	Unknown	604398	605181	5015	-	.	ID=RND-1_FAMILY-28_1170;Name=RND-1_FAMILY-28;tstart=1;tend=759;shortte=F;kimura80=0.0948
Starmerella_bombicola_PYCC5882_scaffold03_3030756	Earl_Grey	Unknown	605422	608083	3439	-	.	ID=RND-1_FAMILY-28_1171;Name=RND-1_FAMILY-28;tstart=332;tend=3248;shortte=F;tegroup=CTG_3|RND-1_FAMILY-28|1;kimura80=0.2114
Starmerella_bombicola_PYCC5882_scaffold03_3030756	Earl_Grey	Simple_repeat	608149	608171	19	+	.	ID=(A)N_1172;Name=(A)N;tstart=1;tend=23;shortte=F
Starmerella_bombicola_PYCC5882_scaffold03_3030756	Earl_Grey	Simple_repeat	612003	612035	13	+	.	ID=(ATTT)N_1173;Name=(ATTT)N;tstart=1;tend=31;shortte=F
Starmerella_bombicola_PYCC5882_scaffold03_3030756	Earl_Grey	Simple_repeat	617424	617442	15	+	.	ID=(AT)N_1174;Name=(AT)N;tstart=1;tend=19;shortte=F
Starmerella_bombicola_PYCC5882_scaffold03_3030756	Earl_Grey	Simple_repeat	618969	619001	13	+	.	ID=G-RICH_1175;Name=G-RICH;tstart=1;tend=36;shortte=F
Starmerella_bombicola_PYCC5882_scaffold03_3030756	Earl_Grey	Simple_repeat	621278	621378	59	+	.	ID=(TGTTGGACC)N_1176;Name=(TGTTGGACC)N;tstart=1;tend=101;shortte=F
Starmerella_bombicola_PYCC5882_scaffold03_3030756	Earl_Grey	Unknown	626521	626586	253	-	.	ID=RND-1_FAMILY-35_1177;Name=RND-1_FAMILY-35;tstart=425;tend=490;shortte=T;kimura80=0.2929
Starmerella_bombicola_PYCC5882_scaffold03_3030756	Earl_Grey	Simple_repeat	647675	647708	12	+	.	ID=GA-RICH_1178;Name=GA-RICH;tstart=1;tend=35;shortte=F
Starmerella_bombicola_PYCC5882_scaffold03_3030756	Earl_Grey	Simple_repeat	647916	647939	19	+	.	ID=(ATTG)N_1179;Name=(ATTG)N;tstart=1;tend=24;shortte=F
Starmerella_bombicola_PYCC5882_scaffold03_3030756	Earl_Grey	Unknown	694884	696154	9481	+	.	ID=RND-1_FAMILY-27_1180;Name=RND-1_FAMILY-27;tstart=1;tend=1265;shortte=F;kimura80=0.0576
Starmerella_bombicola_PYCC5882_scaffold03_3030756	Earl_Grey	Unknown	697399	697592	836	+	.	ID=RND-1_FAMILY-33_1181;Name=RND-1_FAMILY-33;tstart=7455;tend=7651;shortte=F;kimura80=0.1899
Starmerella_bombicola_PYCC5882_scaffold03_3030756	Earl_Grey	Unknown	705832	708661	16940	-	.	ID=RND-1_FAMILY-11_1182;Name=RND-1_FAMILY-11;tstart=283;tend=3155;shortte=F;kimura80=0.1044
Starmerella_bombicola_PYCC5882_scaffold03_3030756	Earl_Grey	Simple_repeat	710225	710271	14	+	.	ID=(CAG)N_1183;Name=(CAG)N;tstart=1;tend=47;shortte=F
Starmerella_bombicola_PYCC5882_scaffold03_3030756	Earl_Grey	Unknown	721140	721228	571	-	.	ID=RND-1_FAMILY-11_1184;Name=RND-1_FAMILY-11;tstart=2894;tend=2982;shortte=T;kimura80=0.1257
Starmerella_bombicola_PYCC5882_scaffold03_3030756	Earl_Grey	Unknown	725167	725228	276	+	.	ID=RND-1_FAMILY-5_1185;Name=RND-1_FAMILY-5;tstart=453;tend=515;shortte=T;kimura80=0.2938
Starmerella_bombicola_PYCC5882_scaffold03_3030756	Earl_Grey	Unknown	725338	725518	358	-	.	ID=RND-1_FAMILY-7_1186;Name=RND-1_FAMILY-7;tstart=3709;tend=3900;shortte=F;kimura80=0.3683
Starmerella_bombicola_PYCC5882_scaffold03_3030756	Earl_Grey	Simple_repeat	737347	737404	22	+	.	ID=(AGCTG)N_1187;Name=(AGCTG)N;tstart=1;tend=58;shortte=F
Starmerella_bombicola_PYCC5882_scaffold03_3030756	Earl_Grey	Simple_repeat	737405	737435	22	+	.	ID=(AAGCC)N_1188;Name=(AAGCC)N;tstart=2;tend=90;shortte=F
Starmerella_bombicola_PYCC5882_scaffold03_3030756	Earl_Grey	Simple_repeat	738213	738254	14	+	.	ID=(TTAA)N_1189;Name=(TTAA)N;tstart=1;tend=40;shortte=F
Starmerella_bombicola_PYCC5882_scaffold03_3030756	Earl_Grey	Unknown	747664	748937	3807	-	.	ID=RND-1_FAMILY-5_1190;Name=RND-1_FAMILY-5;tstart=453;tend=2310;shortte=F;tegroup=CTG_3|RND-1_FAMILY-5|4;kimura80=0.2091
Starmerella_bombicola_PYCC5882_scaffold03_3030756	Earl_Grey	Unknown	752867	753320	3164	-	.	ID=RND-1_FAMILY-5_1191;Name=RND-1_FAMILY-5;tstart=1;tend=455;shortte=F;kimura80=0.1185
Starmerella_bombicola_PYCC5882_scaffold03_3030756	Earl_Grey	Unknown	790057	790234	404	+	.	ID=RND-1_FAMILY-7_1192;Name=RND-1_FAMILY-7;tstart=5777;tend=5947;shortte=F;kimura80=0.3978
Starmerella_bombicola_PYCC5882_scaffold03_3030756	Earl_Grey	Unknown	790972	794111	24288	+	.	ID=RND-1_FAMILY-3_1193;Name=RND-1_FAMILY-3;tstart=91;tend=3235;shortte=F;kimura80=0.0573
Starmerella_bombicola_PYCC5882_scaffold03_3030756	Earl_Grey	Unknown	794209	794323	324	+	.	ID=RND-1_FAMILY-7_1194;Name=RND-1_FAMILY-7;tstart=5789;tend=5898;shortte=F;kimura80=0.3583
Starmerella_bombicola_PYCC5882_scaffold03_3030756	Earl_Grey	Unknown	801204	801343	309	+	.	ID=RND-1_FAMILY-28_1195;Name=RND-1_FAMILY-28;tstart=2500;tend=2633;shortte=F;kimura80=0.3607
Starmerella_bombicola_PYCC5882_scaffold03_3030756	Earl_Grey	Unknown	811869	824125	33299	-	.	ID=RND-1_FAMILY-39_1196;Name=RND-1_FAMILY-39;tstart=6;tend=4967;shortte=F;kimura80=0.0969
Starmerella_bombicola_PYCC5882_scaffold03_3030756	Earl_Grey	Unknown	824127	824297	623	-	.	ID=RND-1_FAMILY-7_1197;Name=RND-1_FAMILY-7;tstart=5777;tend=5947;shortte=F;kimura80=0.3448
Starmerella_bombicola_PYCC5882_scaffold03_3030756	Earl_Grey	Unknown	825262	825437	623	-	.	ID=RND-1_FAMILY-7_1198;Name=RND-1_FAMILY-7;tstart=5768;tend=5947;shortte=F;kimura80=0.263
Starmerella_bombicola_PYCC5882_scaffold03_3030756	Earl_Grey	Unknown	825438	852177	32331	-	.	ID=RND-1_FAMILY-39_1199;Name=RND-1_FAMILY-39;tstart=6;tend=4958;shortte=F;kimura80=0.1067
Starmerella_bombicola_PYCC5882_scaffold03_3030756	Earl_Grey	Unknown	858442	859722	10341	-	.	ID=RND-1_FAMILY-14_1200;Name=RND-1_FAMILY-14;tstart=263;tend=1543;shortte=F;kimura80=0.0643
Starmerella_bombicola_PYCC5882_scaffold03_3030756	Earl_Grey	Unknown	859899	860364	2518	-	.	ID=RND-1_FAMILY-14_1201;Name=RND-1_FAMILY-14;tstart=1218;tend=1556;shortte=F;kimura80=0.1033
Starmerella_bombicola_PYCC5882_scaffold03_3030756	Earl_Grey	Unknown	860763	861652	7337	-	.	ID=RND-1_FAMILY-26_1202;Name=RND-1_FAMILY-26;tstart=316;tend=1210;shortte=F;kimura80=0.054
Starmerella_bombicola_PYCC5882_scaffold03_3030756	Earl_Grey	Unknown	866481	866832	1226	-	.	ID=RND-1_FAMILY-27_1203;Name=RND-1_FAMILY-27;tstart=653;tend=1019;shortte=F;kimura80=0.3207
Starmerella_bombicola_PYCC5882_scaffold03_3030756	Earl_Grey	Unknown	866833	867030	318	+	.	ID=RND-1_FAMILY-21_1204;Name=RND-1_FAMILY-21;tstart=301;tend=495;shortte=F;kimura80=0.4115
Starmerella_bombicola_PYCC5882_scaffold03_3030756	Earl_Grey	Unknown	868228	868344	285	-	.	ID=RND-1_FAMILY-35_1205;Name=RND-1_FAMILY-35;tstart=1555;tend=1674;shortte=F;kimura80=0.3893
Starmerella_bombicola_PYCC5882_scaffold03_3030756	Earl_Grey	Simple_repeat	871238	871276	17	+	.	ID=(GCTGCC)N_1206;Name=(GCTGCC)N;tstart=1;tend=38;shortte=F
Starmerella_bombicola_PYCC5882_scaffold03_3030756	Earl_Grey	Unknown	873347	876581	25493	+	.	ID=RND-1_FAMILY-21_1207;Name=RND-1_FAMILY-21;tstart=1;tend=3228;shortte=F;kimura80=0.0597
Starmerella_bombicola_PYCC5882_scaffold03_3030756	Earl_Grey	Unknown	876634	876700	260	+	.	ID=RND-1_FAMILY-7_1208;Name=RND-1_FAMILY-7;tstart=5881;tend=5943;shortte=T;kimura80=0.1628
Starmerella_bombicola_PYCC5882_scaffold03_3030756	Earl_Grey	Unknown	876701	877250	1372	-	.	ID=RND-1_FAMILY-21_1209;Name=RND-1_FAMILY-21;tstart=42;tend=667;shortte=F;kimura80=0.371
Starmerella_bombicola_PYCC5882_scaffold03_3030756	Earl_Grey	Unknown	877251	877513	843	+	.	ID=RND-1_FAMILY-27_1210;Name=RND-1_FAMILY-27;tstart=683;tend=1021;shortte=F;kimura80=0.3998
Starmerella_bombicola_PYCC5882_scaffold03_3030756	Earl_Grey	Unknown	880560	880690	745	+	.	ID=RND-1_FAMILY-23_1211;Name=RND-1_FAMILY-23;tstart=2297;tend=2426;shortte=F;kimura80=0.2308
Starmerella_bombicola_PYCC5882_scaffold03_3030756	Earl_Grey	Unknown	880732	882467	5978	+	.	ID=RND-1_FAMILY-38_1212;Name=RND-1_FAMILY-38;tstart=648;tend=2362;shortte=F;kimura80=0.3426
Starmerella_bombicola_PYCC5882_scaffold03_3030756	Earl_Grey	Unknown	882689	883133	1712	+	.	ID=RND-1_FAMILY-23_1213;Name=RND-1_FAMILY-23;tstart=1200;tend=1661;shortte=F;kimura80=0.3068
Starmerella_bombicola_PYCC5882_scaffold03_3030756	Earl_Grey	Simple_repeat	885888	885944	15	+	.	ID=(TTGTT)N_1214;Name=(TTGTT)N;tstart=1;tend=57;shortte=F
Starmerella_bombicola_PYCC5882_scaffold03_3030756	Earl_Grey	Unknown	886037	886562	930	-	.	ID=RND-1_FAMILY-14_1215;Name=RND-1_FAMILY-14;tstart=572;tend=922;shortte=F;kimura80=0.2997
Starmerella_bombicola_PYCC5882_scaffold03_3030756	Earl_Grey	Simple_repeat	890980	891032	18	+	.	ID=(TCCACAA)N_1216;Name=(TCCACAA)N;tstart=1;tend=54;shortte=F
Starmerella_bombicola_PYCC5882_scaffold03_3030756	Earl_Grey	Simple_repeat	891083	891112	27	+	.	ID=(ATGAGGC)N_1217;Name=(ATGAGGC)N;tstart=1;tend=30;shortte=F
Starmerella_bombicola_PYCC5882_scaffold03_3030756	Earl_Grey	Unknown	894256	895298	8115	+	.	ID=RND-1_FAMILY-27_1218;Name=RND-1_FAMILY-27;tstart=142;tend=1204;shortte=F;kimura80=0.0689
Starmerella_bombicola_PYCC5882_scaffold03_3030756	Earl_Grey	Simple_repeat	910026	910064	12	+	.	ID=(TCC)N_1219;Name=(TCC)N;tstart=1;tend=39;shortte=F
Starmerella_bombicola_PYCC5882_scaffold03_3030756	Earl_Grey	Simple_repeat	911657	911701	12	+	.	ID=(CATTCC)N_1220;Name=(CATTCC)N;tstart=1;tend=45;shortte=F
Starmerella_bombicola_PYCC5882_scaffold03_3030756	Earl_Grey	Simple_repeat	913417	913473	42	+	.	ID=(ATTTCAC)N_1221;Name=(ATTTCAC)N;tstart=1;tend=57;shortte=F
Starmerella_bombicola_PYCC5882_scaffold03_3030756	Earl_Grey	Unknown	916493	917905	4209	-	.	ID=RND-1_FAMILY-11_1222;Name=RND-1_FAMILY-11;tstart=2195;tend=3679;shortte=F;kimura80=0.3215
Starmerella_bombicola_PYCC5882_scaffold03_3030756	Earl_Grey	Unknown	918189	918410	759	-	.	ID=RND-1_FAMILY-11_1223;Name=RND-1_FAMILY-11;tstart=772;tend=1105;shortte=F;kimura80=0.2225
Starmerella_bombicola_PYCC5882_scaffold03_3030756	Earl_Grey	Unknown	918411	918740	1316	+	.	ID=RND-1_FAMILY-5_1224;Name=RND-1_FAMILY-5;tstart=1891;tend=2311;shortte=F;kimura80=0.3564
Starmerella_bombicola_PYCC5882_scaffold03_3030756	Earl_Grey	Simple_repeat	924288	924334	16	+	.	ID=(CGAACC)N_1225;Name=(CGAACC)N;tstart=1;tend=47;shortte=F
Starmerella_bombicola_PYCC5882_scaffold03_3030756	Earl_Grey	Unknown	929463	929513	234	+	.	ID=RND-1_FAMILY-26_1226;Name=RND-1_FAMILY-26;tstart=747;tend=797;shortte=T;kimura80=0.2876
Starmerella_bombicola_PYCC5882_scaffold03_3030756	Earl_Grey	Unknown	929514	929852	551	-	.	ID=RND-1_FAMILY-28_1227;Name=RND-1_FAMILY-28;tstart=2946;tend=3247;shortte=F;kimura80=0.4422
Starmerella_bombicola_PYCC5882_scaffold03_3030756	Earl_Grey	Unknown	930966	931156	466	-	.	ID=RND-1_FAMILY-30_1228;Name=RND-1_FAMILY-30;tstart=2041;tend=2237;shortte=F;kimura80=0.2912
Starmerella_bombicola_PYCC5882_scaffold03_3030756	Earl_Grey	Unknown	942157	945237	23224	-	.	ID=RND-1_FAMILY-3_1229;Name=RND-1_FAMILY-3;tstart=1;tend=3090;shortte=F;kimura80=0.0679
Starmerella_bombicola_PYCC5882_scaffold03_3030756	Earl_Grey	Unknown	950441	950553	248	-	.	ID=RND-1_FAMILY-39_1230;Name=RND-1_FAMILY-39;tstart=1104;tend=1219;shortte=F;kimura80=0.3932
Starmerella_bombicola_PYCC5882_scaffold03_3030756	Earl_Grey	Unknown	950896	951361	297	-	.	ID=RND-1_FAMILY-39_1231;Name=RND-1_FAMILY-39;tstart=317;tend=773;shortte=F;kimura80=0.5665
Starmerella_bombicola_PYCC5882_scaffold03_3030756	Earl_Grey	Simple_repeat	955447	955486	14	+	.	ID=GA-RICH_1232;Name=GA-RICH;tstart=1;tend=39;shortte=F
Starmerella_bombicola_PYCC5882_scaffold03_3030756	Earl_Grey	Unknown	956361	957717	881	-	.	ID=RND-1_FAMILY-3_1233;Name=RND-1_FAMILY-3;tstart=819;tend=2395;shortte=F;tegroup=CTG_3|RND-1_FAMILY-3|1;kimura80=0.1125
Starmerella_bombicola_PYCC5882_scaffold03_3030756	Earl_Grey	Unknown	958316	958646	1187	-	.	ID=RND-1_FAMILY-5_1234;Name=RND-1_FAMILY-5;tstart=1891;tend=2311;shortte=F;kimura80=0.3665
Starmerella_bombicola_PYCC5882_scaffold03_3030756	Earl_Grey	Unknown	958647	958874	662	+	.	ID=RND-1_FAMILY-11_1235;Name=RND-1_FAMILY-11;tstart=769;tend=1107;shortte=F;kimura80=0.2641
Starmerella_bombicola_PYCC5882_scaffold03_3030756	Earl_Grey	Unknown	959174	960722	10515	-	.	ID=RND-1_FAMILY-21_1236;Name=RND-1_FAMILY-21;tstart=1;tend=1583;shortte=F;kimura80=0.0988
Starmerella_bombicola_PYCC5882_scaffold03_3030756	Earl_Grey	Unknown	961488	962364	4558	-	.	ID=RND-1_FAMILY-3_1237;Name=RND-1_FAMILY-3;tstart=2363;tend=3235;shortte=F;kimura80=0.2068
Starmerella_bombicola_PYCC5882_scaffold03_3030756	Earl_Grey	Unknown	964287	964494	374	-	.	ID=RND-1_FAMILY-21_1238;Name=RND-1_FAMILY-21;tstart=238;tend=438;shortte=F;kimura80=0.3707
Starmerella_bombicola_PYCC5882_scaffold03_3030756	Earl_Grey	Simple_repeat	980188	980216	15	+	.	ID=(CAA)N_1239;Name=(CAA)N;tstart=1;tend=29;shortte=F
Starmerella_bombicola_PYCC5882_scaffold03_3030756	Earl_Grey	Simple_repeat	980217	980225	17	+	.	ID=(AGCAAC)N_1240;Name=(AGCAAC)N;tstart=3;tend=40;shortte=F
Starmerella_bombicola_PYCC5882_scaffold03_3030756	Earl_Grey	Simple_repeat	980226	980226	14	+	.	ID=(AGC)N_1241;Name=(AGC)N;tstart=1;tend=41;shortte=F
Starmerella_bombicola_PYCC5882_scaffold03_3030756	Earl_Grey	Unknown	982273	982388	551	-	.	ID=RND-1_FAMILY-27_1242;Name=RND-1_FAMILY-27;tstart=680;tend=878;shortte=F;kimura80=0.3549
Starmerella_bombicola_PYCC5882_scaffold03_3030756	Earl_Grey	Unknown	982389	983890	11259	+	.	ID=RND-1_FAMILY-3_1243;Name=RND-1_FAMILY-3;tstart=1;tend=1588;shortte=F;kimura80=0.093
Starmerella_bombicola_PYCC5882_scaffold03_3030756	Earl_Grey	Unknown	984190	984418	662	-	.	ID=RND-1_FAMILY-11_1244;Name=RND-1_FAMILY-11;tstart=769;tend=1107;shortte=F;kimura80=0.2641
Starmerella_bombicola_PYCC5882_scaffold03_3030756	Earl_Grey	Unknown	984419	984748	1187	+	.	ID=RND-1_FAMILY-5_1245;Name=RND-1_FAMILY-5;tstart=1891;tend=2311;shortte=F;kimura80=0.3665
Starmerella_bombicola_PYCC5882_scaffold03_3030756	Earl_Grey	Unknown	985347	986156	5192	+	.	ID=RND-1_FAMILY-3_1246;Name=RND-1_FAMILY-3;tstart=819;tend=1627;shortte=F;kimura80=0.139
Starmerella_bombicola_PYCC5882_scaffold03_3030756	Earl_Grey	Unknown	986261	986384	438	+	.	ID=RND-1_FAMILY-21_1247;Name=RND-1_FAMILY-21;tstart=1682;tend=1805;shortte=F;kimura80=0.3635
Starmerella_bombicola_PYCC5882_scaffold03_3030756	Earl_Grey	Unknown	986501	986748	366	+	.	ID=RND-1_FAMILY-3_1248;Name=RND-1_FAMILY-3;tstart=2137;tend=2390;shortte=F;kimura80=0.4502
Starmerella_bombicola_PYCC5882_scaffold03_3030756	Earl_Grey	Unknown	999580	999756	419	+	.	ID=RND-1_FAMILY-39_1249;Name=RND-1_FAMILY-39;tstart=2675;tend=2851;shortte=F;kimura80=0.5091
Starmerella_bombicola_PYCC5882_scaffold03_3030756	Earl_Grey	Unknown	1002948	1004562	12074	+	.	ID=RND-1_FAMILY-26_1250;Name=RND-1_FAMILY-26;tstart=63;tend=1634;shortte=F;kimura80=0.0567
Starmerella_bombicola_PYCC5882_scaffold03_3030756	Earl_Grey	Unknown	1004812	1005662	6339	+	.	ID=RND-1_FAMILY-26_1251;Name=RND-1_FAMILY-26;tstart=340;tend=1202;shortte=F;kimura80=0.0606
Starmerella_bombicola_PYCC5882_scaffold03_3030756	Earl_Grey	Simple_repeat	1032241	1032281	40	+	.	ID=(GGTTTGA)N_1252;Name=(GGTTTGA)N;tstart=1;tend=41;shortte=F
Starmerella_bombicola_PYCC5882_scaffold03_3030756	Earl_Grey	Simple_repeat	1037446	1037480	15	+	.	ID=(GCTGCA)N_1253;Name=(GCTGCA)N;tstart=1;tend=35;shortte=F
Starmerella_bombicola_PYCC5882_scaffold03_3030756	Earl_Grey	Unknown	1048340	1048997	1759	-	.	ID=RND-1_FAMILY-11_1254;Name=RND-1_FAMILY-11;tstart=2343;tend=2997;shortte=F;kimura80=0.389
Starmerella_bombicola_PYCC5882_scaffold03_3030756	Earl_Grey	Unknown	1048998	1049270	423	-	.	ID=RND-1_FAMILY-35_1255;Name=RND-1_FAMILY-35;tstart=2336;tend=3060;shortte=F;tegroup=CTG_3|RND-1_FAMILY-35|1;kimura80=0.3454
Starmerella_bombicola_PYCC5882_scaffold03_3030756	Earl_Grey	Unknown	1049485	1049507	426	-	.	ID=RND-1_FAMILY-35_1256;Name=RND-1_FAMILY-35;tstart=1436;tend=1651;shortte=T;kimura80=0.2859
Starmerella_bombicola_PYCC5882_scaffold03_3030756	Earl_Grey	Unknown	1049508	1049699	476	+	.	ID=RND-1_FAMILY-5_1257;Name=RND-1_FAMILY-5;tstart=1891;tend=2079;shortte=F;kimura80=0.371
Starmerella_bombicola_PYCC5882_scaffold03_3030756	Earl_Grey	Unknown	1049818	1052466	6910	+	.	ID=RND-1_FAMILY-11_1258;Name=RND-1_FAMILY-11;tstart=140;tend=3137;shortte=F;tegroup=CTG_3|RND-1_FAMILY-11|1;kimura80=0.1496
Starmerella_bombicola_PYCC5882_scaffold03_3030756	Earl_Grey	Unknown	1052858	1053314	830	+	.	ID=RND-1_FAMILY-27_1259;Name=RND-1_FAMILY-27;tstart=518;tend=1008;shortte=F;kimura80=0.4346
Starmerella_bombicola_PYCC5882_scaffold03_3030756	Earl_Grey	Unknown	1061843	1061899	277	+	.	ID=RND-1_FAMILY-28_1260;Name=RND-1_FAMILY-28;tstart=172;tend=228;shortte=T;kimura80=0.288
Starmerella_bombicola_PYCC5882_scaffold03_3030756	Earl_Grey	Simple_repeat	1070010	1070056	13	+	.	ID=(TCA)N_1261;Name=(TCA)N;tstart=1;tend=48;shortte=F
Starmerella_bombicola_PYCC5882_scaffold03_3030756	Earl_Grey	Simple_repeat	1071946	1071996	16	+	.	ID=(CTTCTT)N_1262;Name=(CTTCTT)N;tstart=1;tend=51;shortte=F
Starmerella_bombicola_PYCC5882_scaffold03_3030756	Earl_Grey	Simple_repeat	1072037	1072079	12	+	.	ID=(GCTTCT)N_1263;Name=(GCTTCT)N;tstart=1;tend=42;shortte=F
Starmerella_bombicola_PYCC5882_scaffold03_3030756	Earl_Grey	Simple_repeat	1072399	1072426	18	+	.	ID=(AT)N_1264;Name=(AT)N;tstart=1;tend=28;shortte=F
Starmerella_bombicola_PYCC5882_scaffold03_3030756	Earl_Grey	Unknown	1074015	1074984	5827	+	.	ID=RND-1_FAMILY-26_1265;Name=RND-1_FAMILY-26;tstart=208;tend=1637;shortte=F;kimura80=0.07
Starmerella_bombicola_PYCC5882_scaffold03_3030756	Earl_Grey	Unknown	1074985	1075102	722	+	.	ID=RND-1_FAMILY-26_1266;Name=RND-1_FAMILY-26;tstart=1116;tend=1235;shortte=F;kimura80=0.1318
Starmerella_bombicola_PYCC5882_scaffold03_3030756	Earl_Grey	Unknown	1076001	1078948	22408	+	.	ID=RND-1_FAMILY-3_1267;Name=RND-1_FAMILY-3;tstart=237;tend=3235;shortte=F;kimura80=0.0585
Starmerella_bombicola_PYCC5882_scaffold03_3030756	Earl_Grey	Unknown	1100207	1103180	21258	+	.	ID=RND-1_FAMILY-21_1268;Name=RND-1_FAMILY-21;tstart=251;tend=3230;shortte=F;kimura80=0.0825
Starmerella_bombicola_PYCC5882_scaffold03_3030756	Earl_Grey	Unknown	1105905	1105956	281	-	.	ID=RND-1_FAMILY-37_1269;Name=RND-1_FAMILY-37;tstart=1546;tend=1600;shortte=T;kimura80=0.1486
Starmerella_bombicola_PYCC5882_scaffold03_3030756	Earl_Grey	Simple_repeat	1107804	1107838	14	+	.	ID=(AATA)N_1270;Name=(AATA)N;tstart=1;tend=34;shortte=F
Starmerella_bombicola_PYCC5882_scaffold03_3030756	Earl_Grey	Simple_repeat	1118244	1118261	14	+	.	ID=(TCT)N_1271;Name=(TCT)N;tstart=1;tend=18;shortte=F
Starmerella_bombicola_PYCC5882_scaffold03_3030756	Earl_Grey	Simple_repeat	1121265	1121302	20	+	.	ID=(GACGAG)N_1272;Name=(GACGAG)N;tstart=1;tend=38;shortte=F
Starmerella_bombicola_PYCC5882_scaffold03_3030756	Earl_Grey	Simple_repeat	1124519	1124569	14	+	.	ID=(TCG)N_1273;Name=(TCG)N;tstart=1;tend=51;shortte=F
Starmerella_bombicola_PYCC5882_scaffold03_3030756	Earl_Grey	Simple_repeat	1146395	1146417	21	+	.	ID=(TA)N_1274;Name=(TA)N;tstart=1;tend=23;shortte=F
Starmerella_bombicola_PYCC5882_scaffold03_3030756	Earl_Grey	Unknown	1152795	1153985	8439	+	.	ID=RND-1_FAMILY-27_1275;Name=RND-1_FAMILY-27;tstart=1;tend=1210;shortte=F;kimura80=0.0878
Starmerella_bombicola_PYCC5882_scaffold03_3030756	Earl_Grey	Unknown	1154603	1154690	271	-	.	ID=RND-1_FAMILY-30_1276;Name=RND-1_FAMILY-30;tstart=2149;tend=2238;shortte=T;kimura80=0.3623
Starmerella_bombicola_PYCC5882_scaffold03_3030756	Earl_Grey	Unknown	1155533	1155628	365	+	.	ID=RND-1_FAMILY-7_1277;Name=RND-1_FAMILY-7;tstart=3694;tend=3788;shortte=T;kimura80=0.2944
Starmerella_bombicola_PYCC5882_scaffold03_3030756	Earl_Grey	Unknown	1156415	1156488	247	+	.	ID=RND-1_FAMILY-7_1278;Name=RND-1_FAMILY-7;tstart=3713;tend=3791;shortte=T;kimura80=0.2569
Starmerella_bombicola_PYCC5882_scaffold03_3030756	Earl_Grey	Simple_repeat	1177049	1177195	41	+	.	ID=A-RICH_1279;Name=A-RICH;tstart=1;tend=147;shortte=F
Starmerella_bombicola_PYCC5882_scaffold03_3030756	Earl_Grey	Simple_repeat	1190636	1190672	14	+	.	ID=(GATGCA)N_1280;Name=(GATGCA)N;tstart=1;tend=37;shortte=F
Starmerella_bombicola_PYCC5882_scaffold03_3030756	Earl_Grey	Simple_repeat	1191473	1191494	12	+	.	ID=(ACAT)N_1281;Name=(ACAT)N;tstart=1;tend=22;shortte=F
Starmerella_bombicola_PYCC5882_scaffold03_3030756	Earl_Grey	Simple_repeat	1192581	1192652	16	+	.	ID=(TCGCTC)N_1282;Name=(TCGCTC)N;tstart=1;tend=75;shortte=F
Starmerella_bombicola_PYCC5882_scaffold03_3030756	Earl_Grey	Simple_repeat	1195474	1195503	12	+	.	ID=(CTACGA)N_1283;Name=(CTACGA)N;tstart=1;tend=31;shortte=F
Starmerella_bombicola_PYCC5882_scaffold03_3030756	Earl_Grey	Simple_repeat	1196164	1196225	53	+	.	ID=(CATTGTTGAA)N_1284;Name=(CATTGTTGAA)N;tstart=1;tend=62;shortte=F
Starmerella_bombicola_PYCC5882_scaffold03_3030756	Earl_Grey	Simple_repeat	1208434	1208476	15	+	.	ID=(AATA)N_1285;Name=(AATA)N;tstart=1;tend=44;shortte=F
Starmerella_bombicola_PYCC5882_scaffold03_3030756	Earl_Grey	Unknown	1217759	1217932	532	-	.	ID=RND-1_FAMILY-7_1286;Name=RND-1_FAMILY-7;tstart=5777;tend=5947;shortte=F;kimura80=0.3648
Starmerella_bombicola_PYCC5882_scaffold03_3030756	Earl_Grey	Unknown	1219317	1221397	15077	-	.	ID=RND-1_FAMILY-11_1287;Name=RND-1_FAMILY-11;tstart=1955;tend=4042;shortte=F;kimura80=0.0786
Starmerella_bombicola_PYCC5882_scaffold03_3030756	Earl_Grey	Unknown	1221398	1223656	10649	-	.	ID=RND-1_FAMILY-35_1288;Name=RND-1_FAMILY-35;tstart=1;tend=1745;shortte=F;kimura80=0.1752
Starmerella_bombicola_PYCC5882_scaffold03_3030756	Earl_Grey	Unknown	1223793	1223984	761	+	.	ID=RND-1_FAMILY-5_1289;Name=RND-1_FAMILY-5;tstart=59;tend=249;shortte=F;kimura80=0.3396
Starmerella_bombicola_PYCC5882_scaffold03_3030756	Earl_Grey	Simple_repeat	1227522	1227558	14	+	.	ID=(GAGGCA)N_1290;Name=(GAGGCA)N;tstart=1;tend=37;shortte=F
Starmerella_bombicola_PYCC5882_scaffold03_3030756	Earl_Grey	Simple_repeat	1229107	1229197	23	+	.	ID=(GGACGA)N_1291;Name=(GGACGA)N;tstart=1;tend=94;shortte=F
Starmerella_bombicola_PYCC5882_scaffold03_3030756	Earl_Grey	Simple_repeat	1244700	1244830	29	+	.	ID=(GCTCA)N_1292;Name=(GCTCA)N;tstart=1;tend=130;shortte=F
Starmerella_bombicola_PYCC5882_scaffold03_3030756	Earl_Grey	Simple_repeat	1278529	1278557	15	+	.	ID=(GCA)N_1293;Name=(GCA)N;tstart=1;tend=29;shortte=F
Starmerella_bombicola_PYCC5882_scaffold03_3030756	Earl_Grey	Simple_repeat	1293435	1293451	16	+	.	ID=(G)N_1294;Name=(G)N;tstart=1;tend=17;shortte=F
Starmerella_bombicola_PYCC5882_scaffold03_3030756	Earl_Grey	Unknown	1293462	1294808	4443	+	.	ID=RND-1_FAMILY-38_1295;Name=RND-1_FAMILY-38;tstart=1025;tend=2367;shortte=F;kimura80=0.3553
Starmerella_bombicola_PYCC5882_scaffold03_3030756	Earl_Grey	Unknown	1295025	1295204	640	+	.	ID=RND-1_FAMILY-23_1296;Name=RND-1_FAMILY-23;tstart=1200;tend=1383;shortte=F;kimura80=0.2812
Starmerella_bombicola_PYCC5882_scaffold03_3030756	Earl_Grey	Simple_repeat	1338258	1338313	14	+	.	ID=A-RICH_1297;Name=A-RICH;tstart=1;tend=56;shortte=F
Starmerella_bombicola_PYCC5882_scaffold03_3030756	Earl_Grey	Simple_repeat	1353978	1354008	17	+	.	ID=(CAG)N_1298;Name=(CAG)N;tstart=1;tend=32;shortte=F
Starmerella_bombicola_PYCC5882_scaffold03_3030756	Earl_Grey	Simple_repeat	1374079	1374145	25	+	.	ID=A-RICH_1299;Name=A-RICH;tstart=1;tend=68;shortte=F
Starmerella_bombicola_PYCC5882_scaffold03_3030756	Earl_Grey	Unknown	1374245	1374411	1029	-	.	ID=RND-1_FAMILY-30_1300;Name=RND-1_FAMILY-30;tstart=2069;tend=2237;shortte=F;kimura80=0.1466
Starmerella_bombicola_PYCC5882_scaffold03_3030756	Earl_Grey	Unknown	1374833	1375107	408	+	.	ID=RND-1_FAMILY-7_1301;Name=RND-1_FAMILY-7;tstart=9013;tend=9287;shortte=F;kimura80=0.6538
Starmerella_bombicola_PYCC5882_scaffold03_3030756	Earl_Grey	Unknown	1375292	1375464	765	-	.	ID=RND-1_FAMILY-30_1302;Name=RND-1_FAMILY-30;tstart=2036;tend=2234;shortte=F;kimura80=0.1913
Starmerella_bombicola_PYCC5882_scaffold03_3030756	Earl_Grey	Simple_repeat	1377114	1377179	31	+	.	ID=(AATGCGA)N_1303;Name=(AATGCGA)N;tstart=1;tend=66;shortte=F
Starmerella_bombicola_PYCC5882_scaffold03_3030756	Earl_Grey	Simple_repeat	1377366	1377417	15	+	.	ID=(AATGTGA)N_1304;Name=(AATGTGA)N;tstart=1;tend=52;shortte=F
Starmerella_bombicola_PYCC5882_scaffold03_3030756	Earl_Grey	Simple_repeat	1384076	1384101	19	+	.	ID=(GCT)N_1305;Name=(GCT)N;tstart=1;tend=26;shortte=F
Starmerella_bombicola_PYCC5882_scaffold03_3030756	Earl_Grey	Simple_repeat	1384610	1384632	14	+	.	ID=(CAA)N_1306;Name=(CAA)N;tstart=1;tend=23;shortte=F
Starmerella_bombicola_PYCC5882_scaffold03_3030756	Earl_Grey	Simple_repeat	1385155	1385173	15	+	.	ID=(GCA)N_1307;Name=(GCA)N;tstart=1;tend=19;shortte=F
Starmerella_bombicola_PYCC5882_scaffold03_3030756	Earl_Grey	Simple_repeat	1385222	1385289	31	+	.	ID=(CAAGCA)N_1308;Name=(CAAGCA)N;tstart=1;tend=68;shortte=F
Starmerella_bombicola_PYCC5882_scaffold03_3030756	Earl_Grey	Simple_repeat	1400854	1400977	51	+	.	ID=(GCTGGT)N_1309;Name=(GCTGGT)N;tstart=1;tend=130;shortte=F
Starmerella_bombicola_PYCC5882_scaffold03_3030756	Earl_Grey	Simple_repeat	1413555	1413586	14	+	.	ID=(GCTAGT)N_1310;Name=(GCTAGT)N;tstart=1;tend=32;shortte=F
Starmerella_bombicola_PYCC5882_scaffold03_3030756	Earl_Grey	Simple_repeat	1420438	1420471	14	+	.	ID=(CACCAG)N_1311;Name=(CACCAG)N;tstart=1;tend=34;shortte=F
Starmerella_bombicola_PYCC5882_scaffold03_3030756	Earl_Grey	Simple_repeat	1424862	1424889	14	+	.	ID=(GCT)N_1312;Name=(GCT)N;tstart=1;tend=28;shortte=F
Starmerella_bombicola_PYCC5882_scaffold03_3030756	Earl_Grey	Simple_repeat	1427725	1427771	19	+	.	ID=(TCGTCA)N_1313;Name=(TCGTCA)N;tstart=1;tend=47;shortte=F
Starmerella_bombicola_PYCC5882_scaffold03_3030756	Earl_Grey	Simple_repeat	1449657	1449675	15	+	.	ID=(CT)N_1314;Name=(CT)N;tstart=1;tend=19;shortte=F
Starmerella_bombicola_PYCC5882_scaffold03_3030756	Earl_Grey	Unknown	1475708	1475888	601	-	.	ID=RND-1_FAMILY-26_1315;Name=RND-1_FAMILY-26;tstart=611;tend=792;shortte=F;kimura80=0.3494
Starmerella_bombicola_PYCC5882_scaffold03_3030756	Earl_Grey	Unknown	1475947	1476029	234	-	.	ID=RND-1_FAMILY-37_1316;Name=RND-1_FAMILY-37;tstart=1447;tend=1537;shortte=T;kimura80=0.2474
Starmerella_bombicola_PYCC5882_scaffold03_3030756	Earl_Grey	Simple_repeat	1517647	1517684	14	+	.	ID=(ATGAA)N_1317;Name=(ATGAA)N;tstart=1;tend=38;shortte=F
Starmerella_bombicola_PYCC5882_scaffold03_3030756	Earl_Grey	Simple_repeat	1521129	1521178	26	+	.	ID=(TGTTGC)N_1318;Name=(TGTTGC)N;tstart=1;tend=50;shortte=F
Starmerella_bombicola_PYCC5882_scaffold03_3030756	Earl_Grey	Simple_repeat	1531499	1531586	19	+	.	ID=(AC)N_1319;Name=(AC)N;tstart=1;tend=84;shortte=F
Starmerella_bombicola_PYCC5882_scaffold03_3030756	Earl_Grey	Simple_repeat	1557241	1557257	13	+	.	ID=(AGT)N_1320;Name=(AGT)N;tstart=1;tend=17;shortte=F
Starmerella_bombicola_PYCC5882_scaffold03_3030756	Earl_Grey	Unknown	1564123	1564195	249	-	.	ID=RND-1_FAMILY-7_1321;Name=RND-1_FAMILY-7;tstart=5874;tend=5947;shortte=T;kimura80=0.3206
Starmerella_bombicola_PYCC5882_scaffold03_3030756	Earl_Grey	Simple_repeat	1567281	1567313	16	+	.	ID=(CTTT)N_1322;Name=(CTTT)N;tstart=1;tend=31;shortte=F
Starmerella_bombicola_PYCC5882_scaffold03_3030756	Earl_Grey	Unknown	1572022	1572237	495	-	.	ID=RND-1_FAMILY-30_1323;Name=RND-1_FAMILY-30;tstart=2035;tend=2227;shortte=F;kimura80=0.3382
Starmerella_bombicola_PYCC5882_scaffold03_3030756	Earl_Grey	Simple_repeat	1585092	1585148	19	+	.	ID=(CATGGA)N_1324;Name=(CATGGA)N;tstart=1;tend=57;shortte=F
Starmerella_bombicola_PYCC5882_scaffold03_3030756	Earl_Grey	Simple_repeat	1605436	1605475	13	+	.	ID=(CGA)N_1325;Name=(CGA)N;tstart=1;tend=40;shortte=F
Starmerella_bombicola_PYCC5882_scaffold03_3030756	Earl_Grey	Simple_repeat	1605476	1605512	13	+	.	ID=(GAT)N_1326;Name=(GAT)N;tstart=4;tend=80;shortte=F
Starmerella_bombicola_PYCC5882_scaffold03_3030756	Earl_Grey	Unknown	1632301	1633524	8949	+	.	ID=RND-1_FAMILY-26_1327;Name=RND-1_FAMILY-26;tstart=1;tend=1554;shortte=F;kimura80=0.0599
Starmerella_bombicola_PYCC5882_scaffold03_3030756	Earl_Grey	Unknown	1633942	1634027	580	+	.	ID=RND-1_FAMILY-14_1328;Name=RND-1_FAMILY-14;tstart=1217;tend=1300;shortte=T;kimura80=0.0771
Starmerella_bombicola_PYCC5882_scaffold03_3030756	Earl_Grey	Simple_repeat	1656475	1656514	28	+	.	ID=(CTG)N_1329;Name=(CTG)N;tstart=1;tend=40;shortte=F
Starmerella_bombicola_PYCC5882_scaffold03_3030756	Earl_Grey	Simple_repeat	1679833	1679862	13	+	.	ID=(ATAA)N_1330;Name=(ATAA)N;tstart=1;tend=32;shortte=F
Starmerella_bombicola_PYCC5882_scaffold03_3030756	Earl_Grey	Simple_repeat	1681231	1681269	13	+	.	ID=(CGGAT)N_1331;Name=(CGGAT)N;tstart=1;tend=40;shortte=F
Starmerella_bombicola_PYCC5882_scaffold03_3030756	Earl_Grey	Simple_repeat	1699243	1699277	12	+	.	ID=(GATGCCA)N_1332;Name=(GATGCCA)N;tstart=1;tend=36;shortte=F
Starmerella_bombicola_PYCC5882_scaffold03_3030756	Earl_Grey	Simple_repeat	1702384	1702412	14	+	.	ID=(GAGAAA)N_1333;Name=(GAGAAA)N;tstart=1;tend=31;shortte=F
Starmerella_bombicola_PYCC5882_scaffold03_3030756	Earl_Grey	Unknown	1710304	1712179	10089	+	.	ID=RND-1_FAMILY-15_1334;Name=RND-1_FAMILY-15;tstart=1;tend=2352;shortte=F;kimura80=0.1588
Starmerella_bombicola_PYCC5882_scaffold03_3030756	Earl_Grey	Unknown	1712965	1717747	15385	+	.	ID=RND-1_FAMILY-15_1335;Name=RND-1_FAMILY-15;tstart=1;tend=2352;shortte=F;kimura80=0.1261
Starmerella_bombicola_PYCC5882_scaffold03_3030756	Earl_Grey	Unknown	1718141	1719905	9401	+	.	ID=RND-1_FAMILY-15_1336;Name=RND-1_FAMILY-15;tstart=1;tend=2352;shortte=F;kimura80=0.1561
Starmerella_bombicola_PYCC5882_scaffold03_3030756	Earl_Grey	Unknown	1719906	1720026	554	+	.	ID=RND-1_FAMILY-15_1337;Name=RND-1_FAMILY-15;tstart=1599;tend=1731;shortte=F;kimura80=0.2001
Starmerella_bombicola_PYCC5882_scaffold03_3030756	Earl_Grey	Unknown	1720882	1720969	522	+	.	ID=RND-1_FAMILY-15_1338;Name=RND-1_FAMILY-15;tstart=1728;tend=1815;shortte=T;kimura80=0.1989
Starmerella_bombicola_PYCC5882_scaffold03_3030756	Earl_Grey	Unknown	1720973	1723086	10607	+	.	ID=RND-1_FAMILY-15_1339;Name=RND-1_FAMILY-15;tstart=1;tend=2352;shortte=F;kimura80=0.1542
Starmerella_bombicola_PYCC5882_scaffold03_3030756	Earl_Grey	Unknown	1723808	1732763	16177	+	.	ID=RND-1_FAMILY-15_1340;Name=RND-1_FAMILY-15;tstart=1;tend=2352;shortte=F;kimura80=0.1086
Starmerella_bombicola_PYCC5882_scaffold03_3030756	Earl_Grey	Unknown	1732765	1732874	530	+	.	ID=RND-1_FAMILY-15_1341;Name=RND-1_FAMILY-15;tstart=2138;tend=2252;shortte=F;kimura80=0.2254
Starmerella_bombicola_PYCC5882_scaffold03_3030756	Earl_Grey	Unknown	1732930	1736850	11034	+	.	ID=RND-1_FAMILY-15_1342;Name=RND-1_FAMILY-15;tstart=1;tend=2352;shortte=F;tegroup=CTG_3|RND-1_FAMILY-15|1;kimura80=0.2131
Starmerella_bombicola_PYCC5882_scaffold03_3030756	Earl_Grey	Unknown	1736852	1737034	759	+	.	ID=RND-1_FAMILY-15_1343;Name=RND-1_FAMILY-15;tstart=2138;tend=2318;shortte=F;kimura80=0.2603
Starmerella_bombicola_PYCC5882_scaffold03_3030756	Earl_Grey	Simple_repeat	1738057	1738198	63	+	.	ID=(TTTGTGG)N_1344;Name=(TTTGTGG)N;tstart=1;tend=133;shortte=F
Starmerella_bombicola_PYCC5882_scaffold03_3030756	Earl_Grey	Simple_repeat	1741916	1741966	11	+	.	ID=(TATGGT)N_1345;Name=(TATGGT)N;tstart=1;tend=49;shortte=F
Starmerella_bombicola_PYCC5882_scaffold03_3030756	Earl_Grey	Simple_repeat	1744788	1744830	20	+	.	ID=(TA)N_1346;Name=(TA)N;tstart=1;tend=40;shortte=F
Starmerella_bombicola_PYCC5882_scaffold03_3030756	Earl_Grey	Unknown	1755612	1755885	851	+	.	ID=RND-1_FAMILY-36_1347;Name=RND-1_FAMILY-36;tstart=4342;tend=4761;shortte=F;kimura80=0.5739
Starmerella_bombicola_PYCC5882_scaffold03_3030756	Earl_Grey	Simple_repeat	1755886	1755954	30	+	.	ID=(GCCAGA)N_1348;Name=(GCCAGA)N;tstart=1;tend=63;shortte=F
Starmerella_bombicola_PYCC5882_scaffold03_3030756	Earl_Grey	Unknown	1755955	1756487	851	+	.	ID=RND-1_FAMILY-36_1349;Name=RND-1_FAMILY-36;tstart=4340;tend=5029;shortte=F;kimura80=0.4067
Starmerella_bombicola_PYCC5882_scaffold03_3030756	Earl_Grey	Unknown	1777526	1781252	14570	-	.	ID=RND-1_FAMILY-11_1350;Name=RND-1_FAMILY-11;tstart=74;tend=3252;shortte=F;kimura80=0.1116
Starmerella_bombicola_PYCC5882_scaffold03_3030756	Earl_Grey	Simple_repeat	1810395	1810422	20	+	.	ID=(TCAA)N_1351;Name=(TCAA)N;tstart=1;tend=28;shortte=F
Starmerella_bombicola_PYCC5882_scaffold03_3030756	Earl_Grey	Simple_repeat	1818722	1818838	19	+	.	ID=(GAAGTTG)N_1352;Name=(GAAGTTG)N;tstart=1;tend=118;shortte=F
Starmerella_bombicola_PYCC5882_scaffold03_3030756	Earl_Grey	Simple_repeat	1819439	1819482	12	+	.	ID=(GCAGA)N_1353;Name=(GCAGA)N;tstart=1;tend=43;shortte=F
Starmerella_bombicola_PYCC5882_scaffold03_3030756	Earl_Grey	Simple_repeat	1842789	1842817	11	+	.	ID=(CATGCA)N_1354;Name=(CATGCA)N;tstart=1;tend=31;shortte=F
Starmerella_bombicola_PYCC5882_scaffold03_3030756	Earl_Grey	Simple_repeat	1844507	1844595	58	+	.	ID=(CAGCAA)N_1355;Name=(CAGCAA)N;tstart=1;tend=92;shortte=F
Starmerella_bombicola_PYCC5882_scaffold03_3030756	Earl_Grey	Simple_repeat	1845925	1845969	34	+	.	ID=(GCA)N_1356;Name=(GCA)N;tstart=1;tend=45;shortte=F
Starmerella_bombicola_PYCC5882_scaffold03_3030756	Earl_Grey	Simple_repeat	1845974	1846033	24	+	.	ID=(CAA)N_1357;Name=(CAA)N;tstart=1;tend=60;shortte=F
Starmerella_bombicola_PYCC5882_scaffold03_3030756	Earl_Grey	Simple_repeat	1852114	1852269	36	+	.	ID=(GAC)N_1358;Name=(GAC)N;tstart=1;tend=153;shortte=F
Starmerella_bombicola_PYCC5882_scaffold03_3030756	Earl_Grey	Simple_repeat	1852503	1852544	18	+	.	ID=(CGA)N_1359;Name=(CGA)N;tstart=1;tend=42;shortte=F
Starmerella_bombicola_PYCC5882_scaffold03_3030756	Earl_Grey	Simple_repeat	1852744	1852772	12	+	.	ID=(TATT)N_1360;Name=(TATT)N;tstart=1;tend=32;shortte=F
Starmerella_bombicola_PYCC5882_scaffold03_3030756	Earl_Grey	Unknown	1855478	1855552	282	-	.	ID=RND-1_FAMILY-7_1361;Name=RND-1_FAMILY-7;tstart=3711;tend=3779;shortte=T;kimura80=0.1869
Starmerella_bombicola_PYCC5882_scaffold03_3030756	Earl_Grey	Simple_repeat	1867277	1867316	15	+	.	ID=(AATG)N_1362;Name=(AATG)N;tstart=1;tend=40;shortte=F
Starmerella_bombicola_PYCC5882_scaffold03_3030756	Earl_Grey	Simple_repeat	1884002	1884050	17	+	.	ID=(TCTG)N_1363;Name=(TCTG)N;tstart=1;tend=51;shortte=F
Starmerella_bombicola_PYCC5882_scaffold03_3030756	Earl_Grey	Simple_repeat	1904933	1904973	12	+	.	ID=(CGCATCT)N_1364;Name=(CGCATCT)N;tstart=1;tend=40;shortte=F
Starmerella_bombicola_PYCC5882_scaffold03_3030756	Earl_Grey	Simple_repeat	1907089	1907126	16	+	.	ID=(AGAATGC)N_1365;Name=(AGAATGC)N;tstart=1;tend=39;shortte=F
Starmerella_bombicola_PYCC5882_scaffold03_3030756	Earl_Grey	Unknown	1913650	1913723	244	+	.	ID=RND-1_FAMILY-37_1366;Name=RND-1_FAMILY-37;tstart=1508;tend=1578;shortte=T;kimura80=0.2792
Starmerella_bombicola_PYCC5882_scaffold03_3030756	Earl_Grey	Unknown	1934909	1937301	13300	-	.	ID=RND-1_FAMILY-39_1367;Name=RND-1_FAMILY-39;tstart=2497;tend=4959;shortte=F;kimura80=0.18
Starmerella_bombicola_PYCC5882_scaffold03_3030756	Earl_Grey	Simple_repeat	1963379	1963427	12	+	.	ID=(TGC)N_1368;Name=(TGC)N;tstart=1;tend=50;shortte=F
Starmerella_bombicola_PYCC5882_scaffold03_3030756	Earl_Grey	Simple_repeat	2005665	2005699	20	+	.	ID=(TTC)N_1369;Name=(TTC)N;tstart=1;tend=38;shortte=F
Starmerella_bombicola_PYCC5882_scaffold03_3030756	Earl_Grey	Simple_repeat	2040125	2040141	13	+	.	ID=(GCA)N_1370;Name=(GCA)N;tstart=1;tend=17;shortte=F
Starmerella_bombicola_PYCC5882_scaffold03_3030756	Earl_Grey	Simple_repeat	2040264	2040328	36	+	.	ID=(CAAGTT)N_1371;Name=(CAAGTT)N;tstart=1;tend=65;shortte=F
Starmerella_bombicola_PYCC5882_scaffold03_3030756	Earl_Grey	Simple_repeat	2046932	2046951	13	+	.	ID=(AAAT)N_1372;Name=(AAAT)N;tstart=1;tend=21;shortte=F
Starmerella_bombicola_PYCC5882_scaffold03_3030756	Earl_Grey	Simple_repeat	2066560	2066598	17	+	.	ID=GA-RICH_1373;Name=GA-RICH;tstart=1;tend=39;shortte=F
Starmerella_bombicola_PYCC5882_scaffold03_3030756	Earl_Grey	Unknown	2084316	2084471	533	+	.	ID=RND-1_FAMILY-30_1374;Name=RND-1_FAMILY-30;tstart=2071;tend=2237;shortte=F;kimura80=0.2608
Starmerella_bombicola_PYCC5882_scaffold03_3030756	Earl_Grey	Unknown	2090819	2090964	633	-	.	ID=RND-2_FAMILY-105_1375;Name=RND-2_FAMILY-105;tstart=184;tend=328;shortte=F;kimura80=0.2158
Starmerella_bombicola_PYCC5882_scaffold03_3030756	Earl_Grey	Simple_repeat	2112537	2112569	15	+	.	ID=(AAT)N_1376;Name=(AAT)N;tstart=1;tend=33;shortte=F
Starmerella_bombicola_PYCC5882_scaffold03_3030756	Earl_Grey	Simple_repeat	2119588	2119658	80	+	.	ID=(TCTG)N_1377;Name=(TCTG)N;tstart=1;tend=71;shortte=F
Starmerella_bombicola_PYCC5882_scaffold03_3030756	Earl_Grey	Simple_repeat	2127410	2127458	14	+	.	ID=(TAA)N_1378;Name=(TAA)N;tstart=1;tend=47;shortte=F
Starmerella_bombicola_PYCC5882_scaffold03_3030756	Earl_Grey	Simple_repeat	2134430	2134475	13	+	.	ID=(CAAG)N_1379;Name=(CAAG)N;tstart=1;tend=43;shortte=F
Starmerella_bombicola_PYCC5882_scaffold03_3030756	Earl_Grey	Simple_repeat	2150578	2150635	16	+	.	ID=(ATC)N_1380;Name=(ATC)N;tstart=1;tend=58;shortte=F
Starmerella_bombicola_PYCC5882_scaffold03_3030756	Earl_Grey	Simple_repeat	2168063	2168093	13	+	.	ID=(GCCCCC)N_1381;Name=(GCCCCC)N;tstart=1;tend=31;shortte=F
Starmerella_bombicola_PYCC5882_scaffold03_3030756	Earl_Grey	Simple_repeat	2171302	2171331	32	+	.	ID=(AAACGC)N_1382;Name=(AAACGC)N;tstart=1;tend=30;shortte=F
Starmerella_bombicola_PYCC5882_scaffold03_3030756	Earl_Grey	Simple_repeat	2179679	2179741	14	+	.	ID=(TGGTGC)N_1383;Name=(TGGTGC)N;tstart=1;tend=65;shortte=F
Starmerella_bombicola_PYCC5882_scaffold03_3030756	Earl_Grey	Simple_repeat	2222668	2222709	12	+	.	ID=(GCAGCA)N_1384;Name=(GCAGCA)N;tstart=1;tend=42;shortte=F
Starmerella_bombicola_PYCC5882_scaffold03_3030756	Earl_Grey	Simple_repeat	2223225	2223330	28	+	.	ID=(AGC)N_1385;Name=(AGC)N;tstart=1;tend=106;shortte=F
Starmerella_bombicola_PYCC5882_scaffold03_3030756	Earl_Grey	Unknown	2223794	2223980	487	-	.	ID=RND-1_FAMILY-28_1386;Name=RND-1_FAMILY-28;tstart=172;tend=333;shortte=F;kimura80=0.2912
Starmerella_bombicola_PYCC5882_scaffold03_3030756	Earl_Grey	Simple_repeat	2241436	2241455	13	+	.	ID=(GCT)N_1387;Name=(GCT)N;tstart=1;tend=20;shortte=F
Starmerella_bombicola_PYCC5882_scaffold03_3030756	Earl_Grey	Simple_repeat	2256947	2257003	24	+	.	ID=(TTTGCA)N_1388;Name=(TTTGCA)N;tstart=1;tend=55;shortte=F
Starmerella_bombicola_PYCC5882_scaffold03_3030756	Earl_Grey	Unknown	2308135	2308338	425	+	.	ID=RND-1_FAMILY-30_1389;Name=RND-1_FAMILY-30;tstart=2039;tend=2236;shortte=F;kimura80=0.3427
Starmerella_bombicola_PYCC5882_scaffold03_3030756	Earl_Grey	Unknown	2311690	2311759	356	-	.	ID=RND-1_FAMILY-7_1390;Name=RND-1_FAMILY-7;tstart=3785;tend=3855;shortte=T;kimura80=0.189
Starmerella_bombicola_PYCC5882_scaffold03_3030756	Earl_Grey	Simple_repeat	2312801	2312836	15	+	.	ID=(AGCTCC)N_1391;Name=(AGCTCC)N;tstart=1;tend=36;shortte=F
Starmerella_bombicola_PYCC5882_scaffold03_3030756	Earl_Grey	Simple_repeat	2317466	2317497	34	+	.	ID=(GAACCTC)N_1392;Name=(GAACCTC)N;tstart=1;tend=32;shortte=F
Starmerella_bombicola_PYCC5882_scaffold03_3030756	Earl_Grey	Simple_repeat	2317930	2317968	11	+	.	ID=(ACTTCCA)N_1393;Name=(ACTTCCA)N;tstart=1;tend=40;shortte=F
Starmerella_bombicola_PYCC5882_scaffold03_3030756	Earl_Grey	Unknown	2338336	2338517	607	+	.	ID=RND-1_FAMILY-30_1394;Name=RND-1_FAMILY-30;tstart=2036;tend=2225;shortte=F;kimura80=0.3232
Starmerella_bombicola_PYCC5882_scaffold03_3030756	Earl_Grey	Unknown	2351135	2351217	257	-	.	ID=RND-1_FAMILY-30_1395;Name=RND-1_FAMILY-30;tstart=2019;tend=2096;shortte=T;kimura80=0.2452
Starmerella_bombicola_PYCC5882_scaffold03_3030756	Earl_Grey	Simple_repeat	2355651	2355682	15	+	.	ID=(GAT)N_1396;Name=(GAT)N;tstart=1;tend=32;shortte=F
Starmerella_bombicola_PYCC5882_scaffold03_3030756	Earl_Grey	Simple_repeat	2388134	2388166	14	+	.	ID=(CCA)N_1397;Name=(CCA)N;tstart=1;tend=34;shortte=F
Starmerella_bombicola_PYCC5882_scaffold03_3030756	Earl_Grey	Simple_repeat	2396616	2396650	14	+	.	ID=(TTCTATA)N_1398;Name=(TTCTATA)N;tstart=1;tend=36;shortte=F
Starmerella_bombicola_PYCC5882_scaffold03_3030756	Earl_Grey	Unknown	2440290	2440484	896	+	.	ID=RND-1_FAMILY-33_1399;Name=RND-1_FAMILY-33;tstart=7442;tend=7649;shortte=F;kimura80=0.1766
Starmerella_bombicola_PYCC5882_scaffold03_3030756	Earl_Grey	Simple_repeat	2462313	2462341	12	+	.	ID=(TCT)N_1400;Name=(TCT)N;tstart=1;tend=29;shortte=F
Starmerella_bombicola_PYCC5882_scaffold03_3030756	Earl_Grey	Simple_repeat	2466975	2467013	15	+	.	ID=(CGAAGA)N_1401;Name=(CGAAGA)N;tstart=1;tend=39;shortte=F
Starmerella_bombicola_PYCC5882_scaffold03_3030756	Earl_Grey	Simple_repeat	2488628	2488661	16	+	.	ID=(TAGTTT)N_1402;Name=(TAGTTT)N;tstart=1;tend=35;shortte=F
Starmerella_bombicola_PYCC5882_scaffold03_3030756	Earl_Grey	Simple_repeat	2492913	2492995	30	+	.	ID=GA-RICH_1403;Name=GA-RICH;tstart=1;tend=83;shortte=F
Starmerella_bombicola_PYCC5882_scaffold03_3030756	Earl_Grey	Simple_repeat	2495544	2495597	17	+	.	ID=(ACG)N_1404;Name=(ACG)N;tstart=1;tend=55;shortte=F
Starmerella_bombicola_PYCC5882_scaffold03_3030756	Earl_Grey	Simple_repeat	2520568	2520599	21	+	.	ID=(TCTTCG)N_1405;Name=(TCTTCG)N;tstart=1;tend=32;shortte=F
Starmerella_bombicola_PYCC5882_scaffold03_3030756	Earl_Grey	Simple_repeat	2525872	2525914	14	+	.	ID=(TAAT)N_1406;Name=(TAAT)N;tstart=1;tend=43;shortte=F
Starmerella_bombicola_PYCC5882_scaffold03_3030756	Earl_Grey	Simple_repeat	2537091	2537128	13	+	.	ID=(AGAGAGC)N_1407;Name=(AGAGAGC)N;tstart=1;tend=37;shortte=F
Starmerella_bombicola_PYCC5882_scaffold03_3030756	Earl_Grey	Simple_repeat	2555993	2556029	12	+	.	ID=(GAGCTC)N_1408;Name=(GAGCTC)N;tstart=1;tend=40;shortte=F
Starmerella_bombicola_PYCC5882_scaffold03_3030756	Earl_Grey	Simple_repeat	2562986	2563024	15	+	.	ID=(TGA)N_1409;Name=(TGA)N;tstart=1;tend=39;shortte=F
Starmerella_bombicola_PYCC5882_scaffold03_3030756	Earl_Grey	Simple_repeat	2569598	2569616	15	+	.	ID=(A)N_1410;Name=(A)N;tstart=1;tend=19;shortte=F
Starmerella_bombicola_PYCC5882_scaffold03_3030756	Earl_Grey	Simple_repeat	2588863	2588889	17	+	.	ID=(AT)N_1411;Name=(AT)N;tstart=1;tend=26;shortte=F
Starmerella_bombicola_PYCC5882_scaffold03_3030756	Earl_Grey	Simple_repeat	2609317	2609341	12	+	.	ID=(TGC)N_1412;Name=(TGC)N;tstart=1;tend=25;shortte=F
Starmerella_bombicola_PYCC5882_scaffold03_3030756	Earl_Grey	Simple_repeat	2613584	2613637	23	+	.	ID=(TTCATC)N_1413;Name=(TTCATC)N;tstart=1;tend=54;shortte=F
Starmerella_bombicola_PYCC5882_scaffold03_3030756	Earl_Grey	Simple_repeat	2625557	2625593	27	+	.	ID=(ATA)N_1414;Name=(ATA)N;tstart=1;tend=39;shortte=F
Starmerella_bombicola_PYCC5882_scaffold03_3030756	Earl_Grey	Simple_repeat	2631125	2631168	26	+	.	ID=(GGTTCAGGCC)N_1415;Name=(GGTTCAGGCC)N;tstart=1;tend=48;shortte=F
Starmerella_bombicola_PYCC5882_scaffold03_3030756	Earl_Grey	Simple_repeat	2634609	2634633	13	+	.	ID=(GGTT)N_1416;Name=(GGTT)N;tstart=1;tend=27;shortte=F
Starmerella_bombicola_PYCC5882_scaffold03_3030756	Earl_Grey	Simple_repeat	2637750	2637793	12	+	.	ID=(TTAT)N_1417;Name=(TTAT)N;tstart=1;tend=44;shortte=F
Starmerella_bombicola_PYCC5882_scaffold03_3030756	Earl_Grey	Simple_repeat	2698355	2698376	12	+	.	ID=(AATA)N_1418;Name=(AATA)N;tstart=1;tend=22;shortte=F
Starmerella_bombicola_PYCC5882_scaffold03_3030756	Earl_Grey	Simple_repeat	2719517	2719543	13	+	.	ID=(ATC)N_1419;Name=(ATC)N;tstart=1;tend=27;shortte=F
Starmerella_bombicola_PYCC5882_scaffold03_3030756	Earl_Grey	Simple_repeat	2756629	2756655	15	+	.	ID=(TCA)N_1420;Name=(TCA)N;tstart=1;tend=27;shortte=F
Starmerella_bombicola_PYCC5882_scaffold03_3030756	Earl_Grey	Unknown	2759141	2759226	440	+	.	ID=RND-1_FAMILY-7_1421;Name=RND-1_FAMILY-7;tstart=8175;tend=8260;shortte=T;kimura80=0.2039
Starmerella_bombicola_PYCC5882_scaffold03_3030756	Earl_Grey	Simple_repeat	2763083	2763107	13	+	.	ID=(ATAA)N_1422;Name=(ATAA)N;tstart=1;tend=27;shortte=F
Starmerella_bombicola_PYCC5882_scaffold03_3030756	Earl_Grey	Simple_repeat	2805290	2805312	14	+	.	ID=(CAA)N_1423;Name=(CAA)N;tstart=1;tend=23;shortte=F
Starmerella_bombicola_PYCC5882_scaffold03_3030756	Earl_Grey	Simple_repeat	2827504	2827556	13	+	.	ID=(AAGAACG)N_1424;Name=(AAGAACG)N;tstart=1;tend=51;shortte=F
Starmerella_bombicola_PYCC5882_scaffold03_3030756	Earl_Grey	Simple_repeat	2879745	2879778	22	+	.	ID=(AAT)N_1425;Name=(AAT)N;tstart=1;tend=35;shortte=F
Starmerella_bombicola_PYCC5882_scaffold03_3030756	Earl_Grey	Simple_repeat	2892679	2892749	26	+	.	ID=(ACA)N_1426;Name=(ACA)N;tstart=1;tend=71;shortte=F
Starmerella_bombicola_PYCC5882_scaffold03_3030756	Earl_Grey	Unknown	2939519	2939911	479	-	.	ID=RND-1_FAMILY-34_1427;Name=RND-1_FAMILY-34;tstart=27;tend=417;shortte=F;kimura80=0.5226
Starmerella_bombicola_PYCC5882_scaffold03_3030756	Earl_Grey	Unknown	2939961	2940024	245	+	.	ID=RND-1_FAMILY-29_1428;Name=RND-1_FAMILY-29;tstart=3641;tend=3704;shortte=T;kimura80=0.3326
Starmerella_bombicola_PYCC5882_scaffold03_3030756	Earl_Grey	Simple_repeat	2940935	2940961	17	+	.	ID=(CAGCT)N_1429;Name=(CAGCT)N;tstart=1;tend=28;shortte=F
Starmerella_bombicola_PYCC5882_scaffold03_3030756	Earl_Grey	Unknown	2943303	2944196	1711	+	.	ID=RND-1_FAMILY-36_1430;Name=RND-1_FAMILY-36;tstart=4244;tend=5029;shortte=F;tegroup=CTG_3|RND-1_FAMILY-36|8;kimura80=0.3378
Starmerella_bombicola_PYCC5882_scaffold03_3030756	Earl_Grey	Simple_repeat	2943444	2943541	54	+	.	ID=(AGAGCC)N_1431;Name=(AGAGCC)N;tstart=1;tend=89;shortte=F;nested=FULLY_NESTED-ROUND1
Starmerella_bombicola_PYCC5882_scaffold03_3030756	Earl_Grey	Simple_repeat	2951255	2951292	14	+	.	ID=(TGCATA)N_1432;Name=(TGCATA)N;tstart=1;tend=41;shortte=F
Starmerella_bombicola_PYCC5882_scaffold03_3030756	Earl_Grey	Unknown	2952038	2953121	288	+	.	ID=RND-1_FAMILY-7_1433;Name=RND-1_FAMILY-7;tstart=5314;tend=8260;shortte=T;tegroup=CTG_3|RND-1_FAMILY-7|34;kimura80=0.2548
Starmerella_bombicola_PYCC5882_scaffold03_3030756	Earl_Grey	Unknown	2952069	2952116	250	-	.	ID=RND-1_FAMILY-30_1434;Name=RND-1_FAMILY-30;tstart=763;tend=810;shortte=T;nested=FULLY_NESTED-ROUND1;kimura80=0.2245
Starmerella_bombicola_PYCC5882_scaffold03_3030756	Earl_Grey	Unknown	2953038	2955186	11461	-	.	ID=RND-1_FAMILY-34_1435;Name=RND-1_FAMILY-34;tstart=912;tend=3117;shortte=F;kimura80=0.1787
Starmerella_bombicola_PYCC5882_scaffold03_3030756	Earl_Grey	Unknown	2955344	2956106	4812	-	.	ID=RND-1_FAMILY-34_1436;Name=RND-1_FAMILY-34;tstart=1;tend=773;shortte=F;kimura80=0.1254
Starmerella_bombicola_PYCC5882_scaffold03_3030756	Earl_Grey	Unknown	2956107	2956299	1089	+	.	ID=RND-1_FAMILY-16_1437;Name=RND-1_FAMILY-16;tstart=1907;tend=2107;shortte=F;kimura80=0.2391
Starmerella_bombicola_PYCC5882_scaffold03_3030756	Earl_Grey	Unknown	2956835	2956901	229	+	.	ID=RND-1_FAMILY-16_1438;Name=RND-1_FAMILY-16;tstart=2139;tend=2205;shortte=T;kimura80=0.3692
Starmerella_bombicola_PYCC5882_scaffold03_3030756	Earl_Grey	Unknown	2957111	2957183	278	+	.	ID=RND-1_FAMILY-16_1439;Name=RND-1_FAMILY-16;tstart=2139;tend=2211;shortte=T;kimura80=0.3265
Starmerella_bombicola_PYCC5882_scaffold03_3030756	Earl_Grey	Unknown	2957387	2957459	247	+	.	ID=RND-1_FAMILY-16_1440;Name=RND-1_FAMILY-16;tstart=2139;tend=2211;shortte=T;kimura80=0.3219
Starmerella_bombicola_PYCC5882_scaffold03_3030756	Earl_Grey	Unknown	2957496	2957597	261	+	.	ID=RND-1_FAMILY-16_1441;Name=RND-1_FAMILY-16;tstart=2116;tend=2211;shortte=F;kimura80=0.4222
Starmerella_bombicola_PYCC5882_scaffold03_3030756	Earl_Grey	Unknown	2957663	2957735	243	+	.	ID=RND-1_FAMILY-16_1442;Name=RND-1_FAMILY-16;tstart=2139;tend=2211;shortte=T;tegroup=CTG_3|RND-1_FAMILY-16|13;kimura80=0.3972
Starmerella_bombicola_PYCC5882_scaffold03_3030756	Earl_Grey	Unknown	2958353	2958425	243	+	.	ID=RND-1_FAMILY-16_1443;Name=RND-1_FAMILY-16;tstart=2139;tend=2211;shortte=T;kimura80=0.3972
Starmerella_bombicola_PYCC5882_scaffold03_3030756	Earl_Grey	Unknown	2958767	2958839	241	+	.	ID=RND-1_FAMILY-16_1444;Name=RND-1_FAMILY-16;tstart=2139;tend=2211;shortte=T;kimura80=0.3447
Starmerella_bombicola_PYCC5882_scaffold03_3030756	Earl_Grey	Unknown	2959733	2959822	264	+	.	ID=RND-1_FAMILY-16_1445;Name=RND-1_FAMILY-16;tstart=2139;tend=2222;shortte=T;kimura80=0.3254
Starmerella_bombicola_PYCC5882_scaffold03_3030756	Earl_Grey	Unknown	2959863	2959943	247	+	.	ID=RND-1_FAMILY-16_1446;Name=RND-1_FAMILY-16;tstart=2128;tend=2211;shortte=T;kimura80=0.3753
Starmerella_bombicola_PYCC5882_scaffold03_3030756	Earl_Grey	Unknown	2962946	2963398	2197	+	.	ID=RND-1_FAMILY-16_1447;Name=RND-1_FAMILY-16;tstart=2210;tend=2675;shortte=F;kimura80=0.2184
Starmerella_bombicola_PYCC5882_scaffold03_3030756	Earl_Grey	Unknown	2963399	2963585	945	-	.	ID=RND-1_FAMILY-33_1448;Name=RND-1_FAMILY-33;tstart=3343;tend=3553;shortte=F;kimura80=0.1843
Starmerella_bombicola_PYCC5882_scaffold03_3030756	Earl_Grey	Unknown	2963586	2965222	257	+	.	ID=RND-1_FAMILY-29_1449;Name=RND-1_FAMILY-29;tstart=461;tend=3969;shortte=T;tegroup=CTG_3|RND-1_FAMILY-29|10;kimura80=0.3359
Starmerella_bombicola_PYCC5882_scaffold03_3030756	Earl_Grey	Unknown	2963607	2963721	236	+	.	ID=RND-1_FAMILY-7_1450;Name=RND-1_FAMILY-7;tstart=2266;tend=2367;shortte=F;nested=FULLY_NESTED-ROUND1;kimura80=0.3824
Starmerella_bombicola_PYCC5882_scaffold03_3030756	Earl_Grey	Unknown	2965441	2965537	491	+	.	ID=RND-1_FAMILY-9_1451;Name=RND-1_FAMILY-9;tstart=966;tend=1051;shortte=T;kimura80=0.2214
Starmerella_bombicola_PYCC5882_scaffold03_3030756	Earl_Grey	Unknown	2966679	2966747	314	+	.	ID=RND-1_FAMILY-9_1452;Name=RND-1_FAMILY-9;tstart=204;tend=272;shortte=T;kimura80=0.2842
Starmerella_bombicola_PYCC5882_scaffold03_3030756	Earl_Grey	Unknown	2967350	2968345	6401	+	.	ID=RND-2_FAMILY-226_1453;Name=RND-2_FAMILY-226;tstart=1;tend=1004;shortte=F;kimura80=0.1153
Starmerella_bombicola_PYCC5882_scaffold03_3030756	Earl_Grey	Unknown	2968346	2972525	28401	+	.	ID=RND-1_FAMILY-7_1454;Name=RND-1_FAMILY-7;tstart=899;tend=5114;shortte=F;kimura80=0.1025
Starmerella_bombicola_PYCC5882_scaffold03_3030756	Earl_Grey	Unknown	2972526	2972689	1370	-	.	ID=RND-1_FAMILY-30_1455;Name=RND-1_FAMILY-30;tstart=2034;tend=2232;shortte=F;kimura80=0.1193
Starmerella_bombicola_PYCC5882_scaffold03_3030756	Earl_Grey	Unknown	2972690	2973811	6377	+	.	ID=RND-1_FAMILY-7_1456;Name=RND-1_FAMILY-7;tstart=1703;tend=2918;shortte=F;kimura80=0.1494
Starmerella_bombicola_PYCC5882_scaffold03_3030756	Earl_Grey	Unknown	2973812	2974513	4104	+	.	ID=RND-2_FAMILY-226_1457;Name=RND-2_FAMILY-226;tstart=385;tend=1139;shortte=F;kimura80=0.1756
Starmerella_bombicola_PYCC5882_scaffold03_3030756	Earl_Grey	Unknown	2974514	2974621	827	-	.	ID=RND-1_FAMILY-37_1458;Name=RND-1_FAMILY-37;tstart=1489;tend=1616;shortte=F;kimura80=0.0991
Starmerella_bombicola_PYCC5882_scaffold03_3030756	Earl_Grey	Unknown	2975007	2976590	10555	-	.	ID=RND-1_FAMILY-30_1459;Name=RND-1_FAMILY-30;tstart=604;tend=2262;shortte=F;kimura80=0.118
Starmerella_bombicola_PYCC5882_scaffold03_3030756	Earl_Grey	Unknown	2976592	2976774	789	-	.	ID=RND-1_FAMILY-30_1460;Name=RND-1_FAMILY-30;tstart=2062;tend=2260;shortte=F;kimura80=0.196
Starmerella_bombicola_PYCC5882_scaffold03_3030756	Earl_Grey	Unknown	2976775	2977389	2818	+	.	ID=RND-2_FAMILY-105_1461;Name=RND-2_FAMILY-105;tstart=464;tend=908;shortte=F;kimura80=0.143
Starmerella_bombicola_PYCC5882_scaffold03_3030756	Earl_Grey	Unknown	2977400	2977569	605	+	.	ID=RND-2_FAMILY-105_1462;Name=RND-2_FAMILY-105;tstart=463;tend=633;shortte=F;kimura80=0.2047
Starmerella_bombicola_PYCC5882_scaffold03_3030756	Earl_Grey	Unknown	2977570	2978100	1875	-	.	ID=RND-1_FAMILY-30_1463;Name=RND-1_FAMILY-30;tstart=2031;tend=2565;shortte=F;kimura80=0.2691
Starmerella_bombicola_PYCC5882_scaffold03_3030756	Earl_Grey	Unknown	2979002	2979119	676	-	.	ID=RND-1_FAMILY-17_1464;Name=RND-1_FAMILY-17;tstart=7409;tend=7525;shortte=F;kimura80=0.1851
Starmerella_bombicola_PYCC5882_scaffold03_3030756	Earl_Grey	Unknown	2979713	2979733	243	-	.	ID=RND-1_FAMILY-18_1465;Name=RND-1_FAMILY-18;tstart=1099;tend=1133;shortte=T;kimura80=0.0494
Starmerella_bombicola_PYCC5882_scaffold03_3030756	Earl_Grey	Unknown	2979734	2983204	14212	+	.	ID=RND-1_FAMILY-7_1466;Name=RND-1_FAMILY-7;tstart=305;tend=3849;shortte=F;kimura80=0.1162
Starmerella_bombicola_PYCC5882_scaffold03_3030756	Earl_Grey	Unknown	2983210	2983799	3755	+	.	ID=RND-2_FAMILY-105_1467;Name=RND-2_FAMILY-105;tstart=210;tend=802;shortte=F;kimura80=0.1585
Starmerella_bombicola_PYCC5882_scaffold03_3030756	Earl_Grey	Unknown	2983800	2986236	22419	+	.	ID=RND-1_FAMILY-29_1468;Name=RND-1_FAMILY-29;tstart=1;tend=2737;shortte=F;kimura80=0.0484
Starmerella_bombicola_PYCC5882_scaffold03_3030756	Earl_Grey	Unknown	2986237	2987115	9378	-	.	ID=RND-1_FAMILY-37_1469;Name=RND-1_FAMILY-37;tstart=2017;tend=3245;shortte=F;kimura80=0.0512
Starmerella_bombicola_PYCC5882_scaffold03_3030756	Earl_Grey	Unknown	2987116	2987534	2875	+	.	ID=RND-2_FAMILY-226_1470;Name=RND-2_FAMILY-226;tstart=2107;tend=2528;shortte=F;kimura80=0.1321
Starmerella_bombicola_PYCC5882_scaffold03_3030756	Earl_Grey	Unknown	2987535	2987714	982	-	.	ID=RND-1_FAMILY-30_1471;Name=RND-1_FAMILY-30;tstart=2041;tend=2240;shortte=F;kimura80=0.2329
Starmerella_bombicola_PYCC5882_scaffold03_3030756	Earl_Grey	Unknown	2987715	2988533	5958	+	.	ID=RND-1_FAMILY-7_1472;Name=RND-1_FAMILY-7;tstart=1770;tend=2597;shortte=F;kimura80=0.1171
Starmerella_bombicola_PYCC5882_scaffold03_3030756	Earl_Grey	Unknown	2988547	2989181	3913	+	.	ID=RND-2_FAMILY-226_1473;Name=RND-2_FAMILY-226;tstart=146;tend=793;shortte=F;kimura80=0.1582
Starmerella_bombicola_PYCC5882_scaffold03_3030756	Earl_Grey	Unknown	2989182	2992403	18852	-	.	ID=RND-1_FAMILY-33_1474;Name=RND-1_FAMILY-33;tstart=7240;tend=10625;shortte=F;kimura80=0.1751
Starmerella_bombicola_PYCC5882_scaffold03_3030756	Earl_Grey	Unknown	2992404	2992721	2792	+	.	ID=RND-2_FAMILY-105_1475;Name=RND-2_FAMILY-105;tstart=473;tend=901;shortte=F;kimura80=0.1585
Starmerella_bombicola_PYCC5882_scaffold03_3030756	Earl_Grey	Unknown	2992723	2993686	2291	+	.	ID=RND-1_FAMILY-29_1476;Name=RND-1_FAMILY-29;tstart=3131;tend=3968;shortte=F;kimura80=0.4512
Starmerella_bombicola_PYCC5882_scaffold03_3030756	Earl_Grey	Unknown	2993897	2993931	249	+	.	ID=RND-1_FAMILY-9_1477;Name=RND-1_FAMILY-9;tstart=966;tend=1000;shortte=T;kimura80=0.0939
Starmerella_bombicola_PYCC5882_scaffold03_3030756	Earl_Grey	Unknown	2994160	2995832	4144	+	.	ID=RND-2_FAMILY-226_1478;Name=RND-2_FAMILY-226;tstart=126;tend=2547;shortte=F;tegroup=CTG_3|RND-2_FAMILY-226|1;kimura80=0.1509
Starmerella_bombicola_PYCC5882_scaffold03_3030756	Earl_Grey	Unknown	2995833	2995875	273	-	.	ID=RND-1_FAMILY-30_1479;Name=RND-1_FAMILY-30;tstart=2036;tend=2089;shortte=T;kimura80=0.2807
Starmerella_bombicola_PYCC5882_scaffold03_3030756	Earl_Grey	Unknown	2996118	2996266	540	-	.	ID=RND-1_FAMILY-30_1480;Name=RND-1_FAMILY-30;tstart=683;tend=810;shortte=F;kimura80=0.2407
Starmerella_bombicola_PYCC5882_scaffold03_3030756	Earl_Grey	Unknown	2996270	2997770	9636	+	.	ID=RND-1_FAMILY-7_1481;Name=RND-1_FAMILY-7;tstart=1770;tend=3278;shortte=F;kimura80=0.1609
Starmerella_bombicola_PYCC5882_scaffold03_3030756	Earl_Grey	Unknown	2997771	2998063	1205	+	.	ID=RND-2_FAMILY-105_1482;Name=RND-2_FAMILY-105;tstart=612;tend=908;shortte=F;kimura80=0.3085
Starmerella_bombicola_PYCC5882_scaffold03_3030756	Earl_Grey	Unknown	2998282	2998598	969	+	.	ID=RND-2_FAMILY-105_1483;Name=RND-2_FAMILY-105;tstart=495;tend=787;shortte=F;kimura80=0.3212
Starmerella_bombicola_PYCC5882_scaffold03_3030756	Earl_Grey	Unknown	2998649	2998678	242	-	.	ID=RND-1_FAMILY-33_1484;Name=RND-1_FAMILY-33;tstart=11024;tend=11062;shortte=T;kimura80=0.1473
Starmerella_bombicola_PYCC5882_scaffold03_3030756	Earl_Grey	Unknown	2998679	2998970	10156	+	.	ID=RND-1_FAMILY-16_1485;Name=RND-1_FAMILY-16;tstart=1;tend=1089;shortte=F;kimura80=0.0615
Starmerella_bombicola_PYCC5882_scaffold03_3030756	Earl_Grey	Unknown	2998971	3000199	3316	-	.	ID=RND-1_FAMILY-18_1486;Name=RND-1_FAMILY-18;tstart=455;tend=1700;shortte=F;kimura80=0.3022
Starmerella_bombicola_PYCC5882_scaffold03_3030756	Earl_Grey	Unknown	3000200	3000537	10156	+	.	ID=RND-1_FAMILY-16_1487;Name=RND-1_FAMILY-16;tstart=1090;tend=2377;shortte=F;kimura80=0.0969
Starmerella_bombicola_PYCC5882_scaffold03_3030756	Earl_Grey	Unknown	3000538	3002930	283	+	.	ID=RND-1_FAMILY-22_1488;Name=RND-1_FAMILY-22;tstart=1124;tend=4258;shortte=T;tegroup=CTG_3|RND-1_FAMILY-22|4;kimura80=0.0807
Starmerella_bombicola_PYCC5882_scaffold03_3030756	Earl_Grey	Unknown	3002931	3005234	16308	-	.	ID=RND-1_FAMILY-30_1489;Name=RND-1_FAMILY-30;tstart=1;tend=2350;shortte=F;kimura80=0.1017
Starmerella_bombicola_PYCC5882_scaffold03_3030756	Earl_Grey	Unknown	3005235	3009347	14227	+	.	ID=RND-1_FAMILY-29_1490;Name=RND-1_FAMILY-29;tstart=1160;tend=5063;shortte=F;kimura80=0.1166
Starmerella_bombicola_PYCC5882_scaffold03_3030756	Earl_Grey	Unknown	3009348	3011829	18276	-	.	ID=RND-1_FAMILY-30_1491;Name=RND-1_FAMILY-30;tstart=1;tend=2795;shortte=F;tegroup=CTG_3|RND-1_FAMILY-30|1;kimura80=0.1234
Starmerella_bombicola_PYCC5882_scaffold03_3030756	Earl_Grey	Simple_repeat	3010031	3010057	29	+	.	ID=(TTTCTT)N_1492;Name=(TTTCTT)N;tstart=1;tend=27;shortte=F;nested=FULLY_NESTED-ROUND1
Starmerella_bombicola_PYCC5882_scaffold03_3030756	Earl_Grey	Unknown	3012088	3012280	651	-	.	ID=RND-1_FAMILY-30_1493;Name=RND-1_FAMILY-30;tstart=619;tend=806;shortte=F;kimura80=0.2143
Starmerella_bombicola_PYCC5882_scaffold03_3030756	Earl_Grey	Unknown	3012281	3012315	252	+	.	ID=RND-2_FAMILY-226_1494;Name=RND-2_FAMILY-226;tstart=1117;tend=1152;shortte=T;kimura80=0.1244
Starmerella_bombicola_PYCC5882_scaffold03_3030756	Earl_Grey	Unknown	3012484	3012776	839	-	.	ID=RND-1_FAMILY-33_1495;Name=RND-1_FAMILY-33;tstart=5833;tend=6047;shortte=F;kimura80=0.2385
Starmerella_bombicola_PYCC5882_scaffold03_3030756	Earl_Grey	Unknown	3012777	3012814	242	-	.	ID=RND-1_FAMILY-37_1496;Name=RND-1_FAMILY-37;tstart=1532;tend=1574;shortte=T;kimura80=0.0859
Starmerella_bombicola_PYCC5882_scaffold03_3030756	Earl_Grey	Unknown	3013202	3013450	388	+	.	ID=RND-1_FAMILY-16_1497;Name=RND-1_FAMILY-16;tstart=2401;tend=2635;shortte=F;kimura80=0.3996
Starmerella_bombicola_PYCC5882_scaffold03_3030756	Earl_Grey	Unknown	3013618	3014067	964	+	.	ID=RND-1_FAMILY-16_1498;Name=RND-1_FAMILY-16;tstart=2240;tend=3103;shortte=F;kimura80=0.3741
Starmerella_bombicola_PYCC5882_scaffold03_3030756	Earl_Grey	Unknown	3014124	3014291	347	+	.	ID=RND-1_FAMILY-32_1499;Name=RND-1_FAMILY-32;tstart=1408;tend=1579;shortte=F;kimura80=0.4385
Starmerella_bombicola_PYCC5882_scaffold03_3030756	Earl_Grey	Unknown	3014300	3014422	537	+	.	ID=RND-1_FAMILY-22_1500;Name=RND-1_FAMILY-22;tstart=1986;tend=2077;shortte=F;kimura80=0.2564
Starmerella_bombicola_PYCC5882_scaffold03_3030756	Earl_Grey	Simple_repeat	3014901	3014951	14	+	.	ID=(GTCAT)N_1501;Name=(GTCAT)N;tstart=1;tend=50;shortte=F
Starmerella_bombicola_PYCC5882_scaffold03_3030756	Earl_Grey	Unknown	3015726	3015975	957	+	.	ID=RND-1_FAMILY-29_1502;Name=RND-1_FAMILY-29;tstart=2756;tend=3165;shortte=F;kimura80=0.1377
Starmerella_bombicola_PYCC5882_scaffold03_3030756	Earl_Grey	Unknown	3015976	3016131	630	-	.	ID=RND-1_FAMILY-37_1503;Name=RND-1_FAMILY-37;tstart=3267;tend=3428;shortte=F;kimura80=0.2075
Starmerella_bombicola_PYCC5882_scaffold03_3030756	Earl_Grey	Unknown	3016132	3016236	957	+	.	ID=RND-1_FAMILY-29_1504;Name=RND-1_FAMILY-29;tstart=3166;tend=3336;shortte=F;kimura80=0.1618
Starmerella_bombicola_PYCC5882_scaffold03_3030756	Earl_Grey	Unknown	3016237	3016392	630	-	.	ID=RND-1_FAMILY-37_1505;Name=RND-1_FAMILY-37;tstart=3267;tend=3428;shortte=F;kimura80=0.2075
Starmerella_bombicola_PYCC5882_scaffold03_3030756	Earl_Grey	Unknown	3016393	3016497	957	+	.	ID=RND-1_FAMILY-29_1506;Name=RND-1_FAMILY-29;tstart=3337;tend=3507;shortte=F;kimura80=0.1618
Starmerella_bombicola_PYCC5882_scaffold03_3030756	Earl_Grey	Unknown	3016498	3016653	630	-	.	ID=RND-1_FAMILY-37_1507;Name=RND-1_FAMILY-37;tstart=3267;tend=3428;shortte=F;tegroup=CTG_3|RND-1_FAMILY-37|17;kimura80=0.2075
Starmerella_bombicola_PYCC5882_scaffold03_3030756	Earl_Grey	Unknown	3016654	3016959	957	+	.	ID=RND-1_FAMILY-29_1508;Name=RND-1_FAMILY-29;tstart=3508;tend=4019;shortte=F;kimura80=0.1986
Starmerella_bombicola_PYCC5882_scaffold03_3030756	Earl_Grey	Unknown	3017032	3017617	2429	+	.	ID=RND-1_FAMILY-9_1509;Name=RND-1_FAMILY-9;tstart=1;tend=892;shortte=F;kimura80=0.1378
Starmerella_bombicola_PYCC5882_scaffold03_3030756	Earl_Grey	Unknown	3017618	3018252	25685	-	.	ID=RND-1_FAMILY-36_1510;Name=RND-1_FAMILY-36;tstart=4244;tend=5027;shortte=F;kimura80=0.039
Starmerella_bombicola_PYCC5882_scaffold03_3030756	Earl_Grey	Simple_repeat	3018253	3018295	26	+	.	ID=(TGGCTC)N_1511;Name=(TGGCTC)N;tstart=1;tend=40;shortte=F
Starmerella_bombicola_PYCC5882_scaffold03_3030756	Earl_Grey	Unknown	3018296	3020614	25685	-	.	ID=RND-1_FAMILY-36_1512;Name=RND-1_FAMILY-36;tstart=1969;tend=4326;shortte=F;kimura80=0.0165
Starmerella_bombicola_PYCC5882_scaffold03_3030756	Earl_Grey	Unknown	3020615	3021669	9838	+	.	ID=RND-1_FAMILY-22_1513;Name=RND-1_FAMILY-22;tstart=1208;tend=2863;shortte=F;kimura80=0.0882
Starmerella_bombicola_PYCC5882_scaffold03_3030756	Earl_Grey	Unknown	3021670	3022302	3895	-	.	ID=RND-1_FAMILY-37_1514;Name=RND-1_FAMILY-37;tstart=3310;tend=4481;shortte=F;kimura80=0.3656
Starmerella_bombicola_PYCC5882_scaffold03_3030756	Earl_Grey	Unknown	3022376	3023607	7908	+	.	ID=RND-1_FAMILY-9_1515;Name=RND-1_FAMILY-9;tstart=1;tend=1082;shortte=F;kimura80=0.0221
Starmerella_bombicola_PYCC5882_scaffold03_3030756	Earl_Grey	Unknown	3023643	3023833	1798	+	.	ID=RND-1_FAMILY-9_1516;Name=RND-1_FAMILY-9;tstart=92;tend=280;shortte=F;kimura80=0.0955
Starmerella_bombicola_PYCC5882_scaffold03_3030756	Earl_Grey	Simple_repeat	3023834	3023890	26	+	.	ID=(TGGCTCCAA)N_1517;Name=(TGGCTCCAA)N;tstart=1;tend=66;shortte=F
Starmerella_bombicola_PYCC5882_scaffold03_3030756	Earl_Grey	Unknown	3023891	3024985	14937	+	.	ID=RND-1_FAMILY-16_1518;Name=RND-1_FAMILY-16;tstart=1;tend=3446;shortte=F;kimura80=0.0877
Starmerella_bombicola_PYCC5882_scaffold03_3030756	Earl_Grey	Unknown	3024986	3026522	4180	-	.	ID=RND-1_FAMILY-18_1519;Name=RND-1_FAMILY-18;tstart=1;tend=1685;shortte=F;kimura80=0.2871
Starmerella_bombicola_PYCC5882_scaffold03_3030756	Earl_Grey	Unknown	3026523	3030340	28436	-	.	ID=RND-1_FAMILY-37_1520;Name=RND-1_FAMILY-37;tstart=1;tend=4014;shortte=F;kimura80=0.0715
Starmerella_bombicola_PYCC5882_scaffold03_3030756	Earl_Grey	Unknown	3030313	3030335	255	+	.	ID=RND-1_FAMILY-16_1521;Name=RND-1_FAMILY-16;tstart=1724;tend=1917;shortte=T;nested=FULLY_NESTED-ROUND1;kimura80=0.0668
Starmerella_bombicola_PYCC5882_scaffold03_3030756	Earl_Grey	Unknown	3030336	3030503	1565	-	.	ID=RND-1_FAMILY-37_1522;Name=RND-1_FAMILY-37;tstart=1;tend=182;shortte=F;kimura80=0.012
Starmerella_bombicola_PYCC5882_scaffold03_3030756	Earl_Grey	Unknown	3030504	3030606	277	+	.	ID=RND-1_FAMILY-16_1523;Name=RND-1_FAMILY-16;tstart=1724;tend=1921;shortte=F;kimura80=0.3272
Starmerella_bombicola_PYCC5882_scaffold03_3030756	Earl_Grey	Unknown	3030607	3030719	1579	-	.	ID=RND-1_FAMILY-18_1524;Name=RND-1_FAMILY-18;tstart=1104;tend=1309;shortte=F;kimura80=0.0473
Starmerella_bombicola_PYCC5882_scaffold03_3030756	Earl_Grey	Unknown	3030720	3030756	326	-	.	ID=RND-1_FAMILY-18_1525;Name=RND-1_FAMILY-18;tstart=1105;tend=1141;shortte=T;kimura80=-0.0
Starmerella_bombicola_PYCC5882_scaffold04_58235	Earl_Grey	Simple_repeat	2546	2622	23	+	.	ID=(ATAA)N_1526;Name=(ATAA)N;tstart=1;tend=90;shortte=F
Starmerella_bombicola_PYCC5882_scaffold04_58235	Earl_Grey	Simple_repeat	2623	2676	18	+	.	ID=(TTTA)N_1527;Name=(TTTA)N;tstart=1;tend=62;shortte=F
Starmerella_bombicola_PYCC5882_scaffold04_58235	Earl_Grey	Simple_repeat	3954	4014	13	+	.	ID=(TTA)N_1528;Name=(TTA)N;tstart=1;tend=58;shortte=F
Starmerella_bombicola_PYCC5882_scaffold04_58235	Earl_Grey	Simple_repeat	5584	5621	16	+	.	ID=(AATAA)N_1529;Name=(AATAA)N;tstart=1;tend=37;shortte=F
Starmerella_bombicola_PYCC5882_scaffold04_58235	Earl_Grey	Simple_repeat	5680	5721	14	+	.	ID=(ATATA)N_1530;Name=(ATATA)N;tstart=1;tend=44;shortte=F
Starmerella_bombicola_PYCC5882_scaffold04_58235	Earl_Grey	Simple_repeat	5738	5809	15	+	.	ID=A-RICH_1531;Name=A-RICH;tstart=1;tend=73;shortte=F
Starmerella_bombicola_PYCC5882_scaffold04_58235	Earl_Grey	Simple_repeat	7096	7142	12	+	.	ID=(TATT)N_1532;Name=(TATT)N;tstart=1;tend=48;shortte=F
Starmerella_bombicola_PYCC5882_scaffold04_58235	Earl_Grey	Simple_repeat	7314	7343	12	+	.	ID=A-RICH_1533;Name=A-RICH;tstart=1;tend=31;shortte=F
Starmerella_bombicola_PYCC5882_scaffold04_58235	Earl_Grey	Simple_repeat	9606	9639	12	+	.	ID=(TAA)N_1534;Name=(TAA)N;tstart=1;tend=34;shortte=F
Starmerella_bombicola_PYCC5882_scaffold04_58235	Earl_Grey	Unknown	10938	11095	411	-	.	ID=RND-1_FAMILY-34_1535;Name=RND-1_FAMILY-34;tstart=2006;tend=2160;shortte=F;kimura80=0.2973
Starmerella_bombicola_PYCC5882_scaffold04_58235	Earl_Grey	Unknown	11792	11859	317	+	.	ID=RND-1_FAMILY-7_1536;Name=RND-1_FAMILY-7;tstart=5158;tend=5225;shortte=T;kimura80=0.2267
Starmerella_bombicola_PYCC5882_scaffold04_58235	Earl_Grey	Simple_repeat	12582	12632	14	+	.	ID=(TATTT)N_1537;Name=(TATTT)N;tstart=1;tend=50;shortte=F
Starmerella_bombicola_PYCC5882_scaffold04_58235	Earl_Grey	Simple_repeat	13081	13128	19	+	.	ID=(TTATT)N_1538;Name=(TTATT)N;tstart=1;tend=45;shortte=F
Starmerella_bombicola_PYCC5882_scaffold04_58235	Earl_Grey	Simple_repeat	13905	13945	19	+	.	ID=(TA)N_1539;Name=(TA)N;tstart=1;tend=44;shortte=F
Starmerella_bombicola_PYCC5882_scaffold04_58235	Earl_Grey	Simple_repeat	14290	14350	20	+	.	ID=(TATAA)N_1540;Name=(TATAA)N;tstart=1;tend=60;shortte=F
Starmerella_bombicola_PYCC5882_scaffold04_58235	Earl_Grey	Simple_repeat	15317	15380	17	+	.	ID=(TTAT)N_1541;Name=(TTAT)N;tstart=1;tend=63;shortte=F
Starmerella_bombicola_PYCC5882_scaffold04_58235	Earl_Grey	Simple_repeat	15663	15710	15	+	.	ID=(ATATTTT)N_1542;Name=(ATATTTT)N;tstart=1;tend=52;shortte=F
Starmerella_bombicola_PYCC5882_scaffold04_58235	Earl_Grey	Simple_repeat	15816	15859	14	+	.	ID=(TATA)N_1543;Name=(TATA)N;tstart=1;tend=48;shortte=F
Starmerella_bombicola_PYCC5882_scaffold04_58235	Earl_Grey	Simple_repeat	16354	16423	17	+	.	ID=(ATT)N_1544;Name=(ATT)N;tstart=1;tend=74;shortte=F
Starmerella_bombicola_PYCC5882_scaffold04_58235	Earl_Grey	Simple_repeat	18296	18346	22	+	.	ID=(TATAT)N_1545;Name=(TATAT)N;tstart=1;tend=51;shortte=F
Starmerella_bombicola_PYCC5882_scaffold04_58235	Earl_Grey	Simple_repeat	19991	20041	16	+	.	ID=(AT)N_1546;Name=(AT)N;tstart=1;tend=53;shortte=F
Starmerella_bombicola_PYCC5882_scaffold04_58235	Earl_Grey	Simple_repeat	22897	22941	11	+	.	ID=(TTATTTA)N_1547;Name=(TTATTTA)N;tstart=1;tend=46;shortte=F
Starmerella_bombicola_PYCC5882_scaffold04_58235	Earl_Grey	Simple_repeat	23232	23266	12	+	.	ID=(TATATTT)N_1548;Name=(TATATTT)N;tstart=1;tend=36;shortte=F
Starmerella_bombicola_PYCC5882_scaffold04_58235	Earl_Grey	Simple_repeat	23426	23452	14	+	.	ID=(AATT)N_1549;Name=(AATT)N;tstart=1;tend=26;shortte=F
Starmerella_bombicola_PYCC5882_scaffold04_58235	Earl_Grey	Simple_repeat	24517	24572	12	+	.	ID=(TATAATG)N_1550;Name=(TATAATG)N;tstart=1;tend=61;shortte=F
Starmerella_bombicola_PYCC5882_scaffold04_58235	Earl_Grey	Simple_repeat	25720	25779	14	+	.	ID=A-RICH_1551;Name=A-RICH;tstart=1;tend=60;shortte=F
Starmerella_bombicola_PYCC5882_scaffold04_58235	Earl_Grey	Simple_repeat	26438	26486	14	+	.	ID=(AATAAGT)N_1552;Name=(AATAAGT)N;tstart=1;tend=47;shortte=F
Starmerella_bombicola_PYCC5882_scaffold04_58235	Earl_Grey	Simple_repeat	31874	31950	23	+	.	ID=(ATAA)N_1553;Name=(ATAA)N;tstart=1;tend=90;shortte=F
Starmerella_bombicola_PYCC5882_scaffold04_58235	Earl_Grey	Simple_repeat	31951	32004	18	+	.	ID=(TTTA)N_1554;Name=(TTTA)N;tstart=1;tend=62;shortte=F
Starmerella_bombicola_PYCC5882_scaffold04_58235	Earl_Grey	Simple_repeat	33282	33342	13	+	.	ID=(TTA)N_1555;Name=(TTA)N;tstart=1;tend=58;shortte=F
Starmerella_bombicola_PYCC5882_scaffold04_58235	Earl_Grey	Simple_repeat	34912	34949	16	+	.	ID=(AATAA)N_1556;Name=(AATAA)N;tstart=1;tend=37;shortte=F
Starmerella_bombicola_PYCC5882_scaffold04_58235	Earl_Grey	Simple_repeat	35008	35049	14	+	.	ID=(ATATA)N_1557;Name=(ATATA)N;tstart=1;tend=44;shortte=F
Starmerella_bombicola_PYCC5882_scaffold04_58235	Earl_Grey	Simple_repeat	35066	35137	15	+	.	ID=A-RICH_1558;Name=A-RICH;tstart=1;tend=73;shortte=F
Starmerella_bombicola_PYCC5882_scaffold04_58235	Earl_Grey	Simple_repeat	36424	36470	12	+	.	ID=(TATT)N_1559;Name=(TATT)N;tstart=1;tend=48;shortte=F
Starmerella_bombicola_PYCC5882_scaffold04_58235	Earl_Grey	Simple_repeat	36642	36671	12	+	.	ID=A-RICH_1560;Name=A-RICH;tstart=1;tend=31;shortte=F
Starmerella_bombicola_PYCC5882_scaffold04_58235	Earl_Grey	Simple_repeat	38934	38967	12	+	.	ID=(TAA)N_1561;Name=(TAA)N;tstart=1;tend=34;shortte=F
Starmerella_bombicola_PYCC5882_scaffold04_58235	Earl_Grey	Unknown	40266	40423	411	-	.	ID=RND-1_FAMILY-34_1562;Name=RND-1_FAMILY-34;tstart=2006;tend=2160;shortte=F;kimura80=0.2973
Starmerella_bombicola_PYCC5882_scaffold04_58235	Earl_Grey	Unknown	41120	41187	317	+	.	ID=RND-1_FAMILY-7_1563;Name=RND-1_FAMILY-7;tstart=5158;tend=5225;shortte=T;kimura80=0.2267
Starmerella_bombicola_PYCC5882_scaffold04_58235	Earl_Grey	Simple_repeat	41909	41959	14	+	.	ID=(TATTT)N_1564;Name=(TATTT)N;tstart=1;tend=50;shortte=F
Starmerella_bombicola_PYCC5882_scaffold04_58235	Earl_Grey	Simple_repeat	42408	42455	19	+	.	ID=(TTATT)N_1565;Name=(TTATT)N;tstart=1;tend=45;shortte=F
Starmerella_bombicola_PYCC5882_scaffold04_58235	Earl_Grey	Simple_repeat	43232	43272	19	+	.	ID=(TA)N_1566;Name=(TA)N;tstart=1;tend=44;shortte=F
Starmerella_bombicola_PYCC5882_scaffold04_58235	Earl_Grey	Simple_repeat	43617	43677	20	+	.	ID=(TATAA)N_1567;Name=(TATAA)N;tstart=1;tend=60;shortte=F
Starmerella_bombicola_PYCC5882_scaffold04_58235	Earl_Grey	Simple_repeat	44644	44707	17	+	.	ID=(TTAT)N_1568;Name=(TTAT)N;tstart=1;tend=63;shortte=F
Starmerella_bombicola_PYCC5882_scaffold04_58235	Earl_Grey	Simple_repeat	44990	45037	15	+	.	ID=(ATATTTT)N_1569;Name=(ATATTTT)N;tstart=1;tend=52;shortte=F
Starmerella_bombicola_PYCC5882_scaffold04_58235	Earl_Grey	Simple_repeat	45143	45186	14	+	.	ID=(TATA)N_1570;Name=(TATA)N;tstart=1;tend=48;shortte=F
Starmerella_bombicola_PYCC5882_scaffold04_58235	Earl_Grey	Simple_repeat	45681	45750	17	+	.	ID=(ATT)N_1571;Name=(ATT)N;tstart=1;tend=74;shortte=F
Starmerella_bombicola_PYCC5882_scaffold04_58235	Earl_Grey	Simple_repeat	47623	47673	22	+	.	ID=(TATAT)N_1572;Name=(TATAT)N;tstart=1;tend=51;shortte=F
Starmerella_bombicola_PYCC5882_scaffold04_58235	Earl_Grey	Simple_repeat	49317	49367	16	+	.	ID=(AT)N_1573;Name=(AT)N;tstart=1;tend=53;shortte=F
Starmerella_bombicola_PYCC5882_scaffold04_58235	Earl_Grey	Simple_repeat	52223	52267	11	+	.	ID=(TTATTTA)N_1574;Name=(TTATTTA)N;tstart=1;tend=46;shortte=F
Starmerella_bombicola_PYCC5882_scaffold04_58235	Earl_Grey	Simple_repeat	52558	52592	12	+	.	ID=(TATATTT)N_1575;Name=(TATATTT)N;tstart=1;tend=36;shortte=F
Starmerella_bombicola_PYCC5882_scaffold04_58235	Earl_Grey	Simple_repeat	52752	52778	14	+	.	ID=(AATT)N_1576;Name=(AATT)N;tstart=1;tend=26;shortte=F
Starmerella_bombicola_PYCC5882_scaffold04_58235	Earl_Grey	Simple_repeat	55044	55103	14	+	.	ID=A-RICH_1577;Name=A-RICH;tstart=1;tend=60;shortte=F
Starmerella_bombicola_PYCC5882_scaffold04_58235	Earl_Grey	Simple_repeat	55761	55809	14	+	.	ID=(AATAAGT)N_1578;Name=(AATAAGT)N;tstart=1;tend=47;shortte=F
