# Supplementary material for: Regions of low gene expression promote maintenance and adaptation of horizontally acquired genes in yeasts
Source: Commun Biol. 2026 May 9;9:968. doi: 10.1038/s42003-026-10153-8 (PMC13376923; doi:10.1038/s42003-026-10153-8)
Supplement: Supplementary file 17 — Supplementary Data 20 [file 42003_2026_10153_MOESM17_ESM.zip › Wdomercqiae_3chr-families.fa.strained]

>rnd-1_family-4#Unknown 
TCCGACCCCGTCCAGCACTCCCTGCGAGACCAGCACTGCTCCGTCCCCGT
CGAGCACTGCTCCGTCGTCGTCCACCACCCCGCACTCATCTACCGTGCTG
TCGAGCAGCAATCCTACCAGCAGCAGTGTTTCGCCGCCTCCTGGAAGCTG
TTCGCCGTCGTCAATATTCGCAGAATGTCCGAGTTATAACTTTGGTTGGC
ACGCTAAACAGGCAAACCTGCCACAAGCTTCTATCTCAATTGCAAATGTT
CAGCATCTTACCGGTAACGAATATAACGTCACAGTATCATTTGAGTGTGA
CCAAAATATGGATATAAATGCTCTTGATGAGCTGAAGATAATTGGTCTGA
ACTCGCCAGTTTCGAGCACCCATATGCTATTTTCGCGTAATGAACAATAC
TACGCTATCGACAATCCTAAGAAATGGGATGCCAATGTCGTGATATATGC
TAATCCTACCAACGGGAATGAATGCATGCCTCCATTCCAGATTCAGTTCG
ACTGGTGCTCCTTGAACTACAATAATGCAAAGGCTGAATGTGACGCGTGG
AGCTACGGGAAGTCATACGACTATATTACAGGTTGCAATAATGTTGACAA
TCAAGGAAATTCCCAAACGGATGCCTCTAATTACTGCTGGCCCGCAGATT
GCGGTGAGAGCTCGTCGTCGTTGACACCTTCGCTTTCAACAACACGATCA
TCATTATCATCCTCTAGATTCTCATCGACCAGTTCGAGCCCATCACTCGC
AAGCACACCCTACTCGACCAGCAGTGCTTCGTCCTCGACCAGCAGTGCTC
AGTCCTCGACCAGCAGTGCTCCGTCCTCGACCAGCAGTGCTCCGTCCTCG
ACCAGCAGTGCTCCGTCCTCGACCAGCAGTGCTCAGTCCTCGACCAGCAG
TGCTCAGTCCTCGACTAGCAGCGCTCCGTCCTCGACCAGCAGTGCTCCGT
CCTCGACCAGCAGTGCTCAGTCCTCGTCCAGCAGTGCCCAGTCCTCGACC
AGCACGTCCTCGTCCACTACCGCGCTATCGAGCATCAATCCTACCAGCAG
CAGTGTTTTGCCGCCTCCTGGAAGCTGTTCTCCGCCGTCAGTATTCGCAG
AATGTCCGAGTTATAACTTTGATTGGCACGCTAAACAGGCAAACCTGCCA
CAAGCCTCTATCTCAATCACAAATGTTCAGCCTCTTACCGGTAACGAATA
TAACGTCACAGTATCATTTGAGTGTGACCAAAATATGGATATAAATGCTC
TTGATGAGCTGAAGATAATTGGTCTGAACTCGCCAGTTTCGAGCACCCAT
ATGCTGTTTTCGCGTAATGAACAATACTACGCTATCGACAATCCTAAGAA
ATGGGATGCCAATGTCGTGATATATGCTAATCCTACCAACGGGAATGAAT
GCATGCCTCCATTCCAGATTCAGTTCGATTGGTGCTCCTTGAACTACAAT
AATGCAAAGGCTGAATGTGACGCGTGGAGCTACGGGAAGTCATACGATTA
TATTACAGGTTGCAATAATGTTGACAATCAAGGAAATTCCCAAACGGATG
CCTCTAATTACTGCTGGCCCGCAGATTGCGGTAAGAGCTCGTCGTCGTTG
ACACCTTCGCTTTCAACAACACGGTCATCATTATCATCCTCTAGATTCTC
ATCGACCAGTTC
>rnd-1_family-1#Unknown 
TGTATCTAATCCCTCTGGTTTGAAAACAAACTCGCCACTCATCAACACAG
ACAAAAATCTCACTTTTCGCTCAAGTTCCTTTAACGGTACATCAAAAGAA
GTCTCCTGCTTTGCGAGCGTATATAGCGCGAGGCACACGATGGCCTCAGA
AACGAAAAGGTGTGCAACTTGGTTTCGGTAATACGAAAGCTTAAAATCGT
CGCGAGGTCGGTAAACAGGTTCGAGCACACCTTTGATCTCTACCTCTACT
AAATCAGGACCAAGGACCCTAACAGCATTGTCGAGAATTGAACATATATC
GGTTTCAGAGAGCTCGGAAGCTGGCTTGCTAATGGCTCCAATGCGGCCGC
CAGCTCGCACAATGCGCTGTACCAAATCTTGCGCGCGCTTTACCATTCTA
TGCTTGCTCAGACCGCGGTCTTTAGTTGTTAAAAGTACAGTTCCGAGCAA
GGCAGACGGCATGACCACGGAGCACTTGTTAATGTCACCGAGAATTCGGT
ATCCCAGTGACCGCAGAAGATGAAGCTTAACTGCGTCCGGAATTGATCCC
AGAAGCTTTAGCGAAGATGGAGGTCCTCTGATAATGTCTGCGTTGACTAG
GTAGTCAACCACATATTCTCTTAAGGACCAGATTTCTCCAAACCGTATGT
CAACGCGGCCGAGCCGAAGAGATAAAAATTGCGAGCTTTCCAGGAATCCC
CAAATACTTTCGGACTTCTTTTCGGTCCCTAGTAGCTCACTTACGTAGCT
ATCAGCCTCAAAGACCTTATCGTATTGAGTGCTAACAGGCAGCACCCAGG
CATCATCGACACGACCGCTCAGAATGCTGGCCAAAACATATTTCAGTATG
CCAAATTTCGGCGGAAGTAGCTTGCCCGTGCGAGACCGAGTCCCCTCTAT
GAAACACTGGAAGTTCTGGCCTTCTCCTAAATAGGAGTTTATCAGGGACT
GGAAGAATGCTACGTACAGCGGGTCAACATTCCAATTTCCTCGCCGTATA
AATGTCGCACCTACCTCACGGAGGAGGCGATTTATTAAAACAATATCCAG
GTTGTCGCCTGCAATGGTGGCTGGGAGACTCAGGCCCATGCGATAGAATG
CAAACACTAGCACAGTGTAGTCCATATGACTCTTGTGGCATGGGAATAGC
AAGAGTGACTGTTTCTTCTCGCTAAGTTCCGCTGCTTTTGAACGAACCCG
GGCAATATCATCCCGACTGATGTGAACACCCTGGTGGTAGCCCCGACTGA
GAACTTGGCCGGTCATGAAGTAGAATGCCCGAAGGACACGGTGGTGCTCA
TAGATTGGCATTGCTTTGTTGAAAATCCGTAAAACCATAGCCTCTATCCA
CTGTTTATACATTAATTCACGGTTCTCGCGTTCCTCTGCTGTCCAAGTCC
AATCACTCTCCTCTTGCATACGAGTAGCTATTATGCCCGCTACCGTTGAT
TGGAGCACCGGATCAGATAGTATCAACGAGCGCATTCGGTCCGCCCAATA
GCTACCAAATAGCTTTGCACCAATATAAGGATCATATGCCCTCCATGAGG
AGCCCCACAGGTATTTTAGGACCATATCCGCAAATTTAAATGGATGTTGT
CTGAATCGAACCATATCGCGGACGATATCCATAGCACCGACGTTACTCTC
ATCACCAAGTAGGTCGACATCCCTGCTCATCTTTGGAACTTAGCGACAGA
TTTCCGGTGCAAAACCAGCCTCCCTTAAAAATATCCTCCGCCGGGACCGG
TTTGCCAGTGTTTATTCAAACTGGAGTTTGGACCTATCACCTGATTATAT
AAATCGAGCGTACTACCCCAATGTGGGGACAGAGCGTGATATCTGTGACC
TACTGAGCCGCGAGCGAATCTCTGTTTTCGGGCCATATTTGCGTGGTTTC
CCGCTTGAGTCTTTGCGATTGGCGCAATTGGGATCAAAGGCTGGAATGAA
GGATTATGTTGTACTTTGGGCTTCGCTCATATCTCGCCTAGCAGATGAAT
TTAAGCCGTACAAGGAAGCCGCGCAGGACGTGGTCAGGGTTGTACAAAAC
TATTTCGCATAGGCTCTAGATATTAAAATGCTCTAAATTTCTTGCGCTTT
TTCGTAACTGGTACTGGCGCCTCTTCCCGAACCAGCACATTCTCGTCCCT
TTCTCCCGATAGCTCTCTCGCGTCTCGATTGCCACTGGACGTTGTTGCTA
TAGCAGTCAGTGTAGCATTATTGAAGCCGCCATTACCACCGTCGTTTCCA
CGAGAACTTGCTGCCTCTGTGTGGCCGCAATTAGATCTCTCTGGCTTTAA
GGATTTGTCGGACCACAGAGTGATAGCTATATCAAGAGGGTCTTTTGGCA
ATTTCTGTGGTCGTGACTGCACATTTAAGCTGGAATCAAACGCTTCTTCG
AACTTGGCTGGTTTATATTCTCCAGATAATAAATGACTCATAGATCGCAC
ATGATATGCAATCTGTGACTGTAGTTCCTGTCCTTTTGTCAGGCTCTGGC
CCAACTCTCCTACAACATCAAGCAAGTCGGTCACTAGCTTCCCTATAATC
TCGATCCCGTTAACTGGGACCTCAGGACGAAACTCCCATTCAATTGGCAT
ATTCCAATTTGTAGAACCGATCCTTAATCTGTCAGTGGAGCATCTTGCAA
CCTTCTGCAATTGCGGCCGAATCTGAGAAAATAACAGTTGCTGGTCCGAA
AAATTGTCCAGGCCGAACGGCAATCCAAGTTCCCGACCGCGCGCCTCAAT
CTCAGACTCCGTCAAAACTTCTGCAACTACCCTTTTCAGGTCTGTAACAA
CATAAGTATATCCATGCTTGCGAACCTCCAACATGTACAAGCTGCCATTT
ACACCTCGTCTCCAAGTCATCAGAGCATTATGTGACAATTATGTTAGTCA
GGTAGGTTGGATATGGCGTCTAAATAGATCATAAAGGCTAAGCATTAATC
TCAGTATTTAGTATGAGGTGGCTGTGGCTCGCCACCGCTTCGGTAGGCAC
AGCATACTTTGAAAGCACTGCGTGTAAATTCGATTCTCGATCTTTTAGCG
GAATACGCGTGTGGAAGCAATGGCACGTCGAATTCCCCCACGGTGTCAGT
AATGCCTCGTTGGTGATATCCCACTGTGAATTGGGGATAGAACGAAGCCA
AATTGAGATCGACCCCGACTCAAATCTTTTCAATACAACATGGTGCGGGT
ATGACTGTCTAAGGCTTGTGAGGAGACCTCAGTACGTCGGCGACCGCCTT
CGATATCTGCCCGGCACACTGATGGGAGCAGCGTATCTAGAGACTGACAA
TGGAAAATGGATGGTGTGGATGCCGCTAGTAGCAGAGCCGTTTAGCATGA
TAACAGAAATTGCGGGTCCTGCAACTCACATAGTATTTCGAGAGTCGATA
CTGAGAACACCTGACGCTGTCGATAAGTATTGGCCTCGCCACTCTGCGTG
GACAAACGCATTCCCGAGCGATCCATATGAGATTGACCCGAGTGATATTA
TCGCCCCATGAATTGTAGCTTTAGAGCTGGGAAGCTTGCAATAACTGTTG
CTCTGGCCAGATCTCAGCAAAGACATCGCCGATGTATTTGGCATAGACAA
CCACAATACCAAGCTCTTGAGCAAATCCAGCTTCCTCCTCCACCACATTA
CGGACATGCCAAGGAAGAATCACCTTTTGAATTCCGGCAAGATGAGCACC
TAGGAGCTTCTCGCGAATACCCCCCACAGGAAGGATTTTCCCTCGAAGAG
TGATCTCCCCCGTCATAGCCAGGTCCCGAGGTACTATACGCCCTGTAAGA
AGAGAAACGAAGCAGACAGTCATGGCTACGCCAGCAGAAGGTCCATCCTT
TGGTATAGCGCCAGCTGGTGCATGAAGATGTATATCATGCGTCGTGAAGA
GTTCCGAGTCGATCCCGATCTTTGTGGCGTTAGACCGAACCCATGTAAGG
GCTATCTGAGCGCTCTCACTGATGACTCGACCAAGCGTCCCCGTAAGCTC
GAGCTTTCCAGACCCATTAGGCACCAAACTGGCCTCAAACGCCAAAATGC
CACCTAGCCCGGAGCCCATATACGCCAAACCATTTACAAGCCCGGGTGCG
GCTCTGATCTTAGTATGGCCATTTTCAAGATACTCGTCCACCTTGTCATT
GATAACATCGTCGTGGTACCGCGGCAGCCCTAGAAATTGAGGTACTTCCT
CCGCGGTCACTATCTTATGCTTCGTCGTGTCGTCACCCTGAGACAGCATT
TGAACTGCCCACCCACGAGCTAGAGCGCCTAGCTGACGCTCTAGAGAGCG
CACGCCTGATTCGCGCGTATACTCTGTAATAATACGACGGAGAGCTGCTT
CCTCTACCTCAAGTTGATTTGGAGCAAGCGCTGTGGCGCGAAGCTGCTTG
GGCAGTAGGTAGCGCTGTGCAATCGTTGCCTTCTCGATATATGTGTAGCC
TTCAACCTGTATAACCTCCATACGGTCTAACAGTGGAGCTGGTATAGTGT
CTACCGAATTAGCCGTGGCAATAAATGTGACTTGGGAAAGGTCCAGCGGG
AAACCAACATAGTGGTCTACAAACGAACTGTTCTGAGATGGGTCCAGCAC
TTCAAGGAGAGCCGCGGCAGGATCACCATGAACAGAGGTTACCCCCTGTC
CTACTTTATCGATCTCGTCAAGAACAAGCACGGGATTCATAGCTCCAGCC
TTTCGCAGACCTTGAACAAAAACGCCTGGCATCGCGCCTATGTAGGTGCG
ACGGTGGCCACGAATTTCAGCTTCATCACGCACGCCACCCAGAGAGATCC
TGTATAAATGCTTTCCTAACGCTCGGGCTACTGATTTTGCCAAGGACGTC
TTCCCTACCCCAGGAGGTCCAACCAACAAGATAATAGGAGCAGTGGTGTC
ACCACGTTGCGAAGCATCTTGGCGCTGCCGAAGATATGTCACAGCCACAT
GCTCGATCAATCTGGCTTTAGGTTTCTCCAGGCCATAATGATCCTCATCA
AGGTATTTTCGCGTTAATTTGATTGCATCATGATCTAGCTTCGGGTTGTC
CAAATTGTTCCAAGGGATGTCTGCTAATGTCTCGAGATACGTCCGTGTCA
CCTGATACTCTGCAGACTGCGGAGACATCCGTCTTAATCGCCGTATTTCG
CGATCGACCACCTTGCGGCCCTCATCGCTCAAATTGGCTTCCTTTAACTT
GCCTAAAACTTCTCCCATGTCATCCTCATCCTCAGCGGTCTTCGCGTCAG
CTTTGGAGTCTCTTGAGGGTGAGCCAGACGACTTGGGGATCTGTCGAATG
AGCAATTTCGACGGATTTATCAATGCTTTTGTAGAGTCAGCGCGCCCAGA
CTTCAAGATCTTCTCGCGCAATGGTGGCTTTATCTTCGTAACTAGCATGC
TCAATAACAACCGGCATCTGGCCACAGTACTAGTTTCATTCAGGAGCAAA
AGTCTTTCTTCAGTTGACAGTGGCATTCCAGAAGCGAGTGCATCTACGAA
GAGGGATGGAGAGATTGTAGATTCGGCCAAAGCTAGTGCGCGAGATATAA
ATACCGACATGACCTCATCGTAGCGCAACAGCTCAGCTGCTAGGCGCAAG
CTATCAGCAAGGCTTACTGGAAAAGCTTCACGACTCTCCTCTATAAGCAC
AGCTTTGGCAATTCCTCCCGAGTACGAGACAAGCCGAGCACGACATACTC
CTTGGAAAATGCGGCGCTCGTCTGTTTTCAGTCGGTCAGAAGATCTCACA
AGTCTGCAGACTGTGCAAACTTGGGATTTGATATTGGCAACGTCAATTTG
ATTCGGAATAGCTAAGATAAGAACCTCGGTAGCACGTAACTTGGGTACTA
TCCTGTTCACAGCGGACACCAAATCACCGGCGGCAATATTTAGGTCACTC
TCGTCGATACTAAGGTATGCGCTCCCACAAGGAAGGATCACGTTACCCTT
CTGAAGTTCAATGCCCCGCAATTCAATCTCCCCACTCATCGTAGATAGCC
GAAATGGATGTGCTGAGTAATGAAAGCAACCACCACTTGAGATCCGCACC
CTTCCCTCCACTCCTCATCGGATAGACCTCCTGTAGAGGACACAAATCTA
AAAACGGAAAGAAAATATAATATTAATCGGGACTCAACTTTATAGCATTC
TGTCGCAATTCTACAATCCTTGACTATATGGGCGTTTTAGAGGTCAATTT
TACTTTAAACAGAAGATGTATTTACTCTATTACAGCGCTAATTCAAGGCC
CCCCAACCACGCAACCAAAGTTCAGCTCGGGAGGTAAAACGTATTTTCGA
CCCATTTTATACATTCCAGATCAATTGACTATTTAGTATCTGAACGAAAA
AATTTATTACAATTCGTTCGTCGTGTTCTCTAGAACCGTGGCGAAGCATA
TATGTCAGGTGACATAATGGCCACAAGCTCAGGTTCTGCCATTCCAATAT
CCGTTATGGCGTCTCACGATCTCGAGATAGCTAACCTACACTGTTCTAGC
TGTGAAGCAGATGTACGACAGACTATAAAGAAACTTTGTCCCGAAGCCCG
GGCTGAGTTCAGTGCTGATCGCAGATTTGTCCGAATTTTGGCAGACTCCT
CCTCAGCCCTTGATGTGGAGAAGCTTATTGAGAAGCTTGAGCACCGAGGG
TTCAACGTTACTAGCGTCGAAGGCGTACCTTATTCTCATAGATCAAGACG
CACGAAGCGTAAAGAGAGCTTTTTGCGACGTACTGCAGCTGCTGTTGCGG
GCCGTCTCGGTAGGGACCCGCGGCCACGCCTTGACTCCAATGAGTCTCAG
GTCGAGCACCTGGCAATTTGTGCTGAATGCAGGTCTGCTTTCCAAGGAGA
AGGGGAGCGTTCTGAATCTCCTCAGAAGAAGCAACTGTTTCGAGCTGTCT
ACAGTATTGGCGGGATGACATGTTCGTCCTGCGCGCAGTCAGTGGCCCGT
GCTGTGCGTGAAAATGTGCCGAATGTCGTAGATGTTAGCGTTGATGTCGT
AAGTGGTGCTGCCTGGATTATATTGCCGTCTAAGCTACTAGCACCGCAAG
TGACAACCGCCATCGAGGATGCCGGATTTGAGCCGCTACTTACAGAGATG
TTACCCATGCCCGATGCAGAGGAAGCAGGTAATGTAACAATACGCGCGTC
TATTGGTGGTATGACATGCGGGGCTTGTGCGAATAATGTCCGTTCAGCCG
TTTTGGCCTTGCCGTTTGTCTCGGTCGCAAATATCGACCCTGTAACTGGA
GCAGCTGAAATTACCGTTACTGGCAACACAGATTTGCGTACCAAGCAGTT
GAAAAATACTGTCGAGGAAACCGGGTACGGCTTTACGCTGCAAAGTGTAA
ATTTTGCAGCACCTACAAGATCAAAAGCTCGAACCATCAAGCTGTTGATT
GAAGGCATCTTTTGCGAAGAGTGCCCCCGTCGCGTTATGAAAACTTTGGA
GAGATACGGAAGTGCTCTTGAAGTAATTGAGCCCCCGACGTTACGCAGCC
ACTTTGTTCTCCTAACGTACGTCCCGTCGCCTCCATCATTCACGATCAGA
TCAATATTGCGCGATCTTGGTAAAGGCGCGCCTCGGCTAAGGTTTTCCAT
CGCCCTCCCGAAATCTCTTGAGCAACTTGCAGCCGAGAACTTGGAAAATG
AGCGCCGGGGAATACTGTGGCGATTAATGCTCGTTGCCATCCTCAGCATC
CCAGCAGCTGCCATGATGCTCATGGCTGGCGATATGGGAAGTTCAAGTCG
AGATCACACATTAATGCTGATACTTGCCACTCCAGCCTATCTCTTCTGTG
ACGATATCTTCCACCGCAGGGCAATAAAAGAGCTGAGCGGTCTATTACGT
GGTGGGGAGGCATCGTGGTCTCGTCGTCTGCTTCATTTCGGGAGCATGAA
CTTGCTTATGTCTCTAGGGACTTCAATTTCCTATTGGGCTAGCGTATGGC
TCATGTCCCAGGATGAGCCAGAGTCTTATTTCGACTCGGTAATCTTTCTA
ACTCTATTTCTGCTCACGGGACGCTATTTGGATGTTTACTCCAAGGCTCA
GACCTCCTCAGCAGTGTCTTCGATCACAAATTTGAGACCAGATACGGTAG
ATTTATTCTTCGATGGTGGTAAGACGGAGCGAATTCCTGTGGACGAGGTG
GAAGTGGGTGATACGGTAGCTGTACTGCCGGGCAACAAGTGCGCGGTAGA
TGGAGTTGTGTCCCAGAATTCGACTGACATGGACGAATCTATGCTTACCG
GCGAAGCTCTGCCAGTGGCTAAAACTCGCGGTGATCAAGTCTTTGCTGGA
TCACTTAATTCAGGGCAGCAGCGAATTGTTGTTAAGGTCGGCGCCGTTAG
TCAAGGGACGCTTTTAGGTGATATCGTTGAGAGTGTGCGCGCAGGTCAAC
TGAAGTCCGCTCCTATCGAAAGATACGTGGAGGCAATTACCGGAGTGTTT
GTGCCTGTTGTAGTATATGTCGCGTTGCTAGTGTGGCTCGTGTGGTATGC
CGCTGGGAAACGTGGTCTTATAGAAGATCCTAAAGTACGCAATTGGGGCA
CCTGGAGCATGGAATTTGCTATTGCGACATTTGTGGTGGCCTGCCCTTGC
GGTATTGGTCTCGCCGCACCTACGGCACTATATATTGGAAGCGGACTTGC
CGCTAAGTTTGGAATTTTGGCTCGTGGTGGCGGTGAGGCTTTCCAAGAAG
CTGCTGGTCTTACTGCTATGTGCTTCGACAAAACGGGAACGCTGACGCAA
GGCACTGGGTTCCATGTGACAGACGTGTGGCCTAGCACAGGGGCCGAAGA
CTACCTGCGCTTGGCAGCTGTTCTTGAGATGGAGAGCGTCCACCCTCTAG
CCAGTGCTATCATTGCGTATGCGCCTTCCGACTATGGATTGATTTCACCT
CAGGCAGATATCACCCAGGTTTCGGGAGCAGGTCGCGGCGTACGGGCAAT
TTTGAATGGAGGTCAATTCTCGCATAAGACTGCCATGGTTGGTAATGAAA
GGCTTCTCACAGACGCCGGAGTATCTATACCAGCTGACGTTGAATCTATG
ATTTCTGGATGGAAGTCTGAGGGCAAAAGCGTGATAGTTATGTCAGTCGA
GAGTACCATTGTACTTGCTCTTGCTGCGGCGGATAAGCTGCGTCCTGAAG
CTCCCGAGGTAGTGCATGCTCTTCAGTCGAAATACAATATCCAATGTTAC
ATGATTTCTGGTGACAACAAGCAGACCGCACGTGCAGTTGCAGCTCAGGT
AGGAATACCTGCTGAGAATGTGCTTGCAGAAGTACTTCCAGAGGAGAAAG
CCAATCGCGTTCGCTATTTACAGCAAACGGCAGGGCTCAAGAGTGGAACG
AGTAATTACAGCCGCGCTATTGTTGCGATGGTAGGCGACGGGGTCAACGA
CGCCCCGGCTCTGGCAACCAGTGATGTGGGTATTGCTTTGGGTCGTGGTG
CTGATATCGCACTTTCCTCTTCTCAGTTTGTTCTTGTGCGGGAAGATTTG
CGCTCAGTCTTGGTATTAGTCAAGCTTTCTCGCGCCGTGATAAACAGGGT
CAAGTTCAACTTTTTCTGGGCCGGAATTTATAACATCTTAGCCCTTCCGA
TTGCTGCAGGCATTCTCTGGCCTTGGATCCACAGAAGGCTCGATCCAGTG
TTCGCATCCTTGGCCATGGCCCTCTCTTCAGTATCTGTGGTAGTGTCGTC
CCTTCTTTTACGTCGATTCAAGCCCTAAAAGTGATAATATCTTAGCCTTT
GTGACTACTAAATATTTTTTATCGGTCCTACTATCTTAAGTTCCTGGAAA
TAGTTGGCGATCAGCTGTATGCACTACAACTCTGTTGCCGGAATGCTGCA
CCGTTCCGGCATAATGTCCGGAATCAAAGCAAAAATAGCGGGACTTCAGA
GCCAACGGGGGAAGGTAATACTTTGCTGTAGGGCCGTGTAAGAAGGGGGA
GGGGCATTTGGAACGGCAACGCCAGCAGAGGGCCCATCCTTTGGTATAGC
GCCAGCTGGTGCATGAAGATGTATATCATGCGTCGTGAAGAGTTCCGAGT
CAATCCCGATCTTTGCGGCGTTAGACCGTACCCATGTAAGGGCTATCTGA
GCGCGCCAGTGCGTTACATCATCTTATTTCAAGAAAAGGATCCGCAGTAG
ATGTACGTCATCTTCTACATAGGGGAGGGGCTACAAAGTATAAAGCTTCC
GCTCGCCAGAGGCACCTTCGTCATCTTTCAAATGAAAACTCCAAAAGTTT
ACTTCCCAGAGATCGGCGTGAAGTACAAGCTGTACAACCCGTACTTTGTC
GCGGGTATAGCCGTTCTCGGCGGGTCGCTCTTTGGTTTTGATATTTCTTC
AATGAGTTCGTTCATCGCCCAGGAGCCGTATATAAGGAAGTTCGGTACTG
CGAATACAGTCGATGGGGTCACAAGCTATAGCGTCGCACCTATCCGTCAG
GCAGGTATCACTTCGTCGATGCCTGGTGGTTCTATTATCGGGTCATTGGC
CTCTGGCTACCTTGCGGATATGATCGGACGTAAGCCAGTCATTCAGATTG
CTTCTTGGGTATGGATGATTGGCGCTGCAATTCAGTGCTCTTCTCAAAAT
ATCACTCAGTTAATCTTCGGCCGTGTAATTGCTGGTTTCGCAGTTGGCCT
TGCTTCCTCTCAGGTACCTGTTTACATTGCAGAGATGTCTCCCAAGAACA
TCCGGGGTCGTCTTGTTGGGCTTTTCCAATGGGCTGTGACAATCGGTATC
CTGGTTATGTATGTTATTGGCTATGGCTGCGGACAAGGATTCAAGAATGA
GGATAAGTCTTGGCGCCTGGCTTGGGGCATCCAAATGGTTCCGGCACTTT
TCTTATTCATAGGAACCTTGTTTTTGAACGAGTCACCTCGTTGGCTTGCT
TCTCGAGACCGCTGGGAAGAGGCAATAACAATTATTGCTAATGTTCAGGC
AAAGGGCGATCGCGACGCAGACCTTGTCAAAATTGAGGTCGAAGAGATCA
AAGAAGCTGTCCGAATTGATCAGACATCGAACTTCAGATTCTGGGATTTG
TTCAGAGGAAGGACTAACTTGCGCCGTACTATGGTGGGTATTTGGACCCA
GATCTGGCAACAACTCACAGGAATGAACGTCATGATGTACTATATTGTTG
ATATTTTCTTGATGACTGGAGGATTTGGATCTGGCGACGCCACTGAGACA
TCGCTTATTGCAAGTATTATTCAATACGTTCTGAATGTTGTGATGACCGT
TCCCGCTCTTTTGTTCATTGACAAGTGGGGCCGTCGCCGTGTTTTGTTCT
ACGGTGCAATCCTAATGATGGCATGGCTGTGGGCAATGGCTGGAATTCTG
GCTGTCTATGCTAAGCCCACTGGTCCAGAGGGCTTCCAAGGCAACCCTCA
GGTCAGAATTCGCATTCCAGCGGACCAGAGGCCAGCAGCAAACGCAGCCA
TCGCTGTTTCATACCTATTTGTCTGCACCTTTGCTCCCACTTGGGGTCCA
TCGGGCTGGATCTATGTGTCTGAGATTTTCCCACTCGAGCAGAGGGCGTA
TGCAAATGGCTTGTGCGCCGCGTGGAACTGGATCTTCAACTTTGCTATTG
GAATGTTCACACCTAGTGCCTTCGCTAATATTACTTGGAAGACATATGTG
ATTTTTGCTGTCTTCTGTTTCTGCATGGCGATTCACGTGTTCGTGATGTT
CCCTGAAACACACAAGCACACTCTTGAGGAAATTGGCATGCTGTGGGAAG
AAAACATACCTGCTTGGCGCACGTCATCTTGGAAGCCGTCGCATGTTCCT
GACATCAGGGATATTAATGCTGCTGGTGGTGGACACGCCCCAGAGAAGAT
CGATGTTGAACATAGTGAGCATGCAGGCACTGACTCTGTATCTAGCCTTG
AGAAGCAACACTCACAAACTCTGAGTGTGTGATAGTCGTACTAATAATAT
GTTTTATTTAAACTTCTCAATTTCTTATTATTATTCACTTGAAGAAGGGT
TGGATATGGGCGTGTATTAATTTATTCAGGCAGTTATACCACTGGGCAAA
TGGGCAACGAAAAACCCAAAGACAGCGCGAAGAGGCCACATGTGGGGTTA
GATGATCTAGCCAACGGCATCTAAATGAAATGCTGTCTCACAGTCGAGGC
GACAATGCCTGTGCAACCGGAATACAAAGCTCGAGAACACGTGATGCAAT
GGATTGCTGAGACCTGTACCTAGTTTGCTTGTTTTGGCTGAGAGAGATCT
CTGCAGCGAGTTCGTACAGCGGTCCCTGGAACAATGGCTTTCCATTCTGA
GATTTGGGTTTATACTGCGGCACAAGCTCAAGCCACATGATTTTGTCCGC
AGAACGCCAGCGTCTAATTATGCCCTGCGAGGCATAATGGTCAAGAGCAA
ATTTGATCACCTCACGGTTCAAGGCCTCAGAGTGCATCAGCTCTCCTTGT
GCGTACAAAGTGCGGGCAACGCTGTGGGCCGTTGACACAAATTGCTTTTC
TGTCACGGGCCCTCCCCTGGTAGGCATCACGAACAATGAGTACGCCACAC
TAAGATAACCGTCGATGAAAGGCCAAACCAGATAGCAATAAAAGTCGAGC
GTAACGAGGTTATTGTCAGCTTCTGGATTAGTGAGTTGAACGTGGACCTC
TCCAGATATGGTGCTTGTAGTACATATTCGTTCGTCTTCCAATTTGGCCA
AGGTGCGGGTGAGGTTTGTATCTAATCCCTCTGGTTTGAAAACAAACTCG
CCACTCATCAACACAGACAAAAATCTCACTTTTCGCTCAAGTTCCTTTAA
CGGTACATCAAAAGAAGTCTCCTGCTTTGCGAGCGTATATAGCGCGAGGC
ACACGATGGCCTCAGAAACGAAAAGGTGTGCAACTTGGTTTCGGTAATAC
GAAAGCTTAAAATCGTCGCGAGGTCGGTAAACAGGTTCGAGCACACCTTT
GATCTCTACCTCTACTAAATCAGGACCAAGGACCCTAACAGCATTGTCGA
GAATTGAACATATATCGGTTTCAGAGAGCTCGGAAGCTGGCTTGCTAATG
GCTCCAATGCGGCCGCCAGCTCGCACAATGCGCTGTACCAAATCTTGCGC
GCGCTTTACCATTCTATGCTTGCTCAGACCGCGGTCTTTAGTTGTTAAAA
GTACAGTTCCGAGCAAGGCAGACGGCATGACCACGGAGCACTTGTTAATG
TCACCGAGAATTCGGTATCCCAGTGACCGCAGAAGATGAAGCTTAACTGC
GTCCGGAATTGATCCCAGAAGCTTTAGCGAAGATGGAGGTCCTCTGATAA
TGTCTGCGTTGACTAGGTAGTCAACCACATATTCTCTTAAGGACCAGATT
TCTCCAAACCGTATGTCAACGCGGCCGAGCCGAAGAGATAAAAATTGCGA
GCTTTCCAGGAATCCCCAAATACTTTCGGACTTCTTTTCGGTCCCTAGTA
GCTCACTTACGTAGCTATCAGCCTCAAAGACCTTATCGTATTGAGTGCTA
ACAGGCAGCACCCAGGCATCATCGACACGACCGCTCAGAATGCTGGCCAA
AACATATTTCAGTATGCCAAATTTCGGCGGAAGTAGCTTGCCCGTGCGAG
ACCGAGTCCCCTCTATGAAACACTGGAAGTTCTGGCCTTCTCCTAAATAG
GAGTTTATCAGGGACTGGAAGAATGCTACGTACAGCGGGTCAACATTCCA
ATTTCCTCGCCGTATAAATGTCGCACCTACCTCACGGAGGAGGCGATTTA
TTAAAACAATATCCAGGTTGTCGCCTGCAATGGTGGCTGGGAGACTCAGG
CCCATGCGATAGAATGCAAACACTAGCACAGTGTAGTCCATATGACTCTT
GTGGCATGGGAATAGCAAGAGTGACTGTTTCTTCTCGCTAAGTTCCGCTG
CTTTTGAACGAACCCGGGCAATATCATCCCGACTGATGTGAACACCCTGG
TGGTAGCCCCGACTGAGAACTTGGCCGGTCATGAAGTAGAATGCCCGAAG
GACACGGTGGTGCTCATAGATTGGCATTGCTTTGTTGAAAATCCGTAAAA
CCATAGCCTCTATCCACTGTTTATACATTAATTCACGGTTCTCGCGTTCC
TCTGCTGTCCAAGTCCAATCACTCTCCTCTTGCATACGAGTAGCTATTAT
GCCCGCTACCGTTGATTGGAGCACCGGATCAGATAGTATCAACGAGCGCA
TTCGGTCCGCCCAATAGCTACCAAATAGCTTTGCACCAATATAAGGATCA
TATGCCCTCCATGAGGAGCCCCACAGGTATTTTAGGACCATATCCGCAAA
TTTAAATGGATGTTGTCTGAATCGAACCATATCGCGGACGATATCCATAG
CACCGACGTTACTCTCATCACCAAGTAGGTCGACATCCCTGCTCATCTTT
GGAACTTAGCGACAGATTTCCGGTGCAAAACCAGCCTCCCTTAAAAATAT
CCTCCGCCGGGACCGGTTTGCCAGTGTTTATTCAAACTGGAGTTTGGACC
TATCACCTGATTATATAAATCGAGCGTACTACCCCAATGTGGGGACAGAG
CGTGATATCTGTGACCTACTGAGCCGCGAGCGAATCTCTGTTTTCGGGCC
ATATTTGCGTGGTTTCCCGCTTGAGTCTTTGCGATTGGCGCAATTGGGAT
CAAAGGCTGGAATGAAGGATTATGTTGTACTTTGGGCTTCGCTCATATCT
CGCCTAGCAGATGAATTTAAGCCGTACAAGGAAGCCGCGCAGGACGTGGT
CAGGGTTGTACAAAACTATTTCGCATAGGCTCTAGATATTAAAATGCTCT
AAATTTCTTGCGCTTTTTCGTAACTGGTACTGGCGCCTCTTCCCGAACCA
GCACATTCTCGTCCCTTTCTCCCGATAGCTCTCTCGCGTCTCGATTGCCA
CTGGACGTTGTTGCTATAGCAGTCAGTGTAGCATTATTGAAGCCGCCATT
ACCACCGTCGTTTCCACGAGAACTTGCTGCCTCTGTGTGGCCGCAATTAG
ATCTCTCTGGCTTTAAGGATTTGTCGGACCACAGAGTGATAGCTATATCA
AGAGGGTCTTTTGGCAATTTCTGTGGTCGTGACTGCACATTTAAGCTGGA
ATCAAACGCTTCTTCGAACTTGGCTGGTTTATATTCTCCAGATAATAAAT
GACTCATAGATCGCACATGATATGCAATCTGTGACTGTAGTTCCTGTCCT
TTTGTCAGGCTCTGGCCCAACTCTCCTACAACATCAAGCAAGTCGGTCAC
TAGCTTCCCTATAATCTCGATCCCGTTAACTGGGACCTCAGGACGAAACT
CCCATTCAATTGGCATATTCCAATTTGTAGAACCGATCCTTAATCTGTCA
GTGGAGCATCTTGCAACCTTCTGCAATTGCGGCCGAATCTGAGAAAATAA
CAGTTGCTGGTCCGAAAAATTGTCCAGGCCGAACGGCAATCCAAGTTCCC
GACCGCGCGCCTCAATCTCAGACTCCGTCAAAACTTCTGCAACTACCCTT
TTCAGGTCTGTAACAACATAAGTATATCCATGCTTGCGAACCTCCAACAT
GTACAAGCTGCCATTTACACCTCGTCTCCAAGTCATCAGAGCATTATGTG
ACAATTATGTTAGTCAGGTAGGTTGGATATGGCGTCTAAATAGATCATAA
AGGCTAAGCATTAATCTCAGTATTTAGTATGAGGTGGCTGTGGCTCGCCA
CCGCTTCGGTAGGCACAGCATACTTTGAAAGCACTGCGTGTAAATTCGAT
TCTCGATCTTTTAGCGGAATACGCGTGTGGAAGCAATGGCACGTCGAATT
CCCCCACGGTGTCAGTAATGCCTCGTTGGTGATATCCCACTGTGAATTGG
GGATAGAACGAAGCCAAATTGAGATCGACCCCGACTCAAATCTTTTCAAT
ACAACATGGTGCGGGTATGACTGTCTAAGGCTTGTGAGGAGACCTCAGTA
CGTCGGCGACCGCCTTCGATATCTGCCCGGCACACTGATGGGAGCAGCGT
ATCTAGAGACTGACAATGGAAAATGGATGGTGTGGATGCCGCTAGTAGCA
GAGCCGTTTAGCATGATAACAGAAATTGCGGGTCCTGCAACTCACATAGT
ATTTCGAGAGTCGATACTGAGAACACCTGACGCTGTCGATAAGTATTGGC
CTCGCCACTCTGCGTGGACAAACGCATTCCCGAGCGATCCATATGAGATT
GACCCGAGTGATATTATCGCCCCATGAATTGTAGCTTTAGAGCTGGGAAG
CTTGCAATAACTGTTGCTCTGGCCAGATCTCAGCAAAGACATCGCCGATG
TATTTGGCATAGACAACCACAATACCAAGCTCTTGAGCAAATCCAGCTTC
CTCCTCCACCACATTACGGACATGCCAAGGAAGAATCACCTTTTGAATTC
CGGCAAGATGAGCACCTAGGAGCTTCTCGCGAATACCCCCCACAGGAAGG
ATTTTCCCTCGAAGAGTGATCTCCCCCGTCATAGCCAGGTCCCGAGGTAC
TATACGCCCTGTAAGAAGAGAAACGAAGCAGACAGTCATGGCTACGCCAG
CAGAAGGTCCATCCTTTGGTATAGCGCCAGCTGGTGCATGAAGATGTATA
TCATGCGTCGTGAAGAGTTCCGAGTCGATCCCGATCTTTGTGGCGTTAGA
CCGAACCCATGTAAGGGCTATCTGAGCGCTCTCACTGATGACTCGACCAA
GCGTCCCCGTAAGCTCGAGCTTTCCAGACCCATTAGGCACCAAACTGGCC
TCAAACGCCAAAATGCCACCTAGCCCGGAGCCCATATACGCCAAACCATT
TACAAGCCCGGGTGCGGCTCTGATCTTAGTATGGCCATTTTCAAGATACT
CGTCCACCTTGTCATTGATAACATCGTCGTGGTACCGCGGCAGCCCTAGA
AATTGAGGTACTTCCTCCGCGGTCACTATCTTATGCTTCGTCGTGTCGTC
ACCCTGAGACAGCATTTGAACTGCCCACCCACGAGCTAGAGCGCCTAGCT
GACGCTCTAGAGAGCGCACGCCTGATTCGCGCGTATACTCTGTAATAATA
CGACGGAGAGCTGCTTCCTCTACCTCAAGTTGATTTGGAGCAAGCGCTGT
GGCGCGAAGCTGCTTGGGCAGTAGGTAGCGCTGTGCAATCGTTGCCTTCT
CGATATATGTGTAGCCTTCAACCTGTATAACCTCCATACGGTCTAACAGT
GGAGCTGGTATAGTGTCTACCGAATTAGCCGTGGCAATAAATGTGACTTG
GGAAAGGTCCAGCGGGAAACCAACATAGTGGTCTACAAACGAACTGTTCT
GAGATGGGTCCAGCACTTCAAGGAGAGCCGCGGCAGGATCACCATGAACA
GAGGTTACCCCCTGTCCTACTTTATCGATCTCGTCAAGAACAAGCACGGG
ATTCATAGCTCCAGCCTTTCGCAGACCTTGAACAAAAACGCCTGGCATCG
CGCCTATGTAGGTGCGACGGTGGCCACGAATTTCAGCTTCATCACGCACG
CCACCCAGAGAGATCCTGTATAAATGCTTTCCTAACGCTCGGGCTACTGA
TTTTGCCAAGGACGTCTTCCCTACCCCAGGAGGTCCAACCAACAAGATAA
TAGGAGCAGTGGTGTCACCACGTTGCGAAGCATCTTGGCGCTGCCGAAGA
TATGTCACAGCCACATGCTCGATCAATCTGGCTTTAGGTTTCTCCAGGCC
ATAATGATCCTCATCAAGGTATTTTCGCGTTAATTTGATTGCATCATGAT
CTAGCTTCGGGTTGTCCAAATTGTTCCAAGGGATGTCTGCTAATGTCTCG
AGATACGTCCGTGTCACCTGATACTCTGCAGACTGCGGAGACATCCGTCT
TAATCGCCGTATTTCGCGATCGACCACCTTGCGGCCCTCATCGCTCAAAT
TGGCTTCCTTTAACTTGCCTAAAACTTCTCCCATGTCATCCTCATCCTCA
GCGGTCTTCGCGTCAGCTTTGGAGTCTCTTGAGGGTGAGCCAGACGACTT
GGGGATCTGTCGAATGAGCAATTTCGACGGATTTATCAATGCTTTTGTAG
AGTCAGCGCGCCCAGACTTCAAGATCTTCTCGCGCAATGGTGGCTTTATC
TTCGTAACTAGCATGCTCAATAACAACCGGCATCTGGCCACAGTACTAGT
TTCATTCAGGAGCAAAAGTCTTTCTTCAGTTGACAGTGGCATTCCAGAAG
CGAGTGCATCTACGAAGAGGGATGGAGAGATTGTAGATTCGGCCAAAGCT
AGTGCGCGAGATATAAATACCGACATGACCTCATCGTAGCGCAACAGCTC
AGCTGCTAGGCGCAAGCTATCAGCAAGGCTTACTGGAAAAGCTTCACGAC
TCTCCTCTATAAGCACAGCTTTGGCAATTCCTCCCGAGTACGAGACAAGC
CGAGCACGACATACTCCTTGGAAAATGCGGCGCTCGTCTGTTTTCAGTCG
GTCAGAAGATCTCACAAGTCTGCAGACTGTGCAAACTTGGGATTTGATAT
TGGCAACGTCAATTTGATTCGGAATAGCTAAGATAAGAACCTCGGTAGCA
CGTAACTTGGGTACTATCCTGTTCACAGCGGACACCAAATCACCGGCGGC
AATATTTAGGTCACTCTCGTCGATACTAAGGTATGCGCTCCCACAAGGAA
GGATCACGTTACCCTTCTGAAGTTCAATGCCCCGCAATTCAATCTCCCCA
CTCATCGTAGATAGCCGAAATGGATGTGCTGAGTAATGAAAGCAACCACC
ACTTGAGATCCGCACCCTTCCCTCCACTCCTCATCGGATAGACCTCCTGT
AGAGGACACAAATCTAAAAACGGAAAGAAAATATAATATTAATCGGGACT
CAACTTTATAGCATTCTGTCGCAATTCTACAATCCTTGACTATATGGGCG
TTTTAGAGGTCAATTTTACTTTAAACAGAAGATGTATTTACTCTATTACA
GCGCTAATTCAAGGCCCCCCAACCACGCAACCAAAGTTCAGCTCGGGAGG
TAAAACGTATTTTCGACCCATTTTATACATTCCAGATCAATTGACTATTT
AGTATCTGAACGAAAAAATTTATTACAATTCGTTCGTCGTGTTCTCTAGA
ACCGTGGCGAAGCATATATGTCAGGTGACATAATGGCCACAAGCTCAGGT
TCTGCCATTCCAATATCCGTTATGGCGTCTCACGATCTCGAGATAGCTAA
CCTACACTGTTCTAGCTGTGAAGCAGATGTACGACAGACTATAAAGAAAC
TTTGTCCCGAAGCCCGGGCTGAGTTCAGTGCTGATCGCAGATTTGTCCGA
ATTTTGGCAGACTCCTCCTCAGCCCTTGATGTGGAGAAGCTTATTGAGAA
GCTTGAGCACCGAGGGTTCAACGTTACTAGCGTCGAAGGCGTACCTTATT
CTCATAGATCAAGACGCACGAAGCGTAAAGAGAGCTTTTTGCGACGTACT
GCAGCTGCTGTTGCGGGCCGTCTCGGTAGGGACCCGCGGCCACGCCTTGA
CTCCAATGAGTCTCAGGTCGAGCACCTGGCAATTTGTGCTGAATGCAGGT
CTGCTTTCCAAGGAGAAGGGGAGCGTTCTGAATCTCCTCAGAAGAAGCAA
CTGTTTCGAGCTGTCTACAGTATTGGCGGGATGACATGTTCGTCCTGCGC
GCAGTCAGTGGCCCGTGCTGTGCGTGAAAATGTGCCGAATGTCGTAGATG
TTAGCGTTGATGTCGTAAGTGGTGCTGCCTGGATTATATTGCCGTCTAAG
CTACTAGCACCGCAAGTGACAACCGCCATCGAGGATGCCGGATTTGAGCC
GCTACTTACAGAGATGTTACCCATGCCCGATGCAGAGGAAGCAGGTAATG
TAACAATACGCGCGTCTATTGGTGGTATGACATGCGGGGCTTGTGCGAAT
AATGTCCGTTCAGCCGTTTTGGCCTTGCCGTTTGTCTCGGTCGCAAATAT
CGACCCTGTAACTGGAGCAGCTGAAATTACCGTTACTGGCAACACAGATT
TGCGTACCAAGC
>rnd-1_family-2#rRNA 
AGGAAATGTACCTTTATGAAAAGAAGACAAAACAATTCAAGACAAAGCAA
ATACAAGCCGGCGTTGAGAATTGCAGTTGACTTTTCGCAGCCAGTATTTA
TAGAGCTACTGCTTGGAACTGCACAGGCGGTTCTAGCAGGCTCTACGAAT
AATGGGCATCTAGCCTGAACGGTCCTCTCAAGCATTGAGCTATGAAAGGC
ACTGTTGAATTCTGTGGATTATTGGCCGATGGCAAATGTTCACAGGAAAA
ATTTGGGGGCATGCCACTGAAGTTAACCGGCTTTATAAGTTGTGAACTTC
AGATGGTAACCTCCTCTCAAGCTGATGATGCGAATCTAAGATTCGCGGAC
TTCAGTTGGGAAATTTGAAAATGGCAATTGGATGTTGTCAGAGCTTAGCT
GACTCCGGTCGTGCTGGGCACTGCAACTGAAAACAACTTGGAAAACTATG
TCTTCTTCGGAGGACTAGTCGCGTTTCCTTCTAGGAGAAGCGGCGAACAA
GATAGTTATCTGGTTGATCCTGCCAGTAATATATGCTTGCATCAAAGATT
AAGCCATGCATGTCTAAGTATAAGCAATCTATACAGTGAAACTGCGAATG
GCTCATTAAATCAGTTATCGTTTATTTGATAGTACCTTACTACATGGATA
ACCGTGGTAATTCTAGAGCTAATACATGCGTAAAATCCCGTTTGGGATGT
ATTTATTAGATAAAAAACCAATGCCTTCGGGCCTTTTGGTGATTCATGAT
AACTTGTCGAAGCGCATGGCCTCGTGCTGGCGCTGGTTCATTCAAATTTC
TGCCCTATCAACTTTCGATGGTAGGATAGTGGCCTACCATGGTAGCAACG
GGTAACGGGGAATTAGGGTTCGATTCCGGAGAGGGAGCCTGAGAAACGGC
TACCACATCCAAGGAAGGCAGCAGGCGCGCAAATTACCCAATCCTGACAC
AGGGAGGTAGTGACAATAAATAACGATACAGGGCCTATGGTCTTGTAATT
GGAATGAGAACAATTTAAACCACTTATCGAGGAACAATTGGAGGGCAAGT
CTGGTGCCAGCAGCCGCGGTAATTCCAGCTCCAATAGCGTATGTTAAAGT
TGTTGCAGTTAAAAAGCTCGTAGTTGAACCTTGGGATTGTAGAACTGGTC
CTCCTCACGGAGCGTACTGGTTTCTACGATTCTTTTGCCTGGACGCCTTG
CTGCTTTTAATCGAGTGGTAAGGAGAGTCGGGCCATTTACTGTGAGAAAA
TTAGAGTGTTCAAAGCAGGCGTTTCGCTCGAATATGTTAGCATGGAATAA
TAGAATAGGACGTATGGTTCTATTTTGTTGGTTTCTAGGACCGTCGTAAT
GATTAATAGGAACGGTCGGGGGCATCAGTATTGAGTAGCTAGAGGTGAAA
TTCTTGGATTTACTCAAGACTAACTAGTGCGAAAGCATTTGCCAAGGACG
TTTTCATTAATCAAGAACGAAAGTTAGGGGATCGAAGACGCTTAGATACC
GTCGTAGTCTTAACCGTAAACTATGCCGACTTGGGATCGGACAGGTCATT
ATTTTTTGCTTGTTCGGCACCACGTGAGAAATCAAAGTTTTTAGGTTCTG
GGGGGAGTATGGTCGCAAGGCTGAAACTTAAAGGAATTGACGGAAGGGCA
CCACCAGGAGTGGAGCCTGCGGCTCAATTTGACTCAACACGGGGAAACTC
ACCAGGTCCAGACACAATAAGGATTGACAGATTGAGAGCTCTTTCTTGAT
TTTGTGGGTGGTGGTGCATGGCCGTTCTTAGTTGGTGGAGTGATTTGTCT
GCTTAATTGCGATAACGAACGAGACCTTGACCTACTAAATAGCTAGGCTA
ACATTTTGTTGGTTTTTTCTAGCTTCTTAGAGGGACTACTACAGAAAATG
TAGTGGAAGTTCGAGGCAATAACAGGTCTGTGATGCCCTTAGACGTTCTG
GGCCGCACGCGCGCTACACTGACACAGCCAACGAGTAAATAACCTTTGCC
GAAAGGTATGGGTAATCTTGTTAAACTGTGTCGTGCTGGGGATAGAGCTT
TGCAATTTTTGCTCTTGAACGAGGAATTCCTAGTAAGCGCAAGTCATCAA
CTTGCGTTGATTACGTCCCTGCCCTTTGTACACACCGCCCGTCGTTACTA
CCGATTGAATGGCTTAGTGAGGCCTTCGGATGCGAGCTCAAAAGTGGGCA
ACCGCTTTAGGCTTACAGAAGTTGGTCAAACTTGGTCATTTAGAGGAAGT
ACAAGTCGTAACAAGGTTTCCGTAGGTGAACCTGCGGAAGGATCATTTTT
GAGATTCATCTTACACCTGTGAACTTATCAATTTGCTTTGTCTCTTTACT
TTTTTCCTTTACGGGGAAGGGCAAAGGGACAACAGCCAACAACAAAACTA
TTTTTTTAAATTTATTCTGAATCATAAAGAAAATCAAAAGCTTCAACAAC
GGATCTCTTGGTTCTCGCATCGATGAAGGACGCAGCAAAGCGCGATAGGT
AATGCGAATTGCAGACGTGAGTCATTGAATTTTTGAACGCACATTGCACT
ATCCCTTAGGATAGTATACCTGTGTGAGCGTCATTTCTCTTTCATCAATC
AATTTATTATTGATTAAGGTGGTTTTCTAACTCCCAACGAAGTTAGTAAA
GAGATGAAAGTAGTACACGTTAGTTTACAACTGTACAACTATATCAAACT
TTTTGACCTCATATCAGGCAAGATTACCCGCTGAACTTAAGCATATCAAT
AAGCGGAGGAAAAGAAACCAACAGGGATTGCCCTAGTAACGGCGAGTGAA
GCGGCAAAAGCTCAAATTTGAAATCCGTCTTTTGATGGAGTTGTAATTTG
AAGATAACAATTCTTGAAGCAGCCCTGCTCAAGTTTCCTGGAACGGAACA
TCATGGAGGGTGAGAATCCCGTGATGCGGGGGCTCTGCTTCTTTACAGAG
TGTTATCGACGAGTCGAGTTGTTTGGGAATGCAGCTCTAAGTGGGTGGTA
AATTCCATCTAAGGCTAAATATTGGCGAGAGACCGATAGCGAACAAGTAC
TGTGAAGGAAAGATGAAAAGCACTTTGAAAAGAGAGTGAAATAGAACGTG
AAATTGTTGAAGTGGAAGGGTTTGAAGTTAGACTTGGTAGTTTACGCTCC
ACGATCCTTCGGGGTCGTGTACTCGTTTTCTGCCGGGCCAGCATCAGTTT
TGATAGAAGTACAAAGACATTGGAACGTGCCTTCTTATGTTGGTTTATAG
ACTTTGTTAATGCTTCTCATCGGGACTGAGGACCGCGCTTTTTGCTAGGA
TGCTGGCGTAATGATTTCAAACCACCCGTCTTGAAACACGGACCAAGGAG
TCTATTGCCTATGCGAGTGTTTGGGTGTTAAACCCGTACGCGTAATGAAA
GTGAACGTAGGTTGGGACCTCTTTTTGAGGCGCACAATCGACCGATCCTG
ATGTTCTCGGATGGATTTGAGTAAGAGCATAGTTGATGGGACCCGAAAGA
TGGTGAACTATGCCTGAATAGGGTGAAGCCAGAGGAAACTCTGGTGGAAG
CTCGTAGCGGTTCTGACGTGCAAATCGATCGTCAAATTTGGGTATAGGGG
CGAAAGACTAATCGAACCATCTAGTAGCTGGTTCCTGCCGAAGTTTCCCT
CAGGATAGCAGAAGCTCGTATCAGTTTTATGGGGTAAAGCGAATGATTAG
AGGTATTGGGATTGAAACGATCTTGACCTATTCTCAAACTTTGAATATGT
AAAAAGCCCTCGTTACTTAAGTGAACGTGGGCCCTTGAATGAAGAGCTTT
TAGTGGGCCATTTTTGGTAAGCAGAACTGGCGATGCGGGATGAACCGAAA
GCAAAGTTAAGGTGCCAGAGTATACGCTCATCAGACACCACAAAAGGTGT
TAGTCCATCTAGACAGCCGGACGGTGGCCATGGAAGTCGGAATCCGCTAA
GGAATGTGTAACAACTCACCGGCCGAATGAACTAGCCCTGAAAATGGATG
GCGCTCAAGCGTATCACCTATACTTTGCCGCTAACGTTGTATTAGGCGTT
AGCGAGTAGGCAGGCGTGGAGGTTGTGAGAAAGCTTAGGGCGTAAGCCTG
AGTGGAACGGCCTCTAGTGCAGATCTTGGTGGCAGTAGCAAATATTCAAA
TGAGAACTTTGAAGACTGAAGTGGAGAAAGGTTCCGTTGGAACAGCAGTT
GGCAACGGGTTAGTCGATCCTAAGTGACAAGGTAGCTCTGTTTTTAATGG
TGCTTGATTTTTCAAGCCTTTCACGAAAGGGAATCCGGTTAAAATTCCGG
AACTTGGATATGGTCTTTTCACGGCAACGTAACTGAAAGTGGTGACGCTG
GCGCGAGTCCCGGGAGGAGTTATCTTTTCTTTTTAACTACACACAGACCC
TGAAATTAGTTTGTCTAGCGATAGGGTGTGGATGTAGGAAGAGCTTGACA
TTTCTGTCAAGTCCGGTGCGCTCGTGACGGACCCTGAAAAACCGCTGGAA
GATTTAGTAACATACCAAGTCGTACTCATAACCGCAGCAGGTCTCCAAGG
TTAACAGCCTCTAGTTGATAGAATAACGTAGATAAGGGAAGTCGGCAAAA
TAGATCCGTAACTTCGGGATAAGGATTGGCTCTAAGGATCGAGTAGGATG
GGTCCCTAACTGACTTTGTAGGACTTCTGTTGGGGCTGCCTTTGGTTCGC
GCCTTAGGTGGACCCGACGGAGGACCCGCTTTTGATGTTTTGGATAGACT
TCGGTCGTCCGCCTACATTGAACGATTAACTTAGAACTGGTACGGACAAG
GGGAATCTGACTGTCTAATTAAAACATAGCATTGCGATGGTCTGAAAAAG
ATGTTGACGCAATGTGATTTCTGCCCAGTGCTCTGAATGTTAAAGTGAAG
AAATTCAACCAAGCGCGGGTAAACGGCGGGAGTAACTATGACTCTCTTAA
GGTAGCCAAATGCCTCGTCATCTAATTAGTGACGCGCATGAATGGATTAA
CGAGATTCCCACTGTCCCTATCTACTATCTAGCGAAACCACAGCCATGGG
AACGGGCATGGCAAAATCAGCGGGGCAAGAAGACCCTGTTGAGCTTGACT
CTAGTTTGACCTTGTGAAGAGACATAGGGGGTGTAGAATAAGTGGGAGCT
TCGGCGCCGGTGAAATACCACTACCCTTATCGTTTCTTTACTTACTCAGT
AAAGCGGAAAAGGACTGTGTCCTACTTCTGGAATTAAGCCCCTCGGGGTG
ATCCGGGCTGAAGACATTGTCAGGTGGGGAGTTTGGCTGGGGCGGCACAT
CTGTTAAAAGATAACGCAGATGTCCTAAGGGGGGCTCATGGAGAACAGAA
ATCTCCAGTAGAGCAAAAGGGCAAAAGCCCCCTTGATTTTGATTTTCAGT
GTGAATACAAACCATGAAAGTGTGGCCTATCGATCCTTTAGTCCCTCAGA
ATTTGAGGCTAGAGGTGCCAGAAAAGTTACCACAGGGATAACTGGCTTGT
GGCAGTCAAGCGTTCATAGCGACATTGCTTTTTGATCCTTCGATGTCGGC
TCTTCCTATCATACCGAAGCAGAATTCGGTAAGCGTTGGATTGTTCACCC
ACTAATAGGGAACGTGAGCTGGGTTTAGACCGTCGTGAGACAGGTTAGTT
TTACCCTACTGATGAATTCGTTGCAATAGTAATTATACTTAGTACGAGAG
GAACAGTATATTCAGGTAATTGGTTTACGCGGCTGTCCGATCGGGCAATG
CCGCGAAGCTACCACCTGCTGGATTATAGCTGAACGCCTCTAAGTTAGAA
TCCATGCTAGAACGCGACGATATTTGCCTCGCATTTAATAGATGAGTACG
AATAAGGCCTTTTGGTCGCAGAACCATATCAGGTTAACACTTGCATTTCA
CCGGAACTGGTGTTTTGTTTGTTAACGGATAGCAATGTGATTATATGCGG
GGATAAATCCTATGCATACGACTTAAATGTGCGACCGGGTATTGTAAGTG
GTAGAGTAGCCTTGTTGTTACGATCCACTGAGATTAAGCCTGAGTTGTCT
GATTTGTGCACTAGCACACTAGTTTTGAGTGAGTGGGTGCTCGCTTACAT
CTAGTGAAATTCAATTCTTAAATTATTTATATTCAAAGAAAGGGAAATCA
AGACTGAATAGTTTTGGTTTCCCTTTTTTTGTCACTACGATTTTGAGATA
TGCGTAAANAATAG
>rnd-1_family-3#Unknown 
AAAAAANAAAAAAAAAACTGCAGCACCTTCTGTTCTCGCGTGGTCTCCCA
CCGCAATACTTGGTAAGGCTCTAGGGTGCTTAGATATGACTGATCGGGAC
GGGAAGTCTCGTTTTCACCTCTGATATGGCCGCAGCTGTCAGTAT
