# Supplementary material for: Regions of low gene expression promote maintenance and adaptation of horizontally acquired genes in yeasts
Source: Commun Biol. 2026 May 9;9:968. doi: 10.1038/s42003-026-10153-8 (PMC13376923; doi:10.1038/s42003-026-10153-8)
Supplement: Supplementary file 17 — Supplementary Data 20 [file 42003_2026_10153_MOESM17_ESM.zip › Wdomercqiae_3chr.filteredRepeats.gff]

W.domercqiae_PYCC3067_contig_01_3726322	Earl_Grey	Unknown	6318	8314	9353	-	.	ID=RND-1_FAMILY-4_1;Name=RND-1_FAMILY-4;tstart=1;tend=1662;shortte=F;kimura80=0.0006
W.domercqiae_PYCC3067_contig_01_3726322	Earl_Grey	Simple_repeat	8945	8978	14	+	.	ID=(TATGTA)N_2;Name=(TATGTA)N;tstart=1;tend=35;shortte=F
W.domercqiae_PYCC3067_contig_01_3726322	Earl_Grey	Unknown	13774	16078	13397	+	.	ID=RND-1_FAMILY-4_3;Name=RND-1_FAMILY-4;tstart=1;tend=1662;shortte=F;kimura80=0.0701
W.domercqiae_PYCC3067_contig_01_3726322	Earl_Grey	Unknown	22955	24952	9353	-	.	ID=RND-1_FAMILY-4_4;Name=RND-1_FAMILY-4;tstart=1;tend=1662;shortte=F;kimura80=-0.0
W.domercqiae_PYCC3067_contig_01_3726322	Earl_Grey	Simple_repeat	25583	25616	14	+	.	ID=(TATGTA)N_5;Name=(TATGTA)N;tstart=1;tend=35;shortte=F
W.domercqiae_PYCC3067_contig_01_3726322	Earl_Grey	Simple_repeat	35372	35405	31	+	.	ID=(AAGT)N_6;Name=(AAGT)N;tstart=1;tend=34;shortte=F
W.domercqiae_PYCC3067_contig_01_3726322	Earl_Grey	Simple_repeat	82271	82304	11	+	.	ID=(CAGCAA)N_7;Name=(CAGCAA)N;tstart=1;tend=34;shortte=F
W.domercqiae_PYCC3067_contig_01_3726322	Earl_Grey	Simple_repeat	89831	89867	29	+	.	ID=(GGTTCGAGC)N_8;Name=(GGTTCGAGC)N;tstart=1;tend=37;shortte=F
W.domercqiae_PYCC3067_contig_01_3726322	Earl_Grey	Simple_repeat	123021	123070	24	+	.	ID=(GGTTCC)N_9;Name=(GGTTCC)N;tstart=1;tend=50;shortte=F
W.domercqiae_PYCC3067_contig_01_3726322	Earl_Grey	Simple_repeat	130628	130656	19	+	.	ID=(AT)N_10;Name=(AT)N;tstart=1;tend=29;shortte=F
W.domercqiae_PYCC3067_contig_01_3726322	Earl_Grey	Simple_repeat	136346	136383	13	+	.	ID=(TGA)N_11;Name=(TGA)N;tstart=1;tend=37;shortte=F
W.domercqiae_PYCC3067_contig_01_3726322	Earl_Grey	Simple_repeat	159153	159187	11	+	.	ID=(TTCTTG)N_12;Name=(TTCTTG)N;tstart=1;tend=35;shortte=F
W.domercqiae_PYCC3067_contig_01_3726322	Earl_Grey	Simple_repeat	215884	215924	39	+	.	ID=(AAGAAGGAA)N_13;Name=(AAGAAGGAA)N;tstart=1;tend=41;shortte=F
W.domercqiae_PYCC3067_contig_01_3726322	Earl_Grey	Simple_repeat	218584	218630	41	+	.	ID=(TGCCGCCCA)N_14;Name=(TGCCGCCCA)N;tstart=1;tend=47;shortte=F
W.domercqiae_PYCC3067_contig_01_3726322	Earl_Grey	Simple_repeat	230526	230593	17	+	.	ID=(AATGAT)N_15;Name=(AATGAT)N;tstart=1;tend=69;shortte=F
W.domercqiae_PYCC3067_contig_01_3726322	Earl_Grey	Simple_repeat	233100	233153	16	+	.	ID=(TGAGGA)N_16;Name=(TGAGGA)N;tstart=1;tend=52;shortte=F
W.domercqiae_PYCC3067_contig_01_3726322	Earl_Grey	Simple_repeat	237072	237120	11	+	.	ID=(GCCGCT)N_17;Name=(GCCGCT)N;tstart=1;tend=49;shortte=F
W.domercqiae_PYCC3067_contig_01_3726322	Earl_Grey	Simple_repeat	243529	243566	14	+	.	ID=(AGAACC)N_18;Name=(AGAACC)N;tstart=1;tend=39;shortte=F
W.domercqiae_PYCC3067_contig_01_3726322	Earl_Grey	Simple_repeat	243782	243822	12	+	.	ID=A-RICH_19;Name=A-RICH;tstart=1;tend=40;shortte=F
W.domercqiae_PYCC3067_contig_01_3726322	Earl_Grey	Simple_repeat	244175	244222	22	+	.	ID=A-RICH_20;Name=A-RICH;tstart=1;tend=48;shortte=F
W.domercqiae_PYCC3067_contig_01_3726322	Earl_Grey	Simple_repeat	257998	258047	19	+	.	ID=(TGC)N_21;Name=(TGC)N;tstart=1;tend=50;shortte=F
W.domercqiae_PYCC3067_contig_01_3726322	Earl_Grey	Simple_repeat	266950	266986	15	+	.	ID=A-RICH_22;Name=A-RICH;tstart=1;tend=36;shortte=F
W.domercqiae_PYCC3067_contig_01_3726322	Earl_Grey	Simple_repeat	273726	273774	22	+	.	ID=(CTG)N_23;Name=(CTG)N;tstart=1;tend=49;shortte=F
W.domercqiae_PYCC3067_contig_01_3726322	Earl_Grey	Simple_repeat	275258	275280	13	+	.	ID=(CTGA)N_24;Name=(CTGA)N;tstart=1;tend=23;shortte=F
W.domercqiae_PYCC3067_contig_01_3726322	Earl_Grey	Simple_repeat	281860	281904	19	+	.	ID=(ATCCGA)N_25;Name=(ATCCGA)N;tstart=1;tend=45;shortte=F
W.domercqiae_PYCC3067_contig_01_3726322	Earl_Grey	Simple_repeat	301428	301455	14	+	.	ID=(CAC)N_26;Name=(CAC)N;tstart=1;tend=28;shortte=F
W.domercqiae_PYCC3067_contig_01_3726322	Earl_Grey	Simple_repeat	303449	303470	12	+	.	ID=(TGAC)N_27;Name=(TGAC)N;tstart=1;tend=22;shortte=F
W.domercqiae_PYCC3067_contig_01_3726322	Earl_Grey	Simple_repeat	305759	305792	14	+	.	ID=(GCTTGA)N_28;Name=(GCTTGA)N;tstart=1;tend=34;shortte=F
W.domercqiae_PYCC3067_contig_01_3726322	Earl_Grey	Simple_repeat	306648	306689	18	+	.	ID=A-RICH_29;Name=A-RICH;tstart=1;tend=43;shortte=F
W.domercqiae_PYCC3067_contig_01_3726322	Earl_Grey	Simple_repeat	309565	309624	15	+	.	ID=(CTG)N_30;Name=(CTG)N;tstart=1;tend=58;shortte=F
W.domercqiae_PYCC3067_contig_01_3726322	Earl_Grey	Simple_repeat	317847	317888	18	+	.	ID=(TGC)N_31;Name=(TGC)N;tstart=1;tend=43;shortte=F
W.domercqiae_PYCC3067_contig_01_3726322	Earl_Grey	Simple_repeat	324053	324088	24	+	.	ID=(AT)N_32;Name=(AT)N;tstart=1;tend=38;shortte=F
W.domercqiae_PYCC3067_contig_01_3726322	Earl_Grey	Simple_repeat	331167	331225	18	+	.	ID=(GGAGGC)N_33;Name=(GGAGGC)N;tstart=1;tend=62;shortte=F
W.domercqiae_PYCC3067_contig_01_3726322	Earl_Grey	Simple_repeat	331277	331303	18	+	.	ID=(CGG)N_34;Name=(CGG)N;tstart=1;tend=27;shortte=F
W.domercqiae_PYCC3067_contig_01_3726322	Earl_Grey	Simple_repeat	331463	331490	16	+	.	ID=(CGG)N_35;Name=(CGG)N;tstart=1;tend=28;shortte=F
W.domercqiae_PYCC3067_contig_01_3726322	Earl_Grey	Simple_repeat	331534	331589	17	+	.	ID=(CAGATG)N_36;Name=(CAGATG)N;tstart=1;tend=56;shortte=F
W.domercqiae_PYCC3067_contig_01_3726322	Earl_Grey	Simple_repeat	332286	332307	15	+	.	ID=(TCG)N_37;Name=(TCG)N;tstart=1;tend=22;shortte=F
W.domercqiae_PYCC3067_contig_01_3726322	Earl_Grey	Simple_repeat	334770	334846	18	+	.	ID=(CCTGTGG)N_38;Name=(CCTGTGG)N;tstart=1;tend=77;shortte=F
W.domercqiae_PYCC3067_contig_01_3726322	Earl_Grey	Simple_repeat	342042	342097	13	+	.	ID=GA-RICH_39;Name=GA-RICH;tstart=1;tend=56;shortte=F
W.domercqiae_PYCC3067_contig_01_3726322	Earl_Grey	Simple_repeat	351849	351903	35	+	.	ID=(CTCCAT)N_40;Name=(CTCCAT)N;tstart=1;tend=55;shortte=F
W.domercqiae_PYCC3067_contig_01_3726322	Earl_Grey	Simple_repeat	352565	352665	27	+	.	ID=(TCGTCC)N_41;Name=(TCGTCC)N;tstart=1;tend=104;shortte=F
W.domercqiae_PYCC3067_contig_01_3726322	Earl_Grey	Simple_repeat	352666	352666	21	+	.	ID=(TCA)N_42;Name=(TCA)N;tstart=1;tend=102;shortte=F
W.domercqiae_PYCC3067_contig_01_3726322	Earl_Grey	Simple_repeat	355339	355381	13	+	.	ID=(CGATGC)N_43;Name=(CGATGC)N;tstart=1;tend=43;shortte=F
W.domercqiae_PYCC3067_contig_01_3726322	Earl_Grey	Simple_repeat	398617	398664	14	+	.	ID=(CGA)N_44;Name=(CGA)N;tstart=1;tend=48;shortte=F
W.domercqiae_PYCC3067_contig_01_3726322	Earl_Grey	Simple_repeat	420644	420672	16	+	.	ID=(TATTT)N_45;Name=(TATTT)N;tstart=1;tend=30;shortte=F
W.domercqiae_PYCC3067_contig_01_3726322	Earl_Grey	Simple_repeat	459974	460025	19	+	.	ID=(GAGCCC)N_46;Name=(GAGCCC)N;tstart=1;tend=52;shortte=F
W.domercqiae_PYCC3067_contig_01_3726322	Earl_Grey	Simple_repeat	497357	497390	12	+	.	ID=(ATTT)N_47;Name=(ATTT)N;tstart=1;tend=34;shortte=F
W.domercqiae_PYCC3067_contig_01_3726322	Earl_Grey	Simple_repeat	503246	503278	30	+	.	ID=(GCAACA)N_48;Name=(GCAACA)N;tstart=1;tend=33;shortte=F
W.domercqiae_PYCC3067_contig_01_3726322	Earl_Grey	Simple_repeat	523290	523335	33	+	.	ID=(AC)N_49;Name=(AC)N;tstart=1;tend=46;shortte=F
W.domercqiae_PYCC3067_contig_01_3726322	Earl_Grey	Simple_repeat	535632	535650	12	+	.	ID=(ATG)N_50;Name=(ATG)N;tstart=1;tend=20;shortte=F
W.domercqiae_PYCC3067_contig_01_3726322	Earl_Grey	Simple_repeat	546762	546796	12	+	.	ID=(TGCCGC)N_51;Name=(TGCCGC)N;tstart=1;tend=35;shortte=F
W.domercqiae_PYCC3067_contig_01_3726322	Earl_Grey	Simple_repeat	557414	557443	27	+	.	ID=(TCTTCC)N_52;Name=(TCTTCC)N;tstart=1;tend=30;shortte=F
W.domercqiae_PYCC3067_contig_01_3726322	Earl_Grey	Simple_repeat	576542	576574	20	+	.	ID=(CGCAAA)N_53;Name=(CGCAAA)N;tstart=1;tend=33;shortte=F
W.domercqiae_PYCC3067_contig_01_3726322	Earl_Grey	Simple_repeat	585541	585565	16	+	.	ID=(CGG)N_54;Name=(CGG)N;tstart=1;tend=25;shortte=F
W.domercqiae_PYCC3067_contig_01_3726322	Earl_Grey	Simple_repeat	589119	589200	24	+	.	ID=(AGC)N_55;Name=(AGC)N;tstart=1;tend=83;shortte=F
W.domercqiae_PYCC3067_contig_01_3726322	Earl_Grey	Simple_repeat	589234	589285	12	+	.	ID=(CAGCCT)N_56;Name=(CAGCCT)N;tstart=1;tend=55;shortte=F
W.domercqiae_PYCC3067_contig_01_3726322	Earl_Grey	Simple_repeat	594935	594975	30	+	.	ID=(GAA)N_57;Name=(GAA)N;tstart=1;tend=41;shortte=F
W.domercqiae_PYCC3067_contig_01_3726322	Earl_Grey	Simple_repeat	599944	599980	15	+	.	ID=(TATA)N_58;Name=(TATA)N;tstart=1;tend=38;shortte=F
W.domercqiae_PYCC3067_contig_01_3726322	Earl_Grey	Simple_repeat	620132	620166	12	+	.	ID=(TGATGG)N_59;Name=(TGATGG)N;tstart=1;tend=35;shortte=F
W.domercqiae_PYCC3067_contig_01_3726322	Earl_Grey	Simple_repeat	633723	633806	24	+	.	ID=(TTC)N_60;Name=(TTC)N;tstart=1;tend=84;shortte=F
W.domercqiae_PYCC3067_contig_01_3726322	Earl_Grey	Simple_repeat	657082	657138	48	+	.	ID=(CAT)N_61;Name=(CAT)N;tstart=1;tend=57;shortte=F
W.domercqiae_PYCC3067_contig_01_3726322	Earl_Grey	Simple_repeat	670330	670376	21	+	.	ID=(GACTCA)N_62;Name=(GACTCA)N;tstart=1;tend=47;shortte=F
W.domercqiae_PYCC3067_contig_01_3726322	Earl_Grey	Simple_repeat	671014	671022	19	+	.	ID=(AT)N_63;Name=(AT)N;tstart=1;tend=51;shortte=F
W.domercqiae_PYCC3067_contig_01_3726322	Earl_Grey	Simple_repeat	671023	671063	18	+	.	ID=(ATATAC)N_64;Name=(ATATAC)N;tstart=1;tend=41;shortte=F
W.domercqiae_PYCC3067_contig_01_3726322	Earl_Grey	Simple_repeat	674825	675922	284	+	.	ID=(TGAAGC)N_65;Name=(TGAAGC)N;tstart=1;tend=1098;shortte=F
W.domercqiae_PYCC3067_contig_01_3726322	Earl_Grey	Simple_repeat	677816	677856	12	+	.	ID=(TCTTCCT)N_66;Name=(TCTTCCT)N;tstart=1;tend=40;shortte=F
W.domercqiae_PYCC3067_contig_01_3726322	Earl_Grey	Simple_repeat	724981	725022	36	+	.	ID=(TCAGAC)N_67;Name=(TCAGAC)N;tstart=1;tend=42;shortte=F
W.domercqiae_PYCC3067_contig_01_3726322	Earl_Grey	Simple_repeat	728902	728931	16	+	.	ID=(TCA)N_68;Name=(TCA)N;tstart=1;tend=30;shortte=F
W.domercqiae_PYCC3067_contig_01_3726322	Earl_Grey	Simple_repeat	767597	767651	23	+	.	ID=(GCT)N_69;Name=(GCT)N;tstart=1;tend=55;shortte=F
W.domercqiae_PYCC3067_contig_01_3726322	Earl_Grey	Simple_repeat	767727	767759	36	+	.	ID=(TGCTTG)N_70;Name=(TGCTTG)N;tstart=1;tend=33;shortte=F
W.domercqiae_PYCC3067_contig_01_3726322	Earl_Grey	Simple_repeat	767844	767897	16	+	.	ID=(CTGAGC)N_71;Name=(CTGAGC)N;tstart=1;tend=54;shortte=F
W.domercqiae_PYCC3067_contig_01_3726322	Earl_Grey	Simple_repeat	775546	775584	11	+	.	ID=(CGCTGC)N_72;Name=(CGCTGC)N;tstart=1;tend=39;shortte=F
W.domercqiae_PYCC3067_contig_01_3726322	Earl_Grey	Simple_repeat	775607	775639	16	+	.	ID=GA-RICH_73;Name=GA-RICH;tstart=1;tend=33;shortte=F
W.domercqiae_PYCC3067_contig_01_3726322	Earl_Grey	Simple_repeat	805959	805988	27	+	.	ID=(GTTGTGC)N_74;Name=(GTTGTGC)N;tstart=1;tend=30;shortte=F
W.domercqiae_PYCC3067_contig_01_3726322	Earl_Grey	Simple_repeat	817144	817189	13	+	.	ID=(CATCAA)N_75;Name=(CATCAA)N;tstart=1;tend=52;shortte=F
W.domercqiae_PYCC3067_contig_01_3726322	Earl_Grey	Simple_repeat	835146	835180	17	+	.	ID=A-RICH_76;Name=A-RICH;tstart=1;tend=35;shortte=F
W.domercqiae_PYCC3067_contig_01_3726322	Earl_Grey	Simple_repeat	861972	862024	17	+	.	ID=(CTTGAG)N_77;Name=(CTTGAG)N;tstart=1;tend=53;shortte=F
W.domercqiae_PYCC3067_contig_01_3726322	Earl_Grey	Simple_repeat	862040	862177	47	+	.	ID=(TGTTGC)N_78;Name=(TGTTGC)N;tstart=1;tend=144;shortte=F
W.domercqiae_PYCC3067_contig_01_3726322	Earl_Grey	Simple_repeat	862568	862624	28	+	.	ID=(TGC)N_79;Name=(TGC)N;tstart=1;tend=57;shortte=F
W.domercqiae_PYCC3067_contig_01_3726322	Earl_Grey	Simple_repeat	862753	862804	12	+	.	ID=(CTGAGT)N_80;Name=(CTGAGT)N;tstart=1;tend=52;shortte=F
W.domercqiae_PYCC3067_contig_01_3726322	Earl_Grey	Simple_repeat	870530	870564	13	+	.	ID=(TCT)N_81;Name=(TCT)N;tstart=1;tend=35;shortte=F
W.domercqiae_PYCC3067_contig_01_3726322	Earl_Grey	Simple_repeat	887011	887037	16	+	.	ID=(ATCTC)N_82;Name=(ATCTC)N;tstart=1;tend=26;shortte=F
W.domercqiae_PYCC3067_contig_01_3726322	Earl_Grey	Simple_repeat	894634	894668	13	+	.	ID=(AGGCA)N_83;Name=(AGGCA)N;tstart=1;tend=34;shortte=F
W.domercqiae_PYCC3067_contig_01_3726322	Earl_Grey	Simple_repeat	899595	899642	14	+	.	ID=(GGTGCT)N_84;Name=(GGTGCT)N;tstart=1;tend=50;shortte=F
W.domercqiae_PYCC3067_contig_01_3726322	Earl_Grey	Simple_repeat	904547	904577	16	+	.	ID=(CGAGGA)N_85;Name=(CGAGGA)N;tstart=1;tend=34;shortte=F
W.domercqiae_PYCC3067_contig_01_3726322	Earl_Grey	Simple_repeat	911569	911620	18	+	.	ID=(TCGAGC)N_86;Name=(TCGAGC)N;tstart=1;tend=52;shortte=F
W.domercqiae_PYCC3067_contig_01_3726322	Earl_Grey	Simple_repeat	911653	911739	31	+	.	ID=G-RICH_87;Name=G-RICH;tstart=1;tend=87;shortte=F
W.domercqiae_PYCC3067_contig_01_3726322	Earl_Grey	Simple_repeat	912204	912339	60	+	.	ID=(CGG)N_88;Name=(CGG)N;tstart=1;tend=137;shortte=F
W.domercqiae_PYCC3067_contig_01_3726322	Earl_Grey	Simple_repeat	927101	927133	13	+	.	ID=A-RICH_89;Name=A-RICH;tstart=1;tend=33;shortte=F
W.domercqiae_PYCC3067_contig_01_3726322	Earl_Grey	Simple_repeat	933724	933743	18	+	.	ID=(AT)N_90;Name=(AT)N;tstart=1;tend=20;shortte=F
W.domercqiae_PYCC3067_contig_01_3726322	Earl_Grey	Simple_repeat	969002	969161	34	+	.	ID=(ATC)N_91;Name=(ATC)N;tstart=1;tend=157;shortte=F
W.domercqiae_PYCC3067_contig_01_3726322	Earl_Grey	Simple_repeat	975345	975382	18	+	.	ID=(CTG)N_92;Name=(CTG)N;tstart=1;tend=38;shortte=F
W.domercqiae_PYCC3067_contig_01_3726322	Earl_Grey	Simple_repeat	977356	977404	15	+	.	ID=(TTCATC)N_93;Name=(TTCATC)N;tstart=1;tend=48;shortte=F
W.domercqiae_PYCC3067_contig_01_3726322	Earl_Grey	Simple_repeat	1020657	1020681	23	+	.	ID=(A)N_94;Name=(A)N;tstart=1;tend=25;shortte=F
W.domercqiae_PYCC3067_contig_01_3726322	Earl_Grey	Simple_repeat	1023784	1023808	26	+	.	ID=(C)N_95;Name=(C)N;tstart=1;tend=25;shortte=F
W.domercqiae_PYCC3067_contig_01_3726322	Earl_Grey	Simple_repeat	1029283	1029352	15	+	.	ID=(TGCTGC)N_96;Name=(TGCTGC)N;tstart=1;tend=72;shortte=F
W.domercqiae_PYCC3067_contig_01_3726322	Earl_Grey	Simple_repeat	1038630	1038658	17	+	.	ID=(C)N_97;Name=(C)N;tstart=1;tend=29;shortte=F
W.domercqiae_PYCC3067_contig_01_3726322	Earl_Grey	Simple_repeat	1049679	1049725	13	+	.	ID=(TCT)N_98;Name=(TCT)N;tstart=1;tend=47;shortte=F
W.domercqiae_PYCC3067_contig_01_3726322	Earl_Grey	Simple_repeat	1049751	1049774	17	+	.	ID=(AGC)N_99;Name=(AGC)N;tstart=1;tend=24;shortte=F
W.domercqiae_PYCC3067_contig_01_3726322	Earl_Grey	Simple_repeat	1088413	1088444	17	+	.	ID=(ACGCCA)N_100;Name=(ACGCCA)N;tstart=1;tend=32;shortte=F
W.domercqiae_PYCC3067_contig_01_3726322	Earl_Grey	Simple_repeat	1088727	1088762	19	+	.	ID=GA-RICH_101;Name=GA-RICH;tstart=1;tend=36;shortte=F
W.domercqiae_PYCC3067_contig_01_3726322	Earl_Grey	Simple_repeat	1095032	1095049	16	+	.	ID=(AC)N_102;Name=(AC)N;tstart=1;tend=18;shortte=F
W.domercqiae_PYCC3067_contig_01_3726322	Earl_Grey	Simple_repeat	1111022	1111062	16	+	.	ID=(GAGGCG)N_103;Name=(GAGGCG)N;tstart=1;tend=41;shortte=F
W.domercqiae_PYCC3067_contig_01_3726322	Earl_Grey	Simple_repeat	1124235	1124252	14	+	.	ID=(AGC)N_104;Name=(AGC)N;tstart=1;tend=18;shortte=F
W.domercqiae_PYCC3067_contig_01_3726322	Earl_Grey	Simple_repeat	1162272	1162342	17	+	.	ID=(TGAGAT)N_105;Name=(TGAGAT)N;tstart=1;tend=71;shortte=F
W.domercqiae_PYCC3067_contig_01_3726322	Earl_Grey	Simple_repeat	1169958	1169984	12	+	.	ID=(TATT)N_106;Name=(TATT)N;tstart=1;tend=29;shortte=F
W.domercqiae_PYCC3067_contig_01_3726322	Earl_Grey	Simple_repeat	1217908	1217952	14	+	.	ID=(ATTT)N_107;Name=(ATTT)N;tstart=1;tend=45;shortte=F
W.domercqiae_PYCC3067_contig_01_3726322	Earl_Grey	Simple_repeat	1219296	1219354	21	+	.	ID=(TCG)N_108;Name=(TCG)N;tstart=1;tend=59;shortte=F
W.domercqiae_PYCC3067_contig_01_3726322	Earl_Grey	Simple_repeat	1219355	1219370	25	+	.	ID=(ATCGTC)N_109;Name=(ATCGTC)N;tstart=2;tend=79;shortte=F
W.domercqiae_PYCC3067_contig_01_3726322	Earl_Grey	Simple_repeat	1250683	1250719	18	+	.	ID=(AGC)N_110;Name=(AGC)N;tstart=1;tend=37;shortte=F
W.domercqiae_PYCC3067_contig_01_3726322	Earl_Grey	Simple_repeat	1298824	1298912	18	+	.	ID=GA-RICH_111;Name=GA-RICH;tstart=1;tend=92;shortte=F
W.domercqiae_PYCC3067_contig_01_3726322	Earl_Grey	Simple_repeat	1315490	1315520	16	+	.	ID=(TATATG)N_112;Name=(TATATG)N;tstart=1;tend=32;shortte=F
W.domercqiae_PYCC3067_contig_01_3726322	Earl_Grey	Simple_repeat	1358689	1358726	12	+	.	ID=(AGTGAC)N_113;Name=(AGTGAC)N;tstart=1;tend=37;shortte=F
W.domercqiae_PYCC3067_contig_01_3726322	Earl_Grey	Simple_repeat	1358727	1358755	17	+	.	ID=(ATAA)N_114;Name=(ATAA)N;tstart=1;tend=30;shortte=F
W.domercqiae_PYCC3067_contig_01_3726322	Earl_Grey	Simple_repeat	1371738	1371765	23	+	.	ID=(AT)N_115;Name=(AT)N;tstart=1;tend=28;shortte=F
W.domercqiae_PYCC3067_contig_01_3726322	Earl_Grey	Simple_repeat	1374820	1374955	33	+	.	ID=(CATGAT)N_116;Name=(CATGAT)N;tstart=1;tend=136;shortte=F
W.domercqiae_PYCC3067_contig_01_3726322	Earl_Grey	Simple_repeat	1385561	1385609	11	+	.	ID=(TGAGGA)N_117;Name=(TGAGGA)N;tstart=1;tend=49;shortte=F
W.domercqiae_PYCC3067_contig_01_3726322	Earl_Grey	Simple_repeat	1424030	1424069	12	+	.	ID=(CCCTTC)N_118;Name=(CCCTTC)N;tstart=1;tend=42;shortte=F
W.domercqiae_PYCC3067_contig_01_3726322	Earl_Grey	Simple_repeat	1429810	1429852	15	+	.	ID=(TGCTG)N_119;Name=(TGCTG)N;tstart=1;tend=49;shortte=F
W.domercqiae_PYCC3067_contig_01_3726322	Earl_Grey	Simple_repeat	1469319	1469357	22	+	.	ID=(ACA)N_120;Name=(ACA)N;tstart=1;tend=39;shortte=F
W.domercqiae_PYCC3067_contig_01_3726322	Earl_Grey	Simple_repeat	1503413	1503450	18	+	.	ID=(CAG)N_121;Name=(CAG)N;tstart=1;tend=38;shortte=F
W.domercqiae_PYCC3067_contig_01_3726322	Earl_Grey	Simple_repeat	1522810	1522837	29	+	.	ID=(AGATC)N_122;Name=(AGATC)N;tstart=1;tend=28;shortte=F
W.domercqiae_PYCC3067_contig_01_3726322	Earl_Grey	Simple_repeat	1523297	1523660	61	+	.	ID=GA-RICH_123;Name=GA-RICH;tstart=1;tend=233;shortte=F;tegroup=CTG_1|GA-RICH|1
W.domercqiae_PYCC3067_contig_01_3726322	Earl_Grey	Simple_repeat	1523456	1523581	135	+	.	ID=(GGA)N_124;Name=(GGA)N;tstart=1;tend=126;shortte=F;nested=FULLY_NESTED-ROUND1
W.domercqiae_PYCC3067_contig_01_3726322	Earl_Grey	Simple_repeat	1529646	1529671	14	+	.	ID=(GCA)N_125;Name=(GCA)N;tstart=1;tend=26;shortte=F
W.domercqiae_PYCC3067_contig_01_3726322	Earl_Grey	Simple_repeat	1529730	1529750	13	+	.	ID=(GCA)N_126;Name=(GCA)N;tstart=1;tend=20;shortte=F
W.domercqiae_PYCC3067_contig_01_3726322	Earl_Grey	Simple_repeat	1536657	1536691	16	+	.	ID=(AGGCTC)N_127;Name=(AGGCTC)N;tstart=1;tend=34;shortte=F
W.domercqiae_PYCC3067_contig_01_3726322	Earl_Grey	Simple_repeat	1540788	1540820	17	+	.	ID=(ACCGTG)N_128;Name=(ACCGTG)N;tstart=1;tend=33;shortte=F
W.domercqiae_PYCC3067_contig_01_3726322	Earl_Grey	Simple_repeat	1541481	1541506	17	+	.	ID=(AAT)N_129;Name=(AAT)N;tstart=1;tend=26;shortte=F
W.domercqiae_PYCC3067_contig_01_3726322	Earl_Grey	Simple_repeat	1552074	1552124	18	+	.	ID=(TCAACT)N_130;Name=(TCAACT)N;tstart=1;tend=51;shortte=F
W.domercqiae_PYCC3067_contig_01_3726322	Earl_Grey	Simple_repeat	1561079	1561107	12	+	.	ID=(TCG)N_131;Name=(TCG)N;tstart=1;tend=29;shortte=F
W.domercqiae_PYCC3067_contig_01_3726322	Earl_Grey	Simple_repeat	1568400	1568431	29	+	.	ID=(CATGAA)N_132;Name=(CATGAA)N;tstart=1;tend=32;shortte=F
W.domercqiae_PYCC3067_contig_01_3726322	Earl_Grey	Simple_repeat	1600418	1600455	22	+	.	ID=(TATTTA)N_133;Name=(TATTTA)N;tstart=1;tend=38;shortte=F
W.domercqiae_PYCC3067_contig_01_3726322	Earl_Grey	Simple_repeat	1639344	1639390	12	+	.	ID=(TCCGAA)N_134;Name=(TCCGAA)N;tstart=1;tend=47;shortte=F
W.domercqiae_PYCC3067_contig_01_3726322	Earl_Grey	Simple_repeat	1653217	1653253	33	+	.	ID=(GT)N_135;Name=(GT)N;tstart=1;tend=37;shortte=F
W.domercqiae_PYCC3067_contig_01_3726322	Earl_Grey	Simple_repeat	1672921	1672959	17	+	.	ID=(ATCTTC)N_136;Name=(ATCTTC)N;tstart=1;tend=39;shortte=F
W.domercqiae_PYCC3067_contig_01_3726322	Earl_Grey	Simple_repeat	1696805	1696861	15	+	.	ID=(TTC)N_137;Name=(TTC)N;tstart=1;tend=57;shortte=F
W.domercqiae_PYCC3067_contig_01_3726322	Earl_Grey	Simple_repeat	1708007	1708029	14	+	.	ID=(ACT)N_138;Name=(ACT)N;tstart=1;tend=23;shortte=F
W.domercqiae_PYCC3067_contig_01_3726322	Earl_Grey	Simple_repeat	1709583	1709611	22	+	.	ID=(AT)N_139;Name=(AT)N;tstart=1;tend=30;shortte=F
W.domercqiae_PYCC3067_contig_01_3726322	Earl_Grey	Simple_repeat	1710324	1710362	11	+	.	ID=(CTTTGG)N_140;Name=(CTTTGG)N;tstart=1;tend=40;shortte=F
W.domercqiae_PYCC3067_contig_01_3726322	Earl_Grey	Simple_repeat	1731502	1731525	12	+	.	ID=(TACA)N_141;Name=(TACA)N;tstart=1;tend=24;shortte=F
W.domercqiae_PYCC3067_contig_01_3726322	Earl_Grey	Simple_repeat	1739698	1739728	28	+	.	ID=(ATG)N_142;Name=(ATG)N;tstart=1;tend=31;shortte=F
W.domercqiae_PYCC3067_contig_01_3726322	Earl_Grey	Simple_repeat	1741966	1742009	15	+	.	ID=(CTT)N_143;Name=(CTT)N;tstart=1;tend=44;shortte=F
W.domercqiae_PYCC3067_contig_01_3726322	Earl_Grey	Simple_repeat	1747017	1747133	38	+	.	ID=(GCA)N_144;Name=(GCA)N;tstart=1;tend=117;shortte=F
W.domercqiae_PYCC3067_contig_01_3726322	Earl_Grey	Simple_repeat	1750044	1750082	14	+	.	ID=(CTCCAG)N_145;Name=(CTCCAG)N;tstart=1;tend=37;shortte=F
W.domercqiae_PYCC3067_contig_01_3726322	Earl_Grey	Unknown	1781140	1781270	1176	+	.	ID=RND-1_FAMILY-3_146;Name=RND-1_FAMILY-3;tstart=10;tend=140;shortte=F;kimura80=-0.0
W.domercqiae_PYCC3067_contig_01_3726322	Earl_Grey	Simple_repeat	1792804	1792849	13	+	.	ID=A-RICH_147;Name=A-RICH;tstart=1;tend=48;shortte=F
W.domercqiae_PYCC3067_contig_01_3726322	Earl_Grey	Simple_repeat	1798307	1798403	58	+	.	ID=(AAGAGG)N_148;Name=(AAGAGG)N;tstart=1;tend=97;shortte=F
W.domercqiae_PYCC3067_contig_01_3726322	Earl_Grey	Simple_repeat	1811961	1812025	24	+	.	ID=(CTACTT)N_149;Name=(CTACTT)N;tstart=1;tend=65;shortte=F
W.domercqiae_PYCC3067_contig_01_3726322	Earl_Grey	Simple_repeat	1856077	1856155	28	+	.	ID=(ATTGAG)N_150;Name=(ATTGAG)N;tstart=1;tend=79;shortte=F
W.domercqiae_PYCC3067_contig_01_3726322	Earl_Grey	Simple_repeat	1863853	1863894	17	+	.	ID=(AAGGCAG)N_151;Name=(AAGGCAG)N;tstart=1;tend=40;shortte=F
W.domercqiae_PYCC3067_contig_01_3726322	Earl_Grey	Simple_repeat	1869837	1869873	22	+	.	ID=(TATA)N_152;Name=(TATA)N;tstart=1;tend=37;shortte=F
W.domercqiae_PYCC3067_contig_01_3726322	Earl_Grey	Simple_repeat	1916341	1916378	14	+	.	ID=A-RICH_153;Name=A-RICH;tstart=1;tend=37;shortte=F
W.domercqiae_PYCC3067_contig_01_3726322	Earl_Grey	Simple_repeat	1931622	1931656	11	+	.	ID=(CGCAGC)N_154;Name=(CGCAGC)N;tstart=1;tend=35;shortte=F
W.domercqiae_PYCC3067_contig_01_3726322	Earl_Grey	Simple_repeat	1935864	1935895	17	+	.	ID=(ATGT)N_155;Name=(ATGT)N;tstart=1;tend=33;shortte=F
W.domercqiae_PYCC3067_contig_01_3726322	Earl_Grey	Simple_repeat	1941807	1941832	30	+	.	ID=(AT)N_156;Name=(AT)N;tstart=1;tend=26;shortte=F
W.domercqiae_PYCC3067_contig_01_3726322	Earl_Grey	Simple_repeat	1967800	1967880	17	+	.	ID=(ACAATTA)N_157;Name=(ACAATTA)N;tstart=1;tend=83;shortte=F
W.domercqiae_PYCC3067_contig_01_3726322	Earl_Grey	Simple_repeat	1967963	1968030	15	+	.	ID=(GAGTTT)N_158;Name=(GAGTTT)N;tstart=1;tend=69;shortte=F
W.domercqiae_PYCC3067_contig_01_3726322	Earl_Grey	Simple_repeat	1970658	1970695	17	+	.	ID=(TCACAA)N_159;Name=(TCACAA)N;tstart=1;tend=40;shortte=F
W.domercqiae_PYCC3067_contig_01_3726322	Earl_Grey	Simple_repeat	1975409	1975453	13	+	.	ID=(ACG)N_160;Name=(ACG)N;tstart=1;tend=47;shortte=F
W.domercqiae_PYCC3067_contig_01_3726322	Earl_Grey	Unknown	2037401	2037539	1097	-	.	ID=RND-1_FAMILY-3_161;Name=RND-1_FAMILY-3;tstart=1;tend=139;shortte=F;kimura80=0.0606
W.domercqiae_PYCC3067_contig_01_3726322	Earl_Grey	Simple_repeat	2044624	2044650	17	+	.	ID=(GCA)N_162;Name=(GCA)N;tstart=1;tend=26;shortte=F
W.domercqiae_PYCC3067_contig_01_3726322	Earl_Grey	Simple_repeat	2045284	2045309	19	+	.	ID=(GCA)N_163;Name=(GCA)N;tstart=1;tend=26;shortte=F
W.domercqiae_PYCC3067_contig_01_3726322	Earl_Grey	Simple_repeat	2045606	2045701	23	+	.	ID=(CAGATG)N_164;Name=(CAGATG)N;tstart=1;tend=96;shortte=F
W.domercqiae_PYCC3067_contig_01_3726322	Earl_Grey	Simple_repeat	2060093	2060140	15	+	.	ID=(GCCACT)N_165;Name=(GCCACT)N;tstart=1;tend=48;shortte=F
W.domercqiae_PYCC3067_contig_01_3726322	Earl_Grey	Simple_repeat	2060730	2060771	22	+	.	ID=(TTG)N_166;Name=(TTG)N;tstart=1;tend=42;shortte=F
W.domercqiae_PYCC3067_contig_01_3726322	Earl_Grey	Simple_repeat	2060911	2060969	28	+	.	ID=(TGT)N_167;Name=(TGT)N;tstart=1;tend=59;shortte=F
W.domercqiae_PYCC3067_contig_01_3726322	Earl_Grey	Simple_repeat	2061481	2061531	12	+	.	ID=(TGC)N_168;Name=(TGC)N;tstart=1;tend=51;shortte=F
W.domercqiae_PYCC3067_contig_01_3726322	Earl_Grey	Simple_repeat	2063222	2063255	37	+	.	ID=(ACAGCA)N_169;Name=(ACAGCA)N;tstart=1;tend=34;shortte=F
W.domercqiae_PYCC3067_contig_01_3726322	Earl_Grey	Simple_repeat	2063297	2063331	27	+	.	ID=(ACAGGC)N_170;Name=(ACAGGC)N;tstart=1;tend=35;shortte=F
W.domercqiae_PYCC3067_contig_01_3726322	Earl_Grey	Simple_repeat	2068823	2068875	14	+	.	ID=GA-RICH_171;Name=GA-RICH;tstart=1;tend=52;shortte=F
W.domercqiae_PYCC3067_contig_01_3726322	Earl_Grey	Simple_repeat	2073118	2073160	17	+	.	ID=(TGAAGA)N_172;Name=(TGAAGA)N;tstart=1;tend=43;shortte=F
W.domercqiae_PYCC3067_contig_01_3726322	Earl_Grey	Simple_repeat	2084628	2084674	18	+	.	ID=(GATGAC)N_173;Name=(GATGAC)N;tstart=1;tend=47;shortte=F
W.domercqiae_PYCC3067_contig_01_3726322	Earl_Grey	Simple_repeat	2086542	2086564	14	+	.	ID=(AGC)N_174;Name=(AGC)N;tstart=1;tend=23;shortte=F
W.domercqiae_PYCC3067_contig_01_3726322	Earl_Grey	Simple_repeat	2098929	2098971	13	+	.	ID=(CTGCTTT)N_175;Name=(CTGCTTT)N;tstart=1;tend=43;shortte=F
W.domercqiae_PYCC3067_contig_01_3726322	Earl_Grey	Simple_repeat	2103039	2103055	15	+	.	ID=(AT)N_176;Name=(AT)N;tstart=1;tend=17;shortte=F
W.domercqiae_PYCC3067_contig_01_3726322	Earl_Grey	Simple_repeat	2133664	2133689	14	+	.	ID=(GTA)N_177;Name=(GTA)N;tstart=1;tend=27;shortte=F
W.domercqiae_PYCC3067_contig_01_3726322	Earl_Grey	Simple_repeat	2154448	2154486	30	+	.	ID=(TA)N_178;Name=(TA)N;tstart=1;tend=39;shortte=F
W.domercqiae_PYCC3067_contig_01_3726322	Earl_Grey	Simple_repeat	2155640	2155656	13	+	.	ID=(GAC)N_179;Name=(GAC)N;tstart=1;tend=17;shortte=F
W.domercqiae_PYCC3067_contig_01_3726322	Earl_Grey	Simple_repeat	2167816	2167851	12	+	.	ID=(CGCTCG)N_180;Name=(CGCTCG)N;tstart=1;tend=36;shortte=F
W.domercqiae_PYCC3067_contig_01_3726322	Earl_Grey	Simple_repeat	2168553	2168584	12	+	.	ID=(CAGCCT)N_181;Name=(CAGCCT)N;tstart=1;tend=32;shortte=F
W.domercqiae_PYCC3067_contig_01_3726322	Earl_Grey	Simple_repeat	2173053	2173095	12	+	.	ID=G-RICH_182;Name=G-RICH;tstart=1;tend=44;shortte=F
W.domercqiae_PYCC3067_contig_01_3726322	Earl_Grey	Simple_repeat	2195875	2195920	19	+	.	ID=GA-RICH_183;Name=GA-RICH;tstart=1;tend=46;shortte=F
W.domercqiae_PYCC3067_contig_01_3726322	Earl_Grey	Simple_repeat	2205562	2205616	22	+	.	ID=(GTCGCA)N_184;Name=(GTCGCA)N;tstart=1;tend=55;shortte=F
W.domercqiae_PYCC3067_contig_01_3726322	Earl_Grey	Simple_repeat	2207260	2207310	28	+	.	ID=(TCT)N_185;Name=(TCT)N;tstart=1;tend=51;shortte=F
W.domercqiae_PYCC3067_contig_01_3726322	Earl_Grey	Simple_repeat	2212642	2212675	16	+	.	ID=(TGCGT)N_186;Name=(TGCGT)N;tstart=1;tend=36;shortte=F
W.domercqiae_PYCC3067_contig_01_3726322	Earl_Grey	Simple_repeat	2216078	2216124	13	+	.	ID=(CATGCA)N_187;Name=(CATGCA)N;tstart=1;tend=44;shortte=F
W.domercqiae_PYCC3067_contig_01_3726322	Earl_Grey	Simple_repeat	2258326	2258354	14	+	.	ID=(ATGT)N_188;Name=(ATGT)N;tstart=1;tend=30;shortte=F
W.domercqiae_PYCC3067_contig_01_3726322	Earl_Grey	Simple_repeat	2258626	2258675	22	+	.	ID=(TTTG)N_189;Name=(TTTG)N;tstart=1;tend=51;shortte=F
W.domercqiae_PYCC3067_contig_01_3726322	Earl_Grey	Simple_repeat	2262280	2262324	12	+	.	ID=(TCAGGC)N_190;Name=(TCAGGC)N;tstart=1;tend=48;shortte=F
W.domercqiae_PYCC3067_contig_01_3726322	Earl_Grey	Simple_repeat	2275363	2275406	16	+	.	ID=(GCCTTC)N_191;Name=(GCCTTC)N;tstart=1;tend=44;shortte=F
W.domercqiae_PYCC3067_contig_01_3726322	Earl_Grey	Simple_repeat	2288815	2288840	27	+	.	ID=(TGAGC)N_192;Name=(TGAGC)N;tstart=1;tend=26;shortte=F
W.domercqiae_PYCC3067_contig_01_3726322	Earl_Grey	Simple_repeat	2301117	2301148	12	+	.	ID=(TCTGAG)N_193;Name=(TCTGAG)N;tstart=1;tend=32;shortte=F
W.domercqiae_PYCC3067_contig_01_3726322	Earl_Grey	Simple_repeat	2303101	2303117	15	+	.	ID=(TA)N_194;Name=(TA)N;tstart=1;tend=17;shortte=F
W.domercqiae_PYCC3067_contig_01_3726322	Earl_Grey	Simple_repeat	2328769	2328805	12	+	.	ID=(CAGCTT)N_195;Name=(CAGCTT)N;tstart=1;tend=37;shortte=F
W.domercqiae_PYCC3067_contig_01_3726322	Earl_Grey	Simple_repeat	2354474	2354507	31	+	.	ID=(AATGTATC)N_196;Name=(AATGTATC)N;tstart=1;tend=34;shortte=F
W.domercqiae_PYCC3067_contig_01_3726322	Earl_Grey	Simple_repeat	2355984	2356020	19	+	.	ID=(AAGAAAA)N_197;Name=(AAGAAAA)N;tstart=1;tend=37;shortte=F
W.domercqiae_PYCC3067_contig_01_3726322	Earl_Grey	Simple_repeat	2383986	2384023	31	+	.	ID=(ATGCCTTGC)N_198;Name=(ATGCCTTGC)N;tstart=1;tend=38;shortte=F
W.domercqiae_PYCC3067_contig_01_3726322	Earl_Grey	Simple_repeat	2384175	2384280	22	+	.	ID=(TGCTGA)N_199;Name=(TGCTGA)N;tstart=1;tend=109;shortte=F
W.domercqiae_PYCC3067_contig_01_3726322	Earl_Grey	Simple_repeat	2384286	2384413	33	+	.	ID=(TGTGAT)N_200;Name=(TGTGAT)N;tstart=1;tend=124;shortte=F
W.domercqiae_PYCC3067_contig_01_3726322	Earl_Grey	Simple_repeat	2384414	2384442	31	+	.	ID=(CTGTGG)N_201;Name=(CTGTGG)N;tstart=1;tend=29;shortte=F
W.domercqiae_PYCC3067_contig_01_3726322	Earl_Grey	Simple_repeat	2384443	2384481	33	+	.	ID=(TGTGAT)N_202;Name=(TGTGAT)N;tstart=5;tend=44;shortte=F
W.domercqiae_PYCC3067_contig_01_3726322	Earl_Grey	Simple_repeat	2417066	2417109	15	+	.	ID=(TTTTA)N_203;Name=(TTTTA)N;tstart=1;tend=43;shortte=F
W.domercqiae_PYCC3067_contig_01_3726322	Earl_Grey	Simple_repeat	2435449	2435514	20	+	.	ID=(TAGTGC)N_204;Name=(TAGTGC)N;tstart=1;tend=62;shortte=F
W.domercqiae_PYCC3067_contig_01_3726322	Earl_Grey	Simple_repeat	2438942	2438984	36	+	.	ID=(CCGGCATAC)N_205;Name=(CCGGCATAC)N;tstart=1;tend=43;shortte=F
W.domercqiae_PYCC3067_contig_01_3726322	Earl_Grey	Simple_repeat	2444427	2444451	18	+	.	ID=(AT)N_206;Name=(AT)N;tstart=1;tend=25;shortte=F
W.domercqiae_PYCC3067_contig_01_3726322	Earl_Grey	Simple_repeat	2448904	2448931	14	+	.	ID=(TCC)N_207;Name=(TCC)N;tstart=1;tend=28;shortte=F
W.domercqiae_PYCC3067_contig_01_3726322	Earl_Grey	Simple_repeat	2450563	2450581	17	+	.	ID=(GT)N_208;Name=(GT)N;tstart=1;tend=19;shortte=F
W.domercqiae_PYCC3067_contig_01_3726322	Earl_Grey	Simple_repeat	2511638	2511678	19	+	.	ID=(ATCTCAA)N_209;Name=(ATCTCAA)N;tstart=1;tend=40;shortte=F
W.domercqiae_PYCC3067_contig_01_3726322	Earl_Grey	Simple_repeat	2514650	2514792	29	+	.	ID=(TTGCTG)N_210;Name=(TTGCTG)N;tstart=1;tend=143;shortte=F
W.domercqiae_PYCC3067_contig_01_3726322	Earl_Grey	Simple_repeat	2525816	2525886	23	+	.	ID=(CTGCTG)N_211;Name=(CTGCTG)N;tstart=1;tend=71;shortte=F
W.domercqiae_PYCC3067_contig_01_3726322	Earl_Grey	Simple_repeat	2551328	2551375	15	+	.	ID=(ACCTGT)N_212;Name=(ACCTGT)N;tstart=1;tend=48;shortte=F
W.domercqiae_PYCC3067_contig_01_3726322	Earl_Grey	Simple_repeat	2551573	2551591	12	+	.	ID=(CAC)N_213;Name=(CAC)N;tstart=1;tend=19;shortte=F
W.domercqiae_PYCC3067_contig_01_3726322	Earl_Grey	Simple_repeat	2569164	2569197	17	+	.	ID=(AT)N_214;Name=(AT)N;tstart=1;tend=34;shortte=F
W.domercqiae_PYCC3067_contig_01_3726322	Earl_Grey	Simple_repeat	2595055	2595090	13	+	.	ID=GA-RICH_215;Name=GA-RICH;tstart=1;tend=36;shortte=F
W.domercqiae_PYCC3067_contig_01_3726322	Earl_Grey	Simple_repeat	2621171	2621210	15	+	.	ID=(ATGACA)N_216;Name=(ATGACA)N;tstart=1;tend=40;shortte=F
W.domercqiae_PYCC3067_contig_01_3726322	Earl_Grey	Simple_repeat	2621211	2621217	14	+	.	ID=(GAC)N_217;Name=(GAC)N;tstart=2;tend=48;shortte=F
W.domercqiae_PYCC3067_contig_01_3726322	Earl_Grey	Simple_repeat	2621670	2621708	11	+	.	ID=(ATATAC)N_218;Name=(ATATAC)N;tstart=1;tend=41;shortte=F
W.domercqiae_PYCC3067_contig_01_3726322	Earl_Grey	Simple_repeat	2630732	2630895	47	+	.	ID=(GCA)N_219;Name=(GCA)N;tstart=1;tend=164;shortte=F
W.domercqiae_PYCC3067_contig_01_3726322	Earl_Grey	Simple_repeat	2633416	2633444	15	+	.	ID=GA-RICH_220;Name=GA-RICH;tstart=1;tend=29;shortte=F
W.domercqiae_PYCC3067_contig_01_3726322	Earl_Grey	Simple_repeat	2730334	2730370	13	+	.	ID=(TCTCTG)N_221;Name=(TCTCTG)N;tstart=1;tend=37;shortte=F
W.domercqiae_PYCC3067_contig_01_3726322	Earl_Grey	Simple_repeat	2760017	2760066	18	+	.	ID=(AT)N_222;Name=(AT)N;tstart=1;tend=51;shortte=F
W.domercqiae_PYCC3067_contig_01_3726322	Earl_Grey	Simple_repeat	2773279	2773326	13	+	.	ID=(CTTTCAT)N_223;Name=(CTTTCAT)N;tstart=1;tend=46;shortte=F
W.domercqiae_PYCC3067_contig_01_3726322	Earl_Grey	Simple_repeat	2778483	2778516	12	+	.	ID=(CGC)N_224;Name=(CGC)N;tstart=1;tend=34;shortte=F
W.domercqiae_PYCC3067_contig_01_3726322	Earl_Grey	Simple_repeat	2782293	2782372	13	+	.	ID=(GTCTGC)N_225;Name=(GTCTGC)N;tstart=1;tend=84;shortte=F
W.domercqiae_PYCC3067_contig_01_3726322	Earl_Grey	Simple_repeat	2792077	2792117	15	+	.	ID=(TAGAATA)N_226;Name=(TAGAATA)N;tstart=1;tend=45;shortte=F
W.domercqiae_PYCC3067_contig_01_3726322	Earl_Grey	Simple_repeat	2800230	2800261	14	+	.	ID=(CCCTTG)N_227;Name=(CCCTTG)N;tstart=1;tend=32;shortte=F
W.domercqiae_PYCC3067_contig_01_3726322	Earl_Grey	Simple_repeat	2813634	2813669	13	+	.	ID=(TTTAT)N_228;Name=(TTTAT)N;tstart=1;tend=36;shortte=F
W.domercqiae_PYCC3067_contig_01_3726322	Earl_Grey	Simple_repeat	2826692	2826759	29	+	.	ID=(GAGCCT)N_229;Name=(GAGCCT)N;tstart=1;tend=68;shortte=F
W.domercqiae_PYCC3067_contig_01_3726322	Earl_Grey	Simple_repeat	2827412	2827500	30	+	.	ID=(TGA)N_230;Name=(TGA)N;tstart=1;tend=89;shortte=F
W.domercqiae_PYCC3067_contig_01_3726322	Earl_Grey	Simple_repeat	2829024	2829079	24	+	.	ID=(ATTTTTT)N_231;Name=(ATTTTTT)N;tstart=1;tend=55;shortte=F
W.domercqiae_PYCC3067_contig_01_3726322	Earl_Grey	Simple_repeat	2929269	2929317	13	+	.	ID=(AATAC)N_232;Name=(AATAC)N;tstart=1;tend=52;shortte=F
W.domercqiae_PYCC3067_contig_01_3726322	Earl_Grey	Simple_repeat	2941237	2941276	15	+	.	ID=(CTGGTC)N_233;Name=(CTGGTC)N;tstart=1;tend=40;shortte=F
W.domercqiae_PYCC3067_contig_01_3726322	Earl_Grey	Simple_repeat	2941277	2941298	12	+	.	ID=(CTGGCT)N_234;Name=(CTGGCT)N;tstart=1;tend=64;shortte=F
W.domercqiae_PYCC3067_contig_01_3726322	Earl_Grey	Simple_repeat	2968022	2968045	20	+	.	ID=(G)N_235;Name=(G)N;tstart=1;tend=24;shortte=F
W.domercqiae_PYCC3067_contig_01_3726322	Earl_Grey	Simple_repeat	3000665	3000686	13	+	.	ID=(TGC)N_236;Name=(TGC)N;tstart=1;tend=22;shortte=F
W.domercqiae_PYCC3067_contig_01_3726322	Earl_Grey	Simple_repeat	3020471	3020493	14	+	.	ID=(CAG)N_237;Name=(CAG)N;tstart=1;tend=23;shortte=F
W.domercqiae_PYCC3067_contig_01_3726322	Earl_Grey	Simple_repeat	3022550	3022614	26	+	.	ID=(ACAGAC)N_238;Name=(ACAGAC)N;tstart=1;tend=65;shortte=F
W.domercqiae_PYCC3067_contig_01_3726322	Earl_Grey	Simple_repeat	3045699	3045726	22	+	.	ID=(TA)N_239;Name=(TA)N;tstart=1;tend=27;shortte=F
W.domercqiae_PYCC3067_contig_01_3726322	Earl_Grey	Simple_repeat	3066969	3067013	16	+	.	ID=(CTG)N_240;Name=(CTG)N;tstart=1;tend=45;shortte=F
W.domercqiae_PYCC3067_contig_01_3726322	Earl_Grey	Simple_repeat	3085830	3085879	17	+	.	ID=GA-RICH_241;Name=GA-RICH;tstart=1;tend=50;shortte=F
W.domercqiae_PYCC3067_contig_01_3726322	Earl_Grey	Simple_repeat	3093635	3093699	19	+	.	ID=(TCTTGG)N_242;Name=(TCTTGG)N;tstart=1;tend=65;shortte=F
W.domercqiae_PYCC3067_contig_01_3726322	Earl_Grey	Simple_repeat	3107293	3107331	13	+	.	ID=(GAAGAT)N_243;Name=(GAAGAT)N;tstart=1;tend=39;shortte=F
W.domercqiae_PYCC3067_contig_01_3726322	Earl_Grey	Simple_repeat	3109828	3109858	14	+	.	ID=(GACGAT)N_244;Name=(GACGAT)N;tstart=1;tend=34;shortte=F
W.domercqiae_PYCC3067_contig_01_3726322	Earl_Grey	Simple_repeat	3110075	3110092	14	+	.	ID=(CTC)N_245;Name=(CTC)N;tstart=1;tend=18;shortte=F
W.domercqiae_PYCC3067_contig_01_3726322	Earl_Grey	Simple_repeat	3113234	3113286	13	+	.	ID=(TTTTCA)N_246;Name=(TTTTCA)N;tstart=1;tend=55;shortte=F
W.domercqiae_PYCC3067_contig_01_3726322	Earl_Grey	Simple_repeat	3130976	3131014	16	+	.	ID=(GGT)N_247;Name=(GGT)N;tstart=1;tend=39;shortte=F
W.domercqiae_PYCC3067_contig_01_3726322	Earl_Grey	Simple_repeat	3134259	3134298	15	+	.	ID=(TCAGTC)N_248;Name=(TCAGTC)N;tstart=1;tend=40;shortte=F
W.domercqiae_PYCC3067_contig_01_3726322	Earl_Grey	Simple_repeat	3147862	3147911	11	+	.	ID=(GATGGA)N_249;Name=(GATGGA)N;tstart=1;tend=50;shortte=F
W.domercqiae_PYCC3067_contig_01_3726322	Earl_Grey	Simple_repeat	3162262	3162302	19	+	.	ID=(CCTCAG)N_250;Name=(CCTCAG)N;tstart=1;tend=41;shortte=F
W.domercqiae_PYCC3067_contig_01_3726322	Earl_Grey	Simple_repeat	3168925	3168958	11	+	.	ID=(TATATT)N_251;Name=(TATATT)N;tstart=1;tend=37;shortte=F
W.domercqiae_PYCC3067_contig_01_3726322	Earl_Grey	Simple_repeat	3183457	3183495	16	+	.	ID=GA-RICH_252;Name=GA-RICH;tstart=1;tend=40;shortte=F
W.domercqiae_PYCC3067_contig_01_3726322	Earl_Grey	Simple_repeat	3183990	3184023	21	+	.	ID=(CAGACT)N_253;Name=(CAGACT)N;tstart=1;tend=34;shortte=F
W.domercqiae_PYCC3067_contig_01_3726322	Earl_Grey	Simple_repeat	3202085	3202112	13	+	.	ID=(TTCT)N_254;Name=(TTCT)N;tstart=1;tend=25;shortte=F
W.domercqiae_PYCC3067_contig_01_3726322	Earl_Grey	Simple_repeat	3214699	3214728	12	+	.	ID=(TTTCTT)N_255;Name=(TTTCTT)N;tstart=1;tend=31;shortte=F
W.domercqiae_PYCC3067_contig_01_3726322	Earl_Grey	Simple_repeat	3215117	3215196	54	+	.	ID=(TGACCG)N_256;Name=(TGACCG)N;tstart=1;tend=80;shortte=F
W.domercqiae_PYCC3067_contig_01_3726322	Earl_Grey	Simple_repeat	3290063	3290129	16	+	.	ID=(ATAGCC)N_257;Name=(ATAGCC)N;tstart=1;tend=64;shortte=F
W.domercqiae_PYCC3067_contig_01_3726322	Earl_Grey	Simple_repeat	3290142	3290209	27	+	.	ID=(GCCTGG)N_258;Name=(GCCTGG)N;tstart=1;tend=68;shortte=F
W.domercqiae_PYCC3067_contig_01_3726322	Earl_Grey	Simple_repeat	3293824	3293847	15	+	.	ID=(TA)N_259;Name=(TA)N;tstart=1;tend=24;shortte=F
W.domercqiae_PYCC3067_contig_01_3726322	Earl_Grey	Simple_repeat	3306105	3306157	19	+	.	ID=(AGCTTG)N_260;Name=(AGCTTG)N;tstart=1;tend=53;shortte=F
W.domercqiae_PYCC3067_contig_01_3726322	Earl_Grey	Simple_repeat	3358804	3358835	15	+	.	ID=(CCA)N_261;Name=(CCA)N;tstart=1;tend=32;shortte=F
W.domercqiae_PYCC3067_contig_01_3726322	Earl_Grey	Simple_repeat	3359242	3359279	13	+	.	ID=(GCA)N_262;Name=(GCA)N;tstart=1;tend=38;shortte=F
W.domercqiae_PYCC3067_contig_01_3726322	Earl_Grey	Simple_repeat	3379791	3379815	16	+	.	ID=(TA)N_263;Name=(TA)N;tstart=1;tend=25;shortte=F
W.domercqiae_PYCC3067_contig_01_3726322	Earl_Grey	Simple_repeat	3387174	3387213	14	+	.	ID=(CTG)N_264;Name=(CTG)N;tstart=1;tend=39;shortte=F
W.domercqiae_PYCC3067_contig_01_3726322	Earl_Grey	Simple_repeat	3397703	3397756	11	+	.	ID=(CTGATG)N_265;Name=(CTGATG)N;tstart=1;tend=54;shortte=F
W.domercqiae_PYCC3067_contig_01_3726322	Earl_Grey	Simple_repeat	3403024	3403061	13	+	.	ID=(TCCGAA)N_266;Name=(TCCGAA)N;tstart=1;tend=38;shortte=F
W.domercqiae_PYCC3067_contig_01_3726322	Earl_Grey	Simple_repeat	3410219	3410244	27	+	.	ID=(G)N_267;Name=(G)N;tstart=1;tend=26;shortte=F
W.domercqiae_PYCC3067_contig_01_3726322	Earl_Grey	Simple_repeat	3412040	3412070	28	+	.	ID=(CTGCCG)N_268;Name=(CTGCCG)N;tstart=1;tend=31;shortte=F
W.domercqiae_PYCC3067_contig_01_3726322	Earl_Grey	Simple_repeat	3412087	3412244	42	+	.	ID=(GCT)N_269;Name=(GCT)N;tstart=1;tend=158;shortte=F
W.domercqiae_PYCC3067_contig_01_3726322	Earl_Grey	Simple_repeat	3415435	3415471	35	+	.	ID=(TCTTT)N_270;Name=(TCTTT)N;tstart=1;tend=37;shortte=F
W.domercqiae_PYCC3067_contig_01_3726322	Earl_Grey	Simple_repeat	3415473	3415506	14	+	.	ID=(CTTTAA)N_271;Name=(CTTTAA)N;tstart=1;tend=34;shortte=F
W.domercqiae_PYCC3067_contig_01_3726322	Earl_Grey	Simple_repeat	3442454	3442504	13	+	.	ID=(GTTGTT)N_272;Name=(GTTGTT)N;tstart=1;tend=52;shortte=F
W.domercqiae_PYCC3067_contig_01_3726322	Earl_Grey	Simple_repeat	3465745	3465806	15	+	.	ID=(CAGACT)N_273;Name=(CAGACT)N;tstart=1;tend=63;shortte=F
W.domercqiae_PYCC3067_contig_01_3726322	Earl_Grey	Simple_repeat	3471880	3471904	26	+	.	ID=(TTA)N_274;Name=(TTA)N;tstart=1;tend=25;shortte=F
W.domercqiae_PYCC3067_contig_01_3726322	Earl_Grey	Simple_repeat	3474650	3474689	14	+	.	ID=(AATAC)N_275;Name=(AATAC)N;tstart=1;tend=38;shortte=F
W.domercqiae_PYCC3067_contig_01_3726322	Earl_Grey	Simple_repeat	3476954	3476981	13	+	.	ID=(CACT)N_276;Name=(CACT)N;tstart=1;tend=29;shortte=F
W.domercqiae_PYCC3067_contig_01_3726322	Earl_Grey	Simple_repeat	3489416	3489443	21	+	.	ID=(TA)N_277;Name=(TA)N;tstart=1;tend=28;shortte=F
W.domercqiae_PYCC3067_contig_01_3726322	Earl_Grey	Simple_repeat	3513687	3513706	13	+	.	ID=(TGC)N_278;Name=(TGC)N;tstart=1;tend=20;shortte=F
W.domercqiae_PYCC3067_contig_01_3726322	Earl_Grey	Simple_repeat	3529951	3529982	17	+	.	ID=(GCATG)N_279;Name=(GCATG)N;tstart=1;tend=32;shortte=F
W.domercqiae_PYCC3067_contig_01_3726322	Earl_Grey	Simple_repeat	3545646	3545678	35	+	.	ID=(GTGTGCAT)N_280;Name=(GTGTGCAT)N;tstart=1;tend=33;shortte=F
W.domercqiae_PYCC3067_contig_01_3726322	Earl_Grey	Simple_repeat	3551759	3551793	16	+	.	ID=(TGCTGG)N_281;Name=(TGCTGG)N;tstart=1;tend=35;shortte=F
W.domercqiae_PYCC3067_contig_01_3726322	Earl_Grey	Simple_repeat	3552424	3552461	14	+	.	ID=(GATGAT)N_282;Name=(GATGAT)N;tstart=1;tend=39;shortte=F
W.domercqiae_PYCC3067_contig_01_3726322	Earl_Grey	Simple_repeat	3557263	3557291	12	+	.	ID=(TTGC)N_283;Name=(TTGC)N;tstart=1;tend=29;shortte=F
W.domercqiae_PYCC3067_contig_01_3726322	Earl_Grey	Simple_repeat	3557375	3557423	12	+	.	ID=(TTGAGC)N_284;Name=(TTGAGC)N;tstart=1;tend=48;shortte=F
W.domercqiae_PYCC3067_contig_01_3726322	Earl_Grey	Simple_repeat	3559444	3559520	26	+	.	ID=(CAG)N_285;Name=(CAG)N;tstart=1;tend=77;shortte=F
W.domercqiae_PYCC3067_contig_01_3726322	Earl_Grey	Simple_repeat	3569611	3569648	28	+	.	ID=(TG)N_286;Name=(TG)N;tstart=1;tend=38;shortte=F
W.domercqiae_PYCC3067_contig_01_3726322	Earl_Grey	Simple_repeat	3581885	3581920	13	+	.	ID=(TTGCT)N_287;Name=(TTGCT)N;tstart=1;tend=37;shortte=F
W.domercqiae_PYCC3067_contig_01_3726322	Earl_Grey	Simple_repeat	3601590	3601612	16	+	.	ID=(AT)N_288;Name=(AT)N;tstart=1;tend=23;shortte=F
W.domercqiae_PYCC3067_contig_01_3726322	Earl_Grey	Simple_repeat	3606348	3606750	410	+	.	ID=(CTT)N_289;Name=(CTT)N;tstart=1;tend=403;shortte=F
W.domercqiae_PYCC3067_contig_01_3726322	Earl_Grey	Simple_repeat	3606756	3606790	15	+	.	ID=(CGACCT)N_290;Name=(CGACCT)N;tstart=1;tend=34;shortte=F
W.domercqiae_PYCC3067_contig_01_3726322	Earl_Grey	Simple_repeat	3613359	3613383	26	+	.	ID=(GTGGCT)N_291;Name=(GTGGCT)N;tstart=1;tend=25;shortte=F
W.domercqiae_PYCC3067_contig_01_3726322	Earl_Grey	Simple_repeat	3625700	3625786	34	+	.	ID=G-RICH_292;Name=G-RICH;tstart=1;tend=88;shortte=F
W.domercqiae_PYCC3067_contig_01_3726322	Earl_Grey	Simple_repeat	3625865	3625928	13	+	.	ID=(TGGCTG)N_293;Name=(TGGCTG)N;tstart=1;tend=67;shortte=F
W.domercqiae_PYCC3067_contig_01_3726322	Earl_Grey	Simple_repeat	3653491	3653515	13	+	.	ID=(AGC)N_294;Name=(AGC)N;tstart=1;tend=25;shortte=F
W.domercqiae_PYCC3067_contig_01_3726322	Earl_Grey	Simple_repeat	3653985	3654024	24	+	.	ID=(TAGACG)N_295;Name=(TAGACG)N;tstart=1;tend=40;shortte=F
W.domercqiae_PYCC3067_contig_01_3726322	Earl_Grey	Unknown	3705347	3705486	1234	-	.	ID=RND-1_FAMILY-3_296;Name=RND-1_FAMILY-3;tstart=2;tend=139;shortte=F;kimura80=0.0073
W.domercqiae_PYCC3067_contig_02_2576037	Earl_Grey	Simple_repeat	10969	10998	19	+	.	ID=(TCCGA)N_297;Name=(TCCGA)N;tstart=1;tend=30;shortte=F
W.domercqiae_PYCC3067_contig_02_2576037	Earl_Grey	Simple_repeat	18051	18109	45	+	.	ID=(TATACT)N_298;Name=(TATACT)N;tstart=1;tend=59;shortte=F
W.domercqiae_PYCC3067_contig_02_2576037	Earl_Grey	Simple_repeat	42614	42642	31	+	.	ID=(G)N_299;Name=(G)N;tstart=1;tend=29;shortte=F
W.domercqiae_PYCC3067_contig_02_2576037	Earl_Grey	Simple_repeat	48537	48564	13	+	.	ID=(AGCTG)N_300;Name=(AGCTG)N;tstart=1;tend=30;shortte=F
W.domercqiae_PYCC3067_contig_02_2576037	Earl_Grey	Simple_repeat	56201	56226	17	+	.	ID=(TCA)N_301;Name=(TCA)N;tstart=1;tend=26;shortte=F
W.domercqiae_PYCC3067_contig_02_2576037	Earl_Grey	Simple_repeat	60814	60854	16	+	.	ID=(CAGCAG)N_302;Name=(CAGCAG)N;tstart=1;tend=42;shortte=F
W.domercqiae_PYCC3067_contig_02_2576037	Earl_Grey	Simple_repeat	61591	61631	12	+	.	ID=(TTCTTG)N_303;Name=(TTCTTG)N;tstart=1;tend=41;shortte=F
W.domercqiae_PYCC3067_contig_02_2576037	Earl_Grey	Simple_repeat	70839	70893	15	+	.	ID=(ACTAAC)N_304;Name=(ACTAAC)N;tstart=1;tend=56;shortte=F
W.domercqiae_PYCC3067_contig_02_2576037	Earl_Grey	Simple_repeat	80758	80792	12	+	.	ID=(GTGCTC)N_305;Name=(GTGCTC)N;tstart=1;tend=35;shortte=F
W.domercqiae_PYCC3067_contig_02_2576037	Earl_Grey	Simple_repeat	90690	90735	15	+	.	ID=(CGCCCG)N_306;Name=(CGCCCG)N;tstart=1;tend=43;shortte=F
W.domercqiae_PYCC3067_contig_02_2576037	Earl_Grey	Simple_repeat	93630	93660	24	+	.	ID=(AT)N_307;Name=(AT)N;tstart=1;tend=31;shortte=F
W.domercqiae_PYCC3067_contig_02_2576037	Earl_Grey	Simple_repeat	110782	110947	49	+	.	ID=G-RICH_308;Name=G-RICH;tstart=1;tend=167;shortte=F
W.domercqiae_PYCC3067_contig_02_2576037	Earl_Grey	Simple_repeat	112096	112132	22	+	.	ID=(CTG)N_309;Name=(CTG)N;tstart=1;tend=38;shortte=F
W.domercqiae_PYCC3067_contig_02_2576037	Earl_Grey	Simple_repeat	112636	112673	14	+	.	ID=G-RICH_310;Name=G-RICH;tstart=1;tend=39;shortte=F
W.domercqiae_PYCC3067_contig_02_2576037	Earl_Grey	Simple_repeat	112674	112725	21	+	.	ID=(CTG)N_311;Name=(CTG)N;tstart=1;tend=54;shortte=F
W.domercqiae_PYCC3067_contig_02_2576037	Earl_Grey	Simple_repeat	119223	119243	14	+	.	ID=(TACA)N_312;Name=(TACA)N;tstart=1;tend=21;shortte=F
W.domercqiae_PYCC3067_contig_02_2576037	Earl_Grey	Simple_repeat	123383	123407	16	+	.	ID=(AT)N_313;Name=(AT)N;tstart=1;tend=25;shortte=F
W.domercqiae_PYCC3067_contig_02_2576037	Earl_Grey	Simple_repeat	149136	149192	31	+	.	ID=(CAGCTGCAT)N_314;Name=(CAGCTGCAT)N;tstart=1;tend=57;shortte=F
W.domercqiae_PYCC3067_contig_02_2576037	Earl_Grey	Simple_repeat	196933	196965	14	+	.	ID=(CCA)N_315;Name=(CCA)N;tstart=1;tend=33;shortte=F
W.domercqiae_PYCC3067_contig_02_2576037	Earl_Grey	Simple_repeat	202050	202072	13	+	.	ID=(AAAT)N_316;Name=(AAAT)N;tstart=1;tend=23;shortte=F
W.domercqiae_PYCC3067_contig_02_2576037	Earl_Grey	Simple_repeat	212982	213068	19	+	.	ID=(TCA)N_317;Name=(TCA)N;tstart=1;tend=86;shortte=F
W.domercqiae_PYCC3067_contig_02_2576037	Earl_Grey	Simple_repeat	221795	221825	28	+	.	ID=(TGC)N_318;Name=(TGC)N;tstart=1;tend=31;shortte=F
W.domercqiae_PYCC3067_contig_02_2576037	Earl_Grey	Simple_repeat	233743	233784	12	+	.	ID=(CTG)N_319;Name=(CTG)N;tstart=1;tend=39;shortte=F
W.domercqiae_PYCC3067_contig_02_2576037	Earl_Grey	Simple_repeat	283120	283156	17	+	.	ID=(CTCTGG)N_320;Name=(CTCTGG)N;tstart=1;tend=37;shortte=F
W.domercqiae_PYCC3067_contig_02_2576037	Earl_Grey	Simple_repeat	288957	288996	12	+	.	ID=(CAT)N_321;Name=(CAT)N;tstart=1;tend=40;shortte=F
W.domercqiae_PYCC3067_contig_02_2576037	Earl_Grey	Simple_repeat	292535	292575	17	+	.	ID=(TCC)N_322;Name=(TCC)N;tstart=1;tend=41;shortte=F
W.domercqiae_PYCC3067_contig_02_2576037	Earl_Grey	Simple_repeat	292576	292634	24	+	.	ID=(CAG)N_323;Name=(CAG)N;tstart=1;tend=60;shortte=F
W.domercqiae_PYCC3067_contig_02_2576037	Earl_Grey	Simple_repeat	298710	298755	16	+	.	ID=(GATGAG)N_324;Name=(GATGAG)N;tstart=1;tend=46;shortte=F
W.domercqiae_PYCC3067_contig_02_2576037	Earl_Grey	Unknown	323755	323885	1160	+	.	ID=RND-1_FAMILY-3_325;Name=RND-1_FAMILY-3;tstart=11;tend=141;shortte=F;kimura80=0.0077
W.domercqiae_PYCC3067_contig_02_2576037	Earl_Grey	Simple_repeat	328345	328376	15	+	.	ID=(TA)N_326;Name=(TA)N;tstart=1;tend=32;shortte=F
W.domercqiae_PYCC3067_contig_02_2576037	Earl_Grey	Simple_repeat	343975	344000	30	+	.	ID=(TG)N_327;Name=(TG)N;tstart=1;tend=26;shortte=F
W.domercqiae_PYCC3067_contig_02_2576037	Earl_Grey	Simple_repeat	349019	349037	17	+	.	ID=(G)N_328;Name=(G)N;tstart=1;tend=19;shortte=F
W.domercqiae_PYCC3067_contig_02_2576037	Earl_Grey	Simple_repeat	354042	354203	66	+	.	ID=(GGAATGCCT)N_329;Name=(GGAATGCCT)N;tstart=1;tend=162;shortte=F
W.domercqiae_PYCC3067_contig_02_2576037	Earl_Grey	Simple_repeat	365857	365895	16	+	.	ID=(GAGCCA)N_330;Name=(GAGCCA)N;tstart=1;tend=39;shortte=F
W.domercqiae_PYCC3067_contig_02_2576037	Earl_Grey	Simple_repeat	366273	366666	107	+	.	ID=(GCCTGA)N_331;Name=(GCCTGA)N;tstart=1;tend=395;shortte=F
W.domercqiae_PYCC3067_contig_02_2576037	Earl_Grey	Simple_repeat	366667	367148	354	+	.	ID=(GAGCCA)N_332;Name=(GAGCCA)N;tstart=1;tend=482;shortte=F
W.domercqiae_PYCC3067_contig_02_2576037	Earl_Grey	Simple_repeat	367149	367407	107	+	.	ID=(GCCTGA)N_333;Name=(GCCTGA)N;tstart=6;tend=266;shortte=F
W.domercqiae_PYCC3067_contig_02_2576037	Earl_Grey	Simple_repeat	367417	367442	27	+	.	ID=(GAGCCC)N_334;Name=(GAGCCC)N;tstart=1;tend=26;shortte=F
W.domercqiae_PYCC3067_contig_02_2576037	Earl_Grey	Simple_repeat	440466	440485	13	+	.	ID=(AGG)N_335;Name=(AGG)N;tstart=1;tend=20;shortte=F
W.domercqiae_PYCC3067_contig_02_2576037	Earl_Grey	Simple_repeat	454538	454624	36	+	.	ID=(CTG)N_336;Name=(CTG)N;tstart=1;tend=87;shortte=F
W.domercqiae_PYCC3067_contig_02_2576037	Earl_Grey	Simple_repeat	454672	454702	13	+	.	ID=(TCAGAT)N_337;Name=(TCAGAT)N;tstart=1;tend=31;shortte=F
W.domercqiae_PYCC3067_contig_02_2576037	Earl_Grey	Simple_repeat	471140	471249	79	+	.	ID=(TGCTGT)N_338;Name=(TGCTGT)N;tstart=1;tend=110;shortte=F
W.domercqiae_PYCC3067_contig_02_2576037	Earl_Grey	Simple_repeat	472052	472075	12	+	.	ID=(GGT)N_339;Name=(GGT)N;tstart=1;tend=24;shortte=F
W.domercqiae_PYCC3067_contig_02_2576037	Earl_Grey	Simple_repeat	472463	472494	14	+	.	ID=(CTTGAA)N_340;Name=(CTTGAA)N;tstart=1;tend=33;shortte=F
W.domercqiae_PYCC3067_contig_02_2576037	Earl_Grey	Simple_repeat	524734	524778	15	+	.	ID=(CCACTG)N_341;Name=(CCACTG)N;tstart=1;tend=45;shortte=F
W.domercqiae_PYCC3067_contig_02_2576037	Earl_Grey	Simple_repeat	525007	525045	11	+	.	ID=(CCACTG)N_342;Name=(CCACTG)N;tstart=1;tend=39;shortte=F
W.domercqiae_PYCC3067_contig_02_2576037	Earl_Grey	Simple_repeat	539439	539500	12	+	.	ID=(AGCTGTT)N_343;Name=(AGCTGTT)N;tstart=1;tend=62;shortte=F
W.domercqiae_PYCC3067_contig_02_2576037	Earl_Grey	Simple_repeat	556158	556199	40	+	.	ID=(ATTATTGC)N_344;Name=(ATTATTGC)N;tstart=1;tend=42;shortte=F
W.domercqiae_PYCC3067_contig_02_2576037	Earl_Grey	Simple_repeat	586281	586332	15	+	.	ID=(CAG)N_345;Name=(CAG)N;tstart=1;tend=52;shortte=F
W.domercqiae_PYCC3067_contig_02_2576037	Earl_Grey	Simple_repeat	593652	593670	12	+	.	ID=(GCT)N_346;Name=(GCT)N;tstart=1;tend=19;shortte=F
W.domercqiae_PYCC3067_contig_02_2576037	Earl_Grey	Simple_repeat	596790	596813	22	+	.	ID=(T)N_347;Name=(T)N;tstart=1;tend=24;shortte=F
W.domercqiae_PYCC3067_contig_02_2576037	Earl_Grey	Simple_repeat	599316	599362	23	+	.	ID=A-RICH_348;Name=A-RICH;tstart=1;tend=47;shortte=F
W.domercqiae_PYCC3067_contig_02_2576037	Earl_Grey	Simple_repeat	604705	604829	61	+	.	ID=(GCCTCC)N_349;Name=(GCCTCC)N;tstart=1;tend=128;shortte=F
W.domercqiae_PYCC3067_contig_02_2576037	Earl_Grey	Simple_repeat	606419	606467	16	+	.	ID=(CTGATT)N_350;Name=(CTGATT)N;tstart=1;tend=46;shortte=F
W.domercqiae_PYCC3067_contig_02_2576037	Earl_Grey	Simple_repeat	611818	611848	12	+	.	ID=(TTTTA)N_351;Name=(TTTTA)N;tstart=1;tend=29;shortte=F
W.domercqiae_PYCC3067_contig_02_2576037	Earl_Grey	Simple_repeat	652135	652172	13	+	.	ID=(TCAGCA)N_352;Name=(TCAGCA)N;tstart=1;tend=38;shortte=F
W.domercqiae_PYCC3067_contig_02_2576037	Earl_Grey	Simple_repeat	666846	666877	15	+	.	ID=(ATA)N_353;Name=(ATA)N;tstart=1;tend=34;shortte=F
W.domercqiae_PYCC3067_contig_02_2576037	Earl_Grey	Simple_repeat	675573	675594	15	+	.	ID=(TCT)N_354;Name=(TCT)N;tstart=1;tend=22;shortte=F
W.domercqiae_PYCC3067_contig_02_2576037	Earl_Grey	Simple_repeat	691987	692058	24	+	.	ID=(TCG)N_355;Name=(TCG)N;tstart=1;tend=72;shortte=F
W.domercqiae_PYCC3067_contig_02_2576037	Earl_Grey	Simple_repeat	722070	722089	13	+	.	ID=(GAT)N_356;Name=(GAT)N;tstart=1;tend=20;shortte=F
W.domercqiae_PYCC3067_contig_02_2576037	Earl_Grey	Simple_repeat	737058	737082	13	+	.	ID=(TATT)N_357;Name=(TATT)N;tstart=1;tend=25;shortte=F
W.domercqiae_PYCC3067_contig_02_2576037	Earl_Grey	Simple_repeat	739000	739035	13	+	.	ID=(CGC)N_358;Name=(CGC)N;tstart=1;tend=37;shortte=F
W.domercqiae_PYCC3067_contig_02_2576037	Earl_Grey	Simple_repeat	766579	766626	18	+	.	ID=(TCG)N_359;Name=(TCG)N;tstart=1;tend=48;shortte=F
W.domercqiae_PYCC3067_contig_02_2576037	Earl_Grey	Simple_repeat	766960	767029	22	+	.	ID=(CCAGAG)N_360;Name=(CCAGAG)N;tstart=1;tend=70;shortte=F
W.domercqiae_PYCC3067_contig_02_2576037	Earl_Grey	Simple_repeat	769593	769640	27	+	.	ID=(TCTTTT)N_361;Name=(TCTTTT)N;tstart=1;tend=53;shortte=F
W.domercqiae_PYCC3067_contig_02_2576037	Earl_Grey	Simple_repeat	823412	823438	16	+	.	ID=(T)N_362;Name=(T)N;tstart=1;tend=27;shortte=F
W.domercqiae_PYCC3067_contig_02_2576037	Earl_Grey	Simple_repeat	823439	823459	14	+	.	ID=(TTC)N_363;Name=(TTC)N;tstart=1;tend=48;shortte=F
W.domercqiae_PYCC3067_contig_02_2576037	Earl_Grey	Simple_repeat	829872	829907	18	+	.	ID=(CGAAGA)N_364;Name=(CGAAGA)N;tstart=1;tend=36;shortte=F
W.domercqiae_PYCC3067_contig_02_2576037	Earl_Grey	Simple_repeat	865969	865992	17	+	.	ID=(T)N_365;Name=(T)N;tstart=1;tend=24;shortte=F
W.domercqiae_PYCC3067_contig_02_2576037	Earl_Grey	Simple_repeat	870048	870097	13	+	.	ID=(TCT)N_366;Name=(TCT)N;tstart=1;tend=50;shortte=F
W.domercqiae_PYCC3067_contig_02_2576037	Earl_Grey	Simple_repeat	870210	870254	19	+	.	ID=(AGCGAG)N_367;Name=(AGCGAG)N;tstart=1;tend=48;shortte=F
W.domercqiae_PYCC3067_contig_02_2576037	Earl_Grey	Simple_repeat	870486	870550	12	+	.	ID=(GACGAG)N_368;Name=(GACGAG)N;tstart=1;tend=65;shortte=F
W.domercqiae_PYCC3067_contig_02_2576037	Earl_Grey	Simple_repeat	900650	900733	45	+	.	ID=(CTG)N_369;Name=(CTG)N;tstart=1;tend=84;shortte=F
W.domercqiae_PYCC3067_contig_02_2576037	Earl_Grey	Simple_repeat	913847	913870	19	+	.	ID=(TGA)N_370;Name=(TGA)N;tstart=1;tend=24;shortte=F
W.domercqiae_PYCC3067_contig_02_2576037	Earl_Grey	Simple_repeat	938685	938712	16	+	.	ID=(ACG)N_371;Name=(ACG)N;tstart=1;tend=28;shortte=F
W.domercqiae_PYCC3067_contig_02_2576037	Earl_Grey	Simple_repeat	962967	963007	20	+	.	ID=(GTACCC)N_372;Name=(GTACCC)N;tstart=1;tend=41;shortte=F
W.domercqiae_PYCC3067_contig_02_2576037	Earl_Grey	Simple_repeat	970210	970249	15	+	.	ID=(TCTATG)N_373;Name=(TCTATG)N;tstart=1;tend=39;shortte=F
W.domercqiae_PYCC3067_contig_02_2576037	Earl_Grey	Simple_repeat	1001905	1001931	20	+	.	ID=(TGC)N_374;Name=(TGC)N;tstart=1;tend=27;shortte=F
W.domercqiae_PYCC3067_contig_02_2576037	Earl_Grey	Simple_repeat	1015239	1015283	24	+	.	ID=(TGTTGC)N_375;Name=(TGTTGC)N;tstart=1;tend=45;shortte=F
W.domercqiae_PYCC3067_contig_02_2576037	Earl_Grey	Simple_repeat	1025873	1025903	16	+	.	ID=(GATGAA)N_376;Name=(GATGAA)N;tstart=1;tend=31;shortte=F
W.domercqiae_PYCC3067_contig_02_2576037	Earl_Grey	Simple_repeat	1045980	1046012	19	+	.	ID=(T)N_377;Name=(T)N;tstart=1;tend=33;shortte=F
W.domercqiae_PYCC3067_contig_02_2576037	Earl_Grey	Simple_repeat	1053030	1053062	12	+	.	ID=(TGTAGA)N_378;Name=(TGTAGA)N;tstart=1;tend=33;shortte=F
W.domercqiae_PYCC3067_contig_02_2576037	Earl_Grey	Simple_repeat	1074931	1074965	13	+	.	ID=(GCTGCC)N_379;Name=(GCTGCC)N;tstart=1;tend=35;shortte=F
W.domercqiae_PYCC3067_contig_02_2576037	Earl_Grey	Simple_repeat	1075161	1075192	14	+	.	ID=(GAGTTC)N_380;Name=(GAGTTC)N;tstart=1;tend=32;shortte=F
W.domercqiae_PYCC3067_contig_02_2576037	Earl_Grey	Simple_repeat	1075965	1076002	12	+	.	ID=(TATGATT)N_381;Name=(TATGATT)N;tstart=1;tend=37;shortte=F
W.domercqiae_PYCC3067_contig_02_2576037	Earl_Grey	Simple_repeat	1096809	1096827	15	+	.	ID=(GTA)N_382;Name=(GTA)N;tstart=1;tend=19;shortte=F
W.domercqiae_PYCC3067_contig_02_2576037	Earl_Grey	Simple_repeat	1124333	1124376	13	+	.	ID=(CTTTGCG)N_383;Name=(CTTTGCG)N;tstart=1;tend=46;shortte=F
W.domercqiae_PYCC3067_contig_02_2576037	Earl_Grey	Simple_repeat	1124638	1124688	14	+	.	ID=(TCAGCA)N_384;Name=(TCAGCA)N;tstart=1;tend=51;shortte=F
W.domercqiae_PYCC3067_contig_02_2576037	Earl_Grey	Simple_repeat	1137725	1137783	22	+	.	ID=GA-RICH_385;Name=GA-RICH;tstart=1;tend=59;shortte=F
W.domercqiae_PYCC3067_contig_02_2576037	Earl_Grey	Simple_repeat	1138954	1138990	13	+	.	ID=(CACTGC)N_386;Name=(CACTGC)N;tstart=1;tend=36;shortte=F
W.domercqiae_PYCC3067_contig_02_2576037	Earl_Grey	Simple_repeat	1160387	1160418	17	+	.	ID=(GACGAT)N_387;Name=(GACGAT)N;tstart=1;tend=32;shortte=F
W.domercqiae_PYCC3067_contig_02_2576037	Earl_Grey	Simple_repeat	1160419	1160419	14	+	.	ID=(GAT)N_388;Name=(GAT)N;tstart=1;tend=33;shortte=F
W.domercqiae_PYCC3067_contig_02_2576037	Earl_Grey	Simple_repeat	1161734	1161785	19	+	.	ID=(GAT)N_389;Name=(GAT)N;tstart=1;tend=49;shortte=F
W.domercqiae_PYCC3067_contig_02_2576037	Earl_Grey	Simple_repeat	1169652	1169682	12	+	.	ID=(AGC)N_390;Name=(AGC)N;tstart=1;tend=30;shortte=F
W.domercqiae_PYCC3067_contig_02_2576037	Earl_Grey	Simple_repeat	1179963	1179991	15	+	.	ID=(GTG)N_391;Name=(GTG)N;tstart=1;tend=30;shortte=F
W.domercqiae_PYCC3067_contig_02_2576037	Earl_Grey	Simple_repeat	1188756	1188983	196	+	.	ID=(TCTGGC)N_392;Name=(TCTGGC)N;tstart=1;tend=227;shortte=F
W.domercqiae_PYCC3067_contig_02_2576037	Earl_Grey	Simple_repeat	1188984	1189023	28	+	.	ID=(TCTGAT)N_393;Name=(TCTGAT)N;tstart=1;tend=40;shortte=F
W.domercqiae_PYCC3067_contig_02_2576037	Earl_Grey	Simple_repeat	1189024	1189307	196	+	.	ID=(TCTGGC)N_394;Name=(TCTGGC)N;tstart=6;tend=291;shortte=F
W.domercqiae_PYCC3067_contig_02_2576037	Earl_Grey	Simple_repeat	1189308	1189339	29	+	.	ID=(TCCGAC)N_395;Name=(TCCGAC)N;tstart=1;tend=32;shortte=F
W.domercqiae_PYCC3067_contig_02_2576037	Earl_Grey	Simple_repeat	1189340	1189485	196	+	.	ID=(TCTGGC)N_396;Name=(TCTGGC)N;tstart=4;tend=150;shortte=F;tegroup=CTG_2|(TCTGGC)N|1
W.domercqiae_PYCC3067_contig_02_2576037	Earl_Grey	Simple_repeat	1189486	1189523	105	+	.	ID=(TCCAGC)N_397;Name=(TCCAGC)N;tstart=4;tend=187;shortte=F
W.domercqiae_PYCC3067_contig_02_2576037	Earl_Grey	Simple_repeat	1189524	1189582	30	+	.	ID=(TCTGAC)N_398;Name=(TCTGAC)N;tstart=1;tend=59;shortte=F
W.domercqiae_PYCC3067_contig_02_2576037	Earl_Grey	Simple_repeat	1189583	1189618	105	+	.	ID=(TCCAGC)N_399;Name=(TCCAGC)N;tstart=2;tend=38;shortte=F
W.domercqiae_PYCC3067_contig_02_2576037	Earl_Grey	Simple_repeat	1204742	1204767	14	+	.	ID=(TTC)N_400;Name=(TTC)N;tstart=1;tend=26;shortte=F
W.domercqiae_PYCC3067_contig_02_2576037	Earl_Grey	Unknown	1215825	1215972	1198	+	.	ID=RND-1_FAMILY-3_401;Name=RND-1_FAMILY-3;tstart=1;tend=145;shortte=F;kimura80=0.0212
W.domercqiae_PYCC3067_contig_02_2576037	Earl_Grey	Unknown	1216023	1216159	1232	+	.	ID=RND-1_FAMILY-3_402;Name=RND-1_FAMILY-3;tstart=9;tend=145;shortte=F;kimura80=-0.0
W.domercqiae_PYCC3067_contig_02_2576037	Earl_Grey	Simple_repeat	1233826	1233873	27	+	.	ID=(TGAGGA)N_403;Name=(TGAGGA)N;tstart=1;tend=48;shortte=F
W.domercqiae_PYCC3067_contig_02_2576037	Earl_Grey	Simple_repeat	1243097	1243131	12	+	.	ID=(CGCTGAA)N_404;Name=(CGCTGAA)N;tstart=1;tend=38;shortte=F
W.domercqiae_PYCC3067_contig_02_2576037	Earl_Grey	Simple_repeat	1244001	1244026	14	+	.	ID=(AAAC)N_405;Name=(AAAC)N;tstart=1;tend=28;shortte=F
W.domercqiae_PYCC3067_contig_02_2576037	Earl_Grey	Simple_repeat	1246996	1247099	41	+	.	ID=(GAATCA)N_406;Name=(GAATCA)N;tstart=1;tend=104;shortte=F
W.domercqiae_PYCC3067_contig_02_2576037	Earl_Grey	Simple_repeat	1254191	1254230	16	+	.	ID=GA-RICH_407;Name=GA-RICH;tstart=1;tend=40;shortte=F
W.domercqiae_PYCC3067_contig_02_2576037	Earl_Grey	Simple_repeat	1273976	1274028	13	+	.	ID=(GATCAT)N_408;Name=(GATCAT)N;tstart=1;tend=54;shortte=F
W.domercqiae_PYCC3067_contig_02_2576037	Earl_Grey	Simple_repeat	1319296	1319341	16	+	.	ID=(CTGTTG)N_409;Name=(CTGTTG)N;tstart=1;tend=43;shortte=F
W.domercqiae_PYCC3067_contig_02_2576037	Earl_Grey	Simple_repeat	1319406	1319450	20	+	.	ID=(TGT)N_410;Name=(TGT)N;tstart=1;tend=45;shortte=F
W.domercqiae_PYCC3067_contig_02_2576037	Earl_Grey	Simple_repeat	1319937	1319968	18	+	.	ID=(TGC)N_411;Name=(TGC)N;tstart=1;tend=32;shortte=F
W.domercqiae_PYCC3067_contig_02_2576037	Earl_Grey	Simple_repeat	1326480	1326496	13	+	.	ID=(GCT)N_412;Name=(GCT)N;tstart=1;tend=17;shortte=F
W.domercqiae_PYCC3067_contig_02_2576037	Earl_Grey	Simple_repeat	1327508	1327542	11	+	.	ID=(GCGATCC)N_413;Name=(GCGATCC)N;tstart=1;tend=36;shortte=F
W.domercqiae_PYCC3067_contig_02_2576037	Earl_Grey	Simple_repeat	1330645	1330677	14	+	.	ID=(GTG)N_414;Name=(GTG)N;tstart=1;tend=34;shortte=F
W.domercqiae_PYCC3067_contig_02_2576037	Earl_Grey	Simple_repeat	1334250	1334364	38	+	.	ID=(TCTCCA)N_415;Name=(TCTCCA)N;tstart=1;tend=115;shortte=F
W.domercqiae_PYCC3067_contig_02_2576037	Earl_Grey	Simple_repeat	1334378	1334481	29	+	.	ID=(TCTTCT)N_416;Name=(TCTTCT)N;tstart=1;tend=103;shortte=F
W.domercqiae_PYCC3067_contig_02_2576037	Earl_Grey	Simple_repeat	1334608	1334641	26	+	.	ID=(CTT)N_417;Name=(CTT)N;tstart=1;tend=34;shortte=F
W.domercqiae_PYCC3067_contig_02_2576037	Earl_Grey	Simple_repeat	1338206	1338244	17	+	.	ID=(CAT)N_418;Name=(CAT)N;tstart=1;tend=39;shortte=F
W.domercqiae_PYCC3067_contig_02_2576037	Earl_Grey	Simple_repeat	1339493	1339555	27	+	.	ID=(CTTT)N_419;Name=(CTTT)N;tstart=1;tend=66;shortte=F
W.domercqiae_PYCC3067_contig_02_2576037	Earl_Grey	Simple_repeat	1343236	1343298	13	+	.	ID=(AGC)N_420;Name=(AGC)N;tstart=1;tend=63;shortte=F
W.domercqiae_PYCC3067_contig_02_2576037	Earl_Grey	Simple_repeat	1343528	1343555	16	+	.	ID=(AGC)N_421;Name=(AGC)N;tstart=1;tend=28;shortte=F
W.domercqiae_PYCC3067_contig_02_2576037	Earl_Grey	Simple_repeat	1344053	1344105	12	+	.	ID=(GCTCGA)N_422;Name=(GCTCGA)N;tstart=1;tend=53;shortte=F
W.domercqiae_PYCC3067_contig_02_2576037	Earl_Grey	Simple_repeat	1376313	1376349	19	+	.	ID=(TACGGC)N_423;Name=(TACGGC)N;tstart=1;tend=37;shortte=F
W.domercqiae_PYCC3067_contig_02_2576037	Earl_Grey	Simple_repeat	1390097	1390312	130	+	.	ID=(CAGGCT)N_424;Name=(CAGGCT)N;tstart=1;tend=216;shortte=F
W.domercqiae_PYCC3067_contig_02_2576037	Earl_Grey	Simple_repeat	1390988	1391130	59	+	.	ID=(CAG)N_425;Name=(CAG)N;tstart=1;tend=139;shortte=F
W.domercqiae_PYCC3067_contig_02_2576037	Earl_Grey	Simple_repeat	1401573	1401599	20	+	.	ID=(CAG)N_426;Name=(CAG)N;tstart=1;tend=27;shortte=F
W.domercqiae_PYCC3067_contig_02_2576037	Earl_Grey	Simple_repeat	1401679	1401706	16	+	.	ID=(ATC)N_427;Name=(ATC)N;tstart=1;tend=28;shortte=F
W.domercqiae_PYCC3067_contig_02_2576037	Earl_Grey	Simple_repeat	1405510	1405549	18	+	.	ID=(GCT)N_428;Name=(GCT)N;tstart=1;tend=38;shortte=F
W.domercqiae_PYCC3067_contig_02_2576037	Earl_Grey	Simple_repeat	1407168	1407194	15	+	.	ID=(AT)N_429;Name=(AT)N;tstart=1;tend=29;shortte=F
W.domercqiae_PYCC3067_contig_02_2576037	Earl_Grey	Simple_repeat	1423044	1423091	21	+	.	ID=(GCA)N_430;Name=(GCA)N;tstart=1;tend=48;shortte=F
W.domercqiae_PYCC3067_contig_02_2576037	Earl_Grey	Simple_repeat	1433733	1433774	13	+	.	ID=(AAGGAAT)N_431;Name=(AAGGAAT)N;tstart=1;tend=42;shortte=F
W.domercqiae_PYCC3067_contig_02_2576037	Earl_Grey	Simple_repeat	1434533	1434571	19	+	.	ID=(TCG)N_432;Name=(TCG)N;tstart=1;tend=39;shortte=F
W.domercqiae_PYCC3067_contig_02_2576037	Earl_Grey	Simple_repeat	1471004	1471035	13	+	.	ID=(AGAGGC)N_433;Name=(AGAGGC)N;tstart=1;tend=32;shortte=F
W.domercqiae_PYCC3067_contig_02_2576037	Earl_Grey	Simple_repeat	1484268	1484313	35	+	.	ID=(TTGTTC)N_434;Name=(TTGTTC)N;tstart=1;tend=46;shortte=F
W.domercqiae_PYCC3067_contig_02_2576037	Earl_Grey	Simple_repeat	1485134	1485217	17	+	.	ID=(GTGCCT)N_435;Name=(GTGCCT)N;tstart=1;tend=84;shortte=F
W.domercqiae_PYCC3067_contig_02_2576037	Earl_Grey	Simple_repeat	1490228	1490291	30	+	.	ID=(CTGGAA)N_436;Name=(CTGGAA)N;tstart=1;tend=64;shortte=F
W.domercqiae_PYCC3067_contig_02_2576037	Earl_Grey	Simple_repeat	1492077	1492107	14	+	.	ID=A-RICH_437;Name=A-RICH;tstart=1;tend=32;shortte=F
W.domercqiae_PYCC3067_contig_02_2576037	Earl_Grey	Simple_repeat	1495788	1495806	15	+	.	ID=(GCT)N_438;Name=(GCT)N;tstart=1;tend=19;shortte=F
W.domercqiae_PYCC3067_contig_02_2576037	Earl_Grey	Simple_repeat	1499441	1499484	17	+	.	ID=GA-RICH_439;Name=GA-RICH;tstart=1;tend=44;shortte=F
W.domercqiae_PYCC3067_contig_02_2576037	Earl_Grey	Simple_repeat	1499485	1499532	18	+	.	ID=G-RICH_440;Name=G-RICH;tstart=1;tend=46;shortte=F
W.domercqiae_PYCC3067_contig_02_2576037	Earl_Grey	Simple_repeat	1500230	1500263	16	+	.	ID=(CGGCTT)N_441;Name=(CGGCTT)N;tstart=1;tend=34;shortte=F
W.domercqiae_PYCC3067_contig_02_2576037	Earl_Grey	Simple_repeat	1500491	1500522	13	+	.	ID=(TGC)N_442;Name=(TGC)N;tstart=1;tend=32;shortte=F
W.domercqiae_PYCC3067_contig_02_2576037	Earl_Grey	Simple_repeat	1527177	1527196	13	+	.	ID=(GAT)N_443;Name=(GAT)N;tstart=1;tend=20;shortte=F
W.domercqiae_PYCC3067_contig_02_2576037	Earl_Grey	Simple_repeat	1527947	1528063	30	+	.	ID=(CTT)N_444;Name=(CTT)N;tstart=1;tend=117;shortte=F
W.domercqiae_PYCC3067_contig_02_2576037	Earl_Grey	Simple_repeat	1546333	1546366	14	+	.	ID=(AGTCTG)N_445;Name=(AGTCTG)N;tstart=1;tend=37;shortte=F
W.domercqiae_PYCC3067_contig_02_2576037	Earl_Grey	Simple_repeat	1550478	1550557	17	+	.	ID=(TGATGC)N_446;Name=(TGATGC)N;tstart=1;tend=84;shortte=F
W.domercqiae_PYCC3067_contig_02_2576037	Earl_Grey	Simple_repeat	1554693	1554723	17	+	.	ID=(AAT)N_447;Name=(AAT)N;tstart=1;tend=32;shortte=F
W.domercqiae_PYCC3067_contig_02_2576037	Earl_Grey	Simple_repeat	1567486	1567529	15	+	.	ID=A-RICH_448;Name=A-RICH;tstart=1;tend=43;shortte=F
W.domercqiae_PYCC3067_contig_02_2576037	Earl_Grey	Simple_repeat	1618971	1619012	12	+	.	ID=(CGACTT)N_449;Name=(CGACTT)N;tstart=1;tend=42;shortte=F
W.domercqiae_PYCC3067_contig_02_2576037	Earl_Grey	Simple_repeat	1626971	1627007	13	+	.	ID=(TGA)N_450;Name=(TGA)N;tstart=1;tend=37;shortte=F
W.domercqiae_PYCC3067_contig_02_2576037	Earl_Grey	Simple_repeat	1630925	1630949	13	+	.	ID=(CGG)N_451;Name=(CGG)N;tstart=1;tend=25;shortte=F
W.domercqiae_PYCC3067_contig_02_2576037	Earl_Grey	Simple_repeat	1637188	1637251	14	+	.	ID=(GTCGACGTG)N_452;Name=(GTCGACGTG)N;tstart=1;tend=69;shortte=F
W.domercqiae_PYCC3067_contig_02_2576037	Earl_Grey	Simple_repeat	1684888	1684969	17	+	.	ID=(TGAG)N_453;Name=(TGAG)N;tstart=1;tend=79;shortte=F
W.domercqiae_PYCC3067_contig_02_2576037	Earl_Grey	Simple_repeat	1692637	1692673	14	+	.	ID=A-RICH_454;Name=A-RICH;tstart=1;tend=37;shortte=F
W.domercqiae_PYCC3067_contig_02_2576037	Earl_Grey	Simple_repeat	1710102	1710139	31	+	.	ID=(TGGGCC)N_455;Name=(TGGGCC)N;tstart=1;tend=38;shortte=F
W.domercqiae_PYCC3067_contig_02_2576037	Earl_Grey	Simple_repeat	1710140	1710193	20	+	.	ID=(AGCTTG)N_456;Name=(AGCTTG)N;tstart=1;tend=54;shortte=F
W.domercqiae_PYCC3067_contig_02_2576037	Earl_Grey	Simple_repeat	1710252	1710283	12	+	.	ID=(TAACCA)N_457;Name=(TAACCA)N;tstart=1;tend=32;shortte=F
W.domercqiae_PYCC3067_contig_02_2576037	Earl_Grey	Simple_repeat	1716215	1716263	13	+	.	ID=(CGAAGC)N_458;Name=(CGAAGC)N;tstart=1;tend=50;shortte=F
W.domercqiae_PYCC3067_contig_02_2576037	Earl_Grey	Simple_repeat	1776944	1777036	16	+	.	ID=(CGATGA)N_459;Name=(CGATGA)N;tstart=1;tend=90;shortte=F
W.domercqiae_PYCC3067_contig_02_2576037	Earl_Grey	Simple_repeat	1777958	1778009	17	+	.	ID=(CTCA)N_460;Name=(CTCA)N;tstart=1;tend=54;shortte=F
W.domercqiae_PYCC3067_contig_02_2576037	Earl_Grey	Simple_repeat	1832738	1832769	17	+	.	ID=(TTATGC)N_461;Name=(TTATGC)N;tstart=1;tend=32;shortte=F
W.domercqiae_PYCC3067_contig_02_2576037	Earl_Grey	Simple_repeat	1875636	1875662	18	+	.	ID=(GGC)N_462;Name=(GGC)N;tstart=1;tend=27;shortte=F
W.domercqiae_PYCC3067_contig_02_2576037	Earl_Grey	Simple_repeat	1893976	1894010	16	+	.	ID=(GCATCT)N_463;Name=(GCATCT)N;tstart=1;tend=35;shortte=F
W.domercqiae_PYCC3067_contig_02_2576037	Earl_Grey	Simple_repeat	1895045	1895088	38	+	.	ID=(TTTTGAC)N_464;Name=(TTTTGAC)N;tstart=1;tend=44;shortte=F
W.domercqiae_PYCC3067_contig_02_2576037	Earl_Grey	Simple_repeat	1900314	1900344	13	+	.	ID=(CGCCGG)N_465;Name=(CGCCGG)N;tstart=1;tend=31;shortte=F
W.domercqiae_PYCC3067_contig_02_2576037	Earl_Grey	Simple_repeat	1900462	1900485	15	+	.	ID=(T)N_466;Name=(T)N;tstart=1;tend=24;shortte=F
W.domercqiae_PYCC3067_contig_02_2576037	Earl_Grey	Simple_repeat	1905865	1905897	36	+	.	ID=(CCAGGG)N_467;Name=(CCAGGG)N;tstart=1;tend=33;shortte=F
W.domercqiae_PYCC3067_contig_02_2576037	Earl_Grey	Simple_repeat	1906194	1906217	14	+	.	ID=(GCA)N_468;Name=(GCA)N;tstart=1;tend=24;shortte=F
W.domercqiae_PYCC3067_contig_02_2576037	Earl_Grey	Simple_repeat	1910859	1910895	12	+	.	ID=(GGCCGA)N_469;Name=(GGCCGA)N;tstart=1;tend=37;shortte=F
W.domercqiae_PYCC3067_contig_02_2576037	Earl_Grey	Simple_repeat	1918611	1918644	14	+	.	ID=(AGCGGC)N_470;Name=(AGCGGC)N;tstart=1;tend=34;shortte=F
W.domercqiae_PYCC3067_contig_02_2576037	Earl_Grey	Simple_repeat	1919883	1919930	17	+	.	ID=(GCCGCC)N_471;Name=(GCCGCC)N;tstart=1;tend=48;shortte=F
W.domercqiae_PYCC3067_contig_02_2576037	Earl_Grey	Simple_repeat	1940658	1940694	13	+	.	ID=(CACAGG)N_472;Name=(CACAGG)N;tstart=1;tend=37;shortte=F
W.domercqiae_PYCC3067_contig_02_2576037	Earl_Grey	Simple_repeat	1952826	1952871	20	+	.	ID=(ATTTA)N_473;Name=(ATTTA)N;tstart=1;tend=46;shortte=F
W.domercqiae_PYCC3067_contig_02_2576037	Earl_Grey	Simple_repeat	1961452	1961549	40	+	.	ID=(GACAAG)N_474;Name=(GACAAG)N;tstart=1;tend=98;shortte=F
W.domercqiae_PYCC3067_contig_02_2576037	Earl_Grey	Simple_repeat	1961839	1961926	17	+	.	ID=(CAGCAG)N_475;Name=(CAGCAG)N;tstart=1;tend=87;shortte=F
W.domercqiae_PYCC3067_contig_02_2576037	Earl_Grey	Simple_repeat	1963105	1963164	30	+	.	ID=(CAG)N_476;Name=(CAG)N;tstart=1;tend=59;shortte=F
W.domercqiae_PYCC3067_contig_02_2576037	Earl_Grey	Simple_repeat	1963165	1963388	171	+	.	ID=(CAA)N_477;Name=(CAA)N;tstart=1;tend=224;shortte=F
W.domercqiae_PYCC3067_contig_02_2576037	Earl_Grey	Simple_repeat	1963389	1963421	30	+	.	ID=(CAG)N_478;Name=(CAG)N;tstart=3;tend=36;shortte=F
W.domercqiae_PYCC3067_contig_02_2576037	Earl_Grey	Simple_repeat	1998205	1998232	14	+	.	ID=(TTAT)N_479;Name=(TTAT)N;tstart=1;tend=26;shortte=F
W.domercqiae_PYCC3067_contig_02_2576037	Earl_Grey	Simple_repeat	2005224	2005261	14	+	.	ID=A-RICH_480;Name=A-RICH;tstart=1;tend=37;shortte=F
W.domercqiae_PYCC3067_contig_02_2576037	Earl_Grey	Unknown	2011691	2011835	1141	-	.	ID=RND-1_FAMILY-3_481;Name=RND-1_FAMILY-3;tstart=1;tend=145;shortte=F;kimura80=0.0503
W.domercqiae_PYCC3067_contig_02_2576037	Earl_Grey	Simple_repeat	2034403	2034436	26	+	.	ID=(TGACTTG)N_482;Name=(TGACTTG)N;tstart=1;tend=34;shortte=F
W.domercqiae_PYCC3067_contig_02_2576037	Earl_Grey	Unknown	2055050	2120045	180080	+	.	ID=RND-1_FAMILY-1_483;Name=RND-1_FAMILY-1;tstart=1;tend=20012;shortte=F;kimura80=-0.0
W.domercqiae_PYCC3067_contig_02_2576037	Earl_Grey	Simple_repeat	2136732	2136768	17	+	.	ID=(TTGTT)N_484;Name=(TTGTT)N;tstart=1;tend=37;shortte=F
W.domercqiae_PYCC3067_contig_02_2576037	Earl_Grey	Simple_repeat	2148701	2148719	12	+	.	ID=(GCT)N_485;Name=(GCT)N;tstart=1;tend=19;shortte=F
W.domercqiae_PYCC3067_contig_02_2576037	Earl_Grey	Unknown	2153114	2165832	114431	-	.	ID=RND-1_FAMILY-1_486;Name=RND-1_FAMILY-1;tstart=1826;tend=14544;shortte=F;kimura80=0.0001
W.domercqiae_PYCC3067_contig_02_2576037	Earl_Grey	Simple_repeat	2172302	2172435	23	+	.	ID=(TCA)N_487;Name=(TCA)N;tstart=1;tend=131;shortte=F
W.domercqiae_PYCC3067_contig_02_2576037	Earl_Grey	Simple_repeat	2245663	2245701	13	+	.	ID=(GCTA)N_488;Name=(GCTA)N;tstart=1;tend=38;shortte=F
W.domercqiae_PYCC3067_contig_02_2576037	Earl_Grey	Simple_repeat	2248183	2248218	14	+	.	ID=GA-RICH_489;Name=GA-RICH;tstart=1;tend=36;shortte=F
W.domercqiae_PYCC3067_contig_02_2576037	Earl_Grey	Simple_repeat	2281602	2281693	37	+	.	ID=(TGTGCC)N_490;Name=(TGTGCC)N;tstart=1;tend=92;shortte=F
W.domercqiae_PYCC3067_contig_02_2576037	Earl_Grey	Simple_repeat	2292121	2292142	13	+	.	ID=(TGA)N_491;Name=(TGA)N;tstart=1;tend=22;shortte=F
W.domercqiae_PYCC3067_contig_02_2576037	Earl_Grey	Simple_repeat	2331396	2331437	12	+	.	ID=A-RICH_492;Name=A-RICH;tstart=1;tend=45;shortte=F
W.domercqiae_PYCC3067_contig_02_2576037	Earl_Grey	Simple_repeat	2341389	2341435	18	+	.	ID=A-RICH_493;Name=A-RICH;tstart=1;tend=47;shortte=F
W.domercqiae_PYCC3067_contig_02_2576037	Earl_Grey	Simple_repeat	2347510	2347542	16	+	.	ID=GA-RICH_494;Name=GA-RICH;tstart=1;tend=33;shortte=F
W.domercqiae_PYCC3067_contig_02_2576037	Earl_Grey	Simple_repeat	2351653	2351679	20	+	.	ID=(AT)N_495;Name=(AT)N;tstart=1;tend=27;shortte=F
W.domercqiae_PYCC3067_contig_02_2576037	Earl_Grey	Simple_repeat	2373281	2373320	14	+	.	ID=(TGAAGC)N_496;Name=(TGAAGC)N;tstart=1;tend=39;shortte=F
W.domercqiae_PYCC3067_contig_02_2576037	Earl_Grey	Simple_repeat	2385632	2385669	13	+	.	ID=(TGCAGC)N_497;Name=(TGCAGC)N;tstart=1;tend=36;shortte=F
W.domercqiae_PYCC3067_contig_02_2576037	Earl_Grey	Simple_repeat	2430387	2430417	19	+	.	ID=(CGC)N_498;Name=(CGC)N;tstart=1;tend=31;shortte=F
W.domercqiae_PYCC3067_contig_02_2576037	Earl_Grey	Simple_repeat	2434991	2435035	15	+	.	ID=(GCGCTA)N_499;Name=(GCGCTA)N;tstart=1;tend=48;shortte=F
W.domercqiae_PYCC3067_contig_02_2576037	Earl_Grey	Simple_repeat	2440504	2440533	17	+	.	ID=(TA)N_500;Name=(TA)N;tstart=1;tend=29;shortte=F
W.domercqiae_PYCC3067_contig_02_2576037	Earl_Grey	Simple_repeat	2448311	2448345	20	+	.	ID=(TA)N_501;Name=(TA)N;tstart=1;tend=35;shortte=F
W.domercqiae_PYCC3067_contig_02_2576037	Earl_Grey	Simple_repeat	2448346	2448356	21	+	.	ID=(TCATATA)N_502;Name=(TCATATA)N;tstart=5;tend=55;shortte=F
W.domercqiae_PYCC3067_contig_02_2576037	Earl_Grey	Simple_repeat	2485264	2485313	21	+	.	ID=(TCCTTG)N_503;Name=(TCCTTG)N;tstart=1;tend=50;shortte=F
W.domercqiae_PYCC3067_contig_02_2576037	Earl_Grey	Simple_repeat	2489349	2489380	12	+	.	ID=A-RICH_504;Name=A-RICH;tstart=1;tend=33;shortte=F
W.domercqiae_PYCC3067_contig_02_2576037	Earl_Grey	Simple_repeat	2515887	2515908	12	+	.	ID=(ATAC)N_505;Name=(ATAC)N;tstart=1;tend=22;shortte=F
W.domercqiae_PYCC3067_contig_02_2576037	Earl_Grey	Simple_repeat	2521051	2521070	16	+	.	ID=(CTG)N_506;Name=(CTG)N;tstart=1;tend=20;shortte=F
W.domercqiae_PYCC3067_contig_02_2576037	Earl_Grey	Simple_repeat	2523174	2523212	38	+	.	ID=(GCT)N_507;Name=(GCT)N;tstart=1;tend=39;shortte=F
W.domercqiae_PYCC3067_contig_03_2213046	Earl_Grey	Unknown	18868	18998	1133	-	.	ID=RND-1_FAMILY-3_508;Name=RND-1_FAMILY-3;tstart=8;tend=138;shortte=F;kimura80=0.0154
W.domercqiae_PYCC3067_contig_03_2213046	Earl_Grey	Simple_repeat	71301	71306	21	+	.	ID=(AAGAAAA)N_509;Name=(AAGAAAA)N;tstart=1;tend=44;shortte=F
W.domercqiae_PYCC3067_contig_03_2213046	Earl_Grey	Simple_repeat	71307	71341	23	+	.	ID=(A)N_510;Name=(A)N;tstart=1;tend=35;shortte=F
W.domercqiae_PYCC3067_contig_03_2213046	Earl_Grey	Simple_repeat	103038	103083	24	+	.	ID=(TAT)N_511;Name=(TAT)N;tstart=1;tend=46;shortte=F
W.domercqiae_PYCC3067_contig_03_2213046	Earl_Grey	Simple_repeat	123147	123185	17	+	.	ID=(CAG)N_512;Name=(CAG)N;tstart=1;tend=41;shortte=F
W.domercqiae_PYCC3067_contig_03_2213046	Earl_Grey	Simple_repeat	131249	131283	15	+	.	ID=(CACAGG)N_513;Name=(CACAGG)N;tstart=1;tend=35;shortte=F
W.domercqiae_PYCC3067_contig_03_2213046	Earl_Grey	Simple_repeat	131284	131387	66	+	.	ID=(GCACAA)N_514;Name=(GCACAA)N;tstart=1;tend=104;shortte=F
W.domercqiae_PYCC3067_contig_03_2213046	Earl_Grey	Simple_repeat	131832	131860	11	+	.	ID=(ACAGCA)N_515;Name=(ACAGCA)N;tstart=1;tend=32;shortte=F
W.domercqiae_PYCC3067_contig_03_2213046	Earl_Grey	Simple_repeat	132013	132057	12	+	.	ID=(CAGGCC)N_516;Name=(CAGGCC)N;tstart=1;tend=45;shortte=F
W.domercqiae_PYCC3067_contig_03_2213046	Earl_Grey	Simple_repeat	164086	164115	18	+	.	ID=(AT)N_517;Name=(AT)N;tstart=1;tend=30;shortte=F
W.domercqiae_PYCC3067_contig_03_2213046	Earl_Grey	Simple_repeat	168911	168942	13	+	.	ID=(TGC)N_518;Name=(TGC)N;tstart=1;tend=36;shortte=F
W.domercqiae_PYCC3067_contig_03_2213046	Earl_Grey	Simple_repeat	192302	192345	17	+	.	ID=(GAC)N_519;Name=(GAC)N;tstart=1;tend=44;shortte=F
W.domercqiae_PYCC3067_contig_03_2213046	Earl_Grey	Simple_repeat	217778	217842	19	+	.	ID=(GATGAG)N_520;Name=(GATGAG)N;tstart=1;tend=62;shortte=F
W.domercqiae_PYCC3067_contig_03_2213046	Earl_Grey	Simple_repeat	238450	238500	12	+	.	ID=(CGAAGG)N_521;Name=(CGAAGG)N;tstart=1;tend=52;shortte=F
W.domercqiae_PYCC3067_contig_03_2213046	Earl_Grey	Simple_repeat	238737	238777	12	+	.	ID=(GGCGAG)N_522;Name=(GGCGAG)N;tstart=1;tend=41;shortte=F
W.domercqiae_PYCC3067_contig_03_2213046	Earl_Grey	Simple_repeat	239084	239145	37	+	.	ID=(AGGCGG)N_523;Name=(AGGCGG)N;tstart=1;tend=62;shortte=F
W.domercqiae_PYCC3067_contig_03_2213046	Earl_Grey	Simple_repeat	248320	248354	14	+	.	ID=(GAGGAT)N_524;Name=(GAGGAT)N;tstart=1;tend=32;shortte=F
W.domercqiae_PYCC3067_contig_03_2213046	Earl_Grey	Simple_repeat	275662	275703	11	+	.	ID=(AGGATG)N_525;Name=(AGGATG)N;tstart=1;tend=39;shortte=F
W.domercqiae_PYCC3067_contig_03_2213046	Earl_Grey	Simple_repeat	279046	279182	96	+	.	ID=(TGAGGT)N_526;Name=(TGAGGT)N;tstart=1;tend=137;shortte=F
W.domercqiae_PYCC3067_contig_03_2213046	Earl_Grey	Simple_repeat	288621	288650	16	+	.	ID=(CTG)N_527;Name=(CTG)N;tstart=1;tend=30;shortte=F
W.domercqiae_PYCC3067_contig_03_2213046	Earl_Grey	Simple_repeat	344235	344260	28	+	.	ID=(GCA)N_528;Name=(GCA)N;tstart=1;tend=26;shortte=F
W.domercqiae_PYCC3067_contig_03_2213046	Earl_Grey	Simple_repeat	350996	351050	16	+	.	ID=(GGCTCA)N_529;Name=(GGCTCA)N;tstart=1;tend=55;shortte=F
W.domercqiae_PYCC3067_contig_03_2213046	Earl_Grey	Simple_repeat	364071	364124	15	+	.	ID=(ACAGCG)N_530;Name=(ACAGCG)N;tstart=1;tend=51;shortte=F
W.domercqiae_PYCC3067_contig_03_2213046	Earl_Grey	Simple_repeat	374483	374558	36	+	.	ID=(AGCTCA)N_531;Name=(AGCTCA)N;tstart=1;tend=76;shortte=F
W.domercqiae_PYCC3067_contig_03_2213046	Earl_Grey	Simple_repeat	388033	388050	16	+	.	ID=(AT)N_532;Name=(AT)N;tstart=1;tend=18;shortte=F
W.domercqiae_PYCC3067_contig_03_2213046	Earl_Grey	Simple_repeat	405273	405361	18	+	.	ID=GA-RICH_533;Name=GA-RICH;tstart=1;tend=88;shortte=F
W.domercqiae_PYCC3067_contig_03_2213046	Earl_Grey	Simple_repeat	409041	409097	36	+	.	ID=(CAA)N_534;Name=(CAA)N;tstart=1;tend=57;shortte=F
W.domercqiae_PYCC3067_contig_03_2213046	Earl_Grey	Simple_repeat	417656	417725	37	+	.	ID=(CAG)N_535;Name=(CAG)N;tstart=1;tend=70;shortte=F
W.domercqiae_PYCC3067_contig_03_2213046	Earl_Grey	Simple_repeat	417817	417852	39	+	.	ID=(ACAGGC)N_536;Name=(ACAGGC)N;tstart=1;tend=36;shortte=F
W.domercqiae_PYCC3067_contig_03_2213046	Earl_Grey	Simple_repeat	445017	445050	15	+	.	ID=(TCT)N_537;Name=(TCT)N;tstart=1;tend=35;shortte=F
W.domercqiae_PYCC3067_contig_03_2213046	Earl_Grey	Simple_repeat	457872	457908	22	+	.	ID=(TA)N_538;Name=(TA)N;tstart=1;tend=39;shortte=F
W.domercqiae_PYCC3067_contig_03_2213046	Earl_Grey	Simple_repeat	457909	457917	18	+	.	ID=(TATCTA)N_539;Name=(TATCTA)N;tstart=1;tend=47;shortte=F
W.domercqiae_PYCC3067_contig_03_2213046	Earl_Grey	Simple_repeat	459811	459836	28	+	.	ID=(CAG)N_540;Name=(CAG)N;tstart=1;tend=26;shortte=F
W.domercqiae_PYCC3067_contig_03_2213046	Earl_Grey	Simple_repeat	475762	475795	11	+	.	ID=(TCCTCA)N_541;Name=(TCCTCA)N;tstart=1;tend=34;shortte=F
W.domercqiae_PYCC3067_contig_03_2213046	Earl_Grey	Simple_repeat	498465	498537	18	+	.	ID=(TGC)N_542;Name=(TGC)N;tstart=1;tend=72;shortte=F
W.domercqiae_PYCC3067_contig_03_2213046	Earl_Grey	Simple_repeat	501396	501406	19	+	.	ID=(GAC)N_543;Name=(GAC)N;tstart=1;tend=46;shortte=F
W.domercqiae_PYCC3067_contig_03_2213046	Earl_Grey	Simple_repeat	501407	501439	12	+	.	ID=(CGACG)N_544;Name=(CGACG)N;tstart=1;tend=35;shortte=F
W.domercqiae_PYCC3067_contig_03_2213046	Earl_Grey	Simple_repeat	525090	525149	20	+	.	ID=(GAT)N_545;Name=(GAT)N;tstart=1;tend=63;shortte=F
W.domercqiae_PYCC3067_contig_03_2213046	Earl_Grey	Simple_repeat	554004	554055	14	+	.	ID=(GTCGTG)N_546;Name=(GTCGTG)N;tstart=1;tend=50;shortte=F
W.domercqiae_PYCC3067_contig_03_2213046	Earl_Grey	Simple_repeat	595298	595331	16	+	.	ID=GA-RICH_547;Name=GA-RICH;tstart=1;tend=33;shortte=F
W.domercqiae_PYCC3067_contig_03_2213046	Earl_Grey	Simple_repeat	608628	608648	14	+	.	ID=(TTAT)N_548;Name=(TTAT)N;tstart=1;tend=22;shortte=F
W.domercqiae_PYCC3067_contig_03_2213046	Earl_Grey	Simple_repeat	622908	622939	18	+	.	ID=(AC)N_549;Name=(AC)N;tstart=1;tend=33;shortte=F
W.domercqiae_PYCC3067_contig_03_2213046	Earl_Grey	Simple_repeat	639395	639438	16	+	.	ID=(TTTCT)N_550;Name=(TTTCT)N;tstart=1;tend=45;shortte=F
W.domercqiae_PYCC3067_contig_03_2213046	Earl_Grey	Simple_repeat	646140	646164	16	+	.	ID=(T)N_551;Name=(T)N;tstart=1;tend=25;shortte=F
W.domercqiae_PYCC3067_contig_03_2213046	Earl_Grey	Simple_repeat	667540	667574	12	+	.	ID=(CACCAG)N_552;Name=(CACCAG)N;tstart=1;tend=35;shortte=F
W.domercqiae_PYCC3067_contig_03_2213046	Earl_Grey	Simple_repeat	670522	670548	13	+	.	ID=(TCA)N_553;Name=(TCA)N;tstart=1;tend=27;shortte=F
W.domercqiae_PYCC3067_contig_03_2213046	Earl_Grey	Simple_repeat	682706	682727	12	+	.	ID=(ATAC)N_554;Name=(ATAC)N;tstart=1;tend=22;shortte=F
W.domercqiae_PYCC3067_contig_03_2213046	Earl_Grey	Simple_repeat	700779	700831	13	+	.	ID=(TCCTCC)N_555;Name=(TCCTCC)N;tstart=1;tend=53;shortte=F
W.domercqiae_PYCC3067_contig_03_2213046	Earl_Grey	Simple_repeat	705841	705902	11	+	.	ID=(GAAGAC)N_556;Name=(GAAGAC)N;tstart=1;tend=59;shortte=F
W.domercqiae_PYCC3067_contig_03_2213046	Earl_Grey	Simple_repeat	715305	715337	16	+	.	ID=(TATT)N_557;Name=(TATT)N;tstart=1;tend=34;shortte=F
W.domercqiae_PYCC3067_contig_03_2213046	Earl_Grey	Simple_repeat	764765	764792	14	+	.	ID=(TCA)N_558;Name=(TCA)N;tstart=1;tend=28;shortte=F
W.domercqiae_PYCC3067_contig_03_2213046	Earl_Grey	Simple_repeat	764990	765032	13	+	.	ID=(TCAGAG)N_559;Name=(TCAGAG)N;tstart=1;tend=43;shortte=F
W.domercqiae_PYCC3067_contig_03_2213046	Earl_Grey	Simple_repeat	766916	766996	33	+	.	ID=(GAGTCT)N_560;Name=(GAGTCT)N;tstart=1;tend=83;shortte=F
W.domercqiae_PYCC3067_contig_03_2213046	Earl_Grey	Simple_repeat	785952	785990	19	+	.	ID=(GT)N_561;Name=(GT)N;tstart=1;tend=39;shortte=F
W.domercqiae_PYCC3067_contig_03_2213046	Earl_Grey	Simple_repeat	785992	786019	16	+	.	ID=(ATAT)N_562;Name=(ATAT)N;tstart=1;tend=28;shortte=F
W.domercqiae_PYCC3067_contig_03_2213046	Earl_Grey	Simple_repeat	803027	803067	18	+	.	ID=(ACCAGA)N_563;Name=(ACCAGA)N;tstart=1;tend=41;shortte=F
W.domercqiae_PYCC3067_contig_03_2213046	Earl_Grey	Simple_repeat	844573	844594	13	+	.	ID=(CAG)N_564;Name=(CAG)N;tstart=1;tend=22;shortte=F
W.domercqiae_PYCC3067_contig_03_2213046	Earl_Grey	Unknown	859722	859862	1225	+	.	ID=RND-1_FAMILY-3_565;Name=RND-1_FAMILY-3;tstart=4;tend=144;shortte=F;kimura80=0.0144
W.domercqiae_PYCC3067_contig_03_2213046	Earl_Grey	Simple_repeat	862083	862142	15	+	.	ID=(GACGAA)N_566;Name=(GACGAA)N;tstart=1;tend=59;shortte=F
W.domercqiae_PYCC3067_contig_03_2213046	Earl_Grey	Simple_repeat	887502	887520	17	+	.	ID=(G)N_567;Name=(G)N;tstart=1;tend=19;shortte=F
W.domercqiae_PYCC3067_contig_03_2213046	Earl_Grey	Simple_repeat	904343	904368	14	+	.	ID=(AATA)N_568;Name=(AATA)N;tstart=1;tend=26;shortte=F
W.domercqiae_PYCC3067_contig_03_2213046	Earl_Grey	Simple_repeat	909464	909495	20	+	.	ID=(CGA)N_569;Name=(CGA)N;tstart=1;tend=32;shortte=F
W.domercqiae_PYCC3067_contig_03_2213046	Earl_Grey	Simple_repeat	959530	959561	12	+	.	ID=(CTATGG)N_570;Name=(CTATGG)N;tstart=1;tend=32;shortte=F
W.domercqiae_PYCC3067_contig_03_2213046	Earl_Grey	Simple_repeat	962981	963007	20	+	.	ID=(AT)N_571;Name=(AT)N;tstart=1;tend=28;shortte=F
W.domercqiae_PYCC3067_contig_03_2213046	Earl_Grey	Simple_repeat	965768	965820	15	+	.	ID=(CAATGG)N_572;Name=(CAATGG)N;tstart=1;tend=53;shortte=F
W.domercqiae_PYCC3067_contig_03_2213046	Earl_Grey	Simple_repeat	981997	982039	13	+	.	ID=(GATATA)N_573;Name=(GATATA)N;tstart=1;tend=47;shortte=F;tegroup=CTG_3|(GATATA)N|1
W.domercqiae_PYCC3067_contig_03_2213046	Earl_Grey	Simple_repeat	982007	982032	14	+	.	ID=(TAGA)N_574;Name=(TAGA)N;tstart=1;tend=26;shortte=F;nested=FULLY_NESTED-ROUND1
W.domercqiae_PYCC3067_contig_03_2213046	Earl_Grey	Simple_repeat	1050217	1050290	23	+	.	ID=(ACAAT)N_575;Name=(ACAAT)N;tstart=1;tend=76;shortte=F
W.domercqiae_PYCC3067_contig_03_2213046	Earl_Grey	Simple_repeat	1052615	1052660	15	+	.	ID=(TCA)N_576;Name=(TCA)N;tstart=1;tend=47;shortte=F
W.domercqiae_PYCC3067_contig_03_2213046	Earl_Grey	Simple_repeat	1057847	1057870	12	+	.	ID=(AGT)N_577;Name=(AGT)N;tstart=1;tend=24;shortte=F
W.domercqiae_PYCC3067_contig_03_2213046	Earl_Grey	Simple_repeat	1062554	1062591	16	+	.	ID=(CGG)N_578;Name=(CGG)N;tstart=1;tend=38;shortte=F
W.domercqiae_PYCC3067_contig_03_2213046	Earl_Grey	Simple_repeat	1082143	1082187	12	+	.	ID=A-RICH_579;Name=A-RICH;tstart=1;tend=45;shortte=F
W.domercqiae_PYCC3067_contig_03_2213046	Earl_Grey	Simple_repeat	1087693	1087721	34	+	.	ID=(TA)N_580;Name=(TA)N;tstart=1;tend=29;shortte=F
W.domercqiae_PYCC3067_contig_03_2213046	Earl_Grey	Simple_repeat	1088105	1088146	14	+	.	ID=(GATTCG)N_581;Name=(GATTCG)N;tstart=1;tend=42;shortte=F
W.domercqiae_PYCC3067_contig_03_2213046	Earl_Grey	Simple_repeat	1097992	1098017	27	+	.	ID=(GCCGCT)N_582;Name=(GCCGCT)N;tstart=1;tend=26;shortte=F
W.domercqiae_PYCC3067_contig_03_2213046	Earl_Grey	Unknown	1108233	1108376	1214	+	.	ID=RND-1_FAMILY-3_583;Name=RND-1_FAMILY-3;tstart=1;tend=144;shortte=F;kimura80=0.0213
W.domercqiae_PYCC3067_contig_03_2213046	Earl_Grey	Simple_repeat	1127065	1127085	14	+	.	ID=(CCA)N_584;Name=(CCA)N;tstart=1;tend=21;shortte=F
W.domercqiae_PYCC3067_contig_03_2213046	Earl_Grey	Simple_repeat	1169607	1169653	24	+	.	ID=(CCG)N_585;Name=(CCG)N;tstart=1;tend=47;shortte=F
W.domercqiae_PYCC3067_contig_03_2213046	Earl_Grey	Simple_repeat	1169742	1169788	52	+	.	ID=(CCT)N_586;Name=(CCT)N;tstart=1;tend=47;shortte=F
W.domercqiae_PYCC3067_contig_03_2213046	Earl_Grey	Simple_repeat	1170093	1170118	27	+	.	ID=(CCACCG)N_587;Name=(CCACCG)N;tstart=1;tend=26;shortte=F
W.domercqiae_PYCC3067_contig_03_2213046	Earl_Grey	Simple_repeat	1181834	1181882	17	+	.	ID=GA-RICH_588;Name=GA-RICH;tstart=1;tend=49;shortte=F
W.domercqiae_PYCC3067_contig_03_2213046	Earl_Grey	Simple_repeat	1212462	1212496	33	+	.	ID=(TGCTGT)N_589;Name=(TGCTGT)N;tstart=1;tend=35;shortte=F
W.domercqiae_PYCC3067_contig_03_2213046	Earl_Grey	Simple_repeat	1225239	1225275	17	+	.	ID=(ATACAT)N_590;Name=(ATACAT)N;tstart=1;tend=39;shortte=F
W.domercqiae_PYCC3067_contig_03_2213046	Earl_Grey	Simple_repeat	1225276	1225283	19	+	.	ID=(ATAT)N_591;Name=(ATAT)N;tstart=5;tend=49;shortte=F
W.domercqiae_PYCC3067_contig_03_2213046	Earl_Grey	Simple_repeat	1269047	1269121	23	+	.	ID=(CAGGCA)N_592;Name=(CAGGCA)N;tstart=1;tend=75;shortte=F
W.domercqiae_PYCC3067_contig_03_2213046	Earl_Grey	Simple_repeat	1274993	1275027	15	+	.	ID=(GACGAA)N_593;Name=(GACGAA)N;tstart=1;tend=35;shortte=F
W.domercqiae_PYCC3067_contig_03_2213046	Earl_Grey	Simple_repeat	1275986	1276015	27	+	.	ID=(GCT)N_594;Name=(GCT)N;tstart=1;tend=30;shortte=F
W.domercqiae_PYCC3067_contig_03_2213046	Earl_Grey	Simple_repeat	1282775	1282824	21	+	.	ID=(ATCTTC)N_595;Name=(ATCTTC)N;tstart=1;tend=50;shortte=F
W.domercqiae_PYCC3067_contig_03_2213046	Earl_Grey	Simple_repeat	1300408	1300455	15	+	.	ID=(CAT)N_596;Name=(CAT)N;tstart=1;tend=48;shortte=F
W.domercqiae_PYCC3067_contig_03_2213046	Earl_Grey	Simple_repeat	1337378	1337406	15	+	.	ID=(CGC)N_597;Name=(CGC)N;tstart=1;tend=29;shortte=F
W.domercqiae_PYCC3067_contig_03_2213046	Earl_Grey	Simple_repeat	1342239	1342265	29	+	.	ID=(CGA)N_598;Name=(CGA)N;tstart=1;tend=27;shortte=F
W.domercqiae_PYCC3067_contig_03_2213046	Earl_Grey	Simple_repeat	1345948	1345986	16	+	.	ID=(AGCAGC)N_599;Name=(AGCAGC)N;tstart=1;tend=39;shortte=F
W.domercqiae_PYCC3067_contig_03_2213046	Earl_Grey	Simple_repeat	1387217	1387248	12	+	.	ID=(CTACCG)N_600;Name=(CTACCG)N;tstart=1;tend=32;shortte=F
W.domercqiae_PYCC3067_contig_03_2213046	Earl_Grey	Simple_repeat	1387476	1387510	12	+	.	ID=(GCA)N_601;Name=(GCA)N;tstart=1;tend=35;shortte=F
W.domercqiae_PYCC3067_contig_03_2213046	Earl_Grey	Simple_repeat	1429068	1429105	13	+	.	ID=(GACGAA)N_602;Name=(GACGAA)N;tstart=1;tend=39;shortte=F
W.domercqiae_PYCC3067_contig_03_2213046	Earl_Grey	Simple_repeat	1479414	1479472	24	+	.	ID=(CAGCAA)N_603;Name=(CAGCAA)N;tstart=1;tend=59;shortte=F
W.domercqiae_PYCC3067_contig_03_2213046	Earl_Grey	Simple_repeat	1489007	1489049	17	+	.	ID=(GCCGAG)N_604;Name=(GCCGAG)N;tstart=1;tend=43;shortte=F
W.domercqiae_PYCC3067_contig_03_2213046	Earl_Grey	Simple_repeat	1502442	1502471	16	+	.	ID=(TGC)N_605;Name=(TGC)N;tstart=1;tend=30;shortte=F
W.domercqiae_PYCC3067_contig_03_2213046	Earl_Grey	Simple_repeat	1502497	1502519	14	+	.	ID=(TCA)N_606;Name=(TCA)N;tstart=1;tend=24;shortte=F
W.domercqiae_PYCC3067_contig_03_2213046	Earl_Grey	Simple_repeat	1506244	1506287	18	+	.	ID=(TCAGAT)N_607;Name=(TCAGAT)N;tstart=1;tend=44;shortte=F
W.domercqiae_PYCC3067_contig_03_2213046	Earl_Grey	Simple_repeat	1511443	1511495	20	+	.	ID=(TCC)N_608;Name=(TCC)N;tstart=1;tend=50;shortte=F
W.domercqiae_PYCC3067_contig_03_2213046	Earl_Grey	Simple_repeat	1530377	1530405	12	+	.	ID=(CAA)N_609;Name=(CAA)N;tstart=1;tend=29;shortte=F
W.domercqiae_PYCC3067_contig_03_2213046	Earl_Grey	Simple_repeat	1537358	1537479	20	+	.	ID=GA-RICH_610;Name=GA-RICH;tstart=1;tend=78;shortte=F;tegroup=CTG_3|GA-RICH|1
W.domercqiae_PYCC3067_contig_03_2213046	Earl_Grey	Simple_repeat	1537397	1537437	40	+	.	ID=(GAA)N_611;Name=(GAA)N;tstart=1;tend=41;shortte=F;nested=FULLY_NESTED-ROUND1
W.domercqiae_PYCC3067_contig_03_2213046	Earl_Grey	Simple_repeat	1562035	1562069	15	+	.	ID=(AGCTG)N_612;Name=(AGCTG)N;tstart=1;tend=35;shortte=F
W.domercqiae_PYCC3067_contig_03_2213046	Earl_Grey	Simple_repeat	1564913	1564981	11	+	.	ID=(GGCCGT)N_613;Name=(GGCCGT)N;tstart=1;tend=69;shortte=F
W.domercqiae_PYCC3067_contig_03_2213046	Earl_Grey	Simple_repeat	1567463	1567507	14	+	.	ID=GA-RICH_614;Name=GA-RICH;tstart=1;tend=43;shortte=F
W.domercqiae_PYCC3067_contig_03_2213046	Earl_Grey	Simple_repeat	1584241	1584275	16	+	.	ID=(GCC)N_615;Name=(GCC)N;tstart=1;tend=35;shortte=F
W.domercqiae_PYCC3067_contig_03_2213046	Earl_Grey	Simple_repeat	1607383	1607423	18	+	.	ID=(CAAGCT)N_616;Name=(CAAGCT)N;tstart=1;tend=41;shortte=F
W.domercqiae_PYCC3067_contig_03_2213046	Earl_Grey	Simple_repeat	1612605	1612631	29	+	.	ID=(CTG)N_617;Name=(CTG)N;tstart=1;tend=27;shortte=F
W.domercqiae_PYCC3067_contig_03_2213046	Earl_Grey	Simple_repeat	1620809	1620845	14	+	.	ID=G-RICH_618;Name=G-RICH;tstart=1;tend=37;shortte=F
W.domercqiae_PYCC3067_contig_03_2213046	Earl_Grey	Simple_repeat	1621119	1621162	32	+	.	ID=(GTGAGGTTCG)N_619;Name=(GTGAGGTTCG)N;tstart=1;tend=43;shortte=F
W.domercqiae_PYCC3067_contig_03_2213046	Earl_Grey	Simple_repeat	1648774	1648800	13	+	.	ID=(TGAAT)N_620;Name=(TGAAT)N;tstart=1;tend=26;shortte=F
W.domercqiae_PYCC3067_contig_03_2213046	Earl_Grey	Simple_repeat	1664731	1664765	17	+	.	ID=GA-RICH_621;Name=GA-RICH;tstart=1;tend=35;shortte=F
W.domercqiae_PYCC3067_contig_03_2213046	Earl_Grey	Simple_repeat	1665714	1665766	17	+	.	ID=(CAG)N_622;Name=(CAG)N;tstart=1;tend=53;shortte=F
W.domercqiae_PYCC3067_contig_03_2213046	Earl_Grey	Simple_repeat	1665817	1665860	49	+	.	ID=(AGC)N_623;Name=(AGC)N;tstart=1;tend=44;shortte=F
W.domercqiae_PYCC3067_contig_03_2213046	Earl_Grey	Simple_repeat	1668285	1668347	24	+	.	ID=(TGA)N_624;Name=(TGA)N;tstart=1;tend=77;shortte=F
W.domercqiae_PYCC3067_contig_03_2213046	Earl_Grey	Simple_repeat	1668348	1668389	29	+	.	ID=(GATGGA)N_625;Name=(GATGGA)N;tstart=1;tend=56;shortte=F
W.domercqiae_PYCC3067_contig_03_2213046	Earl_Grey	Simple_repeat	1680396	1680428	12	+	.	ID=(CGCAG)N_626;Name=(CGCAG)N;tstart=1;tend=29;shortte=F
W.domercqiae_PYCC3067_contig_03_2213046	Earl_Grey	Simple_repeat	1680567	1680656	47	+	.	ID=(ACA)N_627;Name=(ACA)N;tstart=1;tend=90;shortte=F
W.domercqiae_PYCC3067_contig_03_2213046	Earl_Grey	Simple_repeat	1687913	1687968	26	+	.	ID=(TTTA)N_628;Name=(TTTA)N;tstart=1;tend=54;shortte=F
W.domercqiae_PYCC3067_contig_03_2213046	Earl_Grey	Simple_repeat	1688027	1688048	18	+	.	ID=(C)N_629;Name=(C)N;tstart=1;tend=22;shortte=F
W.domercqiae_PYCC3067_contig_03_2213046	Earl_Grey	Simple_repeat	1696537	1696568	13	+	.	ID=(GCT)N_630;Name=(GCT)N;tstart=1;tend=32;shortte=F
W.domercqiae_PYCC3067_contig_03_2213046	Earl_Grey	Simple_repeat	1697161	1697201	16	+	.	ID=(TGTTGT)N_631;Name=(TGTTGT)N;tstart=1;tend=41;shortte=F
W.domercqiae_PYCC3067_contig_03_2213046	Earl_Grey	Simple_repeat	1704176	1704209	11	+	.	ID=(CACTCA)N_632;Name=(CACTCA)N;tstart=1;tend=34;shortte=F
W.domercqiae_PYCC3067_contig_03_2213046	Earl_Grey	Simple_repeat	1711108	1711141	21	+	.	ID=(ATATAT)N_633;Name=(ATATAT)N;tstart=1;tend=34;shortte=F
W.domercqiae_PYCC3067_contig_03_2213046	Earl_Grey	Simple_repeat	1724501	1724687	66	+	.	ID=(GTT)N_634;Name=(GTT)N;tstart=1;tend=187;shortte=F
W.domercqiae_PYCC3067_contig_03_2213046	Earl_Grey	Simple_repeat	1742206	1742227	13	+	.	ID=(CAG)N_635;Name=(CAG)N;tstart=1;tend=22;shortte=F
W.domercqiae_PYCC3067_contig_03_2213046	Earl_Grey	Simple_repeat	1762050	1762066	16	+	.	ID=(G)N_636;Name=(G)N;tstart=1;tend=17;shortte=F
W.domercqiae_PYCC3067_contig_03_2213046	Earl_Grey	Simple_repeat	1799065	1799108	18	+	.	ID=(ATA)N_637;Name=(ATA)N;tstart=1;tend=44;shortte=F
W.domercqiae_PYCC3067_contig_03_2213046	Earl_Grey	Simple_repeat	1809300	1809358	35	+	.	ID=(CAG)N_638;Name=(CAG)N;tstart=1;tend=59;shortte=F
W.domercqiae_PYCC3067_contig_03_2213046	Earl_Grey	Simple_repeat	1812736	1812790	13	+	.	ID=A-RICH_639;Name=A-RICH;tstart=1;tend=61;shortte=F
W.domercqiae_PYCC3067_contig_03_2213046	Earl_Grey	Simple_repeat	1814643	1814675	12	+	.	ID=(GAATT)N_640;Name=(GAATT)N;tstart=1;tend=32;shortte=F
W.domercqiae_PYCC3067_contig_03_2213046	Earl_Grey	Simple_repeat	1841681	1841714	16	+	.	ID=(TCGTTG)N_641;Name=(TCGTTG)N;tstart=1;tend=34;shortte=F
W.domercqiae_PYCC3067_contig_03_2213046	Earl_Grey	Simple_repeat	1841924	1841940	15	+	.	ID=(TA)N_642;Name=(TA)N;tstart=1;tend=17;shortte=F
W.domercqiae_PYCC3067_contig_03_2213046	Earl_Grey	Simple_repeat	1847716	1847748	12	+	.	ID=(TGCAGG)N_643;Name=(TGCAGG)N;tstart=1;tend=32;shortte=F
W.domercqiae_PYCC3067_contig_03_2213046	Earl_Grey	Simple_repeat	1848786	1848847	33	+	.	ID=(GAGGAC)N_644;Name=(GAGGAC)N;tstart=1;tend=62;shortte=F
W.domercqiae_PYCC3067_contig_03_2213046	Earl_Grey	Simple_repeat	1860233	1860256	12	+	.	ID=(TCG)N_645;Name=(TCG)N;tstart=1;tend=24;shortte=F
W.domercqiae_PYCC3067_contig_03_2213046	Earl_Grey	Simple_repeat	1863719	1863793	17	+	.	ID=(CTGCTG)N_646;Name=(CTGCTG)N;tstart=1;tend=75;shortte=F
W.domercqiae_PYCC3067_contig_03_2213046	Earl_Grey	Simple_repeat	1865805	1865853	14	+	.	ID=(GATGAC)N_647;Name=(GATGAC)N;tstart=1;tend=49;shortte=F
W.domercqiae_PYCC3067_contig_03_2213046	Earl_Grey	Simple_repeat	1884116	1884164	22	+	.	ID=GA-RICH_648;Name=GA-RICH;tstart=1;tend=50;shortte=F
W.domercqiae_PYCC3067_contig_03_2213046	Earl_Grey	Simple_repeat	1910162	1910183	18	+	.	ID=(TTC)N_649;Name=(TTC)N;tstart=1;tend=22;shortte=F
W.domercqiae_PYCC3067_contig_03_2213046	Earl_Grey	Simple_repeat	1926844	1926868	12	+	.	ID=(ATA)N_650;Name=(ATA)N;tstart=1;tend=24;shortte=F
W.domercqiae_PYCC3067_contig_03_2213046	Earl_Grey	Simple_repeat	1927665	1927703	12	+	.	ID=A-RICH_651;Name=A-RICH;tstart=1;tend=37;shortte=F
W.domercqiae_PYCC3067_contig_03_2213046	Earl_Grey	Simple_repeat	1941494	1941551	28	+	.	ID=(GCA)N_652;Name=(GCA)N;tstart=1;tend=59;shortte=F
W.domercqiae_PYCC3067_contig_03_2213046	Earl_Grey	Simple_repeat	1942844	1942882	15	+	.	ID=GA-RICH_653;Name=GA-RICH;tstart=1;tend=39;shortte=F
W.domercqiae_PYCC3067_contig_03_2213046	Earl_Grey	Simple_repeat	1958294	1958403	24	+	.	ID=(TGC)N_654;Name=(TGC)N;tstart=1;tend=110;shortte=F
W.domercqiae_PYCC3067_contig_03_2213046	Earl_Grey	Simple_repeat	1963644	1963694	45	+	.	ID=(GGCATGGGC)N_655;Name=(GGCATGGGC)N;tstart=1;tend=51;shortte=F
W.domercqiae_PYCC3067_contig_03_2213046	Earl_Grey	Simple_repeat	1979748	1979779	15	+	.	ID=(CTA)N_656;Name=(CTA)N;tstart=1;tend=32;shortte=F
W.domercqiae_PYCC3067_contig_03_2213046	Earl_Grey	Simple_repeat	1979780	1979843	12	+	.	ID=(GATGA)N_657;Name=(GATGA)N;tstart=1;tend=60;shortte=F
W.domercqiae_PYCC3067_contig_03_2213046	Earl_Grey	Simple_repeat	1985521	1985552	19	+	.	ID=(ATATAT)N_658;Name=(ATATAT)N;tstart=1;tend=32;shortte=F
W.domercqiae_PYCC3067_contig_03_2213046	Earl_Grey	Simple_repeat	2000950	2000979	20	+	.	ID=(AAAT)N_659;Name=(AAAT)N;tstart=1;tend=30;shortte=F
W.domercqiae_PYCC3067_contig_03_2213046	Earl_Grey	Simple_repeat	2006413	2006449	21	+	.	ID=(CGC)N_660;Name=(CGC)N;tstart=1;tend=37;shortte=F
W.domercqiae_PYCC3067_contig_03_2213046	Earl_Grey	Simple_repeat	2006781	2006809	17	+	.	ID=(ACT)N_661;Name=(ACT)N;tstart=1;tend=29;shortte=F
W.domercqiae_PYCC3067_contig_03_2213046	Earl_Grey	Simple_repeat	2026990	2027029	17	+	.	ID=(TTTA)N_662;Name=(TTTA)N;tstart=1;tend=39;shortte=F
W.domercqiae_PYCC3067_contig_03_2213046	Earl_Grey	Simple_repeat	2059770	2059814	39	+	.	ID=(GATTCC)N_663;Name=(GATTCC)N;tstart=1;tend=45;shortte=F
W.domercqiae_PYCC3067_contig_03_2213046	Earl_Grey	Simple_repeat	2111602	2111645	19	+	.	ID=(TGC)N_664;Name=(TGC)N;tstart=1;tend=47;shortte=F
W.domercqiae_PYCC3067_contig_03_2213046	Earl_Grey	Simple_repeat	2119491	2119556	15	+	.	ID=(TTTTTCC)N_665;Name=(TTTTTCC)N;tstart=1;tend=66;shortte=F
W.domercqiae_PYCC3067_contig_03_2213046	Earl_Grey	Simple_repeat	2122995	2123031	22	+	.	ID=(TA)N_666;Name=(TA)N;tstart=1;tend=37;shortte=F
W.domercqiae_PYCC3067_contig_03_2213046	Earl_Grey	Simple_repeat	2125153	2125187	12	+	.	ID=(TGACGC)N_667;Name=(TGACGC)N;tstart=1;tend=35;shortte=F
W.domercqiae_PYCC3067_contig_03_2213046	Earl_Grey	Simple_repeat	2125300	2125337	41	+	.	ID=(CCCATTCCG)N_668;Name=(CCCATTCCG)N;tstart=1;tend=38;shortte=F
W.domercqiae_PYCC3067_contig_03_2213046	Earl_Grey	Simple_repeat	2163279	2163300	13	+	.	ID=(TAC)N_669;Name=(TAC)N;tstart=1;tend=22;shortte=F
W.domercqiae_PYCC3067_contig_03_2213046	Earl_Grey	Simple_repeat	2176915	2176960	20	+	.	ID=(TTAT)N_670;Name=(TTAT)N;tstart=1;tend=46;shortte=F
W.domercqiae_PYCC3067_contig_03_2213046	Earl_Grey	Simple_repeat	2179625	2179653	17	+	.	ID=(AAAG)N_671;Name=(AAAG)N;tstart=1;tend=29;shortte=F
W.domercqiae_PYCC3067_contig_03_2213046	Earl_Grey	Simple_repeat	2204029	2204062	16	+	.	ID=(ATCAC)N_672;Name=(ATCAC)N;tstart=1;tend=36;shortte=F
W.domercqiae_PYCC3067_contig_03_2213046	Earl_Grey	Simple_repeat	2204280	2204327	42	+	.	ID=(ACATC)N_673;Name=(ACATC)N;tstart=1;tend=48;shortte=F
