# Supplementary material for: Regions of low gene expression promote maintenance and adaptation of horizontally acquired genes in yeasts
Source: Commun Biol. 2026 May 9;9:968. doi: 10.1038/s42003-026-10153-8 (PMC13376923; doi:10.1038/s42003-026-10153-8)
Supplement: Supplementary file 17 — Supplementary Data 20 [file 42003_2026_10153_MOESM17_ESM.zip › Wversatilis_3chr-families.fa.strained]

>rnd-1_family-2#rRNA 
TTANTTANCAGCTACGGCCATATCCAGCAGGTAACTGGGCTTCCCGTCCG
ATCAGCCATACATAAGCTGCTGAGAGCCTGATTCAGTATTACGGTGGGAG
ACCACGTGAGAACGGCAGGTGCTGTAGTTTTTTTTTTTTTTATCTT
>rnd-1_family-3#Unknown 
GGCTGGGATTGTNNNTTACTTTCCAACAGTTAAATATTNCATACCTGATG
TAGAGATTTNATGCAATGATNAACCACANCANTCTGGGANTGCGCATCCT
AGCCGCATNANNTTAAATTAAGATGGTTGNCCATCAGTGGGCTATTACCT
TGGTNAGAATGAAGGCCTTNGTACAAGCTATAATTCAATTAGCAGCATGN
CNAGACNCGTCNANCAATNCGGTCGNCGATNNCTCAGTTGATGAATCNAN
CGNTATNGCCAGCAGTATTCCTACCACTNTATCAAGCTTGGCNTCNTCNA
CTATTCANTTCACGAGTCCAACTAGCTCTGATGTAGTTGTTCCTACTGCT
ACCTCAAGTTGTCAGTGTGANAATGAAGGGATTTTTGGCGANATCATTGA
TAGCCTGGAGAAAGCGGTAGATGCTGCGGNTAATACCTTCAAGTCAGGCA
TTAATGTATTCGATCTTCCCAANCANATCAACTCACTTCAATCAGTCTTC
AATGATCTTGCCGGNATATCNGGTAATATTGACTGTATCAGCTATAACAG
TCAGGCCAAATTCTTGAATGCTATTTCCCAGTTATTGGAAATNGACCATC
AACTCTTAGAGGGTCTTGANAGTTTTGGAGTTGCTCAGGTGATCACNCCA
ATTGTNCCAGGTCTGAATCTNATAACCAAAGGAATATCGAGTACCATTGT
TCAGGTTAGNGGTGGACTCTCGCGTCATCCCTGCTGTGTGTTGTGGGAGG
AGGTAAATGCATCTTCAGATTATATNAATGACGTCAACAAGATCATTGAT
GGNATCAACGNAATNCTGCCGCTTGCTAAGTTGAAGCACATNTCTGGGTT
CGATCTTACNGCATCATCAGGNGACTGCTCCACATCCNCCNCNTCG
>rnd-1_family-4#Unknown 
TTATATCTCTANAAANTACAGATCTGTTTTATAGTCTAGTGCTTGAGCTG
CATGAGCTGAGTGTTGGCGTTGGTCAGNGCATTGACCTTGTTGTCACTAA
CATGGTAGTCCTTGGATGCCATGTCATTCAGCTTGCCAATGGCTTCTGAN
AGATCCTTGACCCCACCGTCGGTGATCATGTCAATNGCACCACCACCAAT
NTTACCGATCAGAACCTCGACACCGTTGGTCACNGACTGGAAGAAGTCGC
CAAGAAGGAAGTTNCCAATGTCCTTGTTGATACCGAGGGAAGCATATGTC
AACANCTTGGAGTCNGTGAGCATGCCNAGAACATTGTCAATCTGGGAGTC
AGTACCAGTNATCAAGGCGTTGAGGGAGCTGGCAACTGCATGACCGTCNC
CAGATTTGATCTGTCCAGCNAGAGTGTCAACGACTTGCTTCGAGTTTGTG
ATGGCATTGTGAAGGCCAGCCATGTTAGGATTGGAGNTGGCATCATAGTC
NCTCTGGTCGAAGCAGTCCTCAACAGTGTTGTCGAAGTTTGAAGGGGCAG
CAAGAACGAAAGAGGCGAGGAGGGAAAGAGTGGTGAATTGCATGAGGAAA
NGAANGATGGNAATTGAGCTGGTNTACTGGCATATTTAAGCAGTNCGCNG
NTAAATTAGATCATANNCCTGAAACAAGTTNNCTAATTTTTTAAGCTTTT
AGGTTAATATAGGCTAATATCGCTTCGAGAANTTAATT
