# Supplementary material for: Regions of low gene expression promote maintenance and adaptation of horizontally acquired genes in yeasts
Source: Commun Biol. 2026 May 9;9:968. doi: 10.1038/s42003-026-10153-8 (PMC13376923; doi:10.1038/s42003-026-10153-8)
Supplement: Supplementary file 18 — Supplementary Data 21 [file 42003_2026_10153_MOESM18_ESM.zip]

Archive with 4 entries (4 files):
- starships_DUF3723_Gluck-Thaler2022.fa
- __MACOSX/._starships_DUF3723_Gluck-Thaler2022.fa
- starships_captain_Gluck-Thaler2022.fa
- __MACOSX/._starships_captain_Gluck-Thaler2022.fa
