# Supplementary material for: Regions of low gene expression promote maintenance and adaptation of horizontally acquired genes in yeasts
Source: Commun Biol. 2026 May 9;9:968. doi: 10.1038/s42003-026-10153-8 (PMC13376923; doi:10.1038/s42003-026-10153-8)
Supplement: Supplementary file 18 — Supplementary Data 21 [file 42003_2026_10153_MOESM18_ESM.zip › starships_DUF3723_Gluck-Thaler2022.fa]

>mp007_11082
MGPINCLQGIHRTLAASGLLHQNDRWWFVRLYSNDLPTDMCIEIIEESLHEQQYSDGDIFRKIRTYHKQGDEKSERKWWARLSNTKQKDLKQLFKSPELTDAFDNLVGMPGMWQSFQLGTLHRLLTLHCDEELLRYLTRIADVWGGVLRAANIPPEAVDNVTIAKLELLAPSVSDGDLMRVEGLIRSGEVFPSITNAQKRDAILSALLLTPGLIPTLTSFFENLKYLEPCCYILKKLLPGKEKRTIFQSLAASYIAPKEQLLEYSTGSRLRSIVGDENALWLAYVQLWAFCMRHFPSMTETAPRKVVGKAKPSKSSNSALWHYLGDLAIKLGFRTPQALELQRQNPYESLAQQLLRSLRPASPPDMRHVLRVAAACKEIEDDPKVRERPNLTATDHLPREKRCGRPFEDDFLLDSNFLFVPTIYEIEETKGPEISSLFMKRDLFISFLGNKYTLQPTQNAEADEYSSSATRSFALESPPGTSIQGSARDEYRFQELSEALDEERRQTDQLRRLKQMEDSISSLTGEIEERGHTSRMLEIQISELTARCDDFRSRETTLNAHIQEREELFQVKHDRLRRINIELEKGMAEKEYQLQARSTAYEEEKVELKRQLETCQILNDQLNEELDRGKILQREGHDKTRKLQEHIECLQNFLVEAEQTRDAKVRQLREQQSEIDQLRAKIRNGRIADEQRREKQSKLEQSHDELQRRWQESAGRETYLELAVKELKSTTELLREERSRLSSECSKLQADFEDSKKQSLELMDDRERLEGTLNNTIKNKDDHIRVLEEQVKNLERQAELHQRQGTPELTELLSMSVEGESTVVGIFVITVRTGEFWIQIPAQSPATKIERVLRVIASLEHTKPEPWEILCNRKALSEADRCNVEHVVSAIRKQRFIYAGPRSMMQIDSTTPDWQRRHPQHSQHSQHQVFKPRKRKELAQGPESEVHGDGKQSASTRTARNPEGDNQIEDVQASLHRVRTELITTRPGEGSELAWRDTFSEHGGRRKKLHHMVLYDSEMRDQPT
>mp007_09767
MDFANNQWDERIDAERRLKYKGSARISLENLSFSRHDADKLDSKFVHDLKERFESDQCFRLEVRNHIPATIDQTVLNGALQLSSISADALQNSGLNGYPRLTLPDDCRLVCLDGRHRLQAASEFFKFSDDRWWTVDLYLAEISFELRTYLSEQYIEQKKPSDGVIYFKIQECGRHPSLARFRARWMNMLSACRRQNVMAIRSHPEVEVALKSLLDIPGLWRGPGFRLSTWHKIFSMKCDEEVVAYLEHINMVWLDIVGGDRNKLQSIDQTTVEALQRRAPGSSELDFAALHGLVATGQIFGSLPQTERDAVLRRLRNVHCVIPSFASFFADVNYHGDLIQCMQRLVPRSPKHSVFTRYLNHFDPKRLPRGQLAIQRSEAFFETRSGDERSQFLVGYLQLYTYAARFYDRLPYKPSGGNVKIRASSNADEGILYRFAQFAARMGFDSPQISGYLQLTDCDGPASGGSDEMVAEVGKDAEKEATGMATSSDSNAVTEDAVRRTEPNEGGAQQNRGEVSKARSGSLRRSTHDEPMLDVASTFPQQCSAEMQPVMPETWNDSGQDAQAVRLEEGSGPVECCSNSNTSNQGDPDADVCSNIIGIGPRVPEHHLRPPRESGPQVPVVQAVEHDITTQPYPADHLGQEGNIQRAQSEAAPPQPARSPNDFIPEMPMREPSVGSRDQPSTPVELEDPSNEPYRTSEYAHEAPPAPVMQQNDAALDTPGLGFTEHGKHSDAALEGEGRADTKVLTPDTSEPRRLSRDTKQRRGSAEEQAVRGSSRSCSEQDGSGSPHPHISIPNTLQPLAEQQVPSQHDSQKVGIGAEGDVPSPSSLYSSQASNTPPTNVGQPTSLQSPSTGRLSQPQSLREDDRMHSEFWRYIHDPEGQHADVGMNMNAQVPPVQDGSRLQVPVESGFAVSSDTPSPSSQNSWQTTEAPQETANVTQFSREENPLPESGSETGNRIKFLTWAADEQHWIVLDEMVDAKGVETEVERLVQEQAQRGKLAIIESAGKMCAVGPRDCCRAVRPLPTINYSLHQPPLQCFPPGALDQNIRNEEEQWRSHRVVDRSSEWLQSWPQNSASLTVPHQEHLRDNTTNARRYRRPVKMHGVKQARRLRKAKEEQGDEMASKEVSEEASGAPEDIFVMSD
>mp007_11118
MDFANNQWDERIDAERRLKYKGSARISLENLSFSRHDADKLDSKFVHDLKERFESDQCFRLEVRNHIPATIDQTVLNGALQLSSISADALQNSGLNGYPRLTLPDDCRLVCLDGRHRLQAASEFFKFSDDRWWTVDLYLAEISFELRTYLSEQYIEQKKPSDGVIYFKIQECGRHPSLARFKARWMNMLSACRRQNVMAIRSHPEVEVALQSLLDIPGLWRGPGFRLSTWHKIFSMKCDEEVVAYLEHINMVWLEIVGGDRNKLQSIDQTTVEALQRRAPGSSELDFAALHGLVATGQIFGSLPQTERDAVLRRLRNVHCVIPSFVSFFADVNYHGDLIQCMQRLVPKSPKHSVFTSYLNHFDPKRLPRGQLAIQRSEAFFETRSGDERSQFLVGYMQLYTYAARFYDRLPYKPSGGNVKIRASSNADEGTLYRFAQFAARMGFDSPQISGYLQLTDCDGPASGGTPSRIPVLVMGGCGEPPGRRSGKPLMRSYRLDKQSFFLGHLLYQDRERGEGISSFFVLKSMFRAFHWRRLQYINDHTDQSGRVPGGLHGTSFDREVDAQGDVDVATRQRTTADSSRLRDQALTGVAGSDGMVAEVGKDAEKEVTEMATSSDSNAVTEDAVRRTEPNEGGTQQNHGEVSKARSGSLGRSTHDEPMLDVASTFPQQCSAETQPVMPETWNDSGQDARAVRLEEGSGPVECRSNSNTSNQGDPDADVCSNIIGIGPRVPEPHLRPPRKSGPQVPVVQAVEHDITTQPYTADHLGQEGNIQGAQSEAAPTQPARSPNDFIPEMPMREPSIGSCDQPSTPVELEDPSNEPYRTPEYAHEAPPAPVMQQNDAALDTPGLGFTEHGKQSNAALEGEGRADTKVLTPDTSEPRRLGLDTEQRRGSAEEQAVRGSSRPCSEQDGSGSPHPHISIPNTLQPLAEQQVPSQHDSQKVGIGAEGDVPSPSSLYSSQASNTPPTNVGQPTSLQSPSTGRLSQPQSLREDDRMHSEFWRYMHDPEGQHADVGMNVNAQVPPVQDGSRLQVPVESGFAVSSDTPSPSSQNSWQTTEAPQETANVTQFSREENPLPESGIETGNRIKFLTWAADQQHWIVLDEMVGVKGVETEVERLVQEQVQRGKLAIIESAGKMCAVGPRDCCWAVRYINIPRSTSLPILRTAHNYVSFQQYSLFHDMERPFQTDTTKEQMRGNFASNTPSALTRLIIANDDSSTKGPLPTINYSLHQSPLQCFPPGALDQNIRNEEEQWRSHPVVDRSSEWLQSWPQNPANVTVPHQEQLRDNTTNARRYRRPVRMHAGKQARRLRKAKEEQGDKMASKEVSEEAAGAPEDIFVMSD
>mp007_09701
MDFANDQWDERIDAERRLKYKGSARISLENLSFSCHDADKLDSKFVHDLKERFESDQCFRLEVRNHIPATIDQTVLNGALQLSSISADALQNSGLNGYPRLTLPDGCRLVCLDGRHRLQAASEFFKFSDDRWWTVDLYLAEISFELRTYLSEQYIEQKKPSDGVIYFKIQECGRHPSLARFRARWMNMLSACRRQNVMAIRSHPEVEVALKSLLDIPGLWRGPGFRLSTWHKIFSMKCDEEVVAYLEHINMVWLDIVGGDRNKLQSIDQTTVEALQRRAPGSSELDFAALHGLVATGQIFGSLPQTERDAVLRRLRNVHCVIPSFASFFADVNYHGDLIQCMQRLVPRSPKHSVFTRYLNHFDPKRLPRGQLAIQRSEAFFETRSGDERSQFLVGYLQLYTYAARFYDRLPYKPSGGNVKIRASSNADEGILYRFAQFAARMGFDSPQISGYLQLTDCDGPASGGKPSRIPVLVMGGCGEPPGRRSGKPLMRSYRLDKQSFFLGHLLYQDRERGEGISSFFVLKSMFRAFHWRWLQYINNHTDQSGRVPGGLHGTSFNREVDAQGDVDVATRQKTAADSSRLRDQALTGVAGSDEMAAEVGKDAEKEATGMATSSDSNAVTEDAVRRTEPNEGGAQQNRGEVSKARSGSLRRSTHDEPMLDVASTFPQQCSAEMQPVMPETWNDSGQDAQAVRLEEGSGPVECCSNSNTSNQGDPDADVCSNIIGIGPRVPEHHLRPPRESGPQVPVVQAVEHDITTQPYPADHLGQEGNIQGAQSEAAPPQPARSPNDFIPEMPMREPSVGSRDQPSTPVELEDPSNEPYRTSEYAHEAPPAPVMQQNDAALDTPGLGFTEHGKHSDAALEGEGRADTKVLTPDTSEPRRLSRDTKQRRGSAEEQAVRGSSRSCSEQDGSGSPHPHISIPNTLQPLAEQQVPSQHDSQKVGIGAEGDVPSPSSLYSLQASNTPPTNVGQPTSLQSPSTGRLSQPQSLREDDRMHSEFWRYIHDPEGQHADVGMSMNAQVPPVQDGSRLQVPVESGFAVSSDTPSPSSQNSWQTTEAPQETANVTQFSREENPLPESGSETGNRIKFLTWAADEQHWIVLDEMVDAKGVETEVERLVQEQAQRGKLAIIESAGKIPLPTINYSLHQPPLQCFPPGALDQNIRNEEEQWRSHRVVDRSSEWLQSWPQNSASLTVPHQEHLRDNTTNARRYRRPVKMHGGKQARRLRKAKEEQGDEMASKEVSEEASGAPEDIFVMSD
>mp007_04698
MEKDALKSRSTELSHYFRGVARVPFDHLNFEHPLFQEQHRPVSQKIVNRLRQAFEKEGPQRYEPRNWIDALVDPQHLASVLVENKLTELGNEIENIPMLPIGPVNCLQGIHRILAASDLLRPNDRWWFEIDDNTKVIEWPSLTAADHLPREKRCGRPFEDDFLLDNDFLFVPTIYEVEETRGPDISTLFVKRDMFMSFLGNKYILVCSYRSFHITRSTLTKFQQTNQSAETDDYLSPATRSLALESPPGAPIQSSAHDEYRFEEIPEALDEERQQTDQLRRLRQMQDSISSLTAEIKERRHTSSMLEIQISELTARCDDFRGRETTLNARIQEREELFRVEHDRLRRMNTELEKGMAEKEDQLQARSTAYKEEKIRLERQLETCQILNDQLNEELDRGKILQREGHDKTRKLQERIESLQNFLVEAERTRDAKDSQLREQQSEIDQLQAKIRNGKVVDEQQRQESKLKQSHDELQRRLQDSAGRETYLELAVKELKNTTELLREERSRLSSECSKLQADFECLKKQRLELMDDRERLEETLNNTIKNQDDHIKALGEQVKNLERQAEQRQRQGTPELTELLSMSVEEESTVVGIFVITVRTGEFWIQIPAQSPAAKIERVLRVIASLEHTKSEPWEILCNRKALSEADRCNTEHVVSAIRKQRFIYAGPQSMMQIDSATPDWQRRHSQHSQHSQHKVFKPRKRKELAQGPESEVHDNCKQSASNRTTRNPEGDNQIEDVQASLYRVGTKHITKRSEEGSELAWRDTFSEHGGRRKKLHHMVLYDSEMRDQPT
>mp007_04709
MAHTPLEELYLEERRAHFHGSAKVDLHNISINYSQEVNPDTVKRLIKIFQTQGCARLDPANHVPVLVERSVLDQALRDANASPSDLLQQFATNLPHISFPTEHKLSCVHGRHRLLAAEAYLLPEERWWCVDLYTSDISESTRDRISDAYSNFGDCSDGEKFLQICRYQDKGDEEAELRWTSRLSPNKQEILHKIRRTEWLYQALIKLTRFRGLWADFYLGQFRNLLTWKCREEVSRYLDEIYVVWSRITSGVSSAVELIDSYTVHRLQGRVPEYSTQDQDAIRALFENGEAFPKIVEDSQRATILHNILSLGTIVVSFKTFFQDAKCLEQVALTLRDLSMPGRDDSLEMSFRRIYSGSGRVSIQVAENDFREVSVSPSEAARLGYLQICLCVLRNFPQTSPEHYARQESPKRQKRVSRSASSKATLDLHPKLANLASQIGFNSTQIQKYLKDNTDARAIRAFLYSIRPREQYAVSHAELETAVLRIKQELGVFKTKPMAVMLPEIATEAAGEPVDLRYGMPSEVSQTLDRPHLYLPILYAKRKHQTRREITSFGAKRFMFFNFFGRDVELPLPAEELSLPQNGLQRTESQQGERHRSLEEHTLSQAPPRLLQTTVFRPENIERRARLDHNLNMSVNGPEAGTTSLGPGLGNYQVQDYLDVIGREPHQSWAAGPEEDISDGLDRLSQDCRRRGKMAFWKLETNNFILVDDNDEIVKRFIEALGKGDVVEIGAKQGFVLVFNDKIVHDSATDVLASARTKSGLDFPGIIFLMDVPRDQELNPWQRAASSGSFRKAVHLLNGGNLIQSRKRKISD
>mp007_04712
MALSQSASYDNTLKERDRSFRGTAKTDFLDLKNVSRLVKVVEKEGCARLKPENRVPAIVPDEVLKAALQKNRFDLDLNRSPFHTDHPKVSFPADLRIQCLHGQHRIRAAEKHLPKADRWWVVDLFSSKLSEEAKQELRERCSNGKKNSDGELYRRIRHYSRAKDSTGQERWKARISQAKERELNYVEARLLRPLDRLLPFHGFWEDFNLRDRALSRLHLAVLAHGDQRKAPARLFANGTLFASVSGEKDRADLLEAVLSTENAILSFKTFSEDVKYLEPIVVNMKKFLSPPLSLWNPERENYSRMERLAWSSERKETSPLAPWRQATLPSKRPRDQAKEQRRGKESKKKKKGSNNTWTPLFVERLAELAYRLGFDSSKIRATMQEENQTEGIARSIHLYILGKPCEVYEELFAESIRRLRESAKGSKACIYDREPELSTDSGSLSDENMPRQEISLERFYLPMLCKTGIQPPKRFMTLLAVQREACFTFFRHDILTILRLWVTSPHRTPENASNSLNTNLKATLTTASSTESEEDLQNVSAYNRYESLIGGAL
>mp007_02436
MSSSKGNHLILKEKHKWFRGTARVELRHLQLEGSQRCVDWKNVGRLVRVFADVGCDRLTPEHHVPVLVSERDLEAALLDAGVPLAHLLQPFHPDPPRLRFSDGLRLVCLHGQHRLLAADRFLPAKDKWWTIDIYTPDLSASAQAQLREQYGNSQDYSDGEKFRHICYYRRIKDLASERRWVSMLSPFKQAALKAIQNDILLYQALEMLLPYPGIWKDFNFSLFHREVVRYLEAVQTCWNEATANNPRLRSSVDTVTVEHLQRLVPKHSRRDQERIRALFAYGEAFPSVLVEPDRSRILQAVLSLQHKVLSFRTLSEDSKYLMPVKDGIQSLVDLTQGESIEAGMRRAHSQTAQAVVQVSEDELRPLKSAPCDTAWFGYLQLVLFCIRNFNSTHPAKNRRGPRRNVPGGRQRPLPAPEDVHFTLPEMWDRLATLAHRLGFHLRNTSDVSRQDGEEQANLRSRLQGSQGLEKRDLEGLEDELHVQTANEPWRFENSIPAISTDFVTGTTEFGHRATTLEKPEFQDESYAQFYLPTLCQVPEEPAKYIVTSFGELREVLCAFYGRNLGLPQEWLRETAATPAEESMFLPIAQNQSGSHPDDLHGALAYKAQENLTLDNVRNASSHQTWHMQELHNTQRIQDPAEDYKNIVEDTYRILEGHQITEQRVSWRSLDGLSYDNLISKLRNLNRECTQYGKVAFWKLEERLYFTVEKDTQLIRRLARQLTNKEIGDIITRQLFGVVTNGRFKYCVPNSLPIPVGETDGEDFANIIFLLDVPSEDRCSTWNTVLDGHLFNQSSFQALSSDLIASSSAKRPRSLGSSIYPDSQSEDRPYQRRRF
>mp007_02437
MEDVSELRNRKLCRYFRGVAKVHLDDLDFEHPLFQKEHRPVSQRVVNCLRQAFEKEGLQRYEPKNWIDALVDPQHLASVLAENGLTELGNEVESIPILRMGPINCLQGIHRTLAASGLLHQNDRWWFVRLYSNDLPTDMCIEIIEESLHEQQYSDGDIFRKIRTYHKQGDEKSERKWWARLSNTKQKDLKQLFKSPELTDTFDNLVEMPGMWQSFQLGTLHRLLTLHCDEELLRYLTRIADVWGGVLRAANIPPEAVDNVTIAKLELLAPSVSDGDLMRVEGLIRSGEVFPSITNAQKRDAILSALLLTPGLIPTLTSFFENLKYLEPCCYILKKLLPGKEKRTIFQSLAASYIAPKEQLLEYSTGSRLRSIVGDENALWLAYVQLWAFCMRHFPSMTETAPRKVVGKAKPSKSSNSALWYYLGDLAIKLGFRTPQALELQRQNPYESLAQQLLRSLRPASPPDMRHVLRVAAACKEIEDDPKVREWPNLTATDHLPREKRCGRPFEDDFLLDSNFLFVPTIYEIEETKGPEISSLFVKRDLFISFLGNKYTLQPTQNAEADEYSSSATRSFALESPPGTSIQGSARDEYSISSLTGEIEERGHTSRMLEIQISELTAICDDFRSRETTLNAHIQEREELFQVKHDRLRSMNIELEKGMAEKDDQLQARSTAYEEEKVELKRQLETCQILNDQLNEELDRGKILQREGHDKTRKLQEHIECLQNFLVEAEQTRDAKVRQLREQQSEIDQLRAKIRNGRIADEQRREKESKLEQNHDELQRRWQESARRETYLELAVKELKKNA
>mp007_05662
MQQHLLDKTRECEDLSRRLRQGEDCQAASNDKIEEQGKKIKELASNLNNALEVHAQCANLTHEHEKRFNEIQARLTAKEAELRNILEDRDKLSAARENQEECSQILERIRGENKRLEQELKDLQVIVARSDEEAEMRSKEASILREEIKRLQDIETQTSTEKAATEQELDHLTRNNHEVEEQNKRLLEELADMRRQLLERTTRLEEAGGRINSLETLFKSSEVKEMREMNQRLKKDKAELEKQIGDLQARQNHEVSTLQRRMTEASGFDDPRYQELFILARRAEHKAVAYPYCFTVVMGPQKRPIHIRLENDQHLHKTLDDIIAIITRIELETNGVWSIYALQEGKQPGKLPSTDNIVDVLKKCKNIYAGTQQHMDEWHNAQTTSLENKGKRKRLHGDA
>mp007_00561
MQQHLLDKTRECEDLTRRLRQGEDYIRREKQQQAASNNKIEEQGKKIKKLTSNLNNALEIHAQCANLTHKHEKRFNKIQARLTAKEAELRNILKNRDKLSAARENQEEYSQILKQKRIKDSNKSSKTFKSDKEAEIKSKEASILREEIKRLQDIETRTSTEKAATKQKLDHLTRKNHEVEEQNKRLLKELANMRRQLLERTTRLEEADGRINSLETLFKSSEVKEMREINQRLKRDKAELEKQISDLQARQNHKVSTLQRRMTEASGFDDPRYQELFILARRAEHKAVTYPYCFTVVMGPQKRPIHIRLKNNQHLHKTLDDIIAIITRIKLETNGVWSIYTLQEGKQPGKLPSTDNIVDVLKKCKNIYAGTQQHIDKWHNAQTTSLENKGKRKRLHSDA
>mp021_12135
YPESDDILGTFPQRVKALKENTNPAHIPAHRHRSMDFANDQWDERIDAERRLKYKGSARISLENLSFSCHDADKLDSKFVHDLKERFESDQCFRLEVRNHIPATIDQTVLNGALQLSSISADALQNSGLNGYPRLTLPDGCRLVCLDGRHRLQAASEFFKFSDDRWWTVDLYLAEISFELRTYLSEQYIEQKKPSDGVIYFKIQECGRHPSLARFRARWMNMLSACRRQNVMAIRSHPEVEVALKSLLDIPGLWRGPGFRLSTWHKIFSMKCDEEVVAYLEHINMVWLDIVGGDRNKLQSIDQTTVEALQRRAPGSSELDFAALHGLVATGQIFGSLPQTERDAVLRRLRNVHCVIPSFASFFADVNYHGDLIQCMQRLVPRSPKHSVFTRYLNHFDPKRLPRGQLAIQRSEAFFETRSGDERSQFLVGYLQLYTYAARFYDRLPYKPSGGNVKIRASSNADEGILYRFAQFAARMGFDSPQISGYLQLTDCDGPASGGKPSRIPVLVMGGCGEPPGRRSGKPLMRSYRLDKQSFFLGHLLYQDRERGEGISSFFVLKSMFRAFHWRWLQYINNHTDQSGRVPGGLHGTSFNREVDAQGDVDVATRQKTAADSSRLRDQALTGVAGSDEMVAEVGKDAEKEATGMATSSDSNAVTEDAVRRTEPNEGGAQQNRGEVSKARSGSLRRSTHDEPMLDVASTFPQQCSAEMQPVMPETWNDSGQDAQAVRLEEGSGPVECCSNSNTSNQGDPDADVCSNIIGIGPRVPEHHLRPPRESGPQVPVVQAVEHDITTQPYPADHLGQEGNIQRAQSEAAPPQPARSPNDFIPEMPMREPSVGSRDQPSTPVELEDPSNEPYRTSEYAHEAPPAPVMQQNDAALDTPGLGFTEHGKHSDAALEGEGRADTKVLTPDTSEPRRLSRDTKQRRGSAEEQAVRGSSRSCSEQDGSGSPHPHISIPNTLQPLAEQQVPSQHDSQKVGIGAEGDVPSPSSLYSSQASNTPPTNVGQPTSLQSPSTGRLSQPQSLREDDRMHSEFWRYIHDPEGQHADVGMNMNAQVPPVQDGSRLQVPVESGFAVSSDTPSPSSQNSWQTTEAPQETANVTQFSREENPLPESGSETGNRIKFLTWAADEQHWIVLDEMVDAKGVETEVERLVQEQAQRGKLAIIESAGKMCAVGPRDCCRAVRYSQKEKVTRGVVHAPAAKVWLRSVHQMERPFQTDTTKEQMRGNFASNTPSALTRLIIANDYSNTKGPLPTINYSLHQPPLQCFPPGALDQNIRNEEEQWRSHRVVDRSSEWLQSWPQNSASLTVPHQEHLRDNTTNARRYRRPVKMHGVKQARRLRKAKEEQGDEMASKEVSEEASGAPEDIFVMSD
>mp021_11748
MDFANDQWDERIDAERRLKYKGSARISLENLSFSCHDADKLDSKFVHDLKERFESDQCFRLEVRNHIPATIDQTVLNGALQLSSISADALQNSGLNGYPRLTLPDGCRLVCLDGRHRLQAASEFFKFSDDRWWTVDLYLAEISFELRTYLSEQYIEQKKPSDGVIYFKIQECGRHPSLARFRARWMNMLSACRRQNVMAIRSHPEVEVALQSLLDIPGLWRGPGFRLSTWHKIFSMKCDEEVVAYLEHINMVWLDIVGGDRNKLQSIDQTTVEALQRRAPGSSELDFAALHGLVAIGQIFGSLPQTERDAVLRRLRNVHCVIPSFASFFADVNYHGDLIQCMQRLVPRSPKHSVFTRYLNHFDPKRLPRGQLAIQRSEAFFETRSGDERSQFLVGYLQLYTYAARFYDRLPYKPSGGNVKIRASSNADEGILYRFAQFAARMGFDSPQISGYLQLTDCDGPASGGKPSRIPVLVMGGCGEPPGRRSGKPLMRSYRLDKQSFFLGHLLYQDRERGEGISSFFVLKSMFRAFHWRWLQYINNHTDQSGRVPGGLHGTSFNREVDAQGDVDVATRQKKAADSSRLRDQALTGVAGSDEMVAEVGKDAEKEATGMATSSDSNAVTEDAVRRTEPNEGGAQQNRGEVSKARSGSLRRSTHDEPMLDVASTFPQQCSAEMQPVMPETWNDSGQDAQAVRLEEGSGPVECCSNSNTSNQGDPDADVCSNIIGIGPRVPEHHLRPPRESGPQVPVVQAVEHDITTQPYPADHLGQEGNIQGAQSEAAPPQPARSPNDFIPEMPMREPSVGSRDQPSTPVELEDPSNEPYRTSEYAHEAPPAPVMQQNDAALDTPGLGFTEHGKHSDAALEGEGRADTKVLTPDTSEPRRLSRDTKQRRGSAEEQAVRGSSRSCSEQDGSGSPHPHISIPNTLQPLAEQQVPSQHDSQKVGIGAEGDVPSPSSLYSSQASNTPPTNVGQPTSLQSPSTGRLSQPQSLREDDRMHSEFWRYIHDPEGQHADVGMNMNAQVPPVQDGSRLQVPVESGFAVSSDTPSPSSQNSWQTTEAPQETANVTQFSREENPLPESGSETGNRIKFLTWAADEQHWIVLDEMVDAKGVETEVERLVQEQAQRGKLAIIESAGKMCAVGPRDCCRAVRYSQKEKVTRGVVHAPAAKVWLRSVHQMERPFQTDTTKEQMRGNFASNTPSVLTRLIIANDDSNTKGPLPTINYSLHQPPLQCFPPGALDQNIRNEEEQWRSHRVVDRSSEWLQSWPQNSASLTVPHQEHLRDNTTNARRYRRPVKMHGVKQARRLRKAKEEQGDEMASKEVSEETSGAPEDIFVMSD
>mp021_11538
MGPINCLQGIHRTLAASGLLHQNDRWWFVRLYSNDLPTDMCIEIIEESLHEQQYSDGDIFRKIRTYHKQGDEKSERKWWARLSNTKQKDLKQLFKSPELTDAFDNLVGMPGMWQSFQLGTLHRLLTLHCDEELLRYLTRIADVWGGVLRAANIPPEAVDNVTIAKLELLAPSVSDGDRMRVEGLIRSGEVFPSITNAQKRDAILSALLLTPGLIPTLTSFFENLKYLEPCCYILKKLLPGKEKRTIFQSLTASYIAPKEQLLEYSTGSRLRSIVGDENALWLAYVQLWAFCMRHFPSMTETAPRKVVGKAKPSKSSNSALWHYLGDLAIKLGFRTPQALELQRQNPYESLAQQLLRSLRPASPPDMRHVLRVAAACKEIEDDPKVREWPNLTATDHLPREKRCGRPFEDDFLLDSNFLFVPTIYEIEETKGPEISSLFVKRDLFISFLGNKYTLQPTQNAEADEYSSSATRSFALESPPGTSIQGSARDEYRFQELSEALVEERRQTDQLIRLKQMKDSISSLTGEIEERGHNSRMLEIQISELTARCDDLRSRETTLNAHIQEREELFQVKHDRLRRINIELEKGMAEKEYQLQARSSAYEEEKVELKRQLETCQILNDQLNEELDRGKILQREGHDKTRKLQEHIECLQNFLVEAEQTRDAKVRQLREQQSEIDQLRAKIRNGRIADEQRREKESKLEQSHDELQRRWQETAGRETYLELAVKELKSTTELLREERSRLSSECSKLQADFEDSKKQSLELMDDRERLEGTLNNTIKNKDDHIRVLEEQVKNLERQAELHQRQGTPELTELLSMSVEGESTVVGIFVITVRTGEFWIQIPAQSPATKIERVLRVIASLEHTKLEPWEILCNRKALSEADRCNVEHVVSAIRKQRFIYAGPRSMMQIDSTTPDWQRRHSQHSQHSQHQVFKPRKRKELAQGPESEVHGDGKQSASTRTARNPEGDNQIEDVQASLHRVRTELIMTRPGEGSELAWRDTFSEHGGRRKKLHHMVLYDSEMRDQPT
>mp021_11561
MGDTAEPRDSRLAHACFKGVAKIPIDALKFDHDLFVQHHRPVSEKIVDRLRSIFRREGCQRDDAGNWIDALVDAHHLESVLSKNGLHETDLRPDVGTFPLLQLNAVECLQGVHRVLAGSGLLNPNDRWWTVKLYSKDVPKDACIKIIEGSSNEQPHSDGEIFRKIRLYHKNNDRSSEQKWWARLTTTKQKDLRQLLKNAALTHAFDSLIDMPGLWHPVKLGTLHRLLTLRCDEELLNYLSHISRTWNKILGVAKVPPEVVDRDTVESLELLAPSASNRDRESIERMVAWGHVFCEVTDQTARTTLLSTIISISGLIPSLRSFFENLKYLEPCSNILKKMIPPKERRTIYQSLSGAYFAPDEQLVEYAEHRRKRRSKRGYDKDIWLSYVQLWAFCMRHFPAMTQLSPRKELGKDKPSSYSNTSLWHYLGSLAARLGFKTEQILNFQSQDPHEALAEQLLRSAHPECTPDAGVVAGVASILKRSETTSESTGAPQMTREDYLSVERRCGRPFEDDFAEDKDFVFVPYIYECEPSIGLDVTPFFVKRDMFLSFFGNKYEHSTDEGTETDDDDDFHSIAESFSSEGPSADDTAAERVQELDRALQKERQLTSQLQGKSTQLEAEINEMQKGLEQQEMNARELEAKIEGLQRELHTLQSSSRAAELEDEKSRQETSQVRGEMEELQKRIAGAFQELQDAKDVLSKKGTELEEARNALSVRERELEQTRDELFEKERELTEARTEHSRKEEELEDAKTELRKQESELREKAEKIEELNEANDSLVAALDSRTAFHLQHPVDGGLERDLEKAEKKLSQLRTELEGSRKKTIEAEKDAEQRRKDVEAAQSEILEQQKALEDALGKTERLDKLLQETKARAQALEEQLEEARRENDVLGVGLREAKRENDKCKADLEQANSTAAGQKRRLEEAEDIITRKDEAIAERRPKPLYRP
>mp021_04673
MGPINCLQGIHRTLAASGLLHQNDRWWFVRLYSNDLPTDMCIEIIEESLHEQQYSDGDIFRKIRTYHKQGDEKSERKWWARLSNTKQKDLKQLFKSPELTDAFDNLVGMPGMWQSFQLGTLHRLLTLHCDEELLRYLTRIADVWGGVVRAANIPPEAVDNVTTAKLELLAPSVSDGDRMRVEGLIRSGEVFPSITNAQKRDAILSALLLTPGLIPTLTSFFENLKYLEPCCYILKKLLPGKEKRTIFQSLAASYIAPKEQLLEYSTGSRLRSIVGDENALWLAYVQLWAFCMRHFPSMTETAPRKVVGKAKPSKSSNSALWHYLGDLAIKLGFRTPQALELQRQNPYESLAQQLLRSLRPASPPDMRHVLRVAAACKEIEDDPKVREWPNLTATDHLPREKRCGRPFEDDFLLDSNFLFVPTIYEIEETKGPEISSLFVKRDLFISFLGNKYTLQPTQNAEADEYSSSATRSFALESPPGTSIQGSARDEYRFQELSEALDEERRQTDQLRRLKQMEDSISSLTGEIEERGHTSRMLEIQISELTARCDDFRSRETTLNAHIQEREELFQVKHDRLRRMNIELEKGMAEKEDQLQARSTAYEEEKVELKRQLETCQILNDQLNEELDRGKILQREGHDKTRKLQEHIECLQNFLVEAEQTRDAKVRQLREQQSEIDQLRAKIRNGRIADEQRREKESKLEQSHDELQRRWQESAGRETYLELAVKELKSTTELLREERSRLSSECSKLQADFEDSKKQSLELMDDRERLEGTLNNTIKNKDDHIRVLEEQVKNLERQAELHQRQGTPELTELLLMSVEGESTVVGIFVITVRTGEFWIQIPAQSPATKIERVLRVIASLEHTMPEPWEILCNRKALSEADGCNVEHVVSAIRKQRFIYAGPRSMMQIDSTTPDWQRRHSQHSQHSQHQVFKPRKRKELAQGPESEVHGDGKQSASTRTARNPEGDNQIEDVQASLYRVRTELITTRPGEGSELAWRDTFSEHGGRRKKLHHMVLYDSEMRDQPT
>mp021_04674
MFQCTSCTPAPTISSRPTKASIFGRIETAKDKWWTIDIYTPDLSASAQAQLREQYGNSQDYSDGEKFRHICYYRRIKDLVSERRWVSMLSPFKQAALKAIQNDILLYQALEMLLPYPGIWKDFNFSLFHREVVRYLEAVQTCWNEATANNPRLRSSVDTVTVQHLQRLVPKHSRRDQERIRALFAYGEAFPSVLVEPDRSRILQAVLSLQHKVLSFRTLSEDSKYLMPVKDGIQSLVDLTQGESIEAGMRRAHSQIAQAVVQVSEDELRPLKSAPCDTAWFGYLQLVLFCIRNFNNTHPAKNRRGPRRNVPGGRQRPLPAPEDVHFTLPEMLDRLATLAHRLGFHLRNTSDVSRQDGEEQANSRSRLQGSQALEKRDLEGLEDELHVQTANEPWRFENSIPAISTDFVTGTTEFGHRATTLEKPEFQDESYAQFYLPTLCQVPEEPAKYIVTSFGELREVLCAFYGRNLGLPQEWLWETAATPAEESMFLPIAQNQSGLHPDDLHGDLAYKAQENLTLDNVRNASSHQTWHMQELHNTQRIQDPAEDYKNIVEDTYRILEGHQITEQRVSWRSLDGLSYDNLISKLRNLNRECTQYGKVAFWKLEERLYFTVEKDTQLIRRLARQLTNKEIGDIITRQLFGVVTNGRFKYCVPNSLPIPVGETDGEDFANIIFLLDVPSEDRCSTWNTVLDGHLFNQSSFQALSSDLIASSSAKRPRSLGSSIYPDSQSEDRPYQRRRF
>mp021_04695
MLGGMIATEIERYLDCIWRFWHTVTSGECRLEYAVDRCTVKRLQGRNPRLSANDREEIRWLFANGTLFASVSGEKDRADLLEAVLSTENAILSFKTFSEDVKYLEPIVVNMKKFLSPPLNRSLESRARELLSDGRAGVVQRAEGDFASCAVAPSDIGRFSYVQLCLFCFRQFLAFEEASSPSEGTETRKGKQKKGSNDTWTPLFVERLAELAYRLGFDSSKIRATMQEENQTEGISRSIHLYILGKSCEVDEELFAEAIRRLRESVKGSKACIYDEEPEFSTDSGSLSDENMPRQEISSERFYLPTLCKTGIKPPKRFMTLLAVQREAFLAFFGHDILTMYEASGGSSEVDAAAAAQAEFQSPPVVTSPHRTPENASNLLNTNLRATLATASPTESEEHPQNVSAYNRYESMIGGTLQPFSSSSSGEYYKPTWEYTDLRHVSELMQALAAADDPRWNEGKITFWKLEDSCSIKVSRQPQALRDVLSRIATGNFENIRVPQLFGMVVEDQFRYYRPPHFPTLEATQTGPTFRNVVFLIDAFITEELSLWQTVLDGGSFKERSMLALSSDLISRSSNKRKHTSSMYSDESVASRRVAEQKRLRR
>mp021_07950
MEKDALKSRSTELSHYFRGVARVPFDHLNFEHPLFQEQHRPVSQKIVNRLRQAFEKEGPQRYEPRNWIDALVDPQHLASVLVENKLTELGNEIENIPMLPIGPVNCLQGIHRILAASDLLRPNDRWWFVRLYSSDMCIGIIEESLNEQQYSDGDIFRKIRTYHKQDDDNSERKWWARLSNTKQKDLKQLFKNPELTNAFDNLVEMPGMWQSFQLGTLHRLLTLHCNEELLRYLTRIADVWRMVLRAANIPPESVDHATVAKLELLAPSVSNGDRMRIEALIRSGEVFSSITNAQKRDAILSALLLTPGLIPTLTSFFENLKYLEPCCYILKKLLPTKEKRTIFQSLSASYAPPREQLLEYSVGIRLRSMGGEENALWLAYVQLWAFCMRHFPSMTETGPRKVVGKTKPSRSSNSALWHYLGDLAIKLGFRTPQAVEFQRQNPYESLAQQLLRSLRPGSTPNMRHVLRVAAACKEIDDNTKVIEWPSLTAADHLPREKRCGRPFEDDFLLDNDFLFVPTIYEVEETRGPDISTLFVKRDMFMSFLGNKYILQTNQSAETDDYLSPATRSLALESPPGAPIQSSAHDEYRFEEIPEALDEERQQTDQLRRLRQMQDSISSLTAEIKERRHTSSMLEIQISELTARCDDFRGRETTLNARIQEREELFRVEHDRLRRMNTELEKGMAEKEDQLQARSTAYKEEKIRLERQLETCQILNDQLNEELDRGKILQREGHDKTRKLQERIESLQNFLVEAERTRDAKDSQLREQQSEIDQLQAKIRNGKVVDEQQRQESKLKQSHDELQRRLQDSAGRETYLELAVKELKNTTELLREERSRLSSECSKLQADFECLKKQRLELMDDRERLEETLNNTIKNQDDHIKALGEQVKNLERQAEQRQRQGTPELTELLSMSVEEESTVVGIFVITVRTGEFWIQIPAQSPAAKIERVLRVIASLEHTKSEPWEILCNRKALSEADRCNTEHVVSAIRKQRFIYAGPQSMMQIDSATPDWQRRHSQHSQHSQHQVFKPRKRKELAQGPESEVHDNCKQSASNRTTRNPEGDNQIEDVQASLYRVGTKHITKRSEEGSELAWRDTFSEHGGRRKKLHHMVLYDSEMRDQPT
>mp021_07959
MAHTPLEELYLEERRAHFHGSAKVDLHNISINYSQEVNPDTVKRLIKIFQTQGCARLDPANHVPVLVERSVLDQALRDANASPSDLLQQFATNLPHISFPTEHKLSCVHGRHRLLAAEAYLLPEERWWCVDLYTSDISESTRDRISDAYSNFGDCSDGEKFLQICRYQDKGDEEAELRWTSRLSPNKQEILHKIRRTEWLYQALIKLTRFRGLWADFYLGQFRNLLTWKCREEVSRYLDEIYVVWSRITSGVSSAVELIDSYTVHRLQGRVPEYSTQDQDAIRALFENGEAFPKIVEDSQRATILHNILSLGTIVVSFKTFFQDAKCLEQVALTLRDLSMPGRDDSLEMSFRRIYSGSGRVSIQVAENDFREVSVSPSEAARLGYLQICLCVLRNFPQTSPEHYARQESPKRQKRVSRSASSKATLDLHPKLANLASQIGFNSTQIQKYLKDNTDARAIRAFLYSIRPREQYAVSHAELETAVLRIKQELGVFKTKPMAVMLPEIATEAAGEPVDLRYGMPSEVSQTLDRPHLYLPILYAKRKHQTRREITSFGAKRFMFFNFFGRDVELPLPAEELSLPQNGLQRTESQQGERHRSLEEHTLSQAPPRLLQTTVFRPENIERRARLDHNLNMSVNGPEAGTTSLGPGLGNYQVQDYLDVIGREPHQSWAAGPEEDISDGLDRLSQDCRRRGKMAFWKLETNNFILVDDNDEIVKRFIEALGKGDVVEIGAKQGFVLVFNDKIVHDSATDVLASARTKSGLDFPGIIFLMDVPRDQELNPWQRAASSGSFRKAVHLLNGGNLIQSRKRKISD
>mp021_07962
MALSQSASYDNTLKERDRSFRGTAKTDFLDLKNVSRLVKVVEKEGCARLKPENRVPAIVPDEVLKAALQKNRFDLDLNRSPFHTDHPKVSFPADLRIQCLHGQHRIRAAEKHLPKADRWWVVDLFSSKLSEEAKQELRERCSNGKKNSDGELYRRIRHYSRAKDSTGQERWKARISQAKERELNYVEARLLRPLDRLLPFHGFWEDFNLRDRALSRLHLAVLAHGDQRKAPARLFANGTLFASVSGEKDRADLLEAVLSTENAILSFKTFSEDVKYLEPIVVNMKKFLSPPLSLWNRERENYSRMERLAWSSERKETSPLAPWRQATLVDSATLRRGLETKRRNRDAERKAKKKKKGSNNTWTPLFVERLAELAYRLGFDSSKIRATMQEENQTEGIARSIHLYILGKPCEVYEELFAESIRRLRESAKGSKACIYDREPELSTDSGSLSDENMPRQEISLERFYLPMLCKTGIQPPKRFMTLLAVQREACFTFFRHDILTILRLWVTSPHRTPENASNSLNTNLKATLTTASSTESEEDLQNPFSSSSSGEYYKPTWEYTDLRHASELMQALAAADDPRWNEGKITFWKLEDSCSIEVSRQPQALRDVLSRIATGNFEKIRVPQLFGMVVEDQFRYYRPPHFPTLEATQTGPTFRNVVFLIDAFITEELSLWQTMLDGGSFKERSMLALSSDLISRSSNKRKHTSSMYSDESVVPRRVAEQKRLRR
>mp021_06420
MEDIAANGEGNLSPYFKGVAKVQISALDFGHALSSQRHRPLSEKTVARLVDVLRREGCRRDDGANFVDAVVDDDALQVALAEVALSHAALKSWSMTHPVIPLQRVQCLHGLHRIAAARLVLDQNDQWWTGADIFLELPKDLGIKVIEGSVNEQPYADGVILRKILLYRREGNEALENKWWARLSTTKQKDLKQLLKKPLFMNALNDLLDMPGLWYPIKLGTLHRLLTLRCDEELLRYLQHVRTVWSSILRCGEDQVSAEVVDRLTVERLDLLAPAASERDSKIIETLFRSGEIFGQVSNEAVRGRIKSNLLSVQVLIPTLRSFFENLKYLEPCSLILKRLIDPNDKRSIYRCLKAAYFSPSSQFIEYAEGRVHEYSNKTASKDMWTSYVQLWAFCFRNFPDMTSLEPRKELGKEKPSTTTNAALWHHLGNLAVKLGFRTEQALVFQQESPYFTLAQQVIQSAHPGLTPDNSLVSQIARLLEHTSGDSPERNAVALTSNVTLPVERRCGRPFEDDHIRDREFMFLPIVYETETSHGPDISSFYVKQDLFKSFFGDLYVMDRENAEAVIENISQSFPLESSPFMGICHGTCDTARAAREECQLSTRKIAELEAQISTYQSNGRHLDDMQQHLLDKTRECEDLTRRLRQGEDCVRREKQQQAASNDKIEEQGKKIKELASNLNNALEVHAQCANLTQEHEKRFNEIQAQLTAKEAELRNILEDRDKLSAARENQEECSQILERIRGENKRLEQELKDLRVIVARSDEEAEMRSKEASILREEIKRLQDIETQTSTEKAATEQELDHLTRNNHEVEEQNKRLLEELADMRRQLLERTTRLEEADGRINSLETLFKSSEVKEMREMNQRLKKDKAELEKQIGDLQARQNHEVSTLQRRMTEASGFDDPRYQELFILARRAEHKAVAYPYCFTVVMGPQKRPIHIRLENDQHLHKTLDDIIAIITRIELETNGVWSIYALQEGKQPGKLPSTDNIVDVLKKCKNIYAGTQQHMDQWNNAQTTSLENKGKRKRLHGDA
>mp040_12236
MGDTAEPRDSRLAHACFKGVAKIPIDALKFDHDLFVQHHRPVSEKIVDRLRSIFRREGCQRDDAGNWIDALVDAHHLESVLSKNGLHETDLRPDVGTFPLLQLNAVECLQGVHRVLAGSGLLNPNDRWWTVKLYSKDVPKDACIKIIEGSSNEQPHSDGEIFRKIRLYHKNNDRSSEQKWWARLTTTKQKDLRQLLKNAALTHAFDSLIDMPGLWHPVKLGTLHRLLTLRCDEELLNYLSHISRTWNKILGVAKVPPEVVDRDTVESLELLAPSASNRDRESIERMVAWGHVFCEVTDQTARTTLLSTIISISGLIPSLRSFFENLKYLEPCSNILKKMIPPKERRTIYQSLSGAYFAPDEQLVEYAEHRRKRRSKRGYDKDIWLSYVQLWAFCMRHFPAMTQLSPRKELGKDKPSSYSNTSLWHYLGSLAARLGFKTEQILNFQSQDPHEALAEQLLRSAHPECTPDAGVVAGVASILKRSETTSESTGAPQMTREDYLSVERRCGRPFEDDFAEDKDFVFVPYIYECEPSIGLDVTPFFVKRDMFLSFFGNKYEHSTDEGTETDDDDDFHSIAESFSSEGPSADDTAAERVQELDRALQKERQLTSQLQGKSTQLEAEINEMQKGLEQQEMNARELEAKIEGLQRELHTLQSSSRAAELEDEKSRQETSQVRGEMEELQKRIAGAFQELQDAKDVLSKKGTELEEARNALSVRERELEQTRDELFEKERELTEARTEHSRKEEELEDAKTELRKQESELREKAEKIEELNEANDSLVAALDSRTAFHLQHPVDGGLERDLEKAEKKLSQLRTELEGSRKKTIEAEKDAEQRRKDVEAAQSEILEQQKALEDALGKTERLDKLLQETKARAQALEEQLEEARRENDVLGVGLREAKRENDKCKADLEQANSTAAGQKRRLEEAEDIITRKDEAIAERDRQTEALSHEVQTLKELLGDGTGSYKEMAPIGRAMLQLFVLSHEQLAPEKNAYITVDQHGPNSPSRTSELLVTCRDWRRLTSLPGWRETHRAEKNYRYLDFK
>mp040_12335
YPESDDILGTFPQRVKALKENTNPAHIPAHRHRSMDFANDQWDERIDAERRLKYKGSARISLENLSFSCHDADKLDSKFVHDLKERFESDQCFRLEVRNHIPATIDQTVLNGALQLSSISADALQNSGLNGYPRLTLPDGCRLVCLDGRHRLQAASEFFKFSDDRWWTVDLYLAEISFELRTYLSEQYIEQKKPSDGVIYFKIQECGRHPSLARFRARWMNMLSACRRQNVMAIRSHPEVEVALKSLLDIPGLWRGPGFRLSTWHKIFSMKCDEEVVAYLEHINMVWLDIVGGDRNKLQSIDQTTVEALQRRAPGSSELDFAALHGLVATGQIFGSLPQTERDAVLRRLRNVHCVIPSFASFFADVNYHGDLIQCMQRLVPRSPKHSVFTRYLNHFDPKRLPRGQLAIQRSEAFFETRSGDERSQFLVGYLQLYTYAARFYDRLPYKPSGGNVKIRASSNADEGILYRFAQFAARMGFDSPQISGYLQLTDCDGPASGGKPSRIPVLVMGGCGEPPGRRSGKPLMRSYRLDKQSFFLGHLLYQDRERGEGISSFFVLKSMFRAFHWRWLQYINNHTDQSGRVPGGLHGTSFNREVDAQGDVDVATRQKTAADSSRLRDQALTGVAGSDEMVAEVGKDAEKEATGMATSSDSNAVTEDAVRRTEPNEGGAQQNRGEVSKARSGSLRRSTHDEPMLDVASTFPQQCSAEMQPVMPETWNDSGQDAQAVRLEEGSGPVECCSNSNTSNQGDPDADVCSNIIGIGPRVPEHHLRPPRESGPQVPVVQAVEHDITTQPYPADHLGQEGNIQRAQSEAAPPQPARSPNDFIPEMPMREPSVGSRDQPSTPVELEDPSNEPYRTSEYAHEAPPAPVMQQNDAALDTPGLGFTEHGKHSDAALEGEGRADTKVLTPDTSEPRRLSRDTKQRRGSAEEQAVRGSSRSCSEQDGSGSPHPHISIPNTLQPLAEQQVPSQHDSQKVGIGAEGDVPSPSSLYSSQASNTPPTNVGQPTSLQSPSTGRLSQPQSLREDDRMHSEFWRYIHDPEGQHADVGMNMNAQVPPVQDGSRLQVPVESGFAVSSDTPSPSSQNSWQTTEAPQETANVTQFSREENPLPESGSETGNRIKFLTWAADEQHWIVLDEMVDAKGVETEVERLVQEQAQRGKLAIIESAGKMCAVGPRDCCRAVRYSQKEKVTRGVVHAPAAKVWLRSVHQMERPFQTDTTKEQMRGNFASNTPSALTRLIIANDYSNTKGPLPTINYSLHQPPLQCFPPGALDQNIRNEEEQWRSHRVVDRSSEWLQSWPQNSASLTVPHQEHLRDNTTNARRYRRPVKMHGVKQARRLRKAKEEQGDEMASKEVSEEASGAPEDIFVMSD
>mp040_10119
MGPLNCLQGIHRTLAASDLLRQNDRWWFVRLYSNDICIGIIDGSLNEQQYSDGDIFRKIRTYHKQGDEKTERKWWARLSNTKQKDLKQLFRSPDLTDTFDNLVEMPGMWRSFQLGTLHRLLTLHCDEELLRYLTRITDIWGGVLRAANIPSESVDHVTVAKLELLAPSVSDGDRMRVEGLIRSGEVFPSITNAQKLDAILSALLLTPGLIPTLTSFFENLKYLEPCCYILKKLLPGKEKRTIFQSLAASYIAPKGAASRVLNGNQTTVDGWL
>mp040_10125
MQPISKYDTTLKERDRSFRGTAKIDFVHLQFEDCFRQLDLKNVSRLVKVFEKEGCARLKPENRVPAIIPDEVLKVALQKNGLDLDLNRSPFHTDHPKISFPADLRIQCLHGQHRIRAAEKYLPKADRWWVVDLFSSELSEEAKQELREQRSNGKKNSDGELYRRIRHYSRARDSTGQERWKARISQAKERELNYVEARLLRPLDRLLPFHGLWEDFNLSLLWRMLSWRCWEEIERYLDCIWRFWHTVTSGERRLEYAVDRCTVKRLQGRNPRLSANDREEIRWLFANGTLFASVSGEKDRADLLEAVLSTENAILSFKTFSEDVKYLEPIVVNMKKFLSPPLNRSLESRARELLSDGRAGVVQRAEGDFASCAVAPSDISRFSYVQLCLFCFRQFLAFEEASSPSEGTETRKGKQKKGSNDTWTPLFVERLAELAYRLGFDSSKIRATMQEENQTEGIARSIYLYILGKSCEVDEELFAEAIRRLRESVKGSKACIYDQEPELSTDSGSLSDENMPRQEISSERFYLPTLCKTGIKPPKRFMTLLAVQREAFLAFFGHDILTMYEASGGSSEVDAAAAAQAELQSPPVVTSPHPTPENVSNLLNTNLRATLVTASPTESEEHPQNVSAYNRYESLIGGTLQPFSSSSSGEYYKPTWEYTDLRHASELMQALAAADDPRWNEGKITFWKLEDSCSIKVSRQPQALRDVLSRIATGNFENIRVPQLFGMVVEDQFRYYRPPHFPTLEATQTGPTFRNVVFLIDAFITEELSLWQTVLDGGSFKERSMMALGSDLISRSSNKRKHTSSMYSDESVASRRVAEQKRLRR
>mp040_06898
MGPINCLQGIHRTLAASGLLHQNDRWWFVRLYSNDLPTDMCIEIIEESLHEQQYSDGDIFRKIRTYHKQGDEKSERKWWARLSNTKQKDLKQLFKSPELTDAFDNLVGMPGMWQSFQLGTLHRLLTLHCDEELLRYLTRIADVWGGVVRAANIPPEAVDNVTTAKLELLAPSVSDGDRMRVEGLIRSGEVFPSITNAQKRDAILSALLLTPGLIPTLTSFFENLKYLEPCCYILKKLLPGKEKRTIFQSLAASYIAPKEQLLEYSTGSRLRSIVGDENALWLAYVQLWAFCMRHFPSMTETAPRKVVGKAKPSKSSNSALWHYLGDLAIKLGFRTPQALELQRQNPYESLAQQLLRSLRPASPPDMRHVLRVAAACKEIEDDPKVREWPNLTATDHLPREKRCGRPFEDDFLLDSNFLFVPTIYEIEETKGPEISSLFVKRDLFISFLGNKYTLQPTQNAEADEYSSSATRSFALESPPGTSIQGSARDEYRFQELSEALDEERRQTDQLRRLKQMEDSISSLTGEIEERGHTSRMLEIQISELTARCDDFRSRETTLNAHIQEREELFQVKHDRLRRMNIELEKGMAEKEDQLQARSTAYEEEKVELKRQLETCQILNDQLNEELDRGKILQREGHDKTRKLQEHIECLQNFLVEAEQTRDAKVRQLREQQSEIDQLRAKIRNGRIADEQRREKESKLEQSHDELQRRWQESAGRETYLELAVKELKSTTELLREERSRLSSECSKLQADFEDSKKQSLELMDDRERLEGTLNNTIKNKNDHIRVLEEQVKNLERQAELHQRQGTPELTELLLMSVEGESTVVGIIVITVRTGEFWIQIPAQSPATKIERVLRVIASLEHTMPEPWEILCNRKALSEADRCNVEHVVSAIRKQRFIYAGPRSMMQIDSTTPDWQRRHSQHSQHSQHQVFKPRKRKRARTRP
>mp040_06899
MFQCTACTPAPTISSRPTKASIFGRIETAKDKWWTIDIYTPDLSASAQAQLREQYGNSQDYSDGEKFRHICYYRRIKDLVSERRWVSMLSPFKQAALKAIQNDILLYQALEMLLPYPGIWKDFNFSLFHREVVRYLEAVQTCWNEATANNPRLRSSVDTVTVEHLQRLVPKHSRRDQERIRALFAYGEAFPSVLVEPDRSRILQAVLSLQHKVLSFRTLSEDSKYLMPVKDGIQSLVDLTQGESIEAGMRRAHSQTAQAVVQVSEDELRPLKSAPCDTAWFGYLQLVLFCIRNFNSTHPAKNRRGPRRNVPGGRQRPLPAPEDVHFTLPEMWDRLATLAHRLGFHLRNTSDVSRQDGEEQANLRSRLQGSQGLEKRDLEGLEDELHVQTANEPWRFENSIPAISTDFVTGTTEFGHRATTLEKPEFQDESYAQFYLPTLCQVPEEPAKYIVTSFGELREVLCAFYGRNLGLPQEWLRETAATPAEESMFLPIAQNQSGSHPDDLHGALAYKAQENLTLDNVRNASSHQTWHMQELHNTQRIQDPAEDYKNIVEDTYRILEGHQITEQRVSWRSLDGLSYDNLISKLRNLNRECTQYGKVAFWKLEERLYFTVEKDTQLIRRLARQLTNKEIGDIITRQLFGVVTNGRFKYCVPNSLPIPVGETDGEDFANIIFLLDVPSEDRCSTWNTVLDGHLFNQSSFQALSSDLIASSSAKRPRSLGSSIYPDSQSEDRPYQRRRF
>mp040_13572
MAYTPLEELYLEERRAHFYSSAKVDLHSISINYGQETNPNTVKRLIKIFQTQECARLDPVNHVSVLALRDANASPLDLLQQFATNLPYINFPLEYKLTCLHGHHRLLAAKAYLLPEERWWCVDLYTSDISESTRERISNAYSNFGDCLDGEKRFYKRFKELSGFSRPSPSLHYFVACGLISTWDSFGTYSHGNVEKITSDAPSAVELIDSHTVRQLQGRVPKYSTQDQDAVRALFENGEAFPKRTIILRNIFSLDTIVVLFKIFFEDVKCLEQVALTLRDLSTPGRDDSLEMSFRRIYSGLGRIPI
>mp040_12483
MDFANNQWDERIDAERRLKYKGSARISLENLSFSRHDADKLDSKFVHDLKERFESDQCFRLEVRNHIPATIDQTVLNGALQLSSISADALQNSGLNGYPRLTLPDDCRLVCLDGRHRLQAASEFFKFSDDRWWTVDLYLAEISFELRTYLSEQYIEQKKPSDGVIYFKIQECGRHPSLARFKARWMNMLSACRRQNVMAIRSHPEVEVALQSLLDIPGLWRGPGFRLSTWHKIFSMKCDEEVVAYLEHINMVWLEIVGGDRNKLQSIDQTTVEALQRRAPGSSELDFAALHGLVATGQIFGSLPQTERDAVLRRLRNVHCVIPSFVSFFADVNYHGDLIQCMQRLVPKSPKHSVFTSYLNHFDPKRLPRGQLAIQRSEAFFETRSGDERSQFLVGYMQLYTYAARFYDRLPYKPSGGNVKIRASSNADEGTLYRFAQFAARMGFDSPQISGYLQLTDCDGPASGGTPSRIPVLVMGGCGEPPGRRSGKPLMRSYRLDKQSFFLGHLLYQDRERGEGISSFFVLKSMFRAFHWRRLQYINDHTDQSGRVPGGLHGTSFDREVDAQGDVDVATRQRTTADSSRLRDQALTGVAGSDGMVAEVGKDAEKEVTEMATSSDSNAVTEDAVRRTEPNEGGTQQNHGEVSKARSGSLGRSTHDEPMLDVASTFPQQCSAETQPVMPETWNDSGQDARAVRLEEGSGPVECRSNSNTSNQGDPDADVCSNIIGIGPRVPEPHLRPPRKSGPQVPVVQAVEHDITTQPYTADHLGQEGNIQGAQSEAAPTQPARSPNDFIPEMPMREPSIGSCDQPSTPVELEDPSNEPYRTPEYAHEAPPAPVMQQNDAALDTPGLGFTEHGKQSNAALEGEGRADTKVLTPDTSEPRRLGLDTEQRRGSAEEQAVRGSSRPCSEQDGSGSPHPHISIPNTLQPLAEQQVPSQHDSQKVGIGAEGDVPSPSSLYSSQASNTPPTNVGQPTSLQSPSTGRLSQPQSLREDDRMHSEFWRYMHDPEGQHADVGMNVNAQVPPVQDGSRLQVPVESGFAVSSDTPSPSSQNSWQTTEAPQETANVTQFSREENPLPESGIETGNRIKFLTWAADQQHWIVLDEMVGVKGVETEVERLVQEQVQRGKLAIIESAGKMCAVGPRDCCWAVRYSPMGDLVKKAGDSRSWSMHCGFQYSLFHDMERPFQTDTTKEQMRGNFASNTPSALTRLIIANDDSSTKGPLPTINYSLHQSPLQCFPPGALDQNIRNEEEQWRSHPVVDRSSEWLQSWPQNPANVTVPHQEQLRDNTTNARRYRRPVRMHAGKQARRLRKAKEEQGDKMASKEVSEEAAGAPEDIFVMSD
>mp040_13318
MGPINCLQGIHRTLAASGLLHQNDRWWFVRLYSNDLPTDMCIEIIEESLHEQQYSDGDIFRKIRTYHKQGDEKSERKWWARLSNTKQKDLKQLFKSPELTDAFDNLVGMPGMWQSFQLGTLHRLLTLHCDEELLRYLTRIADVWGGVLRAANIPPEAVDNVTIAKLELLAPSVSDGDRMRVEGLIRSGEVFPSITNAQKRDAILSALLLTPGLIPTLTSFFENLKYLEPCCYILKKLLPGKEKRTIFQSLAASYIAPKEQLLEYSTGSRLRSIVGDENALWLAYVQLWAFCMRHFPSMTETAPRKVVGKAKPSKSSNSALWHYLGDLAIKLGFRTPQALELQRQNPYESLAQQLLRSLRPASPPDMRHVLRVAAACKEIEDDPKVREWPNLTATDHLPREKRCGRPFEDDFLLDSNFLFVPTIYEIEETKGPEISSLFVKRDLFISFLGNKYTLQPTQNAEADEYSSSATRSFALESPPGTSIQGSARDEYRFQELSEALDEERRQTDQLRRLKQMEDSISSLTGEIEERGHTSRMLEIQISELTARCDDFRSRETTLNAHIQEREELFQVKHDRLRRMNIELEKGMAEKEDQLQARSTAYEEEKVELKRQLETCQILNDQLNEELDRGKILQREGHDKTRKLQEHIECLQNFLVEAEQTRDAKVRQLREQQSEIDQLRAKIRNGRIADEQRREKESKLEQSHDELQRRWQESAGRETYLELAVKELKSTTELLREERSRLSSECSKLQADFEDSKKQSLELMDDRERLEGTLNNTIKNKDDHIRVLEEQVKNLERQAELHQRQGTPELTELLLMSVEGESTVVGIFVITVRTGEFWIQIPAQSPATKIERVLRVIASLEHTMPEPWEILCNRKALSEADGCNVEHVVSAIRKQRFIYAGPRSMMQIDSTTPDWQRRHSQHSQHSQHQVFKPRKRKELAQGPESEVHGDGKQSASTRTARNPEGDNQIEDVQASLYRVRTELITTRPGEGSELAWRDTFSEHGGRRKKLHHMVLYDSEMRDQPT
>mp040_13319
MFQCTSCTPAPTISSRPTKASIFGRIETAKDKWWTIDIYTPDLSASAQAQLREQYGNSQDYSDGEKFRHICYYRRIKDLVSERRWVSMLSPFKQAALKAIQNDILLYQALEMLLPYPGIWKDFNFSLFHREVVRYLEAVQTCWNEATANNPRLRSSVDTVTVQHLQRLVPKHSRRDQERIRALFAYGEAFPSVLVEPDRSRILQAVLSLQHKVLSFRTLSEDSKYLMPVKDGIQSLVDLTQGESIEAGMRRAHSQIAQAVVQVSEDELRPLKSAPCDTAWFGYLQLVLFCIRNFNNTHPAKNRRGPRRNVPGGRQRPLPAPEDVHFTLPEMLDRLATLAHRLGFHLRNTSDVSRQDGEEQANSRSRLQGSQALEKRDLEGLEDELHVQTANEPWRFENSIPAISTDFVTGTTEFGHRATTLEKPEFQDESYAQFYLPTLCQVPEEPAKYIVTSFGELREVLCAFYGRNLGLPQEWLWETAATPAEESMFLPIAQNQSGLHPDDLHGDLAYKAQENLTLDNVRNASSHQTWHMQELHNTQRIQDPAEDYKNIVEDTYRILEGHQITEQRVSWRSLDGLSYDNLISKLRNLNRECTQYGKVAFWKLEERLYFTVEKDTQLIRRLARQLTNKEIGDIITRQLFGVVTNGRFKYCVPNSLPIPVGETDGEDFANIIFLLDVPSEDRCSTWNTVLDGHLFNQSSFQALSSDLIASSSAKRPRSLGSSIYPDSQSEDRPYQRRRF
>mp040_13186
MALSQSASYDNTLKERDRSFRGTAKTDFLDLKNVSRLVKVVEKEGCARLKPENRVPAIVPDEVLKAALQKNRFDLDLNRSPFHTDHPKVSFPADLRIQCLHGQHRIRAAEKHLPKADRWWVVDLFSSKLSEEAKQELRERCSNGKKNSDGELYRRIRHYSRAKDSTGQERWKARISQAKERELNYVEARLLRPLDRLLPFHGFWEDFNLRDRALSRLHLAVLAHGDQRKAPARVCSGPLHCEAAARPQPPTQRQRQGRNSLALRQWNLVRIHLLEAVLSTENAILSFKTFSEDVKYLEPIVVNMKKFLSPPLRWKGWRGPASGRRLRLLRRGAKRHWSIQLRAAVPFLLPTISSLRRGLETKRRNRDAERKAKKKKKGSNNTWTPLFVERLAELAYRLGFDSSKIRATMQEENQTEGIARSIHLYILGKPCEVYEELFAESIRRLRESAKGSKACIYDREPELSTDSGSLSDENMPRQEISLERFYLPMLCKTGIQPPKRFMTLLAVQREACFTFFRHDILTILRLWVTSPHRTPENASNSLNTNLKATLTTASSTESEEDLQNPFSSSSSGEYYKPTWEYTDLRHASELMQALAAADDPRWNEGKITFWKLEDSCSIEVSRQPQALRDVLSRIATGNFEKIRVPQLFGMVVEDQFRYYRPPHFPTLEATQTGPTFRNVVFLIDAFITEELSLWQTMLDGGSFKERSMLALSSDLISRSSNKRKHTSSMYSDESVVPRRVAEQKRLRR
>mp040_13189
MAHTPLEELYLEERRAHFHGSAKVDLHNISINYSQEVNPDTVKRLIKIFQTQGCARLDPANHVPVLVERSVLDQALRDANASPSDLLQQFATNLPHISFPTEHKLSCVHGRHRLLAAEAYLLPEERWWCVDLYTSDISESTRDRISDAYSNFGDCSDGEKFLQICRYQDKGDEEAELRWTSRLSPNKQEILHKIRRTEWLYQALIKLTRFRGLWADFYLGQFRNLLTWKCREEVSRYLDEIYVVWSRITSGVSSAVELIDSYTVHRLQGRVPEYSTQDQDAIRALFENGEAFPKIVEDSQRATILHNILSLGTIVVSFKTFFQDAKCLEQVALTLRDLSMPGRDDSLEMSFRRIYSGSGRVSIQVAENDFREVSVSPSEAARLGYLQICLCVLRNFPQTSPEHYARQESPKRQKRVSRSASSKATLDLHPKLANLASQIGFNSTQIQKYLKDNTDARAIRAFLYSIRPREQYAVSHAELETAVLRIKQELGVFKTKPMAVMLPEIATEAAGEPVDLRYGMPSEVSQTLDRPHLYLPILYAKRKHQTRREITSFGAKRFMFFNFFGRDVELPLPAEELSLPQNGLQRTESQQGERHRSLEEHTLSQAPPRLLQTTVFRPENIERRARLDHNLNMSVNGPEAGTTSLGPGLGNYQVQDYLDVIGREPHQSWAAGPEEDISDGLDRLSQDCRRRGKMAFWKLETNNFILVDDNDEIVKRFIEALGKGDVVEIGAKQGFVLVFNDKIVHDSATDVLASARTKSGLDFPGIIFLMDVPRDQELNPWQRAASSGSFRKAVHLLNGGNLIQSRKRKISD
>mp040_13199
MEKDALKSRSTELSHYFRGVARVPFDHLNFEHPLFQEQHRPVSQKIVNRLRQAFEKEGPQRYEPRNWIDALVDPQHLASVLVENKLTELGNEIENIPMLPIGPVNCLQGIHRILAASDLLRPNDRWWFVRLYSSDMCIGIIEESLNEQQYSDGDIFRKIRTYHKQDDDNSERKWWARLSNTKQKDLKQLFKNPELTNAFDNLVEMPGMWQSFQLGTLHRLLTLHCNEELLRYLTRIADVWRMVLRAANIPPESVDHATVAKLELLAPSVSNGDRMRIEALIRSGEVFSSITNAQKRDAILSALLLTPGLIPTLTSFFENLKYLEPCCYILKKLLPTKEKRTIFQSLSASYAPPREQLLEYSVGIRLRSMGGEENALWLAYVQLWAFCMRHFPSMTETGPRKVVGKTKPSRSSNSALWHYLGDLAIKLGFRTPQAVEFQRQNPYESLAQQLLRSLRPGSTPNMRHVLRVAAACKEIDDNTKVIEWPSLTAADHLPREKRCGRPFEDDFLLDNDFLFVPTIYEVEETRGPDISTLFVKRDMFMSFLGNKYILQTNQSAETDDYLSPATRSLALESPPGAPIQSSAHDEYRFEEIPEALDEERQQTDQLRRLRQMQDSISSLTAEIKERRHTSSMLEIQISELTARCDDFRGRETTLNARIQEREELFRVEHDRLRRMNTELEKGMAEKEDQLQARSTAYKEEKIRLERQLETCQILNDQLNEELDRGKILQREGHDKTRKLQERIESLQNFLVEAERTRDAKDSQLREQQSEIDQLQAKIRNGKVVDEQQRQESKLKQSHDELQRRLQDSAGRETYLELAVKELKNTTELLREERSRLSSECSKLQADFECLKKQRLELMDDRERLEETLNNTIKNQDDHIKALGEQVKNLERQAEQRQRQGTPELTELLSMSVEEESTVVGIFVITVRTGEFWIQIPAQSPAAKIERVLRVIASLEHTKSEPWEILCNRKALSEADRCNTEHVVSAIRKQRFIYAGPQSMMQIDSATPDWQRRHSQHSQHSQHQVFKPRKRKELAQGPESEVHDNCKQSASNRTTRNPEGDNQIEDVQASLYRVGTKHITKRSEEGSELAWRDTFSEHGGRRKKLHHMVLYDSEMRDQPT
>mp040_03059
MTSLEPRKELGKEKPSTTTNAALWHHLGNLAVKLGFRTEQAVIFQQESPYFTLAQQVIQSAHPGLTPDSSLVSQIARLLEHTSGDSPERNAVALTSNVTLPVERRCGRPFEDDHIRDREFMFLPIVYETETSHGPDISSFYVKQDLFKSFFGDLYVMDRENAEAVIENISQSLPLESSPFMGICHGTCDTARAAREECQLSTRKIAELEAQISTYQSNGRHLDDMQQHLLDKTRECEDLTRRLRQGEDCVRREKQQQAASNDKIEEQGKKIKELASNLNNALEVHAQCANLTHEHEKRFNEIQARLTAKEAELRNILEDRDKLSAARENQEECSQILERIRGENKRLEQELKDLQVIVARSDEEAEMRSKEASILREEIKRLQDIETQTSTEKAATEQELDHLTRNNHEVEEQNKRLLEELADMRRQLLERTTRLEEADGRINSLETLFKSSEVKEMREMNQRLKKDKAELEKQIGDLQARQNHEVSTLQRRMTEASGFDDPRYQELFILARRAEHKAVAYPYCFTVVMGPQKRPIHIRLENDQHLHKTLDDIIAIITRIELETNGVWSIYALQEGKQPGKLPSTDNIVDVLKKCKNIYAGTQQHMDEWHNAQTTSLENKGKRKRLHGDA
>mp042_09353
MGDTAEPRDSRLAHACFKGVAKIPIDALKFDHDLFVQHHRPVSEKIVDRLRSIFRREGCQRDDAGNWIDALVDAHHLESVLSKNGLHETDLRPDVGTFPLLQLNAVECLQGVHRVLAGSGLLNPNDRWWTVKLYSKDVPKDACIKIIEGSSNEQPHSDGEIFRKIRLYHKNNDRSSEQKWWARLTTTKQKDLRQLLKNAALTHAFDSLIDMPGLWHPVKLGTLHRLLTLRCDEELLNYLSHISRTWNKILGVAKVPPEVVDRDTVESLELLAPSASNRDRESIERMVAWGHVFCEVTDQTARTTLLSTIISISGLIPSLRSFFENLKYLEPCSNILKKMIPPKERRTIYQSLSGAYFAPDEQLVEYAEHRRKRRSKRGYDKDIWLSYVQLWAFCMRHFPAMTQLSPRKELGKDKPSSYSNTSLWHYLGSLAARLGFKTEQILNFQSQDPHEALAEQLLRSAHPECTPDAGVVAGVASILKRSETTSESTGAPQMTREDYLSVERRCGRPFEDDFAEDKDFVFVPYIYECEPSIGLDVTPFFVKRDMFLSFFGNKYEHSTDEGTETDDDDDFHSIAESFSSEGPSADDTAAERVQELDRALQKERQLTSQLQGKSTQLEAEINEMQKGLEQQEMNARELEAKIEGLQRELHTLQSSSRAAELEDEKSRQETSQVRGEMEELQKRIAGAFQELQDAKDVLSKKGTELEEARNALSVRERELEQTRDELFEKERELTEARTEHSRKEEELEDAKTELRKQESELREKAEKIEELNEANDSLVAALDSRTAFHLQHPVDGGLERDLEKAEKKLSQLRTELEGSRKKTIEAEKDAEQRRKDVEAAQSEILEQQKALEDALGKTERLDKLLQETKARAQALEEQLEEARRENDVLGVGLREAKRENDKCKADLEQANSTAAGQKRRLEEAEDIITRKDEAIAERRPKPLYRP
>mp042_14311
MSSSKGNHLILKEKHKWFRGTARVELRHLQLEGSQRCVDWKNVGRLVRVFADVGCDRLTPEHHVPVLVSERDLEAALLDAGVPLAHLLQPFHPDPPRLRFSDGLRLVCLHGQHRLLAADRFLPAKDKWWTIDIYTPDLSASAQAQLREQYGNSQDYSDGEKFRHICYYRRIKDLVSERRWVSMLSPFKQAALKAIQNDILLYQALEMLLPYPGIWKDFNFSLFHREVVRYLEAVQTCWNEATANNPRLRSSVDTVTSISKDSYRSTVDETKRGFELYSHTERLFPLF
>mp042_14312
MPVKDGIQSLVDLTQGESIEAGMRRAHSQTAQAVVQVSEDELRPLKSAPCDTAWFGYLQLVLFCIRNFNSTHPAKNRRGPRRNVPGGRQRPLPAPEDVHFTLPEMWDRLATLAHRLGFHLRNTSDVSRQDGEEQANLRSRLQGSQGLEKRDLEGLEDELHVQTANEPWRFENSIPAISTDFVTGTTEFGHRATTLEKPEFQDESYAQFYLPTLCQVPEEPAKYIVTSFGELREVLCAFYGRNLGLPQEWLRETAATPAEESMFLPIAQNQSGSHPDDLHGALAYKAQENLTLDNVRNASSHQTWHMQELHNTQRIQDPAEDYKNIVEDTYRILEGHQITEQRVSWRSLDGLSYDNLISKLRNLNRECTQYGKVAFWKLEERLYFTVEKDTQLIRRLARQLTNKEIGDIITRQLFGVVTNGRFKYCVPNSLPIPVGETDGEDFANIIFLLDVPSEDRCSTWNTVLDGHLFNQSSFQALSSDLIASSSAKRPRSLGSSIYPDSQSEDRPYQRRRF
>mp042_14313
MEDVSELRNRKLCRYFRGVAKVHLDDLDFEHPLFQKEHRPVSQRVVNCLRQAFEKEGLQRYEPKNWIDALVDPQHLASVLAENGLTELGNEVESIPILRMGPINCLQGIHRTLAASGLLHQNDRWWFVRLYSNDLPTDMCIEIIEESLHEQQYSDGDIFRKIRTYHKQGDEKSERKWWARLSNTKQKDLKQLFKSPELTDAFDNLVGMPGMWQSFQLGTLHRLLTLHCDEELLRYLTRIADVWGGVLRAANIPPEAVDNVTIAKLELLAPSVSDGDLMRVEGLIRSGEVFPSITNAQKRDAILSALLLTPGLIPTLTSFFENLKYLEPCCYILKKLLPGKEKRTIFQSLAASYIAPKEQLLEYSTGSRLRSIVGDENALWLAYVQLWAFCMRHFPSMTETAPRKVVGKAKPSKSSNSALWHYLGDLAIKLGFRTPQALELQRQNPYESLAQQLLRSLRPASPPDMRHVLRVAAACKEIEDDPKVRERPNLTATDHLPREKRCGRPFEDDFLLDSNFLFVPTIYEIEETKGPEISSLFMKRDLFISFLGNKYTLQPTQNAEADEYSSSATRSFALESPPGTSIQGSARDEYRFQELSEALDEERRQTDQLRRLKQMEDSISSLTGEIEERGHTSRMLEIQISELTARCDDFRSRETTLNAHIQEREELFQVKHDRLRRINIELEKGMAEKEYQLQARSTAYEEEKVELKRQLETCQILNDQLNEELDRGKILQREGHDKTRKLQEHIECLQNFLVEAEQTRDAKVRQLREQQSEIDQLRAKIRNGRIADEQRREKESKLEQSHDELQRRWQESAGRETYLELAVKELKSTTELLREERSRLSSECSKLQADFEDSKKQSLELMDDRERLEGTLNNTIKNKDDHIRVLEEQVKNLERQAELHQRQGTPELTELLSMSVEGESTVVGIFVITVRTGEFWIQIPAQSPATKIERVLRVIASLEHTKPEPWEILCNRKALSEADRCNVEHVVSAIRKQRFIYAGPRSMMQIDLTTPDWQRRHPQHSQHSQHQVFKPRKRKELAQGPESEVHGDGKQSASTRTARNPEGDNQIEDVQASLHRVRTELITTRPGEGSELAWRDTFSEHGGRRKKLHHMVLYDSEMRDQPT
>mp042_14196
MEDVSELRNRKLCRYFRGVAKVHLDDLDFEHPLFQKEHRPVSQRVVNCLRQAFEKEGLQRYEPKNWIDALVDPQHLASVLAENGLTELGNEVESIPILRMGPINCLQGIHRTLAASGLLHQNDRWWFVRLYSNDLPTDMCIEIIEESLHEQQYSDGDIFRKIRTYHKQGDEKSERKWWARLSNTKQKDLKQLFKIPELTDAFDNLVGMPGMWQSFQLGTLHRLLTLHCDEELLRYLTRIADVWGGVLRAANIPPEAVDNVTIAKLELLAPSVSDGDRMRVEGLIRSGEVFPSITNAQKRDAILSALLLTPGLIPTLTSFFENLKYLEPCCYILKKLLPGKEKRTIFQSLAASYIAPKEQLLEYSTGSRLRSIVGDENALWLAYVQLWAFCMRHFPSMTETAPRKVVGKAKPSKSSNSALWHYLGDLAIKLGFRTPQALELQRQNPYESLAQQLLRSLRPASPPDMRHVLRVAAACKEIEDDPKVREWPNLTATDHLPREKRCGRPFEDDFLLDSNFLFVPTIYEIEETKGPEISSLFVKRDLFISFLGNKYTLQPTQNAEADEYSSSATRSFALESPPGTSIQGSARDEYRFQELSEALDEERRQTDQLRRLKQMEDSISSLTGEIEERGHTSRMLEIQISELTARCDDFRSRETTLNAHIQEREELFQVKHDRLRRMNIELEKGMAEKEDQLQARSTAYEEEKVELKRQLETCQILNDQLNEELDRGKILQREGHDKTRKLQEHIECLQNFLVEAEQTRDAKVRQLREQQSEIDQLRAKIRNGRIADEQRREKESKLEQSHDELQRRWQESAGRETYLELAVKELKSTTELLREERSRLSSEFSKLQADFEDSKKQSLKLMDDRERLEGTLNNTIKNKDDHIRVLEEQVKNLERQAELHQRQGTPELTELLSMSVEGESTVVGIFVITVRTGEFWIQIPAQSPATKIERVLRVIASLEHTKPEPWEILCNRKALSEADRCNVEHVVSAIRKQRFIYAGPRSMMQIDSTTPDWQRRHSQHSQHSQHQVFKPRKRKELAQGPESEVHGDGKQSASTRTARNPEGDNQIEDVQASLHRVRTELITTRPGEGSELAWRDTFSEHGGRRKKLHHMVLYDSEMRDQPT
>mp042_14197
MPVKDGIQSLVDLTQGESIEAGMRRAHSQIAQAVVQVSEDELRPLKSAPCDTAWFGYLQLVLFCIRNFNNTHPAKNRRGPRRNVPGGRQRPLPAPEDVHFTLPEMWDRLATLAHRLGFHLRNTSDVSRQDGEEQVNSRSRLQGSQALEKRDLEGLEDELHVQTANEPWRFENSIPAISTDFVTGTTEFGHRATTLEKPEFQDESYAQFYLPTLCQVPEEPAKYIVTSFGELREVLCAFYGRNLGLPQEWLWETAATPAEESMFLPIAQNQSGLHPDDLHGDLAYKAQENLTLDNVRNASSHQTWHMQELHNTQRIQDPAEDYKNIVEDTYRILEGHQITEQRVSWRSLDGLSYDNLISKLRNLNRECTQYGKVAFWKLEERLYFTVEKDTQLIRRLARQLTNKEIGDIITRQLFGVM
>mp042_14198
MSSSKGNHLILKEKHKWFRGTARVELRHLQLEGSQRCVDWKNVGRLVRVFADVGCDRLTPEHHVPVLVSERDLEAALLDAGVPLAHLLQPFHPDPPRLRFSDGLRLVCLHGQHRLLAADRFLPAKDKWWTIDIYTPDLSASAQAQLREQYGNSQDYSDGEKFRHICYYRRIKDLVSERRWVSMLSPFKQAALKAIQNDILLYQALEMLLPYPGIWKDFNFSLFHREVVRYLEAVQTCWNEATANNPRLRSSIPLPYSISKDSYRSTVDETKRGFELYSHTERLFPLF
>mp042_09142
MEKDALKSRSTELSHYFRGVARVPFDHLNFEHPLFQEQHRPVSQKIVNRLRQAFEKEGPQRYEPRNWIDALVDPQHLASVLVENKLTELGNEIENIPMLPIGPVNCLQGIHRILAASDLLRPNDRWWFVRLYSSDMCIGIIEESLNEQQYSDGDIFRKIRTYHKQDDDNSERKWWARLSNTKQKDLKQLFKNPELTNAFDNLVEMPGMWQSFQLGTLHRLLTLHCNEELLRYLTRIADVWRMVLRAANIPPESVDHATVAKLELLAPSVSNGDRMRIEALIRSGEVFSSITNAQKRDAILSALLLTPGLIPTLTSFFENLKYLEPCCYILKKLLPTKEKRTIFQSLSASYAPPREQLLEYSVGIRLRSMGGEENALWLAYVQLWAFCMRHFPSMTETGPRKVVGKTKPSRSSNSALWHYLGDLAIKLGFRTPQAVEFQRQNPYESLAQQLLRSLRPGSTPNMRHVLRVAAACKEIDDNTKVIEWPSLTAADHLPREKRCGRPFEDDFLLDNDFLFVPTIYEVEETRGPGISTLFVKRDMFMSFLGNKYILQTNQSAETDDYLSPATRSLALESPPGAPIQSSAHDEYRFEEIPEALDEERQQTDQLRRLRQMQDSISSLTAEIKERRHTSSMLEIQISELTARCDDFRGRETTLNARIQEREELFRVEHDRLRRMNTELEKGMAEKEDQLQARSTAYKEEKIRLERQLETCQILNDQLNEELDRGKILQREGHDKTRKLQERIESLQNFLVEAERTRDAKDSQLREQQSEIDQLQAKIRNGKVVDEQQRQESKLKQSHDELQRRLQDSAGRETYLELAVKELKNTTELLREERSRLSSECSKLQADFECLKKQRLELMDDRERLEETLNNTIKNQDDHIKALGEQVKNLERQAEQRQRQGTPELTELLSMSVEEESTVVGIFVITVRTGEFWIQIPAQSPAAKIERVLRVIASLEHTKSEPWEILCNRKALSEADRCNTEHVVSAIRKQRFIYAGPQSMMQIDSATPDWQRRHSQHSQHSQHQVFKPRKRKELAQGPESEVHDNCKQSASNRTTRNPEGDNQIEDVQASLYRVGTKHITKRSEEGSELAWRDTFSEHGGRRKKLHHMVLYDSEMRDQPT
>mp042_09144
MSSSKGNHLILKEKHKWFRGTARVELRHLQLEGSQRCVDWKNVGRLVRVFADVGCDRLTPEHHVPVLVSERDLEAALLDAGVPLAHLLQPFHPDPPRLRFSDGLRLVCLHGQHRLLAADRFLPAKDKWWTIDIYTPDLSASAQAQLREQYGNSQDYSDGEKFRHICYYRRIKDLVSERRWVSMLSPFKQAALKAIQNDILLYQALEMLLPYPGIWKDFNFSLFHREVVRYLEAVQTCWNEATANNPRLRSSVDTVTSISKDSYRSTVDETKRGFELYSHTERLFPLF
>mp042_13907
MGPINCLQGIHRTLAASGLLHQNDRWWFVRLYSNDLPTDMCIEIIEESLHEQQYSDGDIFRKIRTYHKQGDEKSERKWWARLSNTKQKDLKQLFKSPELTDAFDNLVGMPGMWQSFQLGTLHRLLTLHCDEELLRYLTRIADVWGGVLRAANIPPEAVDNVTIAKLELLAPSVSDGDLMRVEGLIRSGEVFPSITNAQKRDAILSALLLTPGLIPTLTSFFENLKYLEPCCYILKKLLPGKEKRTIFQSLAASYIAPKEQLLEYSTGSRLRSIVGDENALWLAYVQLWAFCMRHFPSMTETAPRKVVGKAKPSKSSNSALWHYLGYLAIKLGFRTPQALELQRQNPYESLAQQLLRSLRPASPPDMRHVLRVAAACKEIEDDPKVREWPNLTATDHLPREKRCGRPFEDDFLLDSNFLFVPTIYEIEETKGPEISSLFVKRDLFISFLGNKYTLQPTQNAEADEYSSSATRSFALESPPGTSIQGSARDEYRFQELSEALDEERRQTDQLRRLKQMKDSISSLTGEIEERGHTSRMLEIQISELTARCDDLRSRETTLNAHIQEREELFQVKHDRLRRMNIELEKGMAEKEDQLQARSTAYEEEKVELKRQLETCRILNDQLNEELDRGKILQREGHDNTRKLQEHIECLQNFLVEAEQTRDAKVRQLREQQSEIDQLRAKIRNGRIADEQRREKESKLEQSHDELQRRWQESAGRETYLELAVKELKSTTELLREERSRLSSECSKLQADFEDSKKQSLELMDDRERLEGTLNNTIKNKDDHIRVLEEQVKNLERQAELHQRQGTPELTELLLMSVEGESTVVGIFVITVRTGEFWIQIPAQSPATKIERVLRVIASLEHTMPEPWEILCNRKALSEADRCNVEHVVSAIRKQRFIYAGPRSMMQIDSTTPDWQRRHSQHSQHSQHQVFKPRKRKELAQGPESGVHGDGKQSASTRTARNPEGDNQIEDVQASLHRVRTELITTRPGEGSELVWRDTFSEHGGRRKKLHHMVLYDSEMRDQPT
>mp042_13909
MSSSKGNHLILKEKHKWFRGTARVELRHLQLEGSQRCVDWKNVGRLVRVFADVGCDRLTPEHHVPVLVSERDLEAALLDAGVPLAHLLQPFHPDPPRLRFSDGLRLVCLHGQHRLLAADRFLPAKDKWWTIDIYTPDLSASAQAQLREQYGNSQDYSDGEKFRHICYYRRIKDLVSERRWVSMLSPFKQAALKAIQNDILLYQALEMLLPYPGIWKDFNFSLFHREVVRYLEAVQTCWNEATANNPRLRSSVDTVTSISKDSYRSTVDETKRGFELYSHTERLFPLF
>mp042_05393
MSSSKGNHLILKEKHKWFRGTARVELRHLQLEGSQRCVDWKNVGRLVRVFADVGCDRLTPEHHVPVLVSERDLEAALLDAGVPLAHLLQPFHPDPPRLRFSDGLRLVCLHGQHRLLAADRFLPAKDKWWTIDIYTPDLSASAQAQLREQYGNSQDYSDGEKFRHICYYRRIKDLVSERRWVSMLSPFKQAALKAIQNDILLYQALEMLLPYPGIWKDFNFSLFHREVVRYLEAVQTCWNEATANNPRLRSSIPLPYSISKDSYRSTVDETKRGFELYSHTERLFPLF
>mp042_05395
MEDVSELRNRKLCRYFRGVAKVHLDDLDFEHPLFQKEHRPVSQRVVNCLRQAFEKEGLQRYEPKNWIDALVDPQHLASVLAENGLTELGNEVESIPILRMGPINCLQGIHRTLAASGLLHQNDRWWFVRLYSNDLPTDMCIEIIEESLHEQQYSDGDIFRKIRTYHKQGDEKSERKWWARLSNTKQKDLKQLFKIPELTDAFDNLVGMPGMWQSFQLGTLHRLLTLHCDEELLRYLTRIADVWGGVLRAANIPPEAVDNVTIAKLELLAPSVSDGDRMRVEGLIRSGEVFPSITNAQKRDAILSALLLTPGLIPTLTSFFENLKYLEPCCYILKKLLPGKEKRTIFQSLAASYIAPKEQLLEYSTGSRLRSIVGDENALWLAYVQLWAFCMRHFPSMTETAPRKVVGKAKPSKSSNSALWHYLGDLAIKLGFRTPQALELQRQNPYESLAQQLLRSLRPASPPDMRHVLRVAAACKEIEEDPKVREWPNLTATDHLPREKRCGRPFEDDFLLDSNFLFVPTIYEIEETKGPEISSLFVKRDLFISFLGNKYTLQPTQNAEADEYSSSATRSFALESPPGTSIQGSARDEYRFQELSEALDEERRQTDQLIRLKQMKDSISSLTGEIEERGHTSRMLEIQISELTARCDDLRSRETTLNAHIQEREELFQVKHDRLRRMNIELEKGMAEKEDQLQARSTAYEEEKVELKRQLETCQILNDQLNEELDRGKILQREGHDKTRKLQEHIECLQNFLVEAEQTRDAKVRQLREQQSEIDQLRAKIRNGRIADEQRREKESKLEQSHDELQRRWQESAGRETYLELAVKELKSTTELLREERSRLSSECSKLQADFEDSKKQSLELVDDRERLEGTLNNTIKNKDDHIRDLEEQVKNLERQAELHQRQGTPELTELLSMSVEGESTVVGIFVITVRTGEFWIQIPAQSPATKIERVLRVIASLEHTKPEPWEILCNRKALSEADRCDVEHVVSAIRKQRFIYAGPRSMMQIDSTTPDWQRRHSQHSQHSQHQVFKPRKRKELAQGPESEVHGDGKQSASTRTARNPEGDNQIEDVQASLHRVRTELITTRPGEGSELAWRDTFSEHGGRRKKLHHMVLYDSEMRDQPT
>mp042_13546
MDFANDQWDERIDAERRLKYKGSARISLENLSFSCHDADKLDSKFVHDLKERFESDQCFRLEVRNHIPATIDQTVLNGALQLSSISADALQNSGLNGYPRLTLPDGCRLVCLDGRHRLQAASEFFKFSDDRWWTVDLYLAEISFELRTYLSEQYIEQKKPSDGVIYFKIQECGRHPSLARFRARWMNMLSACRRQNVMAIRSHPEVEVALQSLLDIPGLWRGPGFRLSTWHKIFSMKCDEEVVAYLEHINMVWLDIVGGDRNKLQSIDQTTVEALQRRAPGSSELDFAALHGLVATGQIFGSLPQTERDAVLRRLRNVHCVIPSFASFFADVNYHGDLIQCMQRLVPRSPKHSVFTRYLNHFDPKRLPRGQLAIQRSEAFFETRSGDERSQFLVGYLQLYTYAARFYDRLPYKPSGGNVKIRASSNADEGILYRFAQFAARMGFDSPQISGYLQLTDCDGPASGGKPSRIPVLVMGGCGEPPGRRSGKPLMRSYRLDKQSFFLGHLLYQDRERGEGISSFFVLKSMFRAFHWRWLQYINNHTDQSGRVPGGLHGTSFNREVDAQGDVDVATRQKTAADSSRLRDQALTGVAGSDEMVAEVGKDAEKEATGMATSSDSNAVTEDAVRRTEPNEGGAQQNRGEVSKARSGSLRRSTHDEPMLDVASTFPQQCSAEMQPVMPETWNDSGQDAQAVRLEEGSGPVECCSNSNTSNQGDPDADVCSNIIGIGPRVPEHHLRPPRESGPQVPVVQAVEHDITTQPYPADHLGQEGNIQGAQSEAAPPQPARSPNDFIPEMPMREPSVGSRDQPSTPVELEDPSNEPYRTSEYAHEAPPAPVMQQNDAALDTPGLGFTEHGKHSDAALEGEGRADTKVLTPDTSEPRRLSRDTKQRRGSAEEQAVRGSSRSCSEQDGSGSPHPHISIPNTLQPLAEQQVPSQHDSQKVGIGAEGDVPSPSSLYSSQASNTPPTNVGQPTSLQSPSTGRLSQPQSLREDDRMHSEFWRYIHDPEGQHADVGMNMNAQVPPVQDGSRLQVPVESGFAVSSDTPSPSSQNSWQTTEAPQETANVTQFSREENPLPESGSETGNRIKFLTWAADEQHWIVLDEMVDAKGVETEVERLVQEQAQRGKLAIIESAGKMCAVGPRDCCRAVRYSQKEKVTRGVVHAPAAKVWLRSVHQMERPFQTDTTKEQMRGNFASNTPSALTRLIIANDYSNTKGPLPTINYSLHQPPLQCFPPGALDQNIRNEEEQWRSHRVVDRSSEWLQSWPQNSASLTVPHQEHLRDNTTNARRYRRPVKMHGVKQARRLRKAKEEQGDEMASKEVSEETSGAPEDIFVMSD
>mp042_13734
MDFANDQWDERIDAERRLKYKGSARISLENLSFSCHDADKLDSKFVHDLKERFESDQCFRLEVRNHIPATIDQTVLNGALQLSSISADALQNSGLNGYPRLTLPDGCRLVCLDGRHRLQAASEFFKFSDDRWWTVDLYLAEISFELRTYLSEQYIEQKKPSDGVIYFKIQECGRHPSLARFRARWMNMLSACRRQNVMAIRSHPEVEVALQSLLDIPGLWRGPGFRLSTWHKIFSMKCDEEVVAYLEHINMVWLDIVGGDRNKLQSIDQTTVEALQRRAPGSSELDFAALHGLVATGRIFGSLPQTERDAVLRRLRNVHCVIPSFASFFADVNYHGDLIQCMQRLVPRSPKHSVFTRYLNHFDPKRLPRGQLAIQRSEAFFETRSGDERSQFLVGYLQLYTYAARFYDRLPYKPSGGNVKIRASSNADEGILYRFAQFAARMGFDSPQISGYLQLTDCDGPASGGKPSRIPVLVMGGCGEPPGRRSGKPLMRSYRLDKQSFFLGHLLYQDRERGEGISSFFVLKSMFRAFHWRWLQYINNHTDQSGRVPGGLHGTSFNREVDAQGDVDVATRQRTAADSSRLRDQAPTGVAGSDEMVAEVGKDAEKEATGMATSSDSNAVTEDAVRRTEPNEGGAQQNRGEVSKARSGSLRRSTHDEPMLDVASTFPQQCSAEMQPVMPETWNDSGQDAQAVRLEEGSGPVECCSNSNTSNQGDPDADVCYNIIGIGPRVPEHHLRPPRESGPQVPVVQAVEHDITTQPYPADHLGQEGNIQGAQSEAAPPQPARSPNDFIPEMPMREPSVGSRDQPSTPVELEDPSNEPYRTSEYAHEAPPAPVMQQNDAALDTPGLGFTEHGKHSDAALEGEGRADTKVLTPDTSEPRRLSRDTKQRRGSAEEQAVRGSSRSCSEQDGSGSPHPHISIPNTLQPLAEQQVPSQHDSQKVGIGAEGDVPSPSSLYSSQASNTPPTNVGQPTSLQSPSTGRLSQPQSLREDDRMHSEFWRYIHDPEGQHADVGMNMNAQVPPVQDGSRLQVPVESGFAVSSDTPSPSSQNSWQTTEAPQETANVTQFSREENPLPESGSETGNRIKFLTWAADEQHWIVLDEMVDAKGVETEVERLVQEQAQRGKLAIIESAGKMCAVGPRDCCRAVRYSRTGLVLLLDTRSLMSVNDGFRESLNRSVHQMERPFQTDTTKEQMRGNFASNTPSALTRLIIANDDSNTKGPLPTINYSLHQPPLQCFPPGALDQNIRNEEEQWRSHRVVDRSSEWLQSWPQNSASLTVPHQEHLRDNTTNARRYRRPAKMHGVKQARRLRKAKEEQGDEMASKEVSEEASGAPEDIFVMSD
>mp042_14010
MGDTAEPRDSRLAHACFKGVAKIPIDALKFDHDLFVQHHRPVSEKIVDRLRSIFRREGCQRDDAGNWIDALVDAHHLESVLSKNGLHETDLRPDIGTFPLLQLNAVECLQGVHRVLAGSGLLNPTDPPFRREIFRKIRLYHKNNDRSSEQKWWARLTTTKQKDLRQILENAALTHAFDSLIDMPGLWHPVKLGTLHRLLTLRCDEELLNYLSHISRTWNKILGVAKVPPEVVDRDTVESLELLAPSASNRDRESIERMVAWGHVFCEVTDQTARTTLLSTIISIPGLIPSLRSFFENLKYLEPCSNILKKMVPPKERRTIYQSLSGAYFAPDEQLVEYAEHRRKRRSKRGYDKDIWLSYVQLWAFCMRHFPAMTQLSPRKELGKDKPSSYSNTSLWHYLGSLAARLGFKTEQILNFQSQDPHEALAEQLLRSAHPECTPDAGVVAGVASILKRSETTSESTGAPQMTREDYLSVERRCGRPFEDDFAEDKDFVFVPYIYECEPSIGLDVTPFFVKRDMFLSFFGNKYEHSTDEGTETDDDDDFHSIAESFSSEGPSADDTAAERVQELDRALQKERQLTSQLQGKSTQLEAEINEMQKGLEQQEMNARELEAKIEGLQRELHTLQSSSRAAELEDEKSRQETSQVRGEMEELQKRIAGAFQELQDAKDVLSKKGPELEEARNALSVRERELEQTRDELFEKERELTEARTEHSRKEEELEDAKTELRKQESELREKAEKIEELNEANDSLVAALDSRTAFHLQHPVDGGLERDLEKAEKKLSQLRTELEGSRKKTIEAEKDAEQRRKDVEAAQSEILEQQKALEDALGKTERLDKLLQETKARAQALEEQLEEARRENDVLGVGLREAKRENDKCKADLEQANSTAAGQKRRLEEAEDIITRKDEAIAERRPKPLYRP
>mp042_14061
YPESDDILGTFPQRVKALKENTNPAHIPAHRHRSMDFANDQWDERIDAERRLKYKGSARISLENLSFSCHDADKLDSKFVHDLKERFESDQCFRLEVRNHIPATIDQTVLNGALQLSSISADALQNSGLNGYPRLTLPDGCRLVCLDGRHRLQAASEFFKFSDDRWWTVDLYLAEISFELRTYLSEQYIEQKKPSDGVIYFKIQECGRHPSLARFRARWMNMLSACRRQNVMAIRSHPEVEVALKSLLDIPGLWRGPGFRLSTWHKIFSMKCDEEVVAYLEHINMVWLDIVGGDRNKLQSIDQTTVEALQRRAPGSSELDFAALHGLVATGQIFGSLPQTERDAVLRRLRNVHCVIPSFASFFADVNYHGDLIQCMQRLVPRSPKHSVFTRYLNHFDPKRLPRGQLAIQRSEAFFETRSGDERSQFLVGYLQLYTYAARFYDRLPYKPSGGNVKIRASSNADEGILYRFAQFAARMGFDSPQISGYLQLTDCDGPASGGKPSRIPVLVMGGCGEPPGRRSGKPLMRSYRLDKQSFFLGHLLYQDRERGEGISSFFVLKSMFRAFHWRWLQYINNHTDQSGRVPGGLHGTSFNREVDAQGDVDVATRQKTAADSSRLRDQALTGVAGSDEMVAEVGKDAEKEATGMATSSDSNAVTEDAVRRTEPNEGGAQQNRGEVSKARSGSLRRSTHDEPMLDVASTFPQQCSAEMQPVMPETWNDSGQDAQAVRLEEGSGPVECCSNSNTSNQGDPDADVCSNIIGIGPRVPEHHLRPPRESGPQVPVVQAVEHDITTQPYPADHLGQEGNIQGAQSEAAPPQPARSPNDFIPEMPMREPSVGSRDQPSTPVELEDPSNEPYRTSEYAHEAPPAPVMQQNDAALDTPGLGFTEHGKHSDAALEGEGRADTKVLTPDTSEPRRLSRDTKQRRGSAEEQAVRGSSRSCSEQDGSGSPHPHISIPNTLQPLAEQQVPSQHDSQKVGIGAEGDVPSPSSLYSSQASNTPPTNVGQPTSLQSPSTGRLSQPQSLREDDRMHSEFWRYIHDPEGQHADVGMNMNAQVPPVQDGSRLQVPVESGFAVSSDTPSPSSQNSWQTTEAPQETANVTQFSREENPLPESGSETGNRIKFLTWAADEQHWIVLDEMVDAKGVETEVERLVQEQAQRGKLAIIESAGKMCAVGPRDCCRAVRYSQKEKVTRGVVHAPAAKVWLRSVHQMERPFQTDTTKEQMRGNFASNTPSALTRLIIANDYSNTKGPLPTINYSLHQPPLQCFPPGALDQNIRNEEEQWRSHRVVDRSSEWLQSWPQNSASLTVPHQEHLRDNTTNARRYRRPVKMHGVKQARRLRKAKEEQGDEMASKEVSEEASGAPEDIFVMSD
>mp042_09276
MDFANDQWDERIDAERRLKYKGSARISLENLSFSCHDADKLDSKFVHDLKERFESDQCFRLEVRNHIPATIDQTVLNGALQLSSISADALQNSGLNGYPRLTLPDGCRLVCLDGRHRLQAASEFFKFSDDRWWTVDLYLAEISFELRTYLSEQYIEQKKPSDGVIYFKIQECGRHPSLARFRARWMNMLSACRRQNVMAIRSHPEVEVALQSLLDIPGLWRGPGFRLSTWHKVFSMKCDEEVVAYLEHINMVWLDIVGGDRNKLQSIDQTTVEALQRRAPGSSELDFAALHGLVATGQIFGSLPQTERDAVLRRLRNVHCVIPSFASFFADVNYHGDLIQCMQRLVPRSPKHSVFTRYLNHFDPKRLPRGQLAIQRSEAFFETRSGDERSQFLVGYLQLYTYAARFYDRLPYKPSGGNVKIRASSNADEGILYRFAQFAARMGFDSPQISGYLQLTDCDGPASGGKPSRIPVLVMGGCGEPPGRRSGKPLMRSYRLDKQSFFLGHLLYQDRERGEGISSFFVLKSMFRAFHWRWLQYINNHTDQSGRVPGGLHGTSFNREVDAQGDVDVATRQKTAADSSRLRDQALTGVAGSDEMVAEVGKDAEKEATGMATSSDSNAVTEDAVRRTEPNEGGAQQNRGEVSKARSGSLRRSTHDEPMLDVASTFPQQCSAEMQPVMPETWNDSGQDAQAVRLEEGSGPVECCSNSNTSNQGDPDADVCSNIIGIGPRVPEHHLRPPRESGPQVPVVQAVEHDITTQPYPADHLGQEGNIQGAQSEAAPPQPARSPNDFIPEMPMREPSVGSRDQPSTPVELEDPSNEPYRTSEYAHEAPPAPVMQQNDAALDTPGLGFTEHGKHSDAALEGEGRADTKVLTPDTSEPRRLSRDTKQRRGSAEEQAVRGSSRSCSEQDGSGSPHPHISIPNTLQPLAEQQVPSQHDSQKVGIGAEGDVPSPSSLYSLQASNTPPTNVGQPTSLQSPSTGRLSQPQSLREDDRMHSEFWRYIHDPEGQHADVGMSMNAQVPPVQDGSRLQVPVESGFAVSSDTPSPSSQNSWQTTEAPQETANVTQFSREENPLPESGSETGNRIKFLTWAADEQHWIVLDEMVDAKGVETEVERLVQEQAQRGKLAIIESAGKMCAVGPRDCCTAVRYSQKEKVTRGVVHAPAAKVWLRSVHQMERPFQTDTTKEQMRGNFASNTPSALTRLIIANDDSNTKGPLPTINYSLHQPPLQCFPPGALDQNIRNEEEQWRSHRVVDRSSEWLQSWPQNSASLTVPHQEHLRDNTTNARRYRRPVKMHGGKQARRLRKAKEEQGDEMASKEVSEEASGAPEDIFVMSD
>mp042_11375
MQELNGGVAMRYAVEMTELTSSSGSKICAAGHATALLGKGALSREEQAISSTPAGLLQAAASVSHENMGDAAEPGNDRQAHSFFKGVAKVPIDALKFDNELFIQQHRPVSEKIVTSLRDIFRREGCLRYDSGNWLDALVDPDHLQSVLARKGLTEEDLRADAERLELLELSRVDCLQGLHRILAASDILDPNDRWWIVKLYSRELPRDDCIRSIERSLNEQPYSDGEIFRKILLYRRERDKSSENKWWARLTKTKQKDLRQLLGNSDLTHAFENLTDMPGLWHPVRLGALHRLLPLRCDEELLRYLCHVSEVWKKVVGESDVPPEAIDRDTVERLESRAPSASHRDREIIEEWIRSGVLFRSVSEQTQRDKLLTAVVAIPGLIPSLRSFFENLKYIEPCCNILKKLLPAKEGRSIYKSFAGSYFPPGEQTVEHAERKRKKVPKRGHENDLWLSYVQLWAFCMRHFPSMTQFAPRKELGRDKPASCSNTSLWHYLGDLAVVLGFRTEQALSLRTQDPYEALVKQLLRSIRPECSPDAALVTRVASILDKVDTVPVVGRSPSLTRENDLPIERRFGRPFEDDFAEDKDFLFVPFIYESERSIGPDISPFFVKQDIFLSFFGDRYDKAEESTDASSDDDPASPAHVTPSPEEPCLDQACAAKVRKLNQTLRRGEHQISNLKDESTELRKEIDRLTKELDVQKERARESEKAEDDVRRKYHSLERSSRAETEQLQTRLAGIEKELQTVRMQFENKEKEFEEKVKELEMVTNQCNEWIDRNTKLAEELDSTNFLQRHPDEMDLEQEVRNMSHKISELNMELSRSQMAAAEAERVAKEGEEALKEAARKARDDWEAREEAQRKAGELDAALRGAQEDSLQLRVALANAEKKAETLQSRLHEALSEAERSLKAFKEAESTAAEQKRRLDEADETISGQASEISGLRSRLNTAQEKCQERLIEAQQKENACREANEQLKKAIDEGERQIKNMESEMLGLRKLLEGRTDAPKDLPSEDRALLDLLSMSMKQPAESLGLFLIDSLTAMILIRIPKKDSEVAIERVLQAVDQTGKNGELRVMFTEVIRSNWTSEYIKNAMLQGHYCSFTTASKVDLLSIREDKVNGENSSEARKRQPTMEPNEFRVDLLGGWTLTDNGKRRKLSNRRPYQHRNFTEWHTGTTEVNAEAERQFFQHEPEVSMEEDEEL
>mp042_11468
MGDAAEPGNDRQAHSFFKGVAKVPIDALKFDNELFIQQHRPVSEKIVTSLRDIFRREGCLRYDSGNWIDALVDPDHLQSVLARKGLTEEDLRADAERLEPLELSRVDCLQGLHRILAASDILDPNDRWWIVKLYSRELPRDACIRSIERSLNEQPYSDGEIFRKILLYRRERDKSSENKWWARLTKTKQKDLRQLLGNSDLTHAFENLTDMPGLWHPVRLGALHRLLPLRCDEELLRYLCHVSEVWKKVVGESDVPPEAIDRDTVERLESRAPSASHRDREIIEEWIRSGVLFRSVSEQTPREKLLTAVVAIPGLIPSLRSFFENLKYIEPCCNILKKLLPAKEGRSIYKSFAGSYFPPGEQTVEHAERKRKKVSKRGPENDLWLSYVQLWAFCMRHFPSMTQFAPRKELGRDKPASCSNTSLWHYLGDLAVVLGFRTEQALSLRTQDPYEALVKQLLRGIRPECSPDAALVTRVASILDKVDTVPVVGRSPSLTRENDLPIERRFGRPFEDDFAEDKDFLFVPFIYESERSIGPDISPFFVKQDIFLSFFGNRYDKVCCKESTDASSDDDPASPDHVTPSPEEPCLDQACAAKVRKLNQTLRRGEHQISNLKDESAQLRKEIDRLTKELDVQKERARESEKAEDDVRTKYHSLERSSRAETEQLQTRLAGIEKELQTVRMQFENKEKEFEEKVKELEMVTNQCNEWIDRNTKLAEELDSTNFLQRHPDEMDLEQEVRNMSHKISELNVELSRSQMAAAEAERVTKEGEEALKEAARKARDDWEAREEAQRKAGELDAALKRALEDSLKLRVALSNADKKAETLQSRLHEALSEAERSLKAFKEAESTAAEQRRRLDEADEIISGQASAISGLRSRLNTAQEKCQERLIEAQQKENACREANEQLKKAIDESERQMKNMEDEMLGLRKLLEARTDAPKDLASEDRALQDLLLMSMKQPAESLGLFLIDSLTAMILIRIPKKDSEVAIERVLQAVDKTGKNGELRVMFTEVIRSNWTPECIKNAMLQGRYCSFTTASKVDLLFSREDKVDEEDSSEARKRQPTMEPNEFRVDLLGGWTLTDNGKRRKLGNRRPYQHRNFTEWHTGTTEVNAEAERQFFQHEPDVSMEEDEEL
>mp042_11620
MGDAAEPGNDRQAHSFFKGVAKVPIDALKFDNELFIQQHRPVSEKIVTSLRDIFRREGCLRYDSGNWLDALVDPDHLQSVLARKGLTEEDLRADAERLELLELSRVDCLQGLHRILAASDILDPNDRWWTVKLYSRELPRDACIRSIERSLNEQPYSDGEIFRKILLYRRERDKSSENKWWARLTKTKQKDLRQLLGNSDLTHAFENLTDMPGLWHPVRLGALHRLLPLRCDEELLRYLCHVSEVWKKVVGESDVPPEAIDRDTVERLESRAPSASHRDREIIEEWIRSGVLFRSVSEQTQRDKLLTAVVAIPGLIPSLRSFFENLKYIEPCCNILKKLLPAKEGRSIYKSFAGSYFPPGEQTVEHAERKRKKVPKRGHENDLWLSYVQLWAFCMRHFPSMTQFAPRKELGRDKPASCSNTSLWHYLGDLAVVLGFRTEQALSLRTQDPYEALVKQLLRSIRPECSPDAALVTRVASILDKVDTVPVVGRSPSLTRENDLPIERRFGRPFEDDFAEDKDFLFVPFIYESERSIGPDISPFFVKQDIFLSFFGDRYDKVCCKESTDASSDDDPASPAHVTPSPEEPCLDQACAAKVRKLNQTLRRGEHQINNLKDESTELRKEIDRLTKELDVQKERARESEKAEDDVRRKYHSLERSSRAETEQLQTRLAGIEKELQTVRMQFENKEKEFEEKVKELEMVTNQCNEWIDRNTKLAEELDSTNFLQRHPDEMDLEQEVRNMSHKISELNVELSRSQMAAAEAERVAKEGEEALKEAARKARDDWEAREEAQRKAGELDAALRGAQEDSLQLRVALANAEKKAETLQSRLHEALSEAERSLKAFKEAESTAAEQKRRLDEADETISGQASEISGLRSRLNTAQEKCQERLIEAQQKENACREANEQLKKAIDEGERQIKNMENEMLGLRKLLEGRTDAPKDLPSEDRALLDLLSMSMKQPAESLGLFLIDSLTAMILIRIPKKDSEVAIERVLQAVDKTGKNGELRVMFTEVIRSNWTSEYIKNAMLQGHYCSFTTASKVDLLSIREDKVNGENSSEARKRQPTMEPNEFRVDLLGGWTLTDNGKRRKLSNRRPYQHRNFTEWHTGTTEVNAEAERQFFQHEPEVSMEEDEEL
>mp042_01719
MEKDALKSRSTELSHYFRGVARVPFDHLNFEHPLFQEQHRPVSQKIVNRLRQAFEKEGPQRYEPRNWIDALVDPQHLASVLVENKLTELGNEIENIPMLPIGPVNCLQGIHRILAASDLLRPNDRWWFVRLYSSDMCIGIIEESLNEQQYSDGDIFRKIRTYHKQDDDNSERKWWARLSNTKQKDLKQLFKNPELTNAFDNLVEMPGMWQSFQLGTLHRLLTLHCNEELLRYLTRIADVWRMVLRAANIPPESVDHATVAKLELLAPSVSNGDRMRIEALIRSGEVFSSITNAQKRDAILSALLLTPGLIPTLTSFFENLKYLEPCCYILKKLLPTKEKRTIFQSLSASYAPPREQLLEYSVGIRLRSMGGEENALWLAYVQLWAFCMRHFPSMTETGPRKVVGKTKPSRSSNSALWHYLGDLAIKLGFRTPQAVEFQRQNPYESLAQQLLRSLRPGSTPNMRHVLRVAAACKEIDDNTKVIEWPSLTAADHLPREKRCGRPFEDDFLLDNDFLFVPTIYEVEETRGPGISTLFVKRDMFMSFLGNKYILQTNQSAETDDYLSPATRSLALESPPGAPIQSSAHDEYRFEEIPEALDEERQQTDQLRRLRQMQDSISSLTAEIKERRHTSSMLEIQISELTARCDDFRGRETTLNARIQEREELFRVEHDRLRRMNTELEKGMAEKEDQLQARSTAYKEEKIRLERQLETCQILNDQLNEELDRGKILQREGHDKTRKLQERIESLQNFLVEAERTRDAKDSQLREQQSEIDQLQAKIRNGKVVDEQQRQESKLKQSHDELQRRLQDSAGRETYLELAVKELKNTTELLREERSRLSSECSKLQADFECLKKQRLELMDDRERLEETLNNTIKNQDDHIKALGEQVKNLERQAEQRQRQGTPELTELLSMSVEEESTVVGIFVITVRTGEFWIQIPAQSPAAKIERVLRVIASLEHTKSEPWEILCNRKALSEADRCNTEHVVSAIRKQRFIYAGPQSMMQIDSATPDWQRRHSQHSQHSQHQVFKPRKRKELAQGPESEVHDNCKQSASNRTTRNPEGDNQIEDVQASLYRVGTKHITKRSEEGSELAWRDTFSEHGGRRKKLHHMVLYDSEMRDQPT
>mp042_01732
MQPISKYDTTLKERDRSFRGTAKIDFVHLQFEDCFRQLDLKNVSRLVKVFEKEGCARLKPENRVPAIIPDEVLKVALQKNGLALDLNRSPFHTDHPKVSFSADLRIQCLHGQHRIRAAEKYLPKADRWWVVDLFSSELSEEAKQELREQCSNGKKNSDGELYRRIRHYSRARDSTGQERWKARISQAKERELNYVETRLLRPLDRLLPFHGLWEDFNLSLLWRMLSWRCWEEIERYLECIWRFWHTVTSGERRLEYAVDRSTVKRLQGRNPRLSANDREEIRWLFANGTLFASVSGEKDRADLLEAVLSTENAILSFKTFSEDVKYLEPIVVNMKRFLSPPLNSSLESRARELLSDGRAGVVQRGEGDFASCAVAPSDIGRFSYVQLCLFCFRQFLAFEEASSPSEGTETRKGKQKKGSNDTWTPLFVERLAELAYRLGFDSSKIRATMQEENQTEGIARSIHLYILGKSCEVDEELFAEAIRRLRESIKDSKACIYDQEPELSTDSGSLSDENVPRQEISSERFYLPTLCKTGIKSPKRFMTPLAVQREAFLAFFGHDILTMYEASGGSSEVDAAAAAQAEFQSPPVVTSPRRTPENASNSLNTNLRATLATASPTESEEHPQNVSAYNRYESLIGGTLQPFSSSSSGEYYEPTWEYTDLRHASELMQALAAADDPRWNEGKITFWKLEDSCSIKVSRQPQALRDVLSRIATGNFENIRVPQLFGMVVEDQFRYYRPPHFPTLEATQTGQTFRNVVFLIDAFITEDLSLWQTMLDGGSFKERSMLALSSDLISRSSNKRKHTSSMYSDESVAPRRVAEQKRLRR
>mp042_11663
MGDTAEPRDSRLAHACFKGVAKIPIDALKFDHDLFVQHHRPVSEKIVDRLRSIFRREGCQRDDAGNWIDALVDAHHLESVLSKNGLHETDLRPDIGTFPLLQLNAVECLQGVHRVLAGSGLLNPTDPPFRREIFRKIRLYHKNNDRSSEQKWWARLTTTKQKDLRQILENAALTHAFDSLIDMPGLWHPVKLGTLHRLLTLRCDEELLNYLSHISRTWNKILGVAKVPPEVVDRDTVESLELLAPSASNRDRESIERMVAWGHVFCEVTDQTARTTLLSTIISIPGLIPSLRSFFENLKYLEPCSNILKKMVPPKERRTIYQSLSGAYFAPDEQLVEYAEHRRKRRSKRGYDKDIWLSYVQLWAFCMRHFPAMTQLSPRKELGKDKPSSYSNTSLWHYLGSLAARLGFKTEQILNFQSQDPHEALAEQLLRSAHPECTPDAGVVAGVASILKRSETTSESTGAPQMTREDYLSVERRCGRPFEDDFAEDKDFVFVPYIYECEPSIGLDVTPFFVKRDMFLSFFGNKYEHSTDEGTETDDDDDFHSIAESFSSEGPSADDTAAERVQELDRALQKERQLTSQLQGKSTQLEAEINEMQKGLEQQEMNARELEAKIEGLQRELHTLQSSSRAAELEDEKSRQETSQVRGEMEELQKRIAGAFQELQDAKDVLSKKGPELEEARNALSVRERELEQTRDELFEKERELTEARTEHSRKEEELEDAKTELRKQESELREKAEKIEELNEANDSLVAALDSRTAFHLQHPVDGGLERDLEKAEKKLSQLRTELEGSRKKTIEAEKDAEQRRKDVEAAQSEILEQQKALEDALGKTERLDKLLQETKARAQALEEQLEEARRENDVLGVGLREAKRENDKCKADLEQANSTAAGQKRRLEEAEDIITRKDEAIAERRPKPLYRP
>mp042_03162
MEDIAANGEGNLSPYFKGVAKVQISALDFGHALSSQRHRPLSEKTVARLVYVLRREGCRRDDGANFVDAVVDDDALQVALAEVALSHAALKSWSMTHPVIPLQRVQCLHGLHRIAAARLVLDQNDQWWTGADIFLELPKDLGIKVIEGSVNEQPYADGVILRKILLYRREGNEALENKWWARLSTTKQKDLKQLLKKPLFMNALNDLLDMPGLWYPIKLGTLHRLLTLRCDEVGRFGAERNNGLFIELLRYLQHVRTVWSSILRCGEDQVSAEVVDRLTVERLDLLAPAASERDSKIIETLFRSGEIFGQVSNEAVRGRIKSNLLSVQVLIPTLRSFFENLKYLEPCSLILKRLIDPNDKRSIYRCLKAAYFSPSSQFIEYAEGRVHEYSNKTASKDMWTSYVQLWAFCFRNFPDMTSLEPRKELGKEKPSTTTNAALWHHLGNLAVKLGFRTEQALVFQQESPYFTLAQQVIQSAHPGLTPDNSLVSQIARLLEHTSGDSPERNAVALTSNVTLPVERRCGRPFEDDHIRDREFMFLPIVYETETSHGPDISSFYVKQDLFKSFFGDLYVMDRENAEAVIENISQSFPLESSPFMGICHGTCDTARAAREECQLSTRKIAELEAQISTYQSNGRHLDDMQQHLLDKTRECEDLTRRLRQGEDCVRREKQRQAASNDKIEEQGKKIKELASNLNNALEVHAQCANLTQEHEKRFNEIQAQLTAKEAELRNILEDRDKLSAARENQEECSQILERIRGENKRLEQELKDLQVIVARSDEEAEMRSKEASILREEIKRLQDIETRTSTAKAATEQELDHLTRKNHEVEEQNKRLLEELADMRRQLLERTTRLEEADGRINSLETLFKSSEVKEMREMNQRLKKDKAELEKQIGDLQTRQNHEVSTLQRRMTEASGFDDPRYQELFILARRAEHKAVAYPYCFTVVMGPQKRPIHIRLENDQHLHKTLDDIIAIITRIELETNGVWSIYALQEGKQPGKLPSTDNIVDVLKKCKNIYAGTQQHMDQWNNAQTTSLENKGKRKRLHGDA
>mp042_11879
MEDIAAIGEGNLSPYFKGVAKVQISALDFGHALSSERHRPLSEKTVARLVDILRREGCRRDDGANFVDAVVDDDALQAALAEVALSNADLKSWSMTHPVIPLQRVQCLHGLHRIAAARSLLDKNDQWWTGADIFLDLPKDLGIKVIEGSVNEQPYADGIILRKILLYRREGNEALENKWWARLSTTKQKDLKQLLKKPLFMNALNELLDMPGLWYPIKLGTLHRLLTLRCDEVGGFGAEKNNGLFIELLRYLQHVRTVWSSILQCGEDQVSAEVVDRLTVERLDLLAPAASERDSKIIENLFRSGEIFGQVSNEAVRGRIKSNLSSVQVLIPTLRSFFENLKYLEPCSLILKRLLDPDDKRSIYRCLKAAYFSPSSQFIEYAEGRVHEYSNKTASEDMWTSYVQLWAFCFRNFPNMTSLEPRKELGKEKPSTTTNAALWHHLGNLAVKLGFRTEQAVIFQQESPYFTLAQQVIQSAHPGLTPDSSLVSQIARLLEHTSGDSPERNAVALTSNVTLPVERRCGRPFEDDHIRDREFMFLPIVYETETSHGPDISSFYVKQDLFKSFFGDLYVMDRENAEAVIENISQSFPLESSSFMGICHGTCDTARAAREECQLSTRKIAELEAQISTYQSNGRHLDDMQQHLLDKTRECEDLTRRLRQGEDCVRREKQQQAASNDKIEEQGKKIKELASNLNNALEVHAQCANLTHEHEKRFNEIQARLTAKEAELRNILEDRDKLSAARENQEECSQILERIRGENKRLEQELKDLQVIVARSDEEAEMRSKEASILREEIKRLQDIETQTSTEKAATEQELDHLTRNNHEVEEQNKRLLEELADMRRQLLERTTRLEEADGRINSLETLFKSSEVKEMREMNQRLKKDKAELEKQIGDLQARQNHEVSTLQRRMTEASGFDDPRYQELFILARRAEHKAVAYPYCFTLWGRRNVRSISGLRMISICTRPLMISLQ
>mp050_12862
MGDTAEPRDSRLAHACFKGVAKIPIDALKFDHDLFVQHHRPVSEKIVDRLRSIFRREGCQRDDAGNWIDALVDAHHLESVLSKNGLHETDLRPDVGTFPLLQLNAVECLQGVHRVLAGSGLLNPNDRWWTVKLYSKDVPKDACIKIIEGSSNEQPHSDGEIFRKIRLYHKNNDRSSEQKWWARLTTTKQKDLRQLLKNAALTHAFDSLIDMPGLWHPVKLGTLHRLLTLRCDEELLNYLSHISRTWNKILGVAKVPPEVVDRDTVESLELLAPSASNRDRESIERMVAWGHVFCEVTDQTARTTLLSTIISISGLIPSLRSFFENLKYLEPCSNILKKMIPPKERRTIYQSLSGAYFAPDEQLVEYAEHRRKRRSKRGYDKDIWLSYVQLWAFCMRHFPAMTQLSPRKELGKDKPSSYSNTSLWHYLGSLAARLGFKTEQILNFQSQDPHEALAEQLLRSAHPECTPDAGVVAGVASILKRSETTSESTGAPQMTREDYLSVERRCGRPFEDDFAEDKDFVFVPYIYECEPSIGLDVTPFFVKRDMFLSFFGNKYEHSTDEGTETDDDDDFHSIAESFSSEGPSADDTAAERVQELDRALQKERQLTSQLQGKSTQLEAEINEMQKGLEQQEMNARELEAKIEGLQRELHTLQSSSRAAELEDEKSRQETSQVRGEMEELQKRIAGAFQELQDAKDVLSKKGTELEEARNALSVRERELEQTRDELFEKERELTEARTEHSRKEEELEDAKTELRKQESELREKAEKIEELNEANDSLVAALDSRTAFHLQHPVDGGLERDLEKAEKKLSQLRTELEGSRKKTIEAEKDAEQRRKDVEAAQSEILEQQKALEDALGKTERLDKLLQETKARAQALEEQLEEARRENDVLGVGLREAKRENDKCKADLEQANSTAAGQKRRLEEAEDIITRKDEAIAERDRQTEALSHEVQTLKELLGDGTGSYKEMAPIGRAMLQLFVLSHEQLAPEKNAYITVDQHGPNSPSRTSELLVTCRDWRRLTSLPGWRETHRAEKNYRYLDFK
>mp050_04092
MPGMWQSFQLGTLHRLLTLHCDEELLRYLTRIADVWGGVVRAANIPPEAVDNVTTAKLELLAPSVSDGDRMRVEGLIRSGEVFPSITNAQKRDAILSALLLTPGLIPTLTSFFENLKYLEPCCYILKKLLPGKEKRTIFQSLAASYIAPKEQLLEYSTGSRLRSIVGDENALWLAYVQLWAFCMRHFPSMTETAPRKVVGKAKPSKSSNSALWHYLGDLAIKLGFRTPQALELQRQNPYESLAQQLLRSLRPASPPDMRHVLRVAAACKEIEDDPKVREWPNLTATDHLPREKRCGRPFEDDFLLDSNFLFVPTIYEIEETKGPEISSLFVKRDLFISFLGNKYTLQPTQNAEADEYSSSATRSFALESPPGTSIQGSARDEYRFQELSEALDEERRQTDQLRRLKQMEDSISSLTGEIEERGHTSRMLEIQISELTARCDDFRSRETTLNAHIQEREELFQVKHDRLRRMNIELEKGMAEKEDQLQARSTAYEEEKVELKRQLETCQILNDQLNEELDRGKILQREGHDKTRKLQEHIECLQNFLVEAEQTRDAKVRQLREQQSEIDQLRAKIRNGRIADEQRREKESKLEQSHDELQRRWQESAGRETYLELAVKELKSTTELLREERSRLSSECSKLQADFEDSKKQSLELMDDRERLEGTLNNTIKNKNDHIRVLEEQVKNLERQAELHQRQGTPELTELLLMSVEGESTVVGIIVITVRTGEFWIQIPAQSPATKIERVLRVIASLEHTMPEPWEILCNRKALPTIDDANRFDDTRLATPALPAFTAFTAPGFQTEEEKKSSHKALKVRFMVTIEDVQASLYRVRTELITTRPGEGSELAWRDTFSEHGGRRKKLHHMVLYDSEMRDQPT
>mp050_04093
MFQCTACTPAPTISSRPTKASIFGRIETAKDKWWTIDIYTPDLSASAQAQLREQYGNSQDYSDGEKFRHICYYRRIKDLVSERRWVSMLSPFKQAALKAIQNDILLYQALEMLLPYPGIWKDFNFSLFHREVVRYLEAVQTCWNEATANNPRLRSSVDTVTVEHLQRLVPKHSRRDQERIRALFAYGEAFPSVLVEPDRSRILQAVLSLQHKVLSFRTLSEDSKYLMPVKDGIQSLVDLTQGESIEAGMRRAHSQTAQAVVQVSEDELRPLKSAPCDTAWFGYLQLVLFCIRNFNSTHPAKNRRGPRRNVPGGRQRPLPAPEDVHFTLPEMWDRLATLAHRLGFHLRNTSDVSRQDGEEQANLRSRLQGSQGLEKRDLEGLEDELHVQTANEPWRFENSIPAISTDFVTGTTEFGHRATTLEKPEFQDESYAQFYLPTLCQVPEEPAKYIVTSFGELREVLCAFYGRNLGLPQEWLRETAATPAEESMFLPIAQNQSGSHPDDLHGALAYKAQENLTLDNVRNASSHQTWHMQELHNTQRIQDPAEDYKNIVEDTYRILEGHQITEQRVSWRSLDGLSYDNLISKLRNLNRECTQYGKVAFWKLEERLYFTVEKDTQLIRRLARQLTNKEIGDIITRQLFGVVTNGRFKYCVPNSLPIPVGETDGEDFANIIFLLDVPSEDRCSTWNTVLDGHLFNQSSFQALSSDLIASSSAKRPRSLGSSIYPDSQSEDRPYQRRRF
>mp050_13694
YPESDDILGTFPQRVKALKENTNPAHIPAHRHRSMDFANDQWDERIDAERRLKYKGSARISLENLSFSCHDADKLDSKFVHDLKERFESDQCFRLEVRNHIPATIDQTVLNGALQLSSISADALQNSGLNGYPRLTLPDGCRLVCLDGRHRLQAASEFFKFSDDRWWTVDLYLAEISFELRTYLSEQYIEQKKPSDGVIYFKIQECGRHPSLARFRARWMNMLSACRRQNVMAIRSHPEVEVALKSLLDIPGLWRGPGFRLSTWHKIFSMKCDEEVVAYLEHINMVWLDIVGGDRNKLQSIDQTTVEALQRRAPGSSELDFAALHGLVATGQIFGSLPQTERDAVLRRLRNVHCVIPSFASFFADVNYHGDLIQCMQRLVPRSPKHSVFTRYLNHFDPKRLPRGQLAIQRSEAFFETRSGDERSQFLVGYLQLYTYAARFYDRLPYKPSGGNVKIRASSNADEGILYRFAQFAARMGFDSPQISGYLQLTDCDGPASGGKPSRIPVLVMGGCGEPPGRRSGKPLMRSYRLDKQSFFLGHLLYQDRERGEGISSFFVLKSMFRAFHWRWLQYINNHTDQSGRVPGGLHGTSFNREVDAQGDVDVATRQKTAADSSRLRDQALTGVAGSDEMVAEVGKDAEKEATGMATSSDSNAVTEDAVRRTEPNEGGAQQNRGEVSKARSGSLRRSTHDEPMLDVASTFPQQCSAEMQPVMPETWNDSGQDAQAVRLEEGSGPVECCSNSNTSNQGDPDADVCSNIIGIGPRVPEHHLRPPRESGPQVPVVQAVEHDITTQPYPADHLGQEGNIQRAQSEAAPPQPARSPNDFIPEMPMREPSVGSRDQPSTPVELEDPSNEPYRTSEYAHEAPPAPVMQQNDAALDTPGLGFTEHGKHSDAALEGEGRADTKVLTPDTSEPRRLSRDTKQRRGSAEEQAVRGSSRSCSEQDGSGSPHPHISIPNTLQPLAEQQVPSQHDSQKVGIGAEGDVPSPSSLYSSQASNTPPTNVGQPTSLQSPSTGRLSQPQSLREDDRMHSEFWRYIHDPEGQHADVGMNMNAQVPPVQDGSRLQVPVESGFAVSSDTPSPSSQNSWQTTEAPQETANVTQFSREENPLPESGSETGNRIKFLTWAADEQHWIVLDEMVDAKGVETEVERLVQEQAQRGKLAIIESAGKMCAVGPRDCCRAVRYSQKEKVTRGVVHAPAAKVWLRSVHQMERPFQTDTTKEQMRGNFASNTPSALTRLIIANDYSNTKGPLPTINYSLHQPPLQCFPPGALDQNIRNEEEQWRSHRVVDRSSEWLQSWPQNSASLTVPHQEHLRDNTTNARRYRRPVKMHGVKQARRLRKAKEEQGDEMASKEVSEEASGAPEDIFVMSD
>mp050_13435
MDFANDQWDERIDAERRLKYKGSARISLENLSFSCHDADKLDSKFVHDLKERFESDQCFRLEVRNHIPATIDQTVLNGALQLSSISADALQNSGLNGYPRLTLPDGCRLVCLDGRHRLQAASEFFKFSDDRWWTVDLYLAEISFELRTYLSEQYIEQKKPSDGVIYFKIQECGRHPSLARFRARWMNMLSACRRQNVMAIRSHPEVEVALQSLLDIPGLWRGPGFRLSTWHKIFSMKCDEEVVAYLEHINMVWLDIVGGDRNKLQSIDQTTVEALQRRAPGSSELDFAALHGLVAIGQIFGSLPQTERDAVLRRLRNVHCVIPSFASFFADVNYHGDLIQCMQRLVPRSPKHSVFTRYLNHFDPKRLPRGQLAIQRSEAFFETRSGDERSQFLVGYLQLYTYAARFYDRLPYKPSGGNVKIRASSNADEGILYRFAQFAARMGFDSPQISGYLQLTDCDGPASGGKPSRIPVLVMGGCGEPPGRRSGKPLMRSYRLDKQSFFLGHLLYQDRERGEGISSFFVLKSMFRAFHWRWLQYINNHTDQSGRVPGGLHGTSFNREVDAQGDVDVATRQKKAADSSRLRDQALTGVAGSDEMVAEVGKDAEKEATGMATSSDSNAVTEDAVRRTEPNEGGAQQNRGEVSKARSGSLRRSTHDEPMLDVASTFPQQCSAEMQPVMPETWNDSGQDAQAVRLEEGSGPVECCSNSNTSNQGDPDADVCSNIIGIGPRVPEHHLRPPRESGPQVPVVQAVEHDITTQPYPADHLGQEGNIQGAQSEAAPPQPARSPNDFIPEMPMREPSVGSRDQPSTPVELEDPSNEPYRTSEYAHEAPPAPVMQQNDAALDTPGLGFTEHGKHSDAALEGEGRADTKVLTPDTSEPRRLSRDTKQRRGSAEEQAVRGSSRSCSEQDGSGSPHPHISIPNTLQPLAEQQVPSQHDSQKVGIGAEGDVPSPSSLYSSQASNTPPTNVGQPTSLQSPSTGRLSQPQSLREDDRMHSEFWRYIHDPEGQHADVGMNMNAQVPPVQDGSRLQVPVESGFAVSSDTPSPSSQNSWQTTEAPQETANVTQFSREENPLPESGSETGNRIKFLTWAADEQHWIVLDEMVDAKGVETEVERLVQEQAQRGKLAIIESAGKMCAVGPRDCCRAVRYSQKEKVTRGVVHAPAAKVWLRSVHQMERPFQTDTTKEQMRGNFASNTPSVLTRLIIANDDSNTKGPLPTINYSLHQPPLQCFPPGALDQNIRNEEEQWRSHRVVDRSSEWLQSWPQNSASLTVPHQEHLRDNTTNARRYRRPVKMHGVKQARRLRKAKEEQGDEMASKEVSEETSGAPEDIFVMSD
>mp050_13551
MDFANNQWDERIDAERRLKYKGSARISLENLSFSRHDADKLDSKFVHDLKERFESDQCFRLEVRNHIPATIDQTVLNGALQLSSISADALQNSGLNGYPRLTLPDDCRLVCLDGRHRLQAASEFFKFSDDRWWTVDLYLAEISFELRTYLSEQYIEQKKPSDGVIYFKIQECGRHPSLARFKARWMNMLSACRRQNVMAIRSHPEVEVALQSLLDIPGLWRGPGFRLSTWHKIFSMKCDEEVVAYLEHINMVWLEIVGGDRNKLQSIDQTTVEALQRRAPGSSELDFAALHGLVATGQIFGSLPQTERDAVLRRLRNVHCVIPSFVSFFADVNYHGDLIQCMQRLVPKSPKHSVFTSYLNHFDPKRLPRGQLAIQRSEAFFETRSGDERSQFLVGYMQLYTYAARFYDRLPYKPSGGNVKIRASSNADEGTLYRFAQFAARMGFDSPQISGYLQLTDCDGPASGGTPSRIPVLVMGGCGEPPGRRSGKPLMRSYRLDKQSFFLGHLLYQDRERGEGISSFFVLKSMFRAFHWRRLQYINDHTDQSGRVPGGLHGTSFDREVDAQGDVDVATRQRTTADSSRLRDQALTGVAGSDGMVAEVGKDAEKEVTEMATSSDSNAVTEDAVRRTEPNEGGTQQNHGEVSKARSGSLGRSTHDEPMLDVASTFPQQCSAETQPVMPETWNDSGQDARAVRLEEGSGPVECRSNSNTSNQGDPDADVCSNIIGIGPRVPEPHLRPPRKSGPQVPVVQAVEHDITTQPYTADHLGQEGNIQGAQSEAAPTQPARSPNDFIPEMPMREPSIGSCDQPSTPVELEDPSNEPYRTPEYAHEAPPAPVMQQNDAALDTPGLGFTEHGKQSNAALEGEGRADTKVLTPDTSEPRRLGLDTEQRRGSAEEQAVRGSSRPCSEQDGSGSPHPHISIPNTLQPLAEQQVPSQHDSQKVGIGAEGDVPSPSSLYSSQASNTPPTNVGQPTSLQSPSTGRLSQPQSLREDDRMHSEFWRYMHDPEGQHADVGMNVNAQVPPVQDGSRLQVPVESGFAVSSDTPSPSSQNSWQTTEAPQETANVTQFSREENPLPESGIETGNRIKFLTWAADQQHWIVLDEMVGVKGVETEVERLVQEQVQRGKLAIIESAGKMCAVGPRDCCWAVRYSQKEKVNRGVVHAPAAKVWLRELVHALRFRRYINIPRSTSLPILRTAHNYVSFQQYSLFHDMERPFQTDTTKEQMRGNFASNTPSALTRLIIANDDSSTKGPLPTINYSLHQSPLQCFPPGALDQNIRNEEEQWRSHPVVDRSSEWLQSWPQNPANVTVPHQEQLRDNTTNARRYRRPVRMHAGKQARRLRKAKEEQGDKMASKEVSEEAAGAPEDIFVMSD
>mp050_12942
YPESDDILGTFPQRVKALKENTNPAHIPAHRHRSMDFANDQWDERIDAERRLKYKGSARISLENLSFSCHDADKLDSKFVHDLKERFESDQCFRLEVRNHIPATIDQTVLNGALQLSSISADALQNSGLNGYPRLTLPDGCRLVCLDGRHRLQAASEFFKFSDDRWWTVDLYLAEISFELRTYLSEQYIEQKKPSDGVIYFKIQECGRHPSLARFRARWMNMLSACRRQNVMAIRSHPEVEVALQSLLDIPGLWRGPGFRLSTWHKIFSMKCDEEVVAYLEHINMVWLDIVGGDRNKLQSIDQTTVEALQRRAPGSSELDFAALHGLVATGQIFGSLPQTERDAVLRRLRNVHCVIPSFASFFADVNYHGDLIQCMQRLVPRSPKHSVFTRYLNHFDPKRLPRGQLAIQRSEAFFETRSGDERSQFLVGYLQLYTYAARFYDRLPYKPSGGNVKIRASSNADEGILYRFAQFAARMGFDSPQISGYLQLTDCDGPASGGKPSRIPVLVMGGCGEPPGRRSGKPLMRSYRLDKQSFFLGHLLYQDRERGEGISSFFVLKSMFRAFHWRWLQYINNHTDQSGRVPGGLHGTSFNREVDAQGDVDVATRQKTAADSSRLRDQALTGVAGSDEMVAEVGKDAEKEATGMATSSDSNAVTEDAVRRTEPNEGGAQQNRGEVSKARSGSLRRSTHDEPMLDVASTFPQQCSAEMQPVMPETWNDSGQDAQAVRLEEGSGPVECCSNSNTSNQGDPDADVCYNIIGIGPRVPEHHLRPPRESGPQVPVVQAVEHDITTQPYPADHLGQEGNIQGAQSEAAPPQPARSPNDFIPEMPMREPSVGSRDQPSTPVELEDPSNEPYRTSEYAHEAPPAPVMQQNDAALDTPGLGFTEHGKHSDAALEGEGRADTKVLTPDTSEPRRLSRDTKQRRGSAEEQAVRGSSRSCSEQDGSGSPHPHISIPNTLQPLAEQQVPSQHDSQKVGIGAEGDVPSPSSLYSSQASNTPPTNVGQPTSLQSPSTGRLSQPQSLREDDRMHSEFWRYIHDPEGQHADVGMNMNAQVPPVQDGSRLQVPVESGFAVSSDTPSPSSQNSWQTTEAPQETANVTQFSREENPLPESGSETGNRIKFLTWAADEQHWIVLDEMVDAKGVETEVERLVQEQAQRGKLAIIESAGKMCAVGPRDCCRAVRYSQKEKVTRGVVHAPAAKVWLRSVHQMERPFQTDTTKEQMRGNFASNTPSALTRLIIANDYSNTKGPLPTINYSLHQPPLQCFPPGALDQNIRNEEEQWRSHRVVDRSSEWLQSWPQNSASLTVPHQEHLRDNTTNARRYRRPVKMHGVKQARRLRKAKEEQGDEMASKEVSEETSGAPEDIFVMSD
>mp050_01318
YPESDDILGTFPQRVKALKENTNPAHIPAHRHRSMDFANDQWDERIDAERRLKYKGSARISLENLSFSCHDADKLDSKFVHDLKERFESDQCFRLEVRNHIPATIDQTVLNGALQLSSISADALQNSGLNGYPRLTLPDGCRLVCLDGRHRLQAASEFFKFSDDRWWTVDLYLAEISFELRTYLSEQYIEQKKPSDGVIYFKIQECGRHPSLARFRARWMNMLSACRRQNVMAIRSHPEVEVALQSLLDIPGLWRGPGFRLSTWHKIFSMKCDEEVVAYLEHINMVWLDIVGGDRNKLQSIDQTTVEASQRRAPGSSELDFAALHGLVATGQIFGSLPQTERDAVLRRLRNVHCVIPSFASFFADVNYHGDLIQCMQRLVPRSPKHSVFTRYLNHFDPKRLPRGQLAIQRSEAFFETRSGDERSQFLVGYLQLYTYAARFYDRLPYKPSGGNVKIRASSNADEGILYRFAQFAARMGFDSPQISGYLQLTDCDGPASGGKPSRIPVLVMGGCGEPPGRRSGKPLMRSYRLDKQSFFLGHLLYQDRERGEGISSFFVLKSMFRAFHWRWLQYINNHTDQSGRVPGGLHGTSFNREVDAQGDVDVATRQKTAADSSRLRDQALTGVAGSDEMVAEVGKDAEKEATGMATSSDSNAVTEDAVRRTEPSEGGAQQNRGEVSKARSGSLRRSTHDEPMLDVASTFPQQCSAEMQPVMPETWNDSGQDAQAVRLEEGSGPVECRSNSNTSNQGDPDADVCSNIIGIGPRVPEHHLRPPRESGPQVPVVQAVEHDITTQPYPADHLGQEGNIQGAQSEAAPPQPARSPNDFIPEMPMRKPSVGSRDQPSTPVELEDPSNEPYRTSEYAHEAPPAPVMQQNDAALDTPGLGFTEHGKHSDAALEGEGRADTKVLTPDTSEPRRLSRDTKQRRGSAEEQAVRGSSRSCSEQDGSGSPHPHISIPNTLQPLAEQQVPSQHDSQKVGIGAEGDVPSPSSLYSSQASNTPPTNVGQPTSLQSPSTGRLPQPQSLREDDRMHSEFWRYIHDPEGQHADVGMNMNAQVPPVQDGSRLQVPVESGFAVSSDTPSPSSQNSWQTTEAPQETANVTQFSREENPLPESGSETGNRIKFLTWAADEQHWIVLDEMVDAKGVETEVERLVQEQAQRGKLAIIESAGKMCAVGPRDCCRASVHQMERPFQTDTTKEQMRGNFASNTPSALTRLIIANDDSNTKGPLPTINYSLHQPPLQCFPPGALDQNIRNEEEQWRSHRVVDRSSEWLQSWPQNSASLTVPHQEHLRDNTTNARRYRRPVKMHGVKQARRLRKAKEEQDDEMASKEVSEETSGAPEDIFVMSD
>mp050_04349
MAHTPLEELYLEERRAHFHGSAKVDLHNISINYSQEVNPDTVKRLIKIFQTQGCARLDPANHVPVLVERSVLDQALRDANASPSDLLQQFATNLPHISFPTEHKLSCVHGRHRLLAAEAYLLPEERWWCVDLYTSGKATILFLKLQLRRLFRWRKFLQICRYQDKGDEEAELRWTSRLSPNKQEILHKIRRTEWLYQALIKLTRFRGLWADFYLGQFRNLLTWKCREEVSRYLDEIYVVWSRITSGVSSAVELIDSYTVHRLQGRVPEYSTQDQDAIRALFENGEAFPKIVEDSQRATILHNILSLGTIVVSFKTFFQDAKCLEQVALTLRDLSMPGRDDSLEMSFRRIYSGSGRVSIQVAENDFREVSVSPSEAARLGYLQICLCVLRNFPQTSPEHYARQESPKRQKRVSRSASSKATLDLHPKLANLASQIGFNSTQIQKYLKDNTDARAIRAFLYSIRPREQYAVSHAELETAVLRIKQELGVFKTKPMAVMLPEIATEAAGEPVDLRYGMPSEVSQTLDRPHLYLPILYAKRKHQTRREITSFGAKRFMFFNFFGRDVELPLPAEELSLPQNGLQRTESQQGERHRSLEEHTLSQAPPRLLQTTVFRPENIERRARLDHNLNMSVNGPEAGTTSLGPGLGNYQVQDYLDVIGREPHQSWAAGPEEDISDGLDRLSQDCRRRGKMAFWKLETNNFILVDDNDEIVKRFIEALGKGDVVEIGAKQGFVLVFNDKIVHDSATDVLASARTKSGLDFPGIIFLMDVPRDQELNPWQRAASSGSFRKAVHLLNGGNLIQSRKRKISDMYASSSIYSGDAGERGRSTSAD
>mp050_04358
MEKDALKSRSTELSHYFRGVARVPFDHLNFEHPLFQEQHRPVSQKIVNRLRQAFEKEGPQRYEPRNWIDALVDPQHLASVLVENKLTELGNEIENIPMLPIGPVNCLQGIHRILAASDLLRPNDRWWFVRLYSSELPTDMCIGIIEESLNEQQYSDGDIFRKIRTYHKQDDDNSERKWWARLSNTKQKDLKQLFKNPELTNAFDNLVEMPGMWQSFQLGTLHRLLTLHCNEELLRYLTRIADVWRMVLRAANIPPESVDHATVAKLELLAPSVSNGDRMRIEALIRSGEVFSSITNAQKRDAILSALLLTPGLIPTLTSFFENLKYLEPCCYILKKLLPTKEKRTIFQSLSASYAPPREQLLEYSVGIRLRSMGGEENALWLAYVQLWAFCMRHFPSMTETGPRKVVGKTKPSRSSNSALWHYLGDLAIKLGFRTPQAVEFQRQNPYESLAQQLLRSLRPGSTPNMRHVLRVAAACKEIDDNTKVIEWPSLTAADHLPREKRCGRPFEDDFLLDNDFLFVPTIYEVEETRGPDISTLFVKRDMFMSFLGNKYILVCSYRSFHITRSTLTKFQQTNQSAETDDYLSPATRSLALESPPGAPIQSSAHDEYRFEEIPEALDEERQQTDQLRRLRQMQDSISSLTAEIKERRHTSSMLEIQISELTARCDDFRGRETTLNARIQEREELFRVEHDRLRRMNTELEKGMAEKEDQLQARSTAYKEEKIRLERQLETCQILNDQLNEELDRGKILQREGHDKTRKLQERIESLQNFLVEAERTRDAKDSQLREQQSEIDQLQAKIRNGKVVDEQQRQESKLKQSHDELQRRLQDSAGRETYLELAVKELKNTTELLREERSRLSSECSKLQADFECLKKQRLELMDDRERLEETLNNTIKNQDDHIKALGEQVKNLERQAEQRQRQGTPELTELLSMSVEEESTVVGIFVITVRTGEFWIQIPAQSPAAKIERVLRVIASLEHTKSEPWEILCNRKALSEADRCNTEHVVSAIRKQRFIYAGPQSMMQIDSATPDWQRRHSQHSQHSQHQVFKPRKRKELAQGPESEVHDNCKQSASNRTTRNPEGDNQIEDVQASLYRVGTKHITKRSEEGSELAWRDTFSEHGGRRKKLHHMVLYDSEMRDQPT
>mp050_12767
MGPINCLQGIHRTLAASGLLHQNDRWWFVRLYSNDLPTDMCIEIIEESLHEQQYSDGDIFRKIRTYHKQGDEKSERKWWARLSNTKQKDLKQLFKSPELTDAFDNLVGMPGMWQSFQLGTLHRLLTLHCDEELLRYLTRIADVWGGVLRAANIPPEAVDNVTIAKLELLAPSVSDGDRMRVEGLIRSGEVFPSITNAQKRDAILSALLLTPGLIPTLTSFFENLKYLEPCCYILKKLLPGKEKRTIFQSLAASYIAPKEQLLEYSTGSRLRSIVGDENALWLAYVQLWAFCMRHFPSMTETAPRKVVGKAKPSKSSNSALWHYLGDLAIKLGFRTPQALELQRQNPYESLAQQLLRSLRPASPPDMRHVLRVAAACKEIEDDPKVREWPNLTATDHLPREKRCGRPFEDDFLLDSNFLFVPTIYEIEETKGPEISSLFVKRDLFISFLGNKYTLQPTQNAEADEYSSSATRSFALESPPGTSIQGSARDEYRFQELSEALDEERRQTDQLRRLKQMEDSISSLTGEIEERGHTSRMLEIQISELTARCDDFRSRETTLNAHIQEREELFQVKHDRLRRMNIELEKGMAEKEDQLQARSTAYEEEKVELKRQLETCQILNDQLNEELDRGKILQREGHDKTRKLQEHIECLQNFLVEAEQTRDAKVRQLREQQSEIDQLRAKIRNGRIADEQRREKESKLEQSHDELQRRWQESAGRETYLELAVKELKSTTELLREERSRLSSECSKLQADFEDSKKQSLELMDDRERLEGTLNNTIKNKDDHIRVLEEQVKNLERQAELHQRQGTPELTELLLMSVEGESTVVGIFVITVRTGEFWIQIPAQSPATKIERVLRVIASLEHTMPEPWEILCNRKALSEADGCNVEHVVSAIRKQRFIYAGPRSMMQIDSTTPDWQRRHSQHSQHSQHQVFKPRKRKELAQGPESEVHGDGKQSASTRTARNPEGDNQIEDVQASLYRVRTELITTRPGEGSELAWRDTFSEHGGRRKKLHHMVLYDSEMRDQPT
>mp050_12768
MFQCTSCTPAPTISSRPTKASIFGRIETAKDKWWTIDIYTPDLSASAQAQLREQYGNSQDYSDGEKFRHICYYRRIKDLVSERRWVSMLSPFKQAALKAIQNDILLYQALEMLLPYPGIWKDFNFSLFHREVVRYLEAVQTCWNEATANNPRLRSSVDTVTVQHLQRLVPKHSRRDQERIRALFAYGEAFPSVLVEPDRSRILQAVLSLQHKVLSFRTLSEDSKYLMPVKDGIQSLVDLTQGESIEAGMRRAHSQIAQAVVQVSEDELRPLKSAPCDTAWFGYLQLVLFCIRNFNNTHPAKNRRGPRRNVPGGRQRPLPAPEDVHFTLPEMLDRLATLAHRLGFHLRNTSDVSRQDGEEQANSRSRLQGSQALEKRDLEGLEDELHVQTANEPWRFENSIPAISTDFVTGTTEFGHRATTLEKPEFQDESYAQFYLPTLCQVPEEPAKYIVTSFGELREVLCAFYGRNLGLPQEWLWETAATPAEESMFLPIAQNQSGLHPDDLHGDLAYKAQENLTLDNVRNASSHQTWHMQELHNTQRIQDPAEDYKNIVEDTYRILEGHQITEQRVSWRSLDGLSYDNLISKLRNLNRECTQYGKVAFWKLEERLYFTVEKDTQLIRRLARQLTNKEIGDIITRQLFGVVTNGRFKYCVPNSLPIPVGETDGEDFANIIFLLDVPSEDRCSTWNTVLDGHLFNQSSFQALSSDLIASSSAKRPRSLGSSIYPDSQSEDRPYQRRRF
>mp050_11837
MLGGMIATEIERYLDCIWRFWHTVTSGECRLEYAVDRCTVKRLQGRNPRLSANDREEIRWLFANGTLFASVSGEKDRADLLEAVLSTENAILSFKTFSEDVKYLEPIVVNMKKFLSPPLNRSLESRARELLSDGRAGVVQRAEGDFASCAVAPSDIGRFSYVQLCLFCFRQFLAFEEASSPSEGTETRKGKQKKGSNDTWTPLFVERLAELAYQLGFDSSKIRATMQEENQTEGISRSIHLYILGKSCEVDEELFAEAIRRLRESVKGSKACIYDEEPEFSTDSGSLSDENMPRQEISSERFYLPTLCKTGIKPPKRFMTLLAVQREAFLAFFGHDILTMYEASGGSSEVDAAAAAQAEFQSPPVVTSPHRTPENASNLLNTNLRATLATASPTESEEHPQNVSAYNRYESMIGGTLQPFSSSSSGEYYKPTWEYTDLRHVSELMQALAAADDPRWNEGKITFWKLEDSCSIKVSRQPQALRDVLSRIATGNFENIRVPQLFGMVVEDQFRYYRPPHFPTLEATQTGPTFRNVVFLIDAFITEELSLWQTVLDGGSFKERSMLALSSDLISRSSNKRKHTSSMYSDESVASRRVAEQKRLRR
>mp050_11867
MGPINCLQGIHRTLAASGLLHQNDRWWFVRLYSNDLPTDMCIEIIEESLHEQQYSDGDIFRKIRTYHKQGDEKSERKWWARLSNTKQKDLKQLFKSPELTDAFDNLVGMPGMWQSFQLGTLHRLLTLHCDEELLRYLTRIADVWGGVLRAANIPPEAVDNVTIAKLELLAPSVSDGDRMRVEGLIRSGEVFPSITNAQKRDAILSALLLTPGLIPTLTSFFENLKYLEPCCYILKKLLPGKEKRTIFQSLTASYIAPKEQLLEYSTGSRLRSIVGDENALWLAYVQLWAFCMRHFPSMTETAPRKVVGKAKPSKSSNSALWHYLGDLAIKLGFRTPQALELQRQNPYESLAQQLLRSLRPASPPDMRHVLRVAAACKEIEDDPKVREWPNLTATDHLPREKRCGRPFEDDFLLDSNFLFVPTIYEIEETKGPEISSLFVKRDLFISFLGNKYTLQPTQNAEADEYSSSATRSFALESPPGTSIQGSARDEYRFQELSEALVEERRQTDQLIRLKQMKDSISSLTGEIEERGHNSRMLEIQISELTARCDDLRSRETTLNAHIQEREELFQVKHDRLRRINIELEKGMAEKEYQLQARSSAYEEEKVELKRQLETCQILNDQLNEELDRGKILQREGHDKTRKLQEHIECLQNFLVEAEQTRDAKVRQLREQQSEIDQLRAKIRNGRIADEQRREKESKLEQSHDELQRRWQETAGRETYLELAVKELKSTTELLREERSRLSSECSKLQADFEDSKKQSLELMDDRERLEGTLNNTIKNKDDHIRVLEEQVKNLERQAELHQRQGTPELTELLSMSVEGESTVVGIFVITVRTGEFWIQIPAQSPATKIERVLRVIASLEHTKLEPWEILCNRKALSEADRCNVEHVVSAIRKQRFIYAGPRSMMQIDSTTPDWQRRHSQHSQHSQHQVFKPRKRKELAQGPESEVHGDGKQSASTRTARNPEGDNQIEDVQASLHRVRTELIMTRPGEGSELAWRDTFSEHGGRRKKLHHMVLYDSEMRDQPT
>mp050_05526
MEDIAANGEGNLSPYFKGVAKVQISALDFGHALSSQRHRPLSEKTVARLVDVLRREGCRRDDGANFVDAVVDDDALQVALAEVALSHAALKSWSMTHPVIPLQRVQCLHGLHRIAAARLVLDQNDQWWTGADIFLELPKDLGIKVIEGSVNEQPYADGVILRKILLYRREGNEALENKWWARLSTTKQKDLKQLLKKPLFMNALNDLLDMPGLWYPIKLGTLHRLLTLRCDEVGRFGAERNNGLFIELLRYLQHVRTVWSSILRCGEDQVSAEVVDRLTVERLDLLAPAASERDSKIIETLFRSGEIFGQVSNEAVRGRIKSNLLSVQVLIPTLRSFFENLKYLEPCSLILKRLIDPNDKRSIYRCLKAAYFSPSSQFIEYAEGRVHEYSNKTASKDMWTSYVQLWAFCFRNFPDMTSLEPRKELGKEKPSTTTNAALWHHLGNLAVKLGFRTEQALVFQQESPYFTLAQQVIQSAHPGLTPDNSLVSQIARLLEHTSGDSPERNAVALTSNVTLPVERRCGRPFEDDHIRDREFMFLPIVYETETSHGPDISSFYVKQDLFKSFFGDLYVMDRENAEAVIENISQSFPLESSPFMGICHGTCDTARAAREECQLSTRKIAELEAQISTYQSNGRHLDDMQQHLLDKTRECEDLTRRLRQGEDCVRREKQQQAASNDKIEEQGKKIKELASNLNNALEVHAQCANLTQEHEKRFNEIQAQLTAKEAELRNILEDRDKLSAARENQEECSQILERIRGENKRLEQELKDLRVIVARSDEEAEMRSKEASILREEIKRLQDIETQTSTEKAATEQELDHLTRNNHEVEEQNKRLLEELADMRRQLLERTTRLEEADGRINSLETLFKSSEVKEMREMNQRLKKDKAELEKQIGDLQARQNHEVSTLQRRMTEASGFDDPRYQELFILARRAEHKAVAYPYCFTVVMGPQKRPIHIRLENDQHLHKTLDDIIAIITRIELETNGVWSIYALQEGKQPGKLPSTDNIVDVLKKCKNIYAGTQQHMDQWNNAQTTSLENKGKRKRLHGDA
>mp053_10183
MSSSKGNHLILKEKHKWFRGTARVELRHLQLEGSQRCVDWKNVGRLVRVFADVGCDRLTPEHHVPVLVSERDLEAALLDAGVPLAHLLQPFHPDPPRLRFSDGLRLVCLHGQHRLLAADRFLPAKDKWWTIDIYTPDLSASAQAQLREQYGNSQDYSDGEKFRHICYYRRIKDLVSERRWVSMLSPFKQAALKAIQNDILLYQVLEMLLPYPGIWKDFNFSLFHREVVRYLEAVQTCWNEATANNPRLRSSVDTVTVEHLQRLVPKHSRRDQERIRALFAYGEAFPSVLVEPDRSRILQAVLSLQHKVLSFRTLSEDSKYLMPVKDGIQSLVDLTQGESIEAGMRRAHSQIAQAVVQVSEDELRPLKSAPCDTAWFGYLQLVLFCIRNFNNTHPAKNRRGPRRNVPGGRQRPLPAPEDVHFTLPEMWDRLATLAHRLGFHLRNTSDVSRQDGEEQANSRSRLQGSQALEKRDLEGLEDELHVQTANEPWRFENSIPAISTDFVTGTTEFGHRATTLEKPEFQDESYAQFYLPTLCQVPEEPAKYIVTSFGELREVLCAFYGRNLGLPQEWLWETAATPAEESMFLPIAQNQSGLHPDDLHGDLAYKAQENLTLDNVRNASSHQTWHMQELHNTQRIQDPAEDYKNIVEDTYRILEGHQITEQRVSWRSLDGLSYDNLISKLRNLNRECTQYGKVAFWKLEERLYFTVEKDTQLIRRLARQLTNKEIGDIITRQLFGVVTNGRFKYCVPNSLPIPVGETDGEDFANIIFLLDVPSEDRCSTWNTVLDGHLFNQSSFQALSSDLIASSSAKRPRSLGSSIYPDSQSEDRPYQRRRF
>mp053_10186
MKKDLPTDMCIEIIEESLHEQQYSDGDIFRKIRTYHKQGDEKSERKWWARLSNTKQKDLKQLFKSPELTDAFDNLVGMPGMWQSFQLGTLHRLLTLHCDEELLRYLTRIADVWGGVLRAANIPPEAVDNVTIAKLELLAPSVSDGDLMRVEGLIRSGEVFPSITNAQKRDAILSALLLTSGLIPTLTSFFENLKYLEPCCYILKKLLPGKEKRTIFQSLAASYIAPKEQLLEYLTGSRLRSIVGDENALWLAYVQLWAFCMRHFPSMTETAPRKVVGKAKPSKSSNSALWHYLGDLAIKLGFRTPQALELQRQNPYESLAQQLLRSLRPASPPDMRHVLRVAAACKEIEDDPKVREWPNLTATDHLPREKRCGRPFEDDFLLDSNFLFVPTIYEIEETKGPEISSLFVKRDLFISFLGNKYTLQPTQNAEADEYSSSATRSFALESPPGTSIQGSARDEYRFQELSEALDEERRQTDCRSSWTAADVQRILACKGENLDSISSLTGEIEERGHTSRMLEIQISELTARLLNNQY
>mp053_02628
MIVGGSSGFIPTIYQQICIEIIEESLHEQQYSDGDIFRKIRTYHKQGDEKSERKWWARLSNTKQKDLKQLFKSPELTDAFDNLVGMPGMWQSFQLGTLHRLLTLHCDEELLRYLTRIADVWGEVLRAANIPPEAVDNVTIAKLELLAPSVSDGDRMRVEGLIRSGEVFPSITNAQKRDAILSALLLTSGLIPTLTSFFENLKCLEPCCYILKKLLPGKEKRTIFQSLAASYIAPKEQLLEYSTGSRLRSIVGDENALWLAYVQLWAFCMRHFPSMTETAPRKVVGKAKPSKSSNSALWHYLGDLTIKLGFRTPQALELQRQNPYESLAQQLLRSLRPASPPDMRHVLRVAAACKEIEDDPKVREWPNLTATDHLPREKRCGRPFEDDFLLDSNFLFVPTIYEIEETKGPEISSLFVKRDLFISFLGNKYTLQPTQNAEADEYSSSATRSFALESPPGTSIQGSARDEYRFQELSEALDEERRQTDPLRRLKQMEDSISSLTGEIEERGHTSRMLEIQISELTARCDDFRSRETTLNAHIQEREELFQVKHDRLRSMNIELEKGMAEKEDQLQARSTAYEEEKVELKRQLETCQILNDQLNEELDRGKILQREGHDKTRKLQEHIECLQNFLVEAEQTRDAKVRQLREQQSEIDQLRAKIRNGRIADEQRREKESKLEQSHDELQRRWQESAGRETYLELAVKELKSTTELLREERSRLSSECSKLQADFEDSKKQRLELMDDRERLEETLNNTIKHKDDHIRVLEEQVKNLERQAELHQRQGTPELTELLSMSVEGESTVVGIFVITVRTGEFWIQIPAQSPATKIERVLRVIASLEHTKLEPWEILCNRKALSEADRCNVEHVVSAIRKQRFIYAGPRSMMQIDSTTPDWQRRHSQHSQHSQHQVFKPRKRKELAQGPESEVHGDGKQSASTRTARNPEGDNQIEDVQASLHRVRTELITTRPGEGSELAWRDTFSEHGGRRKKLHHMVLYDSEMRDQPT
>mp053_02629
MFQCTSCTPAPTISSRPTKASIFGRIETAKDKWWTIDIYTPDLSASAQAQLREQYGNSQDYSDGEKFRHICYYRRIKDLVSERRWVSMLSPFKQAALKAIQNDILLYQALEMLLPYPGIWKDFNFSLFHREVVRYLEAVQTCWNEATANNPRLRSSVDTVTVQHLQRLVPKHSRRDQERIRALFAYGEAFPSVLVEPDRSRILQAVLSLQHKVLSFRTLSEDSKYLMPVKDGIQSLVDLTQGESIEAGMRRAHSQIAQAVVQVSEDELRPLKSAPCDTAWFGYLQLVLFCIRNFNNTHPAKNRRGPRRNVPGGRQRPLPAPEDVHFTLPEMWDRLATLAHRLGFHLRNTSDVSRQDGEEQANSRSRLQGSQALEKRDLEGLEDELHVQTANEPWRFENSIPAISTDFVTGTTEFGHRATTLEKPEFQDESYAQFYLPTLCQVPEEPAKYIVTSFGELREVLCAFYGRNLGLPQEWLWETAATPAEESMFLPIAQNQSGLHPDDLHGDLAYKAQENLTLDNVRNASSHQTWHMQELHNTQRIQDPAEDYKNIVEDTYRILEGHQITEQRVSWRSLDGLSYDNLISKLRNLNRECTQYGKVAFWKLEERLYFTVEKDTQLIRRLARQLTNKEIGDIITRQLFGVVTNGRFKYCVPNSLPIPVGETDGEDFANIIFLLDVPSEDRCSTWNTVLDGHLFNQSSFQALSSDLIASSSAKRPRSLGSSIYPDSQSEDRPYQRRRF
>mp053_12919
MDFANDQWDERIDAERRLKYKGSARISLENLSFSCHDADKLDSKFVHDLKERFESDQCFRLEVRNHIPATIDQTVLNGALQLSSISADALQNSGLNGYPRLTLPDGCRLVCLDGRHRLQAASEFFKFSDDRWWTVDLYLAEISFELRTYLSEQYIEQKKPSDGVIYFKIQECGRHPSLARFRARWMNMLSACRRQNVMAIRSHPEVEVALQSLLDIPGLWRGPGFRLSTWHKIFSMKCDEEVVAYLEHINMVWLDIVGGDRNKLQSIDQTTVEALQRRAPGSSELDFAALHGLVATGQIFGSLPQTERDAVLRRLRNVHCVIPSFASFFADVNYHGDLIQCMQRLVPRSPKHSVFTRYLNHFDPKRLPRGQLAIQRSEAFFETRSGDERSQFLVGYLQLYTYAARFYDRLPYKPSGGNVKIRASSNADEGILYRFAQFAARMGFDSPQISGYLQLTDCDGPASGGKPSRIPVLVMGGCGEPPGRRSGKPLMRSYRLDKQSFFLGHLLYQDRERGEGISSFFVLKSMFRAFHWRWLQYINNHTDQSGRVPGGLHGTSFNREVDAQGDVDVATRQKTAADSSRLRDQALTGVAGSDEMVAEVGKDAEKEATGMATSSDSNAVTEDAVRRTEPNEGGAQQNRGEVSKARSGSLRRSTHDEPMLDVASTFPQQCSAEMQPVMPETWNDSGQDAQAVRLEEGSGPVECCSNSNTSNQGDPDADVCSNIIGIGPRVPEHHLRPPRESGPQVPVVQAVEHDITTQPYPADHLGQEGNIQGAQSEAAPPQPARSPNDFIPEMPMREPSVGSRDQPSTPVELEDPSNEPYRTSEYAHEAPPAPVMQQNDAALDTPGLGFTEHGKHSDAALEGEGRADTKVLTPDTSEPRRLSRDTKQRRGSAEEQAVRGSSRSCSEQDGSGSPHPHISIPNTLQPLAEQQVPSQHDSQKVGIGAEGDVPSPSSLYSSQASNTPPTNVGQPTSLQSPSTGRLSQPQSLREDDRMHSEFWRYIHDPEGQHADVGMNMNAQVPPVQDGSRLQVPVESGFAVSSDTPSPSSQNSWQTTEAPQETANVTQFSREENPLPESGSETGNRIKFLTWAADEQHWIVLDEMVDAKGVETEVERLVQEQAQRGKLAIIESAGKMCAVGPRDCCRAVRYSQKEKVTRGVVHAPAAKVWLRSVHQMERPFQTDTTKEQMRGNFASNTPSALTRLIIANDDSNTKGPLPTINYSLHQPPLQCFPPGALDQNIRNEEEQWRSHRVVDRSSEWLQSWPQNSASLTVPHQEHLRDNTTNARRYRRPVKMHGGKQARRLRKAKEEQGDEMASKEVSEEASGAPEDIFVMSD
>mp053_02540
MQPISKYDTTLKERDRSFRGTAKIDFVHLQFEDCFRQLDLKNVSRLVKVFEKEGCARLKPENRVPAIIPDEVLKVALQKNGLALDLNRSPFHTDHPKVSFSADLRIQCLHGQHRIRAAEKYLPKADRWWVVDLFSSGIFNHSAPFLNSEIERYLECIWRFWHTVTSGERRLEYAVDRSTVKRLQGRNPRLSANDREEIRWLFANGTLFASVSGEKDRADLLEAVLSTENAILSFKTFSEDVKYLEPIVVNMKRFLSPPLNSSLESRARELLSDGRAGVVQRGEGDFASCAVAPSDIGRFSYVQLCLFCFRQFLAFEEASSPSEGTETRKGKQKKGSNDTWTPLFVERLAELAYRLGFDSSKIRATMQEENQTEGIARSIHLYILGKSCEVDEELFAEAIRRLRESIKDSKACIYDQEPELSTDSGSLSDENVPRQEISSERFYLPTLCKTGIKSPKRFMTPLAVQREAFLAFFGHDILTMYEASGGSSEVDAAAAAQAEFQSPPVVTSPRRTPENASNSLNTNLRATLATASPTESEEHPQNVSAYNRYESLIGGTLQPFSSSSSGEYYEPTWEYTDLRHASELMQALAAADDPRWNEGKITFWKLEDSCSIKVSRQPQALRDVLSRIATGNFENIRVPQLFGMVVEDQFRYYRPPHFPTLEATQTGQTFRNVVFLIDAFITEDLSLWQTMLDGGSFKERSMLALSSDLISRSSNKRKHTSSMYSDESVAPRRVAEQKRLRR
>mp053_02553
MEKDALKSRSTELSHYFRGVARVPFDHLNFEHPLFQEQHRPVSQKIVNRLRQAFEKEGPQRYEPRNWIDALVDPQHLASVLVENKLTELGNEIENIPMLPIGPVNCLQGIHRILAASDLLRPNDRWWFVRLYSSELPTDMCIGIIEESLNEQQYSDGDIFRKIRTYHKQDDDNSERKWWARLSNTKQKDLKQLFKNPELTNAFDNLVEMPGMWQSFQLGTLHRLLTLHCNEELLRYLTRIADVWRMVLRAANIPPESVDHATVAKLELLAPSVSNGDRMRIEALIRSGEVFSSITNAQKRDAILSALLLTPGLIPTLTSFFENLKYLEPCCYILKKLLPTKEKRTIFQSLSASYAPPREQLLEYSVGIRLRSMGGEENALWLAYVQLWAFCMRHFPSMTETGPRKVVGKTKPSRSSNSALWHYLGDLAIKLGFRTPQAVEFQRQNPYESLAQQLLRSLRPGSTPNMRHVLRVAAACKEIDDNTKVIEWPSLTAADHLPREKRCGRPFEDDFLLDNDFLFVPTIYEVEETRGPGISTLFVKRDMFMSFLGNKYILVCSYRSFHITRSTLTKFQQTNQSAETDDYLSPATRSLALESPPGAPIQSSAHDEYRFEEIPEALDEERQQTDQLRRLRQMQDSISSLTAEIKERRHTSSMLEIQISELTARCDDFRGRETTLNARIQEREELFRVEHDRLRRMNTELEKGMAEKEDQLQARSTAYKEEKIRLERQLETCQILNDQLNEELDRGKILQREGHDKTRKLQERIESLQNFLVEAERTRDAKDSQLREQQSEIDQLQAKIRNGKVVDEQQRQESKLKQSHDELQRRLQDSAGRETYLELAVKELKNTTELLREERSRLSSECSKLQADFECLKKQRLELMDDRERLEETLNNTIKNQDDHIKALGEQVKNLERQAEQRQRQGTPELTELLSMSVEEESTVVGIFVITVRTGEFWIQIPAQSPAAKIERVLRVIASLEHTKSEPWEILCNRKALSEADRCNTEHVVSAIRKQRFIYAGPQSMMQIDSATPDWQRRHSQHSQHSQHQVFKPRKRKELAQGPESEVHDNCKQSASNRTTRNPEGDNQIEDVQASLYRVGTKHITKRSEEGSELAWRDTFSEHGGRRKKLHHMVLYDSEMRDQPT
>mp053_13142
MAHTPLEELYLEERRAHFHGSAKVDLHSISMNYGQETNPDTVKRLIKIFQTQGCARLDPANHVPVLVEQSVLDQALRDANASPSDLLQQFATNLPHINFPPEYKLTCLHGHHRLLAAEAYLLPEERWWCVDLYTSGRTTALFRKLVLTYYADISESTRERISDAYSNFGDCSDGEKFLQICRYQDREDEEAKLRWTSRLSPNKQEILQKIQRTEWLFQALAKLTPFRGLWADFYLGQFRNILTWKCREEISRYLGEIYVVWSRITSDAPSAVELIDSHTVRQLQGRVPKYSTQDQDAVRALFENGEAFPKVAEDSQRTIILRNIFSLDTIVVSFKTFFEDVKCLEQVALTLRDLSTPGRDDSLEMSFRRIYSGSGRIPIQVAENDFREVSVGPSAAARLGYRQICLCLLRNFPQISPEHSATNKKASKRQKRVSRTATSKTNLDIHHKLANLASQIGFNSPQIQNFLKADTDSKAIRAVLYSIRPREQYAVNPAELETAVLRMKQELGIFKPKPMAVLLPEIATEAAGEPVDLRYGMPSEISQTVDRQHLYLPTLYAHREYQTRREITSFGAKRFMFFNFFGRDVEVPLSAKQQSFFPENELQRTENRRYERHCSLGVPMRYQTSPKAFQDALIPTQDVERRASPVQNPDISVDDPEAGTPSLGPDLGKYQVEDYLSVIDGLERLSQDCRRNGKMAFWKLETNTFILLDDHDDIIKRFIEALGKGEVVEVGARQGFVLIVNDKIVHDSSTDVLASARTTPGLDFPAASFGSFQKAIHLLNGGNLIQSRKRKISDMYTSSSIYSEDGEGRD
>mp053_13144
MPGMWQSFQLGTLHRLLTLHCDEELLRYLTRIADVWGGVLRAANIPPEAVDNVTIAKLELLAPSVSDGDRMRVEGLIRSGEVFPSITNAQKRDAILSALLLTPGLIPTLTSFFENLKYLEPCCYILKKLLPGKEKRTIFQSLAASYIAPKEQLLEYSTGSRLRSIVGDENALWLAYVQLWAFCMRHFPSMTETAPRKVVGKAKPSKSSNSALWHYLGDLAIKLGFRTPQALELQRQNPYESLAQQLLRSLRPASPPDMRHVLRVAAACKEIEDDPKVREWPNLTATDHLPREKRCGRPFEDDFLLDSNFLFVPTIYEIEETKGPEISSLFVKRDLFISFLGNKYTLQPTQNAEADEYSSSATRSFALESPPGTSIQGSARDEYRFQELSEALDEERRQTDQLRRLKQMKDSISSLTGEIEERGHTSRMLEIQISELTARCDDLRSRETTLNAHIQEREELFQVKHDRLRRMNIELEKGMAEKEDQLQARSTAYEEEKVELKRQLETCRILNDQLNEELDRGKILQREGHDKTRKLQEHIECLQNFLVEAEQTRDAKVRQLREQQSEIDQLRAKIRNGRIADEQRREKESKLEQSHYELQRRWQESAGRETYLELAVKELKSTTELLREERSRLSSECSKLQADFEDSKKQSLELIDDRERLEGTLNNTIKNKDDHIRVLEEQVKNLERQAELHQRQGTPELTELLSMSVEGESTVVGIFVITVRTGEFWIQIPAQSPATKIERVLRVIASLEHTKPEPWEILCNRKALSEADRCDVEHVVSAIRKQRFIYAGPRSMMQIDSTTPDWQRRHSQHSQHSQHQVFKPRKRKELAQGPESEVHGDGKQSASTRTARNPEGDNQIEDVQASLHRVRTELITTRPGEGSELTWRDTFSEHGGRRKKLHHMVLYDSEMRDQPT
>mp070_11964
MGDTAEPRDSRLAHACFKGVAKIPIDALKFDHDLFVQHHRPVSEKIVDRLRSIFRREGCQRDDAGNWIDALVDAHHLESVLSKNGLHETDLRPDVGTFPLLQLNAVECLQGVHRVLAGSGLLNPNDRWWTVKLYSKDVPKDACIKIIEGSSNEQPHSDGEIFRKIRLYHKNNDRSSEQKWWARLTTTKQKDLRQLLKNAALTHAFDSLIDMPGLWHPVKLGTLHRLLTLRCDEELLNYLSHISRTWNKILGVAKVPPEVVDRDTVESLELLAPSASNRDRESIERMVAWGHVFCEVTDQTARTTLLSTIISISGLIPSLRSFFENLKYLEPCSNILKKMIPPKERRTIYQSLSGAYFAPDEQLVEYAEHRRKRRSKRGYDKDIWLSYVQLWAFCMRHFPAMTQLSPRKELGKDKPSSYSNTSLWHYLGSLAARLGFKTEQILNFQSQDPHEALAEQLLRSAHPECTPDAGVVAGVASILKRSETTSESTGAPQMTREDYLSVERRCGRPFEDDFAEDKDFVFVPYIYECEPSIGLDVTPFFVKRDMFLSFFGNKYEHSTDEGTETDDDDDFHSIAESFSSEGPSADDTAAERVQELDRALQKERQLTSQLQGKSTQLEAEINEMQKGLEQQEMNARELEAKIEGLQRELHTLQSSSRAAELEDEKSRQETSQVRGEMEELQKRIAGAFQELQDAKDVLSKKGTELEEARNALSVRERELEQTRDELFEKERELTEARTEHSRKEEELEDAKTELRKQESELREKAEKIEELNEANDSLVAALDSRTAFHLQHPVDGGLERDLEKAEKKLSQLRTELEGSRKKTIEAEKDAEQRRKDVEAAQSEILEQQKALEDALGKTERLDKLLQETKARAQALEEQLEEARRENDVLGVGLREAKRENDKCKADLEQANSTAAGQKRRLEEAEDIITRKDEAIAERDRQTEALSHEVQTLKELLGDARA
>mp070_13023
MLGGMIATEIERYLDCIWRFWHTVTSGERRLEYAVDRCTVKRLQGRNPRLSANDREEIRWLFANGTLFASVSGEKDRADLLEAVLSTENAILSFKTFSEDVKYLEPIVVNMKKFLSPPLNRSLESRARELLSDGRAGVVQRAEGDFASCAVAPSDISRFSYVQLCLFCFRQFLAFEEASSPSEGTETRKGKQKKGSNDTWTPLFVERLAELAYRLGFDSSKIRATMQEENQTEGIARSIYLYILGKSCEVDEELFAEAIRRLRESVKGSKACIYDQEPELSTDSGSLSDENMPRQEISSERFYLPTLCKTGIKPPKRFMTLLAVQREAFLAFFGHDILTMYEASGGSSEVDAAAAAQAELQSPPVVTSPHPTPENVSNLLNTNLRATLVTASPTESEEHPQNVSAYNRYESLIGGTLQPFSSSSSGEYYKPTWEYTDLRHASELMQALAAADDPRWNEGKITFWKLEDSCSIKVSRQPQALRDVLSRIATGNFENIRVPQLFGMVVEDQFRYYRPPHFPTLEATQTGPTFRNVVFLIDAFITEELSLWQTVLDGGSFKERSMMALGSDLISRSSNKRKHTSSMYSDESVASRRVAEQKRL
>mp070_13029
TEGDASESRNRELSRYFRGVAKVPLDHLNFEHPLFQKQHRPVSQRIVNRLRQAFEKEGLQRNEPRNWIDALVDPQHLASVLAENRLTELGNEVKNIPILRMGPLNCLQGIHRTLAASDLLRQNDRWWFVRLYSNELPTDICIGIIDGSLNEQQYSDGDIFRKIRTYHKQGDEKTERKWWARLSNTKQKDLKQLFRSPDLTDTFDNLVEMPGMWRSFQLGTLHRLLTLHCDEELLRYLTRITDIWGGVLRAANIPSESVDHVTVAKLELLAPSVSDGDRMRVEGLIRSGEVFPSITNAQKLDAILSALLLTPGLIPTLTSFFENLKYLEPCCYILKKLLPGKEKRTIFQSLAASYIAPKGAASRVLNGNQTTVDGWL
>mp070_13317
MSSSKGNHLILKEKHKWFRGTARVELRHLQLEGSQRCVDWKNVGRLVRVFADVGCDRLTPEHHVPVLVSERDLEAALLDAGVPLAHLLQPFHPDPPRLRFSDGLRLVCLHGQHRLLAADRFLPAKDKWWTIDIYTPDLSASAQAQLREQYGNSQDYSDGEKFRHICYYRRIKDLVSERRWVSMLSPFKQAALKAIQNDILLYQALEMLLPYPGIWKDFNFSLFHREVVRYLEAVQTCWNEATANNPRLRSSVDTVTVEHLQRLVPKHSRRDQERIRALFAYGEAFPSVLVEPDRSRILQAVLSLQHKVLSFRTLSEDSKYLMPVKDGIQSLVDLTQGESIEAGMRRAHSQTAQAVVQVSEDELRPLKSAPCDTAWFGYLQLVLFCIRNFNSTHPAKNRRGPRRNVPGGRQRPLPAPEDVHFTLPEMWDRLATLAHRLGFHLRNTSDVSRQDGEEQANLRSRLQGSQGLEKRDLEGLEDELHVQTANEPWRFENSIPAISTDFVTGTTEFGHRATTLEKPEFQDESYAQFYLPTLCQVPEEPAKYIVTSFGELREVLCAFYGRNLGLPQEWLRETAATPAEESMFLPIAQNQSGSHPDDLHGALAYKAQENLTLDNVRNASSHQTWHMQELHNTQRIQDPAEDYKNIVEDTYRILEGHQITEQRVSWRSLDGLSYDNLISKLRNLNRECTQYGKVAFWKLEERLYFTVEKDTQLIRRLARQLTNKEIGDIITRQLFGVVTNGRFKYCVPNSLPIPVGETDGEDFANIIFLLDVPSEDRCSTWNTVLDGHLFNQSSFQALSSDLIASSSAKRPRSLGSSIYPDSQSEDRPYQRRRF
>mp070_13318
MGPINCLQGIHRTLAASGLLHQNDRWWFVRLYSNDLPTDMCIEIIEESLHEQQYSDGDIFRKIRTYHKQGDEKSERKWWARLSNTKQKDLKQLFKSPELTDAFDNLVGMPGMWQSFQLGTLHRLLTLHCDEELLRYLTRIADVWGGVVRAANIPPEAVDNVTTAKLELLAPSVSDGDRMRVEGLIRSGEVFPSITNAQKRDAILSALLLTPGLIPTLTSFFENLKYLEPCCYILKKLLPGKEKRTIFQSLAASYIAPKEQLLEYSTGSRLRSIVGDENALWLAYVQLWAFCMRHFPSMTETAPRKVVGKAKPSKSSNSALWHYLGDLAIKLGFRTPQALELQRQNPYESLAQQLLRSLRPASPPDMRHVLRVAAACKEIEDDPKVREWPNLTATDHLPREKRCGRPFEDDFLLDSNFLFVPTIYEIEETKGPEISSLFVKRDLFISFLGNKYTLQPTQNAEADEYSSSATRSFALESPPGTSIQGSARDEYRFQELSEALDEERRQTDQLRRLKQMEDSISSLTGEIEERGHTSRMLEIQISELTARCDDFRSRETTLNAHIQEREELFQVKHDRLRRMNIELEKGMAEKEDQLQARSTAYEEEKVELKRQLETCQILNDQLNEELDRGKILQREGHDKTRKLQEHIECLQNFLVEAEQTRDAKVRQLREQQSEIDQLRAKIRNGRIADEQRREKESKLEQSHDELQRRWQESAGRETYLELAVKELKSTTELLREERSRLSSECSKLQADFEDSKKQSLELMDDRERLEGTLNNTIKNKNDHIRVLEEQVKNLERQAELHQRQGTPELTELLLMSVEGESTVVGIIVITVRTGEFWIQIPAQSPATKIERVLRVIASLEHTMPEPWEILCNRKALSEADRCNVEHVVSAIRKQRFIYAGPRSMMQIDSTTPDWQRRHSQHSQHSQHQVFKPRKRKRARTRP
>mp070_11877
MDFANDQWDERIDAERRLKYKGSARISLENLSFSCHDADKLDSKFVHDLKERFESDQCFRLEVRNHIPATIDQTVLNGALQLSSISADALQNSGLNGYPRLTLPDGCRLVCLDGRHRLQAASEFFKFSDDRWWTVDLYLAEISFELRTYLSEQYIEQKKPSDGVIYFKIQECGRHPSLARFRARWMNMLSACRRQNVMAIRSHPEVEVALKSLLDIPGLWRGPGFRLSTWHKIFSMKCDEEVVAYLEHINMVWLDIVGGDRNKLQSIDQTTVEALQRRAPGSSELDFAALHGLVATGQIFGSLPQTERDAVLRRLRNVHCVIPSFASFFADVNYHGDLIQCMQRLVPRSPKHSVFTRYLNHFDPKRLPRGQLAIQRSEAFFETRSGDERSQFLVGYLQLYTYAARFYDRLPYKPSGGNVKIRASSNADEGILYRFAQFAARMGFDSPQISGYLQLTDCDGPASGGKPSRIPVLVMGGCGEPPGRRSGKPLMRSYRLDKQSFFLGHLLYQDRERGEGISSFFVLKSMFRAFHWRWLQYINNHTDQSGRVPGGLHGTSFNREVDAQGDVDVATRQKTAADSSRLRDQALTGVAGSDEMVAEVGKDAEKEATGMATSSDSNAVTEDAVRRTEPNEGGAQQNRGEVSKARSGSLRRSTHDEPMLDVASTFPQQCSAEMQPVMPETWNDSGQDAQAVRLEEGSGPVECCSNSNTSNQGDPDADVCSNIIGIGPRVPEHHLRPPRESGPQVPVVQAVEHDITTQPYPADHLGQEGNIQRAQSEAAPPQPARSPNDFIPEMPMREPSVGSRDQPSTPVELEDPSNEPYRTSEYAHEAPPAPVMQQNDAALDTPGLGFTEHGKHSDAALEGEGRADTKVLTPDTSEPRRLSRDTKQRRGSAEEQAVRGSSRSCSEQDGSGSPHPHISIPNTLQPLAEQQVPSQHDSQKVGIGAEGDVPSPSSLYSSQASNTPPTNVGQPTSLQSPSTGRLSQPQSLREDDRMHSEFWRYIHDPEGQHADVGMNMNAQVPPVQDGSRLQVPVESGFAVSSDTPSPSSQNSWQTTEAPQETANVTQFSREENPLPESGSETGNRIKFLTWAADEQHWIVLDEMVDAKGVETEVERLVQEQAQRGKLAIIESAGKMCAVGPRDCCRAVRYSQKEKVTRGVVHAPAAKVWLRSVHQMERPFQTDTTKEQMRGNFASNTPSALTRLIIANDYSNTKGPLPTINYSLHQPPLQCFPPGALDQNIRNEEEQWRSHRVVDRSSEWLQSWPQNSASLTVPHQEHLRDNTTNARRYRRPVKMHGVKQARRLRKAKEEQGDEMASKEVSEEASGAPEDIFVMSD
>mp070_12082
MDFANNQWDERIDAERRLKYKGSARISLENLSFSRHDADKLDSKFVHDLKERFESDQCFRLEVRNHIPATIDQTVLNGALQLSSISADALQNSGLNGYPRLTLPDDCRLVCLDGRHRLQAASEFFKFSDDRWWTVDLYLAEISFELRTYLSEQYIEQKKPSDGVIYFKIQECGRHPSLARFKARWMNMLSACRRQNVMAIRSHPEVEVALQSLLDIPGLWRGPGFRLSTWHKIFSMKCDEEVVAYLEHINMVWLEIVGGDRNKLQSIDQTTVEALQRRAPGSSELDFAALHGLVATGQIFGSLPQTERDAVLRRLRNVHCVIPSFVSFFADVNYHGDLIQCMQRLVPKSPKHSVFTSYLNHFDPKRLPRGQLAIQRSEAFFETRSGDERSQFLVGYMQLYTYAARFYDRLPYKPSGGNVKIRASSNADEGTLYRFAQFAARMGFDSPQISGYLQLTDCDGPASGGTPSRIPVLVMGGCGEPPGRRSGKPLMRSYRLDKQSFFLGHLLYQDRERGEGISSFFVLKSMFRAFHWRRLQYINDHTDQSGRVPGGLHGTSFDREVDAQGDVDVATRQRTTADSSRLRDQALTGVAGSDGMVAEVGKDAEKEVTEMATSSDSNAVTEDAVRRTEPNEGGTQQNHGEVSKARSGSLGRSTHDEPMLDVASTFPQQCSAETQPVMPETWNDSGQDARAVRLEEGSGPVECRSNSNTSNQGDPDADVCSNIIGIGPRVPEPHLRPPRKSGPQVPVVQAVEHDITTQPYTADHLGQEGNIQGAQSEAAPTQPARSPNDFIPEMPMREPSIGSCDQPSTPVELEDPSNEPYRTPEYAHEAPPAPVMQQNDAALDTPGLGFTEHGKQSNAALEGEGRADTKVLTPDTSEPRRLGLDTEQRRGSAEEQAVRGSSRPCSEQDGSGSPHPHISIPNTLQPLAEQQVPSQHDSQKVGIGAEGDVPSPSSLYSSQASNTPPTNVGQPTSLQSPSTGRLSQPQSLREDDRMHSEFWRYMHDPEGQHADVGMNVNAQVPPVQDGSRLQVPVESGFAVSSDTPSPSSQNSWQTTEAPQETANVTQFSREENPLPESGIETGNRIKFLTWAADQQHWIVLDEMVGVKGVETEVERLVQEQVQRGKLAIIESAGKMCAVGPRDCCWAVRYSQKEKVNRGVVHAPAAKVWLRELVHALRFRRYINIPRSTSLPILRTAHNYVSFQQYSLFHDMERPFQTDTTKEQMRGNFASNTPSALTRLIIANDDSSTKGPLPTINYSLHQSPLQCFPPGALDQNIRNEEEQWRSHPVVDRSSEWLQSWPQNPANVTVPHQEQLRDNTTNARRYRRPVRMHAGKQARRLRKAKEEQGDKMASKEVSEEAAGAPEDIFVMSD
>mp070_12945
MSSSKGNHLILKEKHKWFRGTARVELRHLQLEGSQRCVDWKNVGRLVRVFADVGCDRLTPEHHVPVLVSERDLEAALLDAGVPLAHLLQPFHPDPPRLRFSDGLRLVCLHGQHRLLAADRFLPAKDKWWTIDIYTPDLSASAQAQLREQYGNSQDYSDGEKFRHICYYRRIKDLVSERRWVSMLSPFKQAALKAIQNDILLYQALEMLLPYPGIWKDFNFSLFHREVVRYLEAVQTCWNEATANNPRLRSSVDTVTVQHLQRLVPKHSRRDQERIRALFAYGEAFPSVLVEPDRSRILQAVLSLQHKVLSFRTLSEDSKYLMPVKDGIQSLVDLTQGESIEAGMRRAHSQIAQAVVQVSEDELRPLKSAPCDTAWFGYLQLVLFCIRNFNNTHPAKNRRGPRRNVPGGRQRPLPAPEDVHFTLPEMLDRLATLAHRLGFHLRNTSDVSRQDGEEQANSRSRLQGSQALEKRDLEGLEDELHVQTANEPWRFENSIPAISTDFVTGTTEFGHRATTLEKPEFQDESYAQFYLPTLCQVPEEPAKYIVTSFGELREVLCAFYGRNLGLPQEWLWETAATPAEESMFLPIAQNQSGLHPDDLHGDLAYKAQENLTLDNVRNASSHQTWHMQELHNTQRIQDPAEDYKNIVEDTYRILEGHQITEQRVSWRSLDGLSYDNLISKLRNLNRECTQYGKVAFWKLEERLYFTVEKDTQLIRRLARQLTNKEIGDIITRQLFGVVTNGRFKYCVPNSLPIPVGETDGEDFANIIFLLDVPSEDRCSTWNTVLDGHLFNQSSFQALSSDLIASSSAKRPRSLGSSIYPDSQSEDRPYQRRRF
>mp070_12946
MGPINCLQGIHRTLAASGLLHQNDRWWFVRLYSNDLPTDMCIEIIEESLHEQQYSDGDIFRKIRTYHKQGDEKSERKWWARLSNTKQKDLKQLFKSPELTDAFDNLVGMPGMWQSFQLGTLHRLLTLHCDEELLRYLTRIADVWGGVLRAANIPPEAVDNVTIAKLELLAPSVSDGDRMRVEGLIRSGEVFPSITNAQKRDAILSALLLTPGLIPTLTSFFENLKYLEPCCYILKKLLPGKEKRTIFQSLAASYIAPKEQLLEYSTGSRLRSIVGDENALWLAYVQLWAFCMRHFPSMTETAPRKVVGKAKPSKSSNSALWHYLGDLAIKLGFRTPQALELQRQNPYESLAQQLLRSLRPASPPDMRHVLRVAAACKEIEDDPKVREWPNLTATDHLPREKRCGRPFEDDFLLDSNFLFVPTIYEIEETKGPEISSLFVKRDLFISFLGNKYTLQPTQNAEADEYSSSATRSFALESPPGTSIQGSARDEYRFQELSEALDEERRQTDQLRRLKQMEDSISSLTGEIEERGHTSRMLEIQISELTARCDDFRSRETTLNAHIQEREELFQVKHDRLRRMNIELEKGMAEKEDQLQARSTAYEEEKVELKRQLETCQILNDQLNEELDRGKILQREGHDKTRKLQEHIECLQNFLVEAEQTRDAKVRQLREQQSEIDQLRAKIRNGRIADEQRREKESKLEQSHDELQRRWQESAGRETYLELAVKELKSTTELLREERSRLSSECSKLQADFEDSKKQSLELMDDRERLEGTLNNTIKNKDDHIRVLEEQVKNLERQAELHQRQGTPELTELLLMSVEGESTVVGIFVITVRTGEFWIQIPAQSPATKIERVLRVIASLEHTMPEPWEILCNRKALSEADGCNVEHVVSAIRKQRFIYAGPRSMMQIDSTTPDWQRRHSQHSQHSQHQVFKPRKRKELAQGPESEVHGDGKQSASTRTARNPEGDNQIEDVQASLYRVRTELITTRPGEGSELAWRDTFSEHGGRRKKLHHMVLYDSEMRDQPT
>mp070_10192
MEKDALKSRSTELSHYFRGVARVPFDHLNFEHPLFQEQHRPVSQKIVNRLRQAFEKEGPQRYEPRNWIDALVDPQHLASVLVENKLTELGNEIENIPMLPIGPVNCLQGIHRILAASDLLRPNDRWWFVRLYSSDMCIGIIEESLNEQQYSDGDIFRKIRTYHKQDDDNSERKWWARLSNTKQKDLKQLFKNPELTNAFDNLVEMPGMWQSFQLGTLHRLLTLHCNEELLRYLTRIADVWRMVLRAANIPPESVDHATVAKLELLAPSVSNGDRMRIEALIRSGEVFSSITNAQKRDAILSALLLTPGLIPTLTSFFENLKYLEPCCYILKKLLPTKEKRTIFQSLSASYAPPREQLLEYSVGIRLRSMGGEENALWLAYVQLWAFCMRHFPSMTETGPRKVVGKTKPSRSSNSALWHYLGDLAIKLGFRTPQAVEFQRQNPYESLAQQLLRSLRPGSTPNMRHVLRVAAACKEIDDNTKVIEWPSLTAADHLPREKRCGRPFEDDFLLDNDFLFVPTIYEVEETRGPDISTLFVKRDMFMSFLGNKYILQTNQSAETDDYLSPATRSLALESPPGAPIQSSAHDEYRFEEIPEALDEERQQTDQLRRLRQMQDSISSLTAEIKERRHTSSMLEIQISELTARCDDFRGRETTLNARIQEREELFRVEHDRLRRMNTELEKGMAEKEDQLQARSTAYKEEKIRLERQLETCQILNDQLNEELDRGKILQREGHDKTRKLQERIESLQNFLVEAERTRDAKDSQLREQQSEIDQLQAKIRNGKVVDEQQRQESKLKQSHDELQRRLQDSAGRETYLELAVKELKNTTELLREERSRLSSECSKLQADFECLKKQRLELMDDRERLEETLNNTIKNQDDHIKALGEQVKNLERQAEQRQRQGTPELTELLSMSVEEESTVVGIFVITVRTGEFWIQIPAQSPAAKIERVLRVIASLEHTKSEPWEILCNRKALSEADRCNTEHVVSAIRKQRFIYAGPQSMMQIDSATPDWQRRHSQHSQHSQHQVFKPRKRKELAQGPESEVHDNCKQSASNRTTRNPEGDNQIEDVQASLYRVGTKHITKRSEEGSELAWRDTFSEHGGRRKKLHHMVLYDSEMRDQPT
>mp070_10198
MAHTPLEELYLEERRAHFHGSAKVDLHNISINYSQEVNPDTVKRLIKIFQTQGCARLDPANHVPVLVERSVLDQALRDANASPSDLLQQFATNLPHISFPTEHKLSCVHGRHRLLAAEAYLLPEERWWCVDLYTSDISESTRDRISDAYSNFGDCSDGEKFLQICRYQDKGDEEAELRWTSRLSPNKQEILHKIRRTEWLYQALIKLTRFRGLWADFYLGQFRNLLTWKCREEVSRYLDEIYVVWSRITSGVSSAVELIDSYTVHRLQGRVPEYSTQDQDAIRALFENGEAFPKIVEDSQRATILHNILSLGTIVVSFKTFFQDAKCLEQVALTLRDLSMPGRDDSLEMSFRRIYSGSGRVSIQVAENDFREVSVSPSEAARLGYLQICLCVLRNFPQTSPEHYARQESPKRQKRVSRSASSKATLDLHPKLANLASQIGFNSTQIQKYLKDNTDARAIRAFLYSIRPREQYAVSHAELETAVLRIKQELGVFKTKPMAVMLPEIATEAAGEPVDLRYGMPSEVSQTLDRPHLYLPILYAKRKHQTRREITSFGAKRFMFFNFFGRDVELPLPAEELSLPQNGLQRTESQQGERHRSLEEHTLSQAPPRLLQTTVFRPENIERRARLDHNLNMSVNGPEAGTTSLGPGLGNYQVQDYLDVIGREPHQSWAAGPEEDISDGLDRLSQDCRRRGKMAFWKLETNNFILVDDNDEIVKRFIEALGKGDVVEIGAKQGFVLVFNDKIVHDSATDVLASARTKSGLDFPGIIFLMDVPRDQELNPWQRAASSGSFRKAVHLLNGGNLIQSRKRKISD
>mp070_10201
MALSQSASYDNTLKERDRSFRGTAKTDFLDLKNVSRLVKVVEKEGCARLKPENRVPAIVPDEVLKAALQKNRFDLDLNRSPFHTDHPKVSFPADLRIQCLHGQHRIRAAEKHLPKADRWWVVDLFSSKLSEEAKQELRERCSNGKKNSDGELYRRIRHYSRAKDSTGQERWKARISQAKERELNYVEARLLRPLDRLLPFHGFWEDFNLRDRALSRLHLAVLAHGDQRKAPARLFANGTLFASVSGEKDRADLLEAVLSTENAILSFKTFSEDVKYLEPIVVNMKKFLSPPLRWKGWRGPASGRRLRLLRRGAKRHWSIQLRAAVPFLLPTISSLRRGLETKRRNRDAERKAKKKKKGSNNTWTPLFVERLAELAYRLGFDSSKIRATMQEENQTEGIARSIHLYILGKPCEVYEELFAESIRRLRESAKGSKACIYDREPELSTDSGSLSDENMPRQEISLERFYLPMLCKTGIQPPKRFMTLLAVQREACFTFFRHDILTILRLWVTSPHRTPENASNSLNTNLKATLTTASSTESEEDLQNPFSSSSSGEYYKPTWEYTDLRHASELMQALAAADDPRWNEGKITFWKLEDSCSIEVSRQPQALRDVLSRIATGNFEKIRVPQLFGMVVEDQFRYYRPPHFPTLEATQTGPTFRNVVFLIDAFITEELSLWQTMLDGGSFKERSMLALSSDLISRSSNKRKHTSSMYSDESVVPRRVAEQKRLRR
>mp070_08437
MEDIAAIGEGNLSPYFKGVAKVQISALDFGHALSSERHRPLSEKTVARLVDILRREGCRRDDGANFVDAVVDDDALQAALAEVALSNADLKSWSITHPVIPLQRVQCLHGLHRIAAARSLLDKNDQWWTGADIFLDLPKDLGIKVIEGSVNEQPYADGIILRKILLYRREGNEALENKWWARLSTTKQKDLKQLLKKPLFMNALNELLDMPGLWYPIKLGTLHRLLTLRCDEELLRYLQHVRTVWSSILQCGEDQVSAEVVDRLTVERLDLLAPAASERDSKIIENLFRSGEIFGQVSNEAVRGRIKSNLSSVQVLIPTLRSFFENLKYLEPCSLILKRLLDPDDKRSIYRCLKAAYFSPSSQFIEYAEGRVHEYSNKTASEDMWTSYVQLWAFCFRNFPNMTSLEPRKELGKEKPSTTTNAALWHHLGNLAVKLGFRTEQAVIFQQESPYFTLAQQVIQSAHPGLTPDSSLVSQIARLLEHTSGDSPERNAVALTSNVTLPVERRCGRPFEDDHIRDREFMFLPIVYETETSHGPDISSFYVKQDLFKSFFGDLYVMDRENAEAVIENISQSLPLESSPFMGICHGTCDTARAAREECQLSTRKIAELEAQISTYQSNGRHLDDMQQHLLDKTRECEDLTRRLRQGEDCVRREKQQQAASNDKIEEQGKKIKELASNLNNALEVHAQCANLTHEHEKRFNEIQARLTAKEAELRNILEDRDKLSAARENQEECSQILERIRGENKRLEQELKDLQVIVARSDEEAEMRSKEASILREEIKRLQDIETQTSTEKAATEQELDHLTRNNHEVEEQNKRLLEELADMRRQLLERTTRLEEADGRINSLETLFKSSEVKEMREMNQRLKKDKAELEKQIGDLQARQNHEVSTLQRRMTEASGFDDPRYQELFILARRAEHKAVAYPYCFTVVMGSQKRPIHIRLENDQHLHKTLDDIIAIITRIELETNGVWSIYALQEGKQPGKLPSTDNIVDVLKKCKNIYAGTQQHMDEWHNAQTTSLENKGKRKRLHGDA
>mp070_04944
MEDIAANGEGNLSPYFKGVAKVQISALDFGHALSSQRHRPLSEKTVARLVDVLRREGCRRDDGANFVDAVVDDDALQVALAEVALSHAALKSWSMTHPVIPLQRVQCLHGLHRIAAARLVLDQNDQWWTGADIFLELPKDLGIKVIEGSVNEQPYADGVILRKILLYRREGNEALENKWWARLSTTKQKDLKQLLKKPLFMNALNDLLDMPGLWYPIKLGTLHRLLTLRCDEELLRYLQHVRTVWSSILRCGEDQVSAEVVDRLTVERLDLLAPAASERDSKIIETLFRSGEIFGQVSNEAVRGRIKSNLLSVQVLIPTLRSFFENLKYLEPCSLILKRLIDPNDKRSIYRCLKAAYFSPSSQFIEYAEGRVHEYSNKTASKDMWTSYVQLWAFCFRNFPDMTSLEPRKELGKEKPSTTTNAALWHHLGNLAVKLGFRTEQALVFQQESPYFTLAQQVIQSAHPGLTPDNSLVSQIARLLEHTSGDSPERNAVALTSNVTLPVERRCGRPFEDDHIRDREFMFLPIVYETETSHGPDISSFYVKQDLFKSFFGDLYVMDRENAEAVIENISQSFPLESSPFMGICHGTCDTARAAREECQLSTRKIAELEAQISTYQSNGRHLDDMQQHLLDKTRECEDLTRRLRQGEDCVRREKQQQAASNDKIEEQGKKIKELASNLNNALEVHAQCANLTQEHEKRFNEIQAQLTAKEAELRNILEDRDKLSAARENQEECSQILERIRGENKRLEQELKDLRVIVARSDEEAEMRSKEASILREEIKRLQDIETQTSTEKAATEQELDHLTRNNHEVEEQNKRLLEELADMRRQLLERTTRLEEADGRINSLETLFKSSEVKEMREMNQRLKKDKAELEKQIGDLQARQNHEVSTLQRRMTEASGFDDPRYQELFILARRAEHKAVAYPYCFTVVMGPQKRPIHIRLENDQHLHKTLDDIIAIITRIELETNGVWSIYALQEGKQPGKLPSTDNIVDVLKKCKNIYAGTQQHMDQWNNAQTTSLENKGKRKRLHGDA
>mp102_13037
MGDTAEPRDSRLAHACFKGVAKIPIDALKFDHDLFVQHHRPVSEKIVDRLRSIFRREGCQRDDAGNWIDALVDAHHLESVLSKNGLHETDLRPDVGTFPLLQLNAVECLQGVHRVLAGSGLLNPNDRWWTVKLYSKDVPKDACIKIIEGSSNEQPHSDGEIFRKIRLYHKNNDRSSEQKWWARLTTTKQKDLRQLLKNAALTHAFDSLIDMPGLWHPVKLGTLHRLLTLRCDEELLNYLSHISRTWNKILGVAKVPPEVVDRDTVESLELLAPSASNRDRESIERMVAWGHVFCEVTDQTARTTLLSTIISISGLIPSLRSFFENLKYLEPCSNILKKMIPPKERRTIYQSLSGAYFAPDEQLVEYAEHRRKRRSKRGYDKDIWLSYVQLWAFCMRHFPAMTQLSPRKELGKDKPSSYSNTSLWHYLGSLAARLGFKTEQILNFQSQDPHEALAEQLLRSAHPECTPDAGVVAGVASILKRSETTSESTGAPQMTREDYLSVERRCGRPFEDDFAEDKDFVFVPYIYECEPSIGLDVTPFFVKRDMFLSFFGNKYEHSTDEGTETDDDDDFHSIAESFSSEGPSADDTAAERVQELDRALQKERQLTSQLQGKSTQLEAEINEMQKGLEQQEMNARELEAKIEGLQRELHTLQSSSRAAELEDEKSRQETSQVRGEMEELQKRIAGAFQELQDAKDVLSKKGTELEEARNALSVRERELEQTRDELFEKERELTEARTEHSRKEEELEDAKTELRKQESELREKAEKIEELNEANDSLVAALDSRTAFHLQHPVDGGLERDLEKAEKKLSQLRTELEGSRKKTIEAEKDAEQRRKDVEAAQSEILEQQKALEDALGKTERLDKLLQETKARAQALEEQLEEARRENDVLGVGLREAKRENDKCKADLEQANSTAAGQKRRLEEAEDIITRKDEAIAERDRQTEALSHEVQTLKELLGDGTGSYKEMAPIGRAMLQLFVLSHEQLAPEKNAYITVDQHGPNSPSRTSELLVTCRDWRRLTSLPGWRETHRAEKNYRYLDFK
>mp102_07532
MEKDALKSRSTELSHYFRGVARVPFDHLNFEHPLFQEQHRPVSQKIVNRLRQAFEKEGPQRYEPRNWIDALVDPQHLASVLVENKLTELGNEIENIPMLPIGPVNCLQGIHRILAASDLLRPNDRWWFVRLYSSDMCIGIIEESLNEQQYSDGDIFRKIRTYHKQDDDNSERKWWARLSNTKQKDLKQLFKNPELTNAFDNLVEMPGMWQSFQLGTLHRLLTLHCNEELLRYLTRIADVWRMVLRAANIPPESVDHATVAKLELLAPSVSNGDRMRIEALIRSGEVFSSITNAQKRDAILSALLLTPGLIPTLTSFFENLKYLEPCCYILKKLLPTKEKRTIFQSLSASYAPPREQLLEYSVGIRLRSMGGEENALWLAYVQLWAFCMRHFPSMTETGPRKVVGKTKPSRSSNSALWHYLGDLAIKLGFRTPQAVEFQRQNPYESLAQQLLRSLRPGSTPNMRHVLRVAAACKEIDDNTKVIEWPSLTAADHLPREKRCGRPFEDDFLLDNDFLFVPTIYEVEETRGPDISTLFVKRDMFMSFLGNKYILQTNQSAETDDYLSPATRSLALESPPGAPIQSSAHDEYRFEEIPEALDEERQQTDQLRRLRQMQDSISSLTAEIKERRHTSSMLEIQISELTARCDDFRGRETTLNARIQEREELFRVEHDRLRRMNTELEKGMAEKEDQLQARSTAYKEEKIRLERQLETCQILNDQLNEELDRGKILQREGHDKTRKLQERIESLQNFLVEAERTRDAKDSQLREQQSEIDQLQAKIRNGKVVDEQQRQESKLKQSHDELQRRLQDSAGRETYLELAVKELKNTTELLREERSRLSSECSKLQADFECLKKQRLELMDDRERLEETLNNTIKNQDDHIKALGEQVKNLERQAEQRQRQGTPELTELLSMSVEEESTVVGIFVITVRTGEFWIQIPAQSPAAKIERVLRVIASLEHTKSEPWEILCNRKALSEADRCNTEHVVSAIRKQRFIYAGPQSMMQIDSATPDWQRRHSQHSQHSQHQVFKPRKRKELAQGPESEVHDNCKQSASNRTTRNPEGDNQIEDVQASLYRVGTKHITKRSEEGSELAWRDTFSEHGGRRKKLHHMVLYDSEMRDQPT
>mp102_07538
MAHTPLEELYLEERRAHFHGSAKVDLHNISINYSQEVNPDTVKRLIKIFQTQGCARLDPANHVPVLVERSVLDQALRDANASPSDLLQQFATNLPHISFPTEHKLSCVHGRHRLLAAEAYLLPEERWWCVDLYTSDISESTRDRISDAYSNFGDCSDGEKFLQICRYQDKGDEEAELRWTSRLSPNKQEILHKIRRTEWLYQALIKLTRFRGLWADFYLGQFRNLLTWKCREEVSRYLDEIYVVWSRITSGVSSAVELIDSYTVHRLQGRVPEYSTQDQDAIRALFENGEAFPKIVEDSQRATILHNILSLGTIVVSFKTFFQDAKCLEQVALTLRDLSMPGRDDSLEMSFRRIYSGSGRVSIQVAENDFREVSVSPSEAARLGYLQICLCVLRNFPQTSPEHYARQESPKRQKRVSRSASSKATLDLHPKLANLASQIGFNSTQIQKYLKDNTDARAIRAFLYSIRPREQYAVSHAELETAVLRIKQELGVFKTKPMAVMLPEIATEAAGEPVDLRYGMPSEVSQTLDRPHLYLPILYAKRKHQTRREITSFGAKRFMFFNFFGRDVELPLPAEELSLPQNGLQRTESQQGERHRSLEEHTLSQAPPRLLQTTVFRPENIERRARLDHNLNMSVNGPEAGTTSLGPGLGNYQVQDYLDVIGREPHQSWAAGPEEDISDGLDRLSQDCRRRGKMAFWKLETNNFILVDDNDEIVKRFIEALGKGDVVEIGAKQGFVLVFNDKIVHDSATDVLASARTKSGLDFPGIIFLMDVPRDQELNPWQRAASSGSFRKAVHLLNGGNLIQSRKRKISD
>mp102_12484
MFQCTSCTPAPTISSRPTKASIFGRIETAKDKWWTIDIYTPDLSASAQAQLREQYGNSQDYSDGEKFRHICYYRRIKDLVSERRWVSMLSPFKQAALKAIQNDILLYQALEMLLPYPGIWKDFNFSLFHREVVRYLEAVQTCWNEATANNPRLRSSVDTVTVQHLQRLVPKHSRRDQERIRALFAYGEAFPSVLVEPDRSRILQAVLSLQHKVLSFRTLSEDSKYLMPVKDGIQSLVDLTQGESIEAGMRRAHSQIAQAVVQVSEDELRPLKSAPCDTAWFGYLQLVLFCIRNFNNTHPAKNRRGPRRNVPGGRQRPLPAPEDVHFTLPEMLDRLATLAHRLGFHLRNTSDVSRQDGEEQANSRSRLQGSQALEKRDLEGLEDELHVQTANEPWRFENSIPAISTDFVTGTTEFGHRATTLEKPEFQDESYAQFYLPTLCQVPEEPAKYIVTSFGELREVLCAFYGRNLGLPQEWLWETAATPAEESMFLPIAQNQSGLHPDDLHGDLAYKAQENLTLDNVRNASSHQTWHMQELHNTQRIQDPAEDYKNIVEDTYRILEGHQITEQRVSWRSLDGLSYDNLISKLRNLNRECTQYGKVAFWKLEERLYFTVEKDTQLIRRLARQLTNKEIGDIITRQLFGVVTNGRFKYCVPNSLPIPVGETDGEDFANIIFLLDVPSEDRCSTWNTVLDGHLFNQSSFQALSSDLIASSSAKRPRSLGSSIYPDSQSEDRPYQRRRF
>mp102_12485
MEDVSELRNRKLCRYFRGVAKVHLDDLDFEHPLFQKEHRPVSQRVVNCLRQAFEKEGLQRYEPKNWIDALVDPQHLASVLAENGLTELGNEVESIPILRMGPINCLQGIHRTLAASGLLHQNDRWWFVRLYSNDMCIEIIEESLHEQQYSDGDIFRKIRTYHKQGDEKSERKWWARLSNTKQKDLKQLFKSPELTDAFDNLVGMPGMWQSFQLGTLHRLLTLHCDEELLRYLTRIADVWGGVLRAANIPPEAVDNVTIAKLELLAPSVSDGDRMRVEGLIRSGEVFPSITNAQKRDAILSALLLTPGLIPTLTSFFENLKYLEPCCYILKKLLPGKEKRTIFQSLAASYIAPKEQLLEYSTGSRLRSIVGDENALWLAYVQLWAFCMRHFPSMTETAPRKVVGKAKPSKSSNSALWHYLGDLAIKLGFRTPQALELQRQNPYESLAQQLLRSLRPASPPDMRHVLRVAAACKEIEDDPKVREWPNLTATDHLPREKRCGRPFEDDFLLDSNFLFVPTIYEIEETKGPEISSLFVKRDLFISFLGNKYTLQPTQNAEADEYSSSATRSFALESPPGTSIQGSARDEYRFQELSEALDEERRQTDQLRRLKQMEDSISSLTGEIEERGHTSRMLEIQISELTARCDDFRSRETTLNAHIQEREELFQVKHDRLRRMNIELEKGMAEKEDQLQARSTAYEEEKVELKRQLETCQILNDQLNEELDRGKILQREGHDKTRKLQEHIECLQNFLVEAEQTRDAKVRQLREQQSEIDQLRAKIRNGRIADEQRREKESKLEQSHDELQRRWQESAGRETYLELAVKELKSTTELLREERSRLSSECSKLQADFEDSKKQSLELMDDRERLEGTLNNTIKNKNDHIRVLEEQVKNLERQAELHQRQGTPELTELLLMSVEGESTVVGIIVITVRTGEFWIQIPAQSPATKIERVLRVIASLEHTMPEPWEILCNRKALSEADGCNVEHVVSAIRKQRFIYAGPRSMMQIDSTTPDWQRRHSQHSQHSQHQVFKPRKRKELAQGPESEVHGDGKQSASTRTARNPEGDNQIEDVQASLYRVRTELITTRPGEGSELAWRDTFSEHGGRRKKLHHMVLYDSEMRDQPT
>mp102_12588
MFQCTSCTPAPTISSRPTKASIFGRIETAKDKWWTIDIYTPDLSASAQAQLREQYGNSQDYSDGEKFRHICYYRRIKDLVSERRWVSMLSPFKQAALKAIQNDILLYQALEMLLPYPGIWKDFNFSLFHREVVRYLEAVQTCWNEATANNPRLRSSVDTVTVQHLQRLVPKHSRRDQERIRALFAYGEAFPSVLVEPDRSRILQAVLSLQHKVLSFRTLSEDSKYLMPVKDGIQSLVDLTQGESIEAGMRRAHSQIAQAVVQVSEDELRPLKSAPCDTAWFGYLQLVLFCIRNFNNTHPAKNRRGPRRNVPGGRQRPLPAPEDVHFTLPEMLDRLATLAHRLGFHLRNTSDVSRQDGEEQANSRSRLQGSQALEKRDLEGLEDELHVQTANEPWRFENSIPAISTDFVTGTTEFGHRATTLEKPEFQDESYAQFYLPTLCQVPEEPAKYIVTSFGELREVLCAFYGRNLGLPQEWLWETAATPAEESMFLPIAQNQSGLHPDDLHGDLAYKAQENLTLDNVRNASSHQTWHMQELHNTQRIQDPAEDYKNIVEDTYRILEGHQITEQRVSWRSLDGLSYDNLISKLRNLNRECTQYGKVAFWKLEERLYFTVEKDTQLIRRLARQLTNKEIGDIITRQLFGVVTNGRFKYCVPNSLPIPVGETDGEDFANIIFLLDVPSEDRCSTWNTVLDGHLFNQSSFQALSSDLIASSSAKRPRSLGSSIYPDSQSEDRPYQRRRF
>mp102_12589
MPGMWQSFQLGTLHRLLTLHCDEELLRYLTRIADVWGGVLRAANIPPEAVDNVTIAKLELLAPSVSDGDRMRVEGLIRSGEVFPSITNAQKRDAILSALLLTPGLIPTLTSFFENLKYLEPCCYILKKLLPGKEKRTIFQSLAASYIAPKEQLLEYSTGSRLRSIVGDENALWLAYVQLWAFCMRHFPSMTETAPRKVVGKAKPSKSSNSALWHYLGDLAIKLGFRTPQALELQRQNPYESLAQQLLRSLRPASPPDMRHVLRVAAACKEIEDDPKVREWPNLTATDHLPREKRCGRPFEDDFLLDSNFLFVPTIYEIEETKGPEISSLFVKRDLFISFLGNKYTLQPTQNAEADEYSSSATRSFALESPPGTSIQGSARDEYRFQELSEALDEERRQTDQLRRLKQMEDSISSLTGEIEERGHTSRMLEIQISELTARCDDFRSRETTLNAHIQEREELFQVKHDRLRRMNIELEKGMAEKEDQLQARSTAYEEEKVELKRQLETCQILNDQLNEELDRGKILQREGHDKTRKLQEHIECLQNFLVEAEQTRDAKVRQLREQQSEIDQLRAKIRNGRIADEQRREKESKLEQSHDELQRRWQESAGRETYLELAVKELKSTTELLREERSRLSSECSKLQADFEDSKKQSLELMDDRERLEGTLNNTIKNKDDHIRVLEEQVKNLERQAELHQRQGTPELTELLLMSVEGESTVVGIFVITVRTGEFWIQIPAQSPATKIERVLRVIASLEHTMPEPWEILCNRKALSEADGCNVEHVVSAIRKQRFIYAGPRSMMQIDSTTPDWQRRHSQHSQHSQHQVFKPRKRKELAQGPESEVHGDGKQSASTRTARNPEGDNQIEDVQASLYRVRTELITTRPGEGSELAWRDTFSEHGGRRKKLHHMVLYDSEMRDQPT
>mp102_11356
MEDIAANGEGNLSPYFKGVAKVQISALDFGHALSSQRHRPLSEKTVARLVDVLRREGCRRDDGANFVDAVVDDDALQVALAEVALSHAALKSWSMTHPVIPLQRVQCLHGLHRIAAARLVLDQNDQWWTGADIFLELPKDLGIKVIEGSVNEQPYADGVILRKILLYRREGNEALENKWWARLSTTKQKDLKQLLKKPLFMNALNDLLDMPGLWYPIKLGTLHRLLTLRCDEVGRFGAERNNGLFIELLRYLQHVRTVWSSILRCGEDQVSAEVVDRLTVERLDLLAPAASERDSKIIETLFRSGEIFGQVSNEAVRGRIKSNLLSVQVLIPTLRSFFENLKYLEPCSLILKRLIDPNDKRSIYRCLKAAYFSPSSQFIEYAEGRVHEYSNKTASKDMWTSYVQLWAFCFRNFPDMTSLEPRKELGKEKPSTTTNAALWHHLGNLAVKLGFRTEQALVFQQESPYFTLAQQVIQSAHPGLTPDNSLVSQIARLLEHTSGDSPERNAVALTSNVTLPVERRCGRPFEDDHIRDREFMFLPIVYETETSHGPDISSFYVKQDLFKSFFGDLYVMDRENAEAVIENISQSFPLESSPFMGICHGTCDTARAAREECQLSTRKIAELEAQISTYQSNGRHLDDMQQHLLDKTRECEDLTRRLRQGEDCVRREKQQQAASNDKIEEQGKKIKELASNLNNALEVHAQCANLTQEHEKRFNEIQAQLTAKEAELRNILEDRDKLSAARENQEECSQILERIRGENKRLEQELKDLRVIVARSDEEAEMRSKEASILREEIKRLQDIETQTSTEKAATEQELDHLTRNNHEVEEQNKRLLEELADMRRQLLERTTRLEEADGRINSLETLFKSSEVKEMREMNQRLKKDKAELEKQIGDLQARQNHEVSTLQRRMTEASGFDDPRYQELFILARRAEHKAVAYPYCFTVVMGPQKRPIHIRLENDQHLHKTLDDIIAIITRIELETNGVWSIYALQEGKQPGKLPSTDNIVDVLKKCKNIYAGTQQHMDQWNNAQTTSLENKGKRKRLHGDA
>mp117_12497
MGDTAEPRDSRLAHACFKGVAKIPIDALKFDHDLFVQHHRPVSEKIVDRLRSIFRREGCQRDDAGNWIDALVDAHHLESVLSKNGLHETDLRPDVGTFPLLQLNAVECLQGVHRVLAGSGLLNPNDRWWTVKLYSKDVPKDACIKIIEGSSNEQPHSDGEIFRKIRLYHKNNDRSSEQKWWARLTTTKQKDLRQLLKNAALTHAFDSLIDMPGLWHPVKLGTLHRLLTLRCDEELLNYLSHISRTWNKILGVAKVPPEVVDRDTVESLELLAPSASNRDRESIERMVAWGHVFCEVTDQTARTTLLSTIISISGLIPSLRSFFENLKYLEPCSNILKKMIPPKERRTIYQSLSGAYFAPDEQLVEYAEHRRKRRSKRGYDKDIWLSYVQLWAFCMRHFPAMTQLSPRKELGKDKPSSYSNTSLWHYLGSLAARLGFKTEQILNFQSQDPHEALAEQLLRSAHPECTPDAGVVAGVASILKRSETTSESTGAPQMTREDYLSVERRCGRPFEDDFAEDKDFVFVPYIYECEPSIGLDVTPFFVKRDMFLSFFGNKYEHSTDEGTETDDDDDFHSIAESFSSEGPSADDTAAERVQELDRALQKERQLTSQLQGKSTQLEAEINEMQKGLEQQEMNARELEAKIEGLQRELHTLQSSSRAAELEDEKSRQETSQVRGEMEELQKRIAGAFQELQDAKDVLSKKGTELEEARNALSVRERELEQTRDELFEKERELTEARTEHSRKEEELEDAKTELRKQESELREKAEKIEELNEANDSLVAALDSRTAFHLQHPVDGGLERDLEKAEKKLSQLRTELEGSRKKTIEAEKDAEQRRKDVEAAQSEILEQQKALEDALGKTERLDKLLQETKARAQALEEQLEEARRENDVLGVGLREAKRENDKCKADLEQANSTAAGQKRRLEEAEDIITRKDEAIAERDRQTEALSHEVQTLKELLGDGTGSYKEMAPIGRAMLQLFVLSHEQLAPEKNAYITVDQHGPNSPSRTSELLVTCRDWRRLTSLPGWRETHRAEKNYRYLDFK
>mp117_00096
MGPINCLQGIHRTLAASGLLHQNDRWWFVRLYSNDLPTDMCIEIIEESLHEQQYSDGDIFRKIRTYHKQGDEKSERKWWARLSNTKQKDLKQLFKSPELTDAFDNLVGMPGMWQSFQLGTLHRLLTLHCDEELLRYLTRIADVWGGVLRAANIPPEAVDNVTIAKLELLAPSVSDGDRMRVEGLIRSGEVFPSITNAQKRDAILSALLLTPGLIPTLTSFFENLKYLEPCCYILKKLLPGKEKRTIFQSLTASYIAPKEQLLEYSTGSRLRSIVGDENALWLAYVQLWAFCMRHFPSMTETAPRKVVGKAKPSKSSNSALWHYLGDLAIKLGFRTPQALELQRQNPYESLAQQLLRSLRPASPPDMRHVLRVAAACKEIEDDPKVREWPNLTATDHLPREKRCGRPFEDDFLLDSNFLFVPTIYEIEETKGPEISSLFVKRDLFISFLGNKYTLQPTQNAEADEYSSSATRSFALESPPGTSIQGSARDEYRFQELSEALVEERRQTDQLIRLKQMKDSISSLTGEIEERGHNSRMLEIQISELTARCDDLRSRETTLNAHIQEREELFQVKHDRLRRINIELEKGMAEKEYQLQARSSAYEEEKVELKRQLETCQILNDQLNEELDRGKILQREGHDKTRKLQEHIECLQNFLVEAEQTRDAKVRQLREQQSEIDQLRAKIRNGRIADEQRREKESKLEQSHDELQRRWQETAGRETYLELAVKELKSTTELLREERSRLSSECSKLQADFEDSKKQSLELMDDRERLEGTLNNTIKNKDDHIRVLEEQVKNLERQAELHQRQGTPELTELLSMSVEGESTVVGIFVITVRTGEFWIQIPAQSPATKIERVLRVIASLEHTKLEPWEILCNRKALSEADRCNVEHVVSAIRKQRFIYAGPRSMMQIDSTTPDWQRRHSQHSQHSQHQVFKPRKRKELAQGPESEVHGDGKQSASTRTARNPEGDNQIEDVQASLHRVRTELIMTRPGEGSELAWRDTFSEHGGRRKKLHHMVLYDSEMRDQPT
>mp117_13277
MQPISKYDTTLKERDRSFRGTAKIDFVHLQFEDCFRQLDLKNVSRLVKVFEKEGCARLKPENRVPAIIPDEVLKVALQKNGLALDLNRSPFHTDHPKVSFSADLRIQCLHGQHRIRAAEKYLPKADRWWVVDLFSSELSEEAKQELREQCSNGKKNSDGELYRRIRHYSRARDSTGQERWKARISQAKERELNYVETRLLRPLDRLLPFHGLWEDFNLSLLWRMLSWRCWEEIERYLECIWRFWHTVTSGERRLEYAVDRSTVKRLQGRNPRLSANDREEIRWLFANGTLFASVSGEKDRADLLEAVLSTENAILSFKTFSEDVKYLEPIVVNMKRFLSPPLNSSLESRARELLSDGRVGVVQRGEGDFASCAVAPSDIGRFSYVQLCLFCFRQFLAFEEASSPSEGTETRKGKQKKGSNDTWTPLFVERLAELAYRLGFDSSKIRATMQEENQTKGIARSIHLYILGKSCEVDEELFAEAIRRLRESVKDSKACIYDQEPELSTDSGSLSDENVPRQEISSERFYLPTLCKTGIKSPKRFMTPLAVQREAFLAFFGHDILTMYEASGGSSEVDAAAAAQAEFQSPPVVTSPRRTPENASNSLNTNLRATLATASPTESEEHPQNVSAYNRYESLIGGTLQPFSSSSSGEYYEPTWEYTDLRHASELMQALAAADDPRWNEGKITFWKLEDSCSIKVSRQPQALRDVLSRIATGNFENIRVPQLFGMVVEDQFRYYRPPHFPTLEATQTGQTFRNVVFLIDAFITEDLSLWQTMLDGGSFKERSMLALSSDLISRSSNKRKHTSSMYSDESVAPRRVAEQKRLRR
>mp117_13290
MEKDALKSRSTELSHYFRGVARVPFDHLNFEHPLFQEQHRPVSQKIVNRLRQAFEKEGPQRYEPRNWIDALVDPQHLASVLVENKLTELGNEIENIPMLPIGPVNCLQGIHRILAASDLLRPNDRWWFVRLYSSDMCIGIIEESLNEQQYSDGDIFRKIRTYHKQDDDNSERKWWARLSNTKQKDLKQLFKNPELTNAFDNLVEMPGMWQSFQLGTLHRLLTLHCNEELLRYLTRIADVWRMVLRAANIPPESVDHATVAKLELLAPSVSNGDRMRIEALIRSGEVFSSITNAQKRDAILSALLLTPGLIPTLTSFFENLKYLEPCCYILKKLLPTKEKRTIFQSLSASYAPPREQLLEYSVGIRLRSMGGEENALWLAYVQLWAFCMRHFPSMTETGPRKVVGKTKPSRSSNSALWHYLGDLAIKLGFRTPQAVEFQRQNPYESLAQQLLRSLRPGSTPNMRHVLRVAAACKEIDDNTKVIEWPSLTAADHLPREKRCGRPFEDDFLLDNDFLFVPTIYEVEETRGPDISTFFVKRDMFMSFLGNKYILQTNQSAETDEYLSPATRPLALESPPGAPIQSSAHDEYRFEEIPEALDEERQQTDQLRRLRQMQDSISSLTAEIKERRHTSSMLEIQISELTARCDDFRGRETTLNARIQEREELFRVEHDRLRRMNTELEKGMAEKEDQLQARSTAYKEEKVRLERQLEACQILNDQLNEELDRGKILQREGHDKTRKLQERIESLQNFLVEAERTRYAKDSQLREQQSEIDQLQAKIRNGKVVDEQQRQESKLKQSHDELQRHLQDSAGRETYLELAVKELKNTTELLREERSRLASECSKLQADFECLKKQRLELMDDRERLEETLNNTIKNQDDHIKALGEQVKNLERQAEQRQRQGTPELTELLSMSVEEESTVVGIFVITVRTGEFWIQIPAQSPAAKIERVLRVIASLEHTKSEPWEILCNRKALSEADRCNTEHVVSAIRKQRFIYAGPQSMMQIDSATPDWQRRHSQHSQHSQHQVFKPRKRKELAQGPESEVHDNCKQSASNRTTRNPEGDNQIEDVQASLYRVGTKHITKRSEEGSELAWRDTFSEHGGRRKKLHHMVLYDSEMRDQPT
>mp117_12583
MDFANDQWDERIDAERRLKYKGSARISLENLSFSCHDADKLDSKFVHDLKERFESDQCFRLEVRNHIPATIDQTVLNGALQLSSISADALQNSGLNGYPRLTLPDGCRLVCLDGRHRLQAASEFFKFSDDRWWTVDLYLAEISFELRTYLSEQYIEQKKPSDGVIYFKIQECGRHPSLARFRARWMNMLSACRRQNVMAIRSHPEVEVALKSLLDIPGLWRGPGFRLSTWHKIFSMKCDEEVVAYLEHINMVWLDIVGGDRNKLQSIDQTTVEALQRRAPGSSELDFAALHGLVATGQIFGSLPQTERDAVLRRLRNVHCVIPSFASFFADVNYHGDLIQCMQRLVPRSPKHSVFTRYLNHFDPKRLPRGQLAIQRSEAFFETRSGDERSQFLVGYLQLYTYAARFYDRLPYKPSGGNVKIRASSNADEGILYRFAQFAARMGFDSPQISGYLQLTDCDGPASGGKPSRIPVLVMGGCGEPPGRRSGKPLMRSYRLDKQSFFLGHLLYQDRERGEGISSFFVLKSMFRAFHWRWLQYINNHTDQSGRVPGGLHGTSFNREVDAQGDVDVATRQKTAADSSRLRDQALTGVAGSDEMVAEVGKDAEKEATGMATSSDSNAVTEDAVRRTEPNEGGAQQNRGEVSKARSGSLRRSTHDEPMLDVASTFPQQCSAEMQPVMPETWNDSGQDAQAVRLEEGSGPVECCSNSNTSNQGDPDADVCSNIIGIGPRVPEHHLRPPRESGPQVPVVQAVEHDITTQPYPADHLGQEGNIQRAQSEAAPPQPARSPNDFIPEMPMREPSVGSRDQPSTPVELEDPSNEPYRTSEYAHEAPPAPVMQQNDAALDTPGLGFTEHGKHSDAALEGEGRADTKVLTPDTSEPRRLSRDTKQRRGSAEEQAVRGSSRSCSEQDGSGSPHPHISIPNTLQPLAEQQVPSQHDSQKVGIGAEGDVPSPSSLYSSQASNTPPTNVGQPTSLQSPSTGRLSQPQSLREDDRMHSEFWRYIHDPEGQHADVGMNMNAQVPPVQDGSRLQVPVESGFAVSSDTPSPSSQNSWQTTEAPQETANVTQFSREENPLPESGSETGNRIKFLTWAADEQHWIVLDEMVDAKGVETEVERLVQEQAQRGKLAIIESAGKMCALNECE
>mp117_12723
MDFANNQWDERIDAERRLKYKGSARISLENLSFSRHDADKLDSKFVHDLKERFESDQCFRLEVRNHIPATIDQTVLNGALQLSSISADALQNSGLNGYPRLTLPDDCRLVCLDGRHRLQAASEFFKFSDDRWWTVDLYLAEISFELRTYLSEQYIEQKKPSDGVIYFKIQECGRHPSLARFKARWMNMLSACRRQNVMAIRSHPEVEVALQSLLDIPGLWRGPGFRLSTWHKIFSMKCDEEVVAYLEHINMVWLEIVGGDRNKLQSIDQTTVEALQRRAPGSSELDFAALHGLVATGQIFGSLPQTERDAVLRRLRNVHCVIPSFVSFFADVNYHGDLIQCMQRLVPKSPKHSVFTSYLNHFDPKRLPRGQLAIQRSEAFFETRSGDERSQFLVGYMQLYTYAARFYDRLPYKPSGGNVKIRASSNADEGTLYRFAQFAARMGFDSPQISGYLQLTDCDGPASGGTPSRIPVLVMGGCGEPPGRRSGKPLMRSYRLDKQSFFLGHLLYQDRERGEGISSFFVLKSMFRAFHWRRLQYINDHTDQSGRVPGGLHGTSFDREVDAQGDVDVATRQRTTADSSRLRDQALTGVAGSDGMVAEVGKDAEKEVTEMATSSDSNAVTEDAVRRTEPNEGGTQQNHGEVSKARSGSLGRSTHDEPMLDVASTFPQQCSAETQPVMPETWNDSGQDARAVRLEEGSGPVECRSNSNTSNQGDPDADVCSNIIGIGPRVPEPHLRPPRKSGPQVPVVQAVEHDITTQPYTADHLGQEGNIQGAQSEAAPTQPARSPNDFIPEMPMREPSIGSCDQPSTPVELEDPSNEPYRTPEYAHEAPPAPVMQQNDAALDTPGLGFTEHGKQSNAALEGEGRADTKVLTPDTSEPRRLGLDTEQRRGSAEEQAVRGSSRPCSEQDGSGSPHPHISIPNTLQPLAEQQVPSQHDSQKVGIGAEGDVPSPSSLYSSQASNTPPTNVGQPTSLQSPSTGRLSQPQSLREDDRMHSEFWRYMHDPEGQHADVGMNVNAQVPPVQDGSRLQVPVESGFAVSSDTPSPSSQNSWQTTEAPQETANVTQFSREENPLPESGIETGNRIKFLTWAADQQHWIVLDEMVGVKGVETEVERLVQEQVQRGKLAIIESAGKMCAVGPRDCCWAVRYSPMGDLVKKAGDSRSWSMHCGFQYSLFHDMERPFQTDTTKEQMRGNFASNTPSALTRLIIANDDSSTKGPLPTINYSLHQSPLQCFPPGALDQNIRNEEEQWRSHPVVDRSSEWLQSWPQNPANVTVPHQEQLRDNTTNARRYRRPVRMHAGKQARRLRKAKEEQGDKMASKEVSEEAAGAPEDIFVMSD
>mp117_04918
MEDIAANGEGNLSPYFKGVAKVQISALDFGHALSSQRHRPLSEKTVARLVDVLRREGCRRDDGANFVDAVVDDDALQVALAEVALSHAALKSWSMTHPVIPLQRVQCLHGLHRIAAARLVLDQNDQWWTGADIFLELPKDLGIKVIEGSVNEQPYADGVILRKILLYRREGNEALENKWWARLSTTKQKDLKQLLKKPLFMNALNDLLDMPGLWYPIKLGTLHRLLTLRCDEELLRYLQHVRTVWSSILRCGEDQVSAEVVDRLTVERLDLLAPAASERDSKIIETLFRSGEIFGQVSNEAVRGRIKSNLLSVQVLIPTLRSFFENLKYLEPCSLILKRLIDPNDKRSIYRCLKAAYFSPSSQFIEYAEGRVHEYSNKTASKDMWTSYVQLWAFCFRNFPDMTSLEPRKELGKEKPSTTTNAALWHHLGNLAVKLGFRTEQALVFQQESPYFTLAQQVIQSAHPGLTPDNSLVSQIARLLEHTSGDSPERNAVALTSNVTLPVERRCGRPFEDDHIRDREFMFLPIVYETETSHGPDISSFYVKQDLFKSFFGDLYVMDRENAEAVIENISQSFPLESSPFMGICHGTCDTARAAREECQLSTRKIAELEAQISTYQSNGRHLDDMQQHLLDKTRECEDLTRRLRQGEDCVRREKQQQAASNDKIEEQGKKIKELASNLNNALEVHAQCANLTQEHEKRFNEIQAQLTAKEAELRNILEDRDKLSAARENQEECSQILERIRGENKRLEQELKDLRVIVARSDEEAEMRSKEASILREEIKRLQDIETQTSTEKAATEQELDHLTRNNHEVEEQNKRLLEELADMRRQLLERTTRLEEADGRINSLETLFKSSEVKEMREMNQRLKKDKAELEKQIGDLQARQNHEVSTLQRRMTEASGFDDPRYQELFILARRAEHKAVAYPYCFTVVMGPQKRPIHIRLENDQHLHKTLDDIIAIITRIELETNGVWSIYALQEGKQPGKLPSTDNIVDVLKKCKNIYAGTQQHMDQWNNAQTTSLENKGKRKRLHGDA
>mp117_12141
MEDIAAIGEGNLSPYFKGVAKVQISALDFGHALSSERHRPLSEKTVARLVDILRREGCRRDDGANFVDAVVDDDALQAALAEVALSNADLKSWSITHPVIPLQRVQCLHGLHRIAAARSLLDKNDQWWTGADIFLDLPKDLGIKVIEGSVNEQPYADGIILRKILLYRREGNEALENKWWARLSTTKQKDLKQLLKKPLFMNALNELLDMPGLWYPIKLGTLHRLLTLRCDEVGGFGAEKNNGLFIELLRYLQHVRTVWSSILQCGEDQVSAEVVDRLTVERLDLLAPAASERDSKIIENLFRSGEIFGQVSNEAVRGRIKSNLSSVQVLIPTLRSFFENLKYLEPCSLILKRLLDPDDKRSIYRCLKAAYFSPSSQFIEYAEGRVHEYSNKTASEDMWTSYVQLWAFCFRNFPNMTSLEPRKELGKEKPSTTTNAALWHHLGNLAVKLGFRTEQAVIFQQESPYFTLAQQVIQSAHPGLTPDSSLVSQIARLLEHTSGDSPERNAVALTSNVTLPVERRCGRPFEDDHIRDREFMFLPIVYETETSHGPDISSFYVKQDLFKSFFGDLYVMDRENAEAVIENISQSLPLESSPFMGICHGTCDTARAAREECQLSTRKIAELEAQISTYQSNGRHLDDMQQHLLDKTRECEDLTRRLRQGEDCVRREKQQQAASNDKIEEQGKKIKELASNLNNALEVHAQCANLTHEHEKRFNEIQARLTAKEAELRNILEDRDKLSAARENQEECSQILERIRGENKRLEQELKDLQVIVARSDEEAEMRSKEASILREEIKRLQDIETQTSTEKAATEQELDHLTRNNHEVEEQNKRLLEELADMRRQLLERTTRLEEADGRINSLETLFKSSEVKEMREMNQRLKKDKAELEKQIGDLQARQNHEVSTLQRRMTEASGFDDPRYQELFILARRAEHKAVAYPYCFTVVMGSQKRPIHIRLENDQHLHKTLDDIIAIITRIELETNGVWSIYALQEGKQPGKLPSTDNIVDVLKKCKNIYAGTQQHMDEWHNAQTTSLENKGKRKRLHGDA
>mp124_08551
MEDVSELRNRKLCRYFRGVAKVHLDDLDFEHPLFQKEHRPVSQRVVNCLRQAFEKEGIQRYEPKNWIDALVDPQHLASVLAENGLTELGNEVESIPILRMGPINCLQGIHRTLAASGLLHQNDRWWFVRLYSNDLPTDMCIEIIEESLHEQQYSDGDIFRKIRTYHKQGDEKSERKWWARLSNTKQKDLKQLFKSPELTDAFDNLMGMPGMWQSFQLGTLHRLLTLHCDEELLRYLTRIADVWGRVLRAANIPPEAVDNVTIAKLELLAPSVSDGDLMRVEGLIRSGEVFPSITNAQKRDAILSALLLTPGLIPTLTSFFENLKYLEPCCYILKKLLPGKEKRTIFQSLAASYIAPKEQLLEYSTGSRLRSIVGD
>mp124_10512
MDFANNQWDERIDAERRLKYKGSARISLENLSFSRHDADKLDSKFVHDLKERFESDQCFRLEVRNHIPATIDQTVLNGALQLSSISADALQNSGLNGYPRLTLPDDCRLVCLDGRHRLQAASEFFKFSDDRWWTVDLYLAEISFELRTYLSEQYIEQKKPSDGVIYFKIQECSRHPSLARCRARWMNMLSACRRQNVMAIRSHPEVEVALQSLLDIPGLWRGPGFRLSTWHKIFSMKCDEEVVAYLEHINMVWLDIVGGDRNKLRSIDQTTVEALQRRAPGSSELDFAALHGLVATGQIFGSLPQTERDAVLRRLRNVHCVIPSFVSFFADVNYHGDLIQCMQRLVPKSPKHSVFTSYLNHFDPKRLPRGQLAIQRSEAFFETRSGDERSQFLVGYMQLYTYAARFYDRLPYKPSGGNVKIRASSNADEGTLYRFAQFAARMGFDSPQISGYLQLTDYDGPASGGTPSRIPVLVMGGCGEPPGRRSGKPWMRSYRLDKQSFFLGHLLYQDRERGEGISSFFVLKSMFRAFHWRWLQYINNHTDQSGRVPGGLHGTSFDREVDAQGDVDVATRQRTTADSSRLRDQALTGVAGSDGMVAEVGKDAEKEATERATSSDSNAVTEDAVRRTEPNEGGTQQNHGEVSKARSGSLGRSTHDEPMLDVASTFPQQCSTETQPVMPETWNDSGQDARTVRLEEGSGPVECRSNSNTSNQGDPDADVCSNIIGIGPRVPEPHLRPPRKSGPQVPVVQAVEHDITTQPYTADHLGQEGNIQGAQSEAAPPQPARSPNDFIPEMPMREPSIGSCDQPSTPVELEDPSNEPYRTPEYAHEAPPAPVMQQNDAALDTPGLGFTEHGKQSNAALEGEGRADTKVLTPDTSEPRRLGLDTEQRRGSAEEQAVRGSSRPCSEQDGSGSPHPHISIPNTLQPLAEQQVPSQHDFQKVGIGAEGDVPSPSSLYSSQASNTPPTNVGQPTSLQSPSTGRLSQPQSLREDDRMHSEFWRYMHDPEGQHADVGMNMNAQVPPVQDGSRLQVPVESGFAVSSDTPSPSSQNSWQTTEALQETANVTQFSREENPLPESGIETGNRIKFLTWAADEQHWIVLDEMVDVKGVETEVERLVQEQVQRGKLAIIESAGKMCTVGPRDCCRAVRYSQKKKVTRGVVHAPAAKVWLKELVHALRFRRYINIPRSTSLPILRTAHNHVSFQQYSLFHDMERPFQTDTTKEQMRGNFASNTPSALTRLIIANDDSSTKGPLPTINYSLHQSPLQCFPPGALDQNIRNEEEQWRSHPVVDRSSEWLQSWPQNPANLTVPHQKHLRDNTTNARRYRRPVKMHAGKQARRLRKAKEEQGDKMASKEVSEEAAGAPEDIFVMSD
>mp124_00634
MDFANDQWDERIDAERRLKYKGSARISLENLSFSCHDADKLDSKFVHDLKERFESDQCFRLEVRNHIPATIDQTVLNGALQLSSISADALQNSGLNGYPRLTLPDGCRLVCLDGRHRLQAASEFFKFSDDRWWTVDLYLAEISFELRTYLSEQYIEQKKPSDGVIYFKIQECGRHPSLARFRARWMNMLSACRRQNVMAIRSHPEVEVALQSLLDIPGLWRGPGFRLSTWHKIFSMKCDEEVVAYLEHINMVWLDIVGGDRNKLRSIDQTTVEALQRRAPGSSELDFAALHGLVATGQIFGSLPQTERDAVLQRLRNVHCVIPSFVSFFADVNYHGDLIQCMQRLVPKSPKHSVFTSYLNHFDPKRLPRGQLAIQRSEAFFETRSGDERSQFLVGYMQLYTYAARFYDRLPYKPSGGNVKIRASSNADEGILYRFAQFAARMGFDSPQISGYLQLTDYDGPASGGTPSRIPVLVMGGCGEPPGRRSGKPWMRSYRLDKQSFFLGHLLYQDRERGEGISSFFVLKSMFRAFHWRWLQYINNHTDQFWASARWPPWNEL
>mp124_10334
MSSSKGNHLILKEKHKWFRGTARVELRHLQLEGSQRCVDWKNVGRLVRVFADVGCDRLTPEHHVPVLVSERDLEAALLDAGVPLAHLLQPFHPDPPRLRFSDGLRLVCLHGQHRLLAADRFLPAKDKWWTIDIYTPDLSASAQAQLREQYGNSQGYSDGEKFRHICYYRRIKDLVSERRWVSMLSPFKQAALKAIQNDILLYQALEMLLPYPRIWKDFNFSLFHREVVRYLEAVQTCWNEATANNPRLRSSVDTVTVEHLQRLVPKHSRRDQERIRALFAYGEAFPSVLVEPDRSRILQAVLSLQHKVLSFRTLSEDSKYLMPVKDGIQSLVDLTQGESIEAGMRRAHSQIAQAVVQVSEDELRPLKSAPCDTAWFGYLQLVLFCIRNFNNTHPAKNRRGPRRNVPGGRQRPLPAPEDVHFTLPEMWDRLATLSHRLGFHLRNTSDVSRQDGEEQANSRSRLQGSQALEKRDLEGLEDELHVQTANEPWRFENSIPAISTDFVTGTTEFGHRATTLEKPEFQDESYAQFYLPTLCQVPEEPAKYIVTSFGELREVLCAFYGRNLGLPQEWLRETAATPAEESMFLPIAQNQSGSHPDDLHGDLAYKAQENLTLDNVRNASSHQTWHMQELHNTQRIQDPAEDYKNIVEDTYRILEGHQITEQRVSWRSLDGLSYDNLISKLRNLNRECTQYGKVAFWKLEERLYFTVEKDTQLIRRLARQLTNKEIGDIITRQLFGVVTNGRFKYCVPNSLPIPVGETDGEDFANIIFLLDVPSEDRCSTWNTVLDGHLFNQSSFQALSSDLIASSTASFFRVINISGFAERKQTLPATEVLMPTFSVPSWIHSQRGEPAERCVCRGVCVRKGVPADGCVCRGVRVQRGVPVEECACRWVCVQKGVPADGCACRMVCLQNGVSAEWCVCRRVCLQRGVRAEGCACRWVCLQKGAGNALMNDASMRSE
>mp124_10335
MEDVSELRNRKLCRYFRGVAKVHLDDLDFEHPLFQKEHRPVSQRVVNCLRQAFEKEGIQRYEPKNWIDALVDPQHLASVLAENGLTELGNEVESIPILRMGPINCLQGIHRTLAASGLLHQNDRWWFVRLYSNDLPTDMCIEIIEESLHEQQYSDGDIFRKIRTYHKQGDEKSERKWWARLSNTKQKDLKQLFKSPELTDAFDNLVGMPGMWQSFQLGTLHRLLTLHCDEELLRYLTRIADVWGRVLRAANIPPEAVDNVTIAKLELLAPSVSDGDLMRVEGLIRSGEVFPSITNAQKRDAILSALLLTPGLIPTLTSFFENLKYLEPCCYILKKLLPGKEKRTIFQSLAASYIAPKEQLLEYSTGSRLRSIVGDENALWLAYVQLWAFCMRHFPSMTETAPRKVVGKAKPSKSSNSALWHYLGDLAIKLGFRTPQALELQRQNPYESLAQQLLRSLRPASPPDMRHVLRVAAACKEIEDDPKVREWPNLTATDHLPREKRCGRPFEDDFLLDSNFLFVPTIYEIEETKGPEISSLFVKRDLFISFLGNKYTLQPTQNAEADEYSSSATRSFALESPPGTSIQGSARDEYRFQELSEALDEERRQTDQLRRLKQMEDSISSLTGEIEERGHTSRMLEIQISELTARCDDFRSRETTLNAHIQEREELFQVKHDRLRRMNIELEKGMAEKEDQLQARSTAYEEEKVELKRQLETCQILNDQLNEELDRGKILQREGHDKTRKLQEHIECLQNFLVEAEQTRDAKVRQLREQQSEIDQLRAKIRNGRIADEQRREKESKMEQSHDELQRRWQESAGRETYLELAVKELKSTTELLREERSRLSSECSKLQADFEDSKKQSLELIDDRERLEGTLNNTIKNKDDHIRVLEEQVKNLERQAELHQRQGTPELTELLSMSVEGESTVVGIFVITVRTGEFWIQIPAQSPATKIERVLRVIASLEHTKPEPWEILCNRKALSEADRCDVEHVVSAIRKQRFIYAGPRSMMQIDSTTPDWQRRHSQHSQHSQHQVFKPRKRKELAQGPESEVHGDGKQSASTRTARNPEGDNQIEDVQASLHRVRTELITTRPGEGSELAWRDTFSEHGGRRKKLHHMVLYDSEMRDQPT
>mp124_10350
MSSSKGNHLILKEKHKWFRGTARVELRHLQLEGSQRCVDWKNVGRLVRVFADVGCDRLTPEHHVPVLVSERDLEAALLDAGVPLAHLLQPFHPDPPKLRFSDGLRLVCLHGQHRLLAADRFLPAKDKWWTIDIYTPDLSASAQAQLREQYGNSQDYSDGEKFRHICYYRRIKDLVSERRWVSMLSPFKQAALKAIQNDILLYQALEMLLPYPGIWKDFNFSLFHREVVRYLEAVQTCWNEATANNPRLRSSVDTVTVEHLQRLVPKHSRRDQERIRALFAYGEAFPSVLVEPDRSRILQAVLSLQHKVLSFRTLSEDSKYLMPVKDGIQSLVDLTQGESIEAGMRRAHSQIAQAVVQVSEDELRPLKSAPCDTAWFGYLQLVLFCIRNFNNTHPAKNRRGPRRNVPGGRQRPLPAPEDVHFTLPEMWDRLATLAHRLGFHLRNTSDVSRQDGEEQGSQALEKRDLEGLEDELHVQTANEPWRFENSIPAISTDFVTGTTEFGHRATTLEKPEFQDESYAQFYLPTLCQVPEEPAKYIVTSFGELREVLCAFYGRNLGLPQEWLRETAATPAEESMFLPIAQNQSGSHPDDLHGDLAYKAQENLTLDNVRNASSHQTWHMQELHNTQRIQDPAEDYKNIVEDTYRILEGRQITEQRVSWRSLDGLSYDNLISKLRNLNRECTQYGKVAFWKLEERLYFTVEKDTQLIRRLARQLTNKEIGDIITRQLFGVVTNGRFKYCVPNSLPIPVGETDGEDFANIIFLLDVPSEDRCSTWNTVLDGHLFNQSSFQALSSDLIASSSAKRPRSLGSSIYLDSQSEDRPYQRRRF
>mp124_10351
MEDVSELRNRKLCRYFRGVAKVHLDDLDFEHPLFQKEHRPVSQRVVNCLRQAFEKEGLQRYEPKNWIDALVDPQHLASVLAENGLTELGNEVESIPILRMGPINCLQGIHRTLAASGLLHQNDRWWFYSDGDIFRKIRTYHKQGDEKSERKWWARLSNTKQKDLKQLFKSPELTDAFDNLVGMPGMWQSFQLGTLHRLLTLHCDEELLRYLTRIADVWGGVLRAANIPPEAVDNVTIAKLELLAPSVSDGDRMRVEGLIRSGEVFPSITNAQKRDAILSALLLTPGLIPTLTSFFENLKYLEPCCYILKKLLPGKEKRTIFQSLAASYIAPKEQLLEYSTGSRLRSIVGDENALWLAYVQLWAFCMRHFPSMTETAPRKVVGKAKPSKSSNSALWHYLGDLAIKLGFRTPQALELQRQNPYESLAQQLLRSLRPASPPDMRHVLRVAAACKEIEDDPKVREWPNLTATDHLPREKRCGRPFEDDFLLDSNFLFVPTIYEIEETKGPEISSLFVKRDLFISFLGNKYTLQPTQNAEADEYSSSATRSFALESPPGTSIQGSARDEYRFQELSEALDEERRQTDPLRRLKQMEDSISSLTGEIEERGHTSRMLEIQISELTARCDDFRSRETTLNAHIQEREELFQVKHDRLRSMNIELEKGMAEKEDQLQARSTAYEEEKVELKRQLETCQILNDQLNEELDRGKILQREGHDKTRKLQEHIECLQNFLVEAEQTRDAKVRQLREQQSEIDQLRAKIRNGRIADEQRREKESKLEQNHDELQRRWQESARRETYLELAVKELKSTTELLREERSRLSSECSKLQADFEDSKKQSLELIDDRERLEGTLNNTIKNKDDHIRVLEEQVKNLERQAELHQRQGTPELTELLSMSVEGESTVVGIFVITVRTGEFWIQIAAQSPATKIERVLRVIASLEHTKPEPWEILCNRKALSEADRCDVEHIVSAIRKQRFIYAGPRSMMQIDSTTPDWQRRHSQHSQHSQHQVFKPRKRKELAQGPESEVHGDGKQSASTRTARNPEGDNQIEDVQASLYRVRTELITTQPGEGSELAWRDTFSEHGGRRKKLHHMVLYDSEMRDQPT
>mp124_12200
MEDIAAIGEGNLSPYFKGVAKVQISALDFGHALSSERHRPLSEKTVARLVDILRREGCRRDDGANFVDAVVDDDALQAALAEVALSNADLKSWSITHPVIPLQRVQCLHGLHRIAAARSLLDKNDQWWTGADIFLDIPKDLGIKVIEGSVNEQPYADGIILRKILLYRREGNEALENKWWARLSTTKQKDLKQLLKKPLFMNALNELLDMPGLWYPIKLGTLHRLLTLRCDEVGGFGAEKNNGLLIELLRYLQHVRTVWSSILQCGEDQASAEVVDRLTVERLDLLAPAASERDSKIIENLFRSGEIFGQVSNEAVRGRIKSNLSSVQVLIPTLRSFFENLKYLEPCSLILKRLLDPDDKRSIYRCLKAAYFSPSSQFIEYAEGRVHEYSNKTASEDMWTSYVQLWAFCFRNFPNMTSLEPRKELGKEKPSTTTNAALWHHLGNLAVKLGFRTEQAVIFQQESPYFTLAQQVIQSAHPGLTPDSSLVSQIARLLEHTSGDSPERNAVALTSNVTLPVERRCGRPFEDDHIRDREFMFLPIVYETETSHGPDISSFYVKQDLFKSFFGDLYVMDRENAEAVIENISQSLPLESSPFMGICHGTCDTARAAREECQLSTRKIAELEAQISTYQSNGRHLDDMQQHLLDKTRECEDLTRRLRQGEDCVRREKQQQAASNDKIEEQGKKIKELASNLNNALEVHAQCANLTHEHEKRFNEIQARLTAKEAELRNILEDRDKLSAARENQEECSQILERIRGENKRLEQELKDLQVIVARSDEEAEMRSKEASILREEIKRLQDIETQTSTEKAATEQELDHLTRNNHEVEEQNKRLLEELADMRRQLLERTTRLEEADGRINSLETLFKSSEVKEMREMNQRLKKDKAELEKQIGDLQARQNHEVSTLQRRMTEASGFDDPRYQELFILARRAEHKAVAYPYCFTVVMGPQKRPIHIRLENDQHLHKTLDDIIAIITRIELETNGVWSIYALQEGKQPGKLPSTDNIVDVLKKCKNIYAGTQQHMDEWHNAQTTSLENKGKRKRLHGDA
>mp124_07042
MDFANDQWDERIDAERRLKYKGSARISLENLSFSCHDADKLDSKFVHDLKERFESDQCFRLEVRNHIPATIDQTVLNGALQLSSISADALQNSGLNGYPRLTLPDGCRLVCLDGRHRLQAASEFFKFSDDRWWTVDLYLAEISFELRTYLSEQYIEQKKPSDGVIYFKIQECGRHPSLARFRARWMNMLSACRRQNVMAIRSHPEVEVALQSLLDIPGLWRGPGFRLSTWHKIFSMKCDEEVVAYLEHINMVWLDIVGGDRNKLQSIDQTTVEALQRRAPGSSELDFAALHGLVATGQIFGSLPQTERDAVLRRLRNVHCVIPSFASFFADVNYHGDLIQCMQRLVPRSPKHSVFTRYLNHFDPKRLPRGQLAIQRSEAFFETRSGDERSQFLVGYLQLYTYAARFYDRLPYKPSGGNVKIRASSNADEGILYRFAQFAARMGFDSPQISGYLQLTDCDGPASGGKPSRIPVLVMGGCGEPPGRRSGKPLMRSYRLDKQSFFLGHLLYQDRERGEGISSFFVLKSMFRAFHWRWLQYINNHTDQSGRVPGGLHGTSFNREVDAQGDVDVATRQKTAADSSRLRDQALTGVAGSDEMVAEVGKDAEKEATGMATSSDSNAVTEDAVRRTEPNEGGAQQNRGEVSKARSGSLRRSTHDEPMLDVASTFPQQCSAEMQPVMPETWNDSGQDAQAVRLEEGSGPVECCSNSNTSNQGDPDADVCSNIIGIGPRVPEHHLRPPRESGPQVPVVQAVEHDITTQPYPADHLGQEGNIQGAQSEAAPPQPARSPNDFIPEMPMREPSVGSRDQPSTPVELEDPSNEPYRTSEYAHEAPPAPVMQQNDAALDTPRLGFTEHGKHSDAALEGEGRADTKVLTPDTSEPRRLSRDTKQRRGSAEEQAVRGSSRSCSEQDGSGSPHPHISIPNTLQPLAEQQVPSQHDSQKVGIGAEGDVPSPSSLYSSQASNTPPTNVGQPTSLQSPSTGRLSQPQSLREDDRMHSEFWRYIHDPEGQHADVGMNMNAQVPPVQDGSRLQVPVESGFAVSSDTPSPSSQNSWQTTEAPQETANVTQFSREENPLPESGSETGNRIKFLTWAADEQHWIVLDEMVDAKGVETEVERLVQEQAQRGKLAIIESAGKMCAVGPRDCCRAVRYSQKEKVTRGVVHAPAAKVWLRSVHQMERPFQTDTTKEQMRGNFASNTPSALTRLIIANDYSNTKGPLPTINYSLHQPPLQCFPPGALDQNIRNEEEQWRSHRVVDRSSEWLQSWPQNSASLTVPHQEHLRDNTTNARRYRRPVKMHGVKQARRLRKAKEEQGDEMASKEVSEEASGAPEDIFVMSD
>mp124_09379
MEDIAAIGEGNLSPYFKGVAKVQISALDFGHALSSQRHRPLSEKTVARLVDVLRREGCRRDDGANFVDAVVDDDALQAALAEVALSHAALKSWSMTHPVIPLQRVQCLHGLHRIAAARLVLDQNDQWWTGADIFLELPKDLGIKVIEGSINEQPYADGVILRKILLYRREDNEALENKWWARLSTTKQKDLKQLLKKPLFMNALNDLLDMPGLWYPIKLGTLHRLLTLRCDEVGGFGAERLDLLAPAASERDSKIIETLFRSGEIFGQVSNEAVRGRIKSNLLSVQVLIPTLRSFFENLKYLEPCSLILKRLIDPNDKRSIYRCLKAAYFSPSSQFIEYAEGRVHEYSNKTASEDMWTSYVQLWAFCFRNFPDMTSLEPRKELGKEKPSTTTNAALWHHLGNLAVKLGFRTEQALVFQQESPYFTLAQQVIQSAHPGLTPDNSLVSQIARLLEHTSGDSPERNAVALTSNVTLPVERRCGRPFEDDHIRDREFMFLPIVYETETSHGPDISSFYVKQDLFKSFFGDLYVMDRENAEAVIENISQSFPLESSPFMGICHGTCDTARAAREECQLSTRKIAELEAQISTYQSNGRHLDDMQQHLLDKTRECEDLTRRLRQGEDCVRREKQQQAASNDKIEEQGKKIKELASNLNNALEIHAQCANLTHEHEKRFNEIQARLTAKEAELRNILEDRDELSAARENQEECSQILERIRGENERLEQELKDLRIIVARSDEEAEMRSKEASILREEIKRLQDIETRTSTAKAATEQELDHLTQKNHEVEEQNKRLLEELADMRRQLLERTTRLEEADGRINSLETLFKSSEVKEMREMNQRLKKDKAELEKQIGDLQTRQNHEVSTLQRRMTEASGFDDPRYQELFILARRAEHKAVAYPYCFTVVMGPQKRPIHIRLENDQHLHKTLDDIIAIITRIELETNGVWSIYALQEGKQPGKLPSTDNIVDVLKKCKNIYAGTQQHMDEWNNAQTTSLENKGKRKRLHGDA
>mp124_12729
MEDIAAIVEGNLSPYFKGVAKVQISALDFGHALSSERHRPLSEKTVARLVDILRREGCRRDDGANFVDAVVDDDALQAALAEVALSNADLKSWSITHPVIPLQRVQCLHGLHRIAAARSLLDKNDQWWTGADIFLDLPKDLGIKVIEGSVNEQPYADGIILRKILLYRREGNEALENKWWARLSTTKQKDLKQLLKKPLFMNALNELLDMPGLWYPIKLGTLHRLLTLRCDEELLRYLQHVRTVWSSILQCGEDQVSAEVVDRLTVERLDLLAPAASERDSKIIENLFRSGEIFGQVSNEAVRGRIKSNLSSVQVLIPTLRSFFENLKYLEPCSLILKRLLDPDDKRSIYRCLKAAYFSPSSQFIEYAEGRVHEYSNKTASEDMWTSYVQLWAFCFRNFPNMTSLEPRKELGKEKPSTTTNAALWHHLGNLAVKLGFRTEQAVIFQQESPYFTLAQQVIQSAHPGLTPDSSLVSQIARLLEHTSGDSPERNAVALTSNVTLPVERRCGRPFEDDHIRDREFMFLPIVYETETSHGPDISSFYVKQDLFKSFFGDLYVMDRENAEAVIENISQSLPLESSPFMGICHGTCDTARAAREECQLSTRKIAELEAQISTYQSSGRHLDDMQQHLLDKTRECEDLTRRLRQGEDCVRREKQQQAASNDKIEEQGKKIKELASNLNNALEVHAQCANLTHEHEKRFNEIQARLTAKEAELRNILEDRDKLSAARENQEECSQILERIRGENKRLEQELKDLQVIVARSDEEAEMRSKEASILREEIKRLQDIETRTSTAKAATEQELDHLTRKNHEVEEQNKRLLEELADMRRQLLERTTRLEEADGRINSLETLFKSSEVKEMREMNQRLKKDKAELEKQIGDLQARQNHEVSTLQRRMTEASGFDDPRYQELFILARRAEHKAVAYPYCFTVVMGPQKRPIHIRLENDQHLHKTLDDIIAIITRIELETNGVWSIYALQEGKQPGKLPSTDNIVDVLKKCKNIYAGTQQHMDEWHNAQTTSLENKGKRKRLHGDA
>mp124_08364
MEDIAAIGEGNLSPYFKGVAKVQISALDFGHALSSERHRPLSEKTVARLVDILRREGCRRDDGANFVDAVVDDDALQAALAEVALSNADLKSWSITHPVIPLQRVQCLHGLHRIAAARSLLDKNDQWWTGADIFLDLPKDLGIKVIEGSVNEQPYADGIILRKILLYRREGNEALENKWWARLSTTKQKDLKQLLKKPLFMNALNELLDMPGLWYPIKLGTLHRLLTLRCDEVGGFGAEKNNGLFIELLRYLQHVRTVWSSILQCGEDQVSAEVVDRLTVERLDLLAPAASERDSKIIENLFRSGEIFGQVSNEAVRGRIKSNLSSVQVLIPTLRSFFENLKYLEPCSLILKRLLDPDDKRSIYRCLKAAYFSPSSQFIEYAEGRVHEYSNKTASEDMWTSYVQLWAFCFRNFPNMTSLEPRKELGKEKPSTTTNAALWHHLGNLAVKLGFRTEQAVIFQQESPYFTLAQQVIQSAHPGLTPDSSLVSQIARLLEHTSGDSPERNAVALTSNVTLPVERRCGRPFEDDHIRDREFMFLPIVYETETSHGPDISSFYVKQDLFKSFFGDLYVMDRENAEAVIENISQSLPLESSPFMGICHGTCDTARAAREECQLSTRKIAELEAQISTYQSNGRHLDDMQQHLLDKTRECEDLTRRLRQGEDCVRREKQQQAASNDKIEEQGKKIKELASNLNNALEVHAQCANLTHEHEKRFNEIQARLTAKEAELRNILEDRDKLSAARENQEECSQILERIRGENKRLEQELKDLQVIVARSDEEAEMRSKEASILREEIKRLQDIETQTSTEKAATEQELDHLTRNNHEVEEQNKRLLEELADMRRQLLERTTRLEEADGRINSLETLFKSSEVKEMREMNQRLKKDKAELEKQIGDLQARQNHEVSTLQRRMTEASGFDDPRYQELFILARRAEHKAVAYPYCFTVVMGPQKRPIHIRLENDQHLHKTLDDIIAIITRIELETNGVWSIYALQEGKQPGKLPSTDNIVDVLKKCKNIYAGTQQHMDEWHNAQTTSLENKGKRKRLHGDA
>mp194_11578
MSSSKGNHLILEEKHKWFRGTARVELRHLQLEGSQRCVDWKNVGRLVRVFADVGCDRLTPEHHVPVLVSERDLEAALLDAGVPLAHLLQPFHPDPPRLRFSDGLRLVCLHGQHRLLAADRFLPAKDKWWTIDIYTPDLSASAQAQLREQYGNSQDYSDGEKFRHICYYRRIKDLASERRWVSMLSPFKQAALKAIQNDILLYQALEMLLPYPGIWKDFNFSLFHREVVRYLEAVQTCWNEATANNPRLRSSVDTVTVEHLQRLVPKHSRRDQERIRALFAYGEAFPSVLVEPDRSRILQAVLSLQHKVLSFRTLSEDSKYLMPVKDGIQSLVDLTQGESIEAGMRRAHSQIAQAVVQVSEDELRPLKSAPCDTAWFGYLQLVLFCIRNFNNTHPAKNRRGPRRNVPGGRQRPLPAPEDVHFTLPEMWDRLATLAHRLGFHLRNTSDVSRQDGEEQANLRSRLQGSQALEKRDLEGLEDELHVQTANEPWRFENSIPAISTDFVTGTTEFGHRATTLEKPEFQDESYAQFYLPTLCQVPEEPAKYIVTSFGELREVLCAFYGRNLGLPQQWLRETAATPAEESMFLPIAQNQSGSHPDDLHGALAYKAQENLTLDNVRNASSHQTWHMQELHNTQRIQDPAEDYKNIVEDTYRILEGHQITEQRVSWRSLDGLSYDNLISKLRNLNRECTQYGKVAFWKLEERLYFTVEKDTQLIRRLARQLTNKEIGDIITRQLFGVVTNGRFKYCVPNSLPIPVGETDGEDFANIIFLLDVPSEDRCSTWNTVLDGHLFNQSSFQALSSDLIASSTASFFRVINISGFAERRQTLPATEVLMPTFSVPSWIHPQRGEPAERCVCRGVCVQNGVPADGCACRMVCLQMGVRADWCACRGVCVQMGVPAEGCVCRGVCLQRSVPADGCVCRWVCVQMGVPADGCVCRGVCVQIGVPADGCACRRVLEML
>mp194_11579
MGPINCLQGIHRTLAASGLLHQNDRWWFVRLYSNDLPTDMCIEIIEESLHEQQYSDGDIFRKIRTYHKQGDEKSERKWWARLSNTKQKDLKQLFKSPELTDAFDNLVEMPGMWQSFQLGTLHRLLTLHCDEELLRYLTRIADVWGGVLRAANIPPEAVDNVTIAKLELLAPSVSDGDLMRVEGLIRSGEVFPSITNAQKRDAILSALLLTPGLIPTLTSFFENLKYLEPCCYILKKLLPGKEKRTIFQSLAASYIAPKEQLLEYSTGSRLRSIVGDENALWLAYVQLWAFCMRHFPSMTETAPRKVVGKAKPSKSSNSALWHYLGDLAIKLGFRTPQALELQRQNPYESLAQQLLRSLRPASPPDMRHVLRVAAACKEIEDDPKVREWPSLTATDHLPREKRCGRPFEDDFLLDSNFLFVPTIYEIEETKGPEISSLFVKRDLFISFLGNKYTLQPTQNAEADEYSSSATRSFALESPPGTSIQGSARDEYRFQELSEALDEERRQTDQLRRLKQMEDSISSLTGEIEERRHTSRMLEIQISELTARCDDFRSRETTLNAHIQEREELFQVKHDRLRSMNIELEKGMAEKDDQLQARSTAYEEEKVELKRQLETCQILNDQLNEELDRGKILQREGHDKTRKLQEHIECLQNFLVEAEQTRDAKVRQLREQQSEIDQLRAKIRNGRIADEQRREKESKLEQNHDELQRRWQESARRETYLELAVKELKSTTELLREERSRLSSECSKLQADFEDSKKQSLELIDDRERLEGTLNNTIKNKDDHIRVLEEQVKNLERQAELHQRQGTPELTELLSMSVEGESTVVGIFVITVRTGEFWIQIPAQSPATKIERVLRVIASLEHTKPEPWEILCNRKALSEADRCDVEHIVSAIRKQRFIYAGPRSMMQIDSTTPDWQRRHSQHSQHSQHQVFKPRKRKELAQGPESEVHGDGKQSASTRTARNPEGDNQIEDVQASLYRVRTELITTRPGEGSELAWRDTFSEHGGRRKKLHHMVLYDSEMRDQPT
>mp194_06796
MDFANDQWDERIDAERRLKYKGSARISLENLSFSCHDADKLDSKFVHDLKERFESDQCFRLEVRNHIPATIDQTVLNGALQLSSISADALQNSGLNGYPRLTLPDGCRLVCLDGRHRLQAASEFFKFSDDRWWTVDLYLAEISFELRTYLSEQYIEQKKPSDGVIYFKIQECGRHPSLARFRARWMNMLSACRRQNVMAIRSHPEVEVALQSLLDIPGLWRGPGFRLSTWHKIFSMKCDEEVVAYLEHINMVWLDIVGGDRNKLRSIDQTTVEALQRRAPGSSELDFAALHGLVATGQIFGSLPQTERDAVLQRLRNVHCVIPSFVSFFADVNYHGDLIQCMQRLVPKSPKHSVFTSYLNHFDPKRLPRGQLAIQRSEAFFETRSGDERSQFLVGYMQLYTYAARFYDRLPYKPSGGNVKIRASSNADEGTLYRFAQFAARMGFDSPQISGYLQLTDYDGPASGGTPSRIPVLVMGGCGEPPGRRSGKPWMRSYRLDKQSFFLGHLLYQDRERGEGISSFFVLKSMFRAFHWRWLQYINNHTDQFWASARWPPWNEL
>mp194_04027
MDFANDQWDERIDAERRLKYKGSARISLENLSFSCHDADKLDSKFVHDLKERFESDQCFRLEVRNHIPATIDQTVLNGALQLSSISADALQNSGLNGYPRLTLPDGCRLVCLDGRHRLQAASEFFKFSDDRWWTVDLYLAEISFELRTYLSEQYIEQKKPSDGVIYFKIQECGRHPSLARFRARWMNMLSACRRQNVMAIRSHPEVEVALQSLLDIPGLWRGPGFRLSTWHKIFSMKCDEEVVAYLEHINMVWLDIVGGDRNKLQSIDQTTVEALQRRAPGSSELDFAALHGLVATGQIFGSLPQTERDAVLRRLRNVHCVIPSFASFFADVNYHGDLIQCMQRLVPRSPKHSVFTRYLNHFDPKRLPRGQLAIQRSEAFFETRSGDERSQFLVGYLQLYTYAARFYDRLPYKPSGGNVKIRASSNADEGILYRFAQFAARMGFDSPQISGYLQLTDCDGPASGGKPSRIPVLVMGGCGEPPGRRSGKPLMRSYRLDKQSFFLGHLLYQDRERGEGISSFFVLKSMFRAFHWRWLQYINNHTDQSGRVPGGLHGTSFNREVDAQGDVDVATRQKTAADSSRLRDQALTGVAGSDEMVAEVGKDAEKEATGMATSSDSNAVTEDAVRRTEPNEGGAQQNRGEVSKARSGSLRRSTHDEPMLDVASTFPQQCSAEMQPVMPETWNDSGQDAQAVRLEEGSGPVECCSNSNTSNQGDPDADVCSNIIGIGPRVPEHHLRPPRESGPQVPVVQAVEHDITTQPYPADHLGQEGNIQGAQSEAAPPQPARSPNDFIPEMPMREPSVGSRDQPSTPVELEDPSNEPYRTSEYAHEAPPAPVMQQNDAALDTPRLGFTEHGKHSDAALEGEGRADTKVLTPDTSEPRRLSRDTKQRRGSAEEQAVRGSSRSCSEQDGSGSPHPHISIPNTLQPLAEQQVPSQHDSQKVGIGAEGDVPSPSSLYSSQASNTPPTNVGQPTSLQSPSTGRLPQPQSLREDDRMHSEFWRYIHDPEGQHADVGMNMNAQVPPVQDGSRLQVPVESGFAVSSDTPSPSSQNSWQTTEAPQETANVTQFSREENPLPESGSETGNRIKFLTWAADEQHWIVLDEMVDAKGVETEVERLVQEQAQRGKLAIIESAGKMCAVGPRDCCRATDTTKEQMRGNFASNTPSALTRLIIANDYSNTKGPLPTINYSLHQPPLQCFPPGALDQNIRNEEEQWRSHRVVDRSSEWLQSWPQNSASLTVPHQEHLRDNTTNARRYRRPVKMHGVKQARRLRKAKEEQGDEMASKEVSEEASGAPEDIFVMSD
>mp194_10505
MEDIAAIGEGNLSPYFKGVAKVQISALDFGHALSSERHRPLSEKTVARLVDILRREGCRRDDGANFVDAVVDDDALQAALAEVALSNADLKSWSITHPVIPLQRVQCLHGLHRIAAARSLLDKNDQWWTGADIFLDLPKDLGIKVIEGSVNEQPYADGIILRKILLYRREGNEALENKWWARLSTTKQKDLKQLLKKPLFMNALNELLDMPGLWYPIKLGTLHRLLTLRCDEELLRYLQHVRTVWSSILQCGEDQVSAEVVDRLTVERLDLLAPAASERDSKIIENLFRSGEIFGQVSNEAVRGRIKSNLSSVQVLIPTLRSFFENLKYLEPCSLILKRLLDPDDKRSIYRCLKAAYFSPSSQFIEYAEGRVHEYSNKTASEDMWTSYVQLWAFCFRNFPNMTSLEPRKELGKEKPSTTTNAALWHHLGNLAVKLGFRTEQAVIFQQESPYFTLAQQVIQSAHPGLTPDSSLVSQIARLLEHTSGDSPERNAVALTSNVTLPVERRCGRPFEDDHIRDREFMFLPIVYETETSHGPDISSFYVKQDLFKSFFGDLYVMDRENAEAVIENISQSLPLESSPFMGICHGTCDTARAAREECQLSTRKIAELEAQISTYQSNGRHLDDMQQHLLDKTRECEDLTRRLRQGEDCVRREKQQQAASNDKIEEQGKKIKELASNLNNALEVHAQCANLTHEHEKRFNEIQARLTAKEAELRNILEDRDKLSAARENQEECSQILERIRGENKRLEQELKDLQVIVARSDEEAEMRSKEASILREEIKRLQDIETQTSTEKAATEQELDHLTRNNHEVEEQNKRLLEELADMRRQLLERTTRLEEADGRINSLETLFKSSEVKEMREMNQRLKKDKAELEKQIGDLQARQNHEVSTLQRRMTEASGFDDPRYQELFILARRAEHKAVAYPYCFTVVMGPQKRPIHIRLENDQHLHKTLDDIIAIITRIELETNGVWSIYALQEGKQPGKLPSTDNIVDVLKKCKNIYAGTQQHMDEWHNAQTTSLENKGKRKRLHGDA
>mp247_12525
MGDAAEPGNDRQAHSFFKGVAKVPIDALKFDNELFIQQHRPVSEKIVTSLRDIFRREGCLRYDSGNWLDALVDPDHLQSVLARKGLTEEDLRADAERLELLELSRVDCLQGLHRILAASDILDPNDRWWTVKLYSRELPRDACIRSIERSLNEQPYSDGEIFRKILLYRRERDKSSENKWWARLTKTKQKDLRQLLGNSDLTHAFENLTDMPGLWHPVRLGALHRLLPLRCDEELLRYLCHVSEVWKKVVGESDVPPEAIDRDTVERLESRAPSASHRDREIIEEWIRSGVLFRSVSEQTQRDKLLTAVVAIPGLIPSLRSFFENLKYIEPCCNILKKLLPAKEGRSIYKSFAGSYFPPGEQTVEHAERKRKKVPKRGHENDLWLSYVQLWAFCMRHFPSMTQFAPRKELGRDKPASCSNTSLWHYLGDLAVVLGFRTEQALSLRTQDPYEALVKQLLRSIRPECSPDAALVTRVASILDKVDTVPVVGRSPSLTRENDLPIERRFGRPFEDDFAEDKDFLFVPFIYESERSIGPDISPFFVKQDIFLSFFGDRYDKVCCKESTDASSDDDPASPAHVTPSPEEPCLDQACAAKVRKLNQTLRRGEHQISNLKDESTELRKEIDRLTKELDVQKERARESEKAEDDVRRKYHSLERSSRAETEQLQTRLAGIEKELQTVRMQFENKEKEFEEKVKELEMVTNQCNEWIDRNTKLAEELDSTNFLQRHPDEMDLEQEVRNMSHKISELNVELSRSQMAAAEAERVAKEGEEALKEAARKARDDWEAREEAQRKAGELDAALRGAQEDSLQLRVALANAEKKAETLQSRLHEALSEAERSLKAFKEAESTAAEQKRRLDEADETISGQASEISGLRSRLNTAQEKCQERLIEAQQKENACREANEQLKKAIDEGERQIKNMENEMLGLRKLLEGRTDAPKDLPSEDRALLDLLSMSMKQPAESLGLFLIDSLTAMILIRIPKKDSEVAIERVLQAVDKTGKNGELRVMFTEVIRSNWTSEYIKNAMLQGHYCSFTTASKVDLLSIREDKVNGENSSEARKRQPTMEPNEFRVDLLGGWTLTDNGKRRKLSNRRPYQHRNFTEWHTGTTEVNAEAERQFFQHEPEVSMEEDEEL
>mp247_12534
MGDTAEPRDSRLAHACFKGVAKIPIDALKFDHDLFVQHHRPVSEKIVDRLRSIFRREGCQRDDAGNWIDALVDAHHLESVLSKNGLHETDLRPDVGTFPLLQLNAVECLQGVHRVLAGSGLLNPNDRWWTVKLYSKDVPKDACIKIIEGSSNEQPHSDGEIFRKIRLYHKNNDRSSEQKWWARLTTTKQKDLRQLLKNAALTHAFDSLIDMPGLWHPVKLGTLHRLLTLRCDEELLNYLSHISRTWNKILGVAKVPPEVVDRDTVESLELLAPSASNRDRESIERMVAWGHVFCEVTDQTARTTLLSTIISISGLIPSLRSFFENLKYLEPCSNILKKMIPPKERRTIYQSLSGAYFAPDEQLVEYAEHRRKRRSKRGYDKDIWLSYVQLWAFCMRHFPAMTQLSPRKELGKDKPSSYSNTSLWHYLGSLAARLGFKTEQILNFQSQDPHEALAEQLLRSAHPECTPDAGVVAGVASILKRSETTSESTGAPQMTREDYLSVERRCGRPFEDDFAEDKDFVFVPYIYECEPSIGLDVTPFFVKRDMFLSFFGNKYEHSTDEGTETDDDDDFHSIAESFSSEGPSADDTAAERVQELDRALQKERQLTSQLQGKSTQLEAEINEMQKGLEQQEMNARELEAKIEGLQRELHTLQSSSRAAELEDEKSRQETSQVRGEMEELQKRIAGAFQELQDAKDVLSKKGTELEEARNALSVRERELEQTRDELFEKERELTEARTEHSRKEEELEDAKTELRKQESELREKAEKIEELNEANDSLVAALDSRTAFHLQHPVDGGLERDLEKAEKKLSQLRTELEGSRKKTIEAEKDAEQRRKDVEAAQSEILEQQKALEDALGKTERLDKLLQETKARAQALEEQLEEARRENDVLGVGLREAKRENDKCKADLEQANSTAAGQKRRLEEAEDIITRKDEAIAERRPKPLYRP
>mp247_14017
MGPINCLQGIHRTLAASGLLHQNDRWWFVRLYSNDLPTDMCIEIIEESLHEQQYSDGDIFRKIRTYHKQGDEKSERKWWARLSNTKQKDLKQLFKSPELTDAFDNLVGMPGMWQSFQLGTLHRLLTLHCDEELLRYLTRIADVWGGVLRAANIPPEAVDNVTIAKLELLAPSVSDGDLMRVEGLIRSGEVFPSITNAQKRDAILSALLLTPGLIPTLTSFFENLKYLEPCCYILKKLLPGKEKRTIFQSLAASYIAPKEQLLEYSTGSRLRSIVGDENALWLAYVQLWAFCMRHFPSMTETAPRKVVGKAKPSKSSNSALWHYLGYLAIKLGFRTPQALELQRQNPYESLAQQLLRSLRPASPPDMRHVLRVAAACKEIEDDPKVREWPNLTATDHLPREKRCGRPFEDDFLLDSNFLFVPTIYEIEETKGPEISSLFVKRDLFISFLGNKYTLQPTQNAEADEYSSSATRSFALESPPGTSIQGSARDEYRFQELSEALDEERRQTDQLRRLKQMKDSISSLTGEIEERGHTSRMLEIQISELTARCDDLRSRETTLNAHIQEREELFQVKHDRLRRMNIELEKGMAEKEDQLQARSTAYEEEKVELKRQLETCRILNDQLNEELDRGKILQREGHDNTRKLQEHIECLQNFLVEAEQTRDAKVRQLREQQSEIDQLRAKIRNGRIADEQRREKESKLEQSHDELQRRWQESAGRETYLELAVKELKSTTELLREERSRLSSECSKLQADFEDSKKQSLELMDDRERLEGTLNNTIKNKDDHIRVLEEQVKNLERQAELHQRQGTPELTELLLMSVEGESTVVGIFVITVRTGEFWIQIPAQSPATKIERVLRVIASLEHTMPEPWEILCNRKALSEADRCNVEHVVSAIRKQRFIYAGPRSMMQIDSTTPDWQRRHSQHSQHSQHQVFKPRKRKELAQGPESGVHGDGKQSASTRTARNPEGDNQIEDVQASLHRVRTELITTRPGEGSELVWRDTFSEHGGRRKKLHHMVLYDSEMRDQPT
>mp247_03081
MGPINCLQGIHRTLAASGLLHQNDRWWFVRLYSNDLPTDMCIEIIEESLHEQQYSDGDIFRKIRTYHKQGDEKSERKWWARLSNTKQKDLKQLFKSPELTDAFDNLVGMPGMWQSFQLGTLHRLLTLHCDEELLRYLTRIADVWGGVLRAANIPPEAVDNVTIAKLELLAPSVSDGDLMRVEGLIRSGEVFPSITNAQKRDAILSALLLTPGLIPTLTSFFENLKYLEPCCYILKKLLPGKEKRTIFQSLAASYIAPKEQLLEYSTGSRLRSIVGDENALWLAYVQLWAFCMRHFPSMTETAPRKVVGKAKPSKSSNSALWHYLGDLAIKLGFRTPQALELQRQNPYESLAQQLLRSLRPASPPDMRHVLRVAAACKEIEDDPKVRERPNLTATDHLPREKRCGRPFEDDFLLDSNFLFVPTIYEIEETKGPEISSLFMKRDLFISFLGNKYTLQPTQNAEADEYSSSATRSFALESPPGTSIQGSARDEYRFQELSEALDEERRQTDQLRRLKQMEDSISSLTGEIEERGHTSRMLEIQISELTARCDDFRSRETTLNAHIQEREELFQVKHDRLRRINIELEKGMAEKEYQLQARSTAYEEEKVELKRQLETCQILNDQLNEELDRGKILQREGHDKTRKLQEHIECLQNFLVEAEQTRDAKVRQLREQQSEIDQLRAKIRNGRIADEQRREKESKLEQSHDELQRRWQESAGRETYLELAVKELKSTTELLREERSRLSSECSKLQADFEDSKKQSLELMDDRERLEGTLNNTIKNKDDHIRVLEEQVKNLERQAELHQRQGTPELTELLSMSVEGESTVVGIFVITVRTGEFWIQIPAQSPATKIERVLRVIASLEHTKPEPWEILCNRKALSEADRCNVEHVVSAIRKQRFIYAGPRSMMQIDLTTPDWQRRHPQHSQHSQHQVFKPRKRKELAQGPESEVHGDGKQSASTRTARNPEGDNQIEDVQASLHRVRTELITTRPGEGSELAWRDTFSEHGGRRKKLHHMVLYDSEMRDQPT
>mp247_11892
MFQCTSCTPAPTISSRPTKASIFGRIETAKDKWWTIDIYTPDLSASAQAQLREQYGNSQDYSDGEKFRHICYYRRIKDLVSERRWVSMLSPFKQAALKAIQNDILLYQALEMLLPYPGIWKDFNFSLFHREVVRYLEAVQTCWNEATANNPRLRSSVDTVTVQHLQRLVPKHSRRDQERIRALFAYGEAFPSVLVEPDRSRILQAVLSLQHKVLSFRTLSEDSKYLMPVKDGIQSLVDLTQGESIEAGMRRAHSQIAQAVVQVSEDELRPLKSAPCDTAWFGYLQLVLFCIRNFNNTHPAKNRRGPRRNVPGGRQRPLPAPEDVHFTLPEMWDRLATLAHRLGFHLRNTSDVSRQDGEEQANSRSRLQGSQALEKRDLEGLEDELHVQTANEPWRFENSIPAISTDFVTGTTEFGHRATTLEKPEFQDESYAQFYLPTLCQVPEEPAKYIVTSFGELREVLCAFYGRNLGLPQEWLWETAATPAEESMFLPIAQNQSGLHPDDLHGDLAYKAQENLTLDNVRNASSHQTWHMQELHNTQRIQDPAEDYKNIVEDTYRILEGHQITEQRVSWRSLHGLSYDNLISKLRNLNRECTQYGKVAFWKLEERLYFTVEKDTQLIRRLARQLTNKEIGDIITRQLFGVVTNGRFKYCVPNSLPIPVGETDGEDFANIIFLLDVPSEDRCSTWNTVLDGHLFNQSSFQALSSDLIASSSAKRPRSLGSSIYPDSQSEDRPYQRRRF
>mp247_11893
MPGMWQSFQLGTLHRLLTLHCDEELLRYLTRIADVWGGVLRAANIPPEAVDNVTIAKLELLAPSVSDGDRMRVEGLIRSGEVFPSITNAQKRDAILSALLLTPGLIPTLTSFFENLKYLEPCCYILKKLLPGKEKRTIFQSLAASYIAPKEQLLEYSTGSRLRSIVGDENALWLAYVQLWAFCMRHFPSMTETAPRKVVGKAKPSKSSNSALWHYLGDLAIKLGFRTPQALELQRQNPYESLAQQLLRSLRPASPPDMRHVLRVAAACKEIEDDPKVREWPNLTATDHLPREKRCGRPFEDDFLLDSNFLFVPTIYEIEETKGPEISSLFVKRDLFISFLGNKYTLQPTQNAEADEYSSSATRSFALESPPGTSIQGSARDEYRFQELSEALDEERRQTDQLIRLKQMKDSISSLTGEIEERGHTSRMLEIQISELTARCDDLRSRETTLNAHIQEREELFQVKHDRLRRMNIELEKGMAEKEDQLQARSTAYEEEKVELKRQLETCQILNDQLNEELDRGKILQREGHDKTRKLQEHIECLQNFLVEAEQTRDAKVRQLREQQSEIDQLRAKIRNGRIADEQRREKESKLEQSHDELQRRWQESAGRETYLELAVKELKSTTELLREERSRLSSECSKLQADFEDSKKQSLELVDDRERLEGTLNNTIKNKDDHIRDLEEQVKNLERQAELHQRQGTPELTELLSMSVEGESTVVGIFVITVRTGEFWIQIPAQSPATKIERVLRVIASLEHTKPEPWEILCNRKALSEADRCDVEHVVSAIRKQRFIYAGPRSMMQIDSTTPDWQRRHSQHSQHSQHQVFKPRKRKELAQGPESEVHGDGKQSASTRTARNPEGDNQIEDVQASLHRVRTELITTRPGEGSELAWRDTFSEHGGRRKKLHHMVLYDSEMRDQPT
>mp247_13606
MDFANDQWDERIDAERRLKYKGSARISLENLSFSCHDADKLDSKFVHDLKERFESDQCFRLEVRNHIPATIDQTVLNGALQLSSISADALQNSGLNGYPRLTLPDGCRLVCLDGRHRLQAASEFFKFSDDRWWTVDLYLAEISFELRTYLSEQYIEQKKPSDGVIYFKIQECGRHPSLARFRARWMNMLSACRRQNVMAIRSHPEVEVALQSLLDIPGLWRGPGFRLSTWHKVFSMKCDEEVVAYLEHINMVWLDIVGGDRNKLQSIDQTTVEALQRRAPGSSELDFAALHGLVATGQIFGSLPQTERDAVLRRLRNVHCVIPSFASFFADVNYHGDLIQCMQRLVPRSPKHSVFTRYLNHFDPKRLPRGQLAIQRSEAFFETRSGDERSQFLVGYLQLYTYAARFYDRLPYKPSGGNVKIRASSNADEGILYRFAQFAARMGFDSPQISGYLQLTDCDGPASGGKPSRIPVLVMGGCGEPPGRRSGKPLMRSYRLDKQSFFLGHLLYQDRERGEGISSFFVLKSMFRAFHWRWLQYINNHTDQSGRVPGGLHGTSFNREVDAQGDVDVATRQKTAADSSRLRDQALTGVAGSDEMVAEVGKDAEKEATGMATSSDSNAVTEDAVRRTEPNEGGAQQNRGEVSKARSGSLRRSTHDEPMLDVASTFPQQCSAEMQPVMPETWNDSGQDAQAVRLEEGSGPVECCSNSNTSNQGDPDADVCSNIIGIGPRVPEHHLRPPRESGPQVPVVQAVEHDITTQPYPADHLGQEGNIQGAQSEAAPPQPARSPNDFIPEMPMREPSVGSRDQPSTPVELEDPSNEPYRTSEYAHEAPPAPVMQQNDAALDTPGLGFTEHGKHSDAALEGEGRADTKVLTPDTSEPRRLSRDTKQRRGSAEEQAVRGSSRSCSEQDGSGSPHPHISIPNTLQPLAEQQVPSQHDSQKVGIGAEGDVPSPSSLYSSQASNTPPTNVGQPTSLQSPSTGRLPQPQSLREDDRMHSEFWRYIHDPEGQHADVGMNMNAQVPPVQDGSRLQVPVESGFAVSSDTPSPSSQNSWQTTEAPQETANVTQFSREENPLPESGSETGNRIKFLTWAADEQHWIVLDEMVDAKGVETEVERLVQEQAQRGKLAIIESAGKMCAVGPRDCCRAVRYSQKEKVTRGVVHAPAAKVWLRSVHQMERPFQTDTTKEQMRGNFASNTPSALTRLIIANDDSNTKGPLPTINYSLHQPPLQCFPPGALDQNIRNEEEQWRSHRVVDRSSEWLQSWPQNSASLTVPHQEHLRDNTTNARRYRRPVKMHGGKQARRLRKAKEEQGDEMASKEVSEEASGAPEDIFVMSD
>mp247_13803
MDFANDQWDERIDAERRLKYKGSARISLENLSFSCHDADKLDSKFVHDLKERFESDQCFRLEVRNHIPATIDQTVLNGALQLSSISADALQNSGLNGYPRLTLPDGCRLVCLDGRHRLQAASEFFKFSDDRWWTVDLYLAEISFELRTYLSEQYIEQKKPSDGVIYFKIQECGRHPSLARFRARWMNMLSACRRQNVMAIRSHPEVEVALQSLLDISGLWRGPGFRLSTWHKIFSMKCDEEVVAYLEHINMVWLDIVGGDRNKLQSIDQTTVEALQRRAPGSSELDFAALHGLVATGQIFGSLPQTERDAVLRRLRNVHCVIPSFASFFADVNYHGDLIQCMQRLVPRSPKHSVFTRYLNHFDPKRLPRGQLAIQRSEAFFETRSGDERSQFLVGYLQLYTYAARFYDRLPYKPSGGNVKIRASSNADEGILYRFAQFAARMGFDSPQISGYLQLTDCDGPASGGKPSRIPVLVMGGCGEPPGRRSGKPLMRSYRLDKQSFFLGHLLYQDRERGEGISSFFVLKSMFRAFHWRWLQYINNHTDQSGRVPGGLHGTSFNREVDAQGDVDVATRQKTAADSSRLRDQALTGVAGSDEMVAEVGKDAEKEATGMATSSDSNAVTEDAVRRTEPNEGGAQQNRGEVSKARSGSLRRSTHDEPMLDVASTFPQQCSAEMQPVMPETWNDSGQDAQAVRLEEGSGPVECCSNSNTSNQGDPDADVCSNIIGIGPRVPEHHLRPPRESGPQVPVVQAVEHDITTQPYPADHLGQEGNIQGAQSEAAPPQPARSPNDFIPEMPMREPSVGSRDQPSTPVELEDPSNEPYRTSEYAHEAPPAPVMQQNDAALDTPGLGFTEHGKHSDAALEGEGRADTKVLTPDTSEPRRLSRDTKQRRGSAEEQAVRGSSRSCSEQDGSGSPHPHISIPNTLQPLAEQQVPSQHDSQKVGIGAEGDVPSPSSLYSSQASNTPPTNVGQPTSLQSPSTGRLSQPQSLREDDRMHSEFWRYIHDPEGQHADVGMNMNAQVPPVQDGSRLQVPVESGFAVSSDTPSPSSQNSWQTTEAPQETANVTQFSREENPLPESGSETGNRIKFLTWAADEQHWIVLDEMVDAKGVETEVERLVQEQAQRGKLAIIESAGKMCAVGPRDCCRAVRYSQKEKVTRGVVHAPAAKVWLRSVHQMERPFQTDTTKEQMRGNFASNTPSALTRLIIANDDSNTKGPLPTINYSLHQPPLQCFPPGALDQNIRNEEEQWRSHRVVDRSSEWLQSWPQNSASLTVPHQEHLRDNTTNARRYRRPVKMHGGKQARRLRKAKEEQGDEMASKEVSEEASGAPEDIFVMSD
>mp247_12413
MGDAAEPGNDRQAHSFFKGVAKVPIDALKFDNELFIQQHRPVSEKIVTSLRDIFRREGCLRYYSSNWIDALVDPDHLQSVLARKGLTEEDLRADAERLEPLELSRVDCLQGLHRILAASDILDPNDRWWIVKLYSRELPRDACIRSIERSLNEQPYSDGEIFRKILLYRRERDKSSENKWWARLTKTKQKDLRQLLGNSDLTHAFENLTDMPGLWHPVRLGALHRLLPLRCDEELLRYLCHVSEVWKKVVGESDVPPEAIDRDTVERLESRAPSASHRDREIIEEWIRSGVLFRSVSEQTQRDKLLTAVVAIPGLIPSLRSFFENLKYIEPCCNILKKLLPAKEGRSIYKSFAGSYFPPGEQTVEHAERKRKKVPKRGHENDLWLSYVQLWAFCMRHFPSMTQFAPRKELGRDKPASCSNTSLWHYLGDLAVVLGFRTEQALSLRTQDPYEALVKQLLRSIRPECSPDAALVTRVASILDKVDTVPVVGRSPSLTRENDLPIERRFGRPFEDDFAEDKDFLFVPFIYESERSIGPDISPFFVKQDIFLSFFGDRYDKVCCKESTDASSDDDPASPAHVTPSPEEPCLDQACAAKVRKLNQTLRRGEHQISNLKDESTELRKEIDRLTKELDVQKERARESEKAEDDVRRKYHSLERSSRAETEQLQTRLAGIEKELQTVRMQFENKEKEFEEKVKELEMVTNQCNEWIDRNTKLAEELDSTNFLQRHPDEMDLEQEVRNMSHKISELNVELSRSQMAAAEAERVAKEGEEALKEAARKARDDWEAREEAQRKAGELDAALRGAQEDSLQLRVALANAEKKAETLQSRLHEALSEAERSLKAFKEAESTAAEQKRRLDEADETISGQASEISGLRSRLNTAQEKCQERLIEAQQKENACREANEQLKKAIDEGERQIKNMENEMLGLRKLLEGRTDAPKDLPSEDRALLDLLSMSMKQPAESLGLFLIDSLTAMILIRIPKKDSEVAIERVLQAVDKTGKNGELRVMFTEVIRSNWTSEYIKNAMLQGHYCSFTTASKVDLLSIREDKVNGENSSEARKRQPTMEPNEFRVDLLGGWTLTDNGKRRKLSNRRPYQHRNFTEWHTGTTEVNAEAERQFFQHEPEVSMEEDEEL
>mp247_12771
MDFANNQWDERIDAERRLKYKGSARISLENLSFSRHDADKLDSKFVHDLKERFESDQCFRLEVRNHIPATIDQTVLNGALQLSSISADALQNSGLNGYPRLTLPDDCRLVCLDGRHRLQAASEFFKFSDDRWWTVDLYLAEISFELRTYLSEQYIEQKKPSDGVIYFKIQECGRHPSLARFKARWMNMLSACRRQNVMAIRSHPEVEVALQSLLDIPGLWRGPGFRLSTWHKIFSMKCDEEVVAYLEHINMVWLEIVGGDRNKLQSIDQTTVEALQRRAPGSSELDFAALHGLVATGQIFGSLPQTERDAVLRRLRNVHCVIPSFVSFFADVNYHGDLIQCMQRLVPKSPKHSVFTSYLNHFDPKRLPRGQLAIQRSEAFFETRSGDERSQFLVGYMQLYTYAARFYDRLPYKPSGGNVKIRASSNADEGTLYRFAQFAARMGFDSPQISGYLQLTDCDGPASGGTPSRIPVLVMGGCGEPPGRRSGKPLMRSYRLDKQSFFLGHLLYQDRERGEGISSFFVLKSMFRAFHWRRLQYINDHTDQSGRVPGGLHGTSFDREVDAQGDVDVATRQRTTADSSRLRDQALTGVAGSDGMVAEVGKDAEKEVTEMATSSDSNAVTEDAVRRTEPNEGGTQQNHGEVSKARSGSLGRSTHDEPMLDVASTFPQQCSAETQPVMPETWNDSGQDARAVRLEEGSGPVECRSNSNTSNQGDPDADVCSNIIGIGPRVPEPHLRPPRKSGPQVPVVQAVEHDITTQPYTADHLGQEGNIQGAQSEAAPTQPARSPNDFIPEMPMREPSIGSCDQPSTPVELEDPSNEPYRTPEYAHEAPPAPVMQQNDAALDTPGLGFTEHGKQSNAALEGEGRADTKVLTPDTSEPRRLGLDTEQRRGSAEEQAVRGSSRPCSEQDGSGSPHPHISIPNTLQPLAEQQVPSQHDSQKVGIGAEGDVPSPSSLYSSQASNTPPTNVGQPTSLQSPSTGRLSQPQSLREDDRMHSEFWRYMHDPEGQHADVGMNVNAQVPPVQDGSRLQVPVESGFAVSSDTPSPSSQNSWQTTEAPQETANVTQFSREENPLPESGIETGNRIKFLTWAADQQHWIVLDEMVGVKGVETEVERLVQEQVQRGKLAIIESAGKMCAVGPRDCCWAVRYSQKEKVNRAMGDLVKKAGDSRSWSMHCGFQYSLFHDMERPFQTDTTKEQMRGNFASNTPSALTRLIIANDDSSTKGPLPTINYSLHQSPLQCFPPGALDQNIRNEEEQWRSHPVVDRSSEWLQSWPQNPANVTVPHQEQLRDNTTNARRYRRPVRMHAGKQARRLRKAKEEQGDKMASKEVSEEAAGAPEDIFVMSD
>mp247_12871
MDFANDQWDERIDAERRLKYKGSARISLENLSFSCHDADKLDSKFVHDLKERFESDQCFRLEVRNHIPATIDQTVLNGALQLSSISADALQNSGLNGYPRLTLPDGCRLVCLDGRHRLQAASEFFKFSDDRWWTVDLYLAEISFELRTYLSEQYIEQKKPSDGVIYFKIQECGRHPSLARFRARWMNMLSACRRQNVMAIRSHPEVEVALQSLLDIPGLWRGPGFRLSTWHKIFSMKCDEEVVAYLEHINMVWLDIVGGDRNKLQSIDQTTVEALQRRAPGSSELDFAALHGLVATGRIFGSLPQTERDAVLRRLRNVHCVIPSFASFFADVNYHGDLIQCMQRLVPRSPKHSVFTRYLNHFDPKRLPRGQLAIQRSEAFFETRSGDERSQFLVGYLQLYTYAARFYDRLPYKPSGGNVKIRASSNADEGILYRFAQFAARMGFDSPQISGYLQLTDCDGPASGGKPSRIPVLVMGGCGEPPGRRSGKPLMRSYRLDKQSFFLGHLLYQDRERGEGISSFFVLKSMFRAFHWRWLQYINNHTDQSGRVPGGLHGTSFNREVDAQGDVDVATRQRTAADSSRLRDQAPTGVAGSDEMVAEVGKDAEKEATGMATSSDSNAVTEDAVRRTEPNEGGAQQNRGEVSKARSGSLRRSTHDEPMLDVASTFPQQCSAEMQPVMPETWNDSGQDAQAVRLEEGSGPVECCSNSNTSNQGDPDADVCYNIIGIGPRVPEHHLRPPRESGPQVPVVQAVEHDITTQPYPADHLGQEGNIQGAQSEAAPPQPARSPNDFIPEMPMREPSVGSRDQPSTPVELEDPSNEPYRTSEYAHEAPPAPVMQQNDAALDTPGLGFTEHGKHSDAALEGEGRADTKVLTPDTSEPRRLSRDTKQRRGSAEEQAVRGSSRSCSEQDGSGSPHPHISIPNTLQPLAEQQVPSQHDSQKVGIGAEGDVPSPSSLYSSQASNTPPTNVGQPTSLQSPSTGRLSQPQSLREDDRMHSEFWRYIHDPEGQHADVGMNMNAQVPPVQDGSRLQVPVESGFAVSSDTPSPSSQNSWQTTEAPQETANVTQFSREENPLPESGSETGNRIKFLTWAADEQHWIVLDEMVDAKGVETEVERLVQEQAQRGKLAIIESAGKMCAVGPRDCCRAVRYSRTGLVLLLDTRSLMSVNDGFRESLNRVQRKRKSPEVWSTRRRQKFG
>mp247_13942
MEKDALKSRSTELSHYFRGVARVPFDHLNFEHPLFQEQHRPVSQKIVNRLRQAFEKEGPQRYEPRNWIDALVDPQHLASVLVENKLTELGNEIENIPMLPIGPVNCLQGIHRILAASDLLRPNDRWWFVRLYSSDMCIGIIEESLNEQQYSDGDIFRKIRTYHKQDDDNSERKWWARLSNTKQKDLKQLFKNPELTNAFDNLVEMPGMWQSFQLGTLHRLLTLHCNEELLRYLTRIADVWRMVLRAANIPPESVDHATVAKLELLAPSVSNGDRMRIEALIRSGEVFSSITNAQKRDAILSALLLTPGLIPTLTSFFENLKYLEPCCYILKKLLPTKEKRTIFQSLSASYAPPREQLLEYSVGIRLRSMGGEENALWLAYVQLWAFCMRHFPSMTETGPRKVVGKTKPSRSSNSALWHYLGDLAIKLGFRTPQAVEFQRQNPYESLAQQLLRSLRPGSTPNMRHVLRVAAACKEIDDNTKVIEWPSLTAADHLPREKRCGRPFEDDFLLDNDFLFVPTIYEVEETRGPGISTLFVKRDMFMSFLGNKYILQTNQSAETDDYLSPATRSLALESPPGAPIQSSAHDEYRFEEIPEALDEERQQTDQLRRLRQMQDSISSLTAEIKERRHTSSMLEIQISELTARCDDFRGRETTLNARIQEREELFRVEHDRLRRMNTELEKGMAEKEDQLQARSTAYKEEKIRLERQLETCQILNDQLNEELDRGKILQREGHDKTRKLQERIESLQNFLVEAERTRDAKDSQLREQQSEIDQLQAKIRNGKVVDEQQRQESKLKQSHDELQRRLQDSAGRETYLELAVKELKNTTELLREERSRLSSECSKLQADFECLKKQRLELMDDRERLEETLNNTIKNQDDHIKALGEQVKNLERQAEQRQRQGTPELTELLSMSVEEESTVVGIFVITVRTGEFWIQIPAQSPAAKIERVLRVIASLEHTKSEPWEILCNRKALSEADRCNTEHVVSAIRKQRFIYAGPQSMMQIDSATPDWQRRHSQHSQHSQHQVFKPRKRKELAQGPESEVHDNCKQSASNRTTRNPEGDNQIEDVQASLYRVGTKHITKRSEEGSELAWRDTFSEHGGRRKKLHHMVLYDSEMRDQPT
>mp247_12348
MEKRIATANFIAEFERWKARISQAKERELNYVETRLLRPLDRLLPFHGLWEDFNLSLLWRMLSWRCWEEIERYLECIWRFWHTVTSGERRLEYAVDRSTVKRLQGRNPRLSANDREEIRWLFANGTLFASVSGEKDRADLLEAVLSTENAILSFKTFSEDVKYLEPIVVNMKRFLSPPLNSSLESRARELLSDGRAGVVQRGEGDFASCAVAPSDIGRFSYVQLCLFCFRQFLAFEEASSPSEGTETRKGKQKKGSNDTWTPLFVERLAELAYRLGFDSSKIRATMQEENQTEGIARSIHLYILGKSCEVDEELFAEAIRRLRESIKDSKACIYDQEPELSTDSGSLSDENVPRQEISSERFYLPTLCKTGIKSPKRFMTPLAVQREAFLAFFGHDILTMYEASGGSSEVDAAAAAQAEFQSPPVVTSPRRTPENASNSLNTNLRATLATASPTESEEHPQNVSAYNRYESLIGGTLQPFSSSSSGEYYEPTWEYTDLRHASELMQALAAADDPRWNEGKITFWKLEDSCSIKVSRQPQALRDVLSRIATGNFENIRVPQLFGMVVEDQFRYYRPPHFPTLEATQTGQTFRNVVFLIDAFITEDLSLWQTMLDGGSFKERSMLALSSDLISRSSNKRKHTSSMYSDESVAPRRVAEQKRLRR
>mp247_13737
MDFANDQWDERIDAERRLKYKGSARISLENLSFSCHDADKLDSKFVHDLKERFESDQCFRLEVRNHIPATIDQTVLNGALQLSSISADALQNSGLNGYPRLTLPDGCRLVCLDGRHRLQAASEFFKFSDDRWWTVDLYLAEISFELRTYLSEQYIEQKKPSDGVIYFKIQECGRHPSLARFRARWMNMLSACRRQNVMAIRSHPEVEVALQSLLDIPGLWRGPGFRLSTWHKIFSMKCDEEVVAYLEHINMVWLDIVGGDRNKLQSIDQTTVEALQRRAPGSSELDFAALHGLVATGQIFGSLPQTERDAVLRRLRNVHCVIPSFASFFADVNYHGDLIQCMQRLVPRSPKHSVFTRYLNHFDPKRLPRGQLAIQRSEAFFETRSGDERSQFLVGYLQLYTYAARFYDRLPYKPSGGNVKIRASSNADEGILYRFAQFAARMGFDSPQISGYLQLTDCDGPASGGKPSRIPVLVMGGCGEPPGRRSGKPLMRSYRLDKQSFFLGHLLYQDRERGEGISSFFVLKSMFRAFHWRWLQYINNHTDQSGRVPGGLHGTSFNREVDAQGDVDVATRQKTAADSSRLRDQALTGVAGSDEMVAEVGKDAEKEATGMATSSDSNAVTEDAVRRTEPNEGGAQQNRGEVSKARSGSLRRSTHDEPMLDVASTFPQQCSAEMQPVMPETWNDSGQDAQAVRLEEGSGPVECCSNSNTSNQGDPDADVCSNIIGIGPRVPEHHLRPPRESGPQVPVVQAVEHDITTQPYPADHLGQEGNIQGAQSEAAPPQPARSPNDFIPEMPMREPSVGSRDQPSTPVELEDPSNEPYRTSEYAHEAPPAPVMQQNDAALDTPGLGFTEHGKHSDAALEGEGRADTKVLTPDTSEPRRLSRDTKQRRGSAEEQAVRGSSRSCSEQDGSGSPHPHISIPNTLQPLAEQQVPSQHDSQKVGIGAEGDVPSPSSLYSSQASNTPPTNVGQPTSLQSPSTGRLSQPQSLREDDRMHSEFWRYIHDPEGQHADVGMNMNAQVPPVQDGSRLQVPVESGFAVSSDTPSPSSQNSWQTTEAPQETANVTQFSREENPLPESGSETGNRIKFLTWAADEQHWIVLDEMVDAKGVETEVERLVQEQAQRGKLAIIESAGKMCAVGPRDCCRAVRYSQKEKVTRGVVHAPAAKVWLRSVHQMERPFQTDTTKEQMRGNFASNTPSALTRLIIANDYSNTKGPLPTINYSLHQPPLQCFPPGALDQNIRNEEEQWRSHRVVDRSSEWLQSWPQNSASLTVPHQEHLRDNTTNARRYRRPVKMHGVKQARRLRKAKEEQGDEMASKEVSEETSGAPEDIFVMSD
>mp247_05042
MEDIAAIGEGNLSPYFKGVAKVQISALDFGHALSSERHRPLSEKTVARLVDILRREGCRRDDGANFVDAVVDDDALQAALAEVALSNADLKSWSMTHPVIPLQRVQCLHGLHRIAAARSLLDKNDQWWTGADIFLDLPKDLGIKVIEGSVNEQPYADGIILRKILLYRREGNEALENKWWARLSTTKQKDLKQLLKKPLFMNALNELLDMPGLWYPIKLGTLHRLLTLRCDEVGGFGAEKNNGLFIELLRYLQHVRTVWSSILQCGEDQVSAEVVDRLTVERLDLLAPAASERDSKIIENLFRSGEIFGQVSNEAVRGRIKSNLSSVQVLIPTLRSFFENLKYLEPCSLILKRLLDPDDKRSIYRCLKAAYFSPSSQFIEYAEGRVHEYSNKTASEDMWTSYVQLWAFCFRNFPNMTSLEPRKELGKEKPSTTTNAALWHHLGNLAVKLGFRTEQAVIFQQESPYFTLAQQVIQSAHPGLTPDSSLVSQIARLLEHTSGDSPERNAVALTSNVTLPVERRCGRPFEDDHIRDREFMFLPIVYETETSHGPDISSFYVKQDLFKSFFGDLYVMDRENAEAVIENISQSFPLESSSFMGICHGTCDTARAAREECQLSTRKIAELEAQISTYQSNGRHLDDMQQHLLDKTRECEDLTRRLRQGEDCVRREKQQQAASNDKIEEQGKKIKELASNLNNALEVHAQCANLTHEHEKRFNEIQARLTAKEAELRNILEDRDKLSAARENQEECSQILERIRGENKRLEQELKDLQVIVARSDEEAEMRSKEASILREEIKRLQDIETQTSTEKAATEQELDHLTRNNHEVEEQNKRLLEELADMRRQLLERTTRLEEADGRINSLETLFKSSEVKEMREMNQRLKKDKAELEKQIGDLQARQNHEVSTLQRRMTEASGFDDPRYQELFILARRAEHKAVAYPYCFTLWGRRNVRSISGLRMISICTRPLMISLQ
>mp247_02851
MEDIAANGEGNLSPYFKGVAKVQISALDFGHALSSQRHRPLSEKTVARLVYVLRREGCRRDDGANFVDAVVDDDALQVALAEVALSHAALKSWSMTHPVIPLQRVQCLHGLHRIAAARLVLDQNDQWWTGADIFLELPKDLGIKVIEGSVNEQPYADGVILRKILLYRREGNEALENKWWARLSTTKQKDLKQLLKKPLFMNALNDLLDMPGLWYPIKLGTLHRLLTLRCDEELLRYLQHVRTVWSSILRCGEDQVSAEVVDRLTVERLDLLAPAASERDSKIIETLFRSGEIFGQVSNEAVRGRIKSNLLSVQVLIPTLRSFFENLKYLEPCSLILKRLIDPNDKRSIYRCLKAAYFSPSSQFIEYAEGRVHEYSNKTASKDMWTSYVQLWAFCFRNFPDMTSLEPRKELGKEKPSTTTNAALWHHLGNLAVKLGFRTEQALVFQQESPYFTLAQQVIQSAHPGLTPDNSLVSQIARLLEHTSGDSPERNAVALTSNVTLPVERRCGRPFEDDHIRDREFMFLPIVYETETSHGPDISSFYVKQDLFKSFFGDLYVMDRENAEAVIENISQSFPLESSPFMGICHGTCDTARAAREECQLSTRKIAELEAQISTYQSNGRHLDDMQQHLLDKTRECEDLTRRLRQGEDCVRREKQRQAASNDKIEEQGKKIKELASNLNNALEVHAQCANLTQEHEKRFNEIQAQLTAKEAELRNILEDRDKLSAARENQEECSQILERIRGENKRLEQELKDLQVIVARSDEEAEMRSKEASILREEIKRLQDIETRTSTAKAATEQELDHLTRKNHEVEEQNKRLLEELADMRRQLLERTTRLEEADGRINSLETLFKSSEVKEMREMNQRLKKDKAELEKQIGDLQTRQNHEVSTLQRRMTEASGFDDPRYQELFILARRAEHKAVAYPYCFTVVMGPQKRPIHIRLENDQHLHKTLDDIIAIITRIELETNGVWSIYALQEGKQPGKLPSTDNIVDVLKKCKNIYAGTQQHMDQWNNAQTTSLENKGKRKRLHGDA
