# Supplementary material for: Regions of low gene expression promote maintenance and adaptation of horizontally acquired genes in yeasts
Source: Commun Biol. 2026 May 9;9:968. doi: 10.1038/s42003-026-10153-8 (PMC13376923; doi:10.1038/s42003-026-10153-8)
Supplement: Supplementary file 18 — Supplementary Data 21 [file 42003_2026_10153_MOESM18_ESM.zip › starships_captain_Gluck-Thaler2022.fa]

>mp007_11061
MSRGCVSVTLAEHKSGATTPTADMLSAEDLNSIEATFDETTLTQRIYSSSSETLLKLVEGLWMRYCAIRGLDDEATIKKVDARLLHNFFFWLLSYRKRTLRAKGTLETYWKVFCLVRERKVGSKLDKLIIRQTQGVLQRLVKDFGLQTKKREKVAMHVEDLFEVLRTLWVSTDMTFDHERHRAQLSLIMLLAGITGSRPGALLALRYRDVQVTLIQDPAGGQRPLVLIELTYEYTKGYLGAKDRHDPCLVLSPHAYFLALAFSDRAFAAQDLVGPEALFKLRVVDGLMEARIPWKNDVLDLHVFRKSHQTVYGTRISAQSLPDSTVRPWLRRLGEVTGMKKICHPYVLRYAAGKAFDSCNEISDSLRNLIMQHSKSDVFQRHYLPRYISADTQAAYRGMAAQSAVMRAASGMRRSIDPRRPRNLTAKQSASIEKHPKVTVLGEKKEKISQELARAKLLKVPPAVLSSLRSARRDAVLAYQREKRRQRQALLDRLKKEFDRDQAISDIQNQLHNRPVDAPRQTLGGHLPLTRARVYHTLFTIPESTYEEDKYRIMRAITALVTLCGTKESNTQETSACPASKTGQRYKDTAADPMRPLSRTGGSRTLQCKPTQCFLCLGDRELLIGKRVKEFYSRRDLKKHLHCHHLKCISEKSVVVCPIDRQKLIGHAGLITHWHSFH
>mp007_10755
MSNESFIPSETNFSSDEEDSCTEDDFDGIDAEFDETALTQRVYSKSSEILLAGIEKLWRDYCDRRKWDAQANLETITIRTLHNFFFWVLKRRKKTLRSISTLETYWKVFCLVRERLVKSKLNKLIVAQMKDILKALARRFHLKSEKREKTAMYVEDMFEVLKAQWTSPEMTFDHERHRLELSLFMLLAGTTGNRPGALLALRYRDVQTTLIRDPAGGNEPYVLLEFIYTHTKGYLGQKDSNTFVIPEIRHDPCLILSPHAYFLALAFSDQAFAASGLTGPEALYKLRVPDQMNQLRLPWKEEMLEVPIFRKSCRTVRGIEISQEPLPDSTVRPWLRKLGEITGMEKICHPYILRYAAGKAFDSCDGISESLRNLIMQHSRSEVFQQHYLPRHISADTQAAYRGLPAQSAVMRAASGMSRGLDARRPRKLSAEQLHQIKTHPKVEKSRKKMDELKLKVRQVKREDHSDPRLPALQAAKDKAVRAHRNEKRRQKEALLRKARERFQKVQAVADIQNLLNDLPAEAPEPVKHEYALDERSRAVQALFTLSEQTLSEERQRESRAITALVALCQKKEDRRRAQRSKAPDKGDTSDFSVAGVVLDEHSESRNLECKPTQCFLCFGDQGLPSQKREKEFCSRADLKKHVIRYHLRHLAEDATVICPLDGEPLRGHMDVLSYGQFIHGTPFLIR
>mp007_07456
MSRRCASTASAGHETHPTTLTADVLSADDLNSIEATFDETTLTQRIYSNSSETLLKQVEGLWIKYCAIRGFDDEATIKNVDARLLHNFFFWLLSYRKRTLRAKGTLETYWKVFCLVRERKLGYKLDKLIIRQMQGVLQRLVKDFGLQTKKREKVAMHAEDLFEVLRTLWSSTEMTFDHERHRTQLSLIMLLAGITGSRPGALLALRYRDVQVTLIQDPAGGRRPIVLVELTYEYTKGYLGAKDSNTFPIPEIRHDPCLLLSPHAYFLALAFSDRAFAAPDLVGPEALFQLRVIDGLMEARIPWKDDVLDLHVFRKSHQTVYGTRISKQPLPDSTVRPWLRKLGEVTGMKKICHPYVLRYAAGKAFDSCINDLPELDEISDSLRNLIMQHSKSDVFQRHYLPRYISADTQAAYRGIAPQSAVMRAVSGMRRSIDPRRPRKLTAKQLEGIQKHPRVVQLYVKRDKIIQELAKAKRTRASSTVLSSLRSARRVATLTYQREKRRQKQALLEKVKKEFDRNQAIADIQNQLHNRPVDTIRQTLGIYLPPPRARVCQTLFTLTESTVGAEKQRITCAIAALIDLCGTQENGLICAETPSCSSKTERQRSNHTTVDLEGSLTKIGLPNLPQRKPTQCFLCLGDRELSMQKRMKEFYSRKDVEKHLNRHHLRCVSEKSVTICPIDDQELLGRSGLITHWRSSH
>mp007_07465
MSDKSSIPSETDLSSDDEESYTEDDFDGIDAGFDETTLTRRVYSKSSEILLASIEKLWRDYCDRRKWNSQASLETITTRILYNFFFWVLNRRKKTLRSVSTLETYWKVFCLVRERLVKSKLDKLIIVQMKDILKSLARRFNLKSEKREKTAMYVEDMFEVLKAQWTSSEMTFDHERHRLELSLFMLLAGTTGNRPGALLALRYREVQATLIRDPAGGSEPYVLLEFSYTHTKGYLGQKDSNTFIIPEIRHDPCLILSPHTYFLALAFSDQAFAAPDLTGPEALYKLRVPDQTNQLRLPWKEEMLEVPIFRKSCRTVRGIGISQEPLPDSTVRPWLRKLGEITGMEKICHPYILRYAAGKAFDSCVFQQHYLPRHISADTQAAYRGLPAQSAVMRSASGMSRGLDARRPRKVSAEQLHQIERHPRVKKSRKKMDELKLKVRQMKREDLSDPRLPALQVAKDKAVRAHRNEKRCQKEALLRKARERFQRDQAVADIQNLLNDLPADASEPVKHEYALYERSQAVQALFTLPEQTLNEERRRESRAITALVALCQKKEDRRRLQRSKVPDKSDASDSGDAVAVVDERAGSRSLKCKPTQCFLCLGDEGLPLQKREREFCSRGDLKKHVLRYHLRHFAEDAAVVCPLDGESLRGHMDVLSHGQFTHGTPFLIR
>mp007_07466
MTRTARPERKVALQSPDYYKRHRKQLVENGTVKKVHADSTKENIFGIKTKMANSMGKTKCRVRYCEYVGEDELELLEHSQKEDIMTFLRWILDAYPRVRKRSSLHEYWRLWRMLYRKSVGQSLHAKVIEKINDRLQLAFLVLLSAYTASRPGALRNGQKEAERTLYRMGNDRSDDDLTDTDAEDVQTLCYEDVALFLLPNPGAERDSLVMGVTLRYTKGWRKKTNPKRYILTEVDNLIFDPVALMVATAILDGALGTNTHLWRIYSVHGEPRQSIELEWKEEKLKLPIFRQAEMTPGGVQTSECKALRYHTYLYFLQRLGLVAGFMQILGAYTFRRGAGEAVNSVATQAQLQQVMGHRDAGVYQAYINRRAQCGGQAAFLGRPSSTALFKAATRTSRHAGSCPPTGLTTQQFDELKVHPDIVQSRQLRDQLAREVRQQFGTLKQAAAEGSEIYQLCKNADNALRCAKVKLRNSAQKKGRQQFFDSVNAQDSAQLDPSFLDLKDCSLQPQQVEHRLAERSLVADLLCCENTSQADLVQIERRIKTIDALVALCRCREPPRQRKRDSTAGSSDQPETASSFPTICERTQCLFCFSNQDQPREVRLYRLATIYKARNHVERHLRVFKPGEPIECPHPDCREEGIVPAHCRDFMVHAREEHNYDILGRRDWSSMDI
>mp007_07473
MMSDKYSILSETDISSDEEESYTEDDFDGIDAEFDETTLTRRVYSKSSEILLASIEKLWRDYCDRREWNAQASLETITIRTLYNFFFWVLKRRKKTLRAVSTLETYWKVFCLVRERLVRSKLDKQILVQMKDVLKTLVRRFNLKSEKREKTAMYVEDMFEVLKAQWTSPEMTFDHERHRLELSLFMLLAGTTGNRPGALLALRYREVQATLIRDPAGGNEPYVLLEFIYTHTKGYLCQKDSNTFTIPGIRHDPYLILSPHTYFLALAFSDQAFAAPDLTGPEALYKLRVPDQTNQLRLPWKEEMLEVPIFRKSCRTVQGIGISQEALPDSTVRPWLRKLGEITGLEKICHPYVLRYAAGKAFDSCGEF
>mp007_02412
MSNESFIPSETNFSSDEEDSCTEDDFDGIDAEFDETALTQRVYSKSSEILLAGIEKLWRDYCDRRKWDAQANLETITIRTLHNFFFWVLKRRKKTLRSISTLETYWKVFCLVRERLVKSKLNKLIVAQMKDILKALARRFHLKSEKREKTAMYVEDMFEVLKAQWTSPEMTFDHERHRLELSLFMLLAGTTGNRPGALLALRYRDVQTTLIRDPAGGNEPYVLLEFIYTHTKGYLGQKDSNTFVIPEIRHDPCLILSPHAYFLALAFSDQAFAASGLTGPEALYKLRVPDQMNQLRLPWKEEMLEVPIFRKSCRTVRGIEISQEPLPDSTVRPWLRKLGEITGMEKICHPYILRYAAGKAFDSCDGISESLRNLIMQHSRSEVFQQHYLPRHISADTQAAYRGLPAQSAVMRAASGMSRGLDARRPRKLSAEQLHQIKTHPKVEKSRKKMDELKLKVRQVKREDHSDPRLPALQAAKDKAVRAHRNEKRRQKEALLRKARERFQKVQAVADIQNLLNDLPAEAPEPVKHEYALDERSRAVQALFTLSEQTLSEERQRESRAITALVALCQKKEDRRRAQRSKAPDKGDTSDFSVAGVVLDEHSESRNLECKPTQCFLCFGDQGLPSQKREKEFCSRADLKKHVIRYHLRHLAEDATVICPLDGEPLRGHMDVLSYGQFIHGTPFLIR
>mp007_02841
MPAVRRQRKVRPYKFSPEHYQQRLEDLGRIGTVKKNHSPSTKNNVNEVSERWEKYCKYIECDELSLLQNATKQAVIGFLEWNLDNYPSRKSISLQQKFKHWRQLYRIHTGKAWNDGWRTEVNDYIRGELSSRYRLDMSTNEKPVMNVDDVFLVLHHHWAKDTSTFPDERQRVQLWFLILICAYTGTRPGALVYVERNAKVISSDALELISRTGPGNNESRTVGDTQQANEARGDEVVEALCYKHVTLVLLPKREDSRDLLAMEIDLRFLKGHKRNFKRKIHCLYEVDDLLLDPVLCMIVLGMLDQAFEVGPLSVQDLLRIRVDKHRFSSRLRWKKGWEDKPIFRQATPTPNGVRTSDDQPLSYHTFLQNLKRLGFMAGMMQVLKPYNIRRGTGEAVDGVASQAQLQQVMGHRDAGIFQAYINERITCDVQAAFLGRPSADALLRSVSHMSRHIDPRAPTRLTDVEIDSLTTDPLIIQLRQRRDELREEARRIYGTLQNARAAGAEIFNLHREASLDLESAKKTLERHRLLESRAEFFDRIETEDARRQLQSSDDDTDDWGSGEVQHRVKERRLVVKLLCERPPGGEPQSSVWRRINAANALLSLCRTEQTTIQRKTQRNYDWGIPPSPEPTPEPVLVSSNTPTQINNRQCIFCLCKQSASQEFCRPRKAREHVERQHLKWFGQDDLIPCPDEYCRRSGIVLYGHQHFKSHVSKVHGAQLLPYSLH
>mp007_05274
MTRAGDRFIPVSTDDIFAALRDEAYTKPVLKDEFLKADKPSRVLRRWNEFISVLATKSNDPKVMELADLKTVPKFEHIRSFFIWMTRTKPGQSDRTRCVGTSTREFDIVARILKLETGYEFPKADREIMKREIKKLAITEGASWSADPKGLANFIVVEDIINYLWTCDEHIFKHPRERLQLAFAILVLGSLGMRPGELVQSNLYPGSNDGLKYKDCSLFVDRDGKITMLIRRRLMKKKRNELDKSQQHALFEIPEMRMLCPLTIFFALAVADGALDMAQLQDRSIDAGANSKPIKIKEEMLEVPILRATKDQIIISDEAILKYNSLEYMLVKLGERAGYEEPLSAYTFRRGVGNALDKSVTSAERQRIMGHSNERMFQVYMSEVVPVDNQAITQGVAPRTHQIEFLRSMAFRRNLNAPKPRTASLTTSGKRVRGHASRAEYEIARHAKRQKLRKEREAYFRNPQTAQSESSDEPDEDRFEYVTSGRITRVRPKPSPWMKILLRYDHDRAHVIRNFYERGSADPLPLEEALTPLLKMADPGPFYALYPLPGVSADTEECPWCSKDITNYPPLKFNTHLLTCFKLYNSEEARKAKEICPLVAKDPFNTFKVDESFDESEKKLMLPLAQDMCRIMSSKCRWAACNFDFANKTTSKISRHMLHHIRHSLGGSCAWSSCDWSAGTTLALEGHLLEAHGAPSPSMLDHKASFCHQCRAWFTSIFDWEKHCEQHLRDLRDPFCGSIIFKGAVIFAPLCPFCLGQEGKGSERYRQLSQTDHRGHIMKHVREYRRPFPCPHPLCKDDHQYNRESYLDHLEDVHGIAMRIRKSMAVGSTLQESNSADTCGGERGVTYEETDLTED
>mp007_05692
MSAKYSDLIALASQSQPIDLREQNFLESYRVDVHVKRWKEFAKEILLEKSLSCEPFYTAPTISQLQIFFKWLVREKKGLRGKLCIRTLQRWWCDLKRLIGIRANYSYKKSEDRCMKNFIDNLDVTEGATTKGAPKPMATWAVVEDLLYYLWACDEHVFKHPRMRLQLAWSIILSAYAGLRPGEFIESSRYRGTNQGLKYGDVEIFWIERDGVPIIHLKVTFQLRKNQRRDESKYITLSFYEEPSQRDVCPVTYFIALAVADGAIQMSDVLSKEKITAGKKSDPIHIKDSVADVPILRAIENQSRISQDRILKYSSLNHFLSQLGKRAGYEDNLTSYCFRRGAGNVFDENVTVAQRQQLMGHHNEAMFQHYISRTFGGDLQSIILGREQHKDTMNLLRSMELTRDRRAPKVPNSELTKAGVRVRGKTSSAHDYEAQRAQRKKQLSYIRQQFFKNPVPEALSESWDIMDTDEDKPQKGPEPSRCLTALLRYDHPRRAIVQNFYQRKTKEQLPLGEALEPLVNIAKPGAWFACYPRAAAEDDECPVCTTQFRPKQGRWDFNDHLIKCCKRSQEKKKMERLNAQPYLRPIEVSEKTFSRMQMEAKENKHHHGGAHLCQWQGCTESFIYKSMAVVASHISHHAHRSRSYRCLWSGCWTTTASHFDLSVHLLRVHGMFSEYTLDSKAYYCYECAEWFESDFEWDTHCEKHVQDIKDMFCGAVKRHGITSTAALCPFCLGTRGSPSHRYRQFPEAGMSLKDHIHNHHLRYICEPFPCPHPLCQEEIKGVDGVFQHFTESHGILFGAQQEDPQM
>mp021_12420
MSKSSKSFRAILKAKHEPSYRDEYLKKYSQVHLIGLWNEFLSEIEDICPTEMRCKDLLSPPEYSTVEAFLSWLAEKKPGKFDQARGVGTLLKEWNRLNHIIHLRTNVKFDKEKTEAMKKHIRELALEGLASAKSKSKGMATCAVVEDVLHFLWACDEHSFKHRRERLQLAFCIIIFGSLGIRPGEIVESNTHRGSNEGLKYKDCELIVLRSGKLKLVFKRRLRKGQRDHPENTINHVLIEVPEDRSRCPITMFVALAIADGAISLADVLDRRIAPGSNSKLIEINKGSDEVPVMRANNDDCAISEDQILKYNPLEHQLIQLGQRAGYKQRLTPYCFRRGVGAALDSKHPKNAESILSKFKS
>mp021_08722
TLILGFEREVAFINISGYSEYFTKSLSAKTLYYENIALFLLLNLGAERDSLVIETYILTKINNLIFDPVTLIVATAILDDAFRYKYTSIADIFRTRITPGGVQTSKYKALRYYTYLYFLQRLGLVAGFIQILKAYTFRRGAGEAINYTFSTYSTVATQAQLQQVMGHRDTGVYQAYINRRAQYGGQAAFLERPSSTALFKAATRTSRHAGPCPPIGLTTQQFNELRVHPNIVQSRQLRDQLAREVQQQFSTLKQAAAEGSKIYQLYKNADNTLRYAKIKLRNSAQKKDSTQLDPSFLDLKDYSMQPQQIEHRLAKRRLVADLLCGSHDDSVSEIARPARLKPETPSSFPTIYKRTQCLFYFSNQDQPRKVRLYRFTTIYKARNHIERHLRVFKPGKPIECPHPNYRKEGIVPAHRRDFMVHARKEHNYDIFRRRN
>mp021_06947
MTRVLGRGRDGASHSAEHYKRHRKQLVEKGTVKKEHADSTKENIYGVMMKWTSARKTKTGSRYCELIEEDRLDLLVHSTKEDIMTFLKWVLDTYPRVRKRSSLHEYWRLWRMLYRKSVGQSLHAKVMEEVNDYIDGYLTRKYTLDTNTREKPVMNVDDIFLILHHHWVVDSSVFPDERQRLQLAFLLLLSAYTATRPGALVYSATDRKKQRDHYIGWENDSEEDERMDYTAEEVKTLCYEDVTLLLLPNPQAGRDILVMEVTLKYTKGWKKKPKPKTYILTEVNDLIFDPVVLMLAIAVLDNAFEPKFQSVEDIFRTRVRAPRNSLELKWKPEKLKVPIFRQAEASPTGIITSDIKALRYHTYLYYLQRLGLAAGFMQILGAYVVRRGAGEAVDSVATQAQLQQVMGHRDAGIYQAYINQRVQCDVQAAFLGRPSSTALFKAATHMSRYVDPRAPTELSSSDLDALKTSPEVVRLRQLRDHLSKEVRQESGTLRNAEADGTKMYRMYKRAEDALRCIKSKLRKSAQRDARQLFFDRIDTEEINKQLDASLLDLEDCAWEPKQVEYALEERRLAAELLCEKITDQTKLAQLEHRMRTITTLVVLCRRREAPRKTRRDDSWGILNAQAPPPFPTTERNAYFASEISINHLKSGYTVTLPSTRQGIMSRAISKALGRTNPFHVLIPSVTVKGSYSPIKSIS
>mp021_07903
MTRTARPERKVALQSPDYYKRHRKQLVENGTVKKVHADSTKENIFGIKTKMANSMGKTKCRVRYCEYVGEDELELLEHSQKEDIMTFLRWILDAYPRVRKRSSLHEYWRLWRMLYRKSVGQSLHAKVIEKINDRLQLAFLVLLSAYTASRPGALRNGQKEAERTLYRMGNDRSDDDLTDTDAEDVQTLCYEDVALFLLPNPGAERDSLVMGVTLRYTKGWRKKTNPKRYILTEVDNLIFDPVALMVATAILDGALGTNTHLWRIYSVHGEPRQSIELEWKEEKLKLPIFRQAEMTPGGVQTSECKALRYHTYLYFLQRLGLVAGFMQILGAYTFRRGAGEAVNSVATQAQLQQVMGHRDAGVYQAYINRRAQCGGQAAFLGRPSSTALFKAATRTSRHAGSCPPTGLTTQQFDELKVHPDIVQSRQLRDQLAREVRQQFGTLKQAAAEGSEIYQLCKNADNALRCAKVKLRNSAQKKGRQQFFDSVNAQDSAQLDPSFLDLKDCSLQPQQVEHRLAERSLVADLLCCENTSQADLVQIERRIKTIDALVALCRCREPPRQRKRDSTAGSSDQPETASSFPTICERTQCLFCFSNQDQPREVRLYRLATIYKARNHVERHLRVFKPGEPIECPHPDCREEGIVPAHCRDFMVHAREEHNYDILGRRDWSSMDI
>mp021_06445
MSAKYSDLIALASQSQPIDLREQNFLESYRVDVHVKRWKEFAKEILLEKSLSCEPFYTAPTISQLQIFFKWLVREKKGLRGKLCIRTLQRWWCDLKRLIGIRANYSYKKSEDRCMKNFIDNLDVTEGATTKGAPKPMATWAVVEDLLYYLWACDEHVFKHPRMRLQLAWSIILSAYAGLRPGEFIESSRYRGTNQGLKYGDVEIFWIERDGVPIIHLKVTFQLRKNQRRDESKYITLSFYEEPSQRDVCPVTYFIALAVADGAIQMSDVLSKEKITAGKKSDPIHIKDSVADVPILRAIENQSRISQDRILKYSSLNHFLSQLGKRAGYEDNLTSYCFRRGAGNVFDENVTVAQRQQLMGHHNEAMFQHYISRTFGGDLQSIILGREQHKDTMNLLRSMELTRDRRAPKVPNSELTKAGVRVRGKTSSAHDYEAQRAQRKKQLSYIRQQFFKNPVPEALSESWDIMDTDEDKPQKGPEPSRCLTALLRYDHPRRAIVQNFYQRKTKEQLPLGEALEPLVNIAKPGAWFACYPRAAAEDDECPVCTTQFRPKQGRWDFNDHLIKCCKRSQEKKKMERLNAQPYLRPIEVSEKTFSRMQMEAKENKHHHGGAHLCQWQGCTESFIYKSMAVVASHISHHAHRSRSYRCLWSGCWTTTASHFDLSVHLLRVHGMFSEYTLDSKAYYCYECAEWFESDFEWDTHCEKHVQDIKDMFCGAVKRHGITSTAALCPFCLGTRGSPSHRYRQFPEAGMSLKDHIHNHHLRYICEPFPCPHPLCQEEIKGVDGVFQHFTESHGILFGAQQEDPQM
>mp040_12253
MSKSSKSFRAILKAKHEPSYRDEYLKKYSQVHLIGLWNEFLSEIEDICPTEMRCKDLLSPPEYSTVEAFLSWLAEKKPGKFDQARGVGTLLKEWNRLNHIIHLRTNVKFDKEKTEAMKKHIRELALEGLASAKSKSKGMATCAVVEDVLHFLWACDEHSFKHRRERLQLAFCIIIFGSLGIRPGEIVESNTHRGSNEGLKYKDCELIVLRSGKLKLVFKRRLRKGQRDHPENTINHVLIEVPEDRSRCPITMFVALAIADGAISLADVLDRRIAPGSNSKLIEINKGSDEVPVMRANNDDCAISEDQILKYNPLEHQLIQLGQRAGYKQRLTPYCFRRGVGAALDSKHPKNAESILSKFKS
>mp040_13256
MTRTARPERKVALQSPDYYKRHRKQLVENGTVKKVHADSTKENIFGIKTKMANSMGKTKCRVRYCEYVGEDELELLEHSQKEDIMTFLRWILDAYPRVRKRSSLHEYWRLWRMLYRKSVGQSLHAKVIEKINDRLQLAFLVLLSAYTASRPGALRNGQKEAERTLYRMGNDRSDDDLTDTDAEDVQTLCYEDVALFLLPNPGAERDSLVMGVTLRYTKGWRKKTNPKRYILTEVDNLIFDPVALMVATAILDGALGTNTHLWRIYSVHGEPRQSIELEWKEEKLKLPIFRQAEMTPGGVQTSECKALRYHTYLYFLQRLGLVAGFMQILGAYTFRRGAGEAVNSVATQAQLQQVMGHRDAGVYQAYINRRAQCGGQAAFLGRPSSTALFKAATRTSRHAGSCPPTGLTTQQFDELKVHPDIVQSRQLRDQLAREVRQQFGTLKQAAAEGSEIYQLCKNADNALRCAKVKLRNSAQKKGRQQFFDSVNAQDSAQLDPSFLDLKDCSLQPQQVEHRLAERSLVADLLCCENTSQADLVQIERRIKTIDALVALCRCREPPRQRKRDSTAGSSDQPETASSFPTICERTQCLFCFSNQDQPREVRLYRLATIYKARNHVERHLRVFKPGEPIECPHPDCREEGIVPAHCRDFMVHAREEHNYDILGRRDWSSMDI
>mp040_12401
MMKWTSARKTKTGSRYCELIEEDRLDLLVHSTKEDIMTFLKWVLDTYPRVRKRSSLHEYWRLWRMLYRKSVGQSLHAKVMEEVNDYIDGYLTRKYTLDTNTREKPVMNVDDIFLILHHHWVVDSSVFPDERQRLQLAFLLLLSAYTATRPGALVYSATDRKKQRDHYIGWENDSEEDERMDYTAEEVKTLCYEDVTLLLLPNPQAGRDILVMEVTLKYTKGWKKKPKPKTYILTEVNDLIFDPVVLMLAIAVLDNAFEPKFQSVEDIFRTRVRAPRNSLELKWKPEKLKVPIFRQAEASPTGIITSDIKALRYHTYLYYLQRLGLAAGFMQILGAYVVRRGAGEAVDSVATQAQLQQVMGHRDAGIYQAYINQRVQCDVQAAFLGRPSSTALFKAATHMSRYVDPRAPTELSSSDLDALKTSPEVVRLRQLRDHLSKEVRQESGTLRNAEADGTKMYRMYKRAEDALRCIKSKLRKSAQRDARQLFFDRIDTEEINKQLDASLLDLEDCAWEPKQVEYALEERRLAAELLCEKITDQTKLAQLEHRMRTITTLVVLCRRREAPRKTRRDDSWGILNAQAPPPFPTTERNAYFASEISINHLKSGYTVTLPSTRQGIMSRAISKALGRTNPFHVLIPSVTVKGSYSPIKSIS
>mp040_03078
MSTKYSDLIALANESQPIDLREQNFLESSRVDVHVKRWKEFAKEILLEKSPPCEPFYIAPTLNQLQIFFKWLKWWCDLKRLIGVRANFAYKKSEDRCMKTFIDNLDVTEGATTKGAPKPMATWAVVEDLLYYLWACDEHVFKHPRMRLQLAWSIILSAYAGLRPGEFIESSRYRGTNQGLKYRDVEIFWIERDGVPIIHLKVTFQLRKNQRRDESKYITLSFYEEPSQRDVCPVTYFIALAVADGAIQMSDVLSKEKITAGKKSDPIHIKDSVADVPILRAIENQSRISQDRILKYSSLNHFLSQLGKRAGYEDNLTSYCFRRGAGNVFDENVTVAQRQQLMGHHNEAMFQHYISRTFGGDLQSIILGREQHKDTMNLLRSMELTRDRRAPKLPNSELTKSGVRVRGKTTSAQDYEAQRAQRKKQLSYIRQQFFKNPVPNALSESWDIMDTDEDKPQKGPEPSRCLTALLRYDHPRRAIVQNFYQRKTKEPLPLGEALEPLVNIAKPSAWFACYPRAAAEDNECPVCTTQFRPK
>mp042_09337
MSKSSKSFRAILKAKHEPSYRDEYLKKYSQVHLIGLWNEFLSEIEDICPTEMRCKDLLSPPEYSTVEAFLSWLAEKKPGKFDQARGVGTLLKEWNRLNHIIHLRTNVKFDKEKTEAMKKHIRELALEGLASAKSKSKGMATCAVVEDVLHFLWACDEHSFKHRRERLQLAFCIIIFGSLGIRPGEIVESNTHRGSNEGLKYKDCELIVLRSGKLKLVFKRRLRKGQRDHPENTINHVLIEVPEDRSRCPITMFVALAIADGAISLADVLDRRIAPGSNSKLIEINKGSDEVPVMRANNDDCAISEDQILKYNPLEHQLIQLGQRAGYKQRLTPYCFRRGVGAALDKNVTQAERMQVMGHTSRRTFLAYMSNTVSVDAQAIMFGESSRVNEIDFVRSMSFHRDLHGPKPSTSSLTQSGVRAPRTFVSAEEELRRRLMERERRKDERRQFEQGSRKYDDLGALPHGEENFEYLEEGGIERVRPRPSPWMSVLLRYDTTRAEVVRNFYSKEGKESPSLQQAIEPLVKMADPSPWFATYPIPGAGADDNYDECPSCGKPAKL
>mp042_14326
MSRQCASVALAGHRSRPTTPTADMLSAEDLNSIEATFDETTLTQRIYSNSSETLLKLVEGLWMRYCAIRGLDDEATIKKIDARLLHNFFFWLLSYRKRTLRAKGTLETYWKVFCLVRERKVGFKLDKLIIRQTQGRLIKDFKLQTKKREKVAMHVEDLFEVLRTLWVSTEMTFDHERHRVQLSLIMLLAGITGSRPGALLALRYRDVQVTLIQDPAGGQRPLVLIELTYEYTKGYLGAKDRYRDYIRHDPCLVLSPHAYFLALAFSDRAFAAQDLVGPEALFRLRVVDGLMEARIPWKKDVLDLHVFRKSHQTVYGTRISTQSLPDSTVRPWLRRLGEVTGMKKICHPYVLRYAAGKAFDSCNEISDSLRNLIMQHSKSDVFQRHYLPRYISADTQAAYRGMAAQSAVMRAASGMRRSIDPRRPRNLTTKQSASIEKHPKVTVLGEKRDKISQELARAKLLKVSPAVLSSLQSARHDAVLAYRREKRRQRQALLDKLKREFDRDQAIADIQDQLHNRPVDAPRQTLGGHLPLTRARVYHTLFTIPEPTYEEDKCRIMRAITALITLCGAKESNMQDTSACPAYKTGQRCKDTAAGPMRPLSRTEGSRTLQCKATQCFLCLGDRELLIGKRLKEFYSRRDLKKHLYRHHLKCISEKSVIVCPIDRQKLIGHAGLITHWHSFH
>mp042_14177
MSRGCVSVTLAEHKSGATTPTADMLSAEDLNSIEATFDETTLTQRIYSSSSETLLKLVEGLWMRYCAIRGLDDEATIKKVDARLLHNFFFWLLSYRKRTLRAKGTLETYWKVFCLVRERKVGSKLDKLIIRQTQGVLQRLVKDFGLQTKKREKVAMHVEDLFEVLRTLWVSTDMTFDHERHRAQLSLIMLLAGITGSRPGALLALRYRDVQVTLIQDPAGGQRPLVLIELTYEYTKGYLGAKDRHDPCLVLSPHAYFLALAFSDRAFAAQDLVGPEALFRLRVVDGLMEARIPWKKDVLDLHVFRKSHQTVYGTRISTQSLPDSTVRPWLRRLGEVTGMKKICHPYVLRYAAGKAFDSCNEISDSLRNLIMQHSKSDVFQRHYLPRYISADTQAAYRGMAAQSAVMRAASGMRRSIDPRRPRNLTAKQSASIEKHPRVTVLGEKRDKISQELARAKLLKAPPTVLSSLRSARRDAVLAYRREKRRQRQALLDKLKNEFDRDQAIADIQDQLHNRPVDAPRQTLGGHLPLTRARVYHTLFTIPEPTYEEDKCRIMRAITALITLCGAKESNIQDTSACPAYKTGQRCKDTAADPMRPLSRTGGSRTLQCKPTQCFLCLGDRELLIGKRLKEFYSRRDLKKHLYRHHLKCISEKSVVVCPIDRQKLIGHAGLITHWHSFH
>mp042_14181
MMSDESSIPSETNLSSDEEDSCTEDDFDGIDAEFDETALTQRVYSKSSEILLASMEKLWRDYCDRRKWNAQASLETITIRTLHNFFFWVLKRRKKTLRSVSTLETYWKVFCLVRERLVRSKMDKLIVTQMKDILKALARRFNLKSEKREKTAMYVEDMFEVLKAQWTSSEMTFDHERHRLELSLFMLLAGTTGNRPGALLALRYRDVQATLIRDPAGGSEPYVLLEFIYTHTKGYLGQKDSNTFTIPEIRHDPYLILSPHTYFLALAFSDHAFAAPDLTGPEALYKLRVPDQTNQLRLPWKKEVLDVPVFRKSCRTVRGIGISLEPLPDSTVRPWLRKLGEITGMEKICHPYILRYAAGKAFDSCGESRAGESKLILSDLGLYELTVHRRNQ
>mp042_09128
MSRQCASVALAGHRSRPATSTADMLSAEDLNSIEATFDETTLTQRIYSNSSETLLKLVEGLWMRYCAIRGLDDEATIKKIDARLLHNFFFWLLSYRKRTLRAKGTLETYWKVFCLVRERKVGFKLDKLIIRQTQGVLQRLVKDFKLQTKKREKVAMHVEDLFEVLRTLWVSTEMTFDHERHRIQLSLIMLLAGITGSRPGALLALRYRDVQVTLIQDPAGGQQPLVLIELTYEYTKGYLGAKESNTFPIPEIRHDPCLVLSPHSYFLALAFSDRAFAAPDLVGPEALFRLRVIDGLMEARIPWKEDVLDLPVFRKSHQTVYGTRISTQPLPDSTVRPWLRKLGEVTGMKKICHPYVLRYAAGKAFDSCNEISDSLRNLIMQHSKSDVFQRHYLPRYISADTQAAYRGIAPQSAVMRAVSSMRRSIDPRRPRKLTAKQSESIEQHPNVAMLSKRRDGISQDLTRAKLLKASPAVLSSLRSARRDAALAYQREKRRQRQELLGKLKKDFDREQAIADIQNQLHNRPIDTLRQTLGGHLPLTRARVCQTLFTLPESTYEKDKHRRMRAITALITLCKAEESSAECPDTPAYSINKASQRCNDTTADLIKPLNRTGGRRASQGKPTQCFLCLGDRELSIGKRMKEFYSRRDLEKHLRRHHLKFISEKSVTICPIDGQKLLGHAGLITHWRSSH
>mp042_01680
MSRQCASVALAGHRSRPTTPTADMLSAEDLNSIEATFDETTLTQRIYSNSSETLLKLVEGLWMRYCAIRGLDDEATIKKIDARLLHNFFFWLLSYRKRTLRAKGTLETYWKVFCLVRERKVGFKLDKLIIRQTQGRLVKDFKLQTKKREKVAMHVEDLFEVLRTLWVSTEMTFDHERHRVQLSLIMLLAGITGSRPGALLALRYRDVQVTLIQDPAGGQRPLVLIELTYEYTKGYLGAKDRYRDYIRHDPCLVLSPHAYFLALAFSDRAFAAQDLVGPEALFRLRVVDGLMEARIPWKKDVLDLHVFRKSHQTVYGTRISTQSLPDSTVRPWLRRLGEVTGMKKICHPYVLRYAAGKAFDGCNEISDSLRNLIMQHSKSDVFQRHYLPRYISADTQAAYRGMAAQSAVMRAASGMRRSIDPRRPRNLTTKQSASIEKHPKVTVLGEKRDKISQELARAKLLKVSPAVLSSLRSARHDAVLAYRREKRRQRQVLLDKLKKEFDRDQAIADIQDQLHNRPVDAPRQTLGGHLPLTRARVYHTLFTIPEPTYEEDKCRIMRAITALIILCGAKESNIQDTSACPAYKIGQRCKDTAAGPMRPLSRTEGSRTLQCKPTQCFLCLGDRELLIGKRLKEFYSRRDLKKHLYRHHLKCISEKSVIVCPIDRQKLLGHAGLITHWHSFH
>mp042_01684
MMSDKYPILSEPDISSDEEESYTEDDFDGIDAEFDETTLTRRVYSKSSEILLASIEKLWRDYCDRREWNAQASLETITIRTLYNFFFWVLKRRKKTLRAVSTLETYWKVFCLVRERLVRSKLDKQILVQMKDVLKTLVRRFNLKSEKREKTAMYVEDMFEVLKAQWTSPEMTFDHERHRLELSLFMLLAGTTGNRPGALLALRYCDVQATLIRDPAGGNEPYVLLEFIYTHTKGYLGQKDSNTFTIPEIRHDPYLILSPHTYFLALAFSDQAFAAPDLTGPEALYKLRVPDQTNQLRLPWKEEMLEVPIFRKSCRTVQGIGISQEALPDSTVRPWLRKLGEITGLEKICHPYVLRYAAGKAFDSCGEF
>mp042_13938
MMSDKYPILSETDISSDEEESYTEDDFDGIDAEFDETTLTRRVYSKSSEILLASIEKLWRDYCDRREWNAQASLETITIRTLYNFFFWVLKRRKKTLRAVSTLETYWKVFCLVRERVVRSKLDKQILVQMKDVLKTLVRRFNLKSEKREKTAMYVEDMFEVLKAQWTSPEMTFDHERHRLELSLFMLLAGTTGNRPEALLALRYCDVQATLIRDPAGGNEPYVLLEFIYTHTKGYLGQKDSNTFTIPEIRHDPYLILSPHTYFLALAFSDQAFAAPDLTGPEALYKLRVPDQTNQLRLPWKEEMLEVPIFRKSCRTVQGIGISQEALPDSTVRPWLRKLGEITGMEKICHPYILRYAAGKAFDSCGESWVGETKLILSDLGLYELTVHRRDQ
>mp042_05375
MSRQCASVALAGHRSRPKTPTADMLSAEDLNSIEATFDETTLTQKIYSNSSETLLKLVEGLWMRYCAIRGLDDEATIKNIDTRLLHNFFFWLLSYRKTTLRAKGTLETYWKVFCLVRERKVGFKLDKLIIRQTQGRLVKDFKLQTKKREKVAMHVEDLFEVLRTLWVSTEMTFDHERHRVQLSLIMLLAGITGSRPGALLALRYRDVQVTLIQDPAGGQRPIVLIELTYQYTKGYLGAKDRHDPCLVLSPHAYFLALAFSDRAFAAQDLVGPEALFRLRVVDGLMEARIPWKKDVLDLHVFRKSHQTVYGTRISTQSLPDSTVRPWLRRLGEVTGMKKICHPYVLRYAAGKAFDSCNEISDSLRNLIMQHSKSDVFQRHYLPRYISADTQAAYRGMAAQSAVMRAASGMRRSIDPRRPRNLTIKQSASIEKHPKVTVLGEKRDKISQELARAKLLKVSPAVLSSLRSARHDAALAYRREKRRQRQALLDKLKKEFDRDQAIADIQDQLHNRPVDAPRQTLGGHLPLTRARVYHTLFTIPEPTYEEDNCRIMRAINALITLCGAKESNIQDTSACPAYKTGQQYEDMAADPMRPLDRTEGSRTLQCKPTQCFLCLGDRELLIGKRLKEFYSRRDLKKHLYCHHLKCISEKGVIVCPIDRQKLIGHAGIITHWHSFH
>mp042_05409
MMSDKSSIPSETDLSSDDEESYTEDDFDGIDAGFDETTLTRRVYSKSSEILLASIEKLWRDYCDRRKWNSQASLETITTRILYNFFFWVLNRRKKTLRSVSTLETYWKVFCLVRERLVKSKLDKLIIVQMKDILKSLARRFNLKSEKREKTAMYVEDMFEVLKAQWTSSEMTFDHERHRLELSLFMLLAGTTGNRPGALLALRYREVQATLIRDPAGGSEPYVLLEFSYTHTKGYLGQKDSNTFIIPEIRHDPCLILSPHTYFLALAFSDQAFAAPDLTGPEALYKLRVPDRTNQLRLPWKEEVLDVPIFRKSCRTIRGIGISQEVLPDSTIRPWLRKLGEITGMEKICHPYVLRYAAGKAFDSCDGISDSLRNLIMQHSRTEVFQQHYLPRHISADTQAAYRRLPAQSAVMRAASGMTRGLDVRRPRKVPAEQLHQIEAHPKVEKSRKKMDELKQKIRQVKRENPSDPCLPSLQAAKDEAVRAHRNEKRRQKEALLRKARERFQRDQAVADIQNLLNDLPVDAPEPVKHEYALDERSRAVQALFTLPKKTLSEERRRESRAITALIALCKKKEDRRRVQRSKMRDKSDTSESGDNVAVDDVHPESGGLRCKPTQCFLCLGDEGMPLQKRAREFYSRGDLKKHVLRYHLRHIAEDATVICPLDGESLRGHLDVLSHGQYTHSTTFFIR
>mp042_05417
MMSDKYSTPSETSLSSDEGKSCTEDDFDGIDAEFDETTVTQRVYSKSSEVLLASIEKLWRDYCDRRKWNAQANLETISIRTLHNFFFWVLKRRKKTLRSASTLETYWKVFCLVRERLVRSKLDKLVVAQMKDVLRALTRRFKLASEKREKTAMYVEDMFEVLKAQWTSSEMTFDHERHRLELSLFMLLAGTTGNRPGALLALRYRDVQATLIRDPAGGSEPYVLLEFIYTHTKGYLGQKDSNTFTIPEIRHDPYLILSPHTYFLALAFSDQAFAAPDLTGPEALYKLRVPDQTNQLRLPWKKEVLDVPIFRKSCRTVRGIGISQEALPDSTVRPWLRKLGEITGMEKICHPYILRYAAGKAFDSCDGISESLRNLIMQHSRSEVFQQHYLPRHISADTQAAYRGLPAQSAVMRAASGMSRGLDARRPRKISAEQLHQIEKHPKVEKSRKRMDELKLKVRQVKREDPSNPRLPALQAAKDEAVRAHRNEKRRQKEALLRKARELFQRDQAVADIQNLLNGLPADAPEPVKHEYALDERSQAVQALFTLPEQTLSEERRRESRAITALVALCQKKEDRRRAQPSKAPDKGDASDSSVAGVVVDEHSESRNLECKPTQCFLCLGDEGLPSQKREKEFCSRADLKKHVLRYHLRHFAEDATVVCPLDGEPLRGHMDVLSHGQFIHGTPFLIR
>mp042_05418
MTRPARPERKVALQSPDYYKRYRKQLAENGTVKKVHANSTKENILGIKTKWAKYCQYVGEDELKLLAHSEKENIMSFLEWILDAYPRVRKRSSLHEYWRLWRMLYRESVGQRLHANVIEEVNDYIDGCLTRQYQLNTTTRPKPVLSVDDVFLILHHHWALDTSVFPDERQRLQLAFLVLLSAHTASRPGALVCSVTDKRKQREHYIGQKNDKSNDDLMEADAEDVGTLCYEDISLFLLPNPGAESDNIAMEVTLRCAKGWRKKSNPKTYILTEVDNLILDPIALMVATAILDGAFRYDFASTADIFRTRVREPRHSIELEWKEEKLKLPIFRQAELTPAGVQTSECKALRYHTYLQFLQRLGLAAGFMQILRAYTVRTGTDDAIDAVADQTQHQQLMRYQDTGASQAYINQRVQCGAQAAFLGRPSSTALSKAVTHTSRHVGPRPSTGLTTQQLEELKTHPDIVQSRQLRDRLAREARQQFGILKQAAAEGSEIYQLYKGANNALQCAKVKLRKSAQNEARQQSFDSINMQEDNTQLDPSFLDLEGCSWQPQQAEHRLAERKLVADLLCGNNTLQGDLVDIEDRIKTIDALVALCRCREPPRQRKVDSTDDSFEELEMVSSFPTSCERTQCLFCFNNQNQPREVRLYLFATVYKARDHVEKHLRVFKPGEPIACPHAECRTKGTVLAHRRDFMVHAMQEHNYDVFRRRK
>mp042_13593
MYCLYEVDDLIFDPVLCMLVLGVLDSAFQLENRSVGDLLRFQVDKHRHSSRLRWKKEWEDSPIFRQATQTLDGFQTSNYQPLSYQTFLRYLKRFGFMAGMMQILKPYNIRRGTGEAVDAVATQAQLQQSMGHRDAGMFQAYLNERVSCDVQAAFLGRPLVDALFKSVGHMNRDVDPRAPTSLTNLEIDNLNTHSTLVQLRQRRDTLREEGRRLYGTLKRAQAAGAEIYALHREACLDFESAKKTLERQRLMESRVNFFDRIETEDALNQLESSDLNGNNDWELGAVEHELAERRQVVRLLCERPADLESQDKLSRRIGAAEALLSLCRVKQTLLQRRGKRNRDWASCQAQIRHEIPVPLPLPEKAQSKPTIGNASSAYISIR
>mp042_13610
MASLPATEKEKYIPDLRSPPSEMALKMFFKWMVRNIRELSDRPLSVQTMKKYFDELKRVVLYRTQHIYARQIRDGYIESLAETEKASVDVLPKGLADFAVLENIIYFLWACDEYTFNHPRYRLQLAFGMLLCSFRGIRPGEIVESGLHRGTNDGLKYKAIKLVLTDVEGFILLVRRRLKKGARNQASRMTWETFFQSPDNRACCVVTHFLALALADGAIIMDEIENAKIDSAANSKVFFFPEEVQELPIIRAMNGDQHSISETKILTFTVWNYMLVELGRRAGYEEPLTSYCFRRGVGNSLDKKITPAERQREMSHKNKFTFLHYLFRVSGIDSQAIVMGEEQRTTSIEFVRSMNFSRNLRAPNPHSLVTSGARAPASANSREESFRLIQEKESALRKIIRNSSPQRRPSRILLLRMRV
>mp042_13490
MTRVLGRGRDGASHSAEHYKRHRKQLVEKGTVKKEHADSTKENIYGVMMKWTRYCELIEEDRLDLLVHSTKEDIMTFLKWVLDTYPRVRKRSSLHEYWRLWRMLYRKSVGQSLHAKVMEEVNDYIDGYLTRKYTLDTNTREKPVMNVDDIFLILHHHWVVDSSVFPDERQRLQLAFLLLLSAYTATRPGALVYSATDRKKQRDHYIGWENDSEEDERMDYTAEEVKTLCYEDVTLLLLPNPQAGRDILVMEVTLKYTKGWKKKPKPKTYILTEVNDLIFDPVVLMLAIAVLDNAFEPKFQSVEDIFRTRVRAPRNSLELKWKPEKLKVPIFRQAEASPTGIITSDIKALRYHTYLYYLQRLGLAAGFMQILGAYVVRRGAGEAVDSVATQAQLQQVMGHRDAGIYQAYINQRVQCDVQAAFLGRPSSTALFKAATHMSRYVDPRAPTELSSSDLDALKTSPEVVRLRQLRDHLSKEVRQESGTLRNAEADGTKMYRMYKRAEDALRCIKSKLRKSAQRDARQLFFDRIDTEEINKQLDASLLDLEDCAWEPKQVEYALEERRLAAELLCEKITDQTKLAQLEHRMRTITTLVVLCRRREAPRKTRRDDSWGILNAQAPPPFPTTCERTQCLFCFGNQHQPPEVRLYRYSTVYKARDHVEGHLKSFRPDEPIPCPHPECHSEGILLTNQEHFMNHAAVKHAYDIFRKPR
>mp042_12862
MAGMMQVLKPYNIRRGTGEAVDGVASQAQLQQVMGHRDAGIFQAYINERITCDVQAAFLGQPSADALLRSVSHMSRHIDPRAPTRLTDVEIDSLTTDPLIIQLRERRDELREEARRIYGTLQNARAAGAEIFNLHREASLDLESAKKTLERHRLLESRAEFFDRIETEDARRQLQSSDDDTDDWGSGEVQHRVEERRLVVKLLCERPPGGEPQSSVWRRINAANALLSLCRTEQTTIQRRTQRNYDWGIPPSPEPTPEPVLVSSNTPTQINNRQCIFCLCKQSASQEFCRPRKAREHVEKQHLKWFGQDDLIPCPDEYCRRSGIVLYGHQHFKSHVSKVHGAQLLPYSLH
>mp042_09216
MPAVRRQRKVRPYKFSPEHYQQRLEDLGRIGTVKKNHSPSTKNNVNEVSERWEKYCKYIECDELSLLQNATKQAVIGFLEWNLDNYPSRKSISLQQKFKHWRQLYRIHTGKAWNDGWRTEVNDYIRGELSSRYRLDMSTNEKPVMNVDDVFLVLHHHWAKDTSTFPDERQRVQLWFLILICAYTGTRPGALVYVERNAKVISSDALELISRTGPGNNESRTVGDTQQANEARGDEVVEALCYKHVTLVLLPKREDSRDLLAMEIDLRFLKGHKRNFKRKIHCLYEVDDLLLDPVLCMIVLGMLDQAFEVGPLSVQDLLRIRVDKHRFSSRLRWKKGWEDKPIFRQATPTPNGVRTSDDQPLSYHTFLQNLKRLGFMAGMMQVLKPYNIRRGTGEAVDGVASQAQLQQVMGHRDAGIFQAYINERITCDVQAAFLGRPSADALLRSVSHMSRHIDPRAPTRLTDVEIDSLTTDPLIIQLRQRRDELREEARRIYGTLQNARAAGAEIFNLHREASLDLESAKKTLERHRLLESRAEFFDRIETEDARRQLQSSDDDTDDWGSGEVQHRVKERRLVVKLLCERPPGGEPQSSVWRRINAANALLSLCRTEQTTIQRKTQRNYDWGIPPSPEPTPEPVLVSSNTPTQINNRQCIFCLCKQSASQEFCRPRKAREHVERQHLKWFGQDDLIPCPDEYCRRSGIVLYGHQHFKSHVSKVHGAQLLPYSLH
>mp042_11653
MSKSSKSFLAILKAKHEPSYRDEYLKKYSQVHLIGLWNEFLLEIEDICPTEMRCKDLLSPPEYSTVEAFLSWLAEKKPGKFGQARGIGTLLKEWNRLHHIIHLRTNVKFDKEKAEAMKKHIRGLALEGLASAKPKSKGMATCAVVEDVLHFLWACGEHSFKHRRERLQLAFCIIIFGSLGIRPGEIVESNTHRGSNEGLKYKDCELIVLRSGKLKLVFKRRLRKGQRNHPENTINHVLIEVPEDRSRCPITMFVALAIADGAISLADVLDRRIAPGSNSKLIEINKGSGEVPVMRANNDDCAISEDQILKYNPLEHQLIQLGQRAGYKQRLTPYCFRRGVGAALDKNVTQAERMQVMGHTSRRTFLAYMSNTVSVDAQAIMFGESSRVNEIDFVRSMSFHRDLHGPKPSTSSLTQSGVRAPRTFVSAEEELRRRAVERERRKDERRQFEQGSRQYDDLGALPHGEEDFEYLEEGGIERVRPRPSPWMSVLLRYDTTRSEVVQNFYSKEGKESLSLQQAIVPLVKMADPSPWFATYPIPGAGADENYDECPSCGKPAKL
>mp042_03138
MSAKYSDLIALASQSQPIDLREQNFLESYRVDVHVKRWKEFAKEILLEKSLSCEPFYTAPTISQLQIFFKWLFIDNLDVTEGATTKGAPKPMATWAVVEDLLYYLWACDEHVFKHPRMRLQLAWSIILSAYAGLRPGEFIESSRYRGTNQGLKYGDVEIFWIERDGVPIIHLKVTFQLRKNQRRDESKYITLSFYEEPSQRDVCPVTYFIALAVADGAIQMSDVLSKEKITAGKKSDPIHIKDSVADVPILRAIENQSRISQDRILKYSSLNHFLSQLGKRAGYEDNLTSYCFRRGAGNVFDENVTVAQRQQLMGHHNEAMFQHYISRTFGGDLQSIILGREQHKDTMNLLRSMELTRDRRAPKVPNSELTKAGVRVRGKTSSAHDYEAQRAQRKKQLSYIRQQFFKNPVPEALSESWDIMDTDEDKPQKGPEPSRCLTALLRYDHPRRAIVQNFYQRKTKEQLPLGEALEPLVNIAKPGAWFACYPRAAAEDDECPVCTTQFRPKQGRWDFNDHLIKCCKRSQEKKKMERLNAQPYLRPIEVSAKTISRMQMEAKENKHQHGGAHLCQWQGCTESFIFKSMAVVASHISHHAHRSRSYRCLWSGCWTSTASHFDLSVHLLRVHGMFSEYTLDSKAYYCYECAEWFESDFEWDTHCEKHVQDIKDMFCGAVKRHGITSTAALCPFCLGTRGSPSHRYRQFPEAGMSLKDHIHNHHLRYICEPFPCPHPLCQEEIKGVDGAFQHFTESHGILFGVQQEEDPQM
>mp042_11854
MSAKYSDLIALANQSQPIDLREQNFLESYRVDVHVKRWKEFAKEILLEKSPSCEPFYTAPTLNQLQIFFKWLVREKKGLRGKLCIRTLQRWWCDLKRLIGVRANYAYKKSEDRCMKTFIDNLDVTEGATTKGAPKPMATWAVVEDLLYYLWACDEHVFKHPRMRLQLAWSIILSAYAGLRPGEFIESSRYRGTNQGLKYGDVEIFWIERDGVPIIHLKVTFQLRKNQRRDESKYITLSFYEEPSQRDVCPVTYFIALAVADGAIQMSDVLSKEKITAGKKSDPIHIKDSVADVPILRAIENQSRISQDRILKYSSLNHFLSQLGKRAGYEDNLTSYCFRRGAGNVFDENVTVAQRQQLMGHHNEAMFQHYISRTFGGDLQSIILGREQHKDTMNLLRSMELTRDRRAPKVPNSELTKSGVRVRGKTTSAHDYEAQRAQRKKQLSYIRQQFFKNPVPKAPSESWDIMDTDEDKPQKGPEPSRCLTALLRYDHPRRAIVQNFYHRKTKEPLPLGEALEPLVNIAKPGAWFACYPRAAAEDDECPVCTTQFRPKQGRWDFNDHLIKCCKRSQEKKKMERLNAQPYLRPIEVSEKTFSRMQMEAKENKHQHGGAHLCQWQGCTESFIYKSMAVVASHISHHAHRSRSYRCLWSGCWTTTASHFDLSVHLLRVHGMFSEYTLDSKAYYCYECAEWFESDFEWDTHCEKHVQDIKDMFCGAVKRHGITSTAALCPFCLGTRGSPSHRYRQFPEAGMSLKDHIHNHHLRYICESFPCPHPLCQEEIKGVNGVFQHFTESHGILFGVQQEDPQL
>mp050_12879
MSKSSKSFRAILKAKHEPSYRDEYLKKYSQVHLIGLWNEFLSEIEDICPTEMRCKDLLSPPEYSTVEAFLSWLAEKKPGKFDQARGVGTLLKEWNRLNHIIHLRTNVKFDKEKTEAMKKHIRELALEGLASAKSKSKGMATCAVVEDVLHFLWACDEHSFKHRRERLQLAFCIIIFGSLGIRPGEIVESNTHRGSNEGLKYKDCELIVLRSGKLKLVFKRRLRKGQRDHPENTINHVLIEVPEDRSRCPITMFVALAIADGAISLADVLDRRIAPGSNSKLIEINKGSDEVPVMRANNDDCAISEDQILKYNPLEHQLIQLGQRAGYKQRLTPYCFRRGVGAALDSKHPKNAESILSKFKS
>mp050_04070
MLSAEDLNSIEATFDETTMTQRIYSNSSETLLKLVEGLWMRYCAIRGLDDKATIKKVDTRLLHNFFFWLLSYRKRTLRAKGTLETYWKVFCLVRERKVGSKLDKLIIRQMQGVLQRLVKDFGLQTKKREKVAMHVEDLFEVLRTLWVSTEMTFDHERHRAQLSLIMLLAGITGSRPGALLALRYRDVQVTLIQDPAGGQRPLVLIELTYEYTKGYLGAKDSNTFPIPEIRHDPCLVLSPHAYFLALAFSDRAFAAPNLVGPEALFKLRVIDGLMEARIPWKEGVLDLHVFRKSHQTVYGTRISAQSLPDSTVRPWLKKLGDVTGMKKICHPYVLRYAAGKAFDSCNEISDSLRNLIMQHSKSDIFQRHYLPRYISADTQAAYRGMAPQSAVMRAASGMRRSIDPRRPRNLTAKQSAGIEKHPKVAMLGEKRDKISQELVRAKPLKVPPAVLSSLRSARHDAVLAYQREKRRQRQALLDKLKKDFDRDQAIADIQDQLHNRPRTSE
>mp050_04396
MSDKYSILSETDISSDEEESYTEDDFDGIDAEFDETTLTRRVYSKSSEILLASIEKLWRDYCDRREWNAQASLETITIRTLYNFFFWVLKRRKKTLRAVSTLETYWKVFCLVRERLVRSKLDKQILVQMKDVLKTLVRRFNLKSEKREKTAMYVEDMFEVLKAQWTSPEMTFDHERHRLELSLFMLLAGTTGNRPGALLALRYREVQATLIRDPAGGNEPYVLLEFIYTHTKGYLCQKDSNTFTIPGIRHDPYLILSPHTYFLALAFSDQAFAAPDLTGPEALYKLRVPDQTNQLRLPWKEEMLEVPIFRKSCRTVQGIGISQEALPDSTVRPWLRKLGEITGLEKICHPYVLRYAAGKAFDSCGEF
>mp050_04402
MSDKSSIPSETDLSSDDEESYTEDDFDGIDAGFDETTLTRRVYSKSSEILLASIEKLWRDYCDRRKWNSQASLETITTRILYNFFFWVLNRRKKTLRSVSTLETYWKVFCLVRERLVKSKLDKLIIVQMKDILKSLARRFNLKSEKREKTAMYVEDMFEVLKAQWTSSEMTFDHERHRLELSLFMLLAGTTGNRPGALLALRYREVQATLIRDPAGGSEPYVLLEFSYTHTKGYLGQKDSNTFIIPEIRHDPCLILSPHTYFLALAFSDQAFAAPDLTGPEALYKLRVPDQTNQLRLPWKEEMLEVPIFRKSCRTVRGIGISQEPLPDSTVRPWLRKLGEITGMEKICHPYILRYAAGKAFDSCDPKSFNNITSHGTSAQIPKQPIAGFPPSRP
>mp050_04410
MSRRCASTASAGHETHPTTLTADVLSADDLNSIEATFDETTLTQRIYSNSSETLLKQVEGLWIKYCAIRGFDDEATIKNVDARLLHNFFFWLLSYRKRTLRAKGTLETYWKVFCLVRERKLGYKLDKLIIRQMQGRLVKDFGLQTKKREKVAMHAEDLFEVLRTLWSSTEMTFDHERHRTQLSLIMLLAGITGSRPGALLALRYRDVQVTLIQDPAGGRRPIVLVELTYEYTKGYLGAKDSNTFPIPEIRHDPCLLLSPHAYFLALAFSDRAFAAPDLVGPEALFQLRVIDGLMEARIPWKDDVLDLHVFRKSHQTVYGTRISKQPLPDSTVRPWLRKLGEVTGMKKICHPYVLRYAAGKAFDSCINDLPELDEISDSLRNLIMQHSKSDVFQRHYLPRYISADTQAAYRGIAPQSAVMRALEGIQKHPRVVQLYVKRDKIIQELAKAKRTRASSTVLSSLRSARRVATLTYQREKRRQKQALLEKVKKEFDRNQAIADIQNQLHNRPVDTIRQTLGIYLPPPRARVCQTLFTLTESTVGAEKQRITCAIAALIDLCGTQENGLICAETPSCSSKTERQRSNHTTVDLEGSLTKIGLPNLPQRKPTQCFLCLGDRELSMQKRMKEFYSRKDVEKHLNRHHLRCVSEKSVTICPIDDQELLGRSGLITHWRSSH
>mp050_ofg572
MRAASGMSRGLDARRPRKVSAEQLHQIERHPRVEKSLKRMDELKLKVRQVKREDPSNPRLPALQAAKDEAVRAHRNEKRRQKETLLRKARELFERDQAVADIQNLLNDLPADAPEPVKHEYALDERSQAVQALFTLPEQTLSEERRRESRAITALVALCQKKEGRRRAQPSKAPDKGDASDSSVAGVVVDEHSESRNLECKPTQCFLCLGDEGLPSQKREKEFCSRADLKKHVLRYHLRHSAEDATVVCPLDGESLRGHMNVLSHGQYTHGTNFFIR
>mp050_13890
MTRVLGRGRDGASHSAEHYKRHRKQLVEKGTVKKEHADSTKENIYGVMMKWTSARKTKTGSRYCELIEEDRLDLLVHSTKEDIMTFLKWVLDTYPRVRKRSSLHEYWRLWRMLYRKSVGQSLHAKVMEEVNDYIDGYLTRKYTLDTNTREKPVMNVDDIFLILHHHWVVDSSVFPDERQRLQLAFLLLLSAYTATRPGALVYSATDRKKQRDHYIGWENDSEEDERMDYTAEEVKTLCYEDVTLLLLPNPQAGRDILVMEVTLKYTKGWKKKPKPKTYILTEVNDLIFDPVVLMLAIAVLDNAFEPKFQSVEDIFRTRVRAPRNSLELKWKPEKLKVPIFRQAEASPTGIITSDIKALRYHTYLYYLQRLGLAAGFMQILGAYVVRRGAGEAVDSVATQAQLQQVMGHRDAGIYQAYINQRVQCDVQAAFLGRPSSTALFKAATHMSRYVDPRAPTELSSSDLDALKTSPEVVRLRQLRDHLSKEVRQESGTLRNAEADGTKMYRMYKRAEDALRCIKSKLRKSAQRDARQLFFDRIDTEEINKQLDASLLDLEDCAWEPKQVEYALEERRLAAELLCEKITDQTKLAQLEHRMRTITTLVVLCRRREAPRKTRRDDSWGILNAQAPPPFPTTERNAYFASEISINHLKSGYTVTLPSTRQGIMSRAISKALGRTNPFHVLIPSVTVKGSYSPIKSIS
>mp050_05501
MSAKYSDLIALASQSQPIDLREQNFLESYRVDVHVKRWKEFAKEILLEKSLSCEPFYTAPTISQLQIFFKWLFIDNLDVTEGATTKGAPKPMATWAVVEDLLYYLWACDEHVFKHPRMRLQLAWSIILSAYAGLRPGEFIESSRYRGTNQGLKYGDVEIFWIERDGVPIIHLKVTFQLRKNQRRDESKYITLSFYEEPSQRDVCPVTYFIALAVADGAIQMSDVLSKEKITAGKKSDPIHIKDSVADVPILRAIENQSRISQDRILKYSSLNHFLSQLGKRAGYEDNLTSYCFRRGAGNVFDENVTVAQRQQLMGHHNEAMFQHYISRTFGGDLQSIILGREQHKDTMNLLRSMELTRDRRAPKVPNSELTKAGVRVRGKTSSAHDYEAQRAQRKKQLSYIRQQFFKNPVPEALSESWDIMDTDEDKPQKGPEPSRCLTALLRYDHPRRAIVQNFYQRKTKEQLPLGEALEPLVNIAKPGAWFACYPRAAAEDDECPVCTTQFRPKQGRWDFNDHLIKCCKRSQEKKKMERLNAQPYLRPIEVSEKTFSRMQMEAKENKHHHGGAHLCQWQGCTESFIYKSMAVVASHISHHAHRSRSYRCLWSGCWTTTASHFDLSVHLLRVHGMFSEYTLDSKAYYCYECAEWFESDFEWDTHCEKHVQDIKDMFCGAVKRHGITSTAALCPFCLGTRGSPSHRYRQFPEAGMSLKDHIHNHHLRYICEPFPCPHPLCQEEIKGVDGVFQHFTESHGILFGAQQEDPQM
>mp053_10202
MSRRDAPAALVGHKTRPTNLTAGVLSAEDLNSIEATFDETTLTQRIYSNSSETLLKLVEGLWIRYCAIRGLDYEATIRKVDTRLLHNFFFWLLSYRKRTLRAKGTLETYWKVFCLVRERKVGYKLDKLIIRQMQGVLQRLVKDFGLQTKKKEKVAMHVEDLFEVLRTLWVSTEMTFDHERHRTQLSLIMLLAGITGSRPGALLALRYRDVQVTLIQDPAGGQRPIVLIELTYEYTKGYLGAKDRHDPCLVLSPHAYFLALAFSDRAFAAPDLVGPEALFKLKVIDGLMEARIPWKDDVLDLHVFRKSHQTVYGTRISAQPLPDSTVRPWLRKLGEVTGMKKICHPYVLRYAAGKAFDSCTFALDEISDSLRNLIMQHSKSDVFQRHYLPRYISADTQAAYRGMTPQSAVMRAASGMRRSIDPRRPRKLTAKQSAGIEKHPKVAILGEKRDRISQELTRAKLLKASPAALSGLRSARRDTALAYQREKRRQRQELLEKLKKDFDRDQAIADIQNQLHDRPVDALRETLIEHLPLTRARVCQTLFTLPESTYEKDKHRRIRAITALITLCGGEESNAKFPGTSACSIDKASQRCNDTTADPIGPLIRIDGSRPPQRKPTQCFLCLGDRELSIGKRRKEFYSRRDLEKHLHRHHMKYISEKSITVCPIDGQKLLGYVGLITHWRSSH
>mp053_02592
MSDKYPILSEPDISSDEEESYTEDDFDGIDAEFDETTLTRRVYSKSSEILLASIEKLWRDYCDRREWNAQASLETITIRTLYNFFFWVLKRRKKTLRAVSTLETYWKVFCLVRERLVRSKLDKQILVQMKDVLKTLVRRFNLKSEKREKTAMYVEDMFEVLKAQWTSPEMTFDHERHRLELSLFMLLAGTTGNRPGALLALRYCDVQATLIRDPAGGNEPYVLLEFIYTHTKGYLGQKDSNTFTIPEIRHDPYLILSPHTYFLALAFSDQAFAAPDLTGPEALYKLRVPDQTNQLRLPWKEEMLEVPIFRKSCRTVQGIGISQEALPDSTVRPWLRKLGEITGLEKICHPYVLRYAAGKAFDSCGEF
>mp053_02670
MSNESFIPSETNFSSDEEDSCTEDDFDGIDAEFDETALTQRVYSKSSEILLAGIEKLWRDYCDRRKWDAQANLETITIRTLHNFFFWVLKRRKKTLRSISTLETYWKVFCLVRERLVKSKLNKLIVAQMKDILKALARRFHLKSEKREKTAMYVEDMFEVLKAQWTSPEMTFDHERHRLELSLFMLLAGTTGNRPGALLALRYRDVQTTLIRDPAGGNEPYVLLEFIYTHTKGYLGQKDSNTFVIPEIRHDPCLILSPHAYFLALAFSDQAFAASGLTGPEALYKLRVPDQMNQLRLPWKEEMLEVPIFRKSCRTVRGIEISQEPLPDSTVRPWLRKLGEITGMEKICHPYILRYAAGKAFDSCDGISESLRNLIMQHSRSEVFQQHYLPRHISADTQAAYRGLPAQSAVMRAASGMSRGLDARRPRKLSAEQLHQIKTHPKVEKSRKKMDELKLKVRQVKREDHSDPRLPALQAAKDKAVRAHRNEKRRQKEALLRKARERFQKVQAVADIQNLLNDLPAEAPEPVKHEYALDERSRAVQALFTLSEQTLSEERQRESRAITALVALCQKKEDRRRAQRSKAPDKGDTSDFSVAGVVLDEHSESRNLECKPTQCFLCFGDQGLPSQKREKEFCSRADLKKHVIRYHLRHLAEDATVICPLDGEPLRGHMDVLSHGQFIHGTPFLIR
>mp053_12973
MPAVRRQRKVRPYKFSPEHYQQRLEDLGRIGTVKKNHSPSTKNNVNEVSERWEKYCKYIECDELSLLQNATKQAVIGFLEWNLDNYPSRKSISLQQKFKHWRQLYRIHTGKAWNDGWRTEVNDYIRGELSSRYRLDMSTNEKPVMNVDDVFLVLHHHWAKDTSTFPDERQRVQLWFLILICAYTGTRPGALVYVERNAKVISSDALELISRTGPGNNESRTVGDTQQANEARGDEVVEALCYKHVTLVLLPKREDSRDLLAMEIDLRFLKGHKRNFKRKIHCLYEVDDLLLDPVLCMIVLGMLDQAFEVGPLSVQDLLRIRVDKHRFSSRLRWKKGWEDKPIFRQATPTPNGVRTSDDQPLSYHTFLQNLKRLGFMAGMMQVLKPYNIRRGTGEAVDGVASQAQLQQVMGHRDAGIFQAYINERITCDVQAAFLGRPSADALLRSVSHMSRHIDPRAPTRLTDVEIDSLTTDPLIIQLRERRDELREEARRIYGTLQNARAAGAEIFNLHREASLDLESAKKTLERHRLLESRAEFFDRIETEDARRQLQSSDDDTDDWGSGEVQHRVEERRLVVKLLCERPPGGEPQSSVWRRINAANALLSLCRTEQTTIQRRTQRNYDWGIPPSPEPTPEPVLVSSNTPTQINNRQCIFCLCKQSASQEFCRPRKAREHVEKQHLKWFGQDDLIPCPDEYCRRSGIVLYGHQHFKSHVSKVHGAQLLPYSLH
>mp053_13153
MGKTKCRVRYCQYVGEDELELLAHSQKEDIMTFLRWILDAYPRVRKRSSLHEYWRLWRMLYRKSVGQSLHAKVIEEINDYIDGYLTRRYQLDTTARPKPVMNVDDIFLILHHHWALDTSVFLDERQRLQLAFLVLLSAYTASRPGALVCSVTDKKKQREHYIGWENDGSDDDLTDTDAEDVQTLCYEDVALFLLPNPGAERDSLVMEVTLRYTKGWRKKPNPKTYILTEVDNLIFDPVALMMATAILDGAFRYEYTSVADIFRTRVKEPRHSIELEWKEEKLKLPIFRQAEMTPGGVQTSECKALRYHTYLYFLQRLGLAAGFMQILGAYTVRRGAGEAVNAVATQAQLQQVMGHRDAGVYQAYINQRVQCDVQAAFLGRPSSSALFKAATHMSRYVDPRAPTELTPQQLDELTTHPDIVQSRQLRDHLAREVRQQFGTLKQAAAEGSKTYQLYKNAGNALRCAKVKLRNSAQKEARQQFFDSINVREIRTQLDPSFLDLENCSWQPQQIEHKLAERRLVADLLCGDNTSQTNLVQIERRIKTIDALVALCRCREPPRKRKRDSTAGSFDEPETASSFPTICERTQCLFCFNNQDQPREVRLYRFATVYKARNHVEKHLRVFKPAHRREFMVHAMQEHNYDVFRRRNWSSMEN
>mp053_13154
MSVEYSAPSGTDLSPDEEEPCAEDDLDEEESSTEDDFDGIDAGFDEITLIRSVYSKSSEILLASIEKLWRDYCDRRKWNAQASLEAITTRILYNFFFWVLKRRKKTLRSVSTLETYWKVFCMARERLVNSKLDKLIVVQMKNVLKTLAGRFNLNPKKREKTVMYAEDMFEALKAQWTSPEMTFDHERHRIELSLFALLVGTTGNRPGALLALRYRDVQATLIQAPDGGGEPHVLLEFEYTRTSGRLSQRDRNTFTTAEIRHDPCLILSPHTYFLALAFSDKAFAAPHLTSLEALLRLKVLNSTNQMRLLWKEEVLELPIFRKTRRTVRGIEISHEPLPYSTVRPWLRKLSDIAGVDKMLHPFVLKCATEEVCNNCNEISNSSRTSITEYSDPQAFQQHSRSSHISAQIQAADSGVPTKSTILRAASDMSRGPEIQRPRKIPAEQLHHIETHPKVAKSRNQMDELKLKWMQIKQQNPPDPRLPILRAAKDEAVRAYRNEKRRQKEALLRKAKERFNRDHAVAGIQSTPDNLPADALEPVKYGYTLEERSRAVQALFAPSEQTMNEERRRESRAIAALVALCQKKEDRRGPQRSKALNRVNTSDADAVTVVDECAEPRSLKCKPTQCFLCLGDDDLSSPKREKEFCSRGDLKKHVLRYHLRHFAEDATVVCPLDGESLQGHADVLIHGQFTHGTPFLIR
>mp053_13158
MTDRKKQREHYIGWENDESDNDNSIDYASEGVKTLCYEDVTLLLLPNPSANRDILVMEVTLRYTKGWKRKPNPKTYILTEVNDLIFDPVVLMIAIAILDNAFEPNIRSVEDIFRTRVRAPRNSLELKWKAEKLKVPIFRTAEAFPGGVATSDTKALRYHTYLYYLQRLGLAAGFMQILGAYVVRRGAGEAVDAVATQAQLQQVMGHRDAGIYQAYINRRVQCDVQAAFLGKPSSTALFKSATHMSRYVDPRAPTEPSSADLNVVKIDPEIVQLRQLRDHLSKEVRQESGTLKNAEVEGTKLYRMYKDTEDALRCTKAKLRKSAQEEARQRFFDTIDTQEINKQLDPSFLDLEDCAWKPKQIEHALEERTLAAELLCKNTSDQPALAQLEHRMKTTTTLIALCRRREAPQRCKKDDSWGVIDGTRAPDSFPTACEKTQCLFCFGNQQQPQEVRLYRYATIYKARNHVENHLRAYKPDQPVPCPHLTCQRLGVLLIDREHFINHAAAEHGYDIFRKSR
>mp070_11947
MSKSSKSFRAILKAKHEPSYRDEYLKKYSQVHLIGLWNEFLSEIEDICPTEMRCKDLLSPPEYSTVEAFLSWLAEKKPGKFDQARGVGTLLKEWNRLNHIIHLRTNVKFDKEKTEAMKKHIRELALEGLASAKSKSKGMATCAVVEDVLHFLWACDEHSFKHRRERLQLAFCIIIFGSLGIRPGEIVESNTHRGSNEGLKYKDCELIVLRSGKLKLVFKRRLRKGQRDHPENTINHVLIEVPEDRSRCPITMFVALAIADGAISLADVLDRRIAPGSNSKLIEINKGSDEVPVMRANNDDCAISEDQILKYNPLEHQLIQLGQRAGYKQRLTPYCFRRGVGAALDKNVTQAERMQVMGHTSRRTFLAYMSNTVSVDAQAIMFGESSRVNEIDFEATYGKGKT
>mp070_13332
MLSAEDLNSIEATFDETTMTQRIYSNSSETLLKLVEGLWMRYCAIRGLDDKATIKKVDTRLLHNFFFWLLSYRKRTLRAKGTLETYWKVFCLVRERKVGSKLDKLIIRQMQGVLQRLVKDFGLQTKKREKVAMHVEDLFEVLRTLWVSTEMTFDHERHRAQLSLIMLLAGITGSRPGALLALRYRDVQVTLIQDPAGGQRPLVLIELTYEYTKGYLGAKDSNTFPIPEIRHDPCLVLSPHAYFLALAFSDRAFAAPNLVGPEALFKLRVIDGLMEARIPWKEGVLDLHVFRKSHQTVYGTRISAQSLPDSTVRPWLKKLGDVTGMKKICHPYVLRYAAGKAFDSCNEISDSLRNLIMQHSKSDIFQRHYLPRYISADTQAAYRGMAPQSAVMRAASGMRRSIDPRRPRNLTAKQSAGIEKHPKVAMLGEKRDKISQELVRAKPLKVPPAVLSSLRSARHDAVLAYQREKRRQRQALLDKLKKDFDRDQAIADIQDQLHNRPVDAPRQTLGGHLPLTRARVYHTLFTIPKSTYEEDKYRIMRAITALVTLCGAEESNTQDTSACPTYKTGT
>mp070_11813
MTRVLGRGRDGASHSAEHYKRHRKQLVEKGTVKKEHADSTKENIYGVMMKWTSARKTKTGSRYCELIEEDRLDLLVHSTKEDIMTFLKWVLDTYPRVRKRSSLHEYWRLWRMLYRKSVGQSLHAKVMEEVNDYIDGYLTRKYTLDTNTREKPVMNVDDIFLILHHHWVVDSSVFPDERQRLQLAFLLLLSAYTATRPGALVYSATDRKKQRDHYIGWENDSEEDERMDYTAEEVKTLCYEDVTLLLLPNPQAGRDILVMEVTLKYTKGWKKKPKPKTYILTEVNDLIFDPVVLMLAIAVLDNAFEPKFQSVEDIFRTRVRAPRNSLELKWKPEKLKVPIFRQAEASPTGIITSDIKALRYHTYLYYLQRLGLAAGFMQILGAYVVRRGAGEAVDSVATQAQLQQVMGHRDAGIYQAYINQRVQCDVQAAFLGRPSSTALFKAATHMSRYVDPRAPTELSSSDLDALKTSPEVVRLRQLRDHLSKEVRQESGTLRNAEADGTKMYRMYKRAEDALRCIKSKLRKSAQRDARQLFFDRIDTEEINKQLDASLLDLEDCAWEPKQVEYALEERRLAAELLCEKITDQTKLAQLEHRMRTITTLVVLCRRREAPRKTRRDDSWGILNAQAPPPFPTTERNAYFASEISINHLKSGYTVTLPSTRQGIMSRAISKALGRTNPFHVLIPSVTVKGSYSPIKSIS
>mp070_10137
MTRTARPERKVALQSPDYYKRHRKQLVENGTVKKVHADSTKENIFGIKTKMANSMGKTKCRVRYCEYVGEDELELLEHSQKEDIMTFLRWILDAYPRVRKRSSLHEYWRLWRMLYRKSVGQSLHAKVIEKINDRLQLAFLVLLSAYTASRPGALRNGQKEAERTLYRMGNDRSDDDLTDTDAEDVQTLCYEDVALFLLPNPGAERDSLVMGVTLRYTKGWRKKTNPKRYILTEVDNLIFDPVALMVATAILDGALGTNTHLWRIYSVHGEPRQSIELEWKEEKLKLPIFRQAEMTPGGVQTSECKALRYHTYLYFLQRLGLVAGFMQILGAYTFRRGAGEAVNSVATQAQLQQVMGHRDAGVYQAYINRRAQCGGQAAFLGRPSSTALFKAATRTSRHAGSCPPTGLTTQQFDELKVHPDIVQSRQLRDQLAREVRQQFGTLKQAAAEGSEIYQLCKNADNALRCAKVKLRNSAQKKGRQQFFDSVNAQDSAQLDPSFLDLKDCSLQPQQVEHRLAERSLVADLLCCENTSQADLVQIERRIKTIDALVALCRCREPPRQRKRDSTAGSSDQPETASSFPTICERTQCLFCFSNQDQPREVRLYRLATIYKARNHVERHLRVFKPGEPIECPHPDCREEGIVPAHCRDFMVHAREEHNYDILGRRDWSSMDI
>mp070_10142
MSDKYSILSETDISSDEEESYTEDDFDGIDAEFDETTLTRRVYSKSSEILLASIEKLWRDYCDRREWNAQASLETITIRTLYNFFFWVLKRRKKTLRAVSTLETYWKVFCLVRERLVRSKLDKQILVQMKDVLKTLVRRFNLKSEKREKTAMYVEDMFEVLKAQWTSPEMTFDHERHRLELSLFMLLAGTTGNRPGALLALRYREVQATLIRDPAGGNEPYVLLEFIYTHTKGYLCQKDSNTFTIPGIRHDPYLILSPHTYFLALAFSDQAFAAPDLTGPEALYKLRVPDQTNQLRLPWKEEMLEVPIFRKSCRTVQGIGISQEALPDSTVEAHPQVKKSRKKMEELKLKVRQVKREDPSDPRLPALRAAKDEAVRAHRNKKRRQKEALLKNARERFQRDQAIADIQNLLNGLPADSPETVEHEYALEERYQAVQALFALPEKTSSEERCRESRAITALVALGQKKEDRR
>mp070_08458
MSAKYSDLIALANQSQPIDLREQNFLESYRVDVHVKRWKERFAKEILLEKSPSCEPFYTAPTLNQLQIFFKWLVREKKGLRGKLCIRTLQRWWCDLKRLIGVRANYAYKKSEDRCMKTFIDNLDVTEGATTKGAPKPMATWAVVEDLLYYLWACDEHVFKHPRMRLQLAWSIILSAYAGLRPGEFIESSRYRGTNQGLKYGDVDIFWIERDGVPIIHLKVTFQLRKNQRRDESKYITLSFYEEPSQRDVCPVTYFIALAVADGAIQMSDVLSKEKITAGKKSDPIHIKDSVADVPILRAIENQSRISQDRILKYSSLNHFLSQLGKRAGYEDNLTSYCFRRGAGNVFDENVTVAQRQQLMGHHNEAMFQHYISRTFGGDLQSIILGREQHKDTMNLLRSMELTRDRRAPKVPNSELTKSGVRVRGKTTSAQDYEAQRAQRKKQLSYIRQQFFKNPVPKALSESLDIMDTDEDKPQKGPEPSRCLTALLRYDHPRRAIVQNFYQRKTKEPLPLGEALEPLVNIAKPSAWFACYPRAAAEDDECPVCTTQFRPKQGRWDFNDHLIKCCKRSQEKKKMERLNAQPYLRPIEVSAKTISRMQMEAKENKHQHGGAHLCQWQGCTESFIFKSMAVVASHISHHAHRSRSYRCLWSGCWTSTASHFDLSVHLLRVHGMFSEYTLDSKAYYCYECAEWFESDFEWDTHCEKHVQDIKDMFCGAVKRHGITSTAALCPFCLGTRGSPSHRYRQFPEAGMSLKDHIHNHHLRYICESFPCPHPLCQEEIKGVNGVFQHFTESHGILFGVQQEDPQL
>mp070_04969
MSAKYSDLIALASQSQPIDLREQNFLESYRVDVHVKRWKEFAKEILLEKSLSCEPFYTAPTISQLQIFFKWLVREKKGLRGKLCIRTLQRWWCDLKRLIGIRANYSYKKSEDRCMKNFIDNLDVTEGATTKGAPKPMATWAVVEDLLYYLWACDEHVFKHPRMRLQLAWSIILSAYAGLRPGEFIESSRYRGTNQGLKYGDVEIFWIERDGVPIIHLKVTFQLRKNQRRDESKYITLSFYEEPSQRDVCPVTYFIALAVADGAIQMSDVLSKEKITAGKKSDPIHIKDSVADVPILRAIENQSRISQDRILKYSSLNHFLSQLGKRAGYEDNLTSYCFRRGAGNVFDENVTVAQRQQLMGHHNEAMFQHYISRTFGGDLQSIILGREQHKDTMNLLRSMELTRDRRAPKVPNSELTKAGVRVRGKTSSAHDYEAQRAQRKKQLSYIRQQFFKNPVPEALSESWDIMDTDEDKPQKGPEPSRCLTALLRYDHPRRAIVQNFYQRKTKEQLPLGEALEPLVNIAKPGAWFACYPRAAAEDDECPVCTTQFRPKQGRWDFNDHLIKCCKRSQEKKKMERLNAQPYLRPIEVSEKTFSRMQMEAKENKHHHGGAHLCQWQGCTESFIYKSMAVVASHISHHAHRSRSYRCLWSGCWTTTASHFDLSVHLLRVHGMFSEYTLDSKAYYCYECAEWFESDFEWDTHCEKHVQDIKDMFCGAVKRHGITSTAALCPFCLGTRGSPSHRYRQFPEAGMSLKDHIHNHHLRYICEPFPCPHPLCQEEIKGVDGVFQHFTESHGILFGAQQEDPQM
>mp102_13053
MSKSSKSFRAILKAKHEPSYRDEYLKKYSQVHLIGLWNEFLSEIEDICPTEMRCKDLLSPPEYSTVEAFLSWLAEKKPGKFDQARGVGTLLKEWNRLNHIIHLRTNVKFDKEKTEAMKKHIRELALEGLASAKSKSKGMATCAVVEDVLHFLWACDEHSFKHRRERLQLAFCIIIFGSLGIRPGEIVESNTHRGSNEGLKYKDCELIVLRSGKLKLVFKRRLRKGQRDHPENTINHVLIEVPEDRSRCPITMFVALAIADGAISLADVLDRRIAPGSNSKLIEINKGSDEVPVMRANNDDCAISEDQILKYNPLEHQLIQLGQRAGYKQRLTPYCFRRGVGAALDSKHPKNAESILSKFKS
>mp102_12506
MLSAEDLNSIEATFDETTMTQRIYSNSSETLLKLVEGLWMRYCAIRGLDDKATIKKVDTRLLHNFFFWLLSYRKRTLRAKGTLETYWKVFCLVRERKVGSKLDKLIIRQMQGVLQRLVKDFGLQTKKREKVAMHVEDLFEVLRTLWVSTEMTFDHERHRAQLSLIMLLAGITGSRPGALLALRYRDVQVTLIQDPAGGQRPLVLIELTYEYTKGYLGAKDSNTFPIPEIRHDPCLVLSPHAYFLALAFSDRAFAAPNLVGPEALFKLRVIDGLMEARIPWKEGVLDLHVFRKSHQTVYGTRISAQSLPDSTVRPWLKKLGDVTGMKKICHPYVLRYAAGKAFDSCNEISDSLRNLIMQHSKSDIFQRHYLPRYISADTQAAYRGMAPQSAVMRAASGMRRSIDPRRPRNLTAKQSAGIEKHPKVAMLGEKRDKISQELVRAKPLKVPPAVLSSLRSARHDAVLAYQREKRRQRQALLDKLKKDFDRDQAIADIQDQLHNRPVDAPRQTLGGHLPLTRARVYHTLFTIPKSTYEEDKYRIMRAITALVTLCGAEESNTQDTSACPTYKTGT
>mp102_12599
MSDKSSIPSETDLSSDDEESYTEDDFDGIDAGFDETTLTRRVYSKSSEILLASIEKLWRDYCDRRKWNSQASLETITTRILYNFFFWVLNRRKKTLRSVSTLETYWKVFCLVRERLVKSKLDKLIIVQMKDILKSLARRFNLKSEKREKTAMYVEDMFEVLKAQWTSSEMTFDHERHRLELSLFILLAGTTGNRPGALLALRYREVQATLIRDPAGGSEPYVLLEFSYTHTKGYLGQKDSNTFIIPEIRHDPWLILSPHTYFLALAFSDQAFAAPDLTGPEALYKLRVPDQTNQLRLPWKEEMLEVPIFRRSCRTVRGIGISQEPLPDSTLRPWLRKLGEITGMEKICHPYILRYAAGKAFDSCVSLCEI
>mp102_11332
MSAKYSDLIALASQSQPIDLREQNFLESYRVDVHVKRWKEFAKEILLEKSLSCEPFYTAPTISQLQIFFKWLVREKKGLRGKLCIRTLQRWWCDLKRLIGIRANYSYKKSEDRCMKNFIDNLDVTEGATTKGAPKPMATWAVVEDLLYYLWACDEHVFKHPRMRLQLAWSIILSAYAGLRPGEFIESSRYRGTNQGLKYGDVEIFWIERDGVPIIHLKVTFQLRKNQRRDESKYITLSFYEEPSQRDVCPVTYFIALAVADGAIQMSDVLSKEKITAGKKSDPIHIKDSVADVPILRAIENQSRISQDRILKYSSLNHFLSQLGKRAGYEDNLTSYCFRRGAGNVFDENVTVAQRQQLMGHHNEAMFQHYISRTFGGDLQSIILGREQHKDTMNLLRSMELTRDRRAPKVPNSELTKAGVRVRGKTSSAHDYEAQRAQRKKQLSYIRQQFFKNPVPEALSESWDIMDTDEDKPQKGPEPSRCLTALLRYDHPRRAIVQNFYQRKTKEQLPLGEALEPLVNIAKPGAWFACYPRAAAEDDECPVCTTQFRPKQGRWDFNDHLIKCCKRSQEKKKMERLNAQPYLRPIEVSEKTFSRMQMEAKENKHHHGGAHLCQWQGCTESFIYKSMAVVASHISHHAHRSRSYRCLWSGCWTTTASHFDLSVHLLRVHGMFSEYTLDSKAYYCYECAEWFESDFEWDTHCEKHVQDIKDMFCGAVKRHGITSTAALCPFCLGTRGSPSHRYRQFPEAGMSLKDHIHNHHLRYICEPFPCPHPLCQEEIKGVDGVFQHFTESHGILFGAQQEDPQM
>mp117_12514
MSKSSKSFRAILKAKHEPSYRDEYLKKYSQVHLIGLWNEFLSEIEDICPTEMRCKDLLSPPEYSTVEAFLSWLAEKKPGKFDQARGVGTLLKEWNRLNHIIHLRTNVKFDKEKTEAMKKHIRELALEGLASAKSKSKGMATCAVVEDVLHFLWACDEHSFKHRRERLQLAFCIIIFGSLGIRPGEIVESNTHRGSNEGLKYKDCELIVLRSGKLKLVFKRRLRKGQRDHPENTINHVLIEVPEDRSRCPITMFVALAIADGAISLADVLDRRIAPGSNSKLIEINKGSDEVPVMRANNDDCAISEDQILKYNPLEHQLIQLGQRAGYKQRLTPYCFRRGVGAALDKNVTQAERMQVMGHTSRRTFLAYMSNTVSVDAQAIMFGESSRPSTSSLTQSGVRAPRTFVSAEEELRRRLMERERRKDERRQFEQGSRKYDDLGALPHGEENFEYLEEGGIERVRPRPSPWMSVLLRYDTTRAEVVRNFYSKEGKESPSLQQAIEPLVKMADPSPWFATYPIPGAGADDNYDECPSCGKPAKL
>mp117_00112
MMSDKYSTPSETNLSSDEGESCTEDDFDGIDAEFNETTLTQRVYSKSSEVLLASIEKLWRDYCDRRKWNAQANLQTITIRTLHNFFFWVLKRRKKTLRSVSTLETYWKVFCLVRERLVRCKLDKLIVVQMKDILKALARRFNLKSEKREKTAMYVEDMFEVLKAQWTSPEMTFDHERHRLELSLFMLLAGTTGNRPGALLALRYRDVQATLIRDPAGGSEPYVLLEFIYTHTKGYLGQKDSNTFTIPEIRHDPYLILSPHTYFLALAFSDQAFAAPDLTGPEALYKLRVPDQTNQLRLPWKKEVLDVPIFRKSCRTVRGIGISQEALPDSTVRPWLRKLGEITGMEKICHPYILRYAAGKAFDSCGESWVGESKLILSDLGLYELTVHRRDQ
>mp117_00114
MLSAEDLNSIEATFDETTLTQRIYSNSSETLLKLVEGLWMRYCAIRGLDDEATIKKIDARLLHNFFFWLLSYRKGTLRAKGTLETYWKVFCLVRERKVGSKLDKLIIRQTQGVLQRLAKDFGLQTKKREKVAMHVEDLFEVLRTLWASTDMTFDHERHRAQLSLIMLLAGITGSRPGALLALRYRDVQVILIQDPAGGQRPLVLIELTYEYTKGYLGAKDRHDPCLVLSPHAYFLALAFSDRAFAAEDLVGPEELFKLRVVDGLMEARIPWRNDVLDLHVFRKSHQTVYGTRISAQSLPDSTVRPWLRRLGEVTGMKKICHPYVLRYAAGKAFDSCTFALDEISDSLRNLIMQHSKSDVFQRHYLPRYISADTQAAYRGMAAQSAVMRAASGMRRSIDPRRPRSLTAKQSASIEKHPRVTMLGEKRDKISQKLARAKLLKAPPTVLSSLRSARRDAVLAYRREKRRQRQALLDKLKKEFDRDQAIADIQDQLHNRPIDAPRQTLSGHLPLTRSRVYHALFTIPESKYEEDKYRIMRAITALVTLCGAKESNTQDTSACPTYRTGPGCKDTAADPKRPLSRTEGSRTLQCKPTQCFLCLGDGELLIGKRVKEFYSRRDLEKHLHHHHLRWISEKSVTVCPIDHQKLLGHAGLLAHWHSCH
>mp117_01833
MSRGCVSVTLAEHKSGATTPTADMLSAEDLNSIEATFDETTLTQRIYSSSSETLLKLVEGLWMRYCAIRGLDDEATIKKVDARLLHNFFFWLLSYRKRTLRAKGTLETYWKVFCLVRERKVGSKLDKLIIRQTQGVLQRLVKDFGLQTKKREKVAMHVEDLFEVLRTLWVSTDMTFDHERHRAQLSLIMLLAGITGSRPGALLALRYRDVQVTLIQDPAGGQRPLVLIELTYEYTKGYLGAKDRHDPCLVLSPHAYFLALAFSDRAFAAQDLVGPEALFKLRVVDGLMEARIPWKNDVLDLHVFRKSHQTVYGTRISAQSLPDSTVRPWLRRLGEVTGMKKICHPYVLRYAAGKAFDSCNEISDSLRNLIMQHSKSDVFQRHYLPRYISADTQAAYRGMAAQSAVMRAASGMRRSIDPRRPRNLTAKQSASIEKHPKVTVLGEKKEKISQELARAKLLKVPPAVLSSLRSARRDAVLAYQREKRRQRQALLDRLKKEFDRDQAISDIQNQLHNRPVDAPRQTLGGHLPLTRARVYHTLFTIPESTYEEDKYRIMRAITALVTLCGTKESNTQETSACPASKTGQRYKDTAADPMRPLSRTGGSRTLQCKPTQCFLCLGDRELLIGKRVKEFYSRRDLKKHLHCHHLKCISEKSVVVCPIDRQKLIGHAGLITHWHSFH
>mp117_13341
MQGVLQRLVKDFGLQTKKKEKVAMHVEDLFEVLRTLWVSTEMTFDHERHRTQLSLIMLLAGITGSRPGALLALRYRDVQVTLIQDPAGGQRPIVLIELTYEYTKGYLGAKDRHDPCLVLSPHAYFLALAFSDRAFAAPDLVGPEALFKLRVIDGLMEARIPWKDDVLDLHVFRKSHQTVYGTRISAQPLPDSTVRPWLRKLGEVTGMKKICHPYVLRYAAGKAFDSCNEISDSLRNLIMQHSKSDVFQRHYLPRYISADTQAAYRGMAPQSAVMRAASGMRRSIDPRRPRKLTVKQSAGIEKHPKVAILGEKRDGISQELTRAKLLKASPTVLSALLEKLKKDFNRDQAIADIQNQLHNRPVDALREVLSGHLPLIRARKDKHRRIRVITALVTLCGAEESNAKFPDTLVCSIDKASQRCNDITADPIVPLTRIGGSHLPQCKPIQCFLCLGDRELSIGKRRKEFYSRRDLEKHLYRYYMKYISEKSITVCPIDG
>mp117_13321
MSRRCAPAALVRHETRPTNLTADVLSAEDLNSIEATFDETTLTQRIYSNSSETLLKQVEGLWIRYCAIRGLDDEATIKKVDTRLLHNFFFWLLSYRKRTLRAKGTLETYWKVFCLVRERKVGYKLDKLIVRQMQGVLQRLVKDFGLQTKKKEKVAMHVEDLFEVLRRLWVSTEITFDHERHRTQLSLIMLLAGITGSRPGALLALRYRDVQVTLIQDPAGGQRPIVLIELTYEYTKGYLGAKDRYDDYAFPGSSWQMANEGTSNTFPIPEIRHDPCLVLSPHAYFLALAFGDRAFAAPDLVGPEALFKLRVIDGLMEARIPWKDDVLDLPVFRKSHQTVYGTRISAQPLPDSTVRPWLRKLGEVTGMKKICHPYVLRYAAGKAFDSCETFVLDEISDSLRNLIMQHSKSDVFQRHYLPRYISADTQAAYRGMAPQSAVMRAASGMRRSIDPRRPRKLTASQLEDIGKHPRVVQLYEKRNKIIQELARTKRTRASSAALSHLQSAKHNATLAYQREKRKQKQTLLEKIKKNFDRDQAIADIQNQLHNRPVDTIQLASSGYLPLRRTRACQTLFTLPESTSKKEKQRITSAVAALIALSGAQKNEVSHAEPSGCLLRKNSHRSSHTAVDLAESSITVDNPDPPHCKPKQCFLCLGDQELSILKRTKEFYSRKDLEKHLHRRHLRSLSEESIIICPIDGQKLCGCSGL
>mp117_04944
MSAKYSDLIALASQSQPIDLREQNFLESYRVDVHVKRWKEFAKEILLEKSLSCEPFYTAPTISQLQIFFKWLVREKKGLRGKLCIRTLQRWWCDLKRLIGIRANYSYKKSEDRCMKNFIDNLDVTEGATTKGAPKPMATWAVVEDLLYYLWACDEHVFKHPRMRLQLAWSIILSAYAGLRPGEFIESSRYRGTNQGLKYGDVEIFWIERDGVPIIHLKVTFQLRKNQRRDESKYITLSFYEEPSQRDVCPVTYFIALAVADGAIQMSDVLSKEKITAGKKSDPIHIKDSVADVPILRAIENQSRISQDRILKYSSLNHFLSQLGKRAGYEDNLTSYCFRRGAGNVFDENVTVAQRQQLMGHHNEAMFQHYISRTFGGDLQSIILGREQHKDTMNLLRSMELTRDRRAPKVPNSELTKAGVRVRGKTSSAHDYEAQRAQRKKQLSYIRQQFFKNPVPEALSESWDIMDTDEDKPQKGPEPSRCLTALLRYDHPRRAIVQNFYQRKTKEQLPLGEALEPLVNIAKPGAWFACYPRAAAEDDECPVCTTQFRPKQGRWDFNDHLIKCCKRSQEKKKMERLNAQPYLRPIEVSEKTFSRMQMEAKENKHHHGGAHLCQWQGCTESFIYKSMAVVASHISHHAHRSRSYRCLWSGCWTTTASHFDLSVHLLRVHGMFSEYTLDSKAYYCYECAEWFESDFEWDTHCEKHVQDIKDMFCGAVKRHGITSTAALCPFCLGTRGSPSHRYRQFPEAGMSLKDHIHNHHLRYICEPFPCPHPLCQEEIKGVDGVFQHFTESHGILFGAQQEDPQM
>mp117_12826
MSAKYSDLIALANQSQPIDLREQNFLESYRVDVHVKRWKEFAKEILLEKSPSCEPFYTAPTLNQLQIFFKWLVREKKGLRGKLCIRTLQRWWCDLKRLIGVRANYAYKKSEDRCMKTFIDNLDVTEGATTKGAPKPMATWAVVEDLLYYLWACDEHVFKHPRMRLQLAWSIILSAYAGLRPGEFIESSRYRGTNQGLKYGDVDIFWIERDGVPIIHLKVTFQLRKNQRRDESKYITLSFYEEPSQRDVCPVTYFIALAVADGAIQMSDVLSKEKITAGKKSDPIHIKDSVADVPILRAIENQSRISQDRILKYSSLNHFLSQLGKRAGYEDNLTSYCFRRGAGNVFDENVTVAQRQQLMGHHNEAMFQHYISRTFGGDLQSIILGREQHKDTMNLLRSMELTRDRRAPKVPNSELTKSGVRVRGKTTSAQDYEAQRAQRKKQLSYIRQQFFKNPVPKALSESLDIMDTDEDKPQKGPEPSRCLTALLRYDHPRRAIVQNFYQRKTKEPLPLGEALEPLVNIAKPSAWFACYPRAAAEDDECPVCTTQFRPKQGRWDFNDHLIKCCKRSQEKKKMERLNAQPYLRPIEVSAKTISRMQMEAKENKHQHGGAHLCQWQGCTESFIFKSMAVVASHISHHAHRSRSYRCLWSGCWTSTASHFDLSVHLLRVHGMFSEYTLDSKAYYCYECAEWFESDFEWDTHCEKHVQDIKDMFCGAVKRHGITSTAALCPFCLGTRGSPSHRYRQFPEAGMSLKDHIHNHHLRYICESFPCPHPLCQEEIKGVNGVFQHFTESHGILFGVQQEDPQL
>mp117_12119
MSAKYSDLIALANQSQPIDLREQNFLESYRVDVHVKRWKEFAKEILLEKSPSCEPFYTAPTLNQLQIFFKWLVREKKGLRGKLCIRTLQRWWCDLKRLIGVRANYAYKKSEDRCMKTFIDNLDVTEGATTKGAPKPMATWAVVEDLLYYLWACDEHVFKHPRMRLQLAWSIILSAYAGLRPGEFIESSRYRGTNQGLKYGDVDIFWIERDGVPIIHLKVTFQLRKNQRRDESKYITLSFYEEPSQRDVCPVTYFIALAVADGAIQMSDVLSKEKITAGKKSDPIHIKDSVADVPILRAIENQSRISQDRILKYSSLNHFLSQLGKRAGYEDNLTSYCFRRGAGNVFDENVTVAQRQQLMGHHNEAMFQHYISRTFGGDLQSIILGREQHKDTMNLLRSMELTRDRRAPKVPNSELTKSGVRVRGKTTSAQDYEAQRAQRKKQLSYIRQQFFKNPVPKALSESLDIMDTDEDKPQKGPEPSRCLTALLRYDHPRRAIVQNFYQRKTKEPLPLGEALEPLVNIAKPSAWFACYPRAAAEDDECPVCTTQFRPKQGRWDFNDHLIKCCKRSQEKKKMERLNAQPYLRPIEVSAKTISRMQMEAKENKHQHGGAHLCQWQGCTESFIFKSMAVVASHISHHAHRSRSYRCLWSGCWTSTASHFDLSVHLLRVHGMFSEYTLDSKAYYCYECAEWFESDFEWDTHCEKHVQDIKDMFCGAVKRHGITSTAALCPFCLGTRGSPSHRYRQFPEAGMSLKDHIHNHHLRYICESFPCPHPLCQEEIKGVNGVFQHFTESHGILFGVQQEDPQL
>mp124_08534
MSRQCASVALAGHRSRPTTPTADMLSAEDLNSIEATFDETTLTQKIYSNSSETLLKLVEGLWMRYCAIRGLDDEATIKNIDARLLHNFFFWLLSYRKRTLRAKGTLETYWKVFCLVRERKVGFKLDKLIIRQTQGRLVKDFKLQTKKREKVAMHVEDLFEVLRTLWVSTEMTFHHERHRMQLSLIMLLAGITGSRPGALLALRYRDVQVTLIQDPAGGQQPLVLIELTYEYTKGYLGAKERHDPCLVLSPHSYFLALAFSDRAFAAPDLVGPEALFRLRVMDGLMEARIPWKEDVLDLPVFRKSHQTVYGTRISTQPLPDSTVRPWLRKLGEVTGMKKICHPYVLRYAAGKAFDSCNEISDSLRNLIMQHSKSDVFQRHYLPRYISADTQAAYRGIAPQSAVMRAVSSMRRSIDPRRPRKLTAKQSESIEQHPNVAMLSKRRDGISQDLTRAKLLMASPAVLSSLRSARRDAALAYQREKRRQRQELLGKLKKDFDREQAIADIQNQLHNRPIDALRQTLGGHLPLTRARVCQTLFTLPESTYEKDKHRRMRAITALITLCKAEESSAECPDTPAYSINKASQRCNDTTADPIKPLNRAGGRRAPQGKPTQCFLCLGDRELSIGKRMKEFYSRRDLEKHLRRHHLKFISEKSVTICPIDGQKLLGHAGLITHWRSSH
>mp124_12536
MSDEYSAPSGTDLSPDEEEPCAEDDLDEEESSTEDDFDGIDAGFDEITLIRSVYSKSSEILLAKYRKALARERIRLTQACSYCDRRKWNAQASLEAITTRIFYNFFFWVLKRRKKTLRSVSTLETYWKVFCMARERLVNSKLDKLIVVQMKNVLKTLAGRFNLNPKKREKTVMYAEDMFEALKAQWTSPEMTFDHERHRIELSLFALLVGTTGNRPGALLALRYRDVQATLIQAPDGGGEPHVLLEFEYTRTSGRLSQRDRNTFTTAEIRHDPCLILSPHTYFLALAFSDKAFAAPHLTSLEALLRLKVLNSTNQIRLLWKEEVLELPIFRKTRRTVRGIEISHEPLPYSTVRPWLRKLSDIAGVDKMLHPFVLKCATEEVCNNCNEISNSSRTSITEYSDPQAFQQHSHSSHISAQIQAADSGVPT
>mp124_12633
MTFDHERHRLELSLFMLLAGTTGNRPGALLALRYCDVQATLIRDPAGGNEPYVLLEFIYTHTKGYLGQKGSNTFTIPKIRHDPYLILSPHTYFLALAFSDQAFAAPHLTGPEALYKLRVPDRTNQLRLPWKEEVLDVPIFRKSCRTVQGIGISQEALPDSTVRPWLRKLGEITGLEKICHPYVLRYAAGKAFDSCKGISDSLRNLIMQHSKSEVFQQHYLPRQISADTQAAYRGLPAQLDVMRAASGIIRGLDVRRPRKVSAEQLHQIEAHPKVEKSRKKIEELKLNVRQVKREDPSDPRLPALRAAKDKAVRAHRNKKRRQKEALLKNARERFQRDQAVADIQNLLNGLPADSPETVEHEYALEERYQAVQALFALPEKTLSEERCRESRAITALLALCQKKEDRRRARRSKTPDKGDTSDSSVVGVIVDKHSESRNLECKPTQCFLCFGDEGLPLQKRGKEFCSRADMKKHVLRYHLRHFAEDATVACPLDGELLRGHMDVLSHGQFVHGTPFLVR
>mp124_05667
MSAKYSDLIALASQSQPIDLREQNFLESYRVDVHVKRWKEFAKEILLEKSLSCEPFYTAPTISQLQIFFKWLVREKKGLRGKLCIRTLQRWWCDLKRLIGIRANYSYKKSEDRCMKNFIDNLDVTEGATTKGAPKPMATWAVVEDLLYYLWACDEHVFKHPRMRLQLAWSIILSAYAGLRPGEFIESSRYRGTNQGLKYGDVEIFWIERDGVPIIHLKVTFQLRKNQRRDESKYITLSFYEEPSQRDVCPVTYFIALAVADGAIQMSDVLSKEKITTGKKSDPIHIKDSVADVPILRAIENQSRISQDRILKYSSLNHFLSQLGKRAGYEDNLTSYCFRRGAGNVFDENVTVAQRQQLMGHHNEAMFQHYISRTFGGDLQSIILGREQHKDTMNLLRSMELTRDRRAPKVPNSELIKAGVRVRGKTSSAHDYEAQRAQRKKQLSYIRQQFFKNPVPKALPESWDIMDTDEDKPQKGPEPSRCLTALLRYDHPRRAIVQNFYQRKTKEPLPLGEALEPLVNIAKPGAWFACYPRAAAEDDECPVCTTQFRPKQGRWDFNVHLIKCCKRSQERKKMERLNAQPYLRPIEVSEKTFSRMQMEAKENKHHHGGAHLCQWQGCTESFIYKSMAVVASHISHHAHRSRSYRCLWSGCWTTTASHFDLSVHLLRVHGMFSEYTLDSKAYYCYECAEWFESDFEWDTHCEKHVQDTKDMFCGAVKRHGITSTAALCPFCLGTRGSPSHRYRQFPEAGMSLKDHIHNHHLRYICEPFPCPHPLCQEEIKGVDGVFQHFTESHGILFGVQQEDPQM
>mp124_08342
MSAKYSDLIALASQSQPIDLREQNFLESYRVDVHVKRWKEFAKEILLEKSLSCEPFYTAPTISQLQIFFKWLVREKKGLRGKLCIRTLQRWWCDLKRLIGIRANYSYKKSEDRCMKNFIDNLDVTEGATTKGAPKPMATWAVVEDLLYYLWACDEHVFKHPRMRLQLAWSIILSAYAGLRPGEFIESSRYRGTNQGLKYGDVEIFWIERDGVPIIHLKVTFQLRKNQRRDESKYITLSFYEEPSQRDVCPVTYFIALAVADGAIQMSDVLSKEKITAGKKSDPIHIKDSVADVPILRAIENQSRISQDRILKYSSLNHFLSQLGKRAGYEDNLTSYCFRRGAGNVFDENVTVAQRQQLMGHHNEAMFQHYISRTFGGDLQSIILGREQHKDTMNLLRSMELTRDRRAPKVPNSELTKAGVRVRGKTSSAHDYEAQRAQRKKQLSYIRQQFFKNPVPEALSESWDIMDTDEDKPQKGPEPSRCLTALLRYDHPRRAIVQNFYQRKTKEQLPLGEALEPLVNIAKPGAWFACYPRAAAEDDECPVCTTQFRPKQGRWDFNDHLIKCCKRSQEKKKMERLNAQPYLRPIEVSEKTFSRMQMEAKENKHHHGGAHLCQWQGCTESFIYKSMAVVASHISHHAHRSRSYRCLWSGCWTTTASHFDLSVHLLRVHGMFSEYTLDSKAYYCYECAEWFESDFEWDTHCEKHVQDIKDMFCGAVKRHGITSTAALCPFCLGTRGSPSHRYRQFPEAGMSLKDHIHNHHLRYICEPFPCPHPLCQEEIKGVDGVFQHFTESHGILFGAQQEDPQM
>mp124_12987
MFQHYISRTFGGDLQSIILGREQHKDTMNLLRSMELTRDRRAPKLPNSELTKSGVRVRGKTTSAQDYEAQRAQRKKQLSYIRQQFFKNPVPNALSESWDIMDTDEDKPQKGPEPSRCLTALLRYDHPRRAIVQNFYQRKTKEPLPLGEALEPLVNIAKPSAWFACYPRAAAEDDECPVCTTQFRPKQGRWDFNDHLIKCCKRSQEKKKMERLNAQPYLRPIEVSAKTISRMQMEAKENKHQHGGAHLCQWQGCTESFIFKSMAVVASHISHHAHRSRSYRCLWSGCWTTTASHFDLSVHLLRVHGMFSEYTLDSKAYYCYECAEWFESDFEWDTHCEKHVQDIKDMFCGAVKRHGITSTAALCPFCLGTRGSPSHRYRQFPEAGMSLKDHIHNHHLRYICEPFPCPHPLCQEEIKGVDGAFQHFTESHGILFGVQQEEDPQM
>mp194_01166
MSAKYSDLIALASQSQPIDLREQNFLESYRVDVHVKRWKEFAKEILLEKSLSCEPFYTAPTISQLQIFFKWLVREKKGLRGKLCIRTLQRWWCDLKRLIGIRANYSYKKSEDRCMKNFIDNLDVTEGATTKGAPKPMATWAVVEDLLYYLWACDEHVFKHPRMRLQLAWSIILSAYAGLRPGEFIESSRYRGTNQGLKYGDVEIFWIERDGVPIIHLKVTFQLRKNQRRDESKYITLSFYEEPSQRDVCPVTYFIALAVADGAIQMSDVLSKEKITAGKKSDPIHIKDSVADVPILRAIENQSRISQDRILKYSSLNHFLSQLGKRAGYEDNLTSYCFRRGAGNVFDENVTVAQRQQLMGHHNEAMFQHYISRTFGGDLQSIILGREQHKDTMNLLRSMELTRDRRAPKVPNSELTKAGVRVRGKTSSAHDYEAQRAQRKKQLSYIRQQFFKNPVPEALSESWDIMDTDEDKPQKGPEPSRCLTALLRYDHPRRAIVQNFYQRKTKEQLPLGEALEPLVNIAKPGAWFACYPRAAAEDDECPVCTTQFRPKQGRWDFNDHLIKCCKRSQEKKKMERLNAQPYLRPIEVSEKTFSRMQMEAKENKHHHGGAHLCQWQGCTESFIYKSMAVVASHISHHAHRSRSYRCLWSGCWTTTASHFDLSVHLLRVHGMFSEYTLDSKAYYCYECAEWFESDFEWDTHCEKHVQDIKDMFCGAVKRHGITSTAALCPFCLGTRGSPSHRYRQFPEAGMSLKDHIHNHHLRYICEPFPCPHPLCQEEIKGVDGVFQHFTESHGILFGAQQEDPQM
>mp194_09396
MSAKYSDLIALASQSQPIDLREQNFLESYRVDVHVKRWKEFAKEILLEKSLSCEPFYTAPTISQLQIFFKWLVREKKGLRGKLCIRTLQRWWCDLKRLIGIRANYSYKKSEDRCMKNFIDNLDVTEGATTKGAPKPMATWAVVEDLLYYLWACDEHVFKHPRMRLQLAWSIILSAYAGLRPGEFIESSRYRGTNQGLKYGDVEIFWIERDGVPIIHLKVTFQLRKNQRRDESKYITLSFYEEPSQRDVCPVTYFIALAVADGAIQMSDVLSKEKITAGKKSDPIHIKDSVADVPILRAIENQSRISQDRILKYSSLNHFLSQLGKRAGYEDNLTSYCFRRGAGNVFDENVTVAQRQQLMGHHNEAMFQHYISRTFGGDLQSIILGREQHKDTMNLLRSMELTRDRRAPKVPNSELTKAGVRVRGKTSSAHDYEAQRAQRKKQLSYIRQQFFKNPVPEALSESWDIMDTDEDKPQKGPEPSRCLTALLRYDHPRRAIVQNFYQRKTKEQLPLGEALEPLVNIAKPGAWFACYPRAAAEDDECPVCTTQFRPKQGRWDFNDHLIKCCKRSQEKKKMERLNAQPYLRPIEVSEKTFSRMQMEAKENKHHHGGAHLCQWQGCTESFIYKSMAVVASHISHHAHRSRSYRCLWSGCWTTTASHFDLSVHLLRVHGMFSEYTLDSKAYYCYECAEWFESDFEWDTHCEKHVQDIKDMFCGAVKRHGITSTAALCPFCLGTRGSPSHRYRQFPEAGMSLKDHIHNHHLRYICEPFPCPHPLCQEEIKGVDGVFQHFTESHGILFGAQQEDPQM
>mp247_12543
MSKSSKSFLAILKAKHEPSYRDEYLKKYSQVHLIGLWNEFLLEIEDICPTEMRCKDLLSPPEYSTVEAFLSWLAEKKPGKFGQARGIGTLLKEWNRLHHIIHLRTNVKFDKEKTEAMKKHIRGLALEGLASAKPKSKGMATCAVVEDVLHFLWACDEHSFKHRRERLQLAFCIIIFGSLGIRPGEIVESNTHRGSNEGLKYKDCELIVLRSGKLKLVFKRRLRKGQRNHPENTINHVLIEVPEDRSRCPITMFVALAIADGAISLADVLDRRIAPGSNSKLIEINKGSGEVPVMRANNDDCAISEDQILKYNPLEHQLIQLGQRAGYKQRLTPYCFRRGVGAALDKNVTQAERMQVMGHTSRRTFLAYMSNTVSVDAQAII
>mp247_11860
MLSAEDLNSIEATFDETTLTQKIYSNSSETLLKLVEGLWMRYCAIRGLDDEATIKNIDTRLLHNFFFWLLSYRKTTLRAKGTLETYWKVFCLVRERKVGFKLDKLIIRQTQGVLQRLVKDFKLQTKKREKVAMHVEDLFEVLRTLWVSTEMTFDHERHRVQLSLIMLLAGITGSRPGALLALRYRDVQVTLIQDPAGGQRPIVLIELTYQYTKGYLGAKDSNTFPIPEIRHDPCLVLSPHAYFLALAFSDRAFAAQDLVGPEALFRLRVVDGLMEARIPWKKDVLDLHVFRKSHQTVYGDLAKSPG
>mp247_11913
MTRPARPERKVALQSPDYYKRYRKQLAENGTVKKVHANSTKENILGIKTKWAKYCQYVGEDELKLLAHSEKENIMSFLEWILDAYPRVRKRSSLHEYWRLWRMLYRESVGQRLHANVIEEVNDYIDGCLTRQYQLNTTTRPKPVLSVDDVFLILHHHWALDTSVFPDERQRLQLAFLVLLSAHTASRPGALVCSVTDKRKQREHYIGQKNDKSNDDLMEADAEDVGTLCYEDISLFLLPNPGAESDNIAMEVTLRCAKGWRKKSNPKTYILTEVDNLILDPIALMVATAILDGAFRYDFASTADIFRTRVREPRHSIELEWKEEKLKLPIFRQAELTPAGVQTSECKALRYHTYLQFLQRLGLAAGFMQILRAYTVRTGTDDAIDAVADQTQHQQLMRYQDTGASQAYINQRVQCGAQAAFLGRPSSTALSKAVTHTSRHVGPRPSTGLTTQQLEELKTHPDIVQSRQLRDRLAREARQQFGILKQAAAEGSEIYQLYKGANNALQCAKVKLRKSAQNEARQQSFDSINMQEDNTQLDPSFLDLEGCSWQPQQAEHRLAERKLVADLLCGNNTLQGDLVDIEDRIKTIDALVALCRCREPPRQRKVDSTDDSFEELEMVSSFPTSCERTQCLFCFNNQNQPREVRLYLFATVYKARDHVEKHLRVFKPAHRRDFMVHAMQEHNYDVFRRRK
